# Supplementary material for: Short- and long-range interactions in the HIV-1 5′ UTR regulate genome dimerization and packaging
Source: Nat Struct Mol Biol. 2022 Mar 28;29(4):306–19. doi: 10.1038/s41594-022-00746-2 (PMC9010304; doi:10.1038/s41594-022-00746-2)
Supplement: Supplementary file 4 — One-dimensional structure prediction for pooled, unpooled and mutant samples. [file 41594_2022_746_MOESM4_ESM.zip]

Archive with 38 entries (37 files):
- 1d-structure/
- 1d-structure/Mut_2G_DB_Uncapped_m_winsor_vienna.svg
- 1d-structure/C218G_5NL43_218G_winsor_vienna.svg
- __MACOSX/1d-structure/._C218G_5NL43_218G_winsor_vienna.svg
- 1d-structure/Mut_1G_MB_Uncapped_m_winsor_vienna.svg
- 1d-structure/U86G_A89C_5NL43_86G89C_winsor_vienna.svg
- 1d-structure/Mut_2G_MB_Capped_m_winsor_vienna.svg
- 1d-structure/A220G_G221A_5NL43_220G221A_winsor_vienna.svg
- 1d-structure/Mut_1G_DB_Capped_m_winsor_vienna.svg
- 1d-structure/.DS_Store
- __MACOSX/1d-structure/._.DS_Store
- 1d-structure/Mut_3G_MB_Uncapped_d_winsor_vienna.svg
- 1d-structure/oneGtwoG_dimer.svg
- 1d-structure/threeG_dimer.svg
- 1d-structure/Mut_1G_MB_Capped_d_winsor_vienna.svg
- 1d-structure/Mut_2G_DB_Capped_d_winsor_vienna.svg
- 1d-structure/Mut_3G_DB_Uncapped_d_winsor_vienna.svg
- 1d-structure/Mut_3G_MB_Capped_m_winsor_vienna.svg
- 1d-structure/Mut_1G_DB_Uncapped_m_winsor_vienna.svg
- 1d-structure/C84A_C85A_5NL43_84A85A_winsor_vienna.svg
- 1d-structure/Mut_2G_MB_Uncapped_m_winsor_vienna.svg
- 1d-structure/A239C_5NL43_239C_winsor_vienna.svg
- 1d-structure/A235C_5NL43_235C_winsor_vienna.svg
- 1d-structure/Mut_3G_DB_Capped_d_winsor_vienna.svg
- 1d-structure/Mut_3G_DB_Capped_m_winsor_vienna.svg
- 1d-structure/Mut_1G_DB_Uncapped_d_winsor_vienna.svg
- 1d-structure/oneGtwoG_monomer.svg
- 1d-structure/Mut_2G_MB_Uncapped_d_winsor_vienna.svg
- 1d-structure/Mut_3G_MB_Capped_d_winsor_vienna.svg
- 1d-structure/threeG_monomer.svg
- 1d-structure/Mut_3G_DB_Uncapped_m_winsor_vienna.svg
- 1d-structure/Mut_1G_MB_Capped_m_winsor_vienna.svg
- 1d-structure/Mut_2G_DB_Capped_m_winsor_vienna.svg
- 1d-structure/Mut_3G_MB_Uncapped_m_winsor_vienna.svg
- 1d-structure/Mut_2G_MB_Capped_d_winsor_vienna.svg
- 1d-structure/Mut_1G_DB_Capped_d_winsor_vienna.svg
- 1d-structure/Mut_2G_DB_Uncapped_d_winsor_vienna.svg
- 1d-structure/Mut_1G_MB_Uncapped_d_winsor_vienna.svg
