# Supplementary material for: Short- and long-range interactions in the HIV-1 5′ UTR regulate genome dimerization and packaging
Source: Nat Struct Mol Biol. 2022 Mar 28;29(4):306–19. doi: 10.1038/s41594-022-00746-2 (PMC9010304; doi:10.1038/s41594-022-00746-2)
Supplement: Supplementary file 5 — Two-dimensional structure prediction for unpooled samples. [file 41594_2022_746_MOESM5_ESM.zip]

Archive with 423 entries (416 files):
- 2d-structure-inference/
- 2d-structure-inference/rdat/
- 2d-structure-inference/.DS_Store
- __MACOSX/2d-structure-inference/._.DS_Store
- 2d-structure-inference/detected_helix/
- 2d-structure-inference/z_score/
- 2d-structure-inference/best_helix/
- 2d-structure-inference/convolution_filtered/
- 2d-structure-inference/mut_rates/
- 2d-structure-inference/rdat/two_D_Cap_3G_WT_MB_m_5NL43.reactivity.rdat
- 2d-structure-inference/rdat/two_E_3G_Mt_DB_d_5NL43.mut_reactivity.rdat
- 2d-structure-inference/rdat/two_D_Cap_3G_Mt_MB_d_5NL43.reactivity.rdat
- 2d-structure-inference/rdat/two_E_3G_Mt_MB_d_5NL43.raw.rdat
- 2d-structure-inference/rdat/one_E_3G_WT_MB_m_5NL43.mut_reactivity.rdat
- 2d-structure-inference/rdat/two_D_1G_Mt_MB_m_5NL43.raw.rdat
- 2d-structure-inference/rdat/two_E_1G_Mt_MB_d_5NL43.mut_reactivity.rdat
- 2d-structure-inference/rdat/two_D_Cap_3G_Mt_MB_d_5NL43.raw.rdat
- 2d-structure-inference/rdat/one_E_Cap_1G_Mt_MB_m_5NL43.raw.rdat
- 2d-structure-inference/rdat/one_D_2G_Mt_MB_m_5NL43.raw.rdat
- 2d-structure-inference/rdat/one_D_Cap_3G_WT_DB_m_5NL43.raw.rdat
- 2d-structure-inference/rdat/two_D_3G_WT_DB_m_5NL43.mut_reactivity.rdat
- 2d-structure-inference/rdat/two_E_1G_Mt_DB_m_5NL43.raw.rdat
- 2d-structure-inference/rdat/two_D_Cap_1G_Mt_DB_m_5NL43.raw.rdat
- 2d-structure-inference/rdat/two_E_Cap_3G_WT_MB_m_5NL43.raw.rdat
- 2d-structure-inference/rdat/one_D_1G_Mt_DB_d_5NL43.mut_reactivity.rdat
- __MACOSX/2d-structure-inference/rdat/._one_D_1G_Mt_DB_d_5NL43.mut_reactivity.rdat
- 2d-structure-inference/rdat/two_D_3G_Mt_DB_d_5NL43.raw.rdat
- 2d-structure-inference/rdat/one_E_2G_Mt_DB_m_5NL43.raw.rdat
- 2d-structure-inference/rdat/one_E_Cap_3G_Mt_DB_d_5NL43.raw.rdat
- 2d-structure-inference/rdat/two_D_1G_Mt_MB_d_5NL43.reactivity.rdat
- 2d-structure-inference/rdat/two_E_Cap_3G_WT_DB_d_5NL43.mut_reactivity.rdat
- 2d-structure-inference/rdat/one_E_Cap_3G_Mt_MB_m_5NL43.reactivity.rdat
- 2d-structure-inference/rdat/one_D_3G_Mt_MB_d_5NL43.mut_reactivity.rdat
- 2d-structure-inference/rdat/one_E_Cap_3G_WT_MB_d_5NL43.reactivity.rdat
- 2d-structure-inference/rdat/one_E_1G_Mt_DB_d_5NL43.reactivity.rdat
- 2d-structure-inference/rdat/one_D_Cap_3G_WT_DB_m_5NL43.mut_reactivity.rdat
- 2d-structure-inference/rdat/one_E_3G_WT_MB_d_5NL43.raw.rdat
- 2d-structure-inference/rdat/one_D_Cap_2G_Mt_DB_m_5NL43.reactivity.rdat
- 2d-structure-inference/rdat/two_E_Cap_2G_Mt_DB_d_5NL43.raw.rdat
- 2d-structure-inference/rdat/one_E_2G_Mt_DB_m_5NL43.mut_reactivity.rdat
- 2d-structure-inference/rdat/two_D_Cap_1G_Mt_MB_m_5NL43.reactivity.rdat
- 2d-structure-inference/rdat/two_E_2G_Mt_DB_d_5NL43.reactivity.rdat
- 2d-structure-inference/rdat/two_D_Cap_1G_Mt_DB_m_5NL43.mut_reactivity.rdat
- 2d-structure-inference/rdat/one_E_3G_WT_DB_d_5NL43.reactivity.rdat
- 2d-structure-inference/rdat/one_E_Cap_1G_Mt_MB_d_5NL43.reactivity.rdat
- 2d-structure-inference/rdat/two_D_2G_Mt_MB_m_5NL43.mut_reactivity.rdat
- 2d-structure-inference/rdat/one_E_3G_Mt_DB_m_5NL43.reactivity.rdat
- 2d-structure-inference/rdat/one_E_Cap_1G_Mt_DB_d_5NL43.mut_reactivity.rdat
- 2d-structure-inference/rdat/one_D_Cap_2G_Mt_MB_d_5NL43.raw.rdat
- 2d-structure-inference/rdat/one_D_3G_WT_DB_d_5NL43.raw.rdat
- 2d-structure-inference/rdat/one_D_2G_Mt_MB_d_5NL43.reactivity.rdat
- 2d-structure-inference/rdat/two_D_Cap_3G_Mt_MB_m_5NL43.mut_reactivity.rdat
- 2d-structure-inference/rdat/two_D_3G_WT_MB_d_5NL43.reactivity.rdat
- 2d-structure-inference/rdat/one_D_Cap_2G_Mt_MB_m_5NL43.mut_reactivity.rdat
- 2d-structure-inference/rdat/two_D_3G_Mt_MB_m_5NL43.reactivity.rdat
- 2d-structure-inference/rdat/two_E_Cap_2G_Mt_MB_d_5NL43.mut_reactivity.rdat
- 2d-structure-inference/rdat/two_E_Cap_2G_Mt_DB_d_5NL43.reactivity.rdat
- 2d-structure-inference/rdat/one_E_Cap_3G_Mt_MB_d_5NL43.mut_reactivity.rdat
- 2d-structure-inference/rdat/two_E_3G_WT_DB_m_5NL43.mut_reactivity.rdat
- 2d-structure-inference/rdat/one_E_1G_Mt_DB_d_5NL43.mut_reactivity.rdat
- 2d-structure-inference/rdat/one_E_3G_WT_MB_m_5NL43.raw.rdat
- 2d-structure-inference/rdat/one_D_Cap_3G_WT_MB_d_5NL43.reactivity.rdat
- 2d-structure-inference/rdat/one_D_Cap_3G_Mt_MB_m_5NL43.reactivity.rdat
- 2d-structure-inference/rdat/.DS_Store
- __MACOSX/2d-structure-inference/rdat/._.DS_Store
- 2d-structure-inference/rdat/one_E_3G_Mt_MB_d_5NL43.mut_reactivity.rdat
- 2d-structure-inference/rdat/two_E_Cap_2G_Mt_DB_m_5NL43.raw.rdat
- 2d-structure-inference/rdat/two_E_Cap_3G_Mt_MB_d_5NL43.reactivity.rdat
- 2d-structure-inference/rdat/one_D_Cap_2G_Mt_MB_m_5NL43.raw.rdat
- 2d-structure-inference/rdat/one_D_3G_WT_DB_m_5NL43.raw.rdat
- 2d-structure-inference/rdat/two_D_2G_Mt_DB_m_5NL43.reactivity.rdat
- 2d-structure-inference/rdat/one_D_3G_WT_DB_m_5NL43.reactivity.rdat
- 2d-structure-inference/rdat/one_D_Cap_1G_Mt_MB_d_5NL43.mut_reactivity.rdat
- 2d-structure-inference/rdat/one_D_3G_Mt_DB_d_5NL43.reactivity.rdat
- 2d-structure-inference/rdat/two_E_Cap_1G_Mt_MB_m_5NL43.mut_reactivity.rdat
- 2d-structure-inference/rdat/two_E_Cap_3G_WT_MB_m_5NL43.reactivity.rdat
- 2d-structure-inference/rdat/two_D_3G_Mt_DB_d_5NL43.mut_reactivity.rdat
- 2d-structure-inference/rdat/two_D_Cap_2G_Mt_DB_d_5NL43.mut_reactivity.rdat
- 2d-structure-inference/rdat/one_E_2G_Mt_MB_m_5NL43.reactivity.rdat
- 2d-structure-inference/rdat/one_D_Cap_3G_Mt_DB_d_5NL43.mut_reactivity.rdat
- 2d-structure-inference/rdat/two_E_3G_WT_MB_m_5NL43.reactivity.rdat
- 2d-structure-inference/rdat/two_E_3G_Mt_MB_d_5NL43.reactivity.rdat
- 2d-structure-inference/rdat/one_D_3G_WT_MB_m_5NL43.mut_reactivity.rdat
- 2d-structure-inference/rdat/two_D_1G_Mt_MB_d_5NL43.mut_reactivity.rdat
- 2d-structure-inference/rdat/two_E_Cap_3G_Mt_DB_m_5NL43.mut_reactivity.rdat
- 2d-structure-inference/rdat/one_E_Cap_2G_Mt_DB_m_5NL43.mut_reactivity.rdat
- 2d-structure-inference/rdat/two_E_3G_Mt_MB_m_5NL43.raw.rdat
- 2d-structure-inference/rdat/two_E_2G_Mt_MB_m_5NL43.mut_reactivity.rdat
- 2d-structure-inference/rdat/two_D_1G_Mt_MB_d_5NL43.raw.rdat
- 2d-structure-inference/rdat/two_D_Cap_3G_Mt_MB_m_5NL43.raw.rdat
- 2d-structure-inference/rdat/one_D_2G_Mt_MB_d_5NL43.raw.rdat
- 2d-structure-inference/rdat/one_D_Cap_3G_WT_DB_d_5NL43.raw.rdat
- 2d-structure-inference/rdat/one_D_Cap_1G_Mt_MB_d_5NL43.reactivity.rdat
- 2d-structure-inference/rdat/one_E_Cap_1G_Mt_MB_d_5NL43.raw.rdat
- 2d-structure-inference/rdat/two_D_Cap_2G_Mt_DB_d_5NL43.reactivity.rdat
- 2d-structure-inference/rdat/one_E_Cap_2G_Mt_DB_m_5NL43.reactivity.rdat
- 2d-structure-inference/rdat/two_E_1G_Mt_MB_m_5NL43.reactivity.rdat
- 2d-structure-inference/rdat/one_D_2G_Mt_DB_m_5NL43.mut_reactivity.rdat
- 2d-structure-inference/rdat/two_E_1G_Mt_DB_d_5NL43.raw.rdat
- 2d-structure-inference/rdat/two_E_Cap_3G_WT_MB_d_5NL43.raw.rdat
- 2d-structure-inference/rdat/two_D_Cap_1G_Mt_DB_d_5NL43.raw.rdat
- 2d-structure-inference/rdat/two_D_3G_Mt_DB_m_5NL43.raw.rdat
- 2d-structure-inference/rdat/two_E_Cap_1G_Mt_MB_m_5NL43.reactivity.rdat
- 2d-structure-inference/rdat/one_E_Cap_3G_WT_MB_m_5NL43.mut_reactivity.rdat
- 2d-structure-inference/rdat/two_D_Cap_3G_WT_MB_d_5NL43.mut_reactivity.rdat
- 2d-structure-inference/rdat/one_E_2G_Mt_DB_d_5NL43.raw.rdat
- 2d-structure-inference/rdat/one_E_Cap_3G_Mt_DB_m_5NL43.raw.rdat
- 2d-structure-inference/rdat/one_D_1G_Mt_DB_m_5NL43.reactivity.rdat
- 2d-structure-inference/rdat/one_E_3G_Mt_MB_m_5NL43.raw.rdat
- 2d-structure-inference/rdat/two_E_Cap_1G_Mt_DB_m_5NL43.reactivity.rdat
- 2d-structure-inference/rdat/one_E_Cap_2G_Mt_MB_d_5NL43.raw.rdat
- 2d-structure-inference/rdat/one_D_1G_Mt_MB_d_5NL43.raw.rdat
- 2d-structure-inference/rdat/one_D_1G_Mt_MB_m_5NL43.reactivity.rdat
- 2d-structure-inference/rdat/two_E_2G_Mt_DB_d_5NL43.mut_reactivity.rdat
- 2d-structure-inference/rdat/two_D_2G_Mt_MB_d_5NL43.raw.rdat
- 2d-structure-inference/rdat/two_E_1G_Mt_DB_m_5NL43.reactivity.rdat
- 2d-structure-inference/rdat/one_E_Cap_2G_Mt_MB_m_5NL43.reactivity.rdat
- 2d-structure-inference/rdat/two_D_Cap_2G_Mt_MB_d_5NL43.reactivity.rdat
- 2d-structure-inference/rdat/one_E_1G_Mt_DB_d_5NL43.raw.rdat
- 2d-structure-inference/rdat/one_D_3G_Mt_DB_m_5NL43.raw.rdat
- 2d-structure-inference/rdat/two_D_Cap_3G_WT_DB_m_5NL43.mut_reactivity.rdat
- 2d-structure-inference/rdat/one_D_Cap_1G_Mt_DB_d_5NL43.reactivity.rdat
- 2d-structure-inference/rdat/one_E_Cap_3G_WT_DB_d_5NL43.mut_reactivity.rdat
- 2d-structure-inference/rdat/two_E_2G_Mt_DB_d_5NL43.raw.rdat
- 2d-structure-inference/rdat/one_D_2G_Mt_MB_d_5NL43.mut_reactivity.rdat
- 2d-structure-inference/rdat/two_D_Cap_2G_Mt_DB_d_5NL43.raw.rdat
- 2d-structure-inference/rdat/two_E_3G_WT_DB_m_5NL43.reactivity.rdat
- 2d-structure-inference/rdat/two_E_3G_WT_MB_d_5NL43.mut_reactivity.rdat
- 2d-structure-inference/rdat/one_E_2G_Mt_DB_m_5NL43.reactivity.rdat
- 2d-structure-inference/rdat/one_E_1G_Mt_MB_m_5NL43.mut_reactivity.rdat
- 2d-structure-inference/rdat/two_E_3G_Mt_DB_d_5NL43.reactivity.rdat
- 2d-structure-inference/rdat/two_E_3G_WT_MB_m_5NL43.raw.rdat
- 2d-structure-inference/rdat/one_E_3G_Mt_DB_m_5NL43.mut_reactivity.rdat
- 2d-structure-inference/rdat/two_E_Cap_1G_Mt_DB_m_5NL43.raw.rdat
- 2d-structure-inference/rdat/two_D_Cap_3G_WT_MB_m_5NL43.raw.rdat
- 2d-structure-inference/rdat/one_D_3G_WT_MB_m_5NL43.reactivity.rdat
- 2d-structure-inference/rdat/two_D_2G_Mt_MB_m_5NL43.reactivity.rdat
- 2d-structure-inference/rdat/two_E_Cap_3G_Mt_DB_d_5NL43.reactivity.rdat
- 2d-structure-inference/rdat/two_E_Cap_3G_WT_DB_m_5NL43.reactivity.rdat
- 2d-structure-inference/rdat/one_D_3G_Mt_MB_d_5NL43.reactivity.rdat
- 2d-structure-inference/rdat/one_D_Cap_3G_Mt_DB_d_5NL43.raw.rdat
- 2d-structure-inference/rdat/two_D_3G_Mt_MB_m_5NL43.mut_reactivity.rdat
- 2d-structure-inference/rdat/two_E_Cap_3G_Mt_MB_d_5NL43.raw.rdat
- 2d-structure-inference/rdat/two_D_3G_WT_DB_m_5NL43.raw.rdat
- 2d-structure-inference/rdat/one_D_Cap_3G_WT_DB_d_5NL43.reactivity.rdat
- 2d-structure-inference/rdat/two_E_Cap_1G_Mt_DB_d_5NL43.mut_reactivity.rdat
- 2d-structure-inference/rdat/one_D_Cap_1G_Mt_DB_m_5NL43.mut_reactivity.rdat
- 2d-structure-inference/rdat/one_D_Cap_1G_Mt_MB_m_5NL43.raw.rdat
- 2d-structure-inference/rdat/one_E_Cap_3G_WT_DB_m_5NL43.raw.rdat
- 2d-structure-inference/rdat/one_D_Cap_3G_Mt_DB_m_5NL43.reactivity.rdat
- 2d-structure-inference/rdat/two_E_Cap_3G_Mt_MB_d_5NL43.mut_reactivity.rdat
- 2d-structure-inference/rdat/one_E_Cap_2G_Mt_MB_d_5NL43.mut_reactivity.rdat
- 2d-structure-inference/rdat/one_D_3G_WT_DB_d_5NL43.mut_reactivity.rdat
- 2d-structure-inference/rdat/two_D_1G_Mt_DB_m_5NL43.mut_reactivity.rdat
- 2d-structure-inference/rdat/two_D_Cap_2G_Mt_MB_m_5NL43.mut_reactivity.rdat
- 2d-structure-inference/rdat/one_D_Cap_3G_Mt_MB_m_5NL43.mut_reactivity.rdat
- 2d-structure-inference/rdat/two_E_3G_WT_MB_d_5NL43.raw.rdat
- 2d-structure-inference/rdat/two_D_Cap_3G_WT_MB_d_5NL43.raw.rdat
- 2d-structure-inference/rdat/two_E_Cap_1G_Mt_DB_d_5NL43.raw.rdat
- 2d-structure-inference/rdat/two_D_3G_WT_DB_d_5NL43.reactivity.rdat
- 2d-structure-inference/rdat/one_D_2G_Mt_DB_d_5NL43.reactivity.rdat
- 2d-structure-inference/rdat/two_E_Cap_2G_Mt_MB_d_5NL43.reactivity.rdat
- 2d-structure-inference/rdat/two_D_3G_Mt_DB_m_5NL43.reactivity.rdat
- 2d-structure-inference/rdat/one_D_Cap_3G_Mt_DB_m_5NL43.raw.rdat
- 2d-structure-inference/rdat/one_E_Cap_1G_Mt_DB_d_5NL43.reactivity.rdat
- 2d-structure-inference/rdat/one_E_3G_WT_MB_d_5NL43.reactivity.rdat
- 2d-structure-inference/rdat/one_E_2G_Mt_MB_d_5NL43.mut_reactivity.rdat
- 2d-structure-inference/rdat/two_E_2G_Mt_MB_d_5NL43.reactivity.rdat
- 2d-structure-inference/rdat/one_E_3G_Mt_MB_m_5NL43.reactivity.rdat
- 2d-structure-inference/rdat/one_E_Cap_1G_Mt_MB_m_5NL43.mut_reactivity.rdat
- 2d-structure-inference/rdat/two_D_2G_Mt_DB_d_5NL43.mut_reactivity.rdat
- 2d-structure-inference/rdat/two_D_Cap_1G_Mt_DB_m_5NL43.reactivity.rdat
- 2d-structure-inference/rdat/two_D_Cap_1G_Mt_MB_d_5NL43.mut_reactivity.rdat
- 2d-structure-inference/rdat/two_E_Cap_3G_Mt_MB_m_5NL43.raw.rdat
- 2d-structure-inference/rdat/two_D_3G_WT_DB_d_5NL43.raw.rdat
- 2d-structure-inference/rdat/two_E_Cap_2G_Mt_DB_m_5NL43.mut_reactivity.rdat
- 2d-structure-inference/rdat/one_D_Cap_2G_Mt_MB_m_5NL43.reactivity.rdat
- 2d-structure-inference/rdat/one_E_Cap_3G_Mt_DB_m_5NL43.mut_reactivity.rdat
- 2d-structure-inference/rdat/two_D_Cap_3G_Mt_DB_d_5NL43.mut_reactivity.rdat
- 2d-structure-inference/rdat/one_D_Cap_2G_Mt_DB_d_5NL43.mut_reactivity.rdat
- 2d-structure-inference/rdat/one_E_Cap_3G_WT_DB_d_5NL43.raw.rdat
- 2d-structure-inference/rdat/one_D_Cap_1G_Mt_MB_d_5NL43.raw.rdat
- 2d-structure-inference/rdat/one_E_Cap_3G_Mt_DB_m_5NL43.reactivity.rdat
- 2d-structure-inference/rdat/one_E_1G_Mt_MB_d_5NL43.reactivity.rdat
- 2d-structure-inference/rdat/two_E_3G_Mt_MB_m_5NL43.mut_reactivity.rdat
- 2d-structure-inference/rdat/one_E_Cap_3G_WT_DB_d_5NL43.reactivity.rdat
- 2d-structure-inference/rdat/one_E_3G_Mt_MB_d_5NL43.raw.rdat
- 2d-structure-inference/rdat/one_D_1G_Mt_MB_m_5NL43.raw.rdat
- 2d-structure-inference/rdat/one_E_Cap_2G_Mt_MB_m_5NL43.raw.rdat
- 2d-structure-inference/rdat/two_D_1G_Mt_DB_d_5NL43.reactivity.rdat
- 2d-structure-inference/rdat/one_E_3G_WT_DB_d_5NL43.mut_reactivity.rdat
- 2d-structure-inference/rdat/two_D_2G_Mt_MB_m_5NL43.raw.rdat
- 2d-structure-inference/rdat/two_E_1G_Mt_DB_m_5NL43.mut_reactivity.rdat
- 2d-structure-inference/rdat/one_E_1G_Mt_DB_m_5NL43.raw.rdat
- 2d-structure-inference/rdat/one_D_3G_Mt_DB_d_5NL43.raw.rdat
- 2d-structure-inference/rdat/two_D_3G_WT_MB_d_5NL43.mut_reactivity.rdat
- 2d-structure-inference/rdat/two_E_2G_Mt_DB_m_5NL43.raw.rdat
- 2d-structure-inference/rdat/one_D_1G_Mt_MB_m_5NL43.mut_reactivity.rdat
- 2d-structure-inference/rdat/two_D_Cap_2G_Mt_DB_m_5NL43.raw.rdat
- 2d-structure-inference/rdat/one_D_Cap_3G_WT_MB_d_5NL43.mut_reactivity.rdat
- 2d-structure-inference/rdat/two_D_Cap_3G_WT_DB_m_5NL43.reactivity.rdat
- 2d-structure-inference/rdat/one_D_3G_Mt_DB_m_5NL43.mut_reactivity.rdat
- 2d-structure-inference/rdat/two_E_Cap_3G_WT_MB_m_5NL43.mut_reactivity.rdat
- 2d-structure-inference/rdat/two_D_Cap_3G_Mt_DB_d_5NL43.reactivity.rdat
- 2d-structure-inference/rdat/two_E_3G_Mt_MB_d_5NL43.mut_reactivity.rdat
- 2d-structure-inference/rdat/one_E_3G_Mt_DB_d_5NL43.raw.rdat
- 2d-structure-inference/rdat/two_D_Cap_3G_Mt_MB_m_5NL43.reactivity.rdat
- 2d-structure-inference/rdat/one_D_1G_Mt_DB_m_5NL43.raw.rdat
- 2d-structure-inference/rdat/one_E_Cap_2G_Mt_DB_m_5NL43.raw.rdat
- 2d-structure-inference/rdat/two_D_Cap_3G_WT_MB_d_5NL43.reactivity.rdat
- 2d-structure-inference/rdat/two_D_2G_Mt_DB_m_5NL43.raw.rdat
- 2d-structure-inference/rdat/two_E_1G_Mt_DB_d_5NL43.mut_reactivity.rdat
- 2d-structure-inference/rdat/one_E_3G_WT_DB_m_5NL43.mut_reactivity.rdat
- 2d-structure-inference/rdat/two_D_1G_Mt_MB_m_5NL43.reactivity.rdat
- 2d-structure-inference/rdat/one_D_1G_Mt_MB_d_5NL43.mut_reactivity.rdat
- 2d-structure-inference/rdat/two_D_3G_WT_MB_m_5NL43.mut_reactivity.rdat
- 2d-structure-inference/rdat/one_E_1G_Mt_DB_m_5NL43.reactivity.rdat
- 2d-structure-inference/rdat/one_D_3G_Mt_DB_d_5NL43.mut_reactivity.rdat
- 2d-structure-inference/rdat/one_E_Cap_3G_WT_MB_m_5NL43.reactivity.rdat
- 2d-structure-inference/rdat/one_E_1G_Mt_MB_m_5NL43.raw.rdat
- 2d-structure-inference/rdat/one_D_3G_Mt_MB_d_5NL43.raw.rdat
- 2d-structure-inference/rdat/two_E_Cap_3G_WT_MB_d_5NL43.mut_reactivity.rdat
- 2d-structure-inference/rdat/one_D_Cap_3G_WT_MB_m_5NL43.mut_reactivity.rdat
- 2d-structure-inference/rdat/two_E_2G_Mt_MB_m_5NL43.raw.rdat
- 2d-structure-inference/rdat/two_D_Cap_2G_Mt_MB_m_5NL43.raw.rdat
- 2d-structure-inference/rdat/one_E_Cap_3G_Mt_MB_d_5NL43.reactivity.rdat
- 2d-structure-inference/rdat/one_D_Cap_2G_Mt_DB_d_5NL43.reactivity.rdat
- 2d-structure-inference/rdat/two_D_Cap_1G_Mt_MB_d_5NL43.reactivity.rdat
- 2d-structure-inference/rdat/two_E_3G_WT_DB_d_5NL43.raw.rdat
- 2d-structure-inference/rdat/two_D_Cap_3G_WT_DB_d_5NL43.raw.rdat
- 2d-structure-inference/rdat/two_E_Cap_1G_Mt_MB_d_5NL43.raw.rdat
- 2d-structure-inference/rdat/one_D_Cap_3G_Mt_MB_m_5NL43.raw.rdat
- 2d-structure-inference/rdat/one_E_2G_Mt_MB_m_5NL43.mut_reactivity.rdat
- 2d-structure-inference/rdat/two_D_Cap_1G_Mt_MB_m_5NL43.mut_reactivity.rdat
- 2d-structure-inference/rdat/two_D_3G_WT_MB_d_5NL43.raw.rdat
- 2d-structure-inference/rdat/two_E_Cap_3G_Mt_DB_m_5NL43.raw.rdat
- 2d-structure-inference/rdat/one_E_3G_Mt_DB_d_5NL43.reactivity.rdat
- 2d-structure-inference/rdat/one_E_Cap_1G_Mt_MB_m_5NL43.reactivity.rdat
- 2d-structure-inference/rdat/one_E_3G_WT_DB_m_5NL43.reactivity.rdat
- 2d-structure-inference/rdat/one_E_Cap_3G_WT_MB_d_5NL43.raw.rdat
- 2d-structure-inference/rdat/one_D_Cap_1G_Mt_DB_d_5NL43.raw.rdat
- 2d-structure-inference/rdat/one_E_Cap_1G_Mt_MB_d_5NL43.mut_reactivity.rdat
- 2d-structure-inference/rdat/two_E_2G_Mt_DB_m_5NL43.reactivity.rdat
- 2d-structure-inference/rdat/two_D_2G_Mt_DB_m_5NL43.mut_reactivity.rdat
- 2d-structure-inference/rdat/one_D_Cap_2G_Mt_DB_m_5NL43.mut_reactivity.rdat
- 2d-structure-inference/rdat/two_D_Cap_3G_Mt_DB_m_5NL43.mut_reactivity.rdat
- 2d-structure-inference/rdat/two_E_Cap_2G_Mt_DB_m_5NL43.reactivity.rdat
- 2d-structure-inference/rdat/two_D_3G_Mt_MB_d_5NL43.reactivity.rdat
- 2d-structure-inference/rdat/two_D_3G_WT_MB_m_5NL43.reactivity.rdat
- 2d-structure-inference/rdat/one_E_Cap_3G_Mt_DB_d_5NL43.mut_reactivity.rdat
- 2d-structure-inference/rdat/one_D_2G_Mt_MB_m_5NL43.reactivity.rdat
- 2d-structure-inference/rdat/two_E_Cap_2G_Mt_DB_d_5NL43.mut_reactivity.rdat
- 2d-structure-inference/rdat/two_E_3G_WT_DB_m_5NL43.raw.rdat
- 2d-structure-inference/rdat/two_E_Cap_1G_Mt_MB_m_5NL43.raw.rdat
- 2d-structure-inference/rdat/two_D_Cap_3G_WT_DB_m_5NL43.raw.rdat
- 2d-structure-inference/rdat/one_D_Cap_3G_Mt_MB_d_5NL43.raw.rdat
- 2d-structure-inference/rdat/one_E_1G_Mt_MB_d_5NL43.mut_reactivity.rdat
- 2d-structure-inference/rdat/two_E_3G_WT_MB_m_5NL43.mut_reactivity.rdat
- 2d-structure-inference/rdat/one_D_Cap_3G_Mt_MB_d_5NL43.reactivity.rdat
- 2d-structure-inference/rdat/one_E_3G_Mt_DB_d_5NL43.mut_reactivity.rdat
- 2d-structure-inference/rdat/one_D_Cap_3G_WT_MB_m_5NL43.reactivity.rdat
- 2d-structure-inference/rdat/two_E_Cap_3G_WT_MB_d_5NL43.reactivity.rdat
- 2d-structure-inference/rdat/one_D_Cap_1G_Mt_DB_d_5NL43.mut_reactivity.rdat
- 2d-structure-inference/rdat/one_D_3G_Mt_DB_m_5NL43.reactivity.rdat
- 2d-structure-inference/rdat/one_D_3G_WT_DB_d_5NL43.reactivity.rdat
- 2d-structure-inference/rdat/two_D_3G_Mt_MB_d_5NL43.mut_reactivity.rdat
- 2d-structure-inference/rdat/two_E_Cap_1G_Mt_DB_m_5NL43.mut_reactivity.rdat
- 2d-structure-inference/rdat/two_D_2G_Mt_DB_d_5NL43.reactivity.rdat
- 2d-structure-inference/rdat/two_E_Cap_3G_Mt_MB_m_5NL43.reactivity.rdat
- 2d-structure-inference/rdat/one_D_Cap_3G_Mt_MB_d_5NL43.mut_reactivity.rdat
- 2d-structure-inference/rdat/two_D_3G_WT_MB_m_5NL43.raw.rdat
- 2d-structure-inference/rdat/two_D_Cap_2G_Mt_MB_d_5NL43.mut_reactivity.rdat
- 2d-structure-inference/rdat/two_E_3G_Mt_MB_m_5NL43.reactivity.rdat
- 2d-structure-inference/rdat/two_E_Cap_3G_Mt_DB_d_5NL43.raw.rdat
- 2d-structure-inference/rdat/one_E_Cap_2G_Mt_MB_m_5NL43.mut_reactivity.rdat
- 2d-structure-inference/rdat/two_E_Cap_3G_Mt_MB_m_5NL43.mut_reactivity.rdat
- 2d-structure-inference/rdat/one_D_Cap_1G_Mt_DB_m_5NL43.raw.rdat
- 2d-structure-inference/rdat/two_E_3G_WT_MB_d_5NL43.reactivity.rdat
- 2d-structure-inference/rdat/one_E_Cap_3G_WT_MB_m_5NL43.raw.rdat
- 2d-structure-inference/rdat/one_E_2G_Mt_MB_d_5NL43.reactivity.rdat
- 2d-structure-inference/rdat/two_D_1G_Mt_DB_d_5NL43.mut_reactivity.rdat
- 2d-structure-inference/rdat/one_D_3G_WT_DB_m_5NL43.mut_reactivity.rdat
- 2d-structure-inference/rdat/one_D_Cap_1G_Mt_MB_m_5NL43.reactivity.rdat
- 2d-structure-inference/rdat/two_E_2G_Mt_DB_m_5NL43.mut_reactivity.rdat
- 2d-structure-inference/rdat/one_E_3G_Mt_DB_m_5NL43.raw.rdat
- 2d-structure-inference/rdat/one_E_Cap_2G_Mt_DB_d_5NL43.raw.rdat
- 2d-structure-inference/rdat/one_D_1G_Mt_DB_d_5NL43.raw.rdat
- __MACOSX/2d-structure-inference/rdat/._one_D_1G_Mt_DB_d_5NL43.raw.rdat
- 2d-structure-inference/rdat/two_D_2G_Mt_DB_d_5NL43.raw.rdat
- 2d-structure-inference/rdat/two_D_Cap_2G_Mt_DB_m_5NL43.reactivity.rdat
- 2d-structure-inference/rdat/two_E_1G_Mt_MB_d_5NL43.reactivity.rdat
- 2d-structure-inference/rdat/one_E_1G_Mt_MB_d_5NL43.raw.rdat
- 2d-structure-inference/rdat/one_E_Cap_2G_Mt_DB_d_5NL43.reactivity.rdat
- 2d-structure-inference/rdat/one_D_3G_Mt_MB_m_5NL43.raw.rdat
- 2d-structure-inference/rdat/two_E_2G_Mt_MB_d_5NL43.raw.rdat
- 2d-structure-inference/rdat/two_D_Cap_2G_Mt_MB_d_5NL43.raw.rdat
- 2d-structure-inference/rdat/one_E_Cap_3G_WT_DB_m_5NL43.mut_reactivity.rdat
- 2d-structure-inference/rdat/one_D_1G_Mt_DB_d_5NL43.reactivity.rdat
- __MACOSX/2d-structure-inference/rdat/._one_D_1G_Mt_DB_d_5NL43.reactivity.rdat
- 2d-structure-inference/rdat/one_D_2G_Mt_MB_m_5NL43.mut_reactivity.rdat
[truncated: 123 more entries]
