# Supplementary material for: Short- and long-range interactions in the HIV-1 5′ UTR regulate genome dimerization and packaging
Source: Nat Struct Mol Biol. 2022 Mar 28;29(4):306–19. doi: 10.1038/s41594-022-00746-2 (PMC9010304; doi:10.1038/s41594-022-00746-2)
Supplement: Supplementary file 5 — Two-dimensional structure prediction for unpooled samples. [file 41594_2022_746_MOESM5_ESM.zip › 2d-structure-inference/rdat/one_E_3G_Mt_DB_m_5NL43.reactivity.rdat]

RDAT_VERSION	0.34
NAME	one_E_3G_Mt_DB_m_5NL43
SEQUENCE	GGUCUCUCUGGUUAGACCAGAUCUGAGCCUGGGAGCUCUCUGGCUAACUAGGGAACCCACUGCUUAAGCCUCAAUAAAGCUUGCCUUGAGUGCUCAAAGUAGUGUGUGCCCGUCUGUUGUGUGACUCUGGUAACUAGAGAUCCCUCAGACCCUUUUAGUCAGUGUGGAAAAUCUCUAGCAGUGGCGCCCGAACAGGGACUUGAAAGCGAAAGUAAAGCCAGAGGAGAUCUCUCGACGCAGGACUCGGCUUGCUGAAGCGCGCACGGCAAGAGGCGAGGGGCGGCGACUGGUGAGUACGCCAAAAAUUUUGACUAGCGGAGGCUAGAAGGAGAGAGAUGGGUGCGAGAGCGUCGGUAUUAAGCGGGGGAGAAUUAGAUAAAUGGGAAAAAAUUCGGUUAAGGCCAGGGGGAAAGAAACAAUAUAAACUAAAACAUAUAGUAUGGGCAAGCAGGGAGCUAGAACGAUUCGCAGUUAAUCCUGGCCUUUUAGAGACAUCAGAAGGCUGUAGACAAAUACUGGGACAGCUACAACCAUCCCUUCAGACAGGAUCAGAAGAACUUAGAUC
STRUCTURE	.....................................................................................................................................................................................................................................................................................................................................................................................................................................................................................................................................................................................
OFFSET	0

COMMENT	Created from /vol/projects/rsmyth/illumina/18_LY_AS_DimerLRI_Aha_HA/results_DMS/LY_amplicon/simple/one_E_3G_Mt_DB_m_5NL43.simple using simple_to_rdat.py
COMMENT	

SEQPOS	G1	G2	U3	C4	U5	C6	U7	C8	U9	G10	G11	U12	U13	A14	G15	A16	C17	C18	A19	G20	A21	U22	C23	U24	G25	A26	G27	C28	C29	U30	G31	G32	G33	A34	G35	C36	U37	C38	U39	C40	U41	G42	G43	C44	U45	A46	A47	C48	U49	A50	G51	G52	G53	A54	A55	C56	C57	C58	A59	C60	U61	G62	C63	U64	U65	A66	A67	G68	C69	C70	U71	C72	A73	A74	U75	A76	A77	A78	G79	C80	U81	U82	G83	C84	C85	U86	U87	G88	A89	G90	U91	G92	C93	U94	C95	A96	A97	A98	G99	U100	A101	G102	U103	G104	U105	G106	U107	G108	C109	C110	C111	G112	U113	C114	U115	G116	U117	U118	G119	U120	G121	U122	G123	A124	C125	U126	C127	U128	G129	G130	U131	A132	A133	C134	U135	A136	G137	A138	G139	A140	U141	C142	C143	C144	U145	C146	A147	G148	A149	C150	C151	C152	U153	U154	U155	U156	A157	G158	U159	C160	A161	G162	U163	G164	U165	G166	G167	A168	A169	A170	A171	U172	C173	U174	C175	U176	A177	G178	C179	A180	G181	U182	G183	G184	C185	G186	C187	C188	C189	G190	A191	A192	C193	A194	G195	G196	G197	A198	C199	U200	U201	G202	A203	A204	A205	G206	C207	G208	A209	A210	A211	G212	U213	A214	A215	A216	G217	C218	C219	A220	G221	A222	G223	G224	A225	G226	A227	U228	C229	U230	C231	U232	C233	G234	A235	C236	G237	C238	A239	G240	G241	A242	C243	U244	C245	G246	G247	C248	U249	U250	G251	C252	U253	G254	A255	A256	G257	C258	G259	C260	G261	C262	A263	C264	G265	G266	C267	A268	A269	G270	A271	G272	G273	C274	G275	A276	G277	G278	G279	G280	C281	G282	G283	C284	G285	A286	C287	U288	G289	G290	U291	G292	A293	G294	U295	A296	C297	G298	C299	C300	A301	A302	A303	A304	A305	U306	U307	U308	U309	G310	A311	C312	U313	A314	G315	C316	G317	G318	A319	G320	G321	C322	U323	A324	G325	A326	A327	G328	G329	A330	G331	A332	G333	A334	G335	A336	U337	G338	G339	G340	U341	G342	C343	G344	A345	G346	A347	G348	C349	G350	U351	C352	G353	G354	U355	A356	U357	U358	A359	A360	G361	C362	G363	G364	G365	G366	G367	A368	G369	A370	A371	U372	U373	A374	G375	A376	U377	A378	A379	A380	U381	G382	G383	G384	A385	A386	A387	A388	A389	A390	U391	U392	C393	G394	G395	U396	U397	A398	A399	G400	G401	C402	C403	A404	G405	G406	G407	G408	G409	A410	A411	A412	G413	A414	A415	A416	C417	A418	A419	U420	A421	U422	A423	A424	A425	C426	U427	A428	A429	A430	A431	C432	A433	U434	A435	U436	A437	G438	U439	A440	U441	G442	G443	G444	C445	A446	A447	G448	C449	A450	G451	G452	G453	A454	G455	C456	U457	A458	G459	A460	A461	C462	G463	A464	U465	U466	C467	G468	C469	A470	G471	U472	U473	A474	A475	U476	C477	C478	U479	G480	G481	C482	C483	U484	U485	U486	U487	A488	G489	A490	G491	A492	C493	A494	U495	C496	A497	G498	A499	A500	G501	G502	C503	U504	G505	U506	A507	G508	A509	C510	A511	A512	A513	U514	A515	C516	U517	G518	G519	G520	A521	C522	A523	G524	C525	U526	A527	C528	A529	A530	C531	C532	A533	U534	C535	C536	C537	U538	U539	C540	A541	G542	A543	C544	A545	G546	G547	A548	U549	C550	A551	G552	A553	A554	G555	A556	A557	C558	U559	U560	A561	G562	A563	U564	C565

ANNOTATION	

ANNOTATION_DATA:1	reads:140455	mutation:WT	
ANNOTATION_DATA:2	reads:0	mutation:G1X	
ANNOTATION_DATA:3	reads:0	mutation:G2X	
ANNOTATION_DATA:4	reads:0	mutation:U3X	
ANNOTATION_DATA:5	reads:0	mutation:C4X	
ANNOTATION_DATA:6	reads:0	mutation:U5X	
ANNOTATION_DATA:7	reads:0	mutation:C6X	
ANNOTATION_DATA:8	reads:0	mutation:U7X	
ANNOTATION_DATA:9	reads:0	mutation:C8X	
ANNOTATION_DATA:10	reads:0	mutation:U9X	
ANNOTATION_DATA:11	reads:0	mutation:G10X	
ANNOTATION_DATA:12	reads:0	mutation:G11X	
ANNOTATION_DATA:13	reads:0	mutation:U12X	
ANNOTATION_DATA:14	reads:0	mutation:U13X	
ANNOTATION_DATA:15	reads:0	mutation:A14X	
ANNOTATION_DATA:16	reads:0	mutation:G15X	
ANNOTATION_DATA:17	reads:0	mutation:A16X	
ANNOTATION_DATA:18	reads:0	mutation:C17X	
ANNOTATION_DATA:19	reads:159	mutation:C18X	
ANNOTATION_DATA:20	reads:1250	mutation:A19X	
ANNOTATION_DATA:21	reads:743	mutation:G20X	
ANNOTATION_DATA:22	reads:730	mutation:A21X	
ANNOTATION_DATA:23	reads:849	mutation:U22X	
ANNOTATION_DATA:24	reads:2702	mutation:C23X	
ANNOTATION_DATA:25	reads:2063	mutation:U24X	
ANNOTATION_DATA:26	reads:676	mutation:G25X	
ANNOTATION_DATA:27	reads:729	mutation:A26X	
ANNOTATION_DATA:28	reads:609	mutation:G27X	
ANNOTATION_DATA:29	reads:480	mutation:C28X	
ANNOTATION_DATA:30	reads:673	mutation:C29X	
ANNOTATION_DATA:31	reads:2156	mutation:U30X	
ANNOTATION_DATA:32	reads:627	mutation:G31X	
ANNOTATION_DATA:33	reads:925	mutation:G32X	
ANNOTATION_DATA:34	reads:742	mutation:G33X	
ANNOTATION_DATA:35	reads:781	mutation:A34X	
ANNOTATION_DATA:36	reads:1023	mutation:G35X	
ANNOTATION_DATA:37	reads:731	mutation:C36X	
ANNOTATION_DATA:38	reads:958	mutation:U37X	
ANNOTATION_DATA:39	reads:1197	mutation:C38X	
ANNOTATION_DATA:40	reads:2564	mutation:U39X	
ANNOTATION_DATA:41	reads:1135	mutation:C40X	
ANNOTATION_DATA:42	reads:1824	mutation:U41X	
ANNOTATION_DATA:43	reads:799	mutation:G42X	
ANNOTATION_DATA:44	reads:1016	mutation:G43X	
ANNOTATION_DATA:45	reads:843	mutation:C44X	
ANNOTATION_DATA:46	reads:1169	mutation:U45X	
ANNOTATION_DATA:47	reads:676	mutation:A46X	
ANNOTATION_DATA:48	reads:958	mutation:A47X	
ANNOTATION_DATA:49	reads:1464	mutation:C48X	
ANNOTATION_DATA:50	reads:1247	mutation:U49X	
ANNOTATION_DATA:51	reads:987	mutation:A50X	
ANNOTATION_DATA:52	reads:784	mutation:G51X	
ANNOTATION_DATA:53	reads:633	mutation:G52X	
ANNOTATION_DATA:54	reads:650	mutation:G53X	
ANNOTATION_DATA:55	reads:807	mutation:A54X	
ANNOTATION_DATA:56	reads:1016	mutation:A55X	
ANNOTATION_DATA:57	reads:622	mutation:C56X	
ANNOTATION_DATA:58	reads:932	mutation:C57X	
ANNOTATION_DATA:59	reads:684	mutation:C58X	
ANNOTATION_DATA:60	reads:1162	mutation:A59X	
ANNOTATION_DATA:61	reads:1450	mutation:C60X	
ANNOTATION_DATA:62	reads:1606	mutation:U61X	
ANNOTATION_DATA:63	reads:1198	mutation:G62X	
ANNOTATION_DATA:64	reads:1563	mutation:C63X	
ANNOTATION_DATA:65	reads:1125	mutation:U64X	
ANNOTATION_DATA:66	reads:923	mutation:U65X	
ANNOTATION_DATA:67	reads:509	mutation:A66X	
ANNOTATION_DATA:68	reads:984	mutation:A67X	
ANNOTATION_DATA:69	reads:932	mutation:G68X	
ANNOTATION_DATA:70	reads:581	mutation:C69X	
ANNOTATION_DATA:71	reads:1240	mutation:C70X	
ANNOTATION_DATA:72	reads:1330	mutation:U71X	
ANNOTATION_DATA:73	reads:601	mutation:C72X	
ANNOTATION_DATA:74	reads:1086	mutation:A73X	
ANNOTATION_DATA:75	reads:994	mutation:A74X	
ANNOTATION_DATA:76	reads:955	mutation:U75X	
ANNOTATION_DATA:77	reads:751	mutation:A76X	
ANNOTATION_DATA:78	reads:1101	mutation:A77X	
ANNOTATION_DATA:79	reads:965	mutation:A78X	
ANNOTATION_DATA:80	reads:1227	mutation:G79X	
ANNOTATION_DATA:81	reads:1006	mutation:C80X	
ANNOTATION_DATA:82	reads:1464	mutation:U81X	
ANNOTATION_DATA:83	reads:1434	mutation:U82X	
ANNOTATION_DATA:84	reads:871	mutation:G83X	
ANNOTATION_DATA:85	reads:724	mutation:C84X	
ANNOTATION_DATA:86	reads:1250	mutation:C85X	
ANNOTATION_DATA:87	reads:1354	mutation:U86X	
ANNOTATION_DATA:88	reads:1304	mutation:U87X	
ANNOTATION_DATA:89	reads:793	mutation:G88X	
ANNOTATION_DATA:90	reads:993	mutation:A89X	
ANNOTATION_DATA:91	reads:1031	mutation:G90X	
ANNOTATION_DATA:92	reads:933	mutation:U91X	
ANNOTATION_DATA:93	reads:1188	mutation:G92X	
ANNOTATION_DATA:94	reads:1035	mutation:C93X	
ANNOTATION_DATA:95	reads:1090	mutation:U94X	
ANNOTATION_DATA:96	reads:1125	mutation:C95X	
ANNOTATION_DATA:97	reads:1185	mutation:A96X	
ANNOTATION_DATA:98	reads:1315	mutation:A97X	
ANNOTATION_DATA:99	reads:1069	mutation:A98X	
ANNOTATION_DATA:100	reads:1156	mutation:G99X	
ANNOTATION_DATA:101	reads:1024	mutation:U100X	
ANNOTATION_DATA:102	reads:1059	mutation:A101X	
ANNOTATION_DATA:103	reads:1218	mutation:G102X	
ANNOTATION_DATA:104	reads:1184	mutation:U103X	
ANNOTATION_DATA:105	reads:1095	mutation:G104X	
ANNOTATION_DATA:106	reads:1523	mutation:U105X	
ANNOTATION_DATA:107	reads:1067	mutation:G106X	
ANNOTATION_DATA:108	reads:1467	mutation:U107X	
ANNOTATION_DATA:109	reads:972	mutation:G108X	
ANNOTATION_DATA:110	reads:1263	mutation:C109X	
ANNOTATION_DATA:111	reads:1101	mutation:C110X	
ANNOTATION_DATA:112	reads:1667	mutation:C111X	
ANNOTATION_DATA:113	reads:1323	mutation:G112X	
ANNOTATION_DATA:114	reads:1775	mutation:U113X	
ANNOTATION_DATA:115	reads:2413	mutation:C114X	
ANNOTATION_DATA:116	reads:2294	mutation:U115X	
ANNOTATION_DATA:117	reads:1332	mutation:G116X	
ANNOTATION_DATA:118	reads:1489	mutation:U117X	
ANNOTATION_DATA:119	reads:1634	mutation:U118X	
ANNOTATION_DATA:120	reads:1478	mutation:G119X	
ANNOTATION_DATA:121	reads:1451	mutation:U120X	
ANNOTATION_DATA:122	reads:814	mutation:G121X	
ANNOTATION_DATA:123	reads:1473	mutation:U122X	
ANNOTATION_DATA:124	reads:568	mutation:G123X	
ANNOTATION_DATA:125	reads:1177	mutation:A124X	
ANNOTATION_DATA:126	reads:1189	mutation:C125X	
ANNOTATION_DATA:127	reads:1392	mutation:U126X	
ANNOTATION_DATA:128	reads:1352	mutation:C127X	
ANNOTATION_DATA:129	reads:1528	mutation:U128X	
ANNOTATION_DATA:130	reads:916	mutation:G129X	
ANNOTATION_DATA:131	reads:1314	mutation:G130X	
ANNOTATION_DATA:132	reads:978	mutation:U131X	
ANNOTATION_DATA:133	reads:1299	mutation:A132X	
ANNOTATION_DATA:134	reads:1282	mutation:A133X	
ANNOTATION_DATA:135	reads:1148	mutation:C134X	
ANNOTATION_DATA:136	reads:1052	mutation:U135X	
ANNOTATION_DATA:137	reads:1323	mutation:A136X	
ANNOTATION_DATA:138	reads:811	mutation:G137X	
ANNOTATION_DATA:139	reads:989	mutation:A138X	
ANNOTATION_DATA:140	reads:908	mutation:G139X	
ANNOTATION_DATA:141	reads:726	mutation:A140X	
ANNOTATION_DATA:142	reads:1132	mutation:U141X	
ANNOTATION_DATA:143	reads:940	mutation:C142X	
ANNOTATION_DATA:144	reads:1112	mutation:C143X	
ANNOTATION_DATA:145	reads:1713	mutation:C144X	
ANNOTATION_DATA:146	reads:1594	mutation:U145X	
ANNOTATION_DATA:147	reads:988	mutation:C146X	
ANNOTATION_DATA:148	reads:1412	mutation:A147X	
ANNOTATION_DATA:149	reads:914	mutation:G148X	
ANNOTATION_DATA:150	reads:965	mutation:A149X	
ANNOTATION_DATA:151	reads:8868	mutation:C150X	
ANNOTATION_DATA:152	reads:7737	mutation:C151X	
ANNOTATION_DATA:153	reads:26111	mutation:C152X	
ANNOTATION_DATA:154	reads:5019	mutation:U153X	
ANNOTATION_DATA:155	reads:1104	mutation:U154X	
ANNOTATION_DATA:156	reads:1198	mutation:U155X	
ANNOTATION_DATA:157	reads:1378	mutation:U156X	
ANNOTATION_DATA:158	reads:1512	mutation:A157X	
ANNOTATION_DATA:159	reads:758	mutation:G158X	
ANNOTATION_DATA:160	reads:843	mutation:U159X	
ANNOTATION_DATA:161	reads:619	mutation:C160X	
ANNOTATION_DATA:162	reads:1660	mutation:A161X	
ANNOTATION_DATA:163	reads:1468	mutation:G162X	
ANNOTATION_DATA:164	reads:1239	mutation:U163X	
ANNOTATION_DATA:165	reads:1343	mutation:G164X	
ANNOTATION_DATA:166	reads:1643	mutation:U165X	
ANNOTATION_DATA:167	reads:844	mutation:G166X	
ANNOTATION_DATA:168	reads:800	mutation:G167X	
ANNOTATION_DATA:169	reads:1405	mutation:A168X	
ANNOTATION_DATA:170	reads:1513	mutation:A169X	
ANNOTATION_DATA:171	reads:1667	mutation:A170X	
ANNOTATION_DATA:172	reads:1993	mutation:A171X	
ANNOTATION_DATA:173	reads:853	mutation:U172X	
ANNOTATION_DATA:174	reads:2320	mutation:C173X	
ANNOTATION_DATA:175	reads:1073	mutation:U174X	
ANNOTATION_DATA:176	reads:1191	mutation:C175X	
ANNOTATION_DATA:177	reads:2358	mutation:U176X	
ANNOTATION_DATA:178	reads:1186	mutation:A177X	
ANNOTATION_DATA:179	reads:1411	mutation:G178X	
ANNOTATION_DATA:180	reads:876	mutation:C179X	
ANNOTATION_DATA:181	reads:1483	mutation:A180X	
ANNOTATION_DATA:182	reads:1214	mutation:G181X	
ANNOTATION_DATA:183	reads:1430	mutation:U182X	
ANNOTATION_DATA:184	reads:879	mutation:G183X	
ANNOTATION_DATA:185	reads:1158	mutation:G184X	
ANNOTATION_DATA:186	reads:1214	mutation:C185X	
ANNOTATION_DATA:187	reads:1449	mutation:G186X	
ANNOTATION_DATA:188	reads:751	mutation:C187X	
ANNOTATION_DATA:189	reads:999	mutation:C188X	
ANNOTATION_DATA:190	reads:1372	mutation:C189X	
ANNOTATION_DATA:191	reads:1622	mutation:G190X	
ANNOTATION_DATA:192	reads:1277	mutation:A191X	
ANNOTATION_DATA:193	reads:1458	mutation:A192X	
ANNOTATION_DATA:194	reads:853	mutation:C193X	
ANNOTATION_DATA:195	reads:1831	mutation:A194X	
ANNOTATION_DATA:196	reads:1015	mutation:G195X	
ANNOTATION_DATA:197	reads:958	mutation:G196X	
ANNOTATION_DATA:198	reads:749	mutation:G197X	
ANNOTATION_DATA:199	reads:1474	mutation:A198X	
ANNOTATION_DATA:200	reads:1585	mutation:C199X	
ANNOTATION_DATA:201	reads:1510	mutation:U200X	
ANNOTATION_DATA:202	reads:1416	mutation:U201X	
ANNOTATION_DATA:203	reads:1251	mutation:G202X	
ANNOTATION_DATA:204	reads:1258	mutation:A203X	
ANNOTATION_DATA:205	reads:1686	mutation:A204X	
ANNOTATION_DATA:206	reads:1345	mutation:A205X	
ANNOTATION_DATA:207	reads:845	mutation:G206X	
ANNOTATION_DATA:208	reads:795	mutation:C207X	
ANNOTATION_DATA:209	reads:1160	mutation:G208X	
ANNOTATION_DATA:210	reads:1461	mutation:A209X	
ANNOTATION_DATA:211	reads:1708	mutation:A210X	
ANNOTATION_DATA:212	reads:1223	mutation:A211X	
ANNOTATION_DATA:213	reads:1149	mutation:G212X	
ANNOTATION_DATA:214	reads:977	mutation:U213X	
ANNOTATION_DATA:215	reads:593	mutation:A214X	
ANNOTATION_DATA:216	reads:1312	mutation:A215X	
ANNOTATION_DATA:217	reads:1105	mutation:A216X	
ANNOTATION_DATA:218	reads:1197	mutation:G217X	
ANNOTATION_DATA:219	reads:524	mutation:C218X	
ANNOTATION_DATA:220	reads:774	mutation:C219X	
ANNOTATION_DATA:221	reads:1600	mutation:A220X	
ANNOTATION_DATA:222	reads:753	mutation:G221X	
ANNOTATION_DATA:223	reads:923	mutation:A222X	
ANNOTATION_DATA:224	reads:1148	mutation:G223X	
ANNOTATION_DATA:225	reads:493	mutation:G224X	
ANNOTATION_DATA:226	reads:1152	mutation:A225X	
ANNOTATION_DATA:227	reads:691	mutation:G226X	
ANNOTATION_DATA:228	reads:1306	mutation:A227X	
ANNOTATION_DATA:229	reads:1118	mutation:U228X	
ANNOTATION_DATA:230	reads:2740	mutation:C229X	
ANNOTATION_DATA:231	reads:1651	mutation:U230X	
ANNOTATION_DATA:232	reads:3681	mutation:C231X	
ANNOTATION_DATA:233	reads:1961	mutation:U232X	
ANNOTATION_DATA:234	reads:2488	mutation:C233X	
ANNOTATION_DATA:235	reads:1216	mutation:G234X	
ANNOTATION_DATA:236	reads:827	mutation:A235X	
ANNOTATION_DATA:237	reads:1556	mutation:C236X	
ANNOTATION_DATA:238	reads:1613	mutation:G237X	
ANNOTATION_DATA:239	reads:1479	mutation:C238X	
ANNOTATION_DATA:240	reads:1541	mutation:A239X	
ANNOTATION_DATA:241	reads:900	mutation:G240X	
ANNOTATION_DATA:242	reads:554	mutation:G241X	
ANNOTATION_DATA:243	reads:1651	mutation:A242X	
ANNOTATION_DATA:244	reads:1231	mutation:C243X	
ANNOTATION_DATA:245	reads:1195	mutation:U244X	
ANNOTATION_DATA:246	reads:1714	mutation:C245X	
ANNOTATION_DATA:247	reads:1342	mutation:G246X	
ANNOTATION_DATA:248	reads:753	mutation:G247X	
ANNOTATION_DATA:249	reads:1188	mutation:C248X	
ANNOTATION_DATA:250	reads:1942	mutation:U249X	
ANNOTATION_DATA:251	reads:1661	mutation:U250X	
ANNOTATION_DATA:252	reads:1902	mutation:G251X	
ANNOTATION_DATA:253	reads:1774	mutation:C252X	
ANNOTATION_DATA:254	reads:1679	mutation:U253X	
ANNOTATION_DATA:255	reads:1271	mutation:G254X	
ANNOTATION_DATA:256	reads:863	mutation:A255X	
ANNOTATION_DATA:257	reads:1438	mutation:A256X	
ANNOTATION_DATA:258	reads:1306	mutation:G257X	
ANNOTATION_DATA:259	reads:1598	mutation:C258X	
ANNOTATION_DATA:260	reads:1793	mutation:G259X	
ANNOTATION_DATA:261	reads:1573	mutation:C260X	
ANNOTATION_DATA:262	reads:2812	mutation:G261X	
ANNOTATION_DATA:263	reads:1261	mutation:C262X	
ANNOTATION_DATA:264	reads:1186	mutation:A263X	
ANNOTATION_DATA:265	reads:1679	mutation:C264X	
ANNOTATION_DATA:266	reads:1328	mutation:G265X	
ANNOTATION_DATA:267	reads:1925	mutation:G266X	
ANNOTATION_DATA:268	reads:1615	mutation:C267X	
ANNOTATION_DATA:269	reads:1774	mutation:A268X	
ANNOTATION_DATA:270	reads:1856	mutation:A269X	
ANNOTATION_DATA:271	reads:751	mutation:G270X	
ANNOTATION_DATA:272	reads:1070	mutation:A271X	
ANNOTATION_DATA:273	reads:1044	mutation:G272X	
ANNOTATION_DATA:274	reads:805	mutation:G273X	
ANNOTATION_DATA:275	reads:1220	mutation:C274X	
ANNOTATION_DATA:276	reads:1776	mutation:G275X	
ANNOTATION_DATA:277	reads:2098	mutation:A276X	
ANNOTATION_DATA:278	reads:1383	mutation:G277X	
ANNOTATION_DATA:279	reads:855	mutation:G278X	
ANNOTATION_DATA:280	reads:874	mutation:G279X	
ANNOTATION_DATA:281	reads:3949	mutation:G280X	
ANNOTATION_DATA:282	reads:1074	mutation:C281X	
ANNOTATION_DATA:283	reads:493	mutation:G282X	
ANNOTATION_DATA:284	reads:16	mutation:G283X	
ANNOTATION_DATA:285	reads:18	mutation:C284X	
ANNOTATION_DATA:286	reads:20	mutation:G285X	
ANNOTATION_DATA:287	reads:24	mutation:A286X	
ANNOTATION_DATA:288	reads:28	mutation:C287X	
ANNOTATION_DATA:289	reads:21	mutation:U288X	
ANNOTATION_DATA:290	reads:31	mutation:G289X	
ANNOTATION_DATA:291	reads:44	mutation:G290X	
ANNOTATION_DATA:292	reads:39	mutation:U291X	
ANNOTATION_DATA:293	reads:48	mutation:G292X	
ANNOTATION_DATA:294	reads:93	mutation:A293X	
ANNOTATION_DATA:295	reads:81	mutation:G294X	
ANNOTATION_DATA:296	reads:95	mutation:U295X	
ANNOTATION_DATA:297	reads:167	mutation:A296X	
ANNOTATION_DATA:298	reads:21	mutation:C297X	
ANNOTATION_DATA:299	reads:56	mutation:G298X	
ANNOTATION_DATA:300	reads:33	mutation:C299X	
ANNOTATION_DATA:301	reads:0	mutation:C300X	
ANNOTATION_DATA:302	reads:1	mutation:A301X	
ANNOTATION_DATA:303	reads:0	mutation:A302X	
ANNOTATION_DATA:304	reads:0	mutation:A303X	
ANNOTATION_DATA:305	reads:0	mutation:A304X	
ANNOTATION_DATA:306	reads:0	mutation:A305X	
ANNOTATION_DATA:307	reads:0	mutation:U306X	
ANNOTATION_DATA:308	reads:0	mutation:U307X	
ANNOTATION_DATA:309	reads:0	mutation:U308X	
ANNOTATION_DATA:310	reads:0	mutation:U309X	
ANNOTATION_DATA:311	reads:0	mutation:G310X	
ANNOTATION_DATA:312	reads:0	mutation:A311X	
ANNOTATION_DATA:313	reads:0	mutation:C312X	
ANNOTATION_DATA:314	reads:0	mutation:U313X	
ANNOTATION_DATA:315	reads:0	mutation:A314X	
ANNOTATION_DATA:316	reads:0	mutation:G315X	
ANNOTATION_DATA:317	reads:0	mutation:C316X	
ANNOTATION_DATA:318	reads:0	mutation:G317X	
ANNOTATION_DATA:319	reads:0	mutation:G318X	
ANNOTATION_DATA:320	reads:0	mutation:A319X	
ANNOTATION_DATA:321	reads:0	mutation:G320X	
ANNOTATION_DATA:322	reads:0	mutation:G321X	
ANNOTATION_DATA:323	reads:0	mutation:C322X	
ANNOTATION_DATA:324	reads:0	mutation:U323X	
ANNOTATION_DATA:325	reads:0	mutation:A324X	
ANNOTATION_DATA:326	reads:0	mutation:G325X	
ANNOTATION_DATA:327	reads:0	mutation:A326X	
ANNOTATION_DATA:328	reads:0	mutation:A327X	
ANNOTATION_DATA:329	reads:0	mutation:G328X	
ANNOTATION_DATA:330	reads:0	mutation:G329X	
ANNOTATION_DATA:331	reads:0	mutation:A330X	
ANNOTATION_DATA:332	reads:0	mutation:G331X	
ANNOTATION_DATA:333	reads:0	mutation:A332X	
ANNOTATION_DATA:334	reads:0	mutation:G333X	
ANNOTATION_DATA:335	reads:0	mutation:A334X	
ANNOTATION_DATA:336	reads:0	mutation:G335X	
ANNOTATION_DATA:337	reads:0	mutation:A336X	
ANNOTATION_DATA:338	reads:0	mutation:U337X	
ANNOTATION_DATA:339	reads:0	mutation:G338X	
ANNOTATION_DATA:340	reads:0	mutation:G339X	
ANNOTATION_DATA:341	reads:0	mutation:G340X	
ANNOTATION_DATA:342	reads:0	mutation:U341X	
ANNOTATION_DATA:343	reads:0	mutation:G342X	
ANNOTATION_DATA:344	reads:0	mutation:C343X	
ANNOTATION_DATA:345	reads:0	mutation:G344X	
ANNOTATION_DATA:346	reads:0	mutation:A345X	
ANNOTATION_DATA:347	reads:0	mutation:G346X	
ANNOTATION_DATA:348	reads:0	mutation:A347X	
ANNOTATION_DATA:349	reads:0	mutation:G348X	
ANNOTATION_DATA:350	reads:0	mutation:C349X	
ANNOTATION_DATA:351	reads:0	mutation:G350X	
ANNOTATION_DATA:352	reads:0	mutation:U351X	
ANNOTATION_DATA:353	reads:0	mutation:C352X	
ANNOTATION_DATA:354	reads:0	mutation:G353X	
ANNOTATION_DATA:355	reads:0	mutation:G354X	
ANNOTATION_DATA:356	reads:0	mutation:U355X	
ANNOTATION_DATA:357	reads:0	mutation:A356X	
ANNOTATION_DATA:358	reads:0	mutation:U357X	
ANNOTATION_DATA:359	reads:0	mutation:U358X	
ANNOTATION_DATA:360	reads:0	mutation:A359X	
ANNOTATION_DATA:361	reads:0	mutation:A360X	
ANNOTATION_DATA:362	reads:0	mutation:G361X	
ANNOTATION_DATA:363	reads:0	mutation:C362X	
ANNOTATION_DATA:364	reads:0	mutation:G363X	
ANNOTATION_DATA:365	reads:0	mutation:G364X	
ANNOTATION_DATA:366	reads:0	mutation:G365X	
ANNOTATION_DATA:367	reads:0	mutation:G366X	
ANNOTATION_DATA:368	reads:0	mutation:G367X	
ANNOTATION_DATA:369	reads:0	mutation:A368X	
ANNOTATION_DATA:370	reads:0	mutation:G369X	
ANNOTATION_DATA:371	reads:0	mutation:A370X	
ANNOTATION_DATA:372	reads:0	mutation:A371X	
ANNOTATION_DATA:373	reads:0	mutation:U372X	
ANNOTATION_DATA:374	reads:0	mutation:U373X	
ANNOTATION_DATA:375	reads:0	mutation:A374X	
ANNOTATION_DATA:376	reads:0	mutation:G375X	
ANNOTATION_DATA:377	reads:0	mutation:A376X	
ANNOTATION_DATA:378	reads:0	mutation:U377X	
ANNOTATION_DATA:379	reads:0	mutation:A378X	
ANNOTATION_DATA:380	reads:0	mutation:A379X	
ANNOTATION_DATA:381	reads:0	mutation:A380X	
ANNOTATION_DATA:382	reads:0	mutation:U381X	
ANNOTATION_DATA:383	reads:0	mutation:G382X	
ANNOTATION_DATA:384	reads:0	mutation:G383X	
ANNOTATION_DATA:385	reads:0	mutation:G384X	
ANNOTATION_DATA:386	reads:0	mutation:A385X	
ANNOTATION_DATA:387	reads:0	mutation:A386X	
ANNOTATION_DATA:388	reads:0	mutation:A387X	
ANNOTATION_DATA:389	reads:0	mutation:A388X	
ANNOTATION_DATA:390	reads:0	mutation:A389X	
ANNOTATION_DATA:391	reads:0	mutation:A390X	
ANNOTATION_DATA:392	reads:0	mutation:U391X	
ANNOTATION_DATA:393	reads:0	mutation:U392X	
ANNOTATION_DATA:394	reads:0	mutation:C393X	
ANNOTATION_DATA:395	reads:0	mutation:G394X	
ANNOTATION_DATA:396	reads:0	mutation:G395X	
ANNOTATION_DATA:397	reads:0	mutation:U396X	
ANNOTATION_DATA:398	reads:0	mutation:U397X	
ANNOTATION_DATA:399	reads:0	mutation:A398X	
ANNOTATION_DATA:400	reads:0	mutation:A399X	
ANNOTATION_DATA:401	reads:0	mutation:G400X	
ANNOTATION_DATA:402	reads:0	mutation:G401X	
ANNOTATION_DATA:403	reads:0	mutation:C402X	
ANNOTATION_DATA:404	reads:0	mutation:C403X	
ANNOTATION_DATA:405	reads:0	mutation:A404X	
ANNOTATION_DATA:406	reads:0	mutation:G405X	
ANNOTATION_DATA:407	reads:0	mutation:G406X	
ANNOTATION_DATA:408	reads:0	mutation:G407X	
ANNOTATION_DATA:409	reads:0	mutation:G408X	
ANNOTATION_DATA:410	reads:0	mutation:G409X	
ANNOTATION_DATA:411	reads:0	mutation:A410X	
ANNOTATION_DATA:412	reads:1	mutation:A411X	
ANNOTATION_DATA:413	reads:0	mutation:A412X	
ANNOTATION_DATA:414	reads:0	mutation:G413X	
ANNOTATION_DATA:415	reads:0	mutation:A414X	
ANNOTATION_DATA:416	reads:0	mutation:A415X	
ANNOTATION_DATA:417	reads:0	mutation:A416X	
ANNOTATION_DATA:418	reads:0	mutation:C417X	
ANNOTATION_DATA:419	reads:0	mutation:A418X	
ANNOTATION_DATA:420	reads:0	mutation:A419X	
ANNOTATION_DATA:421	reads:0	mutation:U420X	
ANNOTATION_DATA:422	reads:0	mutation:A421X	
ANNOTATION_DATA:423	reads:0	mutation:U422X	
ANNOTATION_DATA:424	reads:0	mutation:A423X	
ANNOTATION_DATA:425	reads:0	mutation:A424X	
ANNOTATION_DATA:426	reads:0	mutation:A425X	
ANNOTATION_DATA:427	reads:0	mutation:C426X	
ANNOTATION_DATA:428	reads:0	mutation:U427X	
ANNOTATION_DATA:429	reads:0	mutation:A428X	
ANNOTATION_DATA:430	reads:0	mutation:A429X	
ANNOTATION_DATA:431	reads:0	mutation:A430X	
ANNOTATION_DATA:432	reads:0	mutation:A431X	
ANNOTATION_DATA:433	reads:0	mutation:C432X	
ANNOTATION_DATA:434	reads:0	mutation:A433X	
ANNOTATION_DATA:435	reads:0	mutation:U434X	
ANNOTATION_DATA:436	reads:0	mutation:A435X	
ANNOTATION_DATA:437	reads:0	mutation:U436X	
ANNOTATION_DATA:438	reads:0	mutation:A437X	
ANNOTATION_DATA:439	reads:0	mutation:G438X	
ANNOTATION_DATA:440	reads:0	mutation:U439X	
ANNOTATION_DATA:441	reads:0	mutation:A440X	
ANNOTATION_DATA:442	reads:0	mutation:U441X	
ANNOTATION_DATA:443	reads:0	mutation:G442X	
ANNOTATION_DATA:444	reads:0	mutation:G443X	
ANNOTATION_DATA:445	reads:0	mutation:G444X	
ANNOTATION_DATA:446	reads:0	mutation:C445X	
ANNOTATION_DATA:447	reads:0	mutation:A446X	
ANNOTATION_DATA:448	reads:0	mutation:A447X	
ANNOTATION_DATA:449	reads:0	mutation:G448X	
ANNOTATION_DATA:450	reads:0	mutation:C449X	
ANNOTATION_DATA:451	reads:0	mutation:A450X	
ANNOTATION_DATA:452	reads:0	mutation:G451X	
ANNOTATION_DATA:453	reads:0	mutation:G452X	
ANNOTATION_DATA:454	reads:0	mutation:G453X	
ANNOTATION_DATA:455	reads:0	mutation:A454X	
ANNOTATION_DATA:456	reads:0	mutation:G455X	
ANNOTATION_DATA:457	reads:0	mutation:C456X	
ANNOTATION_DATA:458	reads:0	mutation:U457X	
ANNOTATION_DATA:459	reads:0	mutation:A458X	
ANNOTATION_DATA:460	reads:0	mutation:G459X	
ANNOTATION_DATA:461	reads:0	mutation:A460X	
ANNOTATION_DATA:462	reads:0	mutation:A461X	
ANNOTATION_DATA:463	reads:0	mutation:C462X	
ANNOTATION_DATA:464	reads:0	mutation:G463X	
ANNOTATION_DATA:465	reads:0	mutation:A464X	
ANNOTATION_DATA:466	reads:0	mutation:U465X	
ANNOTATION_DATA:467	reads:0	mutation:U466X	
ANNOTATION_DATA:468	reads:0	mutation:C467X	
ANNOTATION_DATA:469	reads:0	mutation:G468X	
ANNOTATION_DATA:470	reads:0	mutation:C469X	
ANNOTATION_DATA:471	reads:0	mutation:A470X	
ANNOTATION_DATA:472	reads:0	mutation:G471X	
ANNOTATION_DATA:473	reads:0	mutation:U472X	
ANNOTATION_DATA:474	reads:0	mutation:U473X	
ANNOTATION_DATA:475	reads:0	mutation:A474X	
ANNOTATION_DATA:476	reads:0	mutation:A475X	
ANNOTATION_DATA:477	reads:0	mutation:U476X	
ANNOTATION_DATA:478	reads:0	mutation:C477X	
ANNOTATION_DATA:479	reads:0	mutation:C478X	
ANNOTATION_DATA:480	reads:0	mutation:U479X	
ANNOTATION_DATA:481	reads:0	mutation:G480X	
ANNOTATION_DATA:482	reads:0	mutation:G481X	
ANNOTATION_DATA:483	reads:0	mutation:C482X	
ANNOTATION_DATA:484	reads:0	mutation:C483X	
ANNOTATION_DATA:485	reads:0	mutation:U484X	
ANNOTATION_DATA:486	reads:0	mutation:U485X	
ANNOTATION_DATA:487	reads:0	mutation:U486X	
ANNOTATION_DATA:488	reads:0	mutation:U487X	
ANNOTATION_DATA:489	reads:0	mutation:A488X	
ANNOTATION_DATA:490	reads:0	mutation:G489X	
ANNOTATION_DATA:491	reads:0	mutation:A490X	
ANNOTATION_DATA:492	reads:0	mutation:G491X	
ANNOTATION_DATA:493	reads:0	mutation:A492X	
ANNOTATION_DATA:494	reads:0	mutation:C493X	
ANNOTATION_DATA:495	reads:0	mutation:A494X	
ANNOTATION_DATA:496	reads:0	mutation:U495X	
ANNOTATION_DATA:497	reads:0	mutation:C496X	
ANNOTATION_DATA:498	reads:0	mutation:A497X	
ANNOTATION_DATA:499	reads:0	mutation:G498X	
ANNOTATION_DATA:500	reads:0	mutation:A499X	
ANNOTATION_DATA:501	reads:0	mutation:A500X	
ANNOTATION_DATA:502	reads:0	mutation:G501X	
ANNOTATION_DATA:503	reads:0	mutation:G502X	
ANNOTATION_DATA:504	reads:0	mutation:C503X	
ANNOTATION_DATA:505	reads:0	mutation:U504X	
ANNOTATION_DATA:506	reads:0	mutation:G505X	
ANNOTATION_DATA:507	reads:0	mutation:U506X	
ANNOTATION_DATA:508	reads:0	mutation:A507X	
ANNOTATION_DATA:509	reads:0	mutation:G508X	
ANNOTATION_DATA:510	reads:0	mutation:A509X	
ANNOTATION_DATA:511	reads:0	mutation:C510X	
ANNOTATION_DATA:512	reads:0	mutation:A511X	
ANNOTATION_DATA:513	reads:0	mutation:A512X	
ANNOTATION_DATA:514	reads:0	mutation:A513X	
ANNOTATION_DATA:515	reads:0	mutation:U514X	
ANNOTATION_DATA:516	reads:0	mutation:A515X	
ANNOTATION_DATA:517	reads:0	mutation:C516X	
ANNOTATION_DATA:518	reads:0	mutation:U517X	
ANNOTATION_DATA:519	reads:0	mutation:G518X	
ANNOTATION_DATA:520	reads:0	mutation:G519X	
ANNOTATION_DATA:521	reads:0	mutation:G520X	
ANNOTATION_DATA:522	reads:0	mutation:A521X	
ANNOTATION_DATA:523	reads:0	mutation:C522X	
ANNOTATION_DATA:524	reads:0	mutation:A523X	
ANNOTATION_DATA:525	reads:0	mutation:G524X	
ANNOTATION_DATA:526	reads:0	mutation:C525X	
ANNOTATION_DATA:527	reads:0	mutation:U526X	
ANNOTATION_DATA:528	reads:0	mutation:A527X	
ANNOTATION_DATA:529	reads:0	mutation:C528X	
ANNOTATION_DATA:530	reads:0	mutation:A529X	
ANNOTATION_DATA:531	reads:0	mutation:A530X	
ANNOTATION_DATA:532	reads:0	mutation:C531X	
ANNOTATION_DATA:533	reads:0	mutation:C532X	
ANNOTATION_DATA:534	reads:0	mutation:A533X	
ANNOTATION_DATA:535	reads:0	mutation:U534X	
ANNOTATION_DATA:536	reads:0	mutation:C535X	
ANNOTATION_DATA:537	reads:0	mutation:C536X	
ANNOTATION_DATA:538	reads:0	mutation:C537X	
ANNOTATION_DATA:539	reads:0	mutation:U538X	
ANNOTATION_DATA:540	reads:0	mutation:U539X	
ANNOTATION_DATA:541	reads:0	mutation:C540X	
ANNOTATION_DATA:542	reads:0	mutation:A541X	
ANNOTATION_DATA:543	reads:0	mutation:G542X	
ANNOTATION_DATA:544	reads:0	mutation:A543X	
ANNOTATION_DATA:545	reads:0	mutation:C544X	
ANNOTATION_DATA:546	reads:0	mutation:A545X	
ANNOTATION_DATA:547	reads:0	mutation:G546X	
ANNOTATION_DATA:548	reads:0	mutation:G547X	
ANNOTATION_DATA:549	reads:0	mutation:A548X	
ANNOTATION_DATA:550	reads:0	mutation:U549X	
ANNOTATION_DATA:551	reads:0	mutation:C550X	
ANNOTATION_DATA:552	reads:0	mutation:A551X	
ANNOTATION_DATA:553	reads:0	mutation:G552X	
ANNOTATION_DATA:554	reads:0	mutation:A553X	
ANNOTATION_DATA:555	reads:0	mutation:A554X	
ANNOTATION_DATA:556	reads:0	mutation:G555X	
ANNOTATION_DATA:557	reads:0	mutation:A556X	
ANNOTATION_DATA:558	reads:0	mutation:A557X	
ANNOTATION_DATA:559	reads:0	mutation:C558X	
ANNOTATION_DATA:560	reads:0	mutation:U559X	
ANNOTATION_DATA:561	reads:0	mutation:U560X	
ANNOTATION_DATA:562	reads:0	mutation:A561X	
ANNOTATION_DATA:563	reads:0	mutation:G562X	
ANNOTATION_DATA:564	reads:0	mutation:A563X	
ANNOTATION_DATA:565	reads:0	mutation:U564X	
ANNOTATION_DATA:566	reads:0	mutation:C565X	

REACTIVITY:1	0.0000	0.0000	0.0000	0.0000	0.0000	0.0000	0.0000	0.0000	0.0000	0.0000	0.0000	0.0000	0.0000	0.0000	0.0000	0.0000	0.0000	0.0011	0.0089	0.0053	0.0052	0.0060	0.0192	0.0147	0.0048	0.0052	0.0043	0.0034	0.0048	0.0154	0.0045	0.0066	0.0053	0.0056	0.0073	0.0052	0.0068	0.0085	0.0183	0.0081	0.0130	0.0057	0.0072	0.0060	0.0083	0.0048	0.0068	0.0104	0.0089	0.0070	0.0056	0.0045	0.0046	0.0057	0.0072	0.0044	0.0066	0.0049	0.0083	0.0103	0.0114	0.0085	0.0111	0.0080	0.0066	0.0036	0.0070	0.0066	0.0041	0.0088	0.0095	0.0043	0.0077	0.0071	0.0068	0.0053	0.0078	0.0069	0.0087	0.0072	0.0104	0.0102	0.0062	0.0052	0.0089	0.0096	0.0093	0.0056	0.0071	0.0073	0.0066	0.0085	0.0074	0.0078	0.0080	0.0084	0.0094	0.0076	0.0082	0.0073	0.0075	0.0087	0.0084	0.0078	0.0108	0.0076	0.0104	0.0069	0.0090	0.0078	0.0119	0.0094	0.0126	0.0172	0.0163	0.0095	0.0106	0.0116	0.0105	0.0103	0.0058	0.0105	0.0040	0.0084	0.0085	0.0099	0.0096	0.0109	0.0065	0.0094	0.0070	0.0092	0.0091	0.0082	0.0075	0.0094	0.0058	0.0070	0.0065	0.0052	0.0081	0.0067	0.0079	0.0122	0.0113	0.0070	0.0101	0.0065	0.0069	0.0631	0.0551	0.1859	0.0357	0.0079	0.0085	0.0098	0.0108	0.0054	0.0060	0.0044	0.0118	0.0105	0.0088	0.0096	0.0117	0.0060	0.0057	0.0100	0.0108	0.0119	0.0142	0.0061	0.0165	0.0076	0.0085	0.0168	0.0084	0.0100	0.0062	0.0106	0.0086	0.0102	0.0063	0.0082	0.0086	0.0103	0.0053	0.0071	0.0098	0.0115	0.0091	0.0104	0.0061	0.0130	0.0072	0.0068	0.0053	0.0105	0.0113	0.0108	0.0101	0.0089	0.0090	0.0120	0.0096	0.0060	0.0057	0.0083	0.0104	0.0122	0.0087	0.0082	0.0070	0.0042	0.0093	0.0079	0.0085	0.0037	0.0055	0.0114	0.0054	0.0066	0.0082	0.0035	0.0082	0.0049	0.0093	0.0080	0.0195	0.0118	0.0262	0.0140	0.0177	0.0087	0.0059	0.0111	0.0115	0.0105	0.0110	0.0064	0.0039	0.0118	0.0088	0.0085	0.0122	0.0096	0.0054	0.0085	0.0138	0.0118	0.0135	0.0126	0.0120	0.0090	0.0061	0.0102	0.0093	0.0114	0.0128	0.0112	0.0200	0.0090	0.0084	0.0120	0.0095	0.0137	0.0115	0.0126	0.0132	0.0053	0.0076	0.0074	0.0057	0.0087	0.0126	0.0149	0.0098	0.0061	0.0062	0.0281	0.0076	0.0035	0.0001	0.0001	0.0001	0.0002	0.0002	0.0001	0.0002	0.0003	0.0003	0.0003	0.0007	0.0006	0.0007	0.0012	0.0001	0.0004	0.0002	0.0000	0.0000	0.0000	0.0000	0.0000	0.0000	0.0000	0.0000	0.0000	0.0000	0.0000	0.0000	0.0000	0.0000	0.0000	0.0000	0.0000	0.0000	0.0000	0.0000	0.0000	0.0000	0.0000	0.0000	0.0000	0.0000	0.0000	0.0000	0.0000	0.0000	0.0000	0.0000	0.0000	0.0000	0.0000	0.0000	0.0000	0.0000	0.0000	0.0000	0.0000	0.0000	0.0000	0.0000	0.0000	0.0000	0.0000	0.0000	0.0000	0.0000	0.0000	0.0000	0.0000	0.0000	0.0000	0.0000	0.0000	0.0000	0.0000	0.0000	0.0000	0.0000	0.0000	0.0000	0.0000	0.0000	0.0000	0.0000	0.0000	0.0000	0.0000	0.0000	0.0000	0.0000	0.0000	0.0000	0.0000	0.0000	0.0000	0.0000	0.0000	0.0000	0.0000	0.0000	0.0000	0.0000	0.0000	0.0000	0.0000	0.0000	0.0000	0.0000	0.0000	0.0000	0.0000	0.0000	0.0000	0.0000	0.0000	0.0000	0.0000	0.0000	0.0000	0.0000	0.0000	0.0000	0.0000	0.0000	0.0000	0.0000	0.0000	0.0000	0.0000	0.0000	0.0000	0.0000	0.0000	0.0000	0.0000	0.0000	0.0000	0.0000	0.0000	0.0000	0.0000	0.0000	0.0000	0.0000	0.0000	0.0000	0.0000	0.0000	0.0000	0.0000	0.0000	0.0000	0.0000	0.0000	0.0000	0.0000	0.0000	0.0000	0.0000	0.0000	0.0000	0.0000	0.0000	0.0000	0.0000	0.0000	0.0000	0.0000	0.0000	0.0000	0.0000	0.0000	0.0000	0.0000	0.0000	0.0000	0.0000	0.0000	0.0000	0.0000	0.0000	0.0000	0.0000	0.0000	0.0000	0.0000	0.0000	0.0000	0.0000	0.0000	0.0000	0.0000	0.0000	0.0000	0.0000	0.0000	0.0000	0.0000	0.0000	0.0000	0.0000	0.0000	0.0000	0.0000	0.0000	0.0000	0.0000	0.0000	0.0000	0.0000	0.0000	0.0000	0.0000	0.0000	0.0000	0.0000	0.0000	0.0000	0.0000	0.0000	0.0000	0.0000	0.0000	0.0000	0.0000	0.0000	0.0000	0.0000	0.0000	0.0000	0.0000	0.0000	0.0000	0.0000	0.0000	0.0000	0.0000	0.0000	0.0000	0.0000	0.0000	0.0000	0.0000	0.0000	0.0000	0.0000	0.0000	0.0000	0.0000	0.0000	0.0000	0.0000	0.0000	0.0000	0.0000	0.0000	0.0000	0.0000	0.0000	0.0000	0.0000	0.0000	0.0000	0.0000	0.0000	0.0000	0.0000	0.0000	0.0000	0.0000	0.0000	0.0000	0.0000	0.0000	0.0000	0.0000	0.0000	0.0000	0.0000	0.0000	0.0000	0.0000
REACTIVITY:2	0.0000	0.0000	0.0000	0.0000	0.0000	0.0000	0.0000	0.0000	0.0000	0.0000	0.0000	0.0000	0.0000	0.0000	0.0000	0.0000	0.0000	0.0000	0.0000	0.0000	0.0000	0.0000	0.0000	0.0000	0.0000	0.0000	0.0000	0.0000	0.0000	0.0000	0.0000	0.0000	0.0000	0.0000	0.0000	0.0000	0.0000	0.0000	0.0000	0.0000	0.0000	0.0000	0.0000	0.0000	0.0000	0.0000	0.0000	0.0000	0.0000	0.0000	0.0000	0.0000	0.0000	0.0000	0.0000	0.0000	0.0000	0.0000	0.0000	0.0000	0.0000	0.0000	0.0000	0.0000	0.0000	0.0000	0.0000	0.0000	0.0000	0.0000	0.0000	0.0000	0.0000	0.0000	0.0000	0.0000	0.0000	0.0000	0.0000	0.0000	0.0000	0.0000	0.0000	0.0000	0.0000	0.0000	0.0000	0.0000	0.0000	0.0000	0.0000	0.0000	0.0000	0.0000	0.0000	0.0000	0.0000	0.0000	0.0000	0.0000	0.0000	0.0000	0.0000	0.0000	0.0000	0.0000	0.0000	0.0000	0.0000	0.0000	0.0000	0.0000	0.0000	0.0000	0.0000	0.0000	0.0000	0.0000	0.0000	0.0000	0.0000	0.0000	0.0000	0.0000	0.0000	0.0000	0.0000	0.0000	0.0000	0.0000	0.0000	0.0000	0.0000	0.0000	0.0000	0.0000	0.0000	0.0000	0.0000	0.0000	0.0000	0.0000	0.0000	0.0000	0.0000	0.0000	0.0000	0.0000	0.0000	0.0000	0.0000	0.0000	0.0000	0.0000	0.0000	0.0000	0.0000	0.0000	0.0000	0.0000	0.0000	0.0000	0.0000	0.0000	0.0000	0.0000	0.0000	0.0000	0.0000	0.0000	0.0000	0.0000	0.0000	0.0000	0.0000	0.0000	0.0000	0.0000	0.0000	0.0000	0.0000	0.0000	0.0000	0.0000	0.0000	0.0000	0.0000	0.0000	0.0000	0.0000	0.0000	0.0000	0.0000	0.0000	0.0000	0.0000	0.0000	0.0000	0.0000	0.0000	0.0000	0.0000	0.0000	0.0000	0.0000	0.0000	0.0000	0.0000	0.0000	0.0000	0.0000	0.0000	0.0000	0.0000	0.0000	0.0000	0.0000	0.0000	0.0000	0.0000	0.0000	0.0000	0.0000	0.0000	0.0000	0.0000	0.0000	0.0000	0.0000	0.0000	0.0000	0.0000	0.0000	0.0000	0.0000	0.0000	0.0000	0.0000	0.0000	0.0000	0.0000	0.0000	0.0000	0.0000	0.0000	0.0000	0.0000	0.0000	0.0000	0.0000	0.0000	0.0000	0.0000	0.0000	0.0000	0.0000	0.0000	0.0000	0.0000	0.0000	0.0000	0.0000	0.0000	0.0000	0.0000	0.0000	0.0000	0.0000	0.0000	0.0000	0.0000	0.0000	0.0000	0.0000	0.0000	0.0000	0.0000	0.0000	0.0000	0.0000	0.0000	0.0000	0.0000	0.0000	0.0000	0.0000	0.0000	0.0000	0.0000	0.0000	0.0000	0.0000	0.0000	0.0000	0.0000	0.0000	0.0000	0.0000	0.0000	0.0000	0.0000	0.0000	0.0000	0.0000	0.0000	0.0000	0.0000	0.0000	0.0000	0.0000	0.0000	0.0000	0.0000	0.0000	0.0000	0.0000	0.0000	0.0000	0.0000	0.0000	0.0000	0.0000	0.0000	0.0000	0.0000	0.0000	0.0000	0.0000	0.0000	0.0000	0.0000	0.0000	0.0000	0.0000	0.0000	0.0000	0.0000	0.0000	0.0000	0.0000	0.0000	0.0000	0.0000	0.0000	0.0000	0.0000	0.0000	0.0000	0.0000	0.0000	0.0000	0.0000	0.0000	0.0000	0.0000	0.0000	0.0000	0.0000	0.0000	0.0000	0.0000	0.0000	0.0000	0.0000	0.0000	0.0000	0.0000	0.0000	0.0000	0.0000	0.0000	0.0000	0.0000	0.0000	0.0000	0.0000	0.0000	0.0000	0.0000	0.0000	0.0000	0.0000	0.0000	0.0000	0.0000	0.0000	0.0000	0.0000	0.0000	0.0000	0.0000	0.0000	0.0000	0.0000	0.0000	0.0000	0.0000	0.0000	0.0000	0.0000	0.0000	0.0000	0.0000	0.0000	0.0000	0.0000	0.0000	0.0000	0.0000	0.0000	0.0000	0.0000	0.0000	0.0000	0.0000	0.0000	0.0000	0.0000	0.0000	0.0000	0.0000	0.0000	0.0000	0.0000	0.0000	0.0000	0.0000	0.0000	0.0000	0.0000	0.0000	0.0000	0.0000	0.0000	0.0000	0.0000	0.0000	0.0000	0.0000	0.0000	0.0000	0.0000	0.0000	0.0000	0.0000	0.0000	0.0000	0.0000	0.0000	0.0000	0.0000	0.0000	0.0000	0.0000	0.0000	0.0000	0.0000	0.0000	0.0000	0.0000	0.0000	0.0000	0.0000	0.0000	0.0000	0.0000	0.0000	0.0000	0.0000	0.0000	0.0000	0.0000	0.0000	0.0000	0.0000	0.0000	0.0000	0.0000	0.0000	0.0000	0.0000	0.0000	0.0000	0.0000	0.0000	0.0000	0.0000	0.0000	0.0000	0.0000	0.0000	0.0000	0.0000	0.0000	0.0000	0.0000	0.0000	0.0000	0.0000	0.0000	0.0000	0.0000	0.0000	0.0000	0.0000	0.0000	0.0000	0.0000	0.0000	0.0000	0.0000	0.0000	0.0000	0.0000	0.0000	0.0000	0.0000	0.0000	0.0000	0.0000	0.0000	0.0000	0.0000	0.0000	0.0000	0.0000	0.0000	0.0000	0.0000	0.0000	0.0000	0.0000	0.0000	0.0000	0.0000	0.0000	0.0000	0.0000	0.0000	0.0000	0.0000	0.0000	0.0000	0.0000	0.0000	0.0000	0.0000	0.0000	0.0000	0.0000	0.0000	0.0000	0.0000	0.0000	0.0000	0.0000	0.0000	0.0000	0.0000	0.0000	0.0000	0.0000	0.0000	0.0000	0.0000
REACTIVITY:3	0.0000	0.0000	0.0000	0.0000	0.0000	0.0000	0.0000	0.0000	0.0000	0.0000	0.0000	0.0000	0.0000	0.0000	0.0000	0.0000	0.0000	0.0000	0.0000	0.0000	0.0000	0.0000	0.0000	0.0000	0.0000	0.0000	0.0000	0.0000	0.0000	0.0000	0.0000	0.0000	0.0000	0.0000	0.0000	0.0000	0.0000	0.0000	0.0000	0.0000	0.0000	0.0000	0.0000	0.0000	0.0000	0.0000	0.0000	0.0000	0.0000	0.0000	0.0000	0.0000	0.0000	0.0000	0.0000	0.0000	0.0000	0.0000	0.0000	0.0000	0.0000	0.0000	0.0000	0.0000	0.0000	0.0000	0.0000	0.0000	0.0000	0.0000	0.0000	0.0000	0.0000	0.0000	0.0000	0.0000	0.0000	0.0000	0.0000	0.0000	0.0000	0.0000	0.0000	0.0000	0.0000	0.0000	0.0000	0.0000	0.0000	0.0000	0.0000	0.0000	0.0000	0.0000	0.0000	0.0000	0.0000	0.0000	0.0000	0.0000	0.0000	0.0000	0.0000	0.0000	0.0000	0.0000	0.0000	0.0000	0.0000	0.0000	0.0000	0.0000	0.0000	0.0000	0.0000	0.0000	0.0000	0.0000	0.0000	0.0000	0.0000	0.0000	0.0000	0.0000	0.0000	0.0000	0.0000	0.0000	0.0000	0.0000	0.0000	0.0000	0.0000	0.0000	0.0000	0.0000	0.0000	0.0000	0.0000	0.0000	0.0000	0.0000	0.0000	0.0000	0.0000	0.0000	0.0000	0.0000	0.0000	0.0000	0.0000	0.0000	0.0000	0.0000	0.0000	0.0000	0.0000	0.0000	0.0000	0.0000	0.0000	0.0000	0.0000	0.0000	0.0000	0.0000	0.0000	0.0000	0.0000	0.0000	0.0000	0.0000	0.0000	0.0000	0.0000	0.0000	0.0000	0.0000	0.0000	0.0000	0.0000	0.0000	0.0000	0.0000	0.0000	0.0000	0.0000	0.0000	0.0000	0.0000	0.0000	0.0000	0.0000	0.0000	0.0000	0.0000	0.0000	0.0000	0.0000	0.0000	0.0000	0.0000	0.0000	0.0000	0.0000	0.0000	0.0000	0.0000	0.0000	0.0000	0.0000	0.0000	0.0000	0.0000	0.0000	0.0000	0.0000	0.0000	0.0000	0.0000	0.0000	0.0000	0.0000	0.0000	0.0000	0.0000	0.0000	0.0000	0.0000	0.0000	0.0000	0.0000	0.0000	0.0000	0.0000	0.0000	0.0000	0.0000	0.0000	0.0000	0.0000	0.0000	0.0000	0.0000	0.0000	0.0000	0.0000	0.0000	0.0000	0.0000	0.0000	0.0000	0.0000	0.0000	0.0000	0.0000	0.0000	0.0000	0.0000	0.0000	0.0000	0.0000	0.0000	0.0000	0.0000	0.0000	0.0000	0.0000	0.0000	0.0000	0.0000	0.0000	0.0000	0.0000	0.0000	0.0000	0.0000	0.0000	0.0000	0.0000	0.0000	0.0000	0.0000	0.0000	0.0000	0.0000	0.0000	0.0000	0.0000	0.0000	0.0000	0.0000	0.0000	0.0000	0.0000	0.0000	0.0000	0.0000	0.0000	0.0000	0.0000	0.0000	0.0000	0.0000	0.0000	0.0000	0.0000	0.0000	0.0000	0.0000	0.0000	0.0000	0.0000	0.0000	0.0000	0.0000	0.0000	0.0000	0.0000	0.0000	0.0000	0.0000	0.0000	0.0000	0.0000	0.0000	0.0000	0.0000	0.0000	0.0000	0.0000	0.0000	0.0000	0.0000	0.0000	0.0000	0.0000	0.0000	0.0000	0.0000	0.0000	0.0000	0.0000	0.0000	0.0000	0.0000	0.0000	0.0000	0.0000	0.0000	0.0000	0.0000	0.0000	0.0000	0.0000	0.0000	0.0000	0.0000	0.0000	0.0000	0.0000	0.0000	0.0000	0.0000	0.0000	0.0000	0.0000	0.0000	0.0000	0.0000	0.0000	0.0000	0.0000	0.0000	0.0000	0.0000	0.0000	0.0000	0.0000	0.0000	0.0000	0.0000	0.0000	0.0000	0.0000	0.0000	0.0000	0.0000	0.0000	0.0000	0.0000	0.0000	0.0000	0.0000	0.0000	0.0000	0.0000	0.0000	0.0000	0.0000	0.0000	0.0000	0.0000	0.0000	0.0000	0.0000	0.0000	0.0000	0.0000	0.0000	0.0000	0.0000	0.0000	0.0000	0.0000	0.0000	0.0000	0.0000	0.0000	0.0000	0.0000	0.0000	0.0000	0.0000	0.0000	0.0000	0.0000	0.0000	0.0000	0.0000	0.0000	0.0000	0.0000	0.0000	0.0000	0.0000	0.0000	0.0000	0.0000	0.0000	0.0000	0.0000	0.0000	0.0000	0.0000	0.0000	0.0000	0.0000	0.0000	0.0000	0.0000	0.0000	0.0000	0.0000	0.0000	0.0000	0.0000	0.0000	0.0000	0.0000	0.0000	0.0000	0.0000	0.0000	0.0000	0.0000	0.0000	0.0000	0.0000	0.0000	0.0000	0.0000	0.0000	0.0000	0.0000	0.0000	0.0000	0.0000	0.0000	0.0000	0.0000	0.0000	0.0000	0.0000	0.0000	0.0000	0.0000	0.0000	0.0000	0.0000	0.0000	0.0000	0.0000	0.0000	0.0000	0.0000	0.0000	0.0000	0.0000	0.0000	0.0000	0.0000	0.0000	0.0000	0.0000	0.0000	0.0000	0.0000	0.0000	0.0000	0.0000	0.0000	0.0000	0.0000	0.0000	0.0000	0.0000	0.0000	0.0000	0.0000	0.0000	0.0000	0.0000	0.0000	0.0000	0.0000	0.0000	0.0000	0.0000	0.0000	0.0000	0.0000	0.0000	0.0000	0.0000	0.0000	0.0000	0.0000	0.0000	0.0000	0.0000	0.0000	0.0000	0.0000	0.0000	0.0000	0.0000	0.0000	0.0000	0.0000	0.0000	0.0000	0.0000	0.0000	0.0000	0.0000	0.0000	0.0000	0.0000	0.0000	0.0000	0.0000	0.0000	0.0000	0.0000
REACTIVITY:4	0.0000	0.0000	0.0000	0.0000	0.0000	0.0000	0.0000	0.0000	0.0000	0.0000	0.0000	0.0000	0.0000	0.0000	0.0000	0.0000	0.0000	0.0000	0.0000	0.0000	0.0000	0.0000	0.0000	0.0000	0.0000	0.0000	0.0000	0.0000	0.0000	0.0000	0.0000	0.0000	0.0000	0.0000	0.0000	0.0000	0.0000	0.0000	0.0000	0.0000	0.0000	0.0000	0.0000	0.0000	0.0000	0.0000	0.0000	0.0000	0.0000	0.0000	0.0000	0.0000	0.0000	0.0000	0.0000	0.0000	0.0000	0.0000	0.0000	0.0000	0.0000	0.0000	0.0000	0.0000	0.0000	0.0000	0.0000	0.0000	0.0000	0.0000	0.0000	0.0000	0.0000	0.0000	0.0000	0.0000	0.0000	0.0000	0.0000	0.0000	0.0000	0.0000	0.0000	0.0000	0.0000	0.0000	0.0000	0.0000	0.0000	0.0000	0.0000	0.0000	0.0000	0.0000	0.0000	0.0000	0.0000	0.0000	0.0000	0.0000	0.0000	0.0000	0.0000	0.0000	0.0000	0.0000	0.0000	0.0000	0.0000	0.0000	0.0000	0.0000	0.0000	0.0000	0.0000	0.0000	0.0000	0.0000	0.0000	0.0000	0.0000	0.0000	0.0000	0.0000	0.0000	0.0000	0.0000	0.0000	0.0000	0.0000	0.0000	0.0000	0.0000	0.0000	0.0000	0.0000	0.0000	0.0000	0.0000	0.0000	0.0000	0.0000	0.0000	0.0000	0.0000	0.0000	0.0000	0.0000	0.0000	0.0000	0.0000	0.0000	0.0000	0.0000	0.0000	0.0000	0.0000	0.0000	0.0000	0.0000	0.0000	0.0000	0.0000	0.0000	0.0000	0.0000	0.0000	0.0000	0.0000	0.0000	0.0000	0.0000	0.0000	0.0000	0.0000	0.0000	0.0000	0.0000	0.0000	0.0000	0.0000	0.0000	0.0000	0.0000	0.0000	0.0000	0.0000	0.0000	0.0000	0.0000	0.0000	0.0000	0.0000	0.0000	0.0000	0.0000	0.0000	0.0000	0.0000	0.0000	0.0000	0.0000	0.0000	0.0000	0.0000	0.0000	0.0000	0.0000	0.0000	0.0000	0.0000	0.0000	0.0000	0.0000	0.0000	0.0000	0.0000	0.0000	0.0000	0.0000	0.0000	0.0000	0.0000	0.0000	0.0000	0.0000	0.0000	0.0000	0.0000	0.0000	0.0000	0.0000	0.0000	0.0000	0.0000	0.0000	0.0000	0.0000	0.0000	0.0000	0.0000	0.0000	0.0000	0.0000	0.0000	0.0000	0.0000	0.0000	0.0000	0.0000	0.0000	0.0000	0.0000	0.0000	0.0000	0.0000	0.0000	0.0000	0.0000	0.0000	0.0000	0.0000	0.0000	0.0000	0.0000	0.0000	0.0000	0.0000	0.0000	0.0000	0.0000	0.0000	0.0000	0.0000	0.0000	0.0000	0.0000	0.0000	0.0000	0.0000	0.0000	0.0000	0.0000	0.0000	0.0000	0.0000	0.0000	0.0000	0.0000	0.0000	0.0000	0.0000	0.0000	0.0000	0.0000	0.0000	0.0000	0.0000	0.0000	0.0000	0.0000	0.0000	0.0000	0.0000	0.0000	0.0000	0.0000	0.0000	0.0000	0.0000	0.0000	0.0000	0.0000	0.0000	0.0000	0.0000	0.0000	0.0000	0.0000	0.0000	0.0000	0.0000	0.0000	0.0000	0.0000	0.0000	0.0000	0.0000	0.0000	0.0000	0.0000	0.0000	0.0000	0.0000	0.0000	0.0000	0.0000	0.0000	0.0000	0.0000	0.0000	0.0000	0.0000	0.0000	0.0000	0.0000	0.0000	0.0000	0.0000	0.0000	0.0000	0.0000	0.0000	0.0000	0.0000	0.0000	0.0000	0.0000	0.0000	0.0000	0.0000	0.0000	0.0000	0.0000	0.0000	0.0000	0.0000	0.0000	0.0000	0.0000	0.0000	0.0000	0.0000	0.0000	0.0000	0.0000	0.0000	0.0000	0.0000	0.0000	0.0000	0.0000	0.0000	0.0000	0.0000	0.0000	0.0000	0.0000	0.0000	0.0000	0.0000	0.0000	0.0000	0.0000	0.0000	0.0000	0.0000	0.0000	0.0000	0.0000	0.0000	0.0000	0.0000	0.0000	0.0000	0.0000	0.0000	0.0000	0.0000	0.0000	0.0000	0.0000	0.0000	0.0000	0.0000	0.0000	0.0000	0.0000	0.0000	0.0000	0.0000	0.0000	0.0000	0.0000	0.0000	0.0000	0.0000	0.0000	0.0000	0.0000	0.0000	0.0000	0.0000	0.0000	0.0000	0.0000	0.0000	0.0000	0.0000	0.0000	0.0000	0.0000	0.0000	0.0000	0.0000	0.0000	0.0000	0.0000	0.0000	0.0000	0.0000	0.0000	0.0000	0.0000	0.0000	0.0000	0.0000	0.0000	0.0000	0.0000	0.0000	0.0000	0.0000	0.0000	0.0000	0.0000	0.0000	0.0000	0.0000	0.0000	0.0000	0.0000	0.0000	0.0000	0.0000	0.0000	0.0000	0.0000	0.0000	0.0000	0.0000	0.0000	0.0000	0.0000	0.0000	0.0000	0.0000	0.0000	0.0000	0.0000	0.0000	0.0000	0.0000	0.0000	0.0000	0.0000	0.0000	0.0000	0.0000	0.0000	0.0000	0.0000	0.0000	0.0000	0.0000	0.0000	0.0000	0.0000	0.0000	0.0000	0.0000	0.0000	0.0000	0.0000	0.0000	0.0000	0.0000	0.0000	0.0000	0.0000	0.0000	0.0000	0.0000	0.0000	0.0000	0.0000	0.0000	0.0000	0.0000	0.0000	0.0000	0.0000	0.0000	0.0000	0.0000	0.0000	0.0000	0.0000	0.0000	0.0000	0.0000	0.0000	0.0000	0.0000	0.0000	0.0000	0.0000	0.0000	0.0000	0.0000	0.0000	0.0000	0.0000	0.0000	0.0000	0.0000	0.0000	0.0000	0.0000	0.0000	0.0000	0.0000	0.0000	0.0000	0.0000
REACTIVITY:5	0.0000	0.0000	0.0000	0.0000	0.0000	0.0000	0.0000	0.0000	0.0000	0.0000	0.0000	0.0000	0.0000	0.0000	0.0000	0.0000	0.0000	0.0000	0.0000	0.0000	0.0000	0.0000	0.0000	0.0000	0.0000	0.0000	0.0000	0.0000	0.0000	0.0000	0.0000	0.0000	0.0000	0.0000	0.0000	0.0000	0.0000	0.0000	0.0000	0.0000	0.0000	0.0000	0.0000	0.0000	0.0000	0.0000	0.0000	0.0000	0.0000	0.0000	0.0000	0.0000	0.0000	0.0000	0.0000	0.0000	0.0000	0.0000	0.0000	0.0000	0.0000	0.0000	0.0000	0.0000	0.0000	0.0000	0.0000	0.0000	0.0000	0.0000	0.0000	0.0000	0.0000	0.0000	0.0000	0.0000	0.0000	0.0000	0.0000	0.0000	0.0000	0.0000	0.0000	0.0000	0.0000	0.0000	0.0000	0.0000	0.0000	0.0000	0.0000	0.0000	0.0000	0.0000	0.0000	0.0000	0.0000	0.0000	0.0000	0.0000	0.0000	0.0000	0.0000	0.0000	0.0000	0.0000	0.0000	0.0000	0.0000	0.0000	0.0000	0.0000	0.0000	0.0000	0.0000	0.0000	0.0000	0.0000	0.0000	0.0000	0.0000	0.0000	0.0000	0.0000	0.0000	0.0000	0.0000	0.0000	0.0000	0.0000	0.0000	0.0000	0.0000	0.0000	0.0000	0.0000	0.0000	0.0000	0.0000	0.0000	0.0000	0.0000	0.0000	0.0000	0.0000	0.0000	0.0000	0.0000	0.0000	0.0000	0.0000	0.0000	0.0000	0.0000	0.0000	0.0000	0.0000	0.0000	0.0000	0.0000	0.0000	0.0000	0.0000	0.0000	0.0000	0.0000	0.0000	0.0000	0.0000	0.0000	0.0000	0.0000	0.0000	0.0000	0.0000	0.0000	0.0000	0.0000	0.0000	0.0000	0.0000	0.0000	0.0000	0.0000	0.0000	0.0000	0.0000	0.0000	0.0000	0.0000	0.0000	0.0000	0.0000	0.0000	0.0000	0.0000	0.0000	0.0000	0.0000	0.0000	0.0000	0.0000	0.0000	0.0000	0.0000	0.0000	0.0000	0.0000	0.0000	0.0000	0.0000	0.0000	0.0000	0.0000	0.0000	0.0000	0.0000	0.0000	0.0000	0.0000	0.0000	0.0000	0.0000	0.0000	0.0000	0.0000	0.0000	0.0000	0.0000	0.0000	0.0000	0.0000	0.0000	0.0000	0.0000	0.0000	0.0000	0.0000	0.0000	0.0000	0.0000	0.0000	0.0000	0.0000	0.0000	0.0000	0.0000	0.0000	0.0000	0.0000	0.0000	0.0000	0.0000	0.0000	0.0000	0.0000	0.0000	0.0000	0.0000	0.0000	0.0000	0.0000	0.0000	0.0000	0.0000	0.0000	0.0000	0.0000	0.0000	0.0000	0.0000	0.0000	0.0000	0.0000	0.0000	0.0000	0.0000	0.0000	0.0000	0.0000	0.0000	0.0000	0.0000	0.0000	0.0000	0.0000	0.0000	0.0000	0.0000	0.0000	0.0000	0.0000	0.0000	0.0000	0.0000	0.0000	0.0000	0.0000	0.0000	0.0000	0.0000	0.0000	0.0000	0.0000	0.0000	0.0000	0.0000	0.0000	0.0000	0.0000	0.0000	0.0000	0.0000	0.0000	0.0000	0.0000	0.0000	0.0000	0.0000	0.0000	0.0000	0.0000	0.0000	0.0000	0.0000	0.0000	0.0000	0.0000	0.0000	0.0000	0.0000	0.0000	0.0000	0.0000	0.0000	0.0000	0.0000	0.0000	0.0000	0.0000	0.0000	0.0000	0.0000	0.0000	0.0000	0.0000	0.0000	0.0000	0.0000	0.0000	0.0000	0.0000	0.0000	0.0000	0.0000	0.0000	0.0000	0.0000	0.0000	0.0000	0.0000	0.0000	0.0000	0.0000	0.0000	0.0000	0.0000	0.0000	0.0000	0.0000	0.0000	0.0000	0.0000	0.0000	0.0000	0.0000	0.0000	0.0000	0.0000	0.0000	0.0000	0.0000	0.0000	0.0000	0.0000	0.0000	0.0000	0.0000	0.0000	0.0000	0.0000	0.0000	0.0000	0.0000	0.0000	0.0000	0.0000	0.0000	0.0000	0.0000	0.0000	0.0000	0.0000	0.0000	0.0000	0.0000	0.0000	0.0000	0.0000	0.0000	0.0000	0.0000	0.0000	0.0000	0.0000	0.0000	0.0000	0.0000	0.0000	0.0000	0.0000	0.0000	0.0000	0.0000	0.0000	0.0000	0.0000	0.0000	0.0000	0.0000	0.0000	0.0000	0.0000	0.0000	0.0000	0.0000	0.0000	0.0000	0.0000	0.0000	0.0000	0.0000	0.0000	0.0000	0.0000	0.0000	0.0000	0.0000	0.0000	0.0000	0.0000	0.0000	0.0000	0.0000	0.0000	0.0000	0.0000	0.0000	0.0000	0.0000	0.0000	0.0000	0.0000	0.0000	0.0000	0.0000	0.0000	0.0000	0.0000	0.0000	0.0000	0.0000	0.0000	0.0000	0.0000	0.0000	0.0000	0.0000	0.0000	0.0000	0.0000	0.0000	0.0000	0.0000	0.0000	0.0000	0.0000	0.0000	0.0000	0.0000	0.0000	0.0000	0.0000	0.0000	0.0000	0.0000	0.0000	0.0000	0.0000	0.0000	0.0000	0.0000	0.0000	0.0000	0.0000	0.0000	0.0000	0.0000	0.0000	0.0000	0.0000	0.0000	0.0000	0.0000	0.0000	0.0000	0.0000	0.0000	0.0000	0.0000	0.0000	0.0000	0.0000	0.0000	0.0000	0.0000	0.0000	0.0000	0.0000	0.0000	0.0000	0.0000	0.0000	0.0000	0.0000	0.0000	0.0000	0.0000	0.0000	0.0000	0.0000	0.0000	0.0000	0.0000	0.0000	0.0000	0.0000	0.0000	0.0000	0.0000	0.0000	0.0000	0.0000	0.0000	0.0000	0.0000	0.0000	0.0000	0.0000	0.0000	0.0000	0.0000	0.0000	0.0000	0.0000
REACTIVITY:6	0.0000	0.0000	0.0000	0.0000	0.0000	0.0000	0.0000	0.0000	0.0000	0.0000	0.0000	0.0000	0.0000	0.0000	0.0000	0.0000	0.0000	0.0000	0.0000	0.0000	0.0000	0.0000	0.0000	0.0000	0.0000	0.0000	0.0000	0.0000	0.0000	0.0000	0.0000	0.0000	0.0000	0.0000	0.0000	0.0000	0.0000	0.0000	0.0000	0.0000	0.0000	0.0000	0.0000	0.0000	0.0000	0.0000	0.0000	0.0000	0.0000	0.0000	0.0000	0.0000	0.0000	0.0000	0.0000	0.0000	0.0000	0.0000	0.0000	0.0000	0.0000	0.0000	0.0000	0.0000	0.0000	0.0000	0.0000	0.0000	0.0000	0.0000	0.0000	0.0000	0.0000	0.0000	0.0000	0.0000	0.0000	0.0000	0.0000	0.0000	0.0000	0.0000	0.0000	0.0000	0.0000	0.0000	0.0000	0.0000	0.0000	0.0000	0.0000	0.0000	0.0000	0.0000	0.0000	0.0000	0.0000	0.0000	0.0000	0.0000	0.0000	0.0000	0.0000	0.0000	0.0000	0.0000	0.0000	0.0000	0.0000	0.0000	0.0000	0.0000	0.0000	0.0000	0.0000	0.0000	0.0000	0.0000	0.0000	0.0000	0.0000	0.0000	0.0000	0.0000	0.0000	0.0000	0.0000	0.0000	0.0000	0.0000	0.0000	0.0000	0.0000	0.0000	0.0000	0.0000	0.0000	0.0000	0.0000	0.0000	0.0000	0.0000	0.0000	0.0000	0.0000	0.0000	0.0000	0.0000	0.0000	0.0000	0.0000	0.0000	0.0000	0.0000	0.0000	0.0000	0.0000	0.0000	0.0000	0.0000	0.0000	0.0000	0.0000	0.0000	0.0000	0.0000	0.0000	0.0000	0.0000	0.0000	0.0000	0.0000	0.0000	0.0000	0.0000	0.0000	0.0000	0.0000	0.0000	0.0000	0.0000	0.0000	0.0000	0.0000	0.0000	0.0000	0.0000	0.0000	0.0000	0.0000	0.0000	0.0000	0.0000	0.0000	0.0000	0.0000	0.0000	0.0000	0.0000	0.0000	0.0000	0.0000	0.0000	0.0000	0.0000	0.0000	0.0000	0.0000	0.0000	0.0000	0.0000	0.0000	0.0000	0.0000	0.0000	0.0000	0.0000	0.0000	0.0000	0.0000	0.0000	0.0000	0.0000	0.0000	0.0000	0.0000	0.0000	0.0000	0.0000	0.0000	0.0000	0.0000	0.0000	0.0000	0.0000	0.0000	0.0000	0.0000	0.0000	0.0000	0.0000	0.0000	0.0000	0.0000	0.0000	0.0000	0.0000	0.0000	0.0000	0.0000	0.0000	0.0000	0.0000	0.0000	0.0000	0.0000	0.0000	0.0000	0.0000	0.0000	0.0000	0.0000	0.0000	0.0000	0.0000	0.0000	0.0000	0.0000	0.0000	0.0000	0.0000	0.0000	0.0000	0.0000	0.0000	0.0000	0.0000	0.0000	0.0000	0.0000	0.0000	0.0000	0.0000	0.0000	0.0000	0.0000	0.0000	0.0000	0.0000	0.0000	0.0000	0.0000	0.0000	0.0000	0.0000	0.0000	0.0000	0.0000	0.0000	0.0000	0.0000	0.0000	0.0000	0.0000	0.0000	0.0000	0.0000	0.0000	0.0000	0.0000	0.0000	0.0000	0.0000	0.0000	0.0000	0.0000	0.0000	0.0000	0.0000	0.0000	0.0000	0.0000	0.0000	0.0000	0.0000	0.0000	0.0000	0.0000	0.0000	0.0000	0.0000	0.0000	0.0000	0.0000	0.0000	0.0000	0.0000	0.0000	0.0000	0.0000	0.0000	0.0000	0.0000	0.0000	0.0000	0.0000	0.0000	0.0000	0.0000	0.0000	0.0000	0.0000	0.0000	0.0000	0.0000	0.0000	0.0000	0.0000	0.0000	0.0000	0.0000	0.0000	0.0000	0.0000	0.0000	0.0000	0.0000	0.0000	0.0000	0.0000	0.0000	0.0000	0.0000	0.0000	0.0000	0.0000	0.0000	0.0000	0.0000	0.0000	0.0000	0.0000	0.0000	0.0000	0.0000	0.0000	0.0000	0.0000	0.0000	0.0000	0.0000	0.0000	0.0000	0.0000	0.0000	0.0000	0.0000	0.0000	0.0000	0.0000	0.0000	0.0000	0.0000	0.0000	0.0000	0.0000	0.0000	0.0000	0.0000	0.0000	0.0000	0.0000	0.0000	0.0000	0.0000	0.0000	0.0000	0.0000	0.0000	0.0000	0.0000	0.0000	0.0000	0.0000	0.0000	0.0000	0.0000	0.0000	0.0000	0.0000	0.0000	0.0000	0.0000	0.0000	0.0000	0.0000	0.0000	0.0000	0.0000	0.0000	0.0000	0.0000	0.0000	0.0000	0.0000	0.0000	0.0000	0.0000	0.0000	0.0000	0.0000	0.0000	0.0000	0.0000	0.0000	0.0000	0.0000	0.0000	0.0000	0.0000	0.0000	0.0000	0.0000	0.0000	0.0000	0.0000	0.0000	0.0000	0.0000	0.0000	0.0000	0.0000	0.0000	0.0000	0.0000	0.0000	0.0000	0.0000	0.0000	0.0000	0.0000	0.0000	0.0000	0.0000	0.0000	0.0000	0.0000	0.0000	0.0000	0.0000	0.0000	0.0000	0.0000	0.0000	0.0000	0.0000	0.0000	0.0000	0.0000	0.0000	0.0000	0.0000	0.0000	0.0000	0.0000	0.0000	0.0000	0.0000	0.0000	0.0000	0.0000	0.0000	0.0000	0.0000	0.0000	0.0000	0.0000	0.0000	0.0000	0.0000	0.0000	0.0000	0.0000	0.0000	0.0000	0.0000	0.0000	0.0000	0.0000	0.0000	0.0000	0.0000	0.0000	0.0000	0.0000	0.0000	0.0000	0.0000	0.0000	0.0000	0.0000	0.0000	0.0000	0.0000	0.0000	0.0000	0.0000	0.0000	0.0000	0.0000	0.0000	0.0000	0.0000	0.0000	0.0000	0.0000	0.0000	0.0000	0.0000	0.0000	0.0000	0.0000	0.0000	0.0000	0.0000
REACTIVITY:7	0.0000	0.0000	0.0000	0.0000	0.0000	0.0000	0.0000	0.0000	0.0000	0.0000	0.0000	0.0000	0.0000	0.0000	0.0000	0.0000	0.0000	0.0000	0.0000	0.0000	0.0000	0.0000	0.0000	0.0000	0.0000	0.0000	0.0000	0.0000	0.0000	0.0000	0.0000	0.0000	0.0000	0.0000	0.0000	0.0000	0.0000	0.0000	0.0000	0.0000	0.0000	0.0000	0.0000	0.0000	0.0000	0.0000	0.0000	0.0000	0.0000	0.0000	0.0000	0.0000	0.0000	0.0000	0.0000	0.0000	0.0000	0.0000	0.0000	0.0000	0.0000	0.0000	0.0000	0.0000	0.0000	0.0000	0.0000	0.0000	0.0000	0.0000	0.0000	0.0000	0.0000	0.0000	0.0000	0.0000	0.0000	0.0000	0.0000	0.0000	0.0000	0.0000	0.0000	0.0000	0.0000	0.0000	0.0000	0.0000	0.0000	0.0000	0.0000	0.0000	0.0000	0.0000	0.0000	0.0000	0.0000	0.0000	0.0000	0.0000	0.0000	0.0000	0.0000	0.0000	0.0000	0.0000	0.0000	0.0000	0.0000	0.0000	0.0000	0.0000	0.0000	0.0000	0.0000	0.0000	0.0000	0.0000	0.0000	0.0000	0.0000	0.0000	0.0000	0.0000	0.0000	0.0000	0.0000	0.0000	0.0000	0.0000	0.0000	0.0000	0.0000	0.0000	0.0000	0.0000	0.0000	0.0000	0.0000	0.0000	0.0000	0.0000	0.0000	0.0000	0.0000	0.0000	0.0000	0.0000	0.0000	0.0000	0.0000	0.0000	0.0000	0.0000	0.0000	0.0000	0.0000	0.0000	0.0000	0.0000	0.0000	0.0000	0.0000	0.0000	0.0000	0.0000	0.0000	0.0000	0.0000	0.0000	0.0000	0.0000	0.0000	0.0000	0.0000	0.0000	0.0000	0.0000	0.0000	0.0000	0.0000	0.0000	0.0000	0.0000	0.0000	0.0000	0.0000	0.0000	0.0000	0.0000	0.0000	0.0000	0.0000	0.0000	0.0000	0.0000	0.0000	0.0000	0.0000	0.0000	0.0000	0.0000	0.0000	0.0000	0.0000	0.0000	0.0000	0.0000	0.0000	0.0000	0.0000	0.0000	0.0000	0.0000	0.0000	0.0000	0.0000	0.0000	0.0000	0.0000	0.0000	0.0000	0.0000	0.0000	0.0000	0.0000	0.0000	0.0000	0.0000	0.0000	0.0000	0.0000	0.0000	0.0000	0.0000	0.0000	0.0000	0.0000	0.0000	0.0000	0.0000	0.0000	0.0000	0.0000	0.0000	0.0000	0.0000	0.0000	0.0000	0.0000	0.0000	0.0000	0.0000	0.0000	0.0000	0.0000	0.0000	0.0000	0.0000	0.0000	0.0000	0.0000	0.0000	0.0000	0.0000	0.0000	0.0000	0.0000	0.0000	0.0000	0.0000	0.0000	0.0000	0.0000	0.0000	0.0000	0.0000	0.0000	0.0000	0.0000	0.0000	0.0000	0.0000	0.0000	0.0000	0.0000	0.0000	0.0000	0.0000	0.0000	0.0000	0.0000	0.0000	0.0000	0.0000	0.0000	0.0000	0.0000	0.0000	0.0000	0.0000	0.0000	0.0000	0.0000	0.0000	0.0000	0.0000	0.0000	0.0000	0.0000	0.0000	0.0000	0.0000	0.0000	0.0000	0.0000	0.0000	0.0000	0.0000	0.0000	0.0000	0.0000	0.0000	0.0000	0.0000	0.0000	0.0000	0.0000	0.0000	0.0000	0.0000	0.0000	0.0000	0.0000	0.0000	0.0000	0.0000	0.0000	0.0000	0.0000	0.0000	0.0000	0.0000	0.0000	0.0000	0.0000	0.0000	0.0000	0.0000	0.0000	0.0000	0.0000	0.0000	0.0000	0.0000	0.0000	0.0000	0.0000	0.0000	0.0000	0.0000	0.0000	0.0000	0.0000	0.0000	0.0000	0.0000	0.0000	0.0000	0.0000	0.0000	0.0000	0.0000	0.0000	0.0000	0.0000	0.0000	0.0000	0.0000	0.0000	0.0000	0.0000	0.0000	0.0000	0.0000	0.0000	0.0000	0.0000	0.0000	0.0000	0.0000	0.0000	0.0000	0.0000	0.0000	0.0000	0.0000	0.0000	0.0000	0.0000	0.0000	0.0000	0.0000	0.0000	0.0000	0.0000	0.0000	0.0000	0.0000	0.0000	0.0000	0.0000	0.0000	0.0000	0.0000	0.0000	0.0000	0.0000	0.0000	0.0000	0.0000	0.0000	0.0000	0.0000	0.0000	0.0000	0.0000	0.0000	0.0000	0.0000	0.0000	0.0000	0.0000	0.0000	0.0000	0.0000	0.0000	0.0000	0.0000	0.0000	0.0000	0.0000	0.0000	0.0000	0.0000	0.0000	0.0000	0.0000	0.0000	0.0000	0.0000	0.0000	0.0000	0.0000	0.0000	0.0000	0.0000	0.0000	0.0000	0.0000	0.0000	0.0000	0.0000	0.0000	0.0000	0.0000	0.0000	0.0000	0.0000	0.0000	0.0000	0.0000	0.0000	0.0000	0.0000	0.0000	0.0000	0.0000	0.0000	0.0000	0.0000	0.0000	0.0000	0.0000	0.0000	0.0000	0.0000	0.0000	0.0000	0.0000	0.0000	0.0000	0.0000	0.0000	0.0000	0.0000	0.0000	0.0000	0.0000	0.0000	0.0000	0.0000	0.0000	0.0000	0.0000	0.0000	0.0000	0.0000	0.0000	0.0000	0.0000	0.0000	0.0000	0.0000	0.0000	0.0000	0.0000	0.0000	0.0000	0.0000	0.0000	0.0000	0.0000	0.0000	0.0000	0.0000	0.0000	0.0000	0.0000	0.0000	0.0000	0.0000	0.0000	0.0000	0.0000	0.0000	0.0000	0.0000	0.0000	0.0000	0.0000	0.0000	0.0000	0.0000	0.0000	0.0000	0.0000	0.0000	0.0000	0.0000	0.0000	0.0000	0.0000	0.0000	0.0000	0.0000	0.0000	0.0000	0.0000	0.0000	0.0000	0.0000	0.0000	0.0000	0.0000
REACTIVITY:8	0.0000	0.0000	0.0000	0.0000	0.0000	0.0000	0.0000	0.0000	0.0000	0.0000	0.0000	0.0000	0.0000	0.0000	0.0000	0.0000	0.0000	0.0000	0.0000	0.0000	0.0000	0.0000	0.0000	0.0000	0.0000	0.0000	0.0000	0.0000	0.0000	0.0000	0.0000	0.0000	0.0000	0.0000	0.0000	0.0000	0.0000	0.0000	0.0000	0.0000	0.0000	0.0000	0.0000	0.0000	0.0000	0.0000	0.0000	0.0000	0.0000	0.0000	0.0000	0.0000	0.0000	0.0000	0.0000	0.0000	0.0000	0.0000	0.0000	0.0000	0.0000	0.0000	0.0000	0.0000	0.0000	0.0000	0.0000	0.0000	0.0000	0.0000	0.0000	0.0000	0.0000	0.0000	0.0000	0.0000	0.0000	0.0000	0.0000	0.0000	0.0000	0.0000	0.0000	0.0000	0.0000	0.0000	0.0000	0.0000	0.0000	0.0000	0.0000	0.0000	0.0000	0.0000	0.0000	0.0000	0.0000	0.0000	0.0000	0.0000	0.0000	0.0000	0.0000	0.0000	0.0000	0.0000	0.0000	0.0000	0.0000	0.0000	0.0000	0.0000	0.0000	0.0000	0.0000	0.0000	0.0000	0.0000	0.0000	0.0000	0.0000	0.0000	0.0000	0.0000	0.0000	0.0000	0.0000	0.0000	0.0000	0.0000	0.0000	0.0000	0.0000	0.0000	0.0000	0.0000	0.0000	0.0000	0.0000	0.0000	0.0000	0.0000	0.0000	0.0000	0.0000	0.0000	0.0000	0.0000	0.0000	0.0000	0.0000	0.0000	0.0000	0.0000	0.0000	0.0000	0.0000	0.0000	0.0000	0.0000	0.0000	0.0000	0.0000	0.0000	0.0000	0.0000	0.0000	0.0000	0.0000	0.0000	0.0000	0.0000	0.0000	0.0000	0.0000	0.0000	0.0000	0.0000	0.0000	0.0000	0.0000	0.0000	0.0000	0.0000	0.0000	0.0000	0.0000	0.0000	0.0000	0.0000	0.0000	0.0000	0.0000	0.0000	0.0000	0.0000	0.0000	0.0000	0.0000	0.0000	0.0000	0.0000	0.0000	0.0000	0.0000	0.0000	0.0000	0.0000	0.0000	0.0000	0.0000	0.0000	0.0000	0.0000	0.0000	0.0000	0.0000	0.0000	0.0000	0.0000	0.0000	0.0000	0.0000	0.0000	0.0000	0.0000	0.0000	0.0000	0.0000	0.0000	0.0000	0.0000	0.0000	0.0000	0.0000	0.0000	0.0000	0.0000	0.0000	0.0000	0.0000	0.0000	0.0000	0.0000	0.0000	0.0000	0.0000	0.0000	0.0000	0.0000	0.0000	0.0000	0.0000	0.0000	0.0000	0.0000	0.0000	0.0000	0.0000	0.0000	0.0000	0.0000	0.0000	0.0000	0.0000	0.0000	0.0000	0.0000	0.0000	0.0000	0.0000	0.0000	0.0000	0.0000	0.0000	0.0000	0.0000	0.0000	0.0000	0.0000	0.0000	0.0000	0.0000	0.0000	0.0000	0.0000	0.0000	0.0000	0.0000	0.0000	0.0000	0.0000	0.0000	0.0000	0.0000	0.0000	0.0000	0.0000	0.0000	0.0000	0.0000	0.0000	0.0000	0.0000	0.0000	0.0000	0.0000	0.0000	0.0000	0.0000	0.0000	0.0000	0.0000	0.0000	0.0000	0.0000	0.0000	0.0000	0.0000	0.0000	0.0000	0.0000	0.0000	0.0000	0.0000	0.0000	0.0000	0.0000	0.0000	0.0000	0.0000	0.0000	0.0000	0.0000	0.0000	0.0000	0.0000	0.0000	0.0000	0.0000	0.0000	0.0000	0.0000	0.0000	0.0000	0.0000	0.0000	0.0000	0.0000	0.0000	0.0000	0.0000	0.0000	0.0000	0.0000	0.0000	0.0000	0.0000	0.0000	0.0000	0.0000	0.0000	0.0000	0.0000	0.0000	0.0000	0.0000	0.0000	0.0000	0.0000	0.0000	0.0000	0.0000	0.0000	0.0000	0.0000	0.0000	0.0000	0.0000	0.0000	0.0000	0.0000	0.0000	0.0000	0.0000	0.0000	0.0000	0.0000	0.0000	0.0000	0.0000	0.0000	0.0000	0.0000	0.0000	0.0000	0.0000	0.0000	0.0000	0.0000	0.0000	0.0000	0.0000	0.0000	0.0000	0.0000	0.0000	0.0000	0.0000	0.0000	0.0000	0.0000	0.0000	0.0000	0.0000	0.0000	0.0000	0.0000	0.0000	0.0000	0.0000	0.0000	0.0000	0.0000	0.0000	0.0000	0.0000	0.0000	0.0000	0.0000	0.0000	0.0000	0.0000	0.0000	0.0000	0.0000	0.0000	0.0000	0.0000	0.0000	0.0000	0.0000	0.0000	0.0000	0.0000	0.0000	0.0000	0.0000	0.0000	0.0000	0.0000	0.0000	0.0000	0.0000	0.0000	0.0000	0.0000	0.0000	0.0000	0.0000	0.0000	0.0000	0.0000	0.0000	0.0000	0.0000	0.0000	0.0000	0.0000	0.0000	0.0000	0.0000	0.0000	0.0000	0.0000	0.0000	0.0000	0.0000	0.0000	0.0000	0.0000	0.0000	0.0000	0.0000	0.0000	0.0000	0.0000	0.0000	0.0000	0.0000	0.0000	0.0000	0.0000	0.0000	0.0000	0.0000	0.0000	0.0000	0.0000	0.0000	0.0000	0.0000	0.0000	0.0000	0.0000	0.0000	0.0000	0.0000	0.0000	0.0000	0.0000	0.0000	0.0000	0.0000	0.0000	0.0000	0.0000	0.0000	0.0000	0.0000	0.0000	0.0000	0.0000	0.0000	0.0000	0.0000	0.0000	0.0000	0.0000	0.0000	0.0000	0.0000	0.0000	0.0000	0.0000	0.0000	0.0000	0.0000	0.0000	0.0000	0.0000	0.0000	0.0000	0.0000	0.0000	0.0000	0.0000	0.0000	0.0000	0.0000	0.0000	0.0000	0.0000	0.0000	0.0000	0.0000	0.0000	0.0000	0.0000	0.0000	0.0000	0.0000	0.0000	0.0000	0.0000
REACTIVITY:9	0.0000	0.0000	0.0000	0.0000	0.0000	0.0000	0.0000	0.0000	0.0000	0.0000	0.0000	0.0000	0.0000	0.0000	0.0000	0.0000	0.0000	0.0000	0.0000	0.0000	0.0000	0.0000	0.0000	0.0000	0.0000	0.0000	0.0000	0.0000	0.0000	0.0000	0.0000	0.0000	0.0000	0.0000	0.0000	0.0000	0.0000	0.0000	0.0000	0.0000	0.0000	0.0000	0.0000	0.0000	0.0000	0.0000	0.0000	0.0000	0.0000	0.0000	0.0000	0.0000	0.0000	0.0000	0.0000	0.0000	0.0000	0.0000	0.0000	0.0000	0.0000	0.0000	0.0000	0.0000	0.0000	0.0000	0.0000	0.0000	0.0000	0.0000	0.0000	0.0000	0.0000	0.0000	0.0000	0.0000	0.0000	0.0000	0.0000	0.0000	0.0000	0.0000	0.0000	0.0000	0.0000	0.0000	0.0000	0.0000	0.0000	0.0000	0.0000	0.0000	0.0000	0.0000	0.0000	0.0000	0.0000	0.0000	0.0000	0.0000	0.0000	0.0000	0.0000	0.0000	0.0000	0.0000	0.0000	0.0000	0.0000	0.0000	0.0000	0.0000	0.0000	0.0000	0.0000	0.0000	0.0000	0.0000	0.0000	0.0000	0.0000	0.0000	0.0000	0.0000	0.0000	0.0000	0.0000	0.0000	0.0000	0.0000	0.0000	0.0000	0.0000	0.0000	0.0000	0.0000	0.0000	0.0000	0.0000	0.0000	0.0000	0.0000	0.0000	0.0000	0.0000	0.0000	0.0000	0.0000	0.0000	0.0000	0.0000	0.0000	0.0000	0.0000	0.0000	0.0000	0.0000	0.0000	0.0000	0.0000	0.0000	0.0000	0.0000	0.0000	0.0000	0.0000	0.0000	0.0000	0.0000	0.0000	0.0000	0.0000	0.0000	0.0000	0.0000	0.0000	0.0000	0.0000	0.0000	0.0000	0.0000	0.0000	0.0000	0.0000	0.0000	0.0000	0.0000	0.0000	0.0000	0.0000	0.0000	0.0000	0.0000	0.0000	0.0000	0.0000	0.0000	0.0000	0.0000	0.0000	0.0000	0.0000	0.0000	0.0000	0.0000	0.0000	0.0000	0.0000	0.0000	0.0000	0.0000	0.0000	0.0000	0.0000	0.0000	0.0000	0.0000	0.0000	0.0000	0.0000	0.0000	0.0000	0.0000	0.0000	0.0000	0.0000	0.0000	0.0000	0.0000	0.0000	0.0000	0.0000	0.0000	0.0000	0.0000	0.0000	0.0000	0.0000	0.0000	0.0000	0.0000	0.0000	0.0000	0.0000	0.0000	0.0000	0.0000	0.0000	0.0000	0.0000	0.0000	0.0000	0.0000	0.0000	0.0000	0.0000	0.0000	0.0000	0.0000	0.0000	0.0000	0.0000	0.0000	0.0000	0.0000	0.0000	0.0000	0.0000	0.0000	0.0000	0.0000	0.0000	0.0000	0.0000	0.0000	0.0000	0.0000	0.0000	0.0000	0.0000	0.0000	0.0000	0.0000	0.0000	0.0000	0.0000	0.0000	0.0000	0.0000	0.0000	0.0000	0.0000	0.0000	0.0000	0.0000	0.0000	0.0000	0.0000	0.0000	0.0000	0.0000	0.0000	0.0000	0.0000	0.0000	0.0000	0.0000	0.0000	0.0000	0.0000	0.0000	0.0000	0.0000	0.0000	0.0000	0.0000	0.0000	0.0000	0.0000	0.0000	0.0000	0.0000	0.0000	0.0000	0.0000	0.0000	0.0000	0.0000	0.0000	0.0000	0.0000	0.0000	0.0000	0.0000	0.0000	0.0000	0.0000	0.0000	0.0000	0.0000	0.0000	0.0000	0.0000	0.0000	0.0000	0.0000	0.0000	0.0000	0.0000	0.0000	0.0000	0.0000	0.0000	0.0000	0.0000	0.0000	0.0000	0.0000	0.0000	0.0000	0.0000	0.0000	0.0000	0.0000	0.0000	0.0000	0.0000	0.0000	0.0000	0.0000	0.0000	0.0000	0.0000	0.0000	0.0000	0.0000	0.0000	0.0000	0.0000	0.0000	0.0000	0.0000	0.0000	0.0000	0.0000	0.0000	0.0000	0.0000	0.0000	0.0000	0.0000	0.0000	0.0000	0.0000	0.0000	0.0000	0.0000	0.0000	0.0000	0.0000	0.0000	0.0000	0.0000	0.0000	0.0000	0.0000	0.0000	0.0000	0.0000	0.0000	0.0000	0.0000	0.0000	0.0000	0.0000	0.0000	0.0000	0.0000	0.0000	0.0000	0.0000	0.0000	0.0000	0.0000	0.0000	0.0000	0.0000	0.0000	0.0000	0.0000	0.0000	0.0000	0.0000	0.0000	0.0000	0.0000	0.0000	0.0000	0.0000	0.0000	0.0000	0.0000	0.0000	0.0000	0.0000	0.0000	0.0000	0.0000	0.0000	0.0000	0.0000	0.0000	0.0000	0.0000	0.0000	0.0000	0.0000	0.0000	0.0000	0.0000	0.0000	0.0000	0.0000	0.0000	0.0000	0.0000	0.0000	0.0000	0.0000	0.0000	0.0000	0.0000	0.0000	0.0000	0.0000	0.0000	0.0000	0.0000	0.0000	0.0000	0.0000	0.0000	0.0000	0.0000	0.0000	0.0000	0.0000	0.0000	0.0000	0.0000	0.0000	0.0000	0.0000	0.0000	0.0000	0.0000	0.0000	0.0000	0.0000	0.0000	0.0000	0.0000	0.0000	0.0000	0.0000	0.0000	0.0000	0.0000	0.0000	0.0000	0.0000	0.0000	0.0000	0.0000	0.0000	0.0000	0.0000	0.0000	0.0000	0.0000	0.0000	0.0000	0.0000	0.0000	0.0000	0.0000	0.0000	0.0000	0.0000	0.0000	0.0000	0.0000	0.0000	0.0000	0.0000	0.0000	0.0000	0.0000	0.0000	0.0000	0.0000	0.0000	0.0000	0.0000	0.0000	0.0000	0.0000	0.0000	0.0000	0.0000	0.0000	0.0000	0.0000	0.0000	0.0000	0.0000	0.0000	0.0000	0.0000	0.0000	0.0000	0.0000	0.0000	0.0000	0.0000
REACTIVITY:10	0.0000	0.0000	0.0000	0.0000	0.0000	0.0000	0.0000	0.0000	0.0000	0.0000	0.0000	0.0000	0.0000	0.0000	0.0000	0.0000	0.0000	0.0000	0.0000	0.0000	0.0000	0.0000	0.0000	0.0000	0.0000	0.0000	0.0000	0.0000	0.0000	0.0000	0.0000	0.0000	0.0000	0.0000	0.0000	0.0000	0.0000	0.0000	0.0000	0.0000	0.0000	0.0000	0.0000	0.0000	0.0000	0.0000	0.0000	0.0000	0.0000	0.0000	0.0000	0.0000	0.0000	0.0000	0.0000	0.0000	0.0000	0.0000	0.0000	0.0000	0.0000	0.0000	0.0000	0.0000	0.0000	0.0000	0.0000	0.0000	0.0000	0.0000	0.0000	0.0000	0.0000	0.0000	0.0000	0.0000	0.0000	0.0000	0.0000	0.0000	0.0000	0.0000	0.0000	0.0000	0.0000	0.0000	0.0000	0.0000	0.0000	0.0000	0.0000	0.0000	0.0000	0.0000	0.0000	0.0000	0.0000	0.0000	0.0000	0.0000	0.0000	0.0000	0.0000	0.0000	0.0000	0.0000	0.0000	0.0000	0.0000	0.0000	0.0000	0.0000	0.0000	0.0000	0.0000	0.0000	0.0000	0.0000	0.0000	0.0000	0.0000	0.0000	0.0000	0.0000	0.0000	0.0000	0.0000	0.0000	0.0000	0.0000	0.0000	0.0000	0.0000	0.0000	0.0000	0.0000	0.0000	0.0000	0.0000	0.0000	0.0000	0.0000	0.0000	0.0000	0.0000	0.0000	0.0000	0.0000	0.0000	0.0000	0.0000	0.0000	0.0000	0.0000	0.0000	0.0000	0.0000	0.0000	0.0000	0.0000	0.0000	0.0000	0.0000	0.0000	0.0000	0.0000	0.0000	0.0000	0.0000	0.0000	0.0000	0.0000	0.0000	0.0000	0.0000	0.0000	0.0000	0.0000	0.0000	0.0000	0.0000	0.0000	0.0000	0.0000	0.0000	0.0000	0.0000	0.0000	0.0000	0.0000	0.0000	0.0000	0.0000	0.0000	0.0000	0.0000	0.0000	0.0000	0.0000	0.0000	0.0000	0.0000	0.0000	0.0000	0.0000	0.0000	0.0000	0.0000	0.0000	0.0000	0.0000	0.0000	0.0000	0.0000	0.0000	0.0000	0.0000	0.0000	0.0000	0.0000	0.0000	0.0000	0.0000	0.0000	0.0000	0.0000	0.0000	0.0000	0.0000	0.0000	0.0000	0.0000	0.0000	0.0000	0.0000	0.0000	0.0000	0.0000	0.0000	0.0000	0.0000	0.0000	0.0000	0.0000	0.0000	0.0000	0.0000	0.0000	0.0000	0.0000	0.0000	0.0000	0.0000	0.0000	0.0000	0.0000	0.0000	0.0000	0.0000	0.0000	0.0000	0.0000	0.0000	0.0000	0.0000	0.0000	0.0000	0.0000	0.0000	0.0000	0.0000	0.0000	0.0000	0.0000	0.0000	0.0000	0.0000	0.0000	0.0000	0.0000	0.0000	0.0000	0.0000	0.0000	0.0000	0.0000	0.0000	0.0000	0.0000	0.0000	0.0000	0.0000	0.0000	0.0000	0.0000	0.0000	0.0000	0.0000	0.0000	0.0000	0.0000	0.0000	0.0000	0.0000	0.0000	0.0000	0.0000	0.0000	0.0000	0.0000	0.0000	0.0000	0.0000	0.0000	0.0000	0.0000	0.0000	0.0000	0.0000	0.0000	0.0000	0.0000	0.0000	0.0000	0.0000	0.0000	0.0000	0.0000	0.0000	0.0000	0.0000	0.0000	0.0000	0.0000	0.0000	0.0000	0.0000	0.0000	0.0000	0.0000	0.0000	0.0000	0.0000	0.0000	0.0000	0.0000	0.0000	0.0000	0.0000	0.0000	0.0000	0.0000	0.0000	0.0000	0.0000	0.0000	0.0000	0.0000	0.0000	0.0000	0.0000	0.0000	0.0000	0.0000	0.0000	0.0000	0.0000	0.0000	0.0000	0.0000	0.0000	0.0000	0.0000	0.0000	0.0000	0.0000	0.0000	0.0000	0.0000	0.0000	0.0000	0.0000	0.0000	0.0000	0.0000	0.0000	0.0000	0.0000	0.0000	0.0000	0.0000	0.0000	0.0000	0.0000	0.0000	0.0000	0.0000	0.0000	0.0000	0.0000	0.0000	0.0000	0.0000	0.0000	0.0000	0.0000	0.0000	0.0000	0.0000	0.0000	0.0000	0.0000	0.0000	0.0000	0.0000	0.0000	0.0000	0.0000	0.0000	0.0000	0.0000	0.0000	0.0000	0.0000	0.0000	0.0000	0.0000	0.0000	0.0000	0.0000	0.0000	0.0000	0.0000	0.0000	0.0000	0.0000	0.0000	0.0000	0.0000	0.0000	0.0000	0.0000	0.0000	0.0000	0.0000	0.0000	0.0000	0.0000	0.0000	0.0000	0.0000	0.0000	0.0000	0.0000	0.0000	0.0000	0.0000	0.0000	0.0000	0.0000	0.0000	0.0000	0.0000	0.0000	0.0000	0.0000	0.0000	0.0000	0.0000	0.0000	0.0000	0.0000	0.0000	0.0000	0.0000	0.0000	0.0000	0.0000	0.0000	0.0000	0.0000	0.0000	0.0000	0.0000	0.0000	0.0000	0.0000	0.0000	0.0000	0.0000	0.0000	0.0000	0.0000	0.0000	0.0000	0.0000	0.0000	0.0000	0.0000	0.0000	0.0000	0.0000	0.0000	0.0000	0.0000	0.0000	0.0000	0.0000	0.0000	0.0000	0.0000	0.0000	0.0000	0.0000	0.0000	0.0000	0.0000	0.0000	0.0000	0.0000	0.0000	0.0000	0.0000	0.0000	0.0000	0.0000	0.0000	0.0000	0.0000	0.0000	0.0000	0.0000	0.0000	0.0000	0.0000	0.0000	0.0000	0.0000	0.0000	0.0000	0.0000	0.0000	0.0000	0.0000	0.0000	0.0000	0.0000	0.0000	0.0000	0.0000	0.0000	0.0000	0.0000	0.0000	0.0000	0.0000	0.0000	0.0000	0.0000	0.0000	0.0000	0.0000	0.0000	0.0000	0.0000
REACTIVITY:11	0.0000	0.0000	0.0000	0.0000	0.0000	0.0000	0.0000	0.0000	0.0000	0.0000	0.0000	0.0000	0.0000	0.0000	0.0000	0.0000	0.0000	0.0000	0.0000	0.0000	0.0000	0.0000	0.0000	0.0000	0.0000	0.0000	0.0000	0.0000	0.0000	0.0000	0.0000	0.0000	0.0000	0.0000	0.0000	0.0000	0.0000	0.0000	0.0000	0.0000	0.0000	0.0000	0.0000	0.0000	0.0000	0.0000	0.0000	0.0000	0.0000	0.0000	0.0000	0.0000	0.0000	0.0000	0.0000	0.0000	0.0000	0.0000	0.0000	0.0000	0.0000	0.0000	0.0000	0.0000	0.0000	0.0000	0.0000	0.0000	0.0000	0.0000	0.0000	0.0000	0.0000	0.0000	0.0000	0.0000	0.0000	0.0000	0.0000	0.0000	0.0000	0.0000	0.0000	0.0000	0.0000	0.0000	0.0000	0.0000	0.0000	0.0000	0.0000	0.0000	0.0000	0.0000	0.0000	0.0000	0.0000	0.0000	0.0000	0.0000	0.0000	0.0000	0.0000	0.0000	0.0000	0.0000	0.0000	0.0000	0.0000	0.0000	0.0000	0.0000	0.0000	0.0000	0.0000	0.0000	0.0000	0.0000	0.0000	0.0000	0.0000	0.0000	0.0000	0.0000	0.0000	0.0000	0.0000	0.0000	0.0000	0.0000	0.0000	0.0000	0.0000	0.0000	0.0000	0.0000	0.0000	0.0000	0.0000	0.0000	0.0000	0.0000	0.0000	0.0000	0.0000	0.0000	0.0000	0.0000	0.0000	0.0000	0.0000	0.0000	0.0000	0.0000	0.0000	0.0000	0.0000	0.0000	0.0000	0.0000	0.0000	0.0000	0.0000	0.0000	0.0000	0.0000	0.0000	0.0000	0.0000	0.0000	0.0000	0.0000	0.0000	0.0000	0.0000	0.0000	0.0000	0.0000	0.0000	0.0000	0.0000	0.0000	0.0000	0.0000	0.0000	0.0000	0.0000	0.0000	0.0000	0.0000	0.0000	0.0000	0.0000	0.0000	0.0000	0.0000	0.0000	0.0000	0.0000	0.0000	0.0000	0.0000	0.0000	0.0000	0.0000	0.0000	0.0000	0.0000	0.0000	0.0000	0.0000	0.0000	0.0000	0.0000	0.0000	0.0000	0.0000	0.0000	0.0000	0.0000	0.0000	0.0000	0.0000	0.0000	0.0000	0.0000	0.0000	0.0000	0.0000	0.0000	0.0000	0.0000	0.0000	0.0000	0.0000	0.0000	0.0000	0.0000	0.0000	0.0000	0.0000	0.0000	0.0000	0.0000	0.0000	0.0000	0.0000	0.0000	0.0000	0.0000	0.0000	0.0000	0.0000	0.0000	0.0000	0.0000	0.0000	0.0000	0.0000	0.0000	0.0000	0.0000	0.0000	0.0000	0.0000	0.0000	0.0000	0.0000	0.0000	0.0000	0.0000	0.0000	0.0000	0.0000	0.0000	0.0000	0.0000	0.0000	0.0000	0.0000	0.0000	0.0000	0.0000	0.0000	0.0000	0.0000	0.0000	0.0000	0.0000	0.0000	0.0000	0.0000	0.0000	0.0000	0.0000	0.0000	0.0000	0.0000	0.0000	0.0000	0.0000	0.0000	0.0000	0.0000	0.0000	0.0000	0.0000	0.0000	0.0000	0.0000	0.0000	0.0000	0.0000	0.0000	0.0000	0.0000	0.0000	0.0000	0.0000	0.0000	0.0000	0.0000	0.0000	0.0000	0.0000	0.0000	0.0000	0.0000	0.0000	0.0000	0.0000	0.0000	0.0000	0.0000	0.0000	0.0000	0.0000	0.0000	0.0000	0.0000	0.0000	0.0000	0.0000	0.0000	0.0000	0.0000	0.0000	0.0000	0.0000	0.0000	0.0000	0.0000	0.0000	0.0000	0.0000	0.0000	0.0000	0.0000	0.0000	0.0000	0.0000	0.0000	0.0000	0.0000	0.0000	0.0000	0.0000	0.0000	0.0000	0.0000	0.0000	0.0000	0.0000	0.0000	0.0000	0.0000	0.0000	0.0000	0.0000	0.0000	0.0000	0.0000	0.0000	0.0000	0.0000	0.0000	0.0000	0.0000	0.0000	0.0000	0.0000	0.0000	0.0000	0.0000	0.0000	0.0000	0.0000	0.0000	0.0000	0.0000	0.0000	0.0000	0.0000	0.0000	0.0000	0.0000	0.0000	0.0000	0.0000	0.0000	0.0000	0.0000	0.0000	0.0000	0.0000	0.0000	0.0000	0.0000	0.0000	0.0000	0.0000	0.0000	0.0000	0.0000	0.0000	0.0000	0.0000	0.0000	0.0000	0.0000	0.0000	0.0000	0.0000	0.0000	0.0000	0.0000	0.0000	0.0000	0.0000	0.0000	0.0000	0.0000	0.0000	0.0000	0.0000	0.0000	0.0000	0.0000	0.0000	0.0000	0.0000	0.0000	0.0000	0.0000	0.0000	0.0000	0.0000	0.0000	0.0000	0.0000	0.0000	0.0000	0.0000	0.0000	0.0000	0.0000	0.0000	0.0000	0.0000	0.0000	0.0000	0.0000	0.0000	0.0000	0.0000	0.0000	0.0000	0.0000	0.0000	0.0000	0.0000	0.0000	0.0000	0.0000	0.0000	0.0000	0.0000	0.0000	0.0000	0.0000	0.0000	0.0000	0.0000	0.0000	0.0000	0.0000	0.0000	0.0000	0.0000	0.0000	0.0000	0.0000	0.0000	0.0000	0.0000	0.0000	0.0000	0.0000	0.0000	0.0000	0.0000	0.0000	0.0000	0.0000	0.0000	0.0000	0.0000	0.0000	0.0000	0.0000	0.0000	0.0000	0.0000	0.0000	0.0000	0.0000	0.0000	0.0000	0.0000	0.0000	0.0000	0.0000	0.0000	0.0000	0.0000	0.0000	0.0000	0.0000	0.0000	0.0000	0.0000	0.0000	0.0000	0.0000	0.0000	0.0000	0.0000	0.0000	0.0000	0.0000	0.0000	0.0000	0.0000	0.0000	0.0000	0.0000	0.0000	0.0000	0.0000	0.0000	0.0000	0.0000	0.0000	0.0000	0.0000
REACTIVITY:12	0.0000	0.0000	0.0000	0.0000	0.0000	0.0000	0.0000	0.0000	0.0000	0.0000	0.0000	0.0000	0.0000	0.0000	0.0000	0.0000	0.0000	0.0000	0.0000	0.0000	0.0000	0.0000	0.0000	0.0000	0.0000	0.0000	0.0000	0.0000	0.0000	0.0000	0.0000	0.0000	0.0000	0.0000	0.0000	0.0000	0.0000	0.0000	0.0000	0.0000	0.0000	0.0000	0.0000	0.0000	0.0000	0.0000	0.0000	0.0000	0.0000	0.0000	0.0000	0.0000	0.0000	0.0000	0.0000	0.0000	0.0000	0.0000	0.0000	0.0000	0.0000	0.0000	0.0000	0.0000	0.0000	0.0000	0.0000	0.0000	0.0000	0.0000	0.0000	0.0000	0.0000	0.0000	0.0000	0.0000	0.0000	0.0000	0.0000	0.0000	0.0000	0.0000	0.0000	0.0000	0.0000	0.0000	0.0000	0.0000	0.0000	0.0000	0.0000	0.0000	0.0000	0.0000	0.0000	0.0000	0.0000	0.0000	0.0000	0.0000	0.0000	0.0000	0.0000	0.0000	0.0000	0.0000	0.0000	0.0000	0.0000	0.0000	0.0000	0.0000	0.0000	0.0000	0.0000	0.0000	0.0000	0.0000	0.0000	0.0000	0.0000	0.0000	0.0000	0.0000	0.0000	0.0000	0.0000	0.0000	0.0000	0.0000	0.0000	0.0000	0.0000	0.0000	0.0000	0.0000	0.0000	0.0000	0.0000	0.0000	0.0000	0.0000	0.0000	0.0000	0.0000	0.0000	0.0000	0.0000	0.0000	0.0000	0.0000	0.0000	0.0000	0.0000	0.0000	0.0000	0.0000	0.0000	0.0000	0.0000	0.0000	0.0000	0.0000	0.0000	0.0000	0.0000	0.0000	0.0000	0.0000	0.0000	0.0000	0.0000	0.0000	0.0000	0.0000	0.0000	0.0000	0.0000	0.0000	0.0000	0.0000	0.0000	0.0000	0.0000	0.0000	0.0000	0.0000	0.0000	0.0000	0.0000	0.0000	0.0000	0.0000	0.0000	0.0000	0.0000	0.0000	0.0000	0.0000	0.0000	0.0000	0.0000	0.0000	0.0000	0.0000	0.0000	0.0000	0.0000	0.0000	0.0000	0.0000	0.0000	0.0000	0.0000	0.0000	0.0000	0.0000	0.0000	0.0000	0.0000	0.0000	0.0000	0.0000	0.0000	0.0000	0.0000	0.0000	0.0000	0.0000	0.0000	0.0000	0.0000	0.0000	0.0000	0.0000	0.0000	0.0000	0.0000	0.0000	0.0000	0.0000	0.0000	0.0000	0.0000	0.0000	0.0000	0.0000	0.0000	0.0000	0.0000	0.0000	0.0000	0.0000	0.0000	0.0000	0.0000	0.0000	0.0000	0.0000	0.0000	0.0000	0.0000	0.0000	0.0000	0.0000	0.0000	0.0000	0.0000	0.0000	0.0000	0.0000	0.0000	0.0000	0.0000	0.0000	0.0000	0.0000	0.0000	0.0000	0.0000	0.0000	0.0000	0.0000	0.0000	0.0000	0.0000	0.0000	0.0000	0.0000	0.0000	0.0000	0.0000	0.0000	0.0000	0.0000	0.0000	0.0000	0.0000	0.0000	0.0000	0.0000	0.0000	0.0000	0.0000	0.0000	0.0000	0.0000	0.0000	0.0000	0.0000	0.0000	0.0000	0.0000	0.0000	0.0000	0.0000	0.0000	0.0000	0.0000	0.0000	0.0000	0.0000	0.0000	0.0000	0.0000	0.0000	0.0000	0.0000	0.0000	0.0000	0.0000	0.0000	0.0000	0.0000	0.0000	0.0000	0.0000	0.0000	0.0000	0.0000	0.0000	0.0000	0.0000	0.0000	0.0000	0.0000	0.0000	0.0000	0.0000	0.0000	0.0000	0.0000	0.0000	0.0000	0.0000	0.0000	0.0000	0.0000	0.0000	0.0000	0.0000	0.0000	0.0000	0.0000	0.0000	0.0000	0.0000	0.0000	0.0000	0.0000	0.0000	0.0000	0.0000	0.0000	0.0000	0.0000	0.0000	0.0000	0.0000	0.0000	0.0000	0.0000	0.0000	0.0000	0.0000	0.0000	0.0000	0.0000	0.0000	0.0000	0.0000	0.0000	0.0000	0.0000	0.0000	0.0000	0.0000	0.0000	0.0000	0.0000	0.0000	0.0000	0.0000	0.0000	0.0000	0.0000	0.0000	0.0000	0.0000	0.0000	0.0000	0.0000	0.0000	0.0000	0.0000	0.0000	0.0000	0.0000	0.0000	0.0000	0.0000	0.0000	0.0000	0.0000	0.0000	0.0000	0.0000	0.0000	0.0000	0.0000	0.0000	0.0000	0.0000	0.0000	0.0000	0.0000	0.0000	0.0000	0.0000	0.0000	0.0000	0.0000	0.0000	0.0000	0.0000	0.0000	0.0000	0.0000	0.0000	0.0000	0.0000	0.0000	0.0000	0.0000	0.0000	0.0000	0.0000	0.0000	0.0000	0.0000	0.0000	0.0000	0.0000	0.0000	0.0000	0.0000	0.0000	0.0000	0.0000	0.0000	0.0000	0.0000	0.0000	0.0000	0.0000	0.0000	0.0000	0.0000	0.0000	0.0000	0.0000	0.0000	0.0000	0.0000	0.0000	0.0000	0.0000	0.0000	0.0000	0.0000	0.0000	0.0000	0.0000	0.0000	0.0000	0.0000	0.0000	0.0000	0.0000	0.0000	0.0000	0.0000	0.0000	0.0000	0.0000	0.0000	0.0000	0.0000	0.0000	0.0000	0.0000	0.0000	0.0000	0.0000	0.0000	0.0000	0.0000	0.0000	0.0000	0.0000	0.0000	0.0000	0.0000	0.0000	0.0000	0.0000	0.0000	0.0000	0.0000	0.0000	0.0000	0.0000	0.0000	0.0000	0.0000	0.0000	0.0000	0.0000	0.0000	0.0000	0.0000	0.0000	0.0000	0.0000	0.0000	0.0000	0.0000	0.0000	0.0000	0.0000	0.0000	0.0000	0.0000	0.0000	0.0000	0.0000	0.0000	0.0000	0.0000	0.0000	0.0000	0.0000	0.0000	0.0000	0.0000
REACTIVITY:13	0.0000	0.0000	0.0000	0.0000	0.0000	0.0000	0.0000	0.0000	0.0000	0.0000	0.0000	0.0000	0.0000	0.0000	0.0000	0.0000	0.0000	0.0000	0.0000	0.0000	0.0000	0.0000	0.0000	0.0000	0.0000	0.0000	0.0000	0.0000	0.0000	0.0000	0.0000	0.0000	0.0000	0.0000	0.0000	0.0000	0.0000	0.0000	0.0000	0.0000	0.0000	0.0000	0.0000	0.0000	0.0000	0.0000	0.0000	0.0000	0.0000	0.0000	0.0000	0.0000	0.0000	0.0000	0.0000	0.0000	0.0000	0.0000	0.0000	0.0000	0.0000	0.0000	0.0000	0.0000	0.0000	0.0000	0.0000	0.0000	0.0000	0.0000	0.0000	0.0000	0.0000	0.0000	0.0000	0.0000	0.0000	0.0000	0.0000	0.0000	0.0000	0.0000	0.0000	0.0000	0.0000	0.0000	0.0000	0.0000	0.0000	0.0000	0.0000	0.0000	0.0000	0.0000	0.0000	0.0000	0.0000	0.0000	0.0000	0.0000	0.0000	0.0000	0.0000	0.0000	0.0000	0.0000	0.0000	0.0000	0.0000	0.0000	0.0000	0.0000	0.0000	0.0000	0.0000	0.0000	0.0000	0.0000	0.0000	0.0000	0.0000	0.0000	0.0000	0.0000	0.0000	0.0000	0.0000	0.0000	0.0000	0.0000	0.0000	0.0000	0.0000	0.0000	0.0000	0.0000	0.0000	0.0000	0.0000	0.0000	0.0000	0.0000	0.0000	0.0000	0.0000	0.0000	0.0000	0.0000	0.0000	0.0000	0.0000	0.0000	0.0000	0.0000	0.0000	0.0000	0.0000	0.0000	0.0000	0.0000	0.0000	0.0000	0.0000	0.0000	0.0000	0.0000	0.0000	0.0000	0.0000	0.0000	0.0000	0.0000	0.0000	0.0000	0.0000	0.0000	0.0000	0.0000	0.0000	0.0000	0.0000	0.0000	0.0000	0.0000	0.0000	0.0000	0.0000	0.0000	0.0000	0.0000	0.0000	0.0000	0.0000	0.0000	0.0000	0.0000	0.0000	0.0000	0.0000	0.0000	0.0000	0.0000	0.0000	0.0000	0.0000	0.0000	0.0000	0.0000	0.0000	0.0000	0.0000	0.0000	0.0000	0.0000	0.0000	0.0000	0.0000	0.0000	0.0000	0.0000	0.0000	0.0000	0.0000	0.0000	0.0000	0.0000	0.0000	0.0000	0.0000	0.0000	0.0000	0.0000	0.0000	0.0000	0.0000	0.0000	0.0000	0.0000	0.0000	0.0000	0.0000	0.0000	0.0000	0.0000	0.0000	0.0000	0.0000	0.0000	0.0000	0.0000	0.0000	0.0000	0.0000	0.0000	0.0000	0.0000	0.0000	0.0000	0.0000	0.0000	0.0000	0.0000	0.0000	0.0000	0.0000	0.0000	0.0000	0.0000	0.0000	0.0000	0.0000	0.0000	0.0000	0.0000	0.0000	0.0000	0.0000	0.0000	0.0000	0.0000	0.0000	0.0000	0.0000	0.0000	0.0000	0.0000	0.0000	0.0000	0.0000	0.0000	0.0000	0.0000	0.0000	0.0000	0.0000	0.0000	0.0000	0.0000	0.0000	0.0000	0.0000	0.0000	0.0000	0.0000	0.0000	0.0000	0.0000	0.0000	0.0000	0.0000	0.0000	0.0000	0.0000	0.0000	0.0000	0.0000	0.0000	0.0000	0.0000	0.0000	0.0000	0.0000	0.0000	0.0000	0.0000	0.0000	0.0000	0.0000	0.0000	0.0000	0.0000	0.0000	0.0000	0.0000	0.0000	0.0000	0.0000	0.0000	0.0000	0.0000	0.0000	0.0000	0.0000	0.0000	0.0000	0.0000	0.0000	0.0000	0.0000	0.0000	0.0000	0.0000	0.0000	0.0000	0.0000	0.0000	0.0000	0.0000	0.0000	0.0000	0.0000	0.0000	0.0000	0.0000	0.0000	0.0000	0.0000	0.0000	0.0000	0.0000	0.0000	0.0000	0.0000	0.0000	0.0000	0.0000	0.0000	0.0000	0.0000	0.0000	0.0000	0.0000	0.0000	0.0000	0.0000	0.0000	0.0000	0.0000	0.0000	0.0000	0.0000	0.0000	0.0000	0.0000	0.0000	0.0000	0.0000	0.0000	0.0000	0.0000	0.0000	0.0000	0.0000	0.0000	0.0000	0.0000	0.0000	0.0000	0.0000	0.0000	0.0000	0.0000	0.0000	0.0000	0.0000	0.0000	0.0000	0.0000	0.0000	0.0000	0.0000	0.0000	0.0000	0.0000	0.0000	0.0000	0.0000	0.0000	0.0000	0.0000	0.0000	0.0000	0.0000	0.0000	0.0000	0.0000	0.0000	0.0000	0.0000	0.0000	0.0000	0.0000	0.0000	0.0000	0.0000	0.0000	0.0000	0.0000	0.0000	0.0000	0.0000	0.0000	0.0000	0.0000	0.0000	0.0000	0.0000	0.0000	0.0000	0.0000	0.0000	0.0000	0.0000	0.0000	0.0000	0.0000	0.0000	0.0000	0.0000	0.0000	0.0000	0.0000	0.0000	0.0000	0.0000	0.0000	0.0000	0.0000	0.0000	0.0000	0.0000	0.0000	0.0000	0.0000	0.0000	0.0000	0.0000	0.0000	0.0000	0.0000	0.0000	0.0000	0.0000	0.0000	0.0000	0.0000	0.0000	0.0000	0.0000	0.0000	0.0000	0.0000	0.0000	0.0000	0.0000	0.0000	0.0000	0.0000	0.0000	0.0000	0.0000	0.0000	0.0000	0.0000	0.0000	0.0000	0.0000	0.0000	0.0000	0.0000	0.0000	0.0000	0.0000	0.0000	0.0000	0.0000	0.0000	0.0000	0.0000	0.0000	0.0000	0.0000	0.0000	0.0000	0.0000	0.0000	0.0000	0.0000	0.0000	0.0000	0.0000	0.0000	0.0000	0.0000	0.0000	0.0000	0.0000	0.0000	0.0000	0.0000	0.0000	0.0000	0.0000	0.0000	0.0000	0.0000	0.0000	0.0000	0.0000	0.0000	0.0000	0.0000	0.0000	0.0000	0.0000
REACTIVITY:14	0.0000	0.0000	0.0000	0.0000	0.0000	0.0000	0.0000	0.0000	0.0000	0.0000	0.0000	0.0000	0.0000	0.0000	0.0000	0.0000	0.0000	0.0000	0.0000	0.0000	0.0000	0.0000	0.0000	0.0000	0.0000	0.0000	0.0000	0.0000	0.0000	0.0000	0.0000	0.0000	0.0000	0.0000	0.0000	0.0000	0.0000	0.0000	0.0000	0.0000	0.0000	0.0000	0.0000	0.0000	0.0000	0.0000	0.0000	0.0000	0.0000	0.0000	0.0000	0.0000	0.0000	0.0000	0.0000	0.0000	0.0000	0.0000	0.0000	0.0000	0.0000	0.0000	0.0000	0.0000	0.0000	0.0000	0.0000	0.0000	0.0000	0.0000	0.0000	0.0000	0.0000	0.0000	0.0000	0.0000	0.0000	0.0000	0.0000	0.0000	0.0000	0.0000	0.0000	0.0000	0.0000	0.0000	0.0000	0.0000	0.0000	0.0000	0.0000	0.0000	0.0000	0.0000	0.0000	0.0000	0.0000	0.0000	0.0000	0.0000	0.0000	0.0000	0.0000	0.0000	0.0000	0.0000	0.0000	0.0000	0.0000	0.0000	0.0000	0.0000	0.0000	0.0000	0.0000	0.0000	0.0000	0.0000	0.0000	0.0000	0.0000	0.0000	0.0000	0.0000	0.0000	0.0000	0.0000	0.0000	0.0000	0.0000	0.0000	0.0000	0.0000	0.0000	0.0000	0.0000	0.0000	0.0000	0.0000	0.0000	0.0000	0.0000	0.0000	0.0000	0.0000	0.0000	0.0000	0.0000	0.0000	0.0000	0.0000	0.0000	0.0000	0.0000	0.0000	0.0000	0.0000	0.0000	0.0000	0.0000	0.0000	0.0000	0.0000	0.0000	0.0000	0.0000	0.0000	0.0000	0.0000	0.0000	0.0000	0.0000	0.0000	0.0000	0.0000	0.0000	0.0000	0.0000	0.0000	0.0000	0.0000	0.0000	0.0000	0.0000	0.0000	0.0000	0.0000	0.0000	0.0000	0.0000	0.0000	0.0000	0.0000	0.0000	0.0000	0.0000	0.0000	0.0000	0.0000	0.0000	0.0000	0.0000	0.0000	0.0000	0.0000	0.0000	0.0000	0.0000	0.0000	0.0000	0.0000	0.0000	0.0000	0.0000	0.0000	0.0000	0.0000	0.0000	0.0000	0.0000	0.0000	0.0000	0.0000	0.0000	0.0000	0.0000	0.0000	0.0000	0.0000	0.0000	0.0000	0.0000	0.0000	0.0000	0.0000	0.0000	0.0000	0.0000	0.0000	0.0000	0.0000	0.0000	0.0000	0.0000	0.0000	0.0000	0.0000	0.0000	0.0000	0.0000	0.0000	0.0000	0.0000	0.0000	0.0000	0.0000	0.0000	0.0000	0.0000	0.0000	0.0000	0.0000	0.0000	0.0000	0.0000	0.0000	0.0000	0.0000	0.0000	0.0000	0.0000	0.0000	0.0000	0.0000	0.0000	0.0000	0.0000	0.0000	0.0000	0.0000	0.0000	0.0000	0.0000	0.0000	0.0000	0.0000	0.0000	0.0000	0.0000	0.0000	0.0000	0.0000	0.0000	0.0000	0.0000	0.0000	0.0000	0.0000	0.0000	0.0000	0.0000	0.0000	0.0000	0.0000	0.0000	0.0000	0.0000	0.0000	0.0000	0.0000	0.0000	0.0000	0.0000	0.0000	0.0000	0.0000	0.0000	0.0000	0.0000	0.0000	0.0000	0.0000	0.0000	0.0000	0.0000	0.0000	0.0000	0.0000	0.0000	0.0000	0.0000	0.0000	0.0000	0.0000	0.0000	0.0000	0.0000	0.0000	0.0000	0.0000	0.0000	0.0000	0.0000	0.0000	0.0000	0.0000	0.0000	0.0000	0.0000	0.0000	0.0000	0.0000	0.0000	0.0000	0.0000	0.0000	0.0000	0.0000	0.0000	0.0000	0.0000	0.0000	0.0000	0.0000	0.0000	0.0000	0.0000	0.0000	0.0000	0.0000	0.0000	0.0000	0.0000	0.0000	0.0000	0.0000	0.0000	0.0000	0.0000	0.0000	0.0000	0.0000	0.0000	0.0000	0.0000	0.0000	0.0000	0.0000	0.0000	0.0000	0.0000	0.0000	0.0000	0.0000	0.0000	0.0000	0.0000	0.0000	0.0000	0.0000	0.0000	0.0000	0.0000	0.0000	0.0000	0.0000	0.0000	0.0000	0.0000	0.0000	0.0000	0.0000	0.0000	0.0000	0.0000	0.0000	0.0000	0.0000	0.0000	0.0000	0.0000	0.0000	0.0000	0.0000	0.0000	0.0000	0.0000	0.0000	0.0000	0.0000	0.0000	0.0000	0.0000	0.0000	0.0000	0.0000	0.0000	0.0000	0.0000	0.0000	0.0000	0.0000	0.0000	0.0000	0.0000	0.0000	0.0000	0.0000	0.0000	0.0000	0.0000	0.0000	0.0000	0.0000	0.0000	0.0000	0.0000	0.0000	0.0000	0.0000	0.0000	0.0000	0.0000	0.0000	0.0000	0.0000	0.0000	0.0000	0.0000	0.0000	0.0000	0.0000	0.0000	0.0000	0.0000	0.0000	0.0000	0.0000	0.0000	0.0000	0.0000	0.0000	0.0000	0.0000	0.0000	0.0000	0.0000	0.0000	0.0000	0.0000	0.0000	0.0000	0.0000	0.0000	0.0000	0.0000	0.0000	0.0000	0.0000	0.0000	0.0000	0.0000	0.0000	0.0000	0.0000	0.0000	0.0000	0.0000	0.0000	0.0000	0.0000	0.0000	0.0000	0.0000	0.0000	0.0000	0.0000	0.0000	0.0000	0.0000	0.0000	0.0000	0.0000	0.0000	0.0000	0.0000	0.0000	0.0000	0.0000	0.0000	0.0000	0.0000	0.0000	0.0000	0.0000	0.0000	0.0000	0.0000	0.0000	0.0000	0.0000	0.0000	0.0000	0.0000	0.0000	0.0000	0.0000	0.0000	0.0000	0.0000	0.0000	0.0000	0.0000	0.0000	0.0000	0.0000	0.0000	0.0000	0.0000	0.0000	0.0000	0.0000	0.0000	0.0000	0.0000
REACTIVITY:15	0.0000	0.0000	0.0000	0.0000	0.0000	0.0000	0.0000	0.0000	0.0000	0.0000	0.0000	0.0000	0.0000	0.0000	0.0000	0.0000	0.0000	0.0000	0.0000	0.0000	0.0000	0.0000	0.0000	0.0000	0.0000	0.0000	0.0000	0.0000	0.0000	0.0000	0.0000	0.0000	0.0000	0.0000	0.0000	0.0000	0.0000	0.0000	0.0000	0.0000	0.0000	0.0000	0.0000	0.0000	0.0000	0.0000	0.0000	0.0000	0.0000	0.0000	0.0000	0.0000	0.0000	0.0000	0.0000	0.0000	0.0000	0.0000	0.0000	0.0000	0.0000	0.0000	0.0000	0.0000	0.0000	0.0000	0.0000	0.0000	0.0000	0.0000	0.0000	0.0000	0.0000	0.0000	0.0000	0.0000	0.0000	0.0000	0.0000	0.0000	0.0000	0.0000	0.0000	0.0000	0.0000	0.0000	0.0000	0.0000	0.0000	0.0000	0.0000	0.0000	0.0000	0.0000	0.0000	0.0000	0.0000	0.0000	0.0000	0.0000	0.0000	0.0000	0.0000	0.0000	0.0000	0.0000	0.0000	0.0000	0.0000	0.0000	0.0000	0.0000	0.0000	0.0000	0.0000	0.0000	0.0000	0.0000	0.0000	0.0000	0.0000	0.0000	0.0000	0.0000	0.0000	0.0000	0.0000	0.0000	0.0000	0.0000	0.0000	0.0000	0.0000	0.0000	0.0000	0.0000	0.0000	0.0000	0.0000	0.0000	0.0000	0.0000	0.0000	0.0000	0.0000	0.0000	0.0000	0.0000	0.0000	0.0000	0.0000	0.0000	0.0000	0.0000	0.0000	0.0000	0.0000	0.0000	0.0000	0.0000	0.0000	0.0000	0.0000	0.0000	0.0000	0.0000	0.0000	0.0000	0.0000	0.0000	0.0000	0.0000	0.0000	0.0000	0.0000	0.0000	0.0000	0.0000	0.0000	0.0000	0.0000	0.0000	0.0000	0.0000	0.0000	0.0000	0.0000	0.0000	0.0000	0.0000	0.0000	0.0000	0.0000	0.0000	0.0000	0.0000	0.0000	0.0000	0.0000	0.0000	0.0000	0.0000	0.0000	0.0000	0.0000	0.0000	0.0000	0.0000	0.0000	0.0000	0.0000	0.0000	0.0000	0.0000	0.0000	0.0000	0.0000	0.0000	0.0000	0.0000	0.0000	0.0000	0.0000	0.0000	0.0000	0.0000	0.0000	0.0000	0.0000	0.0000	0.0000	0.0000	0.0000	0.0000	0.0000	0.0000	0.0000	0.0000	0.0000	0.0000	0.0000	0.0000	0.0000	0.0000	0.0000	0.0000	0.0000	0.0000	0.0000	0.0000	0.0000	0.0000	0.0000	0.0000	0.0000	0.0000	0.0000	0.0000	0.0000	0.0000	0.0000	0.0000	0.0000	0.0000	0.0000	0.0000	0.0000	0.0000	0.0000	0.0000	0.0000	0.0000	0.0000	0.0000	0.0000	0.0000	0.0000	0.0000	0.0000	0.0000	0.0000	0.0000	0.0000	0.0000	0.0000	0.0000	0.0000	0.0000	0.0000	0.0000	0.0000	0.0000	0.0000	0.0000	0.0000	0.0000	0.0000	0.0000	0.0000	0.0000	0.0000	0.0000	0.0000	0.0000	0.0000	0.0000	0.0000	0.0000	0.0000	0.0000	0.0000	0.0000	0.0000	0.0000	0.0000	0.0000	0.0000	0.0000	0.0000	0.0000	0.0000	0.0000	0.0000	0.0000	0.0000	0.0000	0.0000	0.0000	0.0000	0.0000	0.0000	0.0000	0.0000	0.0000	0.0000	0.0000	0.0000	0.0000	0.0000	0.0000	0.0000	0.0000	0.0000	0.0000	0.0000	0.0000	0.0000	0.0000	0.0000	0.0000	0.0000	0.0000	0.0000	0.0000	0.0000	0.0000	0.0000	0.0000	0.0000	0.0000	0.0000	0.0000	0.0000	0.0000	0.0000	0.0000	0.0000	0.0000	0.0000	0.0000	0.0000	0.0000	0.0000	0.0000	0.0000	0.0000	0.0000	0.0000	0.0000	0.0000	0.0000	0.0000	0.0000	0.0000	0.0000	0.0000	0.0000	0.0000	0.0000	0.0000	0.0000	0.0000	0.0000	0.0000	0.0000	0.0000	0.0000	0.0000	0.0000	0.0000	0.0000	0.0000	0.0000	0.0000	0.0000	0.0000	0.0000	0.0000	0.0000	0.0000	0.0000	0.0000	0.0000	0.0000	0.0000	0.0000	0.0000	0.0000	0.0000	0.0000	0.0000	0.0000	0.0000	0.0000	0.0000	0.0000	0.0000	0.0000	0.0000	0.0000	0.0000	0.0000	0.0000	0.0000	0.0000	0.0000	0.0000	0.0000	0.0000	0.0000	0.0000	0.0000	0.0000	0.0000	0.0000	0.0000	0.0000	0.0000	0.0000	0.0000	0.0000	0.0000	0.0000	0.0000	0.0000	0.0000	0.0000	0.0000	0.0000	0.0000	0.0000	0.0000	0.0000	0.0000	0.0000	0.0000	0.0000	0.0000	0.0000	0.0000	0.0000	0.0000	0.0000	0.0000	0.0000	0.0000	0.0000	0.0000	0.0000	0.0000	0.0000	0.0000	0.0000	0.0000	0.0000	0.0000	0.0000	0.0000	0.0000	0.0000	0.0000	0.0000	0.0000	0.0000	0.0000	0.0000	0.0000	0.0000	0.0000	0.0000	0.0000	0.0000	0.0000	0.0000	0.0000	0.0000	0.0000	0.0000	0.0000	0.0000	0.0000	0.0000	0.0000	0.0000	0.0000	0.0000	0.0000	0.0000	0.0000	0.0000	0.0000	0.0000	0.0000	0.0000	0.0000	0.0000	0.0000	0.0000	0.0000	0.0000	0.0000	0.0000	0.0000	0.0000	0.0000	0.0000	0.0000	0.0000	0.0000	0.0000	0.0000	0.0000	0.0000	0.0000	0.0000	0.0000	0.0000	0.0000	0.0000	0.0000	0.0000	0.0000	0.0000	0.0000	0.0000	0.0000	0.0000	0.0000	0.0000	0.0000	0.0000	0.0000	0.0000	0.0000	0.0000
REACTIVITY:16	0.0000	0.0000	0.0000	0.0000	0.0000	0.0000	0.0000	0.0000	0.0000	0.0000	0.0000	0.0000	0.0000	0.0000	0.0000	0.0000	0.0000	0.0000	0.0000	0.0000	0.0000	0.0000	0.0000	0.0000	0.0000	0.0000	0.0000	0.0000	0.0000	0.0000	0.0000	0.0000	0.0000	0.0000	0.0000	0.0000	0.0000	0.0000	0.0000	0.0000	0.0000	0.0000	0.0000	0.0000	0.0000	0.0000	0.0000	0.0000	0.0000	0.0000	0.0000	0.0000	0.0000	0.0000	0.0000	0.0000	0.0000	0.0000	0.0000	0.0000	0.0000	0.0000	0.0000	0.0000	0.0000	0.0000	0.0000	0.0000	0.0000	0.0000	0.0000	0.0000	0.0000	0.0000	0.0000	0.0000	0.0000	0.0000	0.0000	0.0000	0.0000	0.0000	0.0000	0.0000	0.0000	0.0000	0.0000	0.0000	0.0000	0.0000	0.0000	0.0000	0.0000	0.0000	0.0000	0.0000	0.0000	0.0000	0.0000	0.0000	0.0000	0.0000	0.0000	0.0000	0.0000	0.0000	0.0000	0.0000	0.0000	0.0000	0.0000	0.0000	0.0000	0.0000	0.0000	0.0000	0.0000	0.0000	0.0000	0.0000	0.0000	0.0000	0.0000	0.0000	0.0000	0.0000	0.0000	0.0000	0.0000	0.0000	0.0000	0.0000	0.0000	0.0000	0.0000	0.0000	0.0000	0.0000	0.0000	0.0000	0.0000	0.0000	0.0000	0.0000	0.0000	0.0000	0.0000	0.0000	0.0000	0.0000	0.0000	0.0000	0.0000	0.0000	0.0000	0.0000	0.0000	0.0000	0.0000	0.0000	0.0000	0.0000	0.0000	0.0000	0.0000	0.0000	0.0000	0.0000	0.0000	0.0000	0.0000	0.0000	0.0000	0.0000	0.0000	0.0000	0.0000	0.0000	0.0000	0.0000	0.0000	0.0000	0.0000	0.0000	0.0000	0.0000	0.0000	0.0000	0.0000	0.0000	0.0000	0.0000	0.0000	0.0000	0.0000	0.0000	0.0000	0.0000	0.0000	0.0000	0.0000	0.0000	0.0000	0.0000	0.0000	0.0000	0.0000	0.0000	0.0000	0.0000	0.0000	0.0000	0.0000	0.0000	0.0000	0.0000	0.0000	0.0000	0.0000	0.0000	0.0000	0.0000	0.0000	0.0000	0.0000	0.0000	0.0000	0.0000	0.0000	0.0000	0.0000	0.0000	0.0000	0.0000	0.0000	0.0000	0.0000	0.0000	0.0000	0.0000	0.0000	0.0000	0.0000	0.0000	0.0000	0.0000	0.0000	0.0000	0.0000	0.0000	0.0000	0.0000	0.0000	0.0000	0.0000	0.0000	0.0000	0.0000	0.0000	0.0000	0.0000	0.0000	0.0000	0.0000	0.0000	0.0000	0.0000	0.0000	0.0000	0.0000	0.0000	0.0000	0.0000	0.0000	0.0000	0.0000	0.0000	0.0000	0.0000	0.0000	0.0000	0.0000	0.0000	0.0000	0.0000	0.0000	0.0000	0.0000	0.0000	0.0000	0.0000	0.0000	0.0000	0.0000	0.0000	0.0000	0.0000	0.0000	0.0000	0.0000	0.0000	0.0000	0.0000	0.0000	0.0000	0.0000	0.0000	0.0000	0.0000	0.0000	0.0000	0.0000	0.0000	0.0000	0.0000	0.0000	0.0000	0.0000	0.0000	0.0000	0.0000	0.0000	0.0000	0.0000	0.0000	0.0000	0.0000	0.0000	0.0000	0.0000	0.0000	0.0000	0.0000	0.0000	0.0000	0.0000	0.0000	0.0000	0.0000	0.0000	0.0000	0.0000	0.0000	0.0000	0.0000	0.0000	0.0000	0.0000	0.0000	0.0000	0.0000	0.0000	0.0000	0.0000	0.0000	0.0000	0.0000	0.0000	0.0000	0.0000	0.0000	0.0000	0.0000	0.0000	0.0000	0.0000	0.0000	0.0000	0.0000	0.0000	0.0000	0.0000	0.0000	0.0000	0.0000	0.0000	0.0000	0.0000	0.0000	0.0000	0.0000	0.0000	0.0000	0.0000	0.0000	0.0000	0.0000	0.0000	0.0000	0.0000	0.0000	0.0000	0.0000	0.0000	0.0000	0.0000	0.0000	0.0000	0.0000	0.0000	0.0000	0.0000	0.0000	0.0000	0.0000	0.0000	0.0000	0.0000	0.0000	0.0000	0.0000	0.0000	0.0000	0.0000	0.0000	0.0000	0.0000	0.0000	0.0000	0.0000	0.0000	0.0000	0.0000	0.0000	0.0000	0.0000	0.0000	0.0000	0.0000	0.0000	0.0000	0.0000	0.0000	0.0000	0.0000	0.0000	0.0000	0.0000	0.0000	0.0000	0.0000	0.0000	0.0000	0.0000	0.0000	0.0000	0.0000	0.0000	0.0000	0.0000	0.0000	0.0000	0.0000	0.0000	0.0000	0.0000	0.0000	0.0000	0.0000	0.0000	0.0000	0.0000	0.0000	0.0000	0.0000	0.0000	0.0000	0.0000	0.0000	0.0000	0.0000	0.0000	0.0000	0.0000	0.0000	0.0000	0.0000	0.0000	0.0000	0.0000	0.0000	0.0000	0.0000	0.0000	0.0000	0.0000	0.0000	0.0000	0.0000	0.0000	0.0000	0.0000	0.0000	0.0000	0.0000	0.0000	0.0000	0.0000	0.0000	0.0000	0.0000	0.0000	0.0000	0.0000	0.0000	0.0000	0.0000	0.0000	0.0000	0.0000	0.0000	0.0000	0.0000	0.0000	0.0000	0.0000	0.0000	0.0000	0.0000	0.0000	0.0000	0.0000	0.0000	0.0000	0.0000	0.0000	0.0000	0.0000	0.0000	0.0000	0.0000	0.0000	0.0000	0.0000	0.0000	0.0000	0.0000	0.0000	0.0000	0.0000	0.0000	0.0000	0.0000	0.0000	0.0000	0.0000	0.0000	0.0000	0.0000	0.0000	0.0000	0.0000	0.0000	0.0000	0.0000	0.0000	0.0000	0.0000	0.0000	0.0000	0.0000	0.0000	0.0000	0.0000	0.0000
REACTIVITY:17	0.0000	0.0000	0.0000	0.0000	0.0000	0.0000	0.0000	0.0000	0.0000	0.0000	0.0000	0.0000	0.0000	0.0000	0.0000	0.0000	0.0000	0.0000	0.0000	0.0000	0.0000	0.0000	0.0000	0.0000	0.0000	0.0000	0.0000	0.0000	0.0000	0.0000	0.0000	0.0000	0.0000	0.0000	0.0000	0.0000	0.0000	0.0000	0.0000	0.0000	0.0000	0.0000	0.0000	0.0000	0.0000	0.0000	0.0000	0.0000	0.0000	0.0000	0.0000	0.0000	0.0000	0.0000	0.0000	0.0000	0.0000	0.0000	0.0000	0.0000	0.0000	0.0000	0.0000	0.0000	0.0000	0.0000	0.0000	0.0000	0.0000	0.0000	0.0000	0.0000	0.0000	0.0000	0.0000	0.0000	0.0000	0.0000	0.0000	0.0000	0.0000	0.0000	0.0000	0.0000	0.0000	0.0000	0.0000	0.0000	0.0000	0.0000	0.0000	0.0000	0.0000	0.0000	0.0000	0.0000	0.0000	0.0000	0.0000	0.0000	0.0000	0.0000	0.0000	0.0000	0.0000	0.0000	0.0000	0.0000	0.0000	0.0000	0.0000	0.0000	0.0000	0.0000	0.0000	0.0000	0.0000	0.0000	0.0000	0.0000	0.0000	0.0000	0.0000	0.0000	0.0000	0.0000	0.0000	0.0000	0.0000	0.0000	0.0000	0.0000	0.0000	0.0000	0.0000	0.0000	0.0000	0.0000	0.0000	0.0000	0.0000	0.0000	0.0000	0.0000	0.0000	0.0000	0.0000	0.0000	0.0000	0.0000	0.0000	0.0000	0.0000	0.0000	0.0000	0.0000	0.0000	0.0000	0.0000	0.0000	0.0000	0.0000	0.0000	0.0000	0.0000	0.0000	0.0000	0.0000	0.0000	0.0000	0.0000	0.0000	0.0000	0.0000	0.0000	0.0000	0.0000	0.0000	0.0000	0.0000	0.0000	0.0000	0.0000	0.0000	0.0000	0.0000	0.0000	0.0000	0.0000	0.0000	0.0000	0.0000	0.0000	0.0000	0.0000	0.0000	0.0000	0.0000	0.0000	0.0000	0.0000	0.0000	0.0000	0.0000	0.0000	0.0000	0.0000	0.0000	0.0000	0.0000	0.0000	0.0000	0.0000	0.0000	0.0000	0.0000	0.0000	0.0000	0.0000	0.0000	0.0000	0.0000	0.0000	0.0000	0.0000	0.0000	0.0000	0.0000	0.0000	0.0000	0.0000	0.0000	0.0000	0.0000	0.0000	0.0000	0.0000	0.0000	0.0000	0.0000	0.0000	0.0000	0.0000	0.0000	0.0000	0.0000	0.0000	0.0000	0.0000	0.0000	0.0000	0.0000	0.0000	0.0000	0.0000	0.0000	0.0000	0.0000	0.0000	0.0000	0.0000	0.0000	0.0000	0.0000	0.0000	0.0000	0.0000	0.0000	0.0000	0.0000	0.0000	0.0000	0.0000	0.0000	0.0000	0.0000	0.0000	0.0000	0.0000	0.0000	0.0000	0.0000	0.0000	0.0000	0.0000	0.0000	0.0000	0.0000	0.0000	0.0000	0.0000	0.0000	0.0000	0.0000	0.0000	0.0000	0.0000	0.0000	0.0000	0.0000	0.0000	0.0000	0.0000	0.0000	0.0000	0.0000	0.0000	0.0000	0.0000	0.0000	0.0000	0.0000	0.0000	0.0000	0.0000	0.0000	0.0000	0.0000	0.0000	0.0000	0.0000	0.0000	0.0000	0.0000	0.0000	0.0000	0.0000	0.0000	0.0000	0.0000	0.0000	0.0000	0.0000	0.0000	0.0000	0.0000	0.0000	0.0000	0.0000	0.0000	0.0000	0.0000	0.0000	0.0000	0.0000	0.0000	0.0000	0.0000	0.0000	0.0000	0.0000	0.0000	0.0000	0.0000	0.0000	0.0000	0.0000	0.0000	0.0000	0.0000	0.0000	0.0000	0.0000	0.0000	0.0000	0.0000	0.0000	0.0000	0.0000	0.0000	0.0000	0.0000	0.0000	0.0000	0.0000	0.0000	0.0000	0.0000	0.0000	0.0000	0.0000	0.0000	0.0000	0.0000	0.0000	0.0000	0.0000	0.0000	0.0000	0.0000	0.0000	0.0000	0.0000	0.0000	0.0000	0.0000	0.0000	0.0000	0.0000	0.0000	0.0000	0.0000	0.0000	0.0000	0.0000	0.0000	0.0000	0.0000	0.0000	0.0000	0.0000	0.0000	0.0000	0.0000	0.0000	0.0000	0.0000	0.0000	0.0000	0.0000	0.0000	0.0000	0.0000	0.0000	0.0000	0.0000	0.0000	0.0000	0.0000	0.0000	0.0000	0.0000	0.0000	0.0000	0.0000	0.0000	0.0000	0.0000	0.0000	0.0000	0.0000	0.0000	0.0000	0.0000	0.0000	0.0000	0.0000	0.0000	0.0000	0.0000	0.0000	0.0000	0.0000	0.0000	0.0000	0.0000	0.0000	0.0000	0.0000	0.0000	0.0000	0.0000	0.0000	0.0000	0.0000	0.0000	0.0000	0.0000	0.0000	0.0000	0.0000	0.0000	0.0000	0.0000	0.0000	0.0000	0.0000	0.0000	0.0000	0.0000	0.0000	0.0000	0.0000	0.0000	0.0000	0.0000	0.0000	0.0000	0.0000	0.0000	0.0000	0.0000	0.0000	0.0000	0.0000	0.0000	0.0000	0.0000	0.0000	0.0000	0.0000	0.0000	0.0000	0.0000	0.0000	0.0000	0.0000	0.0000	0.0000	0.0000	0.0000	0.0000	0.0000	0.0000	0.0000	0.0000	0.0000	0.0000	0.0000	0.0000	0.0000	0.0000	0.0000	0.0000	0.0000	0.0000	0.0000	0.0000	0.0000	0.0000	0.0000	0.0000	0.0000	0.0000	0.0000	0.0000	0.0000	0.0000	0.0000	0.0000	0.0000	0.0000	0.0000	0.0000	0.0000	0.0000	0.0000	0.0000	0.0000	0.0000	0.0000	0.0000	0.0000	0.0000	0.0000	0.0000	0.0000	0.0000	0.0000	0.0000	0.0000	0.0000	0.0000	0.0000	0.0000
REACTIVITY:18	0.0000	0.0000	0.0000	0.0000	0.0000	0.0000	0.0000	0.0000	0.0000	0.0000	0.0000	0.0000	0.0000	0.0000	0.0000	0.0000	0.0000	0.0000	0.0000	0.0000	0.0000	0.0000	0.0000	0.0000	0.0000	0.0000	0.0000	0.0000	0.0000	0.0000	0.0000	0.0000	0.0000	0.0000	0.0000	0.0000	0.0000	0.0000	0.0000	0.0000	0.0000	0.0000	0.0000	0.0000	0.0000	0.0000	0.0000	0.0000	0.0000	0.0000	0.0000	0.0000	0.0000	0.0000	0.0000	0.0000	0.0000	0.0000	0.0000	0.0000	0.0000	0.0000	0.0000	0.0000	0.0000	0.0000	0.0000	0.0000	0.0000	0.0000	0.0000	0.0000	0.0000	0.0000	0.0000	0.0000	0.0000	0.0000	0.0000	0.0000	0.0000	0.0000	0.0000	0.0000	0.0000	0.0000	0.0000	0.0000	0.0000	0.0000	0.0000	0.0000	0.0000	0.0000	0.0000	0.0000	0.0000	0.0000	0.0000	0.0000	0.0000	0.0000	0.0000	0.0000	0.0000	0.0000	0.0000	0.0000	0.0000	0.0000	0.0000	0.0000	0.0000	0.0000	0.0000	0.0000	0.0000	0.0000	0.0000	0.0000	0.0000	0.0000	0.0000	0.0000	0.0000	0.0000	0.0000	0.0000	0.0000	0.0000	0.0000	0.0000	0.0000	0.0000	0.0000	0.0000	0.0000	0.0000	0.0000	0.0000	0.0000	0.0000	0.0000	0.0000	0.0000	0.0000	0.0000	0.0000	0.0000	0.0000	0.0000	0.0000	0.0000	0.0000	0.0000	0.0000	0.0000	0.0000	0.0000	0.0000	0.0000	0.0000	0.0000	0.0000	0.0000	0.0000	0.0000	0.0000	0.0000	0.0000	0.0000	0.0000	0.0000	0.0000	0.0000	0.0000	0.0000	0.0000	0.0000	0.0000	0.0000	0.0000	0.0000	0.0000	0.0000	0.0000	0.0000	0.0000	0.0000	0.0000	0.0000	0.0000	0.0000	0.0000	0.0000	0.0000	0.0000	0.0000	0.0000	0.0000	0.0000	0.0000	0.0000	0.0000	0.0000	0.0000	0.0000	0.0000	0.0000	0.0000	0.0000	0.0000	0.0000	0.0000	0.0000	0.0000	0.0000	0.0000	0.0000	0.0000	0.0000	0.0000	0.0000	0.0000	0.0000	0.0000	0.0000	0.0000	0.0000	0.0000	0.0000	0.0000	0.0000	0.0000	0.0000	0.0000	0.0000	0.0000	0.0000	0.0000	0.0000	0.0000	0.0000	0.0000	0.0000	0.0000	0.0000	0.0000	0.0000	0.0000	0.0000	0.0000	0.0000	0.0000	0.0000	0.0000	0.0000	0.0000	0.0000	0.0000	0.0000	0.0000	0.0000	0.0000	0.0000	0.0000	0.0000	0.0000	0.0000	0.0000	0.0000	0.0000	0.0000	0.0000	0.0000	0.0000	0.0000	0.0000	0.0000	0.0000	0.0000	0.0000	0.0000	0.0000	0.0000	0.0000	0.0000	0.0000	0.0000	0.0000	0.0000	0.0000	0.0000	0.0000	0.0000	0.0000	0.0000	0.0000	0.0000	0.0000	0.0000	0.0000	0.0000	0.0000	0.0000	0.0000	0.0000	0.0000	0.0000	0.0000	0.0000	0.0000	0.0000	0.0000	0.0000	0.0000	0.0000	0.0000	0.0000	0.0000	0.0000	0.0000	0.0000	0.0000	0.0000	0.0000	0.0000	0.0000	0.0000	0.0000	0.0000	0.0000	0.0000	0.0000	0.0000	0.0000	0.0000	0.0000	0.0000	0.0000	0.0000	0.0000	0.0000	0.0000	0.0000	0.0000	0.0000	0.0000	0.0000	0.0000	0.0000	0.0000	0.0000	0.0000	0.0000	0.0000	0.0000	0.0000	0.0000	0.0000	0.0000	0.0000	0.0000	0.0000	0.0000	0.0000	0.0000	0.0000	0.0000	0.0000	0.0000	0.0000	0.0000	0.0000	0.0000	0.0000	0.0000	0.0000	0.0000	0.0000	0.0000	0.0000	0.0000	0.0000	0.0000	0.0000	0.0000	0.0000	0.0000	0.0000	0.0000	0.0000	0.0000	0.0000	0.0000	0.0000	0.0000	0.0000	0.0000	0.0000	0.0000	0.0000	0.0000	0.0000	0.0000	0.0000	0.0000	0.0000	0.0000	0.0000	0.0000	0.0000	0.0000	0.0000	0.0000	0.0000	0.0000	0.0000	0.0000	0.0000	0.0000	0.0000	0.0000	0.0000	0.0000	0.0000	0.0000	0.0000	0.0000	0.0000	0.0000	0.0000	0.0000	0.0000	0.0000	0.0000	0.0000	0.0000	0.0000	0.0000	0.0000	0.0000	0.0000	0.0000	0.0000	0.0000	0.0000	0.0000	0.0000	0.0000	0.0000	0.0000	0.0000	0.0000	0.0000	0.0000	0.0000	0.0000	0.0000	0.0000	0.0000	0.0000	0.0000	0.0000	0.0000	0.0000	0.0000	0.0000	0.0000	0.0000	0.0000	0.0000	0.0000	0.0000	0.0000	0.0000	0.0000	0.0000	0.0000	0.0000	0.0000	0.0000	0.0000	0.0000	0.0000	0.0000	0.0000	0.0000	0.0000	0.0000	0.0000	0.0000	0.0000	0.0000	0.0000	0.0000	0.0000	0.0000	0.0000	0.0000	0.0000	0.0000	0.0000	0.0000	0.0000	0.0000	0.0000	0.0000	0.0000	0.0000	0.0000	0.0000	0.0000	0.0000	0.0000	0.0000	0.0000	0.0000	0.0000	0.0000	0.0000	0.0000	0.0000	0.0000	0.0000	0.0000	0.0000	0.0000	0.0000	0.0000	0.0000	0.0000	0.0000	0.0000	0.0000	0.0000	0.0000	0.0000	0.0000	0.0000	0.0000	0.0000	0.0000	0.0000	0.0000	0.0000	0.0000	0.0000	0.0000	0.0000	0.0000	0.0000	0.0000	0.0000	0.0000	0.0000	0.0000	0.0000	0.0000	0.0000	0.0000	0.0000	0.0000	0.0000	0.0000
REACTIVITY:19	0.0000	0.0000	0.0000	0.0000	0.0000	0.0000	0.0000	0.0000	0.0000	0.0000	0.0000	0.0000	0.0000	0.0000	0.0000	0.0000	0.0000	1.0000	0.0000	0.0189	0.0000	0.0126	0.0063	0.0189	0.0000	0.0000	0.0000	0.0126	0.0063	0.0377	0.0000	0.0063	0.0063	0.0126	0.0189	0.0000	0.0063	0.0063	0.0252	0.0126	0.0252	0.0063	0.0063	0.0063	0.0000	0.0000	0.0063	0.0000	0.0000	0.0063	0.0126	0.0063	0.0000	0.0000	0.0063	0.0189	0.0000	0.0000	0.0000	0.0126	0.0063	0.0189	0.0000	0.0126	0.0063	0.0000	0.0063	0.0000	0.0252	0.0063	0.0000	0.0000	0.0000	0.0126	0.0000	0.0000	0.0000	0.0000	0.0000	0.0126	0.0126	0.0063	0.0000	0.0063	0.0000	0.0063	0.0189	0.0126	0.0000	0.0000	0.0063	0.0063	0.0126	0.0000	0.0252	0.0126	0.0063	0.0126	0.0189	0.0440	0.0000	0.0063	0.0189	0.0252	0.0189	0.0126	0.0000	0.0000	0.0314	0.0063	0.0126	0.0126	0.0063	0.0126	0.0189	0.0000	0.0189	0.0189	0.0063	0.0126	0.0000	0.0000	0.0000	0.0063	0.0063	0.0189	0.0252	0.0126	0.0000	0.0126	0.0063	0.0252	0.0063	0.0063	0.0063	0.0000	0.0126	0.0252	0.0126	0.0000	0.0063	0.0189	0.0000	0.0063	0.0314	0.0189	0.0000	0.0126	0.0000	0.1006	0.0566	0.2390	0.0377	0.0063	0.0063	0.0063	0.0314	0.0000	0.0000	0.0126	0.0063	0.0189	0.0063	0.0000	0.0063	0.0126	0.0063	0.0189	0.0126	0.0063	0.0126	0.0126	0.0000	0.0063	0.0189	0.0189	0.0126	0.0063	0.0000	0.0063	0.0126	0.0063	0.0063	0.0063	0.0063	0.0189	0.0000	0.0000	0.0126	0.0063	0.0063	0.0252	0.0314	0.0314	0.0063	0.0063	0.0189	0.0126	0.0126	0.0000	0.0000	0.0126	0.0000	0.0189	0.0377	0.0000	0.0000	0.0126	0.0000	0.0252	0.0189	0.0189	0.0063	0.0126	0.0126	0.0000	0.0126	0.0063	0.0000	0.0000	0.0063	0.0126	0.0063	0.0000	0.0063	0.0000	0.0000	0.0063	0.0126	0.0189	0.0377	0.0189	0.0063	0.0252	0.0252	0.0126	0.0126	0.0126	0.0126	0.0000	0.0000	0.0063	0.0126	0.0063	0.0000	0.0063	0.0000	0.0000	0.0063	0.0189	0.0189	0.0126	0.0252	0.0126	0.0126	0.0126	0.0126	0.0063	0.0063	0.0063	0.0063	0.0063	0.0314	0.0189	0.0063	0.0063	0.0000	0.0126	0.0126	0.0000	0.0126	0.0063	0.0063	0.0063	0.0126	0.0314	0.0252	0.0000	0.0000	0.0189	0.0314	0.0063	0.0000	0.0000	0.0000	0.0000	0.0000	0.0000	0.0000	0.0000	0.0000	0.0000	0.0000	0.0063	0.0000	0.0000	0.0000	0.0000	0.0000	0.0000	0.0000	0.0000	0.0000	0.0000	0.0000	0.0000	0.0000	0.0000	0.0000	0.0000	0.0000	0.0000	0.0000	0.0000	0.0000	0.0000	0.0000	0.0000	0.0000	0.0000	0.0000	0.0000	0.0000	0.0000	0.0000	0.0000	0.0000	0.0000	0.0000	0.0000	0.0000	0.0000	0.0000	0.0000	0.0000	0.0000	0.0000	0.0000	0.0000	0.0000	0.0000	0.0000	0.0000	0.0000	0.0000	0.0000	0.0000	0.0000	0.0000	0.0000	0.0000	0.0000	0.0000	0.0000	0.0000	0.0000	0.0000	0.0000	0.0000	0.0000	0.0000	0.0000	0.0000	0.0000	0.0000	0.0000	0.0000	0.0000	0.0000	0.0000	0.0000	0.0000	0.0000	0.0000	0.0000	0.0000	0.0000	0.0000	0.0000	0.0000	0.0000	0.0000	0.0000	0.0000	0.0000	0.0000	0.0000	0.0000	0.0000	0.0000	0.0000	0.0000	0.0000	0.0000	0.0000	0.0000	0.0000	0.0000	0.0000	0.0000	0.0000	0.0000	0.0000	0.0000	0.0000	0.0000	0.0000	0.0000	0.0000	0.0000	0.0000	0.0000	0.0000	0.0000	0.0000	0.0000	0.0000	0.0000	0.0000	0.0000	0.0000	0.0000	0.0000	0.0000	0.0000	0.0000	0.0000	0.0000	0.0000	0.0000	0.0000	0.0000	0.0000	0.0000	0.0000	0.0000	0.0000	0.0000	0.0000	0.0000	0.0000	0.0000	0.0000	0.0000	0.0000	0.0000	0.0000	0.0000	0.0000	0.0000	0.0000	0.0000	0.0000	0.0000	0.0000	0.0000	0.0000	0.0000	0.0000	0.0000	0.0000	0.0000	0.0000	0.0000	0.0000	0.0000	0.0000	0.0000	0.0000	0.0000	0.0000	0.0000	0.0000	0.0000	0.0000	0.0000	0.0000	0.0000	0.0000	0.0000	0.0000	0.0000	0.0000	0.0000	0.0000	0.0000	0.0000	0.0000	0.0000	0.0000	0.0000	0.0000	0.0000	0.0000	0.0000	0.0000	0.0000	0.0000	0.0000	0.0000	0.0000	0.0000	0.0000	0.0000	0.0000	0.0000	0.0000	0.0000	0.0000	0.0000	0.0000	0.0000	0.0000	0.0000	0.0000	0.0000	0.0000	0.0000	0.0000	0.0000	0.0000	0.0000	0.0000	0.0000	0.0000	0.0000	0.0000	0.0000	0.0000	0.0000	0.0000	0.0000	0.0000	0.0000	0.0000	0.0000	0.0000	0.0000	0.0000	0.0000	0.0000	0.0000	0.0000	0.0000	0.0000	0.0000	0.0000	0.0000	0.0000	0.0000	0.0000	0.0000	0.0000	0.0000	0.0000	0.0000	0.0000	0.0000	0.0000	0.0000	0.0000	0.0000	0.0000	0.0000	0.0000
REACTIVITY:20	0.0000	0.0000	0.0000	0.0000	0.0000	0.0000	0.0000	0.0000	0.0000	0.0000	0.0000	0.0000	0.0000	0.0000	0.0000	0.0000	0.0000	0.0000	1.0000	0.0000	0.0024	0.0088	0.0216	0.0120	0.0064	0.0064	0.0056	0.0040	0.0048	0.0152	0.0016	0.0040	0.0088	0.0064	0.0024	0.0016	0.0072	0.0080	0.0232	0.0128	0.0160	0.0120	0.0072	0.0064	0.0072	0.0024	0.0080	0.0064	0.0184	0.0096	0.0048	0.0080	0.0072	0.0032	0.0024	0.0040	0.0048	0.0032	0.0144	0.0144	0.0176	0.0096	0.0120	0.0088	0.0104	0.0048	0.0096	0.0096	0.0048	0.0072	0.0096	0.0080	0.0072	0.0112	0.0064	0.0056	0.0056	0.0088	0.0040	0.0080	0.0080	0.0096	0.0088	0.0072	0.0064	0.0120	0.0080	0.0032	0.0088	0.0056	0.0072	0.0072	0.0096	0.0096	0.0064	0.0112	0.0112	0.0072	0.0104	0.0128	0.0072	0.0096	0.0080	0.0056	0.0136	0.0096	0.0072	0.0032	0.0048	0.0088	0.0112	0.0080	0.0104	0.0192	0.0176	0.0048	0.0128	0.0120	0.0104	0.0112	0.0064	0.0160	0.0008	0.0056	0.0088	0.0056	0.0096	0.0144	0.0128	0.0112	0.0104	0.0136	0.0072	0.0104	0.0104	0.0104	0.0040	0.0096	0.0072	0.0040	0.0176	0.0088	0.0056	0.0176	0.0144	0.0120	0.0120	0.0048	0.0056	0.0664	0.0592	0.1656	0.0408	0.0072	0.0056	0.0104	0.0080	0.0072	0.0048	0.0032	0.0120	0.0088	0.0104	0.0096	0.0144	0.0064	0.0064	0.0104	0.0096	0.0080	0.0144	0.0064	0.0184	0.0096	0.0080	0.0192	0.0144	0.0136	0.0072	0.0080	0.0152	0.0072	0.0056	0.0096	0.0128	0.0080	0.0064	0.0080	0.0080	0.0104	0.0112	0.0144	0.0088	0.0152	0.0112	0.0112	0.0032	0.0104	0.0152	0.0072	0.0064	0.0096	0.0104	0.0112	0.0088	0.0048	0.0072	0.0088	0.0088	0.0160	0.0072	0.0072	0.0064	0.0056	0.0104	0.0080	0.0096	0.0040	0.0032	0.0168	0.0088	0.0088	0.0096	0.0024	0.0040	0.0056	0.0096	0.0080	0.0184	0.0152	0.0280	0.0152	0.0128	0.0104	0.0112	0.0144	0.0128	0.0064	0.0136	0.0056	0.0064	0.0104	0.0080	0.0088	0.0144	0.0072	0.0072	0.0032	0.0152	0.0168	0.0096	0.0104	0.0152	0.0064	0.0032	0.0080	0.0152	0.0072	0.0160	0.0072	0.0176	0.0216	0.0152	0.0088	0.0080	0.0160	0.0160	0.0144	0.0184	0.0088	0.0008	0.0072	0.0048	0.0080	0.0136	0.0120	0.0136	0.0048	0.0064	0.0320	0.0096	0.0008	0.0000	0.0000	0.0000	0.0008	0.0000	0.0000	0.0000	0.0000	0.0000	0.0000	0.0008	0.0008	0.0008	0.0008	0.0000	0.0008	0.0000	0.0000	0.0000	0.0000	0.0000	0.0000	0.0000	0.0000	0.0000	0.0000	0.0000	0.0000	0.0000	0.0000	0.0000	0.0000	0.0000	0.0000	0.0000	0.0000	0.0000	0.0000	0.0000	0.0000	0.0000	0.0000	0.0000	0.0000	0.0000	0.0000	0.0000	0.0000	0.0000	0.0000	0.0000	0.0000	0.0000	0.0000	0.0000	0.0000	0.0000	0.0000	0.0000	0.0000	0.0000	0.0000	0.0000	0.0000	0.0000	0.0000	0.0000	0.0000	0.0000	0.0000	0.0000	0.0000	0.0000	0.0000	0.0000	0.0000	0.0000	0.0000	0.0000	0.0000	0.0000	0.0000	0.0000	0.0000	0.0000	0.0000	0.0000	0.0000	0.0000	0.0000	0.0000	0.0000	0.0000	0.0000	0.0000	0.0000	0.0000	0.0000	0.0000	0.0000	0.0000	0.0000	0.0000	0.0000	0.0000	0.0000	0.0000	0.0000	0.0000	0.0000	0.0000	0.0000	0.0000	0.0000	0.0000	0.0000	0.0000	0.0000	0.0000	0.0000	0.0000	0.0000	0.0000	0.0000	0.0000	0.0000	0.0000	0.0000	0.0000	0.0000	0.0000	0.0000	0.0000	0.0000	0.0000	0.0000	0.0000	0.0000	0.0000	0.0000	0.0000	0.0000	0.0000	0.0000	0.0000	0.0000	0.0000	0.0000	0.0000	0.0000	0.0000	0.0000	0.0000	0.0000	0.0000	0.0000	0.0000	0.0000	0.0000	0.0000	0.0000	0.0000	0.0000	0.0000	0.0000	0.0000	0.0000	0.0000	0.0000	0.0000	0.0000	0.0000	0.0000	0.0000	0.0000	0.0000	0.0000	0.0000	0.0000	0.0000	0.0000	0.0000	0.0000	0.0000	0.0000	0.0000	0.0000	0.0000	0.0000	0.0000	0.0000	0.0000	0.0000	0.0000	0.0000	0.0000	0.0000	0.0000	0.0000	0.0000	0.0000	0.0000	0.0000	0.0000	0.0000	0.0000	0.0000	0.0000	0.0000	0.0000	0.0000	0.0000	0.0000	0.0000	0.0000	0.0000	0.0000	0.0000	0.0000	0.0000	0.0000	0.0000	0.0000	0.0000	0.0000	0.0000	0.0000	0.0000	0.0000	0.0000	0.0000	0.0000	0.0000	0.0000	0.0000	0.0000	0.0000	0.0000	0.0000	0.0000	0.0000	0.0000	0.0000	0.0000	0.0000	0.0000	0.0000	0.0000	0.0000	0.0000	0.0000	0.0000	0.0000	0.0000	0.0000	0.0000	0.0000	0.0000	0.0000	0.0000	0.0000	0.0000	0.0000	0.0000	0.0000	0.0000	0.0000	0.0000	0.0000	0.0000	0.0000	0.0000	0.0000	0.0000	0.0000	0.0000	0.0000	0.0000	0.0000	0.0000	0.0000	0.0000	0.0000
REACTIVITY:21	0.0000	0.0000	0.0000	0.0000	0.0000	0.0000	0.0000	0.0000	0.0000	0.0000	0.0000	0.0000	0.0000	0.0000	0.0000	0.0000	0.0000	0.0040	0.0000	1.0000	0.0000	0.0054	0.0188	0.0054	0.0013	0.0027	0.0027	0.0013	0.0040	0.0121	0.0054	0.0054	0.0081	0.0108	0.0121	0.0067	0.0067	0.0081	0.0148	0.0336	0.0094	0.0094	0.0040	0.0013	0.0135	0.0040	0.0094	0.0027	0.0135	0.0040	0.0054	0.0040	0.0067	0.0054	0.0054	0.0013	0.0013	0.0094	0.0067	0.0175	0.0135	0.0108	0.0094	0.0094	0.0013	0.0027	0.0013	0.0027	0.0081	0.0081	0.0040	0.0013	0.0027	0.0054	0.0054	0.0013	0.0081	0.0027	0.0108	0.0067	0.0054	0.0121	0.0067	0.0040	0.0148	0.0067	0.0081	0.0188	0.0067	0.0108	0.0067	0.0148	0.0081	0.0108	0.0054	0.0040	0.0067	0.0054	0.0081	0.0094	0.0027	0.0121	0.0027	0.0108	0.0054	0.0148	0.0081	0.0108	0.0094	0.0027	0.0108	0.0054	0.0121	0.0202	0.0229	0.0202	0.0094	0.0067	0.0067	0.0081	0.0094	0.0148	0.0067	0.0148	0.0108	0.0067	0.0188	0.0067	0.0040	0.0081	0.0094	0.0027	0.0121	0.0081	0.0081	0.0121	0.0081	0.0081	0.0081	0.0054	0.0081	0.0040	0.0108	0.0108	0.0121	0.0162	0.0081	0.0081	0.0121	0.0834	0.0579	0.1682	0.0310	0.0108	0.0188	0.0229	0.0162	0.0040	0.0040	0.0081	0.0094	0.0229	0.0081	0.0121	0.0094	0.0040	0.0067	0.0067	0.0162	0.0202	0.0256	0.0040	0.0215	0.0040	0.0135	0.0162	0.0121	0.0162	0.0040	0.0121	0.0027	0.0121	0.0108	0.0162	0.0067	0.0027	0.0054	0.0148	0.0121	0.0027	0.0081	0.0148	0.0040	0.0175	0.0054	0.0081	0.0040	0.0188	0.0067	0.0202	0.0054	0.0162	0.0081	0.0135	0.0013	0.0067	0.0094	0.0121	0.0108	0.0162	0.0067	0.0067	0.0054	0.0067	0.0027	0.0067	0.0067	0.0013	0.0027	0.0121	0.0067	0.0094	0.0094	0.0013	0.0081	0.0040	0.0175	0.0081	0.0162	0.0081	0.0188	0.0121	0.0108	0.0081	0.0081	0.0067	0.0175	0.0081	0.0094	0.0040	0.0081	0.0067	0.0094	0.0081	0.0094	0.0175	0.0108	0.0108	0.0148	0.0242	0.0040	0.0121	0.0162	0.0081	0.0040	0.0121	0.0067	0.0108	0.0094	0.0215	0.0256	0.0081	0.0067	0.0202	0.0027	0.0148	0.0188	0.0081	0.0175	0.0081	0.0108	0.0135	0.0027	0.0108	0.0067	0.0188	0.0067	0.0121	0.0067	0.0283	0.0121	0.0040	0.0000	0.0000	0.0013	0.0000	0.0000	0.0000	0.0000	0.0000	0.0000	0.0000	0.0000	0.0000	0.0000	0.0040	0.0000	0.0000	0.0000	0.0000	0.0000	0.0000	0.0000	0.0000	0.0000	0.0000	0.0000	0.0000	0.0000	0.0000	0.0000	0.0000	0.0000	0.0000	0.0000	0.0000	0.0000	0.0000	0.0000	0.0000	0.0000	0.0000	0.0000	0.0000	0.0000	0.0000	0.0000	0.0000	0.0000	0.0000	0.0000	0.0000	0.0000	0.0000	0.0000	0.0000	0.0000	0.0000	0.0000	0.0000	0.0000	0.0000	0.0000	0.0000	0.0000	0.0000	0.0000	0.0000	0.0000	0.0000	0.0000	0.0000	0.0000	0.0000	0.0000	0.0000	0.0000	0.0000	0.0000	0.0000	0.0000	0.0000	0.0000	0.0000	0.0000	0.0000	0.0000	0.0000	0.0000	0.0000	0.0000	0.0000	0.0000	0.0000	0.0000	0.0000	0.0000	0.0000	0.0000	0.0000	0.0000	0.0000	0.0000	0.0000	0.0000	0.0000	0.0000	0.0000	0.0000	0.0000	0.0000	0.0000	0.0000	0.0000	0.0000	0.0000	0.0000	0.0000	0.0000	0.0000	0.0000	0.0000	0.0000	0.0000	0.0000	0.0000	0.0000	0.0000	0.0000	0.0000	0.0000	0.0000	0.0000	0.0000	0.0000	0.0000	0.0000	0.0000	0.0000	0.0000	0.0000	0.0000	0.0000	0.0000	0.0000	0.0000	0.0000	0.0000	0.0000	0.0000	0.0000	0.0000	0.0000	0.0000	0.0000	0.0000	0.0000	0.0000	0.0000	0.0000	0.0000	0.0000	0.0000	0.0000	0.0000	0.0000	0.0000	0.0000	0.0000	0.0000	0.0000	0.0000	0.0000	0.0000	0.0000	0.0000	0.0000	0.0000	0.0000	0.0000	0.0000	0.0000	0.0000	0.0000	0.0000	0.0000	0.0000	0.0000	0.0000	0.0000	0.0000	0.0000	0.0000	0.0000	0.0000	0.0000	0.0000	0.0000	0.0000	0.0000	0.0000	0.0000	0.0000	0.0000	0.0000	0.0000	0.0000	0.0000	0.0000	0.0000	0.0000	0.0000	0.0000	0.0000	0.0000	0.0000	0.0000	0.0000	0.0000	0.0000	0.0000	0.0000	0.0000	0.0000	0.0000	0.0000	0.0000	0.0000	0.0000	0.0000	0.0000	0.0000	0.0000	0.0000	0.0000	0.0000	0.0000	0.0000	0.0000	0.0000	0.0000	0.0000	0.0000	0.0000	0.0000	0.0000	0.0000	0.0000	0.0000	0.0000	0.0000	0.0000	0.0000	0.0000	0.0000	0.0000	0.0000	0.0000	0.0000	0.0000	0.0000	0.0000	0.0000	0.0000	0.0000	0.0000	0.0000	0.0000	0.0000	0.0000	0.0000	0.0000	0.0000	0.0000	0.0000	0.0000	0.0000	0.0000	0.0000	0.0000	0.0000	0.0000	0.0000	0.0000	0.0000
REACTIVITY:22	0.0000	0.0000	0.0000	0.0000	0.0000	0.0000	0.0000	0.0000	0.0000	0.0000	0.0000	0.0000	0.0000	0.0000	0.0000	0.0000	0.0000	0.0000	0.0041	0.0000	1.0000	0.0000	0.0233	0.0055	0.0055	0.0068	0.0082	0.0027	0.0082	0.0151	0.0055	0.0055	0.0055	0.0096	0.0082	0.0027	0.0096	0.0110	0.0164	0.0151	0.0151	0.0027	0.0027	0.0164	0.0027	0.0068	0.0041	0.0096	0.0137	0.0110	0.0082	0.0041	0.0096	0.0082	0.0082	0.0041	0.0096	0.0041	0.0082	0.0123	0.0110	0.0151	0.0110	0.0137	0.0068	0.0055	0.0082	0.0055	0.0041	0.0164	0.0041	0.0082	0.0110	0.0123	0.0055	0.0041	0.0055	0.0110	0.0110	0.0041	0.0151	0.0041	0.0027	0.0055	0.0178	0.0055	0.0123	0.0027	0.0110	0.0123	0.0164	0.0055	0.0055	0.0082	0.0068	0.0082	0.0110	0.0055	0.0055	0.0123	0.0082	0.0027	0.0164	0.0014	0.0096	0.0068	0.0151	0.0055	0.0041	0.0041	0.0164	0.0055	0.0123	0.0151	0.0164	0.0123	0.0096	0.0027	0.0068	0.0082	0.0110	0.0164	0.0041	0.0082	0.0096	0.0068	0.0055	0.0151	0.0123	0.0027	0.0082	0.0041	0.0137	0.0123	0.0082	0.0082	0.0068	0.0096	0.0110	0.0041	0.0151	0.0041	0.0110	0.0068	0.0096	0.0041	0.0041	0.0027	0.0068	0.0836	0.0425	0.1918	0.0233	0.0041	0.0082	0.0041	0.0137	0.0068	0.0027	0.0027	0.0247	0.0123	0.0068	0.0137	0.0151	0.0068	0.0041	0.0164	0.0027	0.0247	0.0082	0.0027	0.0123	0.0068	0.0082	0.0123	0.0096	0.0123	0.0110	0.0192	0.0055	0.0096	0.0000	0.0041	0.0096	0.0068	0.0110	0.0096	0.0123	0.0110	0.0096	0.0068	0.0082	0.0137	0.0178	0.0096	0.0096	0.0082	0.0082	0.0055	0.0096	0.0041	0.0123	0.0192	0.0110	0.0055	0.0068	0.0027	0.0123	0.0123	0.0096	0.0110	0.0027	0.0041	0.0082	0.0110	0.0055	0.0027	0.0041	0.0178	0.0055	0.0041	0.0151	0.0041	0.0137	0.0068	0.0082	0.0027	0.0178	0.0151	0.0247	0.0274	0.0274	0.0123	0.0068	0.0082	0.0055	0.0096	0.0068	0.0055	0.0096	0.0178	0.0068	0.0068	0.0110	0.0123	0.0055	0.0137	0.0110	0.0068	0.0123	0.0178	0.0164	0.0041	0.0055	0.0247	0.0110	0.0178	0.0137	0.0055	0.0164	0.0068	0.0082	0.0110	0.0055	0.0123	0.0164	0.0096	0.0192	0.0055	0.0137	0.0055	0.0027	0.0082	0.0137	0.0137	0.0068	0.0055	0.0068	0.0274	0.0096	0.0014	0.0000	0.0000	0.0000	0.0000	0.0000	0.0000	0.0000	0.0000	0.0014	0.0000	0.0014	0.0000	0.0014	0.0014	0.0000	0.0014	0.0014	0.0000	0.0000	0.0000	0.0000	0.0000	0.0000	0.0000	0.0000	0.0000	0.0000	0.0000	0.0000	0.0000	0.0000	0.0000	0.0000	0.0000	0.0000	0.0000	0.0000	0.0000	0.0000	0.0000	0.0000	0.0000	0.0000	0.0000	0.0000	0.0000	0.0000	0.0000	0.0000	0.0000	0.0000	0.0000	0.0000	0.0000	0.0000	0.0000	0.0000	0.0000	0.0000	0.0000	0.0000	0.0000	0.0000	0.0000	0.0000	0.0000	0.0000	0.0000	0.0000	0.0000	0.0000	0.0000	0.0000	0.0000	0.0000	0.0000	0.0000	0.0000	0.0000	0.0000	0.0000	0.0000	0.0000	0.0000	0.0000	0.0000	0.0000	0.0000	0.0000	0.0000	0.0000	0.0000	0.0000	0.0000	0.0000	0.0000	0.0000	0.0000	0.0000	0.0000	0.0000	0.0000	0.0000	0.0000	0.0000	0.0000	0.0000	0.0000	0.0000	0.0000	0.0000	0.0000	0.0000	0.0000	0.0000	0.0000	0.0000	0.0000	0.0000	0.0000	0.0000	0.0000	0.0000	0.0000	0.0000	0.0000	0.0000	0.0000	0.0000	0.0000	0.0000	0.0000	0.0000	0.0000	0.0000	0.0000	0.0000	0.0000	0.0000	0.0000	0.0000	0.0000	0.0000	0.0000	0.0000	0.0000	0.0000	0.0000	0.0000	0.0000	0.0000	0.0000	0.0000	0.0000	0.0000	0.0000	0.0000	0.0000	0.0000	0.0000	0.0000	0.0000	0.0000	0.0000	0.0000	0.0000	0.0000	0.0000	0.0000	0.0000	0.0000	0.0000	0.0000	0.0000	0.0000	0.0000	0.0000	0.0000	0.0000	0.0000	0.0000	0.0000	0.0000	0.0000	0.0000	0.0000	0.0000	0.0000	0.0000	0.0000	0.0000	0.0000	0.0000	0.0000	0.0000	0.0000	0.0000	0.0000	0.0000	0.0000	0.0000	0.0000	0.0000	0.0000	0.0000	0.0000	0.0000	0.0000	0.0000	0.0000	0.0000	0.0000	0.0000	0.0000	0.0000	0.0000	0.0000	0.0000	0.0000	0.0000	0.0000	0.0000	0.0000	0.0000	0.0000	0.0000	0.0000	0.0000	0.0000	0.0000	0.0000	0.0000	0.0000	0.0000	0.0000	0.0000	0.0000	0.0000	0.0000	0.0000	0.0000	0.0000	0.0000	0.0000	0.0000	0.0000	0.0000	0.0000	0.0000	0.0000	0.0000	0.0000	0.0000	0.0000	0.0000	0.0000	0.0000	0.0000	0.0000	0.0000	0.0000	0.0000	0.0000	0.0000	0.0000	0.0000	0.0000	0.0000	0.0000	0.0000	0.0000	0.0000	0.0000	0.0000	0.0000	0.0000	0.0000	0.0000	0.0000	0.0000	0.0000	0.0000	0.0000
REACTIVITY:23	0.0000	0.0000	0.0000	0.0000	0.0000	0.0000	0.0000	0.0000	0.0000	0.0000	0.0000	0.0000	0.0000	0.0000	0.0000	0.0000	0.0000	0.0024	0.0130	0.0047	0.0000	1.0000	0.0000	0.0424	0.0024	0.0059	0.0035	0.0024	0.0012	0.0165	0.0047	0.0059	0.0059	0.0071	0.0059	0.0130	0.0059	0.0059	0.0212	0.0094	0.0082	0.0047	0.0165	0.0059	0.0047	0.0012	0.0082	0.0071	0.0153	0.0071	0.0059	0.0071	0.0059	0.0047	0.0141	0.0047	0.0106	0.0094	0.0106	0.0047	0.0118	0.0047	0.0106	0.0059	0.0094	0.0047	0.0047	0.0059	0.0094	0.0094	0.0106	0.0082	0.0035	0.0071	0.0059	0.0047	0.0071	0.0047	0.0071	0.0082	0.0130	0.0165	0.0035	0.0094	0.0047	0.0071	0.0212	0.0047	0.0071	0.0106	0.0047	0.0106	0.0047	0.0024	0.0071	0.0153	0.0141	0.0024	0.0106	0.0071	0.0082	0.0118	0.0165	0.0106	0.0035	0.0047	0.0106	0.0035	0.0224	0.0059	0.0177	0.0094	0.0094	0.0271	0.0271	0.0059	0.0165	0.0106	0.0153	0.0071	0.0118	0.0106	0.0024	0.0130	0.0059	0.0071	0.0212	0.0153	0.0071	0.0082	0.0118	0.0071	0.0165	0.0141	0.0047	0.0118	0.0071	0.0094	0.0047	0.0035	0.0035	0.0082	0.0035	0.0106	0.0047	0.0071	0.0106	0.0035	0.0035	0.0459	0.0530	0.1614	0.0259	0.0130	0.0106	0.0118	0.0118	0.0047	0.0047	0.0035	0.0071	0.0082	0.0082	0.0118	0.0059	0.0047	0.0071	0.0130	0.0130	0.0130	0.0330	0.0059	0.0236	0.0082	0.0071	0.0130	0.0094	0.0094	0.0024	0.0118	0.0118	0.0130	0.0094	0.0118	0.0177	0.0082	0.0035	0.0118	0.0071	0.0118	0.0094	0.0177	0.0047	0.0224	0.0035	0.0071	0.0012	0.0188	0.0165	0.0094	0.0177	0.0071	0.0059	0.0118	0.0059	0.0024	0.0071	0.0071	0.0094	0.0141	0.0082	0.0106	0.0212	0.0059	0.0071	0.0118	0.0094	0.0047	0.0071	0.0141	0.0024	0.0059	0.0082	0.0035	0.0059	0.0071	0.0082	0.0071	0.0188	0.0153	0.0200	0.0153	0.0188	0.0059	0.0094	0.0153	0.0177	0.0118	0.0177	0.0071	0.0024	0.0106	0.0177	0.0047	0.0130	0.0177	0.0071	0.0153	0.0141	0.0177	0.0141	0.0177	0.0130	0.0071	0.0130	0.0082	0.0082	0.0118	0.0153	0.0035	0.0153	0.0059	0.0130	0.0071	0.0094	0.0153	0.0094	0.0165	0.0130	0.0059	0.0035	0.0035	0.0059	0.0047	0.0059	0.0165	0.0094	0.0106	0.0024	0.0283	0.0082	0.0059	0.0000	0.0000	0.0000	0.0000	0.0000	0.0000	0.0000	0.0000	0.0012	0.0000	0.0000	0.0000	0.0000	0.0000	0.0000	0.0024	0.0000	0.0000	0.0000	0.0000	0.0000	0.0000	0.0000	0.0000	0.0000	0.0000	0.0000	0.0000	0.0000	0.0000	0.0000	0.0000	0.0000	0.0000	0.0000	0.0000	0.0000	0.0000	0.0000	0.0000	0.0000	0.0000	0.0000	0.0000	0.0000	0.0000	0.0000	0.0000	0.0000	0.0000	0.0000	0.0000	0.0000	0.0000	0.0000	0.0000	0.0000	0.0000	0.0000	0.0000	0.0000	0.0000	0.0000	0.0000	0.0000	0.0000	0.0000	0.0000	0.0000	0.0000	0.0000	0.0000	0.0000	0.0000	0.0000	0.0000	0.0000	0.0000	0.0000	0.0000	0.0000	0.0000	0.0000	0.0000	0.0000	0.0000	0.0000	0.0000	0.0000	0.0000	0.0000	0.0000	0.0000	0.0000	0.0000	0.0000	0.0000	0.0000	0.0000	0.0000	0.0000	0.0000	0.0000	0.0000	0.0000	0.0000	0.0000	0.0000	0.0000	0.0000	0.0000	0.0000	0.0000	0.0000	0.0000	0.0000	0.0000	0.0000	0.0000	0.0000	0.0000	0.0000	0.0000	0.0000	0.0000	0.0000	0.0000	0.0000	0.0000	0.0000	0.0000	0.0000	0.0000	0.0000	0.0000	0.0000	0.0000	0.0000	0.0000	0.0000	0.0000	0.0000	0.0000	0.0000	0.0000	0.0000	0.0000	0.0000	0.0000	0.0000	0.0000	0.0000	0.0000	0.0000	0.0000	0.0000	0.0000	0.0000	0.0000	0.0000	0.0000	0.0000	0.0000	0.0000	0.0000	0.0000	0.0000	0.0000	0.0000	0.0000	0.0000	0.0000	0.0000	0.0000	0.0000	0.0000	0.0000	0.0000	0.0000	0.0000	0.0000	0.0000	0.0000	0.0000	0.0000	0.0000	0.0000	0.0000	0.0000	0.0000	0.0000	0.0000	0.0000	0.0000	0.0000	0.0000	0.0000	0.0000	0.0000	0.0000	0.0000	0.0000	0.0000	0.0000	0.0000	0.0000	0.0000	0.0000	0.0000	0.0000	0.0000	0.0000	0.0000	0.0000	0.0000	0.0000	0.0000	0.0000	0.0000	0.0000	0.0000	0.0000	0.0000	0.0000	0.0000	0.0000	0.0000	0.0000	0.0000	0.0000	0.0000	0.0000	0.0000	0.0000	0.0000	0.0000	0.0000	0.0000	0.0000	0.0000	0.0000	0.0000	0.0000	0.0000	0.0000	0.0000	0.0000	0.0000	0.0000	0.0000	0.0000	0.0000	0.0000	0.0000	0.0000	0.0000	0.0000	0.0000	0.0000	0.0000	0.0000	0.0000	0.0000	0.0000	0.0000	0.0000	0.0000	0.0000	0.0000	0.0000	0.0000	0.0000	0.0000	0.0000	0.0000	0.0000	0.0000	0.0000	0.0000	0.0000	0.0000	0.0000	0.0000
REACTIVITY:24	0.0000	0.0000	0.0000	0.0000	0.0000	0.0000	0.0000	0.0000	0.0000	0.0000	0.0000	0.0000	0.0000	0.0000	0.0000	0.0000	0.0000	0.0004	0.0100	0.0052	0.0063	0.0000	1.0000	0.0000	0.0074	0.0052	0.0022	0.0044	0.0056	0.0096	0.0059	0.0081	0.0056	0.0048	0.0111	0.0033	0.0078	0.0074	0.0159	0.0037	0.0185	0.0037	0.0085	0.0052	0.0107	0.0044	0.0093	0.0111	0.0078	0.0063	0.0096	0.0041	0.0044	0.0033	0.0078	0.0059	0.0048	0.0063	0.0107	0.0111	0.0148	0.0104	0.0126	0.0118	0.0093	0.0037	0.0074	0.0093	0.0044	0.0067	0.0078	0.0067	0.0115	0.0063	0.0044	0.0052	0.0074	0.0081	0.0089	0.0044	0.0130	0.0100	0.0048	0.0063	0.0100	0.0070	0.0089	0.0048	0.0059	0.0063	0.0052	0.0085	0.0070	0.0052	0.0093	0.0074	0.0100	0.0070	0.0085	0.0063	0.0067	0.0096	0.0063	0.0074	0.0174	0.0063	0.0115	0.0074	0.0133	0.0059	0.0070	0.0070	0.0118	0.0152	0.0178	0.0115	0.0048	0.0093	0.0133	0.0107	0.0052	0.0093	0.0037	0.0081	0.0074	0.0089	0.0074	0.0118	0.0052	0.0063	0.0100	0.0100	0.0130	0.0144	0.0078	0.0093	0.0037	0.0078	0.0056	0.0056	0.0104	0.0059	0.0059	0.0100	0.0089	0.0048	0.0107	0.0059	0.0067	0.0566	0.0577	0.1754	0.0289	0.0096	0.0063	0.0074	0.0107	0.0048	0.0063	0.0056	0.0130	0.0085	0.0074	0.0093	0.0096	0.0063	0.0067	0.0081	0.0096	0.0122	0.0152	0.0067	0.0133	0.0081	0.0122	0.0115	0.0070	0.0081	0.0089	0.0122	0.0122	0.0096	0.0074	0.0074	0.0074	0.0100	0.0063	0.0100	0.0078	0.0096	0.0074	0.0148	0.0070	0.0133	0.0093	0.0067	0.0033	0.0107	0.0096	0.0089	0.0107	0.0074	0.0089	0.0115	0.0118	0.0067	0.0070	0.0044	0.0111	0.0126	0.0056	0.0081	0.0070	0.0059	0.0085	0.0107	0.0096	0.0048	0.0044	0.0111	0.0052	0.0044	0.0107	0.0030	0.0096	0.0056	0.0048	0.0093	0.0174	0.0096	0.0233	0.0126	0.0152	0.0074	0.0093	0.0081	0.0122	0.0078	0.0115	0.0044	0.0044	0.0118	0.0107	0.0085	0.0167	0.0081	0.0056	0.0126	0.0148	0.0163	0.0137	0.0122	0.0130	0.0085	0.0074	0.0081	0.0093	0.0115	0.0126	0.0115	0.0204	0.0085	0.0118	0.0159	0.0122	0.0137	0.0107	0.0155	0.0152	0.0033	0.0081	0.0081	0.0070	0.0115	0.0170	0.0148	0.0104	0.0070	0.0093	0.0303	0.0085	0.0033	0.0000	0.0000	0.0000	0.0000	0.0011	0.0000	0.0000	0.0004	0.0011	0.0000	0.0004	0.0000	0.0007	0.0007	0.0000	0.0000	0.0000	0.0000	0.0000	0.0000	0.0000	0.0000	0.0000	0.0000	0.0000	0.0000	0.0000	0.0000	0.0000	0.0000	0.0000	0.0000	0.0000	0.0000	0.0000	0.0000	0.0000	0.0000	0.0000	0.0000	0.0000	0.0000	0.0000	0.0000	0.0000	0.0000	0.0000	0.0000	0.0000	0.0000	0.0000	0.0000	0.0000	0.0000	0.0000	0.0000	0.0000	0.0000	0.0000	0.0000	0.0000	0.0000	0.0000	0.0000	0.0000	0.0000	0.0000	0.0000	0.0000	0.0000	0.0000	0.0000	0.0000	0.0000	0.0000	0.0000	0.0000	0.0000	0.0000	0.0000	0.0000	0.0000	0.0000	0.0000	0.0000	0.0000	0.0000	0.0000	0.0000	0.0000	0.0000	0.0000	0.0000	0.0000	0.0000	0.0000	0.0000	0.0000	0.0000	0.0000	0.0000	0.0000	0.0000	0.0000	0.0000	0.0000	0.0000	0.0000	0.0000	0.0000	0.0000	0.0000	0.0000	0.0000	0.0000	0.0000	0.0000	0.0000	0.0000	0.0000	0.0000	0.0000	0.0000	0.0000	0.0000	0.0000	0.0000	0.0000	0.0000	0.0000	0.0000	0.0000	0.0000	0.0000	0.0000	0.0000	0.0000	0.0000	0.0000	0.0000	0.0000	0.0000	0.0000	0.0000	0.0000	0.0000	0.0000	0.0000	0.0000	0.0000	0.0000	0.0000	0.0000	0.0000	0.0000	0.0000	0.0000	0.0000	0.0000	0.0000	0.0000	0.0000	0.0000	0.0000	0.0000	0.0000	0.0000	0.0000	0.0000	0.0000	0.0000	0.0000	0.0000	0.0000	0.0000	0.0000	0.0000	0.0000	0.0000	0.0000	0.0000	0.0000	0.0000	0.0000	0.0000	0.0000	0.0000	0.0000	0.0000	0.0000	0.0000	0.0000	0.0000	0.0000	0.0000	0.0000	0.0000	0.0000	0.0000	0.0000	0.0000	0.0000	0.0000	0.0000	0.0000	0.0000	0.0000	0.0000	0.0000	0.0000	0.0000	0.0000	0.0000	0.0000	0.0000	0.0000	0.0000	0.0000	0.0000	0.0000	0.0000	0.0000	0.0000	0.0000	0.0000	0.0000	0.0000	0.0000	0.0000	0.0000	0.0000	0.0000	0.0000	0.0000	0.0000	0.0000	0.0000	0.0000	0.0000	0.0000	0.0000	0.0000	0.0000	0.0000	0.0000	0.0000	0.0000	0.0000	0.0000	0.0000	0.0000	0.0000	0.0000	0.0000	0.0000	0.0000	0.0000	0.0000	0.0000	0.0000	0.0000	0.0000	0.0000	0.0000	0.0000	0.0000	0.0000	0.0000	0.0000	0.0000	0.0000	0.0000	0.0000	0.0000	0.0000	0.0000	0.0000	0.0000	0.0000	0.0000	0.0000	0.0000	0.0000
REACTIVITY:25	0.0000	0.0000	0.0000	0.0000	0.0000	0.0000	0.0000	0.0000	0.0000	0.0000	0.0000	0.0000	0.0000	0.0000	0.0000	0.0000	0.0000	0.0015	0.0073	0.0019	0.0019	0.0175	0.0000	1.0000	0.0000	0.0053	0.0039	0.0010	0.0029	0.0136	0.0068	0.0092	0.0063	0.0058	0.0073	0.0092	0.0073	0.0063	0.0170	0.0068	0.0102	0.0034	0.0044	0.0092	0.0141	0.0058	0.0107	0.0121	0.0097	0.0078	0.0068	0.0048	0.0082	0.0068	0.0087	0.0034	0.0058	0.0044	0.0087	0.0111	0.0111	0.0053	0.0111	0.0092	0.0092	0.0044	0.0092	0.0063	0.0058	0.0092	0.0063	0.0048	0.0073	0.0097	0.0063	0.0063	0.0073	0.0058	0.0102	0.0082	0.0126	0.0155	0.0044	0.0058	0.0044	0.0107	0.0058	0.0058	0.0082	0.0053	0.0058	0.0082	0.0092	0.0087	0.0092	0.0092	0.0150	0.0082	0.0092	0.0082	0.0048	0.0063	0.0121	0.0078	0.0092	0.0121	0.0131	0.0073	0.0097	0.0082	0.0073	0.0141	0.0116	0.0116	0.0150	0.0121	0.0097	0.0121	0.0097	0.0131	0.0078	0.0102	0.0078	0.0068	0.0058	0.0063	0.0078	0.0082	0.0092	0.0087	0.0048	0.0097	0.0073	0.0078	0.0136	0.0136	0.0073	0.0092	0.0102	0.0044	0.0068	0.0053	0.0111	0.0145	0.0145	0.0082	0.0116	0.0092	0.0078	0.0616	0.0650	0.1638	0.0354	0.0068	0.0116	0.0078	0.0131	0.0048	0.0078	0.0082	0.0175	0.0097	0.0082	0.0087	0.0111	0.0039	0.0039	0.0131	0.0116	0.0155	0.0218	0.0039	0.0184	0.0092	0.0116	0.0131	0.0044	0.0102	0.0053	0.0141	0.0111	0.0097	0.0082	0.0073	0.0082	0.0073	0.0048	0.0073	0.0097	0.0136	0.0097	0.0073	0.0010	0.0150	0.0082	0.0082	0.0048	0.0121	0.0082	0.0102	0.0141	0.0107	0.0082	0.0107	0.0068	0.0044	0.0058	0.0078	0.0087	0.0150	0.0082	0.0044	0.0058	0.0048	0.0073	0.0126	0.0082	0.0053	0.0078	0.0165	0.0039	0.0078	0.0126	0.0044	0.0111	0.0024	0.0078	0.0068	0.0252	0.0107	0.0160	0.0184	0.0160	0.0078	0.0092	0.0126	0.0107	0.0073	0.0111	0.0053	0.0063	0.0111	0.0063	0.0111	0.0160	0.0131	0.0034	0.0082	0.0116	0.0121	0.0150	0.0121	0.0082	0.0078	0.0068	0.0073	0.0058	0.0111	0.0097	0.0063	0.0170	0.0121	0.0048	0.0107	0.0116	0.0141	0.0126	0.0131	0.0131	0.0039	0.0053	0.0058	0.0048	0.0073	0.0155	0.0150	0.0116	0.0073	0.0068	0.0276	0.0092	0.0058	0.0000	0.0010	0.0000	0.0005	0.0000	0.0005	0.0000	0.0000	0.0000	0.0000	0.0015	0.0005	0.0005	0.0010	0.0005	0.0005	0.0005	0.0000	0.0000	0.0000	0.0000	0.0000	0.0000	0.0000	0.0000	0.0000	0.0000	0.0000	0.0000	0.0000	0.0000	0.0000	0.0000	0.0000	0.0000	0.0000	0.0000	0.0000	0.0000	0.0000	0.0000	0.0000	0.0000	0.0000	0.0000	0.0000	0.0000	0.0000	0.0000	0.0000	0.0000	0.0000	0.0000	0.0000	0.0000	0.0000	0.0000	0.0000	0.0000	0.0000	0.0000	0.0000	0.0000	0.0000	0.0000	0.0000	0.0000	0.0000	0.0000	0.0000	0.0000	0.0000	0.0000	0.0000	0.0000	0.0000	0.0000	0.0000	0.0000	0.0000	0.0000	0.0000	0.0000	0.0000	0.0000	0.0000	0.0000	0.0000	0.0000	0.0000	0.0000	0.0000	0.0000	0.0000	0.0000	0.0000	0.0000	0.0000	0.0000	0.0000	0.0000	0.0000	0.0000	0.0000	0.0000	0.0000	0.0000	0.0000	0.0000	0.0000	0.0000	0.0000	0.0000	0.0000	0.0000	0.0000	0.0000	0.0000	0.0000	0.0000	0.0000	0.0000	0.0000	0.0000	0.0000	0.0000	0.0000	0.0000	0.0000	0.0000	0.0000	0.0000	0.0000	0.0000	0.0000	0.0000	0.0000	0.0000	0.0000	0.0000	0.0000	0.0000	0.0000	0.0000	0.0000	0.0000	0.0000	0.0000	0.0000	0.0000	0.0000	0.0000	0.0000	0.0000	0.0000	0.0000	0.0000	0.0000	0.0000	0.0000	0.0000	0.0000	0.0000	0.0000	0.0000	0.0000	0.0000	0.0000	0.0000	0.0000	0.0000	0.0000	0.0000	0.0000	0.0000	0.0000	0.0000	0.0000	0.0000	0.0000	0.0000	0.0000	0.0000	0.0000	0.0000	0.0000	0.0000	0.0000	0.0000	0.0000	0.0000	0.0000	0.0000	0.0000	0.0000	0.0000	0.0000	0.0000	0.0000	0.0000	0.0000	0.0000	0.0000	0.0000	0.0000	0.0000	0.0000	0.0000	0.0000	0.0000	0.0000	0.0000	0.0000	0.0000	0.0000	0.0000	0.0000	0.0000	0.0000	0.0000	0.0000	0.0000	0.0000	0.0000	0.0000	0.0000	0.0000	0.0000	0.0000	0.0000	0.0000	0.0000	0.0000	0.0000	0.0000	0.0000	0.0000	0.0000	0.0000	0.0000	0.0000	0.0000	0.0000	0.0000	0.0000	0.0000	0.0000	0.0000	0.0000	0.0000	0.0000	0.0000	0.0000	0.0000	0.0000	0.0000	0.0000	0.0000	0.0000	0.0000	0.0000	0.0000	0.0000	0.0000	0.0000	0.0000	0.0000	0.0000	0.0000	0.0000	0.0000	0.0000	0.0000	0.0000	0.0000	0.0000	0.0000	0.0000	0.0000	0.0000	0.0000	0.0000	0.0000
REACTIVITY:26	0.0000	0.0000	0.0000	0.0000	0.0000	0.0000	0.0000	0.0000	0.0000	0.0000	0.0000	0.0000	0.0000	0.0000	0.0000	0.0000	0.0000	0.0000	0.0118	0.0015	0.0059	0.0030	0.0296	0.0000	1.0000	0.0000	0.0030	0.0030	0.0059	0.0089	0.0030	0.0089	0.0059	0.0059	0.0118	0.0118	0.0104	0.0237	0.0266	0.0059	0.0133	0.0000	0.0104	0.0044	0.0074	0.0030	0.0030	0.0074	0.0089	0.0074	0.0015	0.0044	0.0059	0.0044	0.0030	0.0104	0.0030	0.0015	0.0104	0.0148	0.0044	0.0104	0.0089	0.0104	0.0104	0.0030	0.0015	0.0074	0.0044	0.0030	0.0118	0.0074	0.0148	0.0030	0.0030	0.0015	0.0044	0.0044	0.0192	0.0089	0.0148	0.0163	0.0118	0.0030	0.0089	0.0030	0.0089	0.0015	0.0059	0.0089	0.0148	0.0030	0.0207	0.0089	0.0074	0.0074	0.0044	0.0089	0.0148	0.0059	0.0118	0.0118	0.0044	0.0015	0.0192	0.0104	0.0178	0.0118	0.0118	0.0104	0.0118	0.0133	0.0163	0.0222	0.0133	0.0074	0.0059	0.0133	0.0178	0.0044	0.0089	0.0089	0.0044	0.0118	0.0089	0.0030	0.0148	0.0163	0.0089	0.0074	0.0089	0.0133	0.0133	0.0030	0.0015	0.0044	0.0030	0.0118	0.0059	0.0030	0.0030	0.0059	0.0104	0.0148	0.0059	0.0089	0.0104	0.0030	0.0044	0.0577	0.0562	0.1908	0.0340	0.0089	0.0059	0.0059	0.0030	0.0059	0.0104	0.0015	0.0118	0.0163	0.0089	0.0148	0.0178	0.0074	0.0059	0.0163	0.0044	0.0237	0.0148	0.0074	0.0222	0.0059	0.0044	0.0044	0.0118	0.0104	0.0059	0.0089	0.0059	0.0178	0.0089	0.0089	0.0104	0.0074	0.0044	0.0030	0.0044	0.0059	0.0074	0.0178	0.0059	0.0148	0.0044	0.0000	0.0074	0.0074	0.0118	0.0163	0.0089	0.0089	0.0089	0.0118	0.0074	0.0015	0.0059	0.0074	0.0133	0.0163	0.0030	0.0118	0.0059	0.0015	0.0118	0.0030	0.0044	0.0044	0.0044	0.0059	0.0044	0.0118	0.0059	0.0030	0.0044	0.0000	0.0059	0.0074	0.0296	0.0089	0.0222	0.0089	0.0074	0.0044	0.0059	0.0133	0.0133	0.0133	0.0178	0.0059	0.0059	0.0104	0.0030	0.0059	0.0030	0.0059	0.0000	0.0118	0.0192	0.0104	0.0118	0.0251	0.0118	0.0030	0.0044	0.0015	0.0089	0.0059	0.0148	0.0163	0.0178	0.0118	0.0118	0.0133	0.0163	0.0148	0.0089	0.0104	0.0163	0.0030	0.0148	0.0015	0.0133	0.0148	0.0104	0.0133	0.0192	0.0163	0.0015	0.0266	0.0074	0.0044	0.0000	0.0000	0.0000	0.0000	0.0030	0.0000	0.0000	0.0000	0.0015	0.0000	0.0015	0.0015	0.0000	0.0030	0.0000	0.0000	0.0000	0.0000	0.0000	0.0000	0.0000	0.0000	0.0000	0.0000	0.0000	0.0000	0.0000	0.0000	0.0000	0.0000	0.0000	0.0000	0.0000	0.0000	0.0000	0.0000	0.0000	0.0000	0.0000	0.0000	0.0000	0.0000	0.0000	0.0000	0.0000	0.0000	0.0000	0.0000	0.0000	0.0000	0.0000	0.0000	0.0000	0.0000	0.0000	0.0000	0.0000	0.0000	0.0000	0.0000	0.0000	0.0000	0.0000	0.0000	0.0000	0.0000	0.0000	0.0000	0.0000	0.0000	0.0000	0.0000	0.0000	0.0000	0.0000	0.0000	0.0000	0.0000	0.0000	0.0000	0.0000	0.0000	0.0000	0.0000	0.0000	0.0000	0.0000	0.0000	0.0000	0.0000	0.0000	0.0000	0.0000	0.0000	0.0000	0.0000	0.0000	0.0000	0.0000	0.0000	0.0000	0.0000	0.0000	0.0000	0.0000	0.0000	0.0000	0.0000	0.0000	0.0000	0.0000	0.0000	0.0000	0.0000	0.0000	0.0000	0.0000	0.0000	0.0000	0.0000	0.0000	0.0000	0.0000	0.0000	0.0000	0.0000	0.0000	0.0000	0.0000	0.0000	0.0000	0.0000	0.0000	0.0000	0.0000	0.0000	0.0000	0.0000	0.0000	0.0000	0.0000	0.0000	0.0000	0.0000	0.0000	0.0000	0.0000	0.0000	0.0000	0.0000	0.0000	0.0000	0.0000	0.0000	0.0000	0.0000	0.0000	0.0000	0.0000	0.0000	0.0000	0.0000	0.0000	0.0000	0.0000	0.0000	0.0000	0.0000	0.0000	0.0000	0.0000	0.0000	0.0000	0.0000	0.0000	0.0000	0.0000	0.0000	0.0000	0.0000	0.0000	0.0000	0.0000	0.0000	0.0000	0.0000	0.0000	0.0000	0.0000	0.0000	0.0000	0.0000	0.0000	0.0000	0.0000	0.0000	0.0000	0.0000	0.0000	0.0000	0.0000	0.0000	0.0000	0.0000	0.0000	0.0000	0.0000	0.0000	0.0000	0.0000	0.0000	0.0000	0.0000	0.0000	0.0000	0.0000	0.0000	0.0000	0.0000	0.0000	0.0000	0.0000	0.0000	0.0000	0.0000	0.0000	0.0000	0.0000	0.0000	0.0000	0.0000	0.0000	0.0000	0.0000	0.0000	0.0000	0.0000	0.0000	0.0000	0.0000	0.0000	0.0000	0.0000	0.0000	0.0000	0.0000	0.0000	0.0000	0.0000	0.0000	0.0000	0.0000	0.0000	0.0000	0.0000	0.0000	0.0000	0.0000	0.0000	0.0000	0.0000	0.0000	0.0000	0.0000	0.0000	0.0000	0.0000	0.0000	0.0000	0.0000	0.0000	0.0000	0.0000	0.0000	0.0000	0.0000	0.0000	0.0000	0.0000	0.0000	0.0000	0.0000	0.0000
REACTIVITY:27	0.0000	0.0000	0.0000	0.0000	0.0000	0.0000	0.0000	0.0000	0.0000	0.0000	0.0000	0.0000	0.0000	0.0000	0.0000	0.0000	0.0000	0.0000	0.0110	0.0027	0.0069	0.0069	0.0192	0.0151	0.0000	1.0000	0.0000	0.0137	0.0041	0.0165	0.0041	0.0069	0.0096	0.0055	0.0151	0.0110	0.0096	0.0082	0.0151	0.0069	0.0069	0.0069	0.0069	0.0082	0.0014	0.0055	0.0110	0.0041	0.0123	0.0055	0.0110	0.0055	0.0082	0.0027	0.0055	0.0027	0.0014	0.0123	0.0082	0.0027	0.0247	0.0096	0.0110	0.0014	0.0027	0.0000	0.0055	0.0096	0.0041	0.0082	0.0096	0.0041	0.0110	0.0027	0.0027	0.0110	0.0082	0.0027	0.0055	0.0041	0.0082	0.0151	0.0082	0.0014	0.0082	0.0027	0.0082	0.0096	0.0096	0.0082	0.0123	0.0014	0.0069	0.0151	0.0069	0.0082	0.0069	0.0123	0.0110	0.0082	0.0151	0.0055	0.0110	0.0041	0.0082	0.0055	0.0165	0.0055	0.0069	0.0096	0.0233	0.0123	0.0165	0.0151	0.0082	0.0082	0.0233	0.0055	0.0082	0.0110	0.0110	0.0027	0.0041	0.0110	0.0027	0.0041	0.0178	0.0123	0.0055	0.0096	0.0096	0.0082	0.0178	0.0082	0.0082	0.0069	0.0027	0.0041	0.0041	0.0069	0.0069	0.0096	0.0096	0.0219	0.0082	0.0123	0.0123	0.0151	0.0027	0.0576	0.0370	0.2030	0.0480	0.0055	0.0151	0.0082	0.0123	0.0123	0.0041	0.0096	0.0165	0.0110	0.0151	0.0137	0.0110	0.0027	0.0027	0.0055	0.0110	0.0082	0.0082	0.0041	0.0110	0.0027	0.0082	0.0274	0.0123	0.0165	0.0055	0.0110	0.0069	0.0069	0.0055	0.0110	0.0137	0.0069	0.0069	0.0027	0.0247	0.0096	0.0041	0.0082	0.0055	0.0165	0.0027	0.0123	0.0000	0.0082	0.0096	0.0027	0.0096	0.0069	0.0027	0.0123	0.0178	0.0082	0.0000	0.0082	0.0151	0.0082	0.0082	0.0165	0.0082	0.0041	0.0096	0.0055	0.0041	0.0027	0.0041	0.0110	0.0041	0.0069	0.0178	0.0041	0.0082	0.0014	0.0096	0.0082	0.0219	0.0082	0.0316	0.0151	0.0233	0.0055	0.0082	0.0082	0.0096	0.0123	0.0123	0.0096	0.0014	0.0069	0.0082	0.0027	0.0123	0.0041	0.0055	0.0027	0.0110	0.0123	0.0110	0.0082	0.0261	0.0041	0.0123	0.0069	0.0027	0.0096	0.0137	0.0055	0.0178	0.0110	0.0123	0.0123	0.0096	0.0123	0.0206	0.0178	0.0219	0.0041	0.0110	0.0055	0.0055	0.0123	0.0137	0.0233	0.0096	0.0082	0.0055	0.0288	0.0096	0.0041	0.0014	0.0000	0.0000	0.0000	0.0000	0.0000	0.0000	0.0000	0.0000	0.0000	0.0000	0.0000	0.0000	0.0000	0.0014	0.0014	0.0000	0.0000	0.0000	0.0000	0.0000	0.0000	0.0000	0.0000	0.0000	0.0000	0.0000	0.0000	0.0000	0.0000	0.0000	0.0000	0.0000	0.0000	0.0000	0.0000	0.0000	0.0000	0.0000	0.0000	0.0000	0.0000	0.0000	0.0000	0.0000	0.0000	0.0000	0.0000	0.0000	0.0000	0.0000	0.0000	0.0000	0.0000	0.0000	0.0000	0.0000	0.0000	0.0000	0.0000	0.0000	0.0000	0.0000	0.0000	0.0000	0.0000	0.0000	0.0000	0.0000	0.0000	0.0000	0.0000	0.0000	0.0000	0.0000	0.0000	0.0000	0.0000	0.0000	0.0000	0.0000	0.0000	0.0000	0.0000	0.0000	0.0000	0.0000	0.0000	0.0000	0.0000	0.0000	0.0000	0.0000	0.0000	0.0000	0.0000	0.0000	0.0000	0.0000	0.0000	0.0000	0.0000	0.0000	0.0000	0.0000	0.0000	0.0000	0.0000	0.0000	0.0000	0.0000	0.0000	0.0000	0.0000	0.0000	0.0000	0.0000	0.0000	0.0000	0.0000	0.0000	0.0000	0.0000	0.0000	0.0000	0.0000	0.0000	0.0000	0.0000	0.0000	0.0000	0.0000	0.0000	0.0000	0.0000	0.0000	0.0000	0.0000	0.0000	0.0000	0.0000	0.0000	0.0000	0.0000	0.0000	0.0000	0.0000	0.0000	0.0000	0.0000	0.0000	0.0000	0.0000	0.0000	0.0000	0.0000	0.0000	0.0000	0.0000	0.0000	0.0000	0.0000	0.0000	0.0000	0.0000	0.0000	0.0000	0.0000	0.0000	0.0000	0.0000	0.0000	0.0000	0.0000	0.0000	0.0000	0.0000	0.0000	0.0000	0.0000	0.0000	0.0000	0.0000	0.0000	0.0000	0.0000	0.0000	0.0000	0.0000	0.0000	0.0000	0.0000	0.0000	0.0000	0.0000	0.0000	0.0000	0.0000	0.0000	0.0000	0.0000	0.0000	0.0000	0.0000	0.0000	0.0000	0.0000	0.0000	0.0000	0.0000	0.0000	0.0000	0.0000	0.0000	0.0000	0.0000	0.0000	0.0000	0.0000	0.0000	0.0000	0.0000	0.0000	0.0000	0.0000	0.0000	0.0000	0.0000	0.0000	0.0000	0.0000	0.0000	0.0000	0.0000	0.0000	0.0000	0.0000	0.0000	0.0000	0.0000	0.0000	0.0000	0.0000	0.0000	0.0000	0.0000	0.0000	0.0000	0.0000	0.0000	0.0000	0.0000	0.0000	0.0000	0.0000	0.0000	0.0000	0.0000	0.0000	0.0000	0.0000	0.0000	0.0000	0.0000	0.0000	0.0000	0.0000	0.0000	0.0000	0.0000	0.0000	0.0000	0.0000	0.0000	0.0000	0.0000	0.0000	0.0000	0.0000	0.0000	0.0000	0.0000	0.0000
REACTIVITY:28	0.0000	0.0000	0.0000	0.0000	0.0000	0.0000	0.0000	0.0000	0.0000	0.0000	0.0000	0.0000	0.0000	0.0000	0.0000	0.0000	0.0000	0.0000	0.0115	0.0033	0.0099	0.0049	0.0099	0.0131	0.0033	0.0000	1.0000	0.0000	0.0443	0.0164	0.0000	0.0131	0.0082	0.0082	0.0131	0.0049	0.0082	0.0181	0.0213	0.0082	0.0115	0.0033	0.0099	0.0082	0.0213	0.0115	0.0148	0.0115	0.0197	0.0033	0.0016	0.0066	0.0082	0.0066	0.0082	0.0049	0.0016	0.0016	0.0033	0.0082	0.0115	0.0099	0.0066	0.0049	0.0066	0.0049	0.0049	0.0082	0.0082	0.0164	0.0164	0.0115	0.0082	0.0082	0.0131	0.0033	0.0082	0.0049	0.0148	0.0115	0.0131	0.0197	0.0066	0.0049	0.0164	0.0181	0.0115	0.0033	0.0082	0.0066	0.0181	0.0066	0.0131	0.0099	0.0181	0.0164	0.0033	0.0066	0.0082	0.0099	0.0049	0.0131	0.0066	0.0000	0.0082	0.0115	0.0099	0.0099	0.0016	0.0082	0.0148	0.0049	0.0213	0.0230	0.0164	0.0066	0.0115	0.0181	0.0066	0.0099	0.0066	0.0131	0.0033	0.0131	0.0197	0.0131	0.0099	0.0115	0.0181	0.0197	0.0164	0.0033	0.0115	0.0131	0.0099	0.0213	0.0082	0.0033	0.0049	0.0016	0.0066	0.0082	0.0131	0.0131	0.0164	0.0066	0.0197	0.0033	0.0033	0.0558	0.0427	0.2069	0.0361	0.0049	0.0082	0.0164	0.0049	0.0131	0.0033	0.0033	0.0131	0.0049	0.0099	0.0131	0.0082	0.0082	0.0049	0.0131	0.0131	0.0197	0.0197	0.0016	0.0213	0.0049	0.0148	0.0181	0.0016	0.0099	0.0033	0.0082	0.0016	0.0181	0.0016	0.0148	0.0033	0.0181	0.0066	0.0049	0.0049	0.0099	0.0066	0.0213	0.0082	0.0099	0.0066	0.0164	0.0016	0.0099	0.0164	0.0099	0.0131	0.0131	0.0082	0.0082	0.0148	0.0016	0.0066	0.0115	0.0099	0.0164	0.0082	0.0033	0.0000	0.0082	0.0066	0.0082	0.0066	0.0049	0.0033	0.0213	0.0049	0.0066	0.0066	0.0099	0.0148	0.0049	0.0115	0.0099	0.0230	0.0148	0.0328	0.0296	0.0082	0.0148	0.0082	0.0033	0.0181	0.0115	0.0099	0.0033	0.0115	0.0082	0.0148	0.0049	0.0164	0.0099	0.0049	0.0066	0.0099	0.0033	0.0164	0.0082	0.0099	0.0148	0.0049	0.0148	0.0099	0.0115	0.0263	0.0099	0.0213	0.0197	0.0148	0.0115	0.0099	0.0181	0.0148	0.0181	0.0148	0.0049	0.0099	0.0115	0.0000	0.0082	0.0131	0.0263	0.0066	0.0049	0.0016	0.0246	0.0082	0.0049	0.0000	0.0000	0.0000	0.0000	0.0000	0.0000	0.0000	0.0000	0.0000	0.0016	0.0000	0.0000	0.0000	0.0000	0.0000	0.0000	0.0016	0.0000	0.0000	0.0000	0.0000	0.0000	0.0000	0.0000	0.0000	0.0000	0.0000	0.0000	0.0000	0.0000	0.0000	0.0000	0.0000	0.0000	0.0000	0.0000	0.0000	0.0000	0.0000	0.0000	0.0000	0.0000	0.0000	0.0000	0.0000	0.0000	0.0000	0.0000	0.0000	0.0000	0.0000	0.0000	0.0000	0.0000	0.0000	0.0000	0.0000	0.0000	0.0000	0.0000	0.0000	0.0000	0.0000	0.0000	0.0000	0.0000	0.0000	0.0000	0.0000	0.0000	0.0000	0.0000	0.0000	0.0000	0.0000	0.0000	0.0000	0.0000	0.0000	0.0000	0.0000	0.0000	0.0000	0.0000	0.0000	0.0000	0.0000	0.0000	0.0000	0.0000	0.0000	0.0000	0.0000	0.0000	0.0000	0.0000	0.0000	0.0000	0.0000	0.0000	0.0000	0.0000	0.0000	0.0000	0.0000	0.0000	0.0000	0.0000	0.0000	0.0000	0.0000	0.0000	0.0000	0.0000	0.0000	0.0000	0.0000	0.0000	0.0000	0.0000	0.0000	0.0000	0.0000	0.0000	0.0000	0.0000	0.0000	0.0000	0.0000	0.0000	0.0000	0.0000	0.0000	0.0000	0.0000	0.0000	0.0000	0.0000	0.0000	0.0000	0.0000	0.0000	0.0000	0.0000	0.0000	0.0000	0.0000	0.0000	0.0000	0.0000	0.0000	0.0000	0.0000	0.0000	0.0000	0.0000	0.0000	0.0000	0.0000	0.0000	0.0000	0.0000	0.0000	0.0000	0.0000	0.0000	0.0000	0.0000	0.0000	0.0000	0.0000	0.0000	0.0000	0.0000	0.0000	0.0000	0.0000	0.0000	0.0000	0.0000	0.0000	0.0000	0.0000	0.0000	0.0000	0.0000	0.0000	0.0000	0.0000	0.0000	0.0000	0.0000	0.0000	0.0000	0.0000	0.0000	0.0000	0.0000	0.0000	0.0000	0.0000	0.0000	0.0000	0.0000	0.0000	0.0000	0.0000	0.0000	0.0000	0.0000	0.0000	0.0000	0.0000	0.0000	0.0000	0.0000	0.0000	0.0000	0.0000	0.0000	0.0000	0.0000	0.0000	0.0000	0.0000	0.0000	0.0000	0.0000	0.0000	0.0000	0.0000	0.0000	0.0000	0.0000	0.0000	0.0000	0.0000	0.0000	0.0000	0.0000	0.0000	0.0000	0.0000	0.0000	0.0000	0.0000	0.0000	0.0000	0.0000	0.0000	0.0000	0.0000	0.0000	0.0000	0.0000	0.0000	0.0000	0.0000	0.0000	0.0000	0.0000	0.0000	0.0000	0.0000	0.0000	0.0000	0.0000	0.0000	0.0000	0.0000	0.0000	0.0000	0.0000	0.0000	0.0000	0.0000	0.0000	0.0000	0.0000	0.0000	0.0000	0.0000	0.0000
REACTIVITY:29	0.0000	0.0000	0.0000	0.0000	0.0000	0.0000	0.0000	0.0000	0.0000	0.0000	0.0000	0.0000	0.0000	0.0000	0.0000	0.0000	0.0000	0.0042	0.0104	0.0021	0.0042	0.0042	0.0250	0.0042	0.0042	0.0208	0.0000	1.0000	0.0000	0.0083	0.0021	0.0083	0.0104	0.0063	0.0042	0.0042	0.0021	0.0042	0.0208	0.0063	0.0208	0.0042	0.0042	0.0042	0.0042	0.0042	0.0042	0.0125	0.0167	0.0000	0.0042	0.0125	0.0042	0.0167	0.0083	0.0063	0.0125	0.0042	0.0146	0.0167	0.0229	0.0063	0.0208	0.0229	0.0104	0.0104	0.0167	0.0063	0.0083	0.0208	0.0083	0.0000	0.0063	0.0063	0.0063	0.0083	0.0042	0.0000	0.0083	0.0125	0.0146	0.0229	0.0063	0.0063	0.0042	0.0208	0.0104	0.0063	0.0063	0.0063	0.0083	0.0146	0.0125	0.0146	0.0104	0.0083	0.0042	0.0104	0.0042	0.0083	0.0146	0.0042	0.0146	0.0063	0.0021	0.0083	0.0104	0.0083	0.0125	0.0083	0.0187	0.0208	0.0229	0.0104	0.0167	0.0167	0.0146	0.0125	0.0125	0.0187	0.0042	0.0083	0.0000	0.0146	0.0146	0.0187	0.0187	0.0042	0.0104	0.0125	0.0063	0.0208	0.0187	0.0083	0.0125	0.0104	0.0042	0.0042	0.0063	0.0021	0.0021	0.0146	0.0125	0.0063	0.0104	0.0042	0.0063	0.0083	0.0063	0.0542	0.0708	0.2042	0.0417	0.0146	0.0083	0.0042	0.0083	0.0021	0.0042	0.0000	0.0104	0.0063	0.0208	0.0063	0.0125	0.0042	0.0042	0.0063	0.0146	0.0187	0.0208	0.0104	0.0208	0.0167	0.0021	0.0146	0.0104	0.0083	0.0042	0.0167	0.0083	0.0042	0.0104	0.0063	0.0083	0.0167	0.0104	0.0021	0.0167	0.0104	0.0125	0.0042	0.0083	0.0104	0.0083	0.0063	0.0104	0.0167	0.0083	0.0104	0.0063	0.0083	0.0042	0.0146	0.0208	0.0000	0.0021	0.0042	0.0125	0.0146	0.0125	0.0063	0.0063	0.0021	0.0146	0.0063	0.0125	0.0063	0.0042	0.0187	0.0021	0.0208	0.0167	0.0000	0.0083	0.0021	0.0063	0.0125	0.0292	0.0083	0.0208	0.0187	0.0208	0.0083	0.0083	0.0063	0.0063	0.0083	0.0146	0.0146	0.0000	0.0125	0.0146	0.0083	0.0125	0.0083	0.0083	0.0187	0.0146	0.0021	0.0125	0.0042	0.0187	0.0063	0.0042	0.0167	0.0063	0.0042	0.0104	0.0063	0.0104	0.0125	0.0104	0.0167	0.0125	0.0125	0.0187	0.0146	0.0125	0.0042	0.0000	0.0104	0.0063	0.0167	0.0083	0.0146	0.0229	0.0104	0.0000	0.0187	0.0229	0.0000	0.0000	0.0000	0.0000	0.0000	0.0000	0.0021	0.0000	0.0000	0.0000	0.0063	0.0000	0.0000	0.0000	0.0021	0.0000	0.0104	0.0000	0.0000	0.0000	0.0000	0.0000	0.0000	0.0000	0.0000	0.0000	0.0000	0.0000	0.0000	0.0000	0.0000	0.0000	0.0000	0.0000	0.0000	0.0000	0.0000	0.0000	0.0000	0.0000	0.0000	0.0000	0.0000	0.0000	0.0000	0.0000	0.0000	0.0000	0.0000	0.0000	0.0000	0.0000	0.0000	0.0000	0.0000	0.0000	0.0000	0.0000	0.0000	0.0000	0.0000	0.0000	0.0000	0.0000	0.0000	0.0000	0.0000	0.0000	0.0000	0.0000	0.0000	0.0000	0.0000	0.0000	0.0000	0.0000	0.0000	0.0000	0.0000	0.0000	0.0000	0.0000	0.0000	0.0000	0.0000	0.0000	0.0000	0.0000	0.0000	0.0000	0.0000	0.0000	0.0000	0.0000	0.0000	0.0000	0.0000	0.0000	0.0000	0.0000	0.0000	0.0000	0.0000	0.0000	0.0000	0.0000	0.0000	0.0000	0.0000	0.0000	0.0000	0.0000	0.0000	0.0000	0.0000	0.0000	0.0000	0.0000	0.0000	0.0000	0.0000	0.0000	0.0000	0.0000	0.0000	0.0000	0.0000	0.0000	0.0000	0.0000	0.0000	0.0000	0.0000	0.0000	0.0000	0.0000	0.0000	0.0000	0.0000	0.0000	0.0000	0.0000	0.0000	0.0000	0.0000	0.0000	0.0000	0.0000	0.0000	0.0000	0.0000	0.0000	0.0000	0.0000	0.0000	0.0000	0.0000	0.0000	0.0000	0.0000	0.0000	0.0000	0.0000	0.0000	0.0000	0.0000	0.0000	0.0000	0.0000	0.0000	0.0000	0.0000	0.0000	0.0000	0.0000	0.0000	0.0000	0.0000	0.0000	0.0000	0.0000	0.0000	0.0000	0.0000	0.0000	0.0000	0.0000	0.0000	0.0000	0.0000	0.0000	0.0000	0.0000	0.0000	0.0000	0.0000	0.0000	0.0000	0.0000	0.0000	0.0000	0.0000	0.0000	0.0000	0.0000	0.0000	0.0000	0.0000	0.0000	0.0000	0.0000	0.0000	0.0000	0.0000	0.0000	0.0000	0.0000	0.0000	0.0000	0.0000	0.0000	0.0000	0.0000	0.0000	0.0000	0.0000	0.0000	0.0000	0.0000	0.0000	0.0000	0.0000	0.0000	0.0000	0.0000	0.0000	0.0000	0.0000	0.0000	0.0000	0.0000	0.0000	0.0000	0.0000	0.0000	0.0000	0.0000	0.0000	0.0000	0.0000	0.0000	0.0000	0.0000	0.0000	0.0000	0.0000	0.0000	0.0000	0.0000	0.0000	0.0000	0.0000	0.0000	0.0000	0.0000	0.0000	0.0000	0.0000	0.0000	0.0000	0.0000	0.0000	0.0000	0.0000	0.0000	0.0000	0.0000	0.0000	0.0000	0.0000	0.0000	0.0000	0.0000	0.0000
REACTIVITY:30	0.0000	0.0000	0.0000	0.0000	0.0000	0.0000	0.0000	0.0000	0.0000	0.0000	0.0000	0.0000	0.0000	0.0000	0.0000	0.0000	0.0000	0.0015	0.0089	0.0045	0.0089	0.0015	0.0223	0.0089	0.0059	0.0045	0.0401	0.0000	1.0000	0.0000	0.0104	0.0030	0.0045	0.0030	0.0119	0.0104	0.0030	0.0074	0.0149	0.0134	0.0163	0.0015	0.0059	0.0089	0.0163	0.0074	0.0104	0.0089	0.0074	0.0074	0.0119	0.0015	0.0030	0.0059	0.0134	0.0030	0.0015	0.0074	0.0074	0.0074	0.0208	0.0089	0.0134	0.0089	0.0089	0.0059	0.0000	0.0119	0.0015	0.0208	0.0104	0.0149	0.0015	0.0089	0.0089	0.0059	0.0089	0.0193	0.0134	0.0089	0.0104	0.0119	0.0119	0.0074	0.0104	0.0074	0.0089	0.0030	0.0000	0.0045	0.0045	0.0193	0.0104	0.0015	0.0104	0.0059	0.0089	0.0045	0.0089	0.0045	0.0134	0.0089	0.0059	0.0074	0.0119	0.0119	0.0193	0.0045	0.0119	0.0074	0.0178	0.0089	0.0119	0.0223	0.0163	0.0134	0.0030	0.0059	0.0089	0.0104	0.0059	0.0149	0.0000	0.0104	0.0119	0.0074	0.0178	0.0089	0.0059	0.0074	0.0015	0.0015	0.0030	0.0134	0.0074	0.0104	0.0089	0.0119	0.0059	0.0030	0.0074	0.0015	0.0178	0.0074	0.0089	0.0134	0.0149	0.0089	0.0074	0.0594	0.0520	0.1842	0.0193	0.0059	0.0193	0.0134	0.0163	0.0074	0.0119	0.0000	0.0030	0.0059	0.0074	0.0149	0.0089	0.0089	0.0030	0.0030	0.0134	0.0089	0.0074	0.0030	0.0119	0.0104	0.0015	0.0059	0.0089	0.0030	0.0045	0.0074	0.0059	0.0149	0.0015	0.0030	0.0059	0.0134	0.0045	0.0104	0.0104	0.0059	0.0059	0.0104	0.0030	0.0089	0.0030	0.0074	0.0045	0.0134	0.0045	0.0149	0.0149	0.0119	0.0030	0.0119	0.0193	0.0015	0.0119	0.0074	0.0163	0.0134	0.0089	0.0134	0.0074	0.0015	0.0119	0.0015	0.0074	0.0000	0.0059	0.0134	0.0045	0.0000	0.0253	0.0030	0.0059	0.0059	0.0059	0.0178	0.0208	0.0163	0.0163	0.0045	0.0149	0.0104	0.0074	0.0015	0.0059	0.0178	0.0119	0.0104	0.0045	0.0119	0.0074	0.0059	0.0104	0.0149	0.0059	0.0089	0.0178	0.0074	0.0104	0.0223	0.0089	0.0030	0.0089	0.0059	0.0074	0.0163	0.0149	0.0178	0.0163	0.0134	0.0208	0.0119	0.0089	0.0089	0.0030	0.0149	0.0104	0.0074	0.0119	0.0059	0.0030	0.0074	0.0149	0.0178	0.0089	0.0045	0.0163	0.0342	0.0030	0.0015	0.0000	0.0000	0.0000	0.0015	0.0000	0.0000	0.0000	0.0000	0.0000	0.0000	0.0000	0.0015	0.0000	0.0045	0.0000	0.0015	0.0000	0.0000	0.0000	0.0000	0.0000	0.0000	0.0000	0.0000	0.0000	0.0000	0.0000	0.0000	0.0000	0.0000	0.0000	0.0000	0.0000	0.0000	0.0000	0.0000	0.0000	0.0000	0.0000	0.0000	0.0000	0.0000	0.0000	0.0000	0.0000	0.0000	0.0000	0.0000	0.0000	0.0000	0.0000	0.0000	0.0000	0.0000	0.0000	0.0000	0.0000	0.0000	0.0000	0.0000	0.0000	0.0000	0.0000	0.0000	0.0000	0.0000	0.0000	0.0000	0.0000	0.0000	0.0000	0.0000	0.0000	0.0000	0.0000	0.0000	0.0000	0.0000	0.0000	0.0000	0.0000	0.0000	0.0000	0.0000	0.0000	0.0000	0.0000	0.0000	0.0000	0.0000	0.0000	0.0000	0.0000	0.0000	0.0000	0.0000	0.0000	0.0000	0.0000	0.0000	0.0000	0.0000	0.0000	0.0000	0.0000	0.0000	0.0000	0.0000	0.0000	0.0000	0.0000	0.0000	0.0000	0.0000	0.0000	0.0000	0.0000	0.0000	0.0000	0.0000	0.0000	0.0000	0.0000	0.0000	0.0000	0.0000	0.0000	0.0000	0.0000	0.0000	0.0000	0.0000	0.0000	0.0000	0.0000	0.0000	0.0000	0.0000	0.0000	0.0000	0.0000	0.0000	0.0000	0.0000	0.0000	0.0000	0.0000	0.0000	0.0000	0.0000	0.0000	0.0000	0.0000	0.0000	0.0000	0.0000	0.0000	0.0000	0.0000	0.0000	0.0000	0.0000	0.0000	0.0000	0.0000	0.0000	0.0000	0.0000	0.0000	0.0000	0.0000	0.0000	0.0000	0.0000	0.0000	0.0000	0.0000	0.0000	0.0000	0.0000	0.0000	0.0000	0.0000	0.0000	0.0000	0.0000	0.0000	0.0000	0.0000	0.0000	0.0000	0.0000	0.0000	0.0000	0.0000	0.0000	0.0000	0.0000	0.0000	0.0000	0.0000	0.0000	0.0000	0.0000	0.0000	0.0000	0.0000	0.0000	0.0000	0.0000	0.0000	0.0000	0.0000	0.0000	0.0000	0.0000	0.0000	0.0000	0.0000	0.0000	0.0000	0.0000	0.0000	0.0000	0.0000	0.0000	0.0000	0.0000	0.0000	0.0000	0.0000	0.0000	0.0000	0.0000	0.0000	0.0000	0.0000	0.0000	0.0000	0.0000	0.0000	0.0000	0.0000	0.0000	0.0000	0.0000	0.0000	0.0000	0.0000	0.0000	0.0000	0.0000	0.0000	0.0000	0.0000	0.0000	0.0000	0.0000	0.0000	0.0000	0.0000	0.0000	0.0000	0.0000	0.0000	0.0000	0.0000	0.0000	0.0000	0.0000	0.0000	0.0000	0.0000	0.0000	0.0000	0.0000	0.0000	0.0000	0.0000	0.0000	0.0000	0.0000	0.0000
REACTIVITY:31	0.0000	0.0000	0.0000	0.0000	0.0000	0.0000	0.0000	0.0000	0.0000	0.0000	0.0000	0.0000	0.0000	0.0000	0.0000	0.0000	0.0000	0.0028	0.0088	0.0042	0.0051	0.0065	0.0121	0.0130	0.0028	0.0056	0.0046	0.0019	0.0000	1.0000	0.0000	0.0046	0.0083	0.0065	0.0139	0.0079	0.0074	0.0135	0.0167	0.0065	0.0102	0.0019	0.0070	0.0042	0.0070	0.0023	0.0093	0.0065	0.0088	0.0135	0.0046	0.0051	0.0060	0.0088	0.0060	0.0079	0.0079	0.0032	0.0088	0.0111	0.0130	0.0088	0.0116	0.0079	0.0111	0.0032	0.0088	0.0060	0.0060	0.0107	0.0158	0.0074	0.0074	0.0083	0.0116	0.0079	0.0070	0.0093	0.0074	0.0070	0.0083	0.0167	0.0070	0.0088	0.0093	0.0097	0.0107	0.0046	0.0051	0.0093	0.0097	0.0083	0.0111	0.0135	0.0079	0.0102	0.0121	0.0070	0.0079	0.0116	0.0070	0.0070	0.0070	0.0074	0.0093	0.0121	0.0097	0.0097	0.0097	0.0070	0.0088	0.0102	0.0167	0.0148	0.0148	0.0116	0.0111	0.0116	0.0107	0.0088	0.0060	0.0218	0.0051	0.0079	0.0056	0.0088	0.0088	0.0116	0.0065	0.0097	0.0107	0.0116	0.0060	0.0060	0.0056	0.0116	0.0060	0.0065	0.0074	0.0032	0.0079	0.0111	0.0116	0.0097	0.0148	0.0079	0.0070	0.0051	0.0042	0.0450	0.0283	0.1229	0.0301	0.0121	0.0121	0.0148	0.0121	0.0060	0.0070	0.0042	0.0139	0.0135	0.0083	0.0083	0.0172	0.0079	0.0032	0.0144	0.0083	0.0172	0.0116	0.0065	0.0093	0.0079	0.0093	0.0218	0.0093	0.0037	0.0070	0.0111	0.0093	0.0083	0.0046	0.0079	0.0079	0.0074	0.0046	0.0056	0.0107	0.0116	0.0093	0.0097	0.0088	0.0116	0.0079	0.0093	0.0074	0.0125	0.0088	0.0083	0.0093	0.0051	0.0056	0.0167	0.0116	0.0060	0.0074	0.0046	0.0056	0.0162	0.0111	0.0083	0.0046	0.0037	0.0125	0.0093	0.0088	0.0019	0.0046	0.0148	0.0042	0.0093	0.0074	0.0037	0.0060	0.0051	0.0102	0.0051	0.0223	0.0102	0.0232	0.0111	0.0153	0.0111	0.0056	0.0093	0.0148	0.0074	0.0148	0.0051	0.0023	0.0130	0.0037	0.0079	0.0093	0.0042	0.0065	0.0121	0.0088	0.0121	0.0097	0.0102	0.0093	0.0107	0.0116	0.0102	0.0102	0.0111	0.0139	0.0172	0.0153	0.0111	0.0060	0.0097	0.0102	0.0153	0.0060	0.0153	0.0111	0.0056	0.0074	0.0097	0.0051	0.0121	0.0116	0.0102	0.0074	0.0070	0.0070	0.0181	0.0102	0.0042	0.0000	0.0005	0.0000	0.0005	0.0005	0.0000	0.0005	0.0000	0.0005	0.0005	0.0014	0.0009	0.0000	0.0009	0.0000	0.0009	0.0014	0.0000	0.0000	0.0000	0.0000	0.0000	0.0000	0.0000	0.0000	0.0000	0.0000	0.0000	0.0000	0.0000	0.0000	0.0000	0.0000	0.0000	0.0000	0.0000	0.0000	0.0000	0.0000	0.0000	0.0000	0.0000	0.0000	0.0000	0.0000	0.0000	0.0000	0.0000	0.0000	0.0000	0.0000	0.0000	0.0000	0.0000	0.0000	0.0000	0.0000	0.0000	0.0000	0.0000	0.0000	0.0000	0.0000	0.0000	0.0000	0.0000	0.0000	0.0000	0.0000	0.0000	0.0000	0.0000	0.0000	0.0000	0.0000	0.0000	0.0000	0.0000	0.0000	0.0000	0.0000	0.0000	0.0000	0.0000	0.0000	0.0000	0.0000	0.0000	0.0000	0.0000	0.0000	0.0000	0.0000	0.0000	0.0000	0.0000	0.0000	0.0000	0.0000	0.0000	0.0000	0.0000	0.0000	0.0000	0.0000	0.0000	0.0000	0.0000	0.0000	0.0000	0.0000	0.0000	0.0000	0.0000	0.0000	0.0000	0.0000	0.0000	0.0000	0.0000	0.0000	0.0000	0.0000	0.0000	0.0000	0.0000	0.0000	0.0000	0.0000	0.0000	0.0000	0.0000	0.0000	0.0000	0.0000	0.0000	0.0000	0.0000	0.0000	0.0000	0.0000	0.0000	0.0000	0.0000	0.0000	0.0000	0.0000	0.0000	0.0000	0.0000	0.0000	0.0000	0.0000	0.0000	0.0000	0.0000	0.0000	0.0000	0.0000	0.0000	0.0000	0.0000	0.0000	0.0000	0.0000	0.0000	0.0000	0.0000	0.0000	0.0000	0.0000	0.0000	0.0000	0.0000	0.0000	0.0000	0.0000	0.0000	0.0000	0.0000	0.0000	0.0000	0.0000	0.0000	0.0000	0.0000	0.0000	0.0000	0.0000	0.0000	0.0000	0.0000	0.0000	0.0000	0.0000	0.0000	0.0000	0.0000	0.0000	0.0000	0.0000	0.0000	0.0000	0.0000	0.0000	0.0000	0.0000	0.0000	0.0000	0.0000	0.0000	0.0000	0.0000	0.0000	0.0000	0.0000	0.0000	0.0000	0.0000	0.0000	0.0000	0.0000	0.0000	0.0000	0.0000	0.0000	0.0000	0.0000	0.0000	0.0000	0.0000	0.0000	0.0000	0.0000	0.0000	0.0000	0.0000	0.0000	0.0000	0.0000	0.0000	0.0000	0.0000	0.0000	0.0000	0.0000	0.0000	0.0000	0.0000	0.0000	0.0000	0.0000	0.0000	0.0000	0.0000	0.0000	0.0000	0.0000	0.0000	0.0000	0.0000	0.0000	0.0000	0.0000	0.0000	0.0000	0.0000	0.0000	0.0000	0.0000	0.0000	0.0000	0.0000	0.0000	0.0000	0.0000	0.0000	0.0000	0.0000	0.0000	0.0000	0.0000	0.0000
REACTIVITY:32	0.0000	0.0000	0.0000	0.0000	0.0000	0.0000	0.0000	0.0000	0.0000	0.0000	0.0000	0.0000	0.0000	0.0000	0.0000	0.0000	0.0000	0.0000	0.0032	0.0064	0.0064	0.0064	0.0255	0.0223	0.0032	0.0048	0.0000	0.0016	0.0112	0.0000	1.0000	0.0000	0.0032	0.0128	0.0048	0.0048	0.0064	0.0112	0.0319	0.0096	0.0159	0.0064	0.0112	0.0032	0.0159	0.0048	0.0032	0.0112	0.0064	0.0096	0.0048	0.0016	0.0096	0.0048	0.0128	0.0096	0.0080	0.0016	0.0000	0.0080	0.0032	0.0048	0.0128	0.0000	0.0064	0.0000	0.0096	0.0032	0.0016	0.0128	0.0080	0.0096	0.0048	0.0032	0.0191	0.0048	0.0128	0.0080	0.0064	0.0016	0.0159	0.0128	0.0048	0.0080	0.0112	0.0080	0.0064	0.0048	0.0064	0.0096	0.0112	0.0096	0.0144	0.0080	0.0112	0.0032	0.0096	0.0064	0.0016	0.0191	0.0064	0.0144	0.0096	0.0016	0.0064	0.0096	0.0159	0.0032	0.0175	0.0096	0.0096	0.0048	0.0159	0.0112	0.0096	0.0080	0.0112	0.0191	0.0096	0.0096	0.0016	0.0064	0.0064	0.0112	0.0159	0.0080	0.0080	0.0128	0.0048	0.0032	0.0096	0.0112	0.0144	0.0032	0.0016	0.0096	0.0016	0.0159	0.0080	0.0064	0.0064	0.0064	0.0175	0.0112	0.0159	0.0080	0.0096	0.0032	0.0080	0.0718	0.0558	0.1722	0.0351	0.0096	0.0128	0.0144	0.0048	0.0048	0.0064	0.0064	0.0016	0.0096	0.0064	0.0207	0.0096	0.0032	0.0016	0.0080	0.0191	0.0159	0.0144	0.0048	0.0096	0.0064	0.0048	0.0096	0.0064	0.0080	0.0128	0.0080	0.0064	0.0144	0.0048	0.0144	0.0096	0.0096	0.0064	0.0032	0.0191	0.0128	0.0080	0.0080	0.0032	0.0144	0.0159	0.0048	0.0048	0.0064	0.0080	0.0048	0.0175	0.0032	0.0128	0.0096	0.0080	0.0080	0.0080	0.0080	0.0112	0.0128	0.0048	0.0080	0.0032	0.0016	0.0080	0.0080	0.0096	0.0000	0.0000	0.0144	0.0096	0.0080	0.0112	0.0048	0.0016	0.0096	0.0096	0.0032	0.0303	0.0239	0.0191	0.0175	0.0144	0.0048	0.0080	0.0112	0.0096	0.0112	0.0064	0.0016	0.0032	0.0128	0.0080	0.0064	0.0144	0.0080	0.0032	0.0080	0.0144	0.0128	0.0128	0.0080	0.0144	0.0064	0.0048	0.0080	0.0175	0.0080	0.0048	0.0128	0.0255	0.0144	0.0064	0.0128	0.0112	0.0080	0.0144	0.0144	0.0096	0.0000	0.0048	0.0112	0.0096	0.0096	0.0303	0.0191	0.0191	0.0016	0.0112	0.0351	0.0112	0.0144	0.0000	0.0000	0.0000	0.0000	0.0000	0.0000	0.0000	0.0000	0.0000	0.0000	0.0000	0.0000	0.0000	0.0000	0.0000	0.0000	0.0000	0.0000	0.0000	0.0000	0.0000	0.0000	0.0000	0.0000	0.0000	0.0000	0.0000	0.0000	0.0000	0.0000	0.0000	0.0000	0.0000	0.0000	0.0000	0.0000	0.0000	0.0000	0.0000	0.0000	0.0000	0.0000	0.0000	0.0000	0.0000	0.0000	0.0000	0.0000	0.0000	0.0000	0.0000	0.0000	0.0000	0.0000	0.0000	0.0000	0.0000	0.0000	0.0000	0.0000	0.0000	0.0000	0.0000	0.0000	0.0000	0.0000	0.0000	0.0000	0.0000	0.0000	0.0000	0.0000	0.0000	0.0000	0.0000	0.0000	0.0000	0.0000	0.0000	0.0000	0.0000	0.0000	0.0000	0.0000	0.0000	0.0000	0.0000	0.0000	0.0000	0.0000	0.0000	0.0000	0.0000	0.0000	0.0000	0.0000	0.0000	0.0000	0.0000	0.0000	0.0000	0.0000	0.0000	0.0000	0.0000	0.0000	0.0000	0.0000	0.0000	0.0000	0.0000	0.0000	0.0000	0.0000	0.0000	0.0000	0.0000	0.0000	0.0000	0.0000	0.0000	0.0000	0.0000	0.0000	0.0000	0.0000	0.0000	0.0000	0.0000	0.0000	0.0000	0.0000	0.0000	0.0000	0.0000	0.0000	0.0000	0.0000	0.0000	0.0000	0.0000	0.0000	0.0000	0.0000	0.0000	0.0000	0.0000	0.0000	0.0000	0.0000	0.0000	0.0000	0.0000	0.0000	0.0000	0.0000	0.0000	0.0000	0.0000	0.0000	0.0000	0.0000	0.0000	0.0000	0.0000	0.0000	0.0000	0.0000	0.0000	0.0000	0.0000	0.0000	0.0000	0.0000	0.0000	0.0000	0.0000	0.0000	0.0000	0.0000	0.0000	0.0000	0.0000	0.0000	0.0000	0.0000	0.0000	0.0000	0.0000	0.0000	0.0000	0.0000	0.0000	0.0000	0.0000	0.0000	0.0000	0.0000	0.0000	0.0000	0.0000	0.0000	0.0000	0.0000	0.0000	0.0000	0.0000	0.0000	0.0000	0.0000	0.0000	0.0000	0.0000	0.0000	0.0000	0.0000	0.0000	0.0000	0.0000	0.0000	0.0000	0.0000	0.0000	0.0000	0.0000	0.0000	0.0000	0.0000	0.0000	0.0000	0.0000	0.0000	0.0000	0.0000	0.0000	0.0000	0.0000	0.0000	0.0000	0.0000	0.0000	0.0000	0.0000	0.0000	0.0000	0.0000	0.0000	0.0000	0.0000	0.0000	0.0000	0.0000	0.0000	0.0000	0.0000	0.0000	0.0000	0.0000	0.0000	0.0000	0.0000	0.0000	0.0000	0.0000	0.0000	0.0000	0.0000	0.0000	0.0000	0.0000	0.0000	0.0000	0.0000	0.0000	0.0000	0.0000	0.0000	0.0000	0.0000	0.0000	0.0000	0.0000	0.0000
REACTIVITY:33	0.0000	0.0000	0.0000	0.0000	0.0000	0.0000	0.0000	0.0000	0.0000	0.0000	0.0000	0.0000	0.0000	0.0000	0.0000	0.0000	0.0000	0.0011	0.0054	0.0043	0.0043	0.0054	0.0238	0.0205	0.0065	0.0054	0.0086	0.0043	0.0022	0.0108	0.0000	1.0000	0.0000	0.0151	0.0130	0.0065	0.0032	0.0097	0.0259	0.0032	0.0141	0.0076	0.0065	0.0043	0.0173	0.0000	0.0065	0.0141	0.0119	0.0054	0.0022	0.0032	0.0065	0.0097	0.0086	0.0043	0.0076	0.0022	0.0086	0.0162	0.0054	0.0054	0.0097	0.0086	0.0108	0.0032	0.0054	0.0076	0.0032	0.0032	0.0227	0.0043	0.0086	0.0086	0.0086	0.0054	0.0022	0.0065	0.0054	0.0076	0.0130	0.0141	0.0076	0.0076	0.0054	0.0086	0.0086	0.0032	0.0043	0.0151	0.0065	0.0108	0.0054	0.0097	0.0065	0.0097	0.0086	0.0086	0.0076	0.0054	0.0162	0.0108	0.0076	0.0032	0.0065	0.0043	0.0097	0.0130	0.0043	0.0054	0.0097	0.0141	0.0076	0.0249	0.0151	0.0130	0.0195	0.0097	0.0162	0.0097	0.0108	0.0054	0.0065	0.0054	0.0076	0.0076	0.0054	0.0054	0.0054	0.0108	0.0065	0.0086	0.0043	0.0022	0.0141	0.0097	0.0151	0.0086	0.0054	0.0043	0.0032	0.0022	0.0065	0.0108	0.0130	0.0108	0.0076	0.0054	0.0054	0.0789	0.0422	0.1805	0.0314	0.0022	0.0119	0.0032	0.0130	0.0032	0.0097	0.0054	0.0097	0.0086	0.0119	0.0097	0.0097	0.0032	0.0043	0.0065	0.0205	0.0097	0.0141	0.0097	0.0205	0.0022	0.0119	0.0238	0.0065	0.0195	0.0032	0.0108	0.0162	0.0086	0.0076	0.0054	0.0130	0.0108	0.0065	0.0043	0.0130	0.0119	0.0108	0.0076	0.0086	0.0119	0.0022	0.0130	0.0130	0.0065	0.0043	0.0086	0.0086	0.0043	0.0119	0.0162	0.0108	0.0076	0.0076	0.0086	0.0130	0.0119	0.0054	0.0086	0.0022	0.0022	0.0086	0.0086	0.0086	0.0054	0.0022	0.0119	0.0032	0.0043	0.0076	0.0043	0.0119	0.0022	0.0076	0.0076	0.0216	0.0086	0.0357	0.0119	0.0162	0.0043	0.0065	0.0130	0.0119	0.0141	0.0108	0.0108	0.0043	0.0151	0.0054	0.0054	0.0130	0.0130	0.0108	0.0043	0.0238	0.0141	0.0076	0.0119	0.0227	0.0043	0.0022	0.0076	0.0076	0.0205	0.0054	0.0119	0.0259	0.0108	0.0086	0.0130	0.0151	0.0151	0.0141	0.0097	0.0141	0.0054	0.0086	0.0022	0.0011	0.0043	0.0108	0.0108	0.0097	0.0032	0.0032	0.0184	0.0130	0.0011	0.0000	0.0000	0.0000	0.0000	0.0000	0.0000	0.0000	0.0000	0.0000	0.0000	0.0000	0.0000	0.0011	0.0000	0.0000	0.0000	0.0000	0.0000	0.0000	0.0000	0.0000	0.0000	0.0000	0.0000	0.0000	0.0000	0.0000	0.0000	0.0000	0.0000	0.0000	0.0000	0.0000	0.0000	0.0000	0.0000	0.0000	0.0000	0.0000	0.0000	0.0000	0.0000	0.0000	0.0000	0.0000	0.0000	0.0000	0.0000	0.0000	0.0000	0.0000	0.0000	0.0000	0.0000	0.0000	0.0000	0.0000	0.0000	0.0000	0.0000	0.0000	0.0000	0.0000	0.0000	0.0000	0.0000	0.0000	0.0000	0.0000	0.0000	0.0000	0.0000	0.0000	0.0000	0.0000	0.0000	0.0000	0.0000	0.0000	0.0000	0.0000	0.0000	0.0000	0.0000	0.0000	0.0000	0.0000	0.0000	0.0000	0.0000	0.0000	0.0000	0.0000	0.0000	0.0000	0.0000	0.0000	0.0000	0.0000	0.0000	0.0000	0.0000	0.0000	0.0000	0.0000	0.0000	0.0000	0.0000	0.0000	0.0000	0.0000	0.0000	0.0000	0.0000	0.0000	0.0000	0.0000	0.0000	0.0000	0.0000	0.0000	0.0000	0.0000	0.0000	0.0000	0.0000	0.0000	0.0000	0.0000	0.0000	0.0000	0.0000	0.0000	0.0000	0.0000	0.0000	0.0000	0.0000	0.0000	0.0000	0.0000	0.0000	0.0000	0.0000	0.0000	0.0000	0.0000	0.0000	0.0000	0.0000	0.0000	0.0000	0.0000	0.0000	0.0000	0.0000	0.0000	0.0000	0.0000	0.0000	0.0000	0.0000	0.0000	0.0000	0.0000	0.0000	0.0000	0.0000	0.0000	0.0000	0.0000	0.0000	0.0000	0.0000	0.0000	0.0000	0.0000	0.0000	0.0000	0.0000	0.0000	0.0000	0.0000	0.0000	0.0000	0.0000	0.0000	0.0000	0.0000	0.0000	0.0000	0.0000	0.0000	0.0000	0.0000	0.0000	0.0000	0.0000	0.0000	0.0000	0.0000	0.0000	0.0000	0.0000	0.0000	0.0000	0.0000	0.0000	0.0000	0.0000	0.0000	0.0000	0.0000	0.0000	0.0000	0.0000	0.0000	0.0000	0.0000	0.0000	0.0000	0.0000	0.0000	0.0000	0.0000	0.0000	0.0000	0.0000	0.0000	0.0000	0.0000	0.0000	0.0000	0.0000	0.0000	0.0000	0.0000	0.0000	0.0000	0.0000	0.0000	0.0000	0.0000	0.0000	0.0000	0.0000	0.0000	0.0000	0.0000	0.0000	0.0000	0.0000	0.0000	0.0000	0.0000	0.0000	0.0000	0.0000	0.0000	0.0000	0.0000	0.0000	0.0000	0.0000	0.0000	0.0000	0.0000	0.0000	0.0000	0.0000	0.0000	0.0000	0.0000	0.0000	0.0000	0.0000	0.0000	0.0000	0.0000	0.0000	0.0000	0.0000	0.0000
REACTIVITY:34	0.0000	0.0000	0.0000	0.0000	0.0000	0.0000	0.0000	0.0000	0.0000	0.0000	0.0000	0.0000	0.0000	0.0000	0.0000	0.0000	0.0000	0.0013	0.0148	0.0081	0.0054	0.0067	0.0202	0.0175	0.0054	0.0094	0.0067	0.0067	0.0040	0.0243	0.0027	0.0000	1.0000	0.0000	0.0067	0.0040	0.0054	0.0027	0.0148	0.0067	0.0135	0.0067	0.0094	0.0054	0.0162	0.0013	0.0027	0.0081	0.0094	0.0013	0.0135	0.0054	0.0054	0.0108	0.0094	0.0027	0.0013	0.0081	0.0067	0.0189	0.0081	0.0108	0.0081	0.0027	0.0027	0.0027	0.0040	0.0067	0.0108	0.0108	0.0081	0.0081	0.0162	0.0027	0.0054	0.0108	0.0054	0.0094	0.0067	0.0054	0.0108	0.0121	0.0054	0.0027	0.0121	0.0108	0.0067	0.0067	0.0027	0.0040	0.0054	0.0094	0.0040	0.0067	0.0054	0.0135	0.0121	0.0081	0.0121	0.0162	0.0148	0.0148	0.0094	0.0054	0.0162	0.0067	0.0108	0.0094	0.0067	0.0027	0.0135	0.0108	0.0202	0.0081	0.0081	0.0067	0.0108	0.0094	0.0148	0.0081	0.0054	0.0121	0.0094	0.0175	0.0067	0.0135	0.0121	0.0094	0.0054	0.0148	0.0108	0.0094	0.0135	0.0067	0.0081	0.0081	0.0081	0.0040	0.0040	0.0067	0.0067	0.0027	0.0027	0.0148	0.0202	0.0040	0.0040	0.0081	0.0054	0.0957	0.0526	0.2008	0.0202	0.0027	0.0121	0.0108	0.0054	0.0027	0.0067	0.0027	0.0081	0.0067	0.0054	0.0216	0.0148	0.0067	0.0081	0.0094	0.0108	0.0202	0.0189	0.0013	0.0148	0.0081	0.0013	0.0148	0.0054	0.0108	0.0094	0.0108	0.0000	0.0081	0.0162	0.0067	0.0094	0.0040	0.0067	0.0081	0.0040	0.0148	0.0135	0.0189	0.0081	0.0135	0.0148	0.0121	0.0081	0.0081	0.0162	0.0081	0.0067	0.0040	0.0121	0.0108	0.0108	0.0013	0.0054	0.0054	0.0162	0.0121	0.0054	0.0081	0.0108	0.0040	0.0108	0.0013	0.0067	0.0000	0.0054	0.0067	0.0027	0.0081	0.0108	0.0094	0.0108	0.0054	0.0094	0.0094	0.0229	0.0135	0.0189	0.0148	0.0121	0.0148	0.0067	0.0067	0.0162	0.0108	0.0094	0.0108	0.0040	0.0243	0.0108	0.0108	0.0108	0.0081	0.0040	0.0148	0.0202	0.0108	0.0108	0.0135	0.0135	0.0121	0.0094	0.0135	0.0081	0.0108	0.0148	0.0162	0.0081	0.0040	0.0054	0.0135	0.0040	0.0202	0.0081	0.0054	0.0094	0.0027	0.0067	0.0067	0.0081	0.0027	0.0148	0.0121	0.0243	0.0027	0.0054	0.0135	0.0121	0.0067	0.0000	0.0000	0.0013	0.0000	0.0000	0.0000	0.0013	0.0000	0.0000	0.0000	0.0000	0.0000	0.0000	0.0000	0.0000	0.0000	0.0000	0.0000	0.0000	0.0000	0.0000	0.0000	0.0000	0.0000	0.0000	0.0000	0.0000	0.0000	0.0000	0.0000	0.0000	0.0000	0.0000	0.0000	0.0000	0.0000	0.0000	0.0000	0.0000	0.0000	0.0000	0.0000	0.0000	0.0000	0.0000	0.0000	0.0000	0.0000	0.0000	0.0000	0.0000	0.0000	0.0000	0.0000	0.0000	0.0000	0.0000	0.0000	0.0000	0.0000	0.0000	0.0000	0.0000	0.0000	0.0000	0.0000	0.0000	0.0000	0.0000	0.0000	0.0000	0.0000	0.0000	0.0000	0.0000	0.0000	0.0000	0.0000	0.0000	0.0000	0.0000	0.0000	0.0000	0.0000	0.0000	0.0000	0.0000	0.0000	0.0000	0.0000	0.0000	0.0000	0.0000	0.0000	0.0000	0.0000	0.0000	0.0000	0.0000	0.0000	0.0000	0.0000	0.0000	0.0000	0.0000	0.0000	0.0000	0.0000	0.0000	0.0000	0.0000	0.0000	0.0000	0.0000	0.0000	0.0000	0.0000	0.0000	0.0000	0.0000	0.0000	0.0000	0.0000	0.0000	0.0000	0.0000	0.0000	0.0000	0.0000	0.0000	0.0000	0.0000	0.0000	0.0000	0.0000	0.0000	0.0000	0.0000	0.0000	0.0000	0.0000	0.0000	0.0000	0.0000	0.0000	0.0000	0.0000	0.0000	0.0000	0.0000	0.0000	0.0000	0.0000	0.0000	0.0000	0.0000	0.0000	0.0000	0.0000	0.0000	0.0000	0.0000	0.0000	0.0000	0.0000	0.0000	0.0000	0.0000	0.0000	0.0000	0.0000	0.0000	0.0000	0.0000	0.0000	0.0000	0.0000	0.0000	0.0000	0.0000	0.0000	0.0000	0.0000	0.0000	0.0000	0.0000	0.0000	0.0000	0.0000	0.0000	0.0000	0.0000	0.0000	0.0000	0.0000	0.0000	0.0000	0.0000	0.0000	0.0000	0.0000	0.0000	0.0000	0.0000	0.0000	0.0000	0.0000	0.0000	0.0000	0.0000	0.0000	0.0000	0.0000	0.0000	0.0000	0.0000	0.0000	0.0000	0.0000	0.0000	0.0000	0.0000	0.0000	0.0000	0.0000	0.0000	0.0000	0.0000	0.0000	0.0000	0.0000	0.0000	0.0000	0.0000	0.0000	0.0000	0.0000	0.0000	0.0000	0.0000	0.0000	0.0000	0.0000	0.0000	0.0000	0.0000	0.0000	0.0000	0.0000	0.0000	0.0000	0.0000	0.0000	0.0000	0.0000	0.0000	0.0000	0.0000	0.0000	0.0000	0.0000	0.0000	0.0000	0.0000	0.0000	0.0000	0.0000	0.0000	0.0000	0.0000	0.0000	0.0000	0.0000	0.0000	0.0000	0.0000	0.0000	0.0000	0.0000	0.0000	0.0000	0.0000	0.0000
REACTIVITY:35	0.0000	0.0000	0.0000	0.0000	0.0000	0.0000	0.0000	0.0000	0.0000	0.0000	0.0000	0.0000	0.0000	0.0000	0.0000	0.0000	0.0000	0.0026	0.0102	0.0102	0.0090	0.0077	0.0166	0.0154	0.0051	0.0051	0.0064	0.0038	0.0026	0.0179	0.0102	0.0179	0.0000	1.0000	0.0000	0.0102	0.0064	0.0141	0.0218	0.0077	0.0038	0.0128	0.0064	0.0064	0.0077	0.0077	0.0090	0.0090	0.0064	0.0077	0.0051	0.0090	0.0038	0.0090	0.0064	0.0038	0.0090	0.0038	0.0102	0.0154	0.0141	0.0115	0.0102	0.0115	0.0051	0.0000	0.0064	0.0051	0.0026	0.0077	0.0090	0.0026	0.0102	0.0064	0.0064	0.0051	0.0141	0.0064	0.0038	0.0077	0.0090	0.0090	0.0064	0.0064	0.0141	0.0230	0.0102	0.0064	0.0102	0.0090	0.0102	0.0090	0.0077	0.0115	0.0128	0.0115	0.0102	0.0077	0.0102	0.0090	0.0077	0.0026	0.0051	0.0026	0.0115	0.0051	0.0128	0.0064	0.0038	0.0115	0.0205	0.0051	0.0090	0.0218	0.0218	0.0115	0.0166	0.0090	0.0192	0.0077	0.0102	0.0115	0.0000	0.0141	0.0051	0.0102	0.0038	0.0115	0.0038	0.0154	0.0077	0.0077	0.0141	0.0218	0.0077	0.0115	0.0077	0.0013	0.0013	0.0051	0.0102	0.0038	0.0038	0.0102	0.0166	0.0102	0.0166	0.0077	0.0077	0.0679	0.0448	0.1869	0.0307	0.0141	0.0077	0.0115	0.0243	0.0077	0.0077	0.0051	0.0154	0.0090	0.0115	0.0090	0.0128	0.0051	0.0038	0.0115	0.0141	0.0141	0.0256	0.0077	0.0192	0.0090	0.0077	0.0154	0.0077	0.0090	0.0026	0.0026	0.0064	0.0064	0.0051	0.0102	0.0090	0.0090	0.0026	0.0013	0.0179	0.0090	0.0115	0.0166	0.0026	0.0269	0.0026	0.0090	0.0077	0.0102	0.0115	0.0090	0.0077	0.0064	0.0051	0.0128	0.0090	0.0038	0.0077	0.0102	0.0102	0.0141	0.0102	0.0077	0.0141	0.0077	0.0115	0.0115	0.0128	0.0038	0.0051	0.0064	0.0064	0.0013	0.0090	0.0038	0.0166	0.0051	0.0205	0.0102	0.0269	0.0128	0.0154	0.0154	0.0166	0.0051	0.0102	0.0115	0.0077	0.0102	0.0064	0.0115	0.0064	0.0102	0.0077	0.0026	0.0154	0.0090	0.0026	0.0090	0.0115	0.0090	0.0166	0.0115	0.0192	0.0064	0.0102	0.0128	0.0141	0.0064	0.0115	0.0077	0.0218	0.0115	0.0077	0.0154	0.0128	0.0090	0.0154	0.0102	0.0128	0.0026	0.0077	0.0038	0.0064	0.0077	0.0154	0.0282	0.0090	0.0038	0.0013	0.0307	0.0051	0.0038	0.0000	0.0000	0.0000	0.0013	0.0000	0.0000	0.0026	0.0000	0.0038	0.0000	0.0000	0.0000	0.0000	0.0000	0.0013	0.0000	0.0000	0.0000	0.0000	0.0000	0.0000	0.0000	0.0000	0.0000	0.0000	0.0000	0.0000	0.0000	0.0000	0.0000	0.0000	0.0000	0.0000	0.0000	0.0000	0.0000	0.0000	0.0000	0.0000	0.0000	0.0000	0.0000	0.0000	0.0000	0.0000	0.0000	0.0000	0.0000	0.0000	0.0000	0.0000	0.0000	0.0000	0.0000	0.0000	0.0000	0.0000	0.0000	0.0000	0.0000	0.0000	0.0000	0.0000	0.0000	0.0000	0.0000	0.0000	0.0000	0.0000	0.0000	0.0000	0.0000	0.0000	0.0000	0.0000	0.0000	0.0000	0.0000	0.0000	0.0000	0.0000	0.0000	0.0000	0.0000	0.0000	0.0000	0.0000	0.0000	0.0000	0.0000	0.0000	0.0000	0.0000	0.0000	0.0000	0.0000	0.0000	0.0000	0.0000	0.0000	0.0000	0.0000	0.0000	0.0000	0.0000	0.0000	0.0000	0.0000	0.0000	0.0000	0.0000	0.0000	0.0000	0.0000	0.0000	0.0000	0.0000	0.0000	0.0000	0.0000	0.0000	0.0000	0.0000	0.0000	0.0000	0.0000	0.0000	0.0000	0.0000	0.0000	0.0000	0.0000	0.0000	0.0000	0.0000	0.0000	0.0000	0.0000	0.0000	0.0000	0.0000	0.0000	0.0000	0.0000	0.0000	0.0000	0.0000	0.0000	0.0000	0.0000	0.0000	0.0000	0.0000	0.0000	0.0000	0.0000	0.0000	0.0000	0.0000	0.0000	0.0000	0.0000	0.0000	0.0000	0.0000	0.0000	0.0000	0.0000	0.0000	0.0000	0.0000	0.0000	0.0000	0.0000	0.0000	0.0000	0.0000	0.0000	0.0000	0.0000	0.0000	0.0000	0.0000	0.0000	0.0000	0.0000	0.0000	0.0000	0.0000	0.0000	0.0000	0.0000	0.0000	0.0000	0.0000	0.0000	0.0000	0.0000	0.0000	0.0000	0.0000	0.0000	0.0000	0.0000	0.0000	0.0000	0.0000	0.0000	0.0000	0.0000	0.0000	0.0000	0.0000	0.0000	0.0000	0.0000	0.0000	0.0000	0.0000	0.0000	0.0000	0.0000	0.0000	0.0000	0.0000	0.0000	0.0000	0.0000	0.0000	0.0000	0.0000	0.0000	0.0000	0.0000	0.0000	0.0000	0.0000	0.0000	0.0000	0.0000	0.0000	0.0000	0.0000	0.0000	0.0000	0.0000	0.0000	0.0000	0.0000	0.0000	0.0000	0.0000	0.0000	0.0000	0.0000	0.0000	0.0000	0.0000	0.0000	0.0000	0.0000	0.0000	0.0000	0.0000	0.0000	0.0000	0.0000	0.0000	0.0000	0.0000	0.0000	0.0000	0.0000	0.0000	0.0000	0.0000	0.0000	0.0000	0.0000	0.0000	0.0000	0.0000	0.0000
REACTIVITY:36	0.0000	0.0000	0.0000	0.0000	0.0000	0.0000	0.0000	0.0000	0.0000	0.0000	0.0000	0.0000	0.0000	0.0000	0.0000	0.0000	0.0000	0.0029	0.0029	0.0088	0.0059	0.0049	0.0293	0.0147	0.0078	0.0108	0.0078	0.0020	0.0078	0.0293	0.0029	0.0117	0.0049	0.0000	1.0000	0.0000	0.0039	0.0068	0.0215	0.0059	0.0108	0.0098	0.0078	0.0068	0.0039	0.0020	0.0068	0.0127	0.0176	0.0078	0.0059	0.0010	0.0068	0.0049	0.0108	0.0059	0.0039	0.0039	0.0108	0.0068	0.0254	0.0078	0.0108	0.0078	0.0059	0.0098	0.0029	0.0039	0.0029	0.0127	0.0078	0.0039	0.0020	0.0049	0.0098	0.0049	0.0108	0.0068	0.0068	0.0049	0.0108	0.0108	0.0029	0.0039	0.0088	0.0078	0.0108	0.0059	0.0068	0.0088	0.0029	0.0020	0.0108	0.0078	0.0098	0.0088	0.0117	0.0059	0.0098	0.0049	0.0176	0.0156	0.0068	0.0049	0.0244	0.0127	0.0108	0.0059	0.0059	0.0127	0.0098	0.0088	0.0147	0.0156	0.0078	0.0078	0.0156	0.0176	0.0147	0.0078	0.0078	0.0127	0.0039	0.0068	0.0078	0.0068	0.0029	0.0088	0.0039	0.0147	0.0068	0.0098	0.0137	0.0078	0.0088	0.0098	0.0020	0.0010	0.0098	0.0029	0.0098	0.0059	0.0078	0.0147	0.0108	0.0059	0.0049	0.0127	0.0098	0.0714	0.0499	0.2180	0.0440	0.0117	0.0049	0.0098	0.0059	0.0020	0.0098	0.0010	0.0205	0.0117	0.0068	0.0098	0.0088	0.0020	0.0039	0.0108	0.0108	0.0059	0.0108	0.0059	0.0176	0.0029	0.0137	0.0166	0.0078	0.0078	0.0049	0.0108	0.0117	0.0108	0.0010	0.0029	0.0156	0.0098	0.0059	0.0059	0.0049	0.0108	0.0127	0.0137	0.0029	0.0098	0.0088	0.0137	0.0029	0.0166	0.0108	0.0078	0.0147	0.0088	0.0078	0.0196	0.0117	0.0078	0.0049	0.0166	0.0098	0.0196	0.0147	0.0029	0.0039	0.0020	0.0147	0.0108	0.0078	0.0029	0.0098	0.0059	0.0049	0.0029	0.0039	0.0029	0.0078	0.0049	0.0049	0.0088	0.0186	0.0088	0.0205	0.0098	0.0215	0.0059	0.0039	0.0235	0.0127	0.0147	0.0127	0.0029	0.0029	0.0117	0.0078	0.0127	0.0068	0.0176	0.0108	0.0088	0.0235	0.0186	0.0156	0.0117	0.0127	0.0068	0.0049	0.0059	0.0078	0.0108	0.0117	0.0244	0.0225	0.0117	0.0068	0.0127	0.0049	0.0205	0.0098	0.0117	0.0088	0.0059	0.0108	0.0147	0.0088	0.0176	0.0137	0.0156	0.0039	0.0088	0.0078	0.0362	0.0049	0.0039	0.0000	0.0000	0.0000	0.0000	0.0000	0.0000	0.0000	0.0000	0.0010	0.0010	0.0000	0.0000	0.0000	0.0020	0.0000	0.0000	0.0000	0.0000	0.0000	0.0000	0.0000	0.0000	0.0000	0.0000	0.0000	0.0000	0.0000	0.0000	0.0000	0.0000	0.0000	0.0000	0.0000	0.0000	0.0000	0.0000	0.0000	0.0000	0.0000	0.0000	0.0000	0.0000	0.0000	0.0000	0.0000	0.0000	0.0000	0.0000	0.0000	0.0000	0.0000	0.0000	0.0000	0.0000	0.0000	0.0000	0.0000	0.0000	0.0000	0.0000	0.0000	0.0000	0.0000	0.0000	0.0000	0.0000	0.0000	0.0000	0.0000	0.0000	0.0000	0.0000	0.0000	0.0000	0.0000	0.0000	0.0000	0.0000	0.0000	0.0000	0.0000	0.0000	0.0000	0.0000	0.0000	0.0000	0.0000	0.0000	0.0000	0.0000	0.0000	0.0000	0.0000	0.0000	0.0000	0.0000	0.0000	0.0000	0.0000	0.0000	0.0000	0.0000	0.0000	0.0000	0.0000	0.0000	0.0000	0.0000	0.0000	0.0000	0.0000	0.0000	0.0000	0.0000	0.0000	0.0000	0.0000	0.0000	0.0000	0.0000	0.0000	0.0000	0.0000	0.0000	0.0000	0.0000	0.0000	0.0000	0.0000	0.0000	0.0000	0.0000	0.0000	0.0000	0.0000	0.0000	0.0000	0.0000	0.0000	0.0000	0.0000	0.0000	0.0000	0.0000	0.0000	0.0000	0.0000	0.0000	0.0000	0.0000	0.0000	0.0000	0.0000	0.0000	0.0000	0.0000	0.0000	0.0000	0.0000	0.0000	0.0000	0.0000	0.0000	0.0000	0.0000	0.0000	0.0000	0.0000	0.0000	0.0000	0.0000	0.0000	0.0000	0.0000	0.0000	0.0000	0.0000	0.0000	0.0000	0.0000	0.0000	0.0000	0.0000	0.0000	0.0000	0.0000	0.0000	0.0000	0.0000	0.0000	0.0000	0.0000	0.0000	0.0000	0.0000	0.0000	0.0000	0.0000	0.0000	0.0000	0.0000	0.0000	0.0000	0.0000	0.0000	0.0000	0.0000	0.0000	0.0000	0.0000	0.0000	0.0000	0.0000	0.0000	0.0000	0.0000	0.0000	0.0000	0.0000	0.0000	0.0000	0.0000	0.0000	0.0000	0.0000	0.0000	0.0000	0.0000	0.0000	0.0000	0.0000	0.0000	0.0000	0.0000	0.0000	0.0000	0.0000	0.0000	0.0000	0.0000	0.0000	0.0000	0.0000	0.0000	0.0000	0.0000	0.0000	0.0000	0.0000	0.0000	0.0000	0.0000	0.0000	0.0000	0.0000	0.0000	0.0000	0.0000	0.0000	0.0000	0.0000	0.0000	0.0000	0.0000	0.0000	0.0000	0.0000	0.0000	0.0000	0.0000	0.0000	0.0000	0.0000	0.0000	0.0000	0.0000	0.0000	0.0000	0.0000	0.0000	0.0000	0.0000	0.0000
REACTIVITY:37	0.0000	0.0000	0.0000	0.0000	0.0000	0.0000	0.0000	0.0000	0.0000	0.0000	0.0000	0.0000	0.0000	0.0000	0.0000	0.0000	0.0000	0.0000	0.0027	0.0068	0.0027	0.0150	0.0123	0.0260	0.0109	0.0109	0.0041	0.0027	0.0096	0.0233	0.0041	0.0082	0.0041	0.0109	0.0000	1.0000	0.0000	0.0233	0.0137	0.0068	0.0205	0.0068	0.0041	0.0082	0.0082	0.0068	0.0109	0.0109	0.0096	0.0041	0.0055	0.0068	0.0068	0.0041	0.0109	0.0014	0.0109	0.0027	0.0027	0.0014	0.0123	0.0014	0.0082	0.0137	0.0096	0.0027	0.0041	0.0096	0.0027	0.0027	0.0109	0.0041	0.0082	0.0109	0.0082	0.0027	0.0123	0.0150	0.0123	0.0123	0.0096	0.0055	0.0055	0.0041	0.0123	0.0096	0.0109	0.0137	0.0000	0.0109	0.0027	0.0041	0.0082	0.0096	0.0096	0.0109	0.0096	0.0096	0.0068	0.0123	0.0096	0.0068	0.0178	0.0150	0.0109	0.0068	0.0109	0.0055	0.0178	0.0055	0.0137	0.0068	0.0123	0.0233	0.0178	0.0123	0.0109	0.0109	0.0178	0.0123	0.0109	0.0123	0.0041	0.0027	0.0178	0.0096	0.0137	0.0123	0.0082	0.0109	0.0082	0.0068	0.0027	0.0027	0.0123	0.0096	0.0041	0.0082	0.0082	0.0068	0.0096	0.0164	0.0137	0.0192	0.0068	0.0082	0.0137	0.0041	0.0109	0.0575	0.0547	0.1902	0.0397	0.0164	0.0096	0.0096	0.0082	0.0068	0.0014	0.0041	0.0137	0.0123	0.0096	0.0068	0.0137	0.0055	0.0041	0.0082	0.0068	0.0178	0.0164	0.0014	0.0096	0.0068	0.0082	0.0082	0.0192	0.0137	0.0027	0.0055	0.0150	0.0109	0.0041	0.0068	0.0109	0.0055	0.0082	0.0096	0.0123	0.0150	0.0055	0.0192	0.0068	0.0096	0.0096	0.0068	0.0041	0.0178	0.0123	0.0096	0.0055	0.0123	0.0096	0.0096	0.0068	0.0109	0.0150	0.0109	0.0123	0.0082	0.0123	0.0096	0.0096	0.0014	0.0109	0.0096	0.0041	0.0041	0.0055	0.0150	0.0082	0.0055	0.0164	0.0068	0.0164	0.0096	0.0068	0.0068	0.0178	0.0109	0.0192	0.0164	0.0068	0.0068	0.0137	0.0055	0.0123	0.0096	0.0096	0.0109	0.0027	0.0109	0.0082	0.0096	0.0123	0.0123	0.0082	0.0109	0.0137	0.0082	0.0150	0.0137	0.0109	0.0123	0.0055	0.0096	0.0123	0.0150	0.0082	0.0137	0.0192	0.0123	0.0041	0.0178	0.0068	0.0123	0.0041	0.0055	0.0164	0.0123	0.0082	0.0109	0.0164	0.0082	0.0150	0.0109	0.0109	0.0014	0.0041	0.0219	0.0041	0.0027	0.0000	0.0000	0.0000	0.0000	0.0000	0.0000	0.0000	0.0000	0.0000	0.0000	0.0014	0.0000	0.0000	0.0014	0.0000	0.0000	0.0000	0.0000	0.0000	0.0000	0.0000	0.0000	0.0000	0.0000	0.0000	0.0000	0.0000	0.0000	0.0000	0.0000	0.0000	0.0000	0.0000	0.0000	0.0000	0.0000	0.0000	0.0000	0.0000	0.0000	0.0000	0.0000	0.0000	0.0000	0.0000	0.0000	0.0000	0.0000	0.0000	0.0000	0.0000	0.0000	0.0000	0.0000	0.0000	0.0000	0.0000	0.0000	0.0000	0.0000	0.0000	0.0000	0.0000	0.0000	0.0000	0.0000	0.0000	0.0000	0.0000	0.0000	0.0000	0.0000	0.0000	0.0000	0.0000	0.0000	0.0000	0.0000	0.0000	0.0000	0.0000	0.0000	0.0000	0.0000	0.0000	0.0000	0.0000	0.0000	0.0000	0.0000	0.0000	0.0000	0.0000	0.0000	0.0000	0.0000	0.0000	0.0000	0.0000	0.0000	0.0000	0.0000	0.0000	0.0000	0.0000	0.0000	0.0000	0.0000	0.0000	0.0000	0.0000	0.0000	0.0000	0.0000	0.0000	0.0000	0.0000	0.0000	0.0000	0.0000	0.0000	0.0000	0.0000	0.0000	0.0000	0.0000	0.0000	0.0000	0.0000	0.0000	0.0000	0.0000	0.0000	0.0000	0.0000	0.0000	0.0000	0.0000	0.0000	0.0000	0.0000	0.0000	0.0000	0.0000	0.0000	0.0000	0.0000	0.0000	0.0000	0.0000	0.0000	0.0000	0.0000	0.0000	0.0000	0.0000	0.0000	0.0000	0.0000	0.0000	0.0000	0.0000	0.0000	0.0000	0.0000	0.0000	0.0000	0.0000	0.0000	0.0000	0.0000	0.0000	0.0000	0.0000	0.0000	0.0000	0.0000	0.0000	0.0000	0.0000	0.0000	0.0000	0.0000	0.0000	0.0000	0.0000	0.0000	0.0000	0.0000	0.0000	0.0000	0.0000	0.0000	0.0000	0.0000	0.0000	0.0000	0.0000	0.0000	0.0000	0.0000	0.0000	0.0000	0.0000	0.0000	0.0000	0.0000	0.0000	0.0000	0.0000	0.0000	0.0000	0.0000	0.0000	0.0000	0.0000	0.0000	0.0000	0.0000	0.0000	0.0000	0.0000	0.0000	0.0000	0.0000	0.0000	0.0000	0.0000	0.0000	0.0000	0.0000	0.0000	0.0000	0.0000	0.0000	0.0000	0.0000	0.0000	0.0000	0.0000	0.0000	0.0000	0.0000	0.0000	0.0000	0.0000	0.0000	0.0000	0.0000	0.0000	0.0000	0.0000	0.0000	0.0000	0.0000	0.0000	0.0000	0.0000	0.0000	0.0000	0.0000	0.0000	0.0000	0.0000	0.0000	0.0000	0.0000	0.0000	0.0000	0.0000	0.0000	0.0000	0.0000	0.0000	0.0000	0.0000	0.0000	0.0000	0.0000	0.0000	0.0000	0.0000	0.0000
REACTIVITY:38	0.0000	0.0000	0.0000	0.0000	0.0000	0.0000	0.0000	0.0000	0.0000	0.0000	0.0000	0.0000	0.0000	0.0000	0.0000	0.0000	0.0000	0.0010	0.0094	0.0052	0.0073	0.0052	0.0219	0.0157	0.0073	0.0073	0.0052	0.0010	0.0021	0.0167	0.0042	0.0031	0.0042	0.0052	0.0042	0.0000	1.0000	0.0000	0.0052	0.0104	0.0167	0.0104	0.0063	0.0042	0.0115	0.0063	0.0052	0.0084	0.0084	0.0063	0.0031	0.0052	0.0104	0.0010	0.0084	0.0052	0.0084	0.0031	0.0052	0.0084	0.0167	0.0063	0.0115	0.0073	0.0136	0.0021	0.0073	0.0084	0.0052	0.0031	0.0188	0.0042	0.0052	0.0063	0.0104	0.0094	0.0104	0.0042	0.0125	0.0084	0.0094	0.0125	0.0042	0.0063	0.0136	0.0115	0.0167	0.0125	0.0021	0.0073	0.0115	0.0104	0.0031	0.0063	0.0136	0.0052	0.0073	0.0084	0.0063	0.0146	0.0052	0.0188	0.0084	0.0042	0.0125	0.0104	0.0136	0.0084	0.0052	0.0167	0.0125	0.0073	0.0084	0.0157	0.0177	0.0063	0.0125	0.0177	0.0042	0.0104	0.0073	0.0052	0.0042	0.0042	0.0115	0.0042	0.0042	0.0115	0.0115	0.0031	0.0063	0.0136	0.0115	0.0125	0.0073	0.0115	0.0052	0.0115	0.0094	0.0104	0.0052	0.0084	0.0125	0.0136	0.0146	0.0104	0.0167	0.0104	0.0042	0.0511	0.0564	0.1848	0.0428	0.0094	0.0063	0.0115	0.0125	0.0052	0.0042	0.0052	0.0104	0.0063	0.0084	0.0146	0.0188	0.0073	0.0084	0.0104	0.0094	0.0209	0.0157	0.0021	0.0167	0.0104	0.0104	0.0177	0.0104	0.0157	0.0052	0.0084	0.0094	0.0042	0.0031	0.0042	0.0073	0.0115	0.0042	0.0052	0.0125	0.0094	0.0010	0.0084	0.0115	0.0115	0.0042	0.0031	0.0073	0.0146	0.0104	0.0094	0.0104	0.0115	0.0115	0.0188	0.0094	0.0115	0.0094	0.0063	0.0146	0.0136	0.0073	0.0094	0.0042	0.0063	0.0104	0.0073	0.0073	0.0010	0.0063	0.0125	0.0052	0.0104	0.0073	0.0031	0.0084	0.0084	0.0063	0.0094	0.0167	0.0125	0.0261	0.0084	0.0251	0.0146	0.0063	0.0063	0.0104	0.0177	0.0094	0.0084	0.0031	0.0115	0.0157	0.0073	0.0115	0.0125	0.0052	0.0094	0.0146	0.0094	0.0125	0.0146	0.0136	0.0073	0.0094	0.0167	0.0052	0.0167	0.0251	0.0136	0.0125	0.0042	0.0073	0.0084	0.0084	0.0094	0.0094	0.0094	0.0073	0.0125	0.0052	0.0042	0.0052	0.0115	0.0157	0.0209	0.0115	0.0000	0.0073	0.0104	0.0104	0.0000	0.0000	0.0000	0.0000	0.0000	0.0000	0.0000	0.0000	0.0010	0.0021	0.0010	0.0052	0.0021	0.0031	0.0000	0.0000	0.0000	0.0000	0.0000	0.0000	0.0000	0.0000	0.0000	0.0000	0.0000	0.0000	0.0000	0.0000	0.0000	0.0000	0.0000	0.0000	0.0000	0.0000	0.0000	0.0000	0.0000	0.0000	0.0000	0.0000	0.0000	0.0000	0.0000	0.0000	0.0000	0.0000	0.0000	0.0000	0.0000	0.0000	0.0000	0.0000	0.0000	0.0000	0.0000	0.0000	0.0000	0.0000	0.0000	0.0000	0.0000	0.0000	0.0000	0.0000	0.0000	0.0000	0.0000	0.0000	0.0000	0.0000	0.0000	0.0000	0.0000	0.0000	0.0000	0.0000	0.0000	0.0000	0.0000	0.0000	0.0000	0.0000	0.0000	0.0000	0.0000	0.0000	0.0000	0.0000	0.0000	0.0000	0.0000	0.0000	0.0000	0.0000	0.0000	0.0000	0.0000	0.0000	0.0000	0.0000	0.0000	0.0000	0.0000	0.0000	0.0000	0.0000	0.0000	0.0000	0.0000	0.0000	0.0000	0.0000	0.0000	0.0000	0.0000	0.0000	0.0000	0.0000	0.0000	0.0000	0.0000	0.0000	0.0000	0.0000	0.0000	0.0000	0.0000	0.0000	0.0000	0.0000	0.0000	0.0000	0.0000	0.0000	0.0000	0.0000	0.0000	0.0000	0.0000	0.0000	0.0000	0.0000	0.0000	0.0000	0.0000	0.0000	0.0000	0.0000	0.0000	0.0000	0.0000	0.0000	0.0000	0.0000	0.0000	0.0000	0.0000	0.0000	0.0000	0.0000	0.0000	0.0000	0.0000	0.0000	0.0000	0.0000	0.0000	0.0000	0.0000	0.0000	0.0000	0.0000	0.0000	0.0000	0.0000	0.0000	0.0000	0.0000	0.0000	0.0000	0.0000	0.0000	0.0000	0.0000	0.0000	0.0000	0.0000	0.0000	0.0000	0.0000	0.0000	0.0000	0.0000	0.0000	0.0000	0.0000	0.0000	0.0000	0.0000	0.0000	0.0000	0.0000	0.0000	0.0000	0.0000	0.0000	0.0000	0.0000	0.0000	0.0000	0.0000	0.0000	0.0000	0.0000	0.0000	0.0000	0.0000	0.0000	0.0000	0.0000	0.0000	0.0000	0.0000	0.0000	0.0000	0.0000	0.0000	0.0000	0.0000	0.0000	0.0000	0.0000	0.0000	0.0000	0.0000	0.0000	0.0000	0.0000	0.0000	0.0000	0.0000	0.0000	0.0000	0.0000	0.0000	0.0000	0.0000	0.0000	0.0000	0.0000	0.0000	0.0000	0.0000	0.0000	0.0000	0.0000	0.0000	0.0000	0.0000	0.0000	0.0000	0.0000	0.0000	0.0000	0.0000	0.0000	0.0000	0.0000	0.0000	0.0000	0.0000	0.0000	0.0000	0.0000	0.0000	0.0000	0.0000	0.0000	0.0000	0.0000	0.0000	0.0000	0.0000	0.0000
REACTIVITY:39	0.0000	0.0000	0.0000	0.0000	0.0000	0.0000	0.0000	0.0000	0.0000	0.0000	0.0000	0.0000	0.0000	0.0000	0.0000	0.0000	0.0000	0.0008	0.0084	0.0050	0.0067	0.0042	0.0167	0.0109	0.0134	0.0050	0.0092	0.0017	0.0042	0.0242	0.0058	0.0075	0.0017	0.0092	0.0058	0.0142	0.0000	1.0000	0.0000	0.0125	0.0125	0.0033	0.0100	0.0058	0.0125	0.0067	0.0017	0.0117	0.0025	0.0100	0.0042	0.0025	0.0067	0.0050	0.0050	0.0058	0.0084	0.0050	0.0125	0.0084	0.0117	0.0075	0.0134	0.0042	0.0033	0.0025	0.0075	0.0067	0.0025	0.0042	0.0159	0.0042	0.0067	0.0134	0.0109	0.0050	0.0067	0.0100	0.0084	0.0042	0.0175	0.0134	0.0067	0.0017	0.0100	0.0075	0.0159	0.0033	0.0033	0.0142	0.0084	0.0017	0.0050	0.0100	0.0075	0.0092	0.0134	0.0050	0.0075	0.0008	0.0117	0.0092	0.0092	0.0117	0.0184	0.0042	0.0125	0.0092	0.0084	0.0067	0.0142	0.0092	0.0084	0.0192	0.0175	0.0092	0.0042	0.0092	0.0167	0.0042	0.0117	0.0092	0.0050	0.0125	0.0100	0.0142	0.0058	0.0092	0.0042	0.0142	0.0058	0.0050	0.0058	0.0100	0.0067	0.0125	0.0050	0.0033	0.0067	0.0092	0.0167	0.0084	0.0100	0.0150	0.0134	0.0084	0.0117	0.0109	0.0084	0.0643	0.0493	0.1729	0.0284	0.0058	0.0100	0.0125	0.0084	0.0084	0.0050	0.0058	0.0134	0.0134	0.0058	0.0092	0.0134	0.0092	0.0042	0.0100	0.0084	0.0184	0.0175	0.0042	0.0142	0.0025	0.0117	0.0142	0.0100	0.0150	0.0058	0.0092	0.0100	0.0092	0.0033	0.0167	0.0050	0.0150	0.0084	0.0067	0.0117	0.0100	0.0117	0.0092	0.0025	0.0150	0.0100	0.0075	0.0025	0.0100	0.0109	0.0117	0.0084	0.0117	0.0109	0.0125	0.0109	0.0058	0.0058	0.0067	0.0050	0.0109	0.0058	0.0075	0.0092	0.0058	0.0042	0.0033	0.0075	0.0025	0.0109	0.0125	0.0050	0.0033	0.0067	0.0025	0.0084	0.0042	0.0075	0.0050	0.0167	0.0092	0.0209	0.0150	0.0184	0.0050	0.0058	0.0075	0.0125	0.0167	0.0058	0.0050	0.0058	0.0100	0.0067	0.0075	0.0058	0.0175	0.0067	0.0058	0.0192	0.0084	0.0267	0.0067	0.0150	0.0058	0.0075	0.0100	0.0075	0.0125	0.0100	0.0142	0.0134	0.0142	0.0142	0.0201	0.0084	0.0167	0.0084	0.0142	0.0167	0.0058	0.0084	0.0033	0.0033	0.0134	0.0159	0.0075	0.0125	0.0058	0.0067	0.0226	0.0033	0.0017	0.0000	0.0000	0.0008	0.0008	0.0008	0.0000	0.0000	0.0000	0.0000	0.0008	0.0000	0.0000	0.0008	0.0008	0.0000	0.0008	0.0000	0.0000	0.0000	0.0000	0.0000	0.0000	0.0000	0.0000	0.0000	0.0000	0.0000	0.0000	0.0000	0.0000	0.0000	0.0000	0.0000	0.0000	0.0000	0.0000	0.0000	0.0000	0.0000	0.0000	0.0000	0.0000	0.0000	0.0000	0.0000	0.0000	0.0000	0.0000	0.0000	0.0000	0.0000	0.0000	0.0000	0.0000	0.0000	0.0000	0.0000	0.0000	0.0000	0.0000	0.0000	0.0000	0.0000	0.0000	0.0000	0.0000	0.0000	0.0000	0.0000	0.0000	0.0000	0.0000	0.0000	0.0000	0.0000	0.0000	0.0000	0.0000	0.0000	0.0000	0.0000	0.0000	0.0000	0.0000	0.0000	0.0000	0.0000	0.0000	0.0000	0.0000	0.0000	0.0000	0.0000	0.0000	0.0000	0.0000	0.0000	0.0000	0.0000	0.0000	0.0000	0.0000	0.0000	0.0000	0.0000	0.0000	0.0000	0.0000	0.0000	0.0000	0.0000	0.0000	0.0000	0.0000	0.0000	0.0000	0.0000	0.0000	0.0000	0.0000	0.0000	0.0000	0.0000	0.0000	0.0000	0.0000	0.0000	0.0000	0.0000	0.0000	0.0000	0.0000	0.0000	0.0000	0.0000	0.0000	0.0000	0.0000	0.0000	0.0000	0.0000	0.0000	0.0000	0.0000	0.0000	0.0000	0.0000	0.0000	0.0000	0.0000	0.0000	0.0000	0.0000	0.0000	0.0000	0.0000	0.0000	0.0000	0.0000	0.0000	0.0000	0.0000	0.0000	0.0000	0.0000	0.0000	0.0000	0.0000	0.0000	0.0000	0.0000	0.0000	0.0000	0.0000	0.0000	0.0000	0.0000	0.0000	0.0000	0.0000	0.0000	0.0000	0.0000	0.0000	0.0000	0.0000	0.0000	0.0000	0.0000	0.0000	0.0000	0.0000	0.0000	0.0000	0.0000	0.0000	0.0000	0.0000	0.0000	0.0000	0.0000	0.0000	0.0000	0.0000	0.0000	0.0000	0.0000	0.0000	0.0000	0.0000	0.0000	0.0000	0.0000	0.0000	0.0000	0.0000	0.0000	0.0000	0.0000	0.0000	0.0000	0.0000	0.0000	0.0000	0.0000	0.0000	0.0000	0.0000	0.0000	0.0000	0.0000	0.0000	0.0000	0.0000	0.0000	0.0000	0.0000	0.0000	0.0000	0.0000	0.0000	0.0000	0.0000	0.0000	0.0000	0.0000	0.0000	0.0000	0.0000	0.0000	0.0000	0.0000	0.0000	0.0000	0.0000	0.0000	0.0000	0.0000	0.0000	0.0000	0.0000	0.0000	0.0000	0.0000	0.0000	0.0000	0.0000	0.0000	0.0000	0.0000	0.0000	0.0000	0.0000	0.0000	0.0000	0.0000	0.0000	0.0000	0.0000	0.0000	0.0000	0.0000	0.0000
REACTIVITY:40	0.0000	0.0000	0.0000	0.0000	0.0000	0.0000	0.0000	0.0000	0.0000	0.0000	0.0000	0.0000	0.0000	0.0000	0.0000	0.0000	0.0000	0.0016	0.0113	0.0043	0.0047	0.0070	0.0168	0.0137	0.0070	0.0043	0.0051	0.0039	0.0039	0.0140	0.0078	0.0094	0.0043	0.0066	0.0086	0.0039	0.0020	0.0000	1.0000	0.0000	0.0105	0.0055	0.0090	0.0055	0.0094	0.0023	0.0031	0.0101	0.0094	0.0078	0.0059	0.0039	0.0062	0.0039	0.0070	0.0070	0.0074	0.0059	0.0086	0.0148	0.0113	0.0066	0.0105	0.0086	0.0094	0.0035	0.0113	0.0062	0.0020	0.0086	0.0105	0.0074	0.0074	0.0078	0.0062	0.0098	0.0070	0.0043	0.0082	0.0059	0.0144	0.0144	0.0086	0.0059	0.0090	0.0105	0.0074	0.0090	0.0090	0.0098	0.0098	0.0090	0.0098	0.0090	0.0059	0.0047	0.0125	0.0027	0.0074	0.0098	0.0062	0.0098	0.0078	0.0105	0.0066	0.0098	0.0144	0.0101	0.0086	0.0082	0.0094	0.0066	0.0125	0.0187	0.0164	0.0105	0.0125	0.0133	0.0137	0.0129	0.0055	0.0152	0.0023	0.0070	0.0031	0.0078	0.0109	0.0074	0.0031	0.0047	0.0098	0.0086	0.0121	0.0082	0.0031	0.0105	0.0086	0.0078	0.0062	0.0055	0.0086	0.0066	0.0070	0.0094	0.0137	0.0094	0.0101	0.0059	0.0062	0.0398	0.0285	0.1034	0.0254	0.0055	0.0105	0.0121	0.0082	0.0043	0.0062	0.0062	0.0113	0.0094	0.0066	0.0082	0.0113	0.0078	0.0094	0.0098	0.0121	0.0156	0.0199	0.0070	0.0168	0.0098	0.0059	0.0191	0.0109	0.0109	0.0051	0.0086	0.0066	0.0109	0.0078	0.0051	0.0062	0.0129	0.0023	0.0066	0.0117	0.0125	0.0098	0.0098	0.0059	0.0156	0.0082	0.0059	0.0039	0.0129	0.0125	0.0066	0.0098	0.0086	0.0078	0.0140	0.0133	0.0070	0.0035	0.0055	0.0078	0.0121	0.0133	0.0047	0.0059	0.0051	0.0113	0.0094	0.0070	0.0047	0.0031	0.0094	0.0035	0.0086	0.0055	0.0004	0.0109	0.0043	0.0070	0.0070	0.0152	0.0066	0.0207	0.0168	0.0121	0.0105	0.0039	0.0090	0.0105	0.0152	0.0086	0.0062	0.0051	0.0078	0.0082	0.0062	0.0113	0.0094	0.0055	0.0066	0.0129	0.0160	0.0148	0.0125	0.0144	0.0086	0.0090	0.0101	0.0152	0.0109	0.0176	0.0129	0.0160	0.0062	0.0055	0.0101	0.0109	0.0156	0.0086	0.0172	0.0117	0.0047	0.0066	0.0059	0.0039	0.0078	0.0109	0.0098	0.0121	0.0031	0.0031	0.0215	0.0055	0.0023	0.0004	0.0000	0.0000	0.0000	0.0008	0.0000	0.0004	0.0004	0.0008	0.0000	0.0000	0.0004	0.0000	0.0012	0.0004	0.0004	0.0004	0.0000	0.0000	0.0000	0.0000	0.0000	0.0000	0.0000	0.0000	0.0000	0.0000	0.0000	0.0000	0.0000	0.0000	0.0000	0.0000	0.0000	0.0000	0.0000	0.0000	0.0000	0.0000	0.0000	0.0000	0.0000	0.0000	0.0000	0.0000	0.0000	0.0000	0.0000	0.0000	0.0000	0.0000	0.0000	0.0000	0.0000	0.0000	0.0000	0.0000	0.0000	0.0000	0.0000	0.0000	0.0000	0.0000	0.0000	0.0000	0.0000	0.0000	0.0000	0.0000	0.0000	0.0000	0.0000	0.0000	0.0000	0.0000	0.0000	0.0000	0.0000	0.0000	0.0000	0.0000	0.0000	0.0000	0.0000	0.0000	0.0000	0.0000	0.0000	0.0000	0.0000	0.0000	0.0000	0.0000	0.0000	0.0000	0.0000	0.0000	0.0000	0.0000	0.0000	0.0000	0.0000	0.0000	0.0000	0.0000	0.0000	0.0000	0.0000	0.0000	0.0000	0.0000	0.0000	0.0000	0.0000	0.0000	0.0000	0.0000	0.0000	0.0000	0.0000	0.0000	0.0000	0.0000	0.0000	0.0000	0.0000	0.0000	0.0000	0.0000	0.0000	0.0000	0.0000	0.0000	0.0000	0.0000	0.0000	0.0000	0.0000	0.0000	0.0000	0.0000	0.0000	0.0000	0.0000	0.0000	0.0000	0.0000	0.0000	0.0000	0.0000	0.0000	0.0000	0.0000	0.0000	0.0000	0.0000	0.0000	0.0000	0.0000	0.0000	0.0000	0.0000	0.0000	0.0000	0.0000	0.0000	0.0000	0.0000	0.0000	0.0000	0.0000	0.0000	0.0000	0.0000	0.0000	0.0000	0.0000	0.0000	0.0000	0.0000	0.0000	0.0000	0.0000	0.0000	0.0000	0.0000	0.0000	0.0000	0.0000	0.0000	0.0000	0.0000	0.0000	0.0000	0.0000	0.0000	0.0000	0.0000	0.0000	0.0000	0.0000	0.0000	0.0000	0.0000	0.0000	0.0000	0.0000	0.0000	0.0000	0.0000	0.0000	0.0000	0.0000	0.0000	0.0000	0.0000	0.0000	0.0000	0.0000	0.0000	0.0000	0.0000	0.0000	0.0000	0.0000	0.0000	0.0000	0.0000	0.0000	0.0000	0.0000	0.0000	0.0000	0.0000	0.0000	0.0000	0.0000	0.0000	0.0000	0.0000	0.0000	0.0000	0.0000	0.0000	0.0000	0.0000	0.0000	0.0000	0.0000	0.0000	0.0000	0.0000	0.0000	0.0000	0.0000	0.0000	0.0000	0.0000	0.0000	0.0000	0.0000	0.0000	0.0000	0.0000	0.0000	0.0000	0.0000	0.0000	0.0000	0.0000	0.0000	0.0000	0.0000	0.0000	0.0000	0.0000	0.0000	0.0000	0.0000	0.0000	0.0000	0.0000	0.0000
REACTIVITY:41	0.0000	0.0000	0.0000	0.0000	0.0000	0.0000	0.0000	0.0000	0.0000	0.0000	0.0000	0.0000	0.0000	0.0000	0.0000	0.0000	0.0000	0.0018	0.0141	0.0220	0.0097	0.0070	0.0088	0.0123	0.0035	0.0044	0.0044	0.0026	0.0079	0.0123	0.0053	0.0026	0.0044	0.0053	0.0053	0.0044	0.0088	0.0132	0.0000	1.0000	0.0000	0.0070	0.0123	0.0018	0.0062	0.0009	0.0053	0.0132	0.0150	0.0079	0.0044	0.0044	0.0070	0.0026	0.0044	0.0053	0.0026	0.0079	0.0115	0.0079	0.0070	0.0088	0.0123	0.0070	0.0097	0.0018	0.0070	0.0053	0.0044	0.0097	0.0106	0.0070	0.0044	0.0018	0.0106	0.0035	0.0070	0.0053	0.0185	0.0079	0.0141	0.0097	0.0070	0.0035	0.0097	0.0123	0.0115	0.0088	0.0088	0.0070	0.0070	0.0088	0.0053	0.0026	0.0035	0.0088	0.0088	0.0079	0.0097	0.0070	0.0044	0.0088	0.0097	0.0079	0.0088	0.0079	0.0150	0.0123	0.0070	0.0123	0.0203	0.0132	0.0106	0.0185	0.0185	0.0106	0.0115	0.0150	0.0079	0.0070	0.0035	0.0062	0.0035	0.0070	0.0053	0.0070	0.0062	0.0070	0.0079	0.0044	0.0044	0.0132	0.0079	0.0106	0.0079	0.0070	0.0026	0.0070	0.0062	0.0035	0.0115	0.0088	0.0088	0.0088	0.0159	0.0106	0.0106	0.0088	0.0053	0.0520	0.0564	0.1595	0.0344	0.0070	0.0097	0.0123	0.0062	0.0062	0.0044	0.0044	0.0141	0.0088	0.0053	0.0176	0.0115	0.0070	0.0088	0.0115	0.0088	0.0167	0.0176	0.0026	0.0176	0.0070	0.0044	0.0176	0.0115	0.0132	0.0035	0.0132	0.0079	0.0123	0.0018	0.0141	0.0062	0.0070	0.0035	0.0115	0.0070	0.0097	0.0062	0.0097	0.0097	0.0159	0.0097	0.0079	0.0053	0.0185	0.0132	0.0097	0.0097	0.0026	0.0053	0.0176	0.0132	0.0053	0.0026	0.0044	0.0079	0.0106	0.0097	0.0070	0.0141	0.0044	0.0132	0.0079	0.0097	0.0044	0.0026	0.0088	0.0070	0.0044	0.0150	0.0062	0.0097	0.0070	0.0141	0.0018	0.0185	0.0115	0.0256	0.0141	0.0150	0.0079	0.0088	0.0115	0.0150	0.0115	0.0044	0.0026	0.0044	0.0159	0.0062	0.0070	0.0115	0.0079	0.0132	0.0044	0.0070	0.0123	0.0185	0.0256	0.0062	0.0106	0.0079	0.0115	0.0097	0.0123	0.0123	0.0106	0.0194	0.0035	0.0106	0.0088	0.0079	0.0132	0.0132	0.0115	0.0194	0.0026	0.0088	0.0079	0.0062	0.0106	0.0070	0.0220	0.0150	0.0070	0.0009	0.0264	0.0115	0.0035	0.0009	0.0000	0.0009	0.0009	0.0000	0.0000	0.0009	0.0009	0.0018	0.0009	0.0026	0.0000	0.0026	0.0018	0.0000	0.0009	0.0000	0.0000	0.0000	0.0000	0.0000	0.0000	0.0000	0.0000	0.0000	0.0000	0.0000	0.0000	0.0000	0.0000	0.0000	0.0000	0.0000	0.0000	0.0000	0.0000	0.0000	0.0000	0.0000	0.0000	0.0000	0.0000	0.0000	0.0000	0.0000	0.0000	0.0000	0.0000	0.0000	0.0000	0.0000	0.0000	0.0000	0.0000	0.0000	0.0000	0.0000	0.0000	0.0000	0.0000	0.0000	0.0000	0.0000	0.0000	0.0000	0.0000	0.0000	0.0000	0.0000	0.0000	0.0000	0.0000	0.0000	0.0000	0.0000	0.0000	0.0000	0.0000	0.0000	0.0000	0.0000	0.0000	0.0000	0.0000	0.0000	0.0000	0.0000	0.0000	0.0000	0.0000	0.0000	0.0000	0.0000	0.0000	0.0000	0.0000	0.0000	0.0000	0.0000	0.0000	0.0000	0.0000	0.0000	0.0000	0.0000	0.0000	0.0000	0.0000	0.0000	0.0000	0.0000	0.0000	0.0000	0.0000	0.0000	0.0000	0.0000	0.0000	0.0000	0.0000	0.0000	0.0000	0.0000	0.0000	0.0000	0.0000	0.0000	0.0000	0.0000	0.0000	0.0000	0.0000	0.0000	0.0000	0.0000	0.0000	0.0000	0.0000	0.0000	0.0000	0.0000	0.0000	0.0000	0.0000	0.0000	0.0000	0.0000	0.0000	0.0000	0.0000	0.0000	0.0000	0.0000	0.0000	0.0000	0.0000	0.0000	0.0000	0.0000	0.0000	0.0000	0.0000	0.0000	0.0000	0.0000	0.0000	0.0000	0.0000	0.0000	0.0000	0.0000	0.0000	0.0000	0.0000	0.0000	0.0000	0.0000	0.0000	0.0000	0.0000	0.0000	0.0000	0.0000	0.0000	0.0000	0.0000	0.0000	0.0000	0.0000	0.0000	0.0000	0.0000	0.0000	0.0000	0.0000	0.0000	0.0000	0.0000	0.0000	0.0000	0.0000	0.0000	0.0000	0.0000	0.0000	0.0000	0.0000	0.0000	0.0000	0.0000	0.0000	0.0000	0.0000	0.0000	0.0000	0.0000	0.0000	0.0000	0.0000	0.0000	0.0000	0.0000	0.0000	0.0000	0.0000	0.0000	0.0000	0.0000	0.0000	0.0000	0.0000	0.0000	0.0000	0.0000	0.0000	0.0000	0.0000	0.0000	0.0000	0.0000	0.0000	0.0000	0.0000	0.0000	0.0000	0.0000	0.0000	0.0000	0.0000	0.0000	0.0000	0.0000	0.0000	0.0000	0.0000	0.0000	0.0000	0.0000	0.0000	0.0000	0.0000	0.0000	0.0000	0.0000	0.0000	0.0000	0.0000	0.0000	0.0000	0.0000	0.0000	0.0000	0.0000	0.0000	0.0000	0.0000	0.0000	0.0000	0.0000	0.0000	0.0000	0.0000	0.0000
REACTIVITY:42	0.0000	0.0000	0.0000	0.0000	0.0000	0.0000	0.0000	0.0000	0.0000	0.0000	0.0000	0.0000	0.0000	0.0000	0.0000	0.0000	0.0000	0.0022	0.0110	0.0038	0.0060	0.0038	0.0274	0.0115	0.0049	0.0027	0.0038	0.0055	0.0060	0.0121	0.0055	0.0071	0.0055	0.0016	0.0060	0.0082	0.0088	0.0082	0.0148	0.0000	1.0000	0.0000	0.0093	0.0049	0.0077	0.0027	0.0077	0.0077	0.0121	0.0071	0.0055	0.0033	0.0038	0.0055	0.0126	0.0049	0.0044	0.0033	0.0093	0.0126	0.0203	0.0077	0.0132	0.0148	0.0099	0.0044	0.0011	0.0060	0.0033	0.0049	0.0121	0.0044	0.0088	0.0093	0.0093	0.0077	0.0088	0.0066	0.0154	0.0121	0.0093	0.0115	0.0104	0.0099	0.0154	0.0088	0.0137	0.0093	0.0099	0.0082	0.0110	0.0181	0.0077	0.0154	0.0154	0.0115	0.0082	0.0055	0.0121	0.0088	0.0049	0.0093	0.0044	0.0038	0.0082	0.0093	0.0066	0.0082	0.0071	0.0115	0.0154	0.0115	0.0137	0.0214	0.0219	0.0060	0.0170	0.0137	0.0132	0.0077	0.0071	0.0170	0.0066	0.0060	0.0060	0.0143	0.0099	0.0159	0.0066	0.0077	0.0093	0.0077	0.0082	0.0044	0.0099	0.0137	0.0060	0.0077	0.0115	0.0088	0.0104	0.0143	0.0132	0.0164	0.0126	0.0088	0.0121	0.0093	0.0060	0.0603	0.0713	0.2571	0.0274	0.0060	0.0110	0.0132	0.0099	0.0038	0.0049	0.0082	0.0110	0.0082	0.0088	0.0132	0.0049	0.0038	0.0066	0.0132	0.0121	0.0181	0.0197	0.0088	0.0197	0.0071	0.0071	0.0170	0.0049	0.0077	0.0066	0.0104	0.0121	0.0104	0.0066	0.0071	0.0055	0.0126	0.0110	0.0077	0.0099	0.0088	0.0027	0.0104	0.0115	0.0126	0.0060	0.0082	0.0077	0.0077	0.0121	0.0110	0.0088	0.0082	0.0104	0.0121	0.0143	0.0071	0.0044	0.0088	0.0093	0.0208	0.0099	0.0077	0.0099	0.0071	0.0077	0.0082	0.0049	0.0038	0.0055	0.0088	0.0055	0.0066	0.0060	0.0049	0.0093	0.0066	0.0099	0.0071	0.0208	0.0104	0.0280	0.0143	0.0208	0.0099	0.0115	0.0110	0.0104	0.0088	0.0143	0.0055	0.0033	0.0110	0.0110	0.0071	0.0088	0.0137	0.0033	0.0066	0.0126	0.0126	0.0175	0.0132	0.0132	0.0093	0.0071	0.0082	0.0055	0.0077	0.0071	0.0115	0.0208	0.0132	0.0110	0.0126	0.0164	0.0137	0.0132	0.0175	0.0132	0.0055	0.0088	0.0044	0.0049	0.0077	0.0088	0.0154	0.0121	0.0033	0.0066	0.0241	0.0060	0.0011	0.0005	0.0000	0.0000	0.0000	0.0000	0.0000	0.0005	0.0000	0.0000	0.0000	0.0011	0.0000	0.0000	0.0000	0.0005	0.0000	0.0005	0.0000	0.0000	0.0000	0.0000	0.0000	0.0000	0.0000	0.0000	0.0000	0.0000	0.0000	0.0000	0.0000	0.0000	0.0000	0.0000	0.0000	0.0000	0.0000	0.0000	0.0000	0.0000	0.0000	0.0000	0.0000	0.0000	0.0000	0.0000	0.0000	0.0000	0.0000	0.0000	0.0000	0.0000	0.0000	0.0000	0.0000	0.0000	0.0000	0.0000	0.0000	0.0000	0.0000	0.0000	0.0000	0.0000	0.0000	0.0000	0.0000	0.0000	0.0000	0.0000	0.0000	0.0000	0.0000	0.0000	0.0000	0.0000	0.0000	0.0000	0.0000	0.0000	0.0000	0.0000	0.0000	0.0000	0.0000	0.0000	0.0000	0.0000	0.0000	0.0000	0.0000	0.0000	0.0000	0.0000	0.0000	0.0000	0.0000	0.0000	0.0000	0.0000	0.0000	0.0000	0.0000	0.0000	0.0000	0.0000	0.0000	0.0000	0.0000	0.0000	0.0000	0.0000	0.0000	0.0000	0.0000	0.0000	0.0000	0.0000	0.0000	0.0000	0.0000	0.0000	0.0000	0.0000	0.0000	0.0000	0.0000	0.0000	0.0000	0.0000	0.0000	0.0000	0.0000	0.0000	0.0000	0.0000	0.0000	0.0000	0.0000	0.0000	0.0000	0.0000	0.0000	0.0000	0.0000	0.0000	0.0000	0.0000	0.0000	0.0000	0.0000	0.0000	0.0000	0.0000	0.0000	0.0000	0.0000	0.0000	0.0000	0.0000	0.0000	0.0000	0.0000	0.0000	0.0000	0.0000	0.0000	0.0000	0.0000	0.0000	0.0000	0.0000	0.0000	0.0000	0.0000	0.0000	0.0000	0.0000	0.0000	0.0000	0.0000	0.0000	0.0000	0.0000	0.0000	0.0000	0.0000	0.0000	0.0000	0.0000	0.0000	0.0000	0.0000	0.0000	0.0000	0.0000	0.0000	0.0000	0.0000	0.0000	0.0000	0.0000	0.0000	0.0000	0.0000	0.0000	0.0000	0.0000	0.0000	0.0000	0.0000	0.0000	0.0000	0.0000	0.0000	0.0000	0.0000	0.0000	0.0000	0.0000	0.0000	0.0000	0.0000	0.0000	0.0000	0.0000	0.0000	0.0000	0.0000	0.0000	0.0000	0.0000	0.0000	0.0000	0.0000	0.0000	0.0000	0.0000	0.0000	0.0000	0.0000	0.0000	0.0000	0.0000	0.0000	0.0000	0.0000	0.0000	0.0000	0.0000	0.0000	0.0000	0.0000	0.0000	0.0000	0.0000	0.0000	0.0000	0.0000	0.0000	0.0000	0.0000	0.0000	0.0000	0.0000	0.0000	0.0000	0.0000	0.0000	0.0000	0.0000	0.0000	0.0000	0.0000	0.0000	0.0000	0.0000	0.0000	0.0000	0.0000	0.0000	0.0000	0.0000	0.0000
REACTIVITY:43	0.0000	0.0000	0.0000	0.0000	0.0000	0.0000	0.0000	0.0000	0.0000	0.0000	0.0000	0.0000	0.0000	0.0000	0.0000	0.0000	0.0000	0.0013	0.0188	0.0088	0.0025	0.0050	0.0125	0.0088	0.0000	0.0063	0.0025	0.0025	0.0013	0.0050	0.0050	0.0088	0.0063	0.0125	0.0125	0.0063	0.0125	0.0050	0.0175	0.0100	0.0000	1.0000	0.0000	0.0038	0.0088	0.0025	0.0088	0.0088	0.0125	0.0138	0.0063	0.0038	0.0050	0.0025	0.0150	0.0063	0.0100	0.0088	0.0138	0.0113	0.0238	0.0050	0.0088	0.0063	0.0075	0.0088	0.0075	0.0063	0.0063	0.0163	0.0100	0.0038	0.0125	0.0088	0.0050	0.0075	0.0038	0.0050	0.0038	0.0088	0.0125	0.0113	0.0063	0.0050	0.0088	0.0100	0.0163	0.0025	0.0100	0.0038	0.0075	0.0113	0.0063	0.0125	0.0088	0.0113	0.0200	0.0063	0.0100	0.0100	0.0113	0.0150	0.0200	0.0138	0.0075	0.0075	0.0088	0.0038	0.0075	0.0075	0.0050	0.0113	0.0138	0.0250	0.0150	0.0100	0.0100	0.0150	0.0063	0.0088	0.0063	0.0100	0.0038	0.0150	0.0175	0.0075	0.0138	0.0075	0.0100	0.0125	0.0050	0.0088	0.0063	0.0088	0.0050	0.0100	0.0138	0.0050	0.0063	0.0050	0.0138	0.0088	0.0138	0.0150	0.0138	0.0088	0.0100	0.0050	0.0025	0.0638	0.0438	0.3004	0.0338	0.0088	0.0038	0.0125	0.0138	0.0113	0.0038	0.0088	0.0175	0.0100	0.0063	0.0113	0.0100	0.0075	0.0100	0.0100	0.0113	0.0225	0.0113	0.0038	0.0250	0.0113	0.0088	0.0275	0.0125	0.0075	0.0063	0.0188	0.0075	0.0163	0.0075	0.0050	0.0125	0.0150	0.0100	0.0075	0.0088	0.0088	0.0163	0.0113	0.0000	0.0250	0.0075	0.0075	0.0088	0.0100	0.0113	0.0175	0.0175	0.0138	0.0138	0.0188	0.0113	0.0075	0.0038	0.0150	0.0175	0.0063	0.0088	0.0138	0.0050	0.0050	0.0125	0.0100	0.0100	0.0025	0.0063	0.0075	0.0038	0.0025	0.0038	0.0000	0.0138	0.0025	0.0275	0.0125	0.0238	0.0113	0.0225	0.0213	0.0200	0.0038	0.0038	0.0125	0.0113	0.0150	0.0163	0.0038	0.0050	0.0213	0.0138	0.0100	0.0113	0.0125	0.0075	0.0063	0.0100	0.0150	0.0163	0.0088	0.0150	0.0163	0.0050	0.0138	0.0113	0.0175	0.0163	0.0138	0.0188	0.0088	0.0088	0.0113	0.0088	0.0150	0.0100	0.0138	0.0150	0.0113	0.0138	0.0075	0.0100	0.0025	0.0138	0.0138	0.0100	0.0063	0.0013	0.0338	0.0075	0.0000	0.0000	0.0000	0.0000	0.0013	0.0000	0.0000	0.0000	0.0000	0.0000	0.0025	0.0000	0.0025	0.0013	0.0000	0.0000	0.0025	0.0013	0.0000	0.0000	0.0000	0.0000	0.0000	0.0000	0.0000	0.0000	0.0000	0.0000	0.0000	0.0000	0.0000	0.0000	0.0000	0.0000	0.0000	0.0000	0.0000	0.0000	0.0000	0.0000	0.0000	0.0000	0.0000	0.0000	0.0000	0.0000	0.0000	0.0000	0.0000	0.0000	0.0000	0.0000	0.0000	0.0000	0.0000	0.0000	0.0000	0.0000	0.0000	0.0000	0.0000	0.0000	0.0000	0.0000	0.0000	0.0000	0.0000	0.0000	0.0000	0.0000	0.0000	0.0000	0.0000	0.0000	0.0000	0.0000	0.0000	0.0000	0.0000	0.0000	0.0000	0.0000	0.0000	0.0000	0.0000	0.0000	0.0000	0.0000	0.0000	0.0000	0.0000	0.0000	0.0000	0.0000	0.0000	0.0000	0.0000	0.0000	0.0000	0.0000	0.0000	0.0000	0.0000	0.0000	0.0000	0.0000	0.0000	0.0000	0.0000	0.0000	0.0000	0.0000	0.0000	0.0000	0.0000	0.0000	0.0000	0.0000	0.0000	0.0000	0.0000	0.0000	0.0000	0.0000	0.0000	0.0000	0.0000	0.0000	0.0000	0.0000	0.0000	0.0000	0.0000	0.0000	0.0000	0.0000	0.0000	0.0000	0.0000	0.0000	0.0000	0.0000	0.0000	0.0000	0.0000	0.0000	0.0000	0.0000	0.0000	0.0000	0.0000	0.0000	0.0000	0.0000	0.0000	0.0000	0.0000	0.0000	0.0000	0.0000	0.0000	0.0000	0.0000	0.0000	0.0000	0.0000	0.0000	0.0000	0.0000	0.0000	0.0000	0.0000	0.0000	0.0000	0.0000	0.0000	0.0000	0.0000	0.0000	0.0000	0.0000	0.0000	0.0000	0.0000	0.0000	0.0000	0.0000	0.0000	0.0000	0.0000	0.0000	0.0000	0.0000	0.0000	0.0000	0.0000	0.0000	0.0000	0.0000	0.0000	0.0000	0.0000	0.0000	0.0000	0.0000	0.0000	0.0000	0.0000	0.0000	0.0000	0.0000	0.0000	0.0000	0.0000	0.0000	0.0000	0.0000	0.0000	0.0000	0.0000	0.0000	0.0000	0.0000	0.0000	0.0000	0.0000	0.0000	0.0000	0.0000	0.0000	0.0000	0.0000	0.0000	0.0000	0.0000	0.0000	0.0000	0.0000	0.0000	0.0000	0.0000	0.0000	0.0000	0.0000	0.0000	0.0000	0.0000	0.0000	0.0000	0.0000	0.0000	0.0000	0.0000	0.0000	0.0000	0.0000	0.0000	0.0000	0.0000	0.0000	0.0000	0.0000	0.0000	0.0000	0.0000	0.0000	0.0000	0.0000	0.0000	0.0000	0.0000	0.0000	0.0000	0.0000	0.0000	0.0000	0.0000	0.0000	0.0000	0.0000	0.0000	0.0000	0.0000	0.0000
REACTIVITY:44	0.0000	0.0000	0.0000	0.0000	0.0000	0.0000	0.0000	0.0000	0.0000	0.0000	0.0000	0.0000	0.0000	0.0000	0.0000	0.0000	0.0000	0.0010	0.0089	0.0030	0.0020	0.0138	0.0226	0.0089	0.0069	0.0049	0.0059	0.0020	0.0039	0.0148	0.0069	0.0059	0.0069	0.0049	0.0079	0.0030	0.0059	0.0118	0.0226	0.0138	0.0167	0.0000	1.0000	0.0000	0.0030	0.0069	0.0059	0.0118	0.0039	0.0049	0.0039	0.0079	0.0030	0.0039	0.0098	0.0039	0.0069	0.0049	0.0108	0.0128	0.0108	0.0079	0.0108	0.0059	0.0000	0.0059	0.0128	0.0039	0.0079	0.0138	0.0030	0.0049	0.0128	0.0108	0.0089	0.0039	0.0079	0.0059	0.0079	0.0049	0.0167	0.0118	0.0118	0.0049	0.0157	0.0098	0.0108	0.0089	0.0108	0.0049	0.0098	0.0098	0.0118	0.0039	0.0049	0.0039	0.0098	0.0118	0.0128	0.0010	0.0089	0.0108	0.0128	0.0098	0.0089	0.0089	0.0098	0.0079	0.0059	0.0089	0.0059	0.0069	0.0177	0.0177	0.0177	0.0118	0.0167	0.0079	0.0108	0.0089	0.0039	0.0197	0.0030	0.0069	0.0059	0.0148	0.0059	0.0177	0.0098	0.0089	0.0089	0.0098	0.0069	0.0069	0.0039	0.0030	0.0098	0.0108	0.0039	0.0039	0.0128	0.0030	0.0108	0.0207	0.0108	0.0079	0.0089	0.0069	0.0108	0.0728	0.0581	0.2156	0.0354	0.0148	0.0049	0.0098	0.0118	0.0138	0.0049	0.0079	0.0128	0.0197	0.0108	0.0138	0.0138	0.0059	0.0128	0.0118	0.0167	0.0059	0.0118	0.0079	0.0138	0.0098	0.0098	0.0197	0.0069	0.0197	0.0079	0.0069	0.0098	0.0089	0.0010	0.0128	0.0128	0.0079	0.0098	0.0039	0.0089	0.0128	0.0079	0.0177	0.0079	0.0108	0.0079	0.0089	0.0108	0.0059	0.0079	0.0167	0.0128	0.0030	0.0089	0.0128	0.0118	0.0069	0.0059	0.0020	0.0148	0.0118	0.0020	0.0059	0.0118	0.0069	0.0079	0.0059	0.0079	0.0010	0.0049	0.0138	0.0030	0.0098	0.0079	0.0059	0.0118	0.0010	0.0079	0.0089	0.0177	0.0157	0.0285	0.0148	0.0128	0.0118	0.0059	0.0128	0.0148	0.0039	0.0128	0.0098	0.0049	0.0128	0.0167	0.0020	0.0148	0.0108	0.0069	0.0157	0.0207	0.0118	0.0128	0.0118	0.0207	0.0069	0.0079	0.0098	0.0128	0.0177	0.0108	0.0157	0.0167	0.0118	0.0089	0.0197	0.0108	0.0098	0.0079	0.0079	0.0138	0.0059	0.0059	0.0069	0.0079	0.0030	0.0079	0.0148	0.0030	0.0069	0.0020	0.0295	0.0108	0.0010	0.0000	0.0010	0.0000	0.0010	0.0000	0.0000	0.0000	0.0000	0.0000	0.0000	0.0010	0.0000	0.0010	0.0000	0.0000	0.0000	0.0000	0.0000	0.0000	0.0000	0.0000	0.0000	0.0000	0.0000	0.0000	0.0000	0.0000	0.0000	0.0000	0.0000	0.0000	0.0000	0.0000	0.0000	0.0000	0.0000	0.0000	0.0000	0.0000	0.0000	0.0000	0.0000	0.0000	0.0000	0.0000	0.0000	0.0000	0.0000	0.0000	0.0000	0.0000	0.0000	0.0000	0.0000	0.0000	0.0000	0.0000	0.0000	0.0000	0.0000	0.0000	0.0000	0.0000	0.0000	0.0000	0.0000	0.0000	0.0000	0.0000	0.0000	0.0000	0.0000	0.0000	0.0000	0.0000	0.0000	0.0000	0.0000	0.0000	0.0000	0.0000	0.0000	0.0000	0.0000	0.0000	0.0000	0.0000	0.0000	0.0000	0.0000	0.0000	0.0000	0.0000	0.0000	0.0000	0.0000	0.0000	0.0000	0.0000	0.0000	0.0000	0.0000	0.0000	0.0000	0.0000	0.0000	0.0000	0.0000	0.0000	0.0000	0.0000	0.0000	0.0000	0.0000	0.0000	0.0000	0.0000	0.0000	0.0000	0.0000	0.0000	0.0000	0.0000	0.0000	0.0000	0.0000	0.0000	0.0000	0.0000	0.0000	0.0000	0.0000	0.0000	0.0000	0.0000	0.0000	0.0000	0.0000	0.0000	0.0000	0.0000	0.0000	0.0000	0.0000	0.0000	0.0000	0.0000	0.0000	0.0000	0.0000	0.0000	0.0000	0.0000	0.0000	0.0000	0.0000	0.0000	0.0000	0.0000	0.0000	0.0000	0.0000	0.0000	0.0000	0.0000	0.0000	0.0000	0.0000	0.0000	0.0000	0.0000	0.0000	0.0000	0.0000	0.0000	0.0000	0.0000	0.0000	0.0000	0.0000	0.0000	0.0000	0.0000	0.0000	0.0000	0.0000	0.0000	0.0000	0.0000	0.0000	0.0000	0.0000	0.0000	0.0000	0.0000	0.0000	0.0000	0.0000	0.0000	0.0000	0.0000	0.0000	0.0000	0.0000	0.0000	0.0000	0.0000	0.0000	0.0000	0.0000	0.0000	0.0000	0.0000	0.0000	0.0000	0.0000	0.0000	0.0000	0.0000	0.0000	0.0000	0.0000	0.0000	0.0000	0.0000	0.0000	0.0000	0.0000	0.0000	0.0000	0.0000	0.0000	0.0000	0.0000	0.0000	0.0000	0.0000	0.0000	0.0000	0.0000	0.0000	0.0000	0.0000	0.0000	0.0000	0.0000	0.0000	0.0000	0.0000	0.0000	0.0000	0.0000	0.0000	0.0000	0.0000	0.0000	0.0000	0.0000	0.0000	0.0000	0.0000	0.0000	0.0000	0.0000	0.0000	0.0000	0.0000	0.0000	0.0000	0.0000	0.0000	0.0000	0.0000	0.0000	0.0000	0.0000	0.0000	0.0000	0.0000	0.0000	0.0000	0.0000	0.0000
REACTIVITY:45	0.0000	0.0000	0.0000	0.0000	0.0000	0.0000	0.0000	0.0000	0.0000	0.0000	0.0000	0.0000	0.0000	0.0000	0.0000	0.0000	0.0000	0.0012	0.0095	0.0012	0.0142	0.0059	0.0166	0.0225	0.0036	0.0071	0.0059	0.0024	0.0071	0.0107	0.0024	0.0047	0.0047	0.0059	0.0083	0.0071	0.0047	0.0083	0.0166	0.0024	0.0107	0.0036	0.0000	1.0000	0.0000	0.0059	0.0024	0.0059	0.0107	0.0059	0.0047	0.0036	0.0083	0.0000	0.0083	0.0000	0.0095	0.0047	0.0083	0.0178	0.0202	0.0119	0.0142	0.0107	0.0083	0.0012	0.0095	0.0083	0.0166	0.0190	0.0095	0.0083	0.0083	0.0119	0.0083	0.0047	0.0071	0.0036	0.0190	0.0059	0.0142	0.0166	0.0071	0.0154	0.0119	0.0142	0.0190	0.0024	0.0071	0.0036	0.0130	0.0059	0.0119	0.0059	0.0047	0.0130	0.0083	0.0095	0.0119	0.0107	0.0119	0.0047	0.0071	0.0107	0.0071	0.0130	0.0142	0.0095	0.0107	0.0154	0.0095	0.0095	0.0178	0.0190	0.0142	0.0107	0.0095	0.0225	0.0095	0.0071	0.0071	0.0225	0.0012	0.0119	0.0095	0.0178	0.0130	0.0119	0.0071	0.0107	0.0059	0.0119	0.0059	0.0202	0.0083	0.0059	0.0095	0.0036	0.0107	0.0059	0.0071	0.0119	0.0071	0.0095	0.0154	0.0071	0.0059	0.0178	0.0142	0.0795	0.0486	0.2206	0.0297	0.0107	0.0047	0.0178	0.0059	0.0107	0.0083	0.0047	0.0166	0.0059	0.0059	0.0083	0.0047	0.0083	0.0059	0.0119	0.0107	0.0154	0.0142	0.0012	0.0261	0.0071	0.0095	0.0154	0.0071	0.0095	0.0083	0.0059	0.0071	0.0095	0.0095	0.0095	0.0059	0.0142	0.0071	0.0142	0.0083	0.0095	0.0083	0.0119	0.0036	0.0178	0.0107	0.0166	0.0036	0.0071	0.0166	0.0059	0.0059	0.0059	0.0107	0.0178	0.0154	0.0095	0.0047	0.0059	0.0095	0.0107	0.0095	0.0047	0.0083	0.0036	0.0083	0.0059	0.0047	0.0047	0.0095	0.0202	0.0047	0.0071	0.0142	0.0083	0.0059	0.0036	0.0178	0.0059	0.0166	0.0119	0.0249	0.0059	0.0190	0.0130	0.0047	0.0107	0.0142	0.0214	0.0202	0.0047	0.0036	0.0107	0.0059	0.0130	0.0237	0.0083	0.0047	0.0190	0.0166	0.0142	0.0261	0.0071	0.0119	0.0154	0.0107	0.0202	0.0071	0.0154	0.0166	0.0154	0.0297	0.0166	0.0107	0.0249	0.0154	0.0130	0.0107	0.0119	0.0142	0.0036	0.0024	0.0119	0.0059	0.0095	0.0083	0.0190	0.0119	0.0071	0.0047	0.0261	0.0036	0.0036	0.0000	0.0000	0.0000	0.0000	0.0000	0.0000	0.0000	0.0000	0.0000	0.0000	0.0000	0.0000	0.0000	0.0000	0.0000	0.0000	0.0000	0.0000	0.0000	0.0000	0.0000	0.0000	0.0000	0.0000	0.0000	0.0000	0.0000	0.0000	0.0000	0.0000	0.0000	0.0000	0.0000	0.0000	0.0000	0.0000	0.0000	0.0000	0.0000	0.0000	0.0000	0.0000	0.0000	0.0000	0.0000	0.0000	0.0000	0.0000	0.0000	0.0000	0.0000	0.0000	0.0000	0.0000	0.0000	0.0000	0.0000	0.0000	0.0000	0.0000	0.0000	0.0000	0.0000	0.0000	0.0000	0.0000	0.0000	0.0000	0.0000	0.0000	0.0000	0.0000	0.0000	0.0000	0.0000	0.0000	0.0000	0.0000	0.0000	0.0000	0.0000	0.0000	0.0000	0.0000	0.0000	0.0000	0.0000	0.0000	0.0000	0.0000	0.0000	0.0000	0.0000	0.0000	0.0000	0.0000	0.0000	0.0000	0.0000	0.0000	0.0000	0.0000	0.0000	0.0000	0.0000	0.0000	0.0000	0.0000	0.0000	0.0000	0.0000	0.0000	0.0000	0.0000	0.0000	0.0000	0.0000	0.0000	0.0000	0.0000	0.0000	0.0000	0.0000	0.0000	0.0000	0.0000	0.0000	0.0000	0.0000	0.0000	0.0000	0.0000	0.0000	0.0000	0.0000	0.0000	0.0000	0.0000	0.0000	0.0000	0.0000	0.0000	0.0000	0.0000	0.0000	0.0000	0.0000	0.0000	0.0000	0.0000	0.0000	0.0000	0.0000	0.0000	0.0000	0.0000	0.0000	0.0000	0.0000	0.0000	0.0000	0.0000	0.0000	0.0000	0.0000	0.0000	0.0000	0.0000	0.0000	0.0000	0.0000	0.0000	0.0000	0.0000	0.0000	0.0000	0.0000	0.0000	0.0000	0.0000	0.0000	0.0000	0.0000	0.0000	0.0000	0.0000	0.0000	0.0000	0.0000	0.0000	0.0000	0.0000	0.0000	0.0000	0.0000	0.0000	0.0000	0.0000	0.0000	0.0000	0.0000	0.0000	0.0000	0.0000	0.0000	0.0000	0.0000	0.0000	0.0000	0.0000	0.0000	0.0000	0.0000	0.0000	0.0000	0.0000	0.0000	0.0000	0.0000	0.0000	0.0000	0.0000	0.0000	0.0000	0.0000	0.0000	0.0000	0.0000	0.0000	0.0000	0.0000	0.0000	0.0000	0.0000	0.0000	0.0000	0.0000	0.0000	0.0000	0.0000	0.0000	0.0000	0.0000	0.0000	0.0000	0.0000	0.0000	0.0000	0.0000	0.0000	0.0000	0.0000	0.0000	0.0000	0.0000	0.0000	0.0000	0.0000	0.0000	0.0000	0.0000	0.0000	0.0000	0.0000	0.0000	0.0000	0.0000	0.0000	0.0000	0.0000	0.0000	0.0000	0.0000	0.0000	0.0000	0.0000	0.0000	0.0000	0.0000	0.0000	0.0000	0.0000	0.0000
REACTIVITY:46	0.0000	0.0000	0.0000	0.0000	0.0000	0.0000	0.0000	0.0000	0.0000	0.0000	0.0000	0.0000	0.0000	0.0000	0.0000	0.0000	0.0000	0.0000	0.0077	0.0086	0.0017	0.0034	0.0248	0.0248	0.0043	0.0009	0.0111	0.0017	0.0094	0.0128	0.0086	0.0137	0.0103	0.0051	0.0034	0.0051	0.0094	0.0128	0.0205	0.0060	0.0120	0.0060	0.0026	0.0000	1.0000	0.0000	0.0034	0.0154	0.0068	0.0068	0.0086	0.0068	0.0060	0.0051	0.0043	0.0051	0.0068	0.0068	0.0163	0.0163	0.0120	0.0094	0.0137	0.0128	0.0060	0.0043	0.0068	0.0043	0.0077	0.0103	0.0137	0.0060	0.0051	0.0060	0.0068	0.0068	0.0034	0.0043	0.0086	0.0077	0.0128	0.0171	0.0060	0.0026	0.0086	0.0128	0.0120	0.0103	0.0043	0.0068	0.0086	0.0094	0.0068	0.0103	0.0103	0.0103	0.0154	0.0086	0.0086	0.0103	0.0128	0.0103	0.0137	0.0128	0.0077	0.0086	0.0214	0.0077	0.0043	0.0051	0.0145	0.0094	0.0171	0.0222	0.0180	0.0068	0.0111	0.0128	0.0111	0.0086	0.0077	0.0231	0.0077	0.0086	0.0068	0.0214	0.0077	0.0128	0.0043	0.0103	0.0034	0.0103	0.0086	0.0034	0.0086	0.0120	0.0043	0.0051	0.0077	0.0051	0.0034	0.0163	0.0120	0.0171	0.0222	0.0077	0.0128	0.0068	0.0068	0.0761	0.0539	0.2395	0.0351	0.0068	0.0137	0.0111	0.0111	0.0034	0.0077	0.0051	0.0128	0.0154	0.0043	0.0120	0.0103	0.0051	0.0068	0.0086	0.0137	0.0197	0.0205	0.0060	0.0137	0.0060	0.0060	0.0154	0.0086	0.0094	0.0094	0.0222	0.0111	0.0120	0.0086	0.0068	0.0077	0.0180	0.0060	0.0077	0.0086	0.0086	0.0068	0.0094	0.0137	0.0145	0.0068	0.0068	0.0068	0.0163	0.0205	0.0068	0.0154	0.0171	0.0111	0.0128	0.0103	0.0043	0.0051	0.0077	0.0068	0.0060	0.0103	0.0068	0.0077	0.0026	0.0145	0.0086	0.0120	0.0026	0.0128	0.0111	0.0017	0.0051	0.0017	0.0043	0.0137	0.0051	0.0051	0.0077	0.0248	0.0094	0.0291	0.0120	0.0240	0.0034	0.0051	0.0094	0.0154	0.0094	0.0051	0.0128	0.0077	0.0120	0.0094	0.0068	0.0128	0.0086	0.0086	0.0077	0.0145	0.0154	0.0094	0.0154	0.0103	0.0086	0.0043	0.0111	0.0068	0.0086	0.0154	0.0145	0.0299	0.0154	0.0060	0.0137	0.0051	0.0103	0.0180	0.0222	0.0094	0.0034	0.0060	0.0111	0.0009	0.0111	0.0111	0.0180	0.0077	0.0077	0.0145	0.0257	0.0068	0.0026	0.0000	0.0000	0.0000	0.0000	0.0000	0.0000	0.0009	0.0000	0.0000	0.0009	0.0000	0.0000	0.0000	0.0000	0.0000	0.0009	0.0000	0.0000	0.0000	0.0000	0.0000	0.0000	0.0000	0.0000	0.0000	0.0000	0.0000	0.0000	0.0000	0.0000	0.0000	0.0000	0.0000	0.0000	0.0000	0.0000	0.0000	0.0000	0.0000	0.0000	0.0000	0.0000	0.0000	0.0000	0.0000	0.0000	0.0000	0.0000	0.0000	0.0000	0.0000	0.0000	0.0000	0.0000	0.0000	0.0000	0.0000	0.0000	0.0000	0.0000	0.0000	0.0000	0.0000	0.0000	0.0000	0.0000	0.0000	0.0000	0.0000	0.0000	0.0000	0.0000	0.0000	0.0000	0.0000	0.0000	0.0000	0.0000	0.0000	0.0000	0.0000	0.0000	0.0000	0.0000	0.0000	0.0000	0.0000	0.0000	0.0000	0.0000	0.0000	0.0000	0.0000	0.0000	0.0000	0.0000	0.0000	0.0000	0.0000	0.0000	0.0000	0.0000	0.0000	0.0000	0.0000	0.0000	0.0000	0.0000	0.0000	0.0000	0.0000	0.0000	0.0000	0.0000	0.0000	0.0000	0.0000	0.0000	0.0000	0.0000	0.0000	0.0000	0.0000	0.0000	0.0000	0.0000	0.0000	0.0000	0.0000	0.0000	0.0000	0.0000	0.0000	0.0000	0.0000	0.0000	0.0000	0.0000	0.0000	0.0000	0.0000	0.0000	0.0000	0.0000	0.0000	0.0000	0.0000	0.0000	0.0000	0.0000	0.0000	0.0000	0.0000	0.0000	0.0000	0.0000	0.0000	0.0000	0.0000	0.0000	0.0000	0.0000	0.0000	0.0000	0.0000	0.0000	0.0000	0.0000	0.0000	0.0000	0.0000	0.0000	0.0000	0.0000	0.0000	0.0000	0.0000	0.0000	0.0000	0.0000	0.0000	0.0000	0.0000	0.0000	0.0000	0.0000	0.0000	0.0000	0.0000	0.0000	0.0000	0.0000	0.0000	0.0000	0.0000	0.0000	0.0000	0.0000	0.0000	0.0000	0.0000	0.0000	0.0000	0.0000	0.0000	0.0000	0.0000	0.0000	0.0000	0.0000	0.0000	0.0000	0.0000	0.0000	0.0000	0.0000	0.0000	0.0000	0.0000	0.0000	0.0000	0.0000	0.0000	0.0000	0.0000	0.0000	0.0000	0.0000	0.0000	0.0000	0.0000	0.0000	0.0000	0.0000	0.0000	0.0000	0.0000	0.0000	0.0000	0.0000	0.0000	0.0000	0.0000	0.0000	0.0000	0.0000	0.0000	0.0000	0.0000	0.0000	0.0000	0.0000	0.0000	0.0000	0.0000	0.0000	0.0000	0.0000	0.0000	0.0000	0.0000	0.0000	0.0000	0.0000	0.0000	0.0000	0.0000	0.0000	0.0000	0.0000	0.0000	0.0000	0.0000	0.0000	0.0000	0.0000	0.0000	0.0000	0.0000	0.0000	0.0000	0.0000	0.0000
REACTIVITY:47	0.0000	0.0000	0.0000	0.0000	0.0000	0.0000	0.0000	0.0000	0.0000	0.0000	0.0000	0.0000	0.0000	0.0000	0.0000	0.0000	0.0000	0.0000	0.0044	0.0044	0.0074	0.0015	0.0178	0.0178	0.0030	0.0059	0.0104	0.0030	0.0074	0.0074	0.0044	0.0000	0.0015	0.0089	0.0030	0.0074	0.0089	0.0118	0.0089	0.0015	0.0074	0.0030	0.0104	0.0074	0.0000	1.0000	0.0000	0.0089	0.0089	0.0089	0.0074	0.0044	0.0044	0.0000	0.0059	0.0030	0.0178	0.0030	0.0059	0.0118	0.0074	0.0044	0.0015	0.0118	0.0044	0.0015	0.0104	0.0000	0.0104	0.0059	0.0133	0.0059	0.0118	0.0044	0.0104	0.0118	0.0104	0.0059	0.0044	0.0089	0.0074	0.0089	0.0044	0.0118	0.0089	0.0104	0.0074	0.0015	0.0148	0.0059	0.0059	0.0089	0.0059	0.0118	0.0089	0.0118	0.0089	0.0015	0.0133	0.0089	0.0074	0.0118	0.0133	0.0015	0.0104	0.0118	0.0118	0.0030	0.0118	0.0118	0.0059	0.0118	0.0059	0.0222	0.0192	0.0089	0.0118	0.0118	0.0059	0.0074	0.0030	0.0089	0.0015	0.0059	0.0118	0.0118	0.0044	0.0192	0.0133	0.0104	0.0118	0.0074	0.0030	0.0133	0.0015	0.0163	0.0030	0.0074	0.0089	0.0015	0.0104	0.0044	0.0104	0.0281	0.0133	0.0059	0.0089	0.0118	0.0089	0.0651	0.0444	0.2382	0.0340	0.0074	0.0015	0.0059	0.0000	0.0089	0.0015	0.0059	0.0074	0.0044	0.0178	0.0030	0.0178	0.0044	0.0089	0.0059	0.0222	0.0148	0.0178	0.0104	0.0178	0.0104	0.0118	0.0133	0.0044	0.0044	0.0074	0.0074	0.0089	0.0059	0.0163	0.0059	0.0118	0.0089	0.0044	0.0118	0.0104	0.0266	0.0104	0.0104	0.0089	0.0118	0.0074	0.0044	0.0044	0.0133	0.0104	0.0192	0.0089	0.0044	0.0118	0.0133	0.0044	0.0089	0.0044	0.0030	0.0059	0.0192	0.0059	0.0118	0.0015	0.0015	0.0163	0.0089	0.0000	0.0030	0.0089	0.0118	0.0104	0.0044	0.0059	0.0030	0.0074	0.0044	0.0074	0.0104	0.0237	0.0104	0.0118	0.0178	0.0163	0.0192	0.0059	0.0118	0.0044	0.0163	0.0059	0.0074	0.0000	0.0059	0.0118	0.0059	0.0207	0.0059	0.0044	0.0118	0.0207	0.0237	0.0118	0.0148	0.0148	0.0015	0.0030	0.0148	0.0074	0.0163	0.0074	0.0133	0.0133	0.0118	0.0118	0.0118	0.0148	0.0192	0.0118	0.0118	0.0237	0.0118	0.0133	0.0044	0.0074	0.0044	0.0104	0.0148	0.0133	0.0074	0.0104	0.0311	0.0059	0.0000	0.0000	0.0000	0.0000	0.0000	0.0000	0.0000	0.0000	0.0000	0.0000	0.0000	0.0000	0.0000	0.0000	0.0015	0.0000	0.0000	0.0000	0.0000	0.0000	0.0000	0.0000	0.0000	0.0000	0.0000	0.0000	0.0000	0.0000	0.0000	0.0000	0.0000	0.0000	0.0000	0.0000	0.0000	0.0000	0.0000	0.0000	0.0000	0.0000	0.0000	0.0000	0.0000	0.0000	0.0000	0.0000	0.0000	0.0000	0.0000	0.0000	0.0000	0.0000	0.0000	0.0000	0.0000	0.0000	0.0000	0.0000	0.0000	0.0000	0.0000	0.0000	0.0000	0.0000	0.0000	0.0000	0.0000	0.0000	0.0000	0.0000	0.0000	0.0000	0.0000	0.0000	0.0000	0.0000	0.0000	0.0000	0.0000	0.0000	0.0000	0.0000	0.0000	0.0000	0.0000	0.0000	0.0000	0.0000	0.0000	0.0000	0.0000	0.0000	0.0000	0.0000	0.0000	0.0000	0.0000	0.0000	0.0000	0.0000	0.0000	0.0000	0.0000	0.0000	0.0000	0.0000	0.0000	0.0000	0.0000	0.0000	0.0000	0.0000	0.0000	0.0000	0.0000	0.0000	0.0000	0.0000	0.0000	0.0000	0.0000	0.0000	0.0000	0.0000	0.0000	0.0000	0.0000	0.0000	0.0000	0.0000	0.0000	0.0000	0.0000	0.0000	0.0000	0.0000	0.0000	0.0000	0.0000	0.0000	0.0000	0.0000	0.0000	0.0000	0.0000	0.0000	0.0000	0.0000	0.0000	0.0000	0.0000	0.0000	0.0000	0.0000	0.0000	0.0000	0.0000	0.0000	0.0000	0.0000	0.0000	0.0000	0.0000	0.0000	0.0000	0.0000	0.0000	0.0000	0.0000	0.0000	0.0000	0.0000	0.0000	0.0000	0.0000	0.0000	0.0000	0.0000	0.0000	0.0000	0.0000	0.0000	0.0000	0.0000	0.0000	0.0000	0.0000	0.0000	0.0000	0.0000	0.0000	0.0000	0.0000	0.0000	0.0000	0.0000	0.0000	0.0000	0.0000	0.0000	0.0000	0.0000	0.0000	0.0000	0.0000	0.0000	0.0000	0.0000	0.0000	0.0000	0.0000	0.0000	0.0000	0.0000	0.0000	0.0000	0.0000	0.0000	0.0000	0.0000	0.0000	0.0000	0.0000	0.0000	0.0000	0.0000	0.0000	0.0000	0.0000	0.0000	0.0000	0.0000	0.0000	0.0000	0.0000	0.0000	0.0000	0.0000	0.0000	0.0000	0.0000	0.0000	0.0000	0.0000	0.0000	0.0000	0.0000	0.0000	0.0000	0.0000	0.0000	0.0000	0.0000	0.0000	0.0000	0.0000	0.0000	0.0000	0.0000	0.0000	0.0000	0.0000	0.0000	0.0000	0.0000	0.0000	0.0000	0.0000	0.0000	0.0000	0.0000	0.0000	0.0000	0.0000	0.0000	0.0000	0.0000	0.0000	0.0000	0.0000	0.0000	0.0000	0.0000	0.0000
REACTIVITY:48	0.0000	0.0000	0.0000	0.0000	0.0000	0.0000	0.0000	0.0000	0.0000	0.0000	0.0000	0.0000	0.0000	0.0000	0.0000	0.0000	0.0000	0.0010	0.0104	0.0073	0.0031	0.0073	0.0261	0.0230	0.0021	0.0084	0.0094	0.0021	0.0073	0.0209	0.0021	0.0063	0.0021	0.0073	0.0073	0.0084	0.0052	0.0021	0.0084	0.0063	0.0146	0.0073	0.0063	0.0021	0.0042	0.0000	1.0000	0.0000	0.0084	0.0021	0.0063	0.0021	0.0073	0.0021	0.0084	0.0094	0.0052	0.0042	0.0073	0.0094	0.0115	0.0063	0.0094	0.0094	0.0021	0.0031	0.0042	0.0104	0.0031	0.0073	0.0146	0.0021	0.0042	0.0063	0.0073	0.0052	0.0115	0.0052	0.0073	0.0063	0.0157	0.0073	0.0052	0.0063	0.0063	0.0063	0.0094	0.0073	0.0115	0.0063	0.0104	0.0042	0.0042	0.0073	0.0125	0.0104	0.0146	0.0084	0.0094	0.0094	0.0042	0.0115	0.0073	0.0104	0.0136	0.0115	0.0167	0.0094	0.0084	0.0063	0.0198	0.0115	0.0104	0.0177	0.0136	0.0104	0.0063	0.0136	0.0084	0.0052	0.0063	0.0115	0.0021	0.0146	0.0052	0.0115	0.0104	0.0177	0.0094	0.0094	0.0073	0.0136	0.0115	0.0063	0.0094	0.0104	0.0042	0.0073	0.0104	0.0031	0.0094	0.0084	0.0073	0.0209	0.0104	0.0084	0.0063	0.0084	0.0052	0.0814	0.0480	0.2443	0.0355	0.0063	0.0084	0.0073	0.0115	0.0094	0.0031	0.0073	0.0157	0.0136	0.0073	0.0094	0.0125	0.0031	0.0063	0.0104	0.0125	0.0167	0.0230	0.0073	0.0125	0.0042	0.0084	0.0198	0.0104	0.0073	0.0063	0.0063	0.0073	0.0084	0.0042	0.0042	0.0052	0.0073	0.0063	0.0104	0.0125	0.0084	0.0063	0.0167	0.0073	0.0157	0.0052	0.0094	0.0042	0.0115	0.0084	0.0073	0.0052	0.0084	0.0094	0.0042	0.0125	0.0042	0.0042	0.0031	0.0073	0.0188	0.0104	0.0084	0.0052	0.0010	0.0167	0.0031	0.0052	0.0073	0.0063	0.0334	0.0052	0.0115	0.0094	0.0021	0.0063	0.0031	0.0063	0.0136	0.0157	0.0136	0.0146	0.0136	0.0167	0.0146	0.0052	0.0125	0.0031	0.0146	0.0042	0.0063	0.0031	0.0125	0.0094	0.0073	0.0084	0.0094	0.0031	0.0094	0.0219	0.0188	0.0115	0.0136	0.0104	0.0031	0.0094	0.0084	0.0063	0.0136	0.0104	0.0042	0.0376	0.0052	0.0084	0.0157	0.0094	0.0125	0.0084	0.0094	0.0146	0.0052	0.0031	0.0115	0.0021	0.0094	0.0125	0.0125	0.0146	0.0073	0.0073	0.0313	0.0021	0.0010	0.0010	0.0000	0.0000	0.0000	0.0000	0.0000	0.0000	0.0000	0.0000	0.0000	0.0000	0.0000	0.0000	0.0021	0.0000	0.0010	0.0000	0.0000	0.0000	0.0000	0.0000	0.0000	0.0000	0.0000	0.0000	0.0000	0.0000	0.0000	0.0000	0.0000	0.0000	0.0000	0.0000	0.0000	0.0000	0.0000	0.0000	0.0000	0.0000	0.0000	0.0000	0.0000	0.0000	0.0000	0.0000	0.0000	0.0000	0.0000	0.0000	0.0000	0.0000	0.0000	0.0000	0.0000	0.0000	0.0000	0.0000	0.0000	0.0000	0.0000	0.0000	0.0000	0.0000	0.0000	0.0000	0.0000	0.0000	0.0000	0.0000	0.0000	0.0000	0.0000	0.0000	0.0000	0.0000	0.0000	0.0000	0.0000	0.0000	0.0000	0.0000	0.0000	0.0000	0.0000	0.0000	0.0000	0.0000	0.0000	0.0000	0.0000	0.0000	0.0000	0.0000	0.0000	0.0000	0.0000	0.0000	0.0000	0.0000	0.0000	0.0000	0.0000	0.0000	0.0000	0.0000	0.0000	0.0000	0.0000	0.0000	0.0000	0.0000	0.0000	0.0000	0.0000	0.0000	0.0000	0.0000	0.0000	0.0000	0.0000	0.0000	0.0000	0.0000	0.0000	0.0000	0.0000	0.0000	0.0000	0.0000	0.0000	0.0000	0.0000	0.0000	0.0000	0.0000	0.0000	0.0000	0.0000	0.0000	0.0000	0.0000	0.0000	0.0000	0.0000	0.0000	0.0000	0.0000	0.0000	0.0000	0.0000	0.0000	0.0000	0.0000	0.0000	0.0000	0.0000	0.0000	0.0000	0.0000	0.0000	0.0000	0.0000	0.0000	0.0000	0.0000	0.0000	0.0000	0.0000	0.0000	0.0000	0.0000	0.0000	0.0000	0.0000	0.0000	0.0000	0.0000	0.0000	0.0000	0.0000	0.0000	0.0000	0.0000	0.0000	0.0000	0.0000	0.0000	0.0000	0.0000	0.0000	0.0000	0.0000	0.0000	0.0000	0.0000	0.0000	0.0000	0.0000	0.0000	0.0000	0.0000	0.0000	0.0000	0.0000	0.0000	0.0000	0.0000	0.0000	0.0000	0.0000	0.0000	0.0000	0.0000	0.0000	0.0000	0.0000	0.0000	0.0000	0.0000	0.0000	0.0000	0.0000	0.0000	0.0000	0.0000	0.0000	0.0000	0.0000	0.0000	0.0000	0.0000	0.0000	0.0000	0.0000	0.0000	0.0000	0.0000	0.0000	0.0000	0.0000	0.0000	0.0000	0.0000	0.0000	0.0000	0.0000	0.0000	0.0000	0.0000	0.0000	0.0000	0.0000	0.0000	0.0000	0.0000	0.0000	0.0000	0.0000	0.0000	0.0000	0.0000	0.0000	0.0000	0.0000	0.0000	0.0000	0.0000	0.0000	0.0000	0.0000	0.0000	0.0000	0.0000	0.0000	0.0000	0.0000	0.0000	0.0000	0.0000	0.0000	0.0000	0.0000	0.0000
REACTIVITY:49	0.0000	0.0000	0.0000	0.0000	0.0000	0.0000	0.0000	0.0000	0.0000	0.0000	0.0000	0.0000	0.0000	0.0000	0.0000	0.0000	0.0000	0.0000	0.0055	0.0014	0.0048	0.0041	0.0205	0.0171	0.0034	0.0020	0.0048	0.0041	0.0041	0.0096	0.0048	0.0089	0.0041	0.0048	0.0089	0.0055	0.0055	0.0096	0.0178	0.0102	0.0096	0.0048	0.0082	0.0034	0.0123	0.0041	0.0000	1.0000	0.0000	0.0055	0.0027	0.0034	0.0034	0.0041	0.0048	0.0034	0.0041	0.0061	0.0116	0.0089	0.0096	0.0137	0.0109	0.0102	0.0061	0.0020	0.0082	0.0055	0.0027	0.0096	0.0130	0.0020	0.0055	0.0082	0.0116	0.0034	0.0020	0.0102	0.0082	0.0075	0.0178	0.0232	0.0102	0.0055	0.0082	0.0109	0.0096	0.0048	0.0048	0.0089	0.0068	0.0048	0.0130	0.0061	0.0055	0.0143	0.0082	0.0116	0.0102	0.0089	0.0123	0.0096	0.0116	0.0061	0.0137	0.0020	0.0123	0.0055	0.0068	0.0096	0.0096	0.0102	0.0089	0.0225	0.0191	0.0075	0.0137	0.0150	0.0102	0.0109	0.0034	0.0075	0.0034	0.0089	0.0109	0.0123	0.0096	0.0089	0.0075	0.0109	0.0109	0.0089	0.0048	0.0082	0.0109	0.0075	0.0027	0.0041	0.0096	0.0055	0.0109	0.0041	0.0082	0.0143	0.0089	0.0082	0.0123	0.0137	0.0061	0.0540	0.0478	0.1755	0.0307	0.0027	0.0109	0.0096	0.0123	0.0068	0.0055	0.0061	0.0096	0.0096	0.0082	0.0096	0.0075	0.0102	0.0027	0.0109	0.0123	0.0137	0.0137	0.0027	0.0164	0.0055	0.0109	0.0184	0.0061	0.0082	0.0089	0.0123	0.0075	0.0096	0.0027	0.0123	0.0055	0.0089	0.0082	0.0061	0.0061	0.0102	0.0082	0.0089	0.0061	0.0137	0.0075	0.0041	0.0020	0.0102	0.0116	0.0082	0.0075	0.0089	0.0082	0.0109	0.0061	0.0075	0.0061	0.0082	0.0109	0.0082	0.0109	0.0075	0.0061	0.0061	0.0184	0.0102	0.0082	0.0048	0.0082	0.0068	0.0061	0.0048	0.0123	0.0034	0.0034	0.0014	0.0075	0.0061	0.0294	0.0109	0.0178	0.0075	0.0191	0.0075	0.0027	0.0096	0.0075	0.0109	0.0123	0.0082	0.0048	0.0089	0.0075	0.0082	0.0096	0.0082	0.0068	0.0150	0.0102	0.0164	0.0116	0.0130	0.0130	0.0116	0.0055	0.0096	0.0089	0.0164	0.0137	0.0164	0.0225	0.0061	0.0082	0.0109	0.0061	0.0137	0.0102	0.0109	0.0089	0.0055	0.0061	0.0055	0.0048	0.0055	0.0096	0.0219	0.0130	0.0061	0.0007	0.0253	0.0068	0.0041	0.0007	0.0000	0.0000	0.0014	0.0000	0.0000	0.0000	0.0014	0.0000	0.0000	0.0007	0.0000	0.0000	0.0000	0.0000	0.0007	0.0007	0.0000	0.0000	0.0000	0.0000	0.0000	0.0000	0.0000	0.0000	0.0000	0.0000	0.0000	0.0000	0.0000	0.0000	0.0000	0.0000	0.0000	0.0000	0.0000	0.0000	0.0000	0.0000	0.0000	0.0000	0.0000	0.0000	0.0000	0.0000	0.0000	0.0000	0.0000	0.0000	0.0000	0.0000	0.0000	0.0000	0.0000	0.0000	0.0000	0.0000	0.0000	0.0000	0.0000	0.0000	0.0000	0.0000	0.0000	0.0000	0.0000	0.0000	0.0000	0.0000	0.0000	0.0000	0.0000	0.0000	0.0000	0.0000	0.0000	0.0000	0.0000	0.0000	0.0000	0.0000	0.0000	0.0000	0.0000	0.0000	0.0000	0.0000	0.0000	0.0000	0.0000	0.0000	0.0000	0.0000	0.0000	0.0000	0.0000	0.0000	0.0000	0.0000	0.0000	0.0000	0.0000	0.0000	0.0000	0.0000	0.0000	0.0000	0.0000	0.0000	0.0000	0.0000	0.0000	0.0000	0.0000	0.0000	0.0000	0.0000	0.0000	0.0000	0.0000	0.0000	0.0000	0.0000	0.0000	0.0000	0.0000	0.0000	0.0000	0.0000	0.0000	0.0000	0.0000	0.0000	0.0000	0.0000	0.0000	0.0000	0.0000	0.0000	0.0000	0.0000	0.0000	0.0000	0.0000	0.0000	0.0000	0.0000	0.0000	0.0000	0.0000	0.0000	0.0000	0.0000	0.0000	0.0000	0.0000	0.0000	0.0000	0.0000	0.0000	0.0000	0.0000	0.0000	0.0000	0.0000	0.0000	0.0000	0.0000	0.0000	0.0000	0.0000	0.0000	0.0000	0.0000	0.0000	0.0000	0.0000	0.0000	0.0000	0.0000	0.0000	0.0000	0.0000	0.0000	0.0000	0.0000	0.0000	0.0000	0.0000	0.0000	0.0000	0.0000	0.0000	0.0000	0.0000	0.0000	0.0000	0.0000	0.0000	0.0000	0.0000	0.0000	0.0000	0.0000	0.0000	0.0000	0.0000	0.0000	0.0000	0.0000	0.0000	0.0000	0.0000	0.0000	0.0000	0.0000	0.0000	0.0000	0.0000	0.0000	0.0000	0.0000	0.0000	0.0000	0.0000	0.0000	0.0000	0.0000	0.0000	0.0000	0.0000	0.0000	0.0000	0.0000	0.0000	0.0000	0.0000	0.0000	0.0000	0.0000	0.0000	0.0000	0.0000	0.0000	0.0000	0.0000	0.0000	0.0000	0.0000	0.0000	0.0000	0.0000	0.0000	0.0000	0.0000	0.0000	0.0000	0.0000	0.0000	0.0000	0.0000	0.0000	0.0000	0.0000	0.0000	0.0000	0.0000	0.0000	0.0000	0.0000	0.0000	0.0000	0.0000	0.0000	0.0000	0.0000	0.0000	0.0000	0.0000	0.0000	0.0000	0.0000	0.0000
REACTIVITY:50	0.0000	0.0000	0.0000	0.0000	0.0000	0.0000	0.0000	0.0000	0.0000	0.0000	0.0000	0.0000	0.0000	0.0000	0.0000	0.0000	0.0000	0.0000	0.0184	0.0080	0.0080	0.0104	0.0168	0.0160	0.0048	0.0072	0.0096	0.0064	0.0040	0.0152	0.0032	0.0088	0.0056	0.0040	0.0144	0.0056	0.0064	0.0024	0.0192	0.0136	0.0176	0.0080	0.0032	0.0072	0.0064	0.0048	0.0064	0.0000	1.0000	0.0000	0.0024	0.0064	0.0080	0.0040	0.0056	0.0032	0.0080	0.0080	0.0040	0.0088	0.0217	0.0064	0.0152	0.0088	0.0128	0.0048	0.0112	0.0080	0.0048	0.0136	0.0160	0.0016	0.0080	0.0056	0.0128	0.0080	0.0080	0.0032	0.0128	0.0040	0.0168	0.0144	0.0056	0.0080	0.0104	0.0128	0.0136	0.0112	0.0048	0.0080	0.0144	0.0104	0.0104	0.0056	0.0120	0.0072	0.0080	0.0104	0.0104	0.0120	0.0048	0.0064	0.0096	0.0112	0.0112	0.0080	0.0072	0.0128	0.0104	0.0096	0.0112	0.0048	0.0120	0.0265	0.0265	0.0128	0.0096	0.0192	0.0112	0.0096	0.0064	0.0128	0.0064	0.0088	0.0120	0.0104	0.0064	0.0088	0.0080	0.0080	0.0120	0.0096	0.0072	0.0104	0.0104	0.0136	0.0128	0.0080	0.0056	0.0040	0.0080	0.0088	0.0096	0.0200	0.0160	0.0104	0.0160	0.0072	0.0104	0.0529	0.0585	0.2542	0.0321	0.0080	0.0064	0.0120	0.0088	0.0088	0.0104	0.0064	0.0128	0.0136	0.0048	0.0120	0.0128	0.0056	0.0096	0.0088	0.0112	0.0209	0.0104	0.0040	0.0136	0.0040	0.0096	0.0168	0.0040	0.0120	0.0104	0.0176	0.0056	0.0104	0.0080	0.0056	0.0080	0.0064	0.0056	0.0128	0.0112	0.0088	0.0112	0.0144	0.0072	0.0160	0.0088	0.0048	0.0048	0.0136	0.0072	0.0088	0.0072	0.0088	0.0064	0.0160	0.0096	0.0080	0.0080	0.0064	0.0128	0.0120	0.0072	0.0064	0.0056	0.0024	0.0056	0.0104	0.0072	0.0040	0.0016	0.0136	0.0056	0.0056	0.0136	0.0008	0.0080	0.0024	0.0160	0.0096	0.0192	0.0136	0.0241	0.0168	0.0112	0.0104	0.0056	0.0072	0.0096	0.0088	0.0064	0.0024	0.0032	0.0096	0.0072	0.0088	0.0176	0.0128	0.0080	0.0096	0.0128	0.0112	0.0160	0.0176	0.0112	0.0080	0.0080	0.0120	0.0096	0.0176	0.0128	0.0184	0.0168	0.0080	0.0104	0.0120	0.0144	0.0096	0.0160	0.0152	0.0112	0.0080	0.0064	0.0112	0.0040	0.0104	0.0128	0.0144	0.0128	0.0024	0.0064	0.0200	0.0080	0.0040	0.0008	0.0000	0.0000	0.0008	0.0000	0.0000	0.0000	0.0000	0.0000	0.0016	0.0024	0.0000	0.0016	0.0008	0.0000	0.0008	0.0008	0.0000	0.0000	0.0000	0.0000	0.0000	0.0000	0.0000	0.0000	0.0000	0.0000	0.0000	0.0000	0.0000	0.0000	0.0000	0.0000	0.0000	0.0000	0.0000	0.0000	0.0000	0.0000	0.0000	0.0000	0.0000	0.0000	0.0000	0.0000	0.0000	0.0000	0.0000	0.0000	0.0000	0.0000	0.0000	0.0000	0.0000	0.0000	0.0000	0.0000	0.0000	0.0000	0.0000	0.0000	0.0000	0.0000	0.0000	0.0000	0.0000	0.0000	0.0000	0.0000	0.0000	0.0000	0.0000	0.0000	0.0000	0.0000	0.0000	0.0000	0.0000	0.0000	0.0000	0.0000	0.0000	0.0000	0.0000	0.0000	0.0000	0.0000	0.0000	0.0000	0.0000	0.0000	0.0000	0.0000	0.0000	0.0000	0.0000	0.0000	0.0000	0.0000	0.0000	0.0000	0.0000	0.0000	0.0000	0.0000	0.0000	0.0000	0.0000	0.0000	0.0000	0.0000	0.0000	0.0000	0.0000	0.0000	0.0000	0.0000	0.0000	0.0000	0.0000	0.0000	0.0000	0.0000	0.0000	0.0000	0.0000	0.0000	0.0000	0.0000	0.0000	0.0000	0.0000	0.0000	0.0000	0.0000	0.0000	0.0000	0.0000	0.0000	0.0000	0.0000	0.0000	0.0000	0.0000	0.0000	0.0000	0.0000	0.0000	0.0000	0.0000	0.0000	0.0000	0.0000	0.0000	0.0000	0.0000	0.0000	0.0000	0.0000	0.0000	0.0000	0.0000	0.0000	0.0000	0.0000	0.0000	0.0000	0.0000	0.0000	0.0000	0.0000	0.0000	0.0000	0.0000	0.0000	0.0000	0.0000	0.0000	0.0000	0.0000	0.0000	0.0000	0.0000	0.0000	0.0000	0.0000	0.0000	0.0000	0.0000	0.0000	0.0000	0.0000	0.0000	0.0000	0.0000	0.0000	0.0000	0.0000	0.0000	0.0000	0.0000	0.0000	0.0000	0.0000	0.0000	0.0000	0.0000	0.0000	0.0000	0.0000	0.0000	0.0000	0.0000	0.0000	0.0000	0.0000	0.0000	0.0000	0.0000	0.0000	0.0000	0.0000	0.0000	0.0000	0.0000	0.0000	0.0000	0.0000	0.0000	0.0000	0.0000	0.0000	0.0000	0.0000	0.0000	0.0000	0.0000	0.0000	0.0000	0.0000	0.0000	0.0000	0.0000	0.0000	0.0000	0.0000	0.0000	0.0000	0.0000	0.0000	0.0000	0.0000	0.0000	0.0000	0.0000	0.0000	0.0000	0.0000	0.0000	0.0000	0.0000	0.0000	0.0000	0.0000	0.0000	0.0000	0.0000	0.0000	0.0000	0.0000	0.0000	0.0000	0.0000	0.0000	0.0000	0.0000	0.0000	0.0000	0.0000	0.0000	0.0000	0.0000	0.0000
REACTIVITY:51	0.0000	0.0000	0.0000	0.0000	0.0000	0.0000	0.0000	0.0000	0.0000	0.0000	0.0000	0.0000	0.0000	0.0000	0.0000	0.0000	0.0000	0.0010	0.0122	0.0030	0.0081	0.0061	0.0172	0.0162	0.0051	0.0041	0.0020	0.0000	0.0051	0.0294	0.0061	0.0051	0.0010	0.0061	0.0081	0.0030	0.0061	0.0122	0.0203	0.0091	0.0132	0.0111	0.0051	0.0051	0.0081	0.0061	0.0020	0.0081	0.0000	1.0000	0.0000	0.0111	0.0051	0.0071	0.0010	0.0061	0.0051	0.0071	0.0203	0.0142	0.0122	0.0111	0.0061	0.0081	0.0041	0.0030	0.0051	0.0111	0.0051	0.0111	0.0081	0.0051	0.0041	0.0081	0.0081	0.0020	0.0041	0.0111	0.0051	0.0091	0.0122	0.0132	0.0142	0.0081	0.0122	0.0061	0.0091	0.0030	0.0041	0.0081	0.0071	0.0081	0.0091	0.0051	0.0081	0.0061	0.0111	0.0041	0.0041	0.0020	0.0041	0.0041	0.0081	0.0071	0.0091	0.0081	0.0041	0.0101	0.0081	0.0061	0.0091	0.0081	0.0091	0.0243	0.0041	0.0132	0.0122	0.0091	0.0193	0.0101	0.0041	0.0142	0.0000	0.0041	0.0111	0.0081	0.0122	0.0122	0.0061	0.0132	0.0030	0.0081	0.0041	0.0122	0.0071	0.0101	0.0081	0.0162	0.0071	0.0091	0.0091	0.0061	0.0142	0.0101	0.0111	0.0020	0.0091	0.0061	0.0061	0.0618	0.0557	0.2158	0.0355	0.0041	0.0101	0.0132	0.0071	0.0030	0.0051	0.0030	0.0162	0.0111	0.0051	0.0091	0.0061	0.0091	0.0071	0.0152	0.0122	0.0111	0.0162	0.0030	0.0132	0.0101	0.0122	0.0152	0.0081	0.0162	0.0091	0.0101	0.0061	0.0101	0.0061	0.0041	0.0061	0.0193	0.0122	0.0101	0.0081	0.0101	0.0142	0.0101	0.0071	0.0081	0.0010	0.0081	0.0041	0.0061	0.0122	0.0122	0.0223	0.0030	0.0071	0.0071	0.0122	0.0000	0.0061	0.0061	0.0223	0.0142	0.0061	0.0091	0.0172	0.0041	0.0111	0.0152	0.0051	0.0111	0.0071	0.0051	0.0071	0.0142	0.0081	0.0030	0.0111	0.0020	0.0081	0.0091	0.0274	0.0041	0.0284	0.0132	0.0162	0.0122	0.0071	0.0152	0.0041	0.0091	0.0132	0.0041	0.0010	0.0111	0.0101	0.0071	0.0071	0.0101	0.0051	0.0091	0.0111	0.0182	0.0172	0.0101	0.0081	0.0132	0.0081	0.0111	0.0091	0.0081	0.0101	0.0132	0.0132	0.0111	0.0132	0.0132	0.0091	0.0122	0.0081	0.0101	0.0172	0.0030	0.0051	0.0061	0.0091	0.0091	0.0081	0.0162	0.0122	0.0041	0.0132	0.0223	0.0122	0.0071	0.0000	0.0000	0.0000	0.0000	0.0010	0.0000	0.0000	0.0000	0.0000	0.0010	0.0000	0.0000	0.0000	0.0041	0.0000	0.0020	0.0000	0.0000	0.0000	0.0000	0.0000	0.0000	0.0000	0.0000	0.0000	0.0000	0.0000	0.0000	0.0000	0.0000	0.0000	0.0000	0.0000	0.0000	0.0000	0.0000	0.0000	0.0000	0.0000	0.0000	0.0000	0.0000	0.0000	0.0000	0.0000	0.0000	0.0000	0.0000	0.0000	0.0000	0.0000	0.0000	0.0000	0.0000	0.0000	0.0000	0.0000	0.0000	0.0000	0.0000	0.0000	0.0000	0.0000	0.0000	0.0000	0.0000	0.0000	0.0000	0.0000	0.0000	0.0000	0.0000	0.0000	0.0000	0.0000	0.0000	0.0000	0.0000	0.0000	0.0000	0.0000	0.0000	0.0000	0.0000	0.0000	0.0000	0.0000	0.0000	0.0000	0.0000	0.0000	0.0000	0.0000	0.0000	0.0000	0.0000	0.0000	0.0000	0.0000	0.0000	0.0000	0.0000	0.0000	0.0000	0.0000	0.0000	0.0000	0.0000	0.0000	0.0000	0.0000	0.0000	0.0000	0.0000	0.0000	0.0000	0.0000	0.0000	0.0000	0.0000	0.0000	0.0000	0.0000	0.0000	0.0000	0.0000	0.0000	0.0000	0.0000	0.0000	0.0000	0.0000	0.0000	0.0000	0.0000	0.0000	0.0000	0.0000	0.0000	0.0000	0.0000	0.0000	0.0000	0.0000	0.0000	0.0000	0.0000	0.0000	0.0000	0.0000	0.0000	0.0000	0.0000	0.0000	0.0000	0.0000	0.0000	0.0000	0.0000	0.0000	0.0000	0.0000	0.0000	0.0000	0.0000	0.0000	0.0000	0.0000	0.0000	0.0000	0.0000	0.0000	0.0000	0.0000	0.0000	0.0000	0.0000	0.0000	0.0000	0.0000	0.0000	0.0000	0.0000	0.0000	0.0000	0.0000	0.0000	0.0000	0.0000	0.0000	0.0000	0.0000	0.0000	0.0000	0.0000	0.0000	0.0000	0.0000	0.0000	0.0000	0.0000	0.0000	0.0000	0.0000	0.0000	0.0000	0.0000	0.0000	0.0000	0.0000	0.0000	0.0000	0.0000	0.0000	0.0000	0.0000	0.0000	0.0000	0.0000	0.0000	0.0000	0.0000	0.0000	0.0000	0.0000	0.0000	0.0000	0.0000	0.0000	0.0000	0.0000	0.0000	0.0000	0.0000	0.0000	0.0000	0.0000	0.0000	0.0000	0.0000	0.0000	0.0000	0.0000	0.0000	0.0000	0.0000	0.0000	0.0000	0.0000	0.0000	0.0000	0.0000	0.0000	0.0000	0.0000	0.0000	0.0000	0.0000	0.0000	0.0000	0.0000	0.0000	0.0000	0.0000	0.0000	0.0000	0.0000	0.0000	0.0000	0.0000	0.0000	0.0000	0.0000	0.0000	0.0000	0.0000	0.0000	0.0000	0.0000	0.0000	0.0000	0.0000	0.0000
REACTIVITY:52	0.0000	0.0000	0.0000	0.0000	0.0000	0.0000	0.0000	0.0000	0.0000	0.0000	0.0000	0.0000	0.0000	0.0000	0.0000	0.0000	0.0000	0.0026	0.0077	0.0051	0.0077	0.0064	0.0332	0.0179	0.0013	0.0102	0.0013	0.0026	0.0102	0.0128	0.0038	0.0026	0.0128	0.0051	0.0077	0.0051	0.0038	0.0064	0.0191	0.0064	0.0128	0.0064	0.0051	0.0051	0.0128	0.0064	0.0077	0.0051	0.0038	0.0000	1.0000	0.0000	0.0038	0.0077	0.0077	0.0000	0.0026	0.0038	0.0064	0.0128	0.0140	0.0026	0.0319	0.0179	0.0077	0.0077	0.0051	0.0026	0.0051	0.0102	0.0077	0.0064	0.0089	0.0089	0.0140	0.0064	0.0064	0.0089	0.0077	0.0140	0.0051	0.0128	0.0051	0.0051	0.0089	0.0026	0.0128	0.0102	0.0013	0.0064	0.0153	0.0038	0.0166	0.0064	0.0051	0.0064	0.0115	0.0051	0.0102	0.0051	0.0038	0.0089	0.0089	0.0013	0.0051	0.0051	0.0102	0.0051	0.0102	0.0077	0.0128	0.0089	0.0051	0.0153	0.0140	0.0089	0.0064	0.0051	0.0191	0.0102	0.0000	0.0077	0.0038	0.0051	0.0102	0.0013	0.0064	0.0115	0.0064	0.0102	0.0089	0.0140	0.0128	0.0077	0.0013	0.0026	0.0077	0.0013	0.0089	0.0077	0.0038	0.0000	0.0064	0.0242	0.0140	0.0077	0.0115	0.0064	0.0064	0.0599	0.0485	0.2577	0.0370	0.0077	0.0166	0.0089	0.0115	0.0013	0.0077	0.0077	0.0128	0.0115	0.0115	0.0051	0.0102	0.0051	0.0064	0.0140	0.0128	0.0166	0.0128	0.0051	0.0217	0.0038	0.0153	0.0064	0.0064	0.0140	0.0038	0.0102	0.0102	0.0038	0.0115	0.0077	0.0013	0.0242	0.0102	0.0051	0.0140	0.0115	0.0179	0.0064	0.0089	0.0153	0.0140	0.0089	0.0026	0.0089	0.0089	0.0038	0.0140	0.0153	0.0115	0.0204	0.0102	0.0013	0.0038	0.0038	0.0038	0.0204	0.0064	0.0077	0.0051	0.0013	0.0077	0.0064	0.0077	0.0026	0.0064	0.0038	0.0102	0.0038	0.0179	0.0000	0.0089	0.0102	0.0051	0.0102	0.0230	0.0051	0.0115	0.0115	0.0077	0.0077	0.0077	0.0153	0.0089	0.0128	0.0089	0.0089	0.0026	0.0102	0.0064	0.0128	0.0102	0.0166	0.0051	0.0102	0.0102	0.0140	0.0140	0.0128	0.0230	0.0140	0.0051	0.0064	0.0051	0.0153	0.0051	0.0217	0.0115	0.0077	0.0089	0.0102	0.0115	0.0128	0.0089	0.0204	0.0064	0.0038	0.0038	0.0038	0.0089	0.0102	0.0064	0.0217	0.0115	0.0051	0.0026	0.0293	0.0102	0.0038	0.0000	0.0000	0.0000	0.0000	0.0000	0.0013	0.0000	0.0013	0.0000	0.0000	0.0000	0.0000	0.0013	0.0000	0.0013	0.0000	0.0000	0.0000	0.0000	0.0000	0.0000	0.0000	0.0000	0.0000	0.0000	0.0000	0.0000	0.0000	0.0000	0.0000	0.0000	0.0000	0.0000	0.0000	0.0000	0.0000	0.0000	0.0000	0.0000	0.0000	0.0000	0.0000	0.0000	0.0000	0.0000	0.0000	0.0000	0.0000	0.0000	0.0000	0.0000	0.0000	0.0000	0.0000	0.0000	0.0000	0.0000	0.0000	0.0000	0.0000	0.0000	0.0000	0.0000	0.0000	0.0000	0.0000	0.0000	0.0000	0.0000	0.0000	0.0000	0.0000	0.0000	0.0000	0.0000	0.0000	0.0000	0.0000	0.0000	0.0000	0.0000	0.0000	0.0000	0.0000	0.0000	0.0000	0.0000	0.0000	0.0000	0.0000	0.0000	0.0000	0.0000	0.0000	0.0000	0.0000	0.0000	0.0000	0.0000	0.0000	0.0000	0.0000	0.0000	0.0000	0.0000	0.0000	0.0000	0.0000	0.0000	0.0000	0.0000	0.0000	0.0000	0.0000	0.0000	0.0000	0.0000	0.0000	0.0000	0.0000	0.0000	0.0000	0.0000	0.0000	0.0000	0.0000	0.0000	0.0000	0.0000	0.0000	0.0000	0.0000	0.0000	0.0000	0.0000	0.0000	0.0000	0.0000	0.0000	0.0000	0.0000	0.0000	0.0000	0.0000	0.0000	0.0000	0.0000	0.0000	0.0000	0.0000	0.0000	0.0000	0.0000	0.0000	0.0000	0.0000	0.0000	0.0000	0.0000	0.0000	0.0000	0.0000	0.0000	0.0000	0.0000	0.0000	0.0000	0.0000	0.0000	0.0000	0.0000	0.0000	0.0000	0.0000	0.0000	0.0000	0.0000	0.0000	0.0000	0.0000	0.0000	0.0000	0.0000	0.0000	0.0000	0.0000	0.0000	0.0000	0.0000	0.0000	0.0000	0.0000	0.0000	0.0000	0.0000	0.0000	0.0000	0.0000	0.0000	0.0000	0.0000	0.0000	0.0000	0.0000	0.0000	0.0000	0.0000	0.0000	0.0000	0.0000	0.0000	0.0000	0.0000	0.0000	0.0000	0.0000	0.0000	0.0000	0.0000	0.0000	0.0000	0.0000	0.0000	0.0000	0.0000	0.0000	0.0000	0.0000	0.0000	0.0000	0.0000	0.0000	0.0000	0.0000	0.0000	0.0000	0.0000	0.0000	0.0000	0.0000	0.0000	0.0000	0.0000	0.0000	0.0000	0.0000	0.0000	0.0000	0.0000	0.0000	0.0000	0.0000	0.0000	0.0000	0.0000	0.0000	0.0000	0.0000	0.0000	0.0000	0.0000	0.0000	0.0000	0.0000	0.0000	0.0000	0.0000	0.0000	0.0000	0.0000	0.0000	0.0000	0.0000	0.0000	0.0000	0.0000	0.0000	0.0000	0.0000	0.0000	0.0000	0.0000	0.0000
REACTIVITY:53	0.0000	0.0000	0.0000	0.0000	0.0000	0.0000	0.0000	0.0000	0.0000	0.0000	0.0000	0.0000	0.0000	0.0000	0.0000	0.0000	0.0000	0.0016	0.0158	0.0047	0.0047	0.0095	0.0174	0.0158	0.0047	0.0063	0.0063	0.0095	0.0016	0.0174	0.0016	0.0047	0.0063	0.0111	0.0016	0.0079	0.0079	0.0047	0.0158	0.0079	0.0095	0.0047	0.0126	0.0047	0.0126	0.0047	0.0032	0.0079	0.0126	0.0174	0.0000	1.0000	0.0000	0.0032	0.0126	0.0047	0.0095	0.0047	0.0111	0.0095	0.0079	0.0095	0.0158	0.0158	0.0016	0.0016	0.0063	0.0111	0.0016	0.0126	0.0126	0.0047	0.0079	0.0063	0.0142	0.0016	0.0032	0.0079	0.0079	0.0158	0.0079	0.0126	0.0190	0.0095	0.0063	0.0142	0.0142	0.0063	0.0079	0.0111	0.0032	0.0079	0.0047	0.0126	0.0095	0.0111	0.0016	0.0063	0.0047	0.0016	0.0016	0.0079	0.0079	0.0032	0.0016	0.0095	0.0111	0.0063	0.0079	0.0111	0.0126	0.0142	0.0174	0.0269	0.0174	0.0174	0.0284	0.0158	0.0063	0.0174	0.0079	0.0111	0.0079	0.0047	0.0095	0.0126	0.0095	0.0047	0.0047	0.0079	0.0095	0.0047	0.0079	0.0095	0.0190	0.0095	0.0032	0.0032	0.0079	0.0047	0.0142	0.0095	0.0126	0.0126	0.0190	0.0063	0.0079	0.0111	0.0126	0.0664	0.0553	0.1817	0.0348	0.0016	0.0095	0.0079	0.0095	0.0142	0.0047	0.0016	0.0095	0.0142	0.0095	0.0126	0.0158	0.0047	0.0126	0.0253	0.0047	0.0158	0.0079	0.0190	0.0063	0.0142	0.0016	0.0142	0.0047	0.0079	0.0079	0.0079	0.0079	0.0047	0.0063	0.0174	0.0047	0.0126	0.0016	0.0016	0.0111	0.0142	0.0095	0.0095	0.0047	0.0142	0.0111	0.0063	0.0111	0.0158	0.0221	0.0032	0.0063	0.0063	0.0126	0.0126	0.0221	0.0032	0.0079	0.0032	0.0142	0.0111	0.0079	0.0158	0.0174	0.0032	0.0158	0.0079	0.0047	0.0016	0.0063	0.0221	0.0079	0.0047	0.0032	0.0032	0.0079	0.0032	0.0063	0.0032	0.0205	0.0126	0.0253	0.0126	0.0095	0.0095	0.0047	0.0142	0.0047	0.0079	0.0126	0.0079	0.0063	0.0079	0.0095	0.0079	0.0205	0.0126	0.0016	0.0032	0.0111	0.0142	0.0158	0.0142	0.0205	0.0126	0.0032	0.0079	0.0079	0.0158	0.0111	0.0095	0.0237	0.0047	0.0079	0.0205	0.0158	0.0111	0.0190	0.0079	0.0079	0.0079	0.0032	0.0063	0.0000	0.0095	0.0158	0.0063	0.0095	0.0047	0.0047	0.0284	0.0158	0.0016	0.0000	0.0000	0.0000	0.0000	0.0000	0.0016	0.0000	0.0000	0.0000	0.0000	0.0000	0.0000	0.0016	0.0000	0.0000	0.0000	0.0000	0.0000	0.0000	0.0000	0.0000	0.0000	0.0000	0.0000	0.0000	0.0000	0.0000	0.0000	0.0000	0.0000	0.0000	0.0000	0.0000	0.0000	0.0000	0.0000	0.0000	0.0000	0.0000	0.0000	0.0000	0.0000	0.0000	0.0000	0.0000	0.0000	0.0000	0.0000	0.0000	0.0000	0.0000	0.0000	0.0000	0.0000	0.0000	0.0000	0.0000	0.0000	0.0000	0.0000	0.0000	0.0000	0.0000	0.0000	0.0000	0.0000	0.0000	0.0000	0.0000	0.0000	0.0000	0.0000	0.0000	0.0000	0.0000	0.0000	0.0000	0.0000	0.0000	0.0000	0.0000	0.0000	0.0000	0.0000	0.0000	0.0000	0.0000	0.0000	0.0000	0.0000	0.0000	0.0000	0.0000	0.0000	0.0000	0.0000	0.0000	0.0000	0.0000	0.0000	0.0000	0.0000	0.0000	0.0000	0.0000	0.0000	0.0000	0.0000	0.0000	0.0000	0.0000	0.0000	0.0000	0.0000	0.0000	0.0000	0.0000	0.0000	0.0000	0.0000	0.0000	0.0000	0.0000	0.0000	0.0000	0.0000	0.0000	0.0000	0.0000	0.0000	0.0000	0.0000	0.0000	0.0000	0.0000	0.0000	0.0000	0.0000	0.0000	0.0000	0.0000	0.0000	0.0000	0.0000	0.0000	0.0000	0.0000	0.0000	0.0000	0.0000	0.0000	0.0000	0.0000	0.0000	0.0000	0.0000	0.0000	0.0000	0.0000	0.0000	0.0000	0.0000	0.0000	0.0000	0.0000	0.0000	0.0000	0.0000	0.0000	0.0000	0.0000	0.0000	0.0000	0.0000	0.0000	0.0000	0.0000	0.0000	0.0000	0.0000	0.0000	0.0000	0.0000	0.0000	0.0000	0.0000	0.0000	0.0000	0.0000	0.0000	0.0000	0.0000	0.0000	0.0000	0.0000	0.0000	0.0000	0.0000	0.0000	0.0000	0.0000	0.0000	0.0000	0.0000	0.0000	0.0000	0.0000	0.0000	0.0000	0.0000	0.0000	0.0000	0.0000	0.0000	0.0000	0.0000	0.0000	0.0000	0.0000	0.0000	0.0000	0.0000	0.0000	0.0000	0.0000	0.0000	0.0000	0.0000	0.0000	0.0000	0.0000	0.0000	0.0000	0.0000	0.0000	0.0000	0.0000	0.0000	0.0000	0.0000	0.0000	0.0000	0.0000	0.0000	0.0000	0.0000	0.0000	0.0000	0.0000	0.0000	0.0000	0.0000	0.0000	0.0000	0.0000	0.0000	0.0000	0.0000	0.0000	0.0000	0.0000	0.0000	0.0000	0.0000	0.0000	0.0000	0.0000	0.0000	0.0000	0.0000	0.0000	0.0000	0.0000	0.0000	0.0000	0.0000	0.0000	0.0000	0.0000	0.0000	0.0000	0.0000	0.0000
REACTIVITY:54	0.0000	0.0000	0.0000	0.0000	0.0000	0.0000	0.0000	0.0000	0.0000	0.0000	0.0000	0.0000	0.0000	0.0000	0.0000	0.0000	0.0000	0.0000	0.0138	0.0077	0.0108	0.0077	0.0185	0.0262	0.0062	0.0092	0.0077	0.0031	0.0031	0.0200	0.0092	0.0092	0.0062	0.0046	0.0108	0.0077	0.0154	0.0123	0.0246	0.0123	0.0108	0.0062	0.0046	0.0108	0.0108	0.0046	0.0108	0.0077	0.0154	0.0077	0.0046	0.0000	1.0000	0.0000	0.0123	0.0015	0.0123	0.0077	0.0015	0.0138	0.0092	0.0046	0.0077	0.0123	0.0077	0.0015	0.0138	0.0185	0.0000	0.0092	0.0092	0.0031	0.0031	0.0077	0.0077	0.0000	0.0015	0.0000	0.0077	0.0046	0.0046	0.0123	0.0108	0.0062	0.0138	0.0138	0.0185	0.0062	0.0123	0.0169	0.0123	0.0062	0.0108	0.0092	0.0108	0.0046	0.0123	0.0031	0.0169	0.0108	0.0046	0.0169	0.0077	0.0031	0.0108	0.0200	0.0169	0.0108	0.0062	0.0185	0.0092	0.0062	0.0123	0.0108	0.0138	0.0138	0.0046	0.0123	0.0154	0.0092	0.0031	0.0092	0.0062	0.0108	0.0169	0.0062	0.0138	0.0108	0.0123	0.0200	0.0046	0.0092	0.0108	0.0031	0.0108	0.0077	0.0015	0.0015	0.0092	0.0062	0.0062	0.0092	0.0092	0.0046	0.0169	0.0077	0.0138	0.0092	0.0077	0.0815	0.0523	0.1600	0.0492	0.0046	0.0123	0.0108	0.0062	0.0031	0.0015	0.0092	0.0169	0.0062	0.0108	0.0077	0.0215	0.0062	0.0062	0.0092	0.0108	0.0062	0.0046	0.0046	0.0338	0.0077	0.0092	0.0138	0.0046	0.0108	0.0138	0.0046	0.0046	0.0062	0.0138	0.0092	0.0154	0.0154	0.0015	0.0108	0.0169	0.0062	0.0046	0.0077	0.0154	0.0108	0.0046	0.0138	0.0046	0.0138	0.0123	0.0200	0.0154	0.0077	0.0077	0.0154	0.0015	0.0015	0.0015	0.0092	0.0092	0.0062	0.0154	0.0154	0.0108	0.0031	0.0092	0.0138	0.0108	0.0015	0.0108	0.0015	0.0092	0.0138	0.0108	0.0031	0.0077	0.0046	0.0092	0.0108	0.0231	0.0092	0.0415	0.0185	0.0169	0.0031	0.0062	0.0138	0.0123	0.0185	0.0123	0.0077	0.0062	0.0092	0.0062	0.0077	0.0200	0.0092	0.0092	0.0062	0.0092	0.0046	0.0138	0.0108	0.0154	0.0138	0.0046	0.0062	0.0092	0.0169	0.0138	0.0123	0.0231	0.0092	0.0154	0.0123	0.0077	0.0046	0.0108	0.0138	0.0092	0.0077	0.0092	0.0123	0.0108	0.0031	0.0169	0.0123	0.0154	0.0062	0.0154	0.0338	0.0138	0.0015	0.0000	0.0000	0.0000	0.0000	0.0000	0.0031	0.0000	0.0000	0.0000	0.0015	0.0000	0.0000	0.0000	0.0062	0.0000	0.0000	0.0015	0.0000	0.0000	0.0000	0.0000	0.0000	0.0000	0.0000	0.0000	0.0000	0.0000	0.0000	0.0000	0.0000	0.0000	0.0000	0.0000	0.0000	0.0000	0.0000	0.0000	0.0000	0.0000	0.0000	0.0000	0.0000	0.0000	0.0000	0.0000	0.0000	0.0000	0.0000	0.0000	0.0000	0.0000	0.0000	0.0000	0.0000	0.0000	0.0000	0.0000	0.0000	0.0000	0.0000	0.0000	0.0000	0.0000	0.0000	0.0000	0.0000	0.0000	0.0000	0.0000	0.0000	0.0000	0.0000	0.0000	0.0000	0.0000	0.0000	0.0000	0.0000	0.0000	0.0000	0.0000	0.0000	0.0000	0.0000	0.0000	0.0000	0.0000	0.0000	0.0000	0.0000	0.0000	0.0000	0.0000	0.0000	0.0000	0.0000	0.0000	0.0000	0.0000	0.0000	0.0000	0.0000	0.0000	0.0000	0.0000	0.0000	0.0000	0.0000	0.0000	0.0000	0.0000	0.0000	0.0000	0.0000	0.0000	0.0000	0.0000	0.0000	0.0000	0.0000	0.0000	0.0000	0.0000	0.0000	0.0000	0.0000	0.0000	0.0000	0.0000	0.0000	0.0000	0.0000	0.0000	0.0000	0.0000	0.0000	0.0000	0.0000	0.0000	0.0000	0.0000	0.0000	0.0000	0.0000	0.0000	0.0000	0.0000	0.0000	0.0000	0.0000	0.0000	0.0000	0.0000	0.0000	0.0000	0.0000	0.0000	0.0000	0.0000	0.0000	0.0000	0.0000	0.0000	0.0000	0.0000	0.0000	0.0000	0.0000	0.0000	0.0000	0.0000	0.0000	0.0000	0.0000	0.0000	0.0000	0.0000	0.0000	0.0000	0.0000	0.0000	0.0000	0.0000	0.0000	0.0000	0.0000	0.0000	0.0000	0.0000	0.0000	0.0000	0.0000	0.0000	0.0000	0.0000	0.0000	0.0000	0.0000	0.0000	0.0000	0.0000	0.0000	0.0000	0.0000	0.0000	0.0000	0.0000	0.0000	0.0000	0.0000	0.0000	0.0000	0.0000	0.0000	0.0000	0.0000	0.0000	0.0000	0.0000	0.0000	0.0000	0.0000	0.0000	0.0000	0.0000	0.0000	0.0000	0.0000	0.0000	0.0000	0.0000	0.0000	0.0000	0.0000	0.0000	0.0000	0.0000	0.0000	0.0000	0.0000	0.0000	0.0000	0.0000	0.0000	0.0000	0.0000	0.0000	0.0000	0.0000	0.0000	0.0000	0.0000	0.0000	0.0000	0.0000	0.0000	0.0000	0.0000	0.0000	0.0000	0.0000	0.0000	0.0000	0.0000	0.0000	0.0000	0.0000	0.0000	0.0000	0.0000	0.0000	0.0000	0.0000	0.0000	0.0000	0.0000	0.0000	0.0000	0.0000	0.0000	0.0000	0.0000	0.0000
REACTIVITY:55	0.0000	0.0000	0.0000	0.0000	0.0000	0.0000	0.0000	0.0000	0.0000	0.0000	0.0000	0.0000	0.0000	0.0000	0.0000	0.0000	0.0000	0.0000	0.0050	0.0050	0.0074	0.0050	0.0112	0.0173	0.0037	0.0025	0.0050	0.0099	0.0050	0.0235	0.0037	0.0112	0.0099	0.0087	0.0062	0.0037	0.0012	0.0074	0.0124	0.0037	0.0124	0.0025	0.0050	0.0000	0.0074	0.0000	0.0025	0.0074	0.0062	0.0087	0.0074	0.0025	0.0000	1.0000	0.0000	0.0087	0.0062	0.0012	0.0074	0.0087	0.0074	0.0112	0.0136	0.0099	0.0062	0.0050	0.0012	0.0074	0.0062	0.0050	0.0124	0.0062	0.0062	0.0074	0.0087	0.0050	0.0087	0.0050	0.0074	0.0037	0.0074	0.0124	0.0050	0.0012	0.0136	0.0087	0.0112	0.0074	0.0050	0.0025	0.0074	0.0099	0.0037	0.0112	0.0062	0.0149	0.0087	0.0173	0.0062	0.0087	0.0124	0.0037	0.0112	0.0074	0.0173	0.0124	0.0099	0.0062	0.0136	0.0099	0.0099	0.0136	0.0062	0.0087	0.0112	0.0074	0.0087	0.0087	0.0025	0.0112	0.0099	0.0099	0.0050	0.0124	0.0124	0.0062	0.0099	0.0124	0.0062	0.0087	0.0087	0.0074	0.0124	0.0124	0.0037	0.0124	0.0099	0.0050	0.0087	0.0025	0.0074	0.0149	0.0124	0.0112	0.0173	0.0025	0.0037	0.0050	0.0025	0.0409	0.0768	0.2652	0.0223	0.0062	0.0050	0.0062	0.0198	0.0037	0.0025	0.0050	0.0087	0.0074	0.0037	0.0074	0.0087	0.0099	0.0037	0.0062	0.0112	0.0074	0.0161	0.0012	0.0211	0.0050	0.0124	0.0173	0.0062	0.0173	0.0074	0.0112	0.0074	0.0112	0.0037	0.0136	0.0186	0.0074	0.0037	0.0025	0.0000	0.0087	0.0161	0.0112	0.0124	0.0087	0.0000	0.0099	0.0037	0.0124	0.0149	0.0149	0.0136	0.0074	0.0112	0.0211	0.0074	0.0037	0.0012	0.0112	0.0186	0.0161	0.0136	0.0062	0.0037	0.0050	0.0087	0.0062	0.0099	0.0037	0.0012	0.0124	0.0050	0.0087	0.0087	0.0062	0.0112	0.0087	0.0074	0.0012	0.0235	0.0112	0.0335	0.0161	0.0112	0.0136	0.0074	0.0124	0.0062	0.0099	0.0099	0.0124	0.0012	0.0161	0.0062	0.0087	0.0112	0.0062	0.0112	0.0074	0.0173	0.0099	0.0161	0.0099	0.0161	0.0074	0.0136	0.0099	0.0149	0.0074	0.0099	0.0260	0.0285	0.0149	0.0050	0.0087	0.0037	0.0136	0.0087	0.0186	0.0124	0.0012	0.0050	0.0074	0.0087	0.0112	0.0087	0.0087	0.0099	0.0074	0.0025	0.0223	0.0050	0.0037	0.0000	0.0000	0.0000	0.0000	0.0012	0.0000	0.0000	0.0000	0.0000	0.0012	0.0000	0.0012	0.0000	0.0012	0.0000	0.0012	0.0012	0.0000	0.0000	0.0000	0.0000	0.0000	0.0000	0.0000	0.0000	0.0000	0.0000	0.0000	0.0000	0.0000	0.0000	0.0000	0.0000	0.0000	0.0000	0.0000	0.0000	0.0000	0.0000	0.0000	0.0000	0.0000	0.0000	0.0000	0.0000	0.0000	0.0000	0.0000	0.0000	0.0000	0.0000	0.0000	0.0000	0.0000	0.0000	0.0000	0.0000	0.0000	0.0000	0.0000	0.0000	0.0000	0.0000	0.0000	0.0000	0.0000	0.0000	0.0000	0.0000	0.0000	0.0000	0.0000	0.0000	0.0000	0.0000	0.0000	0.0000	0.0000	0.0000	0.0000	0.0000	0.0000	0.0000	0.0000	0.0000	0.0000	0.0000	0.0000	0.0000	0.0000	0.0000	0.0000	0.0000	0.0000	0.0000	0.0000	0.0000	0.0000	0.0000	0.0000	0.0000	0.0000	0.0000	0.0000	0.0000	0.0000	0.0000	0.0000	0.0000	0.0000	0.0000	0.0000	0.0000	0.0000	0.0000	0.0000	0.0000	0.0000	0.0000	0.0000	0.0000	0.0000	0.0000	0.0000	0.0000	0.0000	0.0000	0.0000	0.0000	0.0000	0.0000	0.0000	0.0000	0.0000	0.0000	0.0000	0.0000	0.0000	0.0000	0.0000	0.0000	0.0000	0.0000	0.0000	0.0000	0.0000	0.0000	0.0000	0.0000	0.0000	0.0000	0.0000	0.0000	0.0000	0.0000	0.0000	0.0000	0.0000	0.0000	0.0000	0.0000	0.0000	0.0000	0.0000	0.0000	0.0000	0.0000	0.0000	0.0000	0.0000	0.0000	0.0000	0.0000	0.0000	0.0000	0.0000	0.0000	0.0000	0.0000	0.0000	0.0000	0.0000	0.0000	0.0000	0.0000	0.0000	0.0000	0.0000	0.0000	0.0000	0.0000	0.0000	0.0000	0.0000	0.0000	0.0000	0.0000	0.0000	0.0000	0.0000	0.0000	0.0000	0.0000	0.0000	0.0000	0.0000	0.0000	0.0000	0.0000	0.0000	0.0000	0.0000	0.0000	0.0000	0.0000	0.0000	0.0000	0.0000	0.0000	0.0000	0.0000	0.0000	0.0000	0.0000	0.0000	0.0000	0.0000	0.0000	0.0000	0.0000	0.0000	0.0000	0.0000	0.0000	0.0000	0.0000	0.0000	0.0000	0.0000	0.0000	0.0000	0.0000	0.0000	0.0000	0.0000	0.0000	0.0000	0.0000	0.0000	0.0000	0.0000	0.0000	0.0000	0.0000	0.0000	0.0000	0.0000	0.0000	0.0000	0.0000	0.0000	0.0000	0.0000	0.0000	0.0000	0.0000	0.0000	0.0000	0.0000	0.0000	0.0000	0.0000	0.0000	0.0000	0.0000	0.0000	0.0000	0.0000	0.0000	0.0000	0.0000	0.0000	0.0000
REACTIVITY:56	0.0000	0.0000	0.0000	0.0000	0.0000	0.0000	0.0000	0.0000	0.0000	0.0000	0.0000	0.0000	0.0000	0.0000	0.0000	0.0000	0.0000	0.0010	0.0030	0.0039	0.0059	0.0118	0.0207	0.0177	0.0020	0.0039	0.0049	0.0039	0.0089	0.0128	0.0079	0.0079	0.0069	0.0049	0.0108	0.0079	0.0079	0.0059	0.0177	0.0049	0.0226	0.0118	0.0098	0.0069	0.0049	0.0039	0.0079	0.0069	0.0069	0.0010	0.0059	0.0079	0.0079	0.0000	1.0000	0.0000	0.0079	0.0049	0.0039	0.0177	0.0118	0.0089	0.0118	0.0089	0.0079	0.0020	0.0079	0.0069	0.0098	0.0089	0.0069	0.0079	0.0148	0.0128	0.0049	0.0059	0.0098	0.0049	0.0118	0.0108	0.0089	0.0177	0.0010	0.0030	0.0118	0.0089	0.0108	0.0020	0.0138	0.0069	0.0079	0.0039	0.0118	0.0069	0.0108	0.0108	0.0217	0.0089	0.0049	0.0128	0.0138	0.0108	0.0128	0.0049	0.0098	0.0118	0.0177	0.0089	0.0148	0.0059	0.0148	0.0089	0.0118	0.0236	0.0157	0.0030	0.0138	0.0138	0.0069	0.0128	0.0059	0.0118	0.0030	0.0157	0.0079	0.0118	0.0138	0.0167	0.0079	0.0098	0.0118	0.0167	0.0059	0.0079	0.0059	0.0089	0.0089	0.0108	0.0059	0.0020	0.0079	0.0059	0.0089	0.0049	0.0098	0.0039	0.0049	0.0118	0.0049	0.0630	0.0482	0.1683	0.0335	0.0030	0.0039	0.0089	0.0128	0.0069	0.0079	0.0010	0.0138	0.0049	0.0069	0.0059	0.0138	0.0020	0.0069	0.0108	0.0079	0.0177	0.0157	0.0108	0.0108	0.0089	0.0069	0.0256	0.0079	0.0069	0.0069	0.0197	0.0049	0.0148	0.0069	0.0089	0.0089	0.0177	0.0059	0.0039	0.0089	0.0187	0.0148	0.0138	0.0108	0.0217	0.0059	0.0059	0.0049	0.0098	0.0217	0.0226	0.0138	0.0128	0.0118	0.0157	0.0177	0.0049	0.0069	0.0049	0.0098	0.0138	0.0108	0.0118	0.0069	0.0030	0.0118	0.0069	0.0138	0.0069	0.0059	0.0167	0.0059	0.0118	0.0069	0.0039	0.0118	0.0059	0.0118	0.0157	0.0138	0.0069	0.0256	0.0098	0.0167	0.0069	0.0098	0.0030	0.0069	0.0128	0.0128	0.0049	0.0049	0.0167	0.0138	0.0079	0.0167	0.0157	0.0059	0.0049	0.0138	0.0128	0.0177	0.0148	0.0118	0.0108	0.0069	0.0177	0.0098	0.0079	0.0079	0.0079	0.0157	0.0059	0.0069	0.0089	0.0118	0.0197	0.0069	0.0177	0.0108	0.0030	0.0138	0.0059	0.0089	0.0148	0.0098	0.0138	0.0108	0.0039	0.0030	0.0384	0.0118	0.0059	0.0000	0.0000	0.0000	0.0000	0.0000	0.0000	0.0000	0.0000	0.0020	0.0000	0.0000	0.0000	0.0000	0.0000	0.0000	0.0000	0.0000	0.0000	0.0000	0.0000	0.0000	0.0000	0.0000	0.0000	0.0000	0.0000	0.0000	0.0000	0.0000	0.0000	0.0000	0.0000	0.0000	0.0000	0.0000	0.0000	0.0000	0.0000	0.0000	0.0000	0.0000	0.0000	0.0000	0.0000	0.0000	0.0000	0.0000	0.0000	0.0000	0.0000	0.0000	0.0000	0.0000	0.0000	0.0000	0.0000	0.0000	0.0000	0.0000	0.0000	0.0000	0.0000	0.0000	0.0000	0.0000	0.0000	0.0000	0.0000	0.0000	0.0000	0.0000	0.0000	0.0000	0.0000	0.0000	0.0000	0.0000	0.0000	0.0000	0.0000	0.0000	0.0000	0.0000	0.0000	0.0000	0.0000	0.0000	0.0000	0.0000	0.0000	0.0000	0.0000	0.0000	0.0000	0.0000	0.0000	0.0000	0.0000	0.0000	0.0000	0.0000	0.0000	0.0000	0.0000	0.0000	0.0000	0.0000	0.0000	0.0000	0.0000	0.0000	0.0000	0.0000	0.0000	0.0000	0.0000	0.0000	0.0000	0.0000	0.0000	0.0000	0.0000	0.0000	0.0000	0.0000	0.0000	0.0000	0.0000	0.0000	0.0000	0.0000	0.0000	0.0000	0.0000	0.0000	0.0000	0.0000	0.0000	0.0000	0.0000	0.0000	0.0000	0.0000	0.0000	0.0000	0.0000	0.0000	0.0000	0.0000	0.0000	0.0000	0.0000	0.0000	0.0000	0.0000	0.0000	0.0000	0.0000	0.0000	0.0000	0.0000	0.0000	0.0000	0.0000	0.0000	0.0000	0.0000	0.0000	0.0000	0.0000	0.0000	0.0000	0.0000	0.0000	0.0000	0.0000	0.0000	0.0000	0.0000	0.0000	0.0000	0.0000	0.0000	0.0000	0.0000	0.0000	0.0000	0.0000	0.0000	0.0000	0.0000	0.0000	0.0000	0.0000	0.0000	0.0000	0.0000	0.0000	0.0000	0.0000	0.0000	0.0000	0.0000	0.0000	0.0000	0.0000	0.0000	0.0000	0.0000	0.0000	0.0000	0.0000	0.0000	0.0000	0.0000	0.0000	0.0000	0.0000	0.0000	0.0000	0.0000	0.0000	0.0000	0.0000	0.0000	0.0000	0.0000	0.0000	0.0000	0.0000	0.0000	0.0000	0.0000	0.0000	0.0000	0.0000	0.0000	0.0000	0.0000	0.0000	0.0000	0.0000	0.0000	0.0000	0.0000	0.0000	0.0000	0.0000	0.0000	0.0000	0.0000	0.0000	0.0000	0.0000	0.0000	0.0000	0.0000	0.0000	0.0000	0.0000	0.0000	0.0000	0.0000	0.0000	0.0000	0.0000	0.0000	0.0000	0.0000	0.0000	0.0000	0.0000	0.0000	0.0000	0.0000	0.0000	0.0000	0.0000	0.0000	0.0000	0.0000	0.0000	0.0000
REACTIVITY:57	0.0000	0.0000	0.0000	0.0000	0.0000	0.0000	0.0000	0.0000	0.0000	0.0000	0.0000	0.0000	0.0000	0.0000	0.0000	0.0000	0.0000	0.0048	0.0080	0.0016	0.0048	0.0064	0.0257	0.0113	0.0113	0.0032	0.0048	0.0048	0.0032	0.0273	0.0096	0.0064	0.0032	0.0048	0.0096	0.0016	0.0080	0.0113	0.0289	0.0096	0.0145	0.0080	0.0064	0.0000	0.0096	0.0032	0.0145	0.0080	0.0064	0.0096	0.0000	0.0048	0.0016	0.0113	0.0000	1.0000	0.0000	0.0064	0.0032	0.0080	0.0032	0.0193	0.0113	0.0193	0.0032	0.0113	0.0048	0.0016	0.0016	0.0096	0.0096	0.0016	0.0129	0.0080	0.0145	0.0048	0.0048	0.0080	0.0113	0.0096	0.0145	0.0048	0.0177	0.0113	0.0080	0.0129	0.0145	0.0080	0.0113	0.0209	0.0145	0.0145	0.0113	0.0129	0.0096	0.0064	0.0177	0.0129	0.0113	0.0096	0.0080	0.0145	0.0145	0.0096	0.0064	0.0129	0.0129	0.0096	0.0129	0.0016	0.0257	0.0064	0.0048	0.0241	0.0064	0.0161	0.0145	0.0129	0.0080	0.0032	0.0048	0.0161	0.0000	0.0016	0.0129	0.0145	0.0193	0.0113	0.0096	0.0048	0.0064	0.0145	0.0064	0.0113	0.0129	0.0048	0.0113	0.0129	0.0096	0.0064	0.0096	0.0096	0.0241	0.0129	0.0161	0.0000	0.0032	0.0145	0.0096	0.0547	0.0434	0.1865	0.0514	0.0145	0.0145	0.0032	0.0145	0.0016	0.0080	0.0048	0.0145	0.0096	0.0032	0.0129	0.0048	0.0161	0.0032	0.0080	0.0113	0.0080	0.0161	0.0064	0.0209	0.0032	0.0032	0.0129	0.0145	0.0161	0.0016	0.0080	0.0064	0.0096	0.0016	0.0048	0.0080	0.0064	0.0048	0.0096	0.0193	0.0096	0.0129	0.0113	0.0064	0.0113	0.0048	0.0161	0.0048	0.0032	0.0064	0.0113	0.0032	0.0048	0.0096	0.0225	0.0096	0.0000	0.0113	0.0016	0.0209	0.0129	0.0113	0.0064	0.0032	0.0016	0.0129	0.0048	0.0080	0.0048	0.0177	0.0080	0.0000	0.0064	0.0032	0.0096	0.0113	0.0016	0.0016	0.0048	0.0145	0.0080	0.0370	0.0129	0.0177	0.0113	0.0032	0.0177	0.0080	0.0209	0.0048	0.0032	0.0048	0.0193	0.0113	0.0129	0.0209	0.0129	0.0096	0.0096	0.0129	0.0129	0.0177	0.0177	0.0113	0.0032	0.0080	0.0048	0.0129	0.0096	0.0129	0.0113	0.0289	0.0064	0.0032	0.0048	0.0129	0.0193	0.0257	0.0209	0.0177	0.0016	0.0080	0.0048	0.0000	0.0096	0.0161	0.0096	0.0096	0.0016	0.0145	0.0177	0.0048	0.0064	0.0000	0.0000	0.0000	0.0000	0.0000	0.0000	0.0000	0.0000	0.0000	0.0000	0.0000	0.0000	0.0000	0.0000	0.0000	0.0000	0.0000	0.0000	0.0000	0.0000	0.0000	0.0000	0.0000	0.0000	0.0000	0.0000	0.0000	0.0000	0.0000	0.0000	0.0000	0.0000	0.0000	0.0000	0.0000	0.0000	0.0000	0.0000	0.0000	0.0000	0.0000	0.0000	0.0000	0.0000	0.0000	0.0000	0.0000	0.0000	0.0000	0.0000	0.0000	0.0000	0.0000	0.0000	0.0000	0.0000	0.0000	0.0000	0.0000	0.0000	0.0000	0.0000	0.0000	0.0000	0.0000	0.0000	0.0000	0.0000	0.0000	0.0000	0.0000	0.0000	0.0000	0.0000	0.0000	0.0000	0.0000	0.0000	0.0000	0.0000	0.0000	0.0000	0.0000	0.0000	0.0000	0.0000	0.0000	0.0000	0.0000	0.0000	0.0000	0.0000	0.0000	0.0000	0.0000	0.0000	0.0000	0.0000	0.0000	0.0000	0.0000	0.0000	0.0000	0.0000	0.0000	0.0000	0.0000	0.0000	0.0000	0.0000	0.0000	0.0000	0.0000	0.0000	0.0000	0.0000	0.0000	0.0000	0.0000	0.0000	0.0000	0.0000	0.0000	0.0000	0.0000	0.0000	0.0000	0.0000	0.0000	0.0000	0.0000	0.0000	0.0000	0.0000	0.0000	0.0000	0.0000	0.0000	0.0000	0.0000	0.0000	0.0000	0.0000	0.0000	0.0000	0.0000	0.0000	0.0000	0.0000	0.0000	0.0000	0.0000	0.0000	0.0000	0.0000	0.0000	0.0000	0.0000	0.0000	0.0000	0.0000	0.0000	0.0000	0.0000	0.0000	0.0000	0.0000	0.0000	0.0000	0.0000	0.0000	0.0000	0.0000	0.0000	0.0000	0.0000	0.0000	0.0000	0.0000	0.0000	0.0000	0.0000	0.0000	0.0000	0.0000	0.0000	0.0000	0.0000	0.0000	0.0000	0.0000	0.0000	0.0000	0.0000	0.0000	0.0000	0.0000	0.0000	0.0000	0.0000	0.0000	0.0000	0.0000	0.0000	0.0000	0.0000	0.0000	0.0000	0.0000	0.0000	0.0000	0.0000	0.0000	0.0000	0.0000	0.0000	0.0000	0.0000	0.0000	0.0000	0.0000	0.0000	0.0000	0.0000	0.0000	0.0000	0.0000	0.0000	0.0000	0.0000	0.0000	0.0000	0.0000	0.0000	0.0000	0.0000	0.0000	0.0000	0.0000	0.0000	0.0000	0.0000	0.0000	0.0000	0.0000	0.0000	0.0000	0.0000	0.0000	0.0000	0.0000	0.0000	0.0000	0.0000	0.0000	0.0000	0.0000	0.0000	0.0000	0.0000	0.0000	0.0000	0.0000	0.0000	0.0000	0.0000	0.0000	0.0000	0.0000	0.0000	0.0000	0.0000	0.0000	0.0000	0.0000	0.0000	0.0000	0.0000	0.0000	0.0000	0.0000	0.0000	0.0000
REACTIVITY:58	0.0000	0.0000	0.0000	0.0000	0.0000	0.0000	0.0000	0.0000	0.0000	0.0000	0.0000	0.0000	0.0000	0.0000	0.0000	0.0000	0.0000	0.0000	0.0064	0.0011	0.0075	0.0097	0.0139	0.0129	0.0021	0.0011	0.0011	0.0064	0.0011	0.0182	0.0054	0.0075	0.0011	0.0075	0.0043	0.0086	0.0086	0.0107	0.0204	0.0032	0.0086	0.0086	0.0075	0.0086	0.0086	0.0129	0.0054	0.0064	0.0107	0.0054	0.0021	0.0064	0.0086	0.0054	0.0086	0.0000	1.0000	0.0000	0.0097	0.0075	0.0172	0.0204	0.0247	0.0129	0.0075	0.0064	0.0032	0.0150	0.0129	0.0086	0.0118	0.0107	0.0064	0.0204	0.0075	0.0064	0.0075	0.0075	0.0161	0.0193	0.0129	0.0236	0.0064	0.0129	0.0150	0.0182	0.0118	0.0064	0.0043	0.0150	0.0064	0.0064	0.0193	0.0075	0.0150	0.0086	0.0204	0.0043	0.0064	0.0172	0.0064	0.0097	0.0193	0.0086	0.0182	0.0086	0.0075	0.0086	0.0107	0.0064	0.0064	0.0118	0.0107	0.0150	0.0150	0.0075	0.0182	0.0150	0.0182	0.0064	0.0011	0.0075	0.0032	0.0075	0.0118	0.0129	0.0118	0.0150	0.0032	0.0107	0.0107	0.0139	0.0097	0.0150	0.0064	0.0054	0.0139	0.0054	0.0086	0.0097	0.0064	0.0064	0.0182	0.0204	0.0193	0.0021	0.0139	0.0118	0.0043	0.0858	0.0665	0.1964	0.0268	0.0086	0.0032	0.0097	0.0139	0.0086	0.0097	0.0086	0.0172	0.0139	0.0118	0.0097	0.0161	0.0021	0.0054	0.0129	0.0107	0.0097	0.0236	0.0107	0.0129	0.0054	0.0064	0.0193	0.0086	0.0129	0.0043	0.0150	0.0097	0.0161	0.0075	0.0064	0.0054	0.0129	0.0075	0.0054	0.0118	0.0107	0.0086	0.0172	0.0107	0.0118	0.0054	0.0043	0.0064	0.0182	0.0086	0.0118	0.0107	0.0097	0.0172	0.0204	0.0064	0.0032	0.0215	0.0086	0.0139	0.0129	0.0172	0.0086	0.0097	0.0021	0.0097	0.0150	0.0193	0.0107	0.0043	0.0043	0.0075	0.0054	0.0247	0.0021	0.0097	0.0043	0.0064	0.0043	0.0225	0.0086	0.0161	0.0182	0.0139	0.0086	0.0118	0.0043	0.0118	0.0139	0.0150	0.0086	0.0011	0.0064	0.0139	0.0075	0.0129	0.0075	0.0086	0.0032	0.0107	0.0075	0.0118	0.0182	0.0161	0.0139	0.0129	0.0139	0.0139	0.0129	0.0150	0.0139	0.0258	0.0172	0.0032	0.0139	0.0086	0.0290	0.0118	0.0204	0.0204	0.0064	0.0172	0.0086	0.0086	0.0107	0.0161	0.0236	0.0064	0.0064	0.0118	0.0215	0.0043	0.0021	0.0000	0.0011	0.0000	0.0000	0.0000	0.0000	0.0000	0.0000	0.0000	0.0011	0.0011	0.0011	0.0000	0.0064	0.0000	0.0011	0.0000	0.0000	0.0000	0.0000	0.0000	0.0000	0.0000	0.0000	0.0000	0.0000	0.0000	0.0000	0.0000	0.0000	0.0000	0.0000	0.0000	0.0000	0.0000	0.0000	0.0000	0.0000	0.0000	0.0000	0.0000	0.0000	0.0000	0.0000	0.0000	0.0000	0.0000	0.0000	0.0000	0.0000	0.0000	0.0000	0.0000	0.0000	0.0000	0.0000	0.0000	0.0000	0.0000	0.0000	0.0000	0.0000	0.0000	0.0000	0.0000	0.0000	0.0000	0.0000	0.0000	0.0000	0.0000	0.0000	0.0000	0.0000	0.0000	0.0000	0.0000	0.0000	0.0000	0.0000	0.0000	0.0000	0.0000	0.0000	0.0000	0.0000	0.0000	0.0000	0.0000	0.0000	0.0000	0.0000	0.0000	0.0000	0.0000	0.0000	0.0000	0.0000	0.0000	0.0000	0.0000	0.0000	0.0000	0.0000	0.0000	0.0000	0.0000	0.0000	0.0000	0.0000	0.0000	0.0000	0.0000	0.0000	0.0000	0.0000	0.0000	0.0000	0.0000	0.0000	0.0000	0.0000	0.0000	0.0000	0.0000	0.0000	0.0000	0.0000	0.0000	0.0000	0.0000	0.0000	0.0000	0.0000	0.0000	0.0000	0.0000	0.0000	0.0000	0.0000	0.0000	0.0000	0.0000	0.0000	0.0000	0.0000	0.0000	0.0000	0.0000	0.0000	0.0000	0.0000	0.0000	0.0000	0.0000	0.0000	0.0000	0.0000	0.0000	0.0000	0.0000	0.0000	0.0000	0.0000	0.0000	0.0000	0.0000	0.0000	0.0000	0.0000	0.0000	0.0000	0.0000	0.0000	0.0000	0.0000	0.0000	0.0000	0.0000	0.0000	0.0000	0.0000	0.0000	0.0000	0.0000	0.0000	0.0000	0.0000	0.0000	0.0000	0.0000	0.0000	0.0000	0.0000	0.0000	0.0000	0.0000	0.0000	0.0000	0.0000	0.0000	0.0000	0.0000	0.0000	0.0000	0.0000	0.0000	0.0000	0.0000	0.0000	0.0000	0.0000	0.0000	0.0000	0.0000	0.0000	0.0000	0.0000	0.0000	0.0000	0.0000	0.0000	0.0000	0.0000	0.0000	0.0000	0.0000	0.0000	0.0000	0.0000	0.0000	0.0000	0.0000	0.0000	0.0000	0.0000	0.0000	0.0000	0.0000	0.0000	0.0000	0.0000	0.0000	0.0000	0.0000	0.0000	0.0000	0.0000	0.0000	0.0000	0.0000	0.0000	0.0000	0.0000	0.0000	0.0000	0.0000	0.0000	0.0000	0.0000	0.0000	0.0000	0.0000	0.0000	0.0000	0.0000	0.0000	0.0000	0.0000	0.0000	0.0000	0.0000	0.0000	0.0000	0.0000	0.0000	0.0000	0.0000	0.0000	0.0000	0.0000	0.0000	0.0000
REACTIVITY:59	0.0000	0.0000	0.0000	0.0000	0.0000	0.0000	0.0000	0.0000	0.0000	0.0000	0.0000	0.0000	0.0000	0.0000	0.0000	0.0000	0.0000	0.0000	0.0058	0.0102	0.0044	0.0117	0.0249	0.0132	0.0015	0.0132	0.0015	0.0029	0.0073	0.0102	0.0015	0.0029	0.0088	0.0044	0.0058	0.0029	0.0044	0.0088	0.0219	0.0132	0.0088	0.0102	0.0073	0.0058	0.0117	0.0029	0.0058	0.0132	0.0146	0.0102	0.0044	0.0044	0.0073	0.0015	0.0073	0.0058	0.0000	1.0000	0.0000	0.0219	0.0132	0.0146	0.0219	0.0161	0.0132	0.0044	0.0102	0.0117	0.0146	0.0219	0.0190	0.0029	0.0073	0.0058	0.0102	0.0029	0.0073	0.0073	0.0132	0.0088	0.0088	0.0102	0.0132	0.0102	0.0058	0.0102	0.0132	0.0088	0.0073	0.0102	0.0073	0.0175	0.0102	0.0102	0.0073	0.0044	0.0102	0.0117	0.0088	0.0058	0.0058	0.0161	0.0088	0.0029	0.0146	0.0073	0.0190	0.0015	0.0102	0.0161	0.0088	0.0073	0.0175	0.0146	0.0161	0.0117	0.0146	0.0102	0.0102	0.0088	0.0029	0.0073	0.0088	0.0102	0.0058	0.0102	0.0117	0.0058	0.0058	0.0088	0.0132	0.0102	0.0161	0.0146	0.0058	0.0088	0.0015	0.0102	0.0132	0.0058	0.0029	0.0058	0.0058	0.0073	0.0161	0.0058	0.0073	0.0088	0.0088	0.0673	0.0570	0.1944	0.0307	0.0029	0.0132	0.0088	0.0073	0.0117	0.0073	0.0029	0.0161	0.0146	0.0117	0.0088	0.0058	0.0102	0.0029	0.0058	0.0175	0.0161	0.0102	0.0058	0.0175	0.0088	0.0102	0.0249	0.0146	0.0058	0.0088	0.0088	0.0073	0.0088	0.0044	0.0146	0.0132	0.0102	0.0102	0.0088	0.0205	0.0058	0.0073	0.0117	0.0029	0.0117	0.0102	0.0088	0.0073	0.0088	0.0161	0.0190	0.0161	0.0015	0.0190	0.0073	0.0132	0.0117	0.0044	0.0058	0.0132	0.0175	0.0058	0.0029	0.0058	0.0073	0.0117	0.0102	0.0058	0.0073	0.0073	0.0088	0.0058	0.0146	0.0161	0.0058	0.0161	0.0117	0.0132	0.0073	0.0263	0.0073	0.0322	0.0102	0.0234	0.0044	0.0088	0.0161	0.0088	0.0058	0.0058	0.0088	0.0029	0.0073	0.0102	0.0132	0.0102	0.0102	0.0044	0.0073	0.0088	0.0102	0.0175	0.0219	0.0161	0.0117	0.0102	0.0073	0.0205	0.0175	0.0219	0.0190	0.0175	0.0132	0.0000	0.0249	0.0102	0.0117	0.0146	0.0205	0.0058	0.0015	0.0088	0.0088	0.0015	0.0029	0.0015	0.0161	0.0073	0.0088	0.0117	0.0234	0.0088	0.0044	0.0000	0.0015	0.0000	0.0000	0.0000	0.0000	0.0029	0.0000	0.0000	0.0000	0.0000	0.0000	0.0015	0.0000	0.0000	0.0000	0.0000	0.0000	0.0000	0.0000	0.0000	0.0000	0.0000	0.0000	0.0000	0.0000	0.0000	0.0000	0.0000	0.0000	0.0000	0.0000	0.0000	0.0000	0.0000	0.0000	0.0000	0.0000	0.0000	0.0000	0.0000	0.0000	0.0000	0.0000	0.0000	0.0000	0.0000	0.0000	0.0000	0.0000	0.0000	0.0000	0.0000	0.0000	0.0000	0.0000	0.0000	0.0000	0.0000	0.0000	0.0000	0.0000	0.0000	0.0000	0.0000	0.0000	0.0000	0.0000	0.0000	0.0000	0.0000	0.0000	0.0000	0.0000	0.0000	0.0000	0.0000	0.0000	0.0000	0.0000	0.0000	0.0000	0.0000	0.0000	0.0000	0.0000	0.0000	0.0000	0.0000	0.0000	0.0000	0.0000	0.0000	0.0000	0.0000	0.0000	0.0000	0.0000	0.0000	0.0000	0.0000	0.0000	0.0000	0.0000	0.0000	0.0000	0.0000	0.0000	0.0000	0.0000	0.0000	0.0000	0.0000	0.0000	0.0000	0.0000	0.0000	0.0000	0.0000	0.0000	0.0000	0.0000	0.0000	0.0000	0.0000	0.0000	0.0000	0.0000	0.0000	0.0000	0.0000	0.0000	0.0000	0.0000	0.0000	0.0000	0.0000	0.0000	0.0000	0.0000	0.0000	0.0000	0.0000	0.0000	0.0000	0.0000	0.0000	0.0000	0.0000	0.0000	0.0000	0.0000	0.0000	0.0000	0.0000	0.0000	0.0000	0.0000	0.0000	0.0000	0.0000	0.0000	0.0000	0.0000	0.0000	0.0000	0.0000	0.0000	0.0000	0.0000	0.0000	0.0000	0.0000	0.0000	0.0000	0.0000	0.0000	0.0000	0.0000	0.0000	0.0000	0.0000	0.0000	0.0000	0.0000	0.0000	0.0000	0.0000	0.0000	0.0000	0.0000	0.0000	0.0000	0.0000	0.0000	0.0000	0.0000	0.0000	0.0000	0.0000	0.0000	0.0000	0.0000	0.0000	0.0000	0.0000	0.0000	0.0000	0.0000	0.0000	0.0000	0.0000	0.0000	0.0000	0.0000	0.0000	0.0000	0.0000	0.0000	0.0000	0.0000	0.0000	0.0000	0.0000	0.0000	0.0000	0.0000	0.0000	0.0000	0.0000	0.0000	0.0000	0.0000	0.0000	0.0000	0.0000	0.0000	0.0000	0.0000	0.0000	0.0000	0.0000	0.0000	0.0000	0.0000	0.0000	0.0000	0.0000	0.0000	0.0000	0.0000	0.0000	0.0000	0.0000	0.0000	0.0000	0.0000	0.0000	0.0000	0.0000	0.0000	0.0000	0.0000	0.0000	0.0000	0.0000	0.0000	0.0000	0.0000	0.0000	0.0000	0.0000	0.0000	0.0000	0.0000	0.0000	0.0000	0.0000	0.0000	0.0000	0.0000	0.0000	0.0000
REACTIVITY:60	0.0000	0.0000	0.0000	0.0000	0.0000	0.0000	0.0000	0.0000	0.0000	0.0000	0.0000	0.0000	0.0000	0.0000	0.0000	0.0000	0.0000	0.0000	0.0155	0.0043	0.0052	0.0077	0.0250	0.0155	0.0060	0.0052	0.0017	0.0060	0.0043	0.0164	0.0000	0.0069	0.0043	0.0069	0.0095	0.0017	0.0043	0.0129	0.0189	0.0112	0.0146	0.0095	0.0095	0.0060	0.0164	0.0034	0.0060	0.0146	0.0043	0.0172	0.0043	0.0060	0.0009	0.0052	0.0034	0.0017	0.0077	0.0000	1.0000	0.0000	0.0138	0.0034	0.0120	0.0069	0.0026	0.0060	0.0052	0.0069	0.0017	0.0069	0.0138	0.0026	0.0060	0.0103	0.0060	0.0009	0.0060	0.0077	0.0069	0.0086	0.0129	0.0120	0.0077	0.0086	0.0060	0.0086	0.0146	0.0052	0.0086	0.0043	0.0069	0.0052	0.0112	0.0077	0.0077	0.0095	0.0086	0.0034	0.0069	0.0086	0.0129	0.0095	0.0198	0.0095	0.0129	0.0086	0.0155	0.0086	0.0077	0.0077	0.0172	0.0138	0.0052	0.0207	0.0129	0.0103	0.0129	0.0086	0.0267	0.0052	0.0052	0.0164	0.0052	0.0086	0.0052	0.0155	0.0146	0.0155	0.0060	0.0077	0.0026	0.0103	0.0112	0.0112	0.0086	0.0129	0.0052	0.0086	0.0129	0.0052	0.0112	0.0077	0.0077	0.0103	0.0164	0.0086	0.0034	0.0060	0.0086	0.0654	0.0594	0.1910	0.0370	0.0155	0.0069	0.0112	0.0077	0.0026	0.0043	0.0026	0.0155	0.0172	0.0069	0.0207	0.0120	0.0052	0.0017	0.0086	0.0181	0.0103	0.0155	0.0043	0.0112	0.0069	0.0103	0.0155	0.0112	0.0077	0.0060	0.0120	0.0112	0.0120	0.0017	0.0086	0.0095	0.0112	0.0095	0.0060	0.0069	0.0138	0.0138	0.0129	0.0034	0.0086	0.0103	0.0060	0.0043	0.0086	0.0103	0.0146	0.0112	0.0043	0.0069	0.0146	0.0069	0.0034	0.0069	0.0060	0.0146	0.0138	0.0120	0.0077	0.0060	0.0052	0.0034	0.0155	0.0112	0.0009	0.0034	0.0103	0.0052	0.0095	0.0069	0.0034	0.0095	0.0017	0.0146	0.0060	0.0129	0.0138	0.0310	0.0164	0.0232	0.0043	0.0120	0.0112	0.0103	0.0103	0.0164	0.0043	0.0060	0.0129	0.0052	0.0103	0.0103	0.0112	0.0095	0.0017	0.0138	0.0077	0.0189	0.0146	0.0155	0.0120	0.0060	0.0172	0.0077	0.0103	0.0181	0.0129	0.0267	0.0043	0.0077	0.0129	0.0086	0.0155	0.0103	0.0129	0.0198	0.0112	0.0086	0.0095	0.0017	0.0095	0.0095	0.0120	0.0069	0.0060	0.0086	0.0207	0.0095	0.0043	0.0000	0.0000	0.0000	0.0000	0.0000	0.0000	0.0000	0.0000	0.0009	0.0000	0.0000	0.0000	0.0000	0.0026	0.0000	0.0009	0.0000	0.0000	0.0000	0.0000	0.0000	0.0000	0.0000	0.0000	0.0000	0.0000	0.0000	0.0000	0.0000	0.0000	0.0000	0.0000	0.0000	0.0000	0.0000	0.0000	0.0000	0.0000	0.0000	0.0000	0.0000	0.0000	0.0000	0.0000	0.0000	0.0000	0.0000	0.0000	0.0000	0.0000	0.0000	0.0000	0.0000	0.0000	0.0000	0.0000	0.0000	0.0000	0.0000	0.0000	0.0000	0.0000	0.0000	0.0000	0.0000	0.0000	0.0000	0.0000	0.0000	0.0000	0.0000	0.0000	0.0000	0.0000	0.0000	0.0000	0.0000	0.0000	0.0000	0.0000	0.0000	0.0000	0.0000	0.0000	0.0000	0.0000	0.0000	0.0000	0.0000	0.0000	0.0000	0.0000	0.0000	0.0000	0.0000	0.0000	0.0000	0.0000	0.0000	0.0000	0.0000	0.0000	0.0000	0.0000	0.0000	0.0000	0.0000	0.0000	0.0000	0.0000	0.0000	0.0000	0.0000	0.0000	0.0000	0.0000	0.0000	0.0000	0.0000	0.0000	0.0000	0.0000	0.0000	0.0000	0.0000	0.0000	0.0000	0.0000	0.0000	0.0000	0.0000	0.0000	0.0000	0.0000	0.0000	0.0000	0.0000	0.0000	0.0000	0.0000	0.0000	0.0000	0.0000	0.0000	0.0000	0.0000	0.0000	0.0000	0.0000	0.0000	0.0000	0.0000	0.0000	0.0000	0.0000	0.0000	0.0000	0.0000	0.0000	0.0000	0.0000	0.0000	0.0000	0.0000	0.0000	0.0000	0.0000	0.0000	0.0000	0.0000	0.0000	0.0000	0.0000	0.0000	0.0000	0.0000	0.0000	0.0000	0.0000	0.0000	0.0000	0.0000	0.0000	0.0000	0.0000	0.0000	0.0000	0.0000	0.0000	0.0000	0.0000	0.0000	0.0000	0.0000	0.0000	0.0000	0.0000	0.0000	0.0000	0.0000	0.0000	0.0000	0.0000	0.0000	0.0000	0.0000	0.0000	0.0000	0.0000	0.0000	0.0000	0.0000	0.0000	0.0000	0.0000	0.0000	0.0000	0.0000	0.0000	0.0000	0.0000	0.0000	0.0000	0.0000	0.0000	0.0000	0.0000	0.0000	0.0000	0.0000	0.0000	0.0000	0.0000	0.0000	0.0000	0.0000	0.0000	0.0000	0.0000	0.0000	0.0000	0.0000	0.0000	0.0000	0.0000	0.0000	0.0000	0.0000	0.0000	0.0000	0.0000	0.0000	0.0000	0.0000	0.0000	0.0000	0.0000	0.0000	0.0000	0.0000	0.0000	0.0000	0.0000	0.0000	0.0000	0.0000	0.0000	0.0000	0.0000	0.0000	0.0000	0.0000	0.0000	0.0000	0.0000	0.0000	0.0000	0.0000	0.0000	0.0000	0.0000	0.0000	0.0000
REACTIVITY:61	0.0000	0.0000	0.0000	0.0000	0.0000	0.0000	0.0000	0.0000	0.0000	0.0000	0.0000	0.0000	0.0000	0.0000	0.0000	0.0000	0.0000	0.0014	0.0124	0.0090	0.0062	0.0028	0.0207	0.0159	0.0069	0.0014	0.0034	0.0055	0.0034	0.0166	0.0034	0.0103	0.0097	0.0083	0.0048	0.0007	0.0055	0.0069	0.0262	0.0062	0.0159	0.0062	0.0090	0.0103	0.0131	0.0055	0.0062	0.0090	0.0076	0.0097	0.0069	0.0041	0.0062	0.0048	0.0124	0.0034	0.0048	0.0103	0.0000	1.0000	0.0000	0.0055	0.0110	0.0117	0.0069	0.0034	0.0069	0.0021	0.0055	0.0124	0.0083	0.0076	0.0097	0.0090	0.0083	0.0055	0.0131	0.0124	0.0110	0.0110	0.0090	0.0159	0.0055	0.0062	0.0090	0.0124	0.0138	0.0021	0.0097	0.0083	0.0076	0.0090	0.0048	0.0103	0.0028	0.0117	0.0083	0.0062	0.0090	0.0083	0.0090	0.0172	0.0090	0.0083	0.0097	0.0069	0.0207	0.0131	0.0159	0.0166	0.0145	0.0172	0.0124	0.0166	0.0103	0.0069	0.0097	0.0110	0.0138	0.0159	0.0090	0.0138	0.0041	0.0097	0.0152	0.0138	0.0062	0.0097	0.0076	0.0097	0.0041	0.0124	0.0062	0.0124	0.0048	0.0090	0.0062	0.0097	0.0103	0.0062	0.0055	0.0048	0.0097	0.0041	0.0172	0.0034	0.0076	0.0076	0.0034	0.0759	0.0566	0.1641	0.0448	0.0048	0.0069	0.0090	0.0090	0.0041	0.0034	0.0041	0.0124	0.0048	0.0110	0.0097	0.0117	0.0062	0.0076	0.0103	0.0110	0.0110	0.0090	0.0048	0.0172	0.0186	0.0103	0.0110	0.0076	0.0110	0.0097	0.0090	0.0034	0.0083	0.0041	0.0076	0.0083	0.0069	0.0062	0.0041	0.0145	0.0138	0.0117	0.0110	0.0145	0.0221	0.0083	0.0062	0.0083	0.0117	0.0152	0.0103	0.0110	0.0069	0.0117	0.0110	0.0076	0.0055	0.0062	0.0069	0.0103	0.0124	0.0110	0.0131	0.0021	0.0062	0.0069	0.0103	0.0062	0.0048	0.0062	0.0131	0.0062	0.0145	0.0076	0.0028	0.0124	0.0041	0.0090	0.0090	0.0179	0.0069	0.0290	0.0159	0.0214	0.0076	0.0055	0.0110	0.0062	0.0145	0.0103	0.0048	0.0062	0.0159	0.0110	0.0097	0.0055	0.0083	0.0034	0.0069	0.0159	0.0110	0.0103	0.0172	0.0055	0.0034	0.0090	0.0034	0.0097	0.0159	0.0172	0.0166	0.0276	0.0090	0.0097	0.0110	0.0117	0.0110	0.0090	0.0097	0.0179	0.0041	0.0062	0.0076	0.0028	0.0097	0.0172	0.0228	0.0131	0.0007	0.0034	0.0255	0.0055	0.0062	0.0000	0.0007	0.0000	0.0000	0.0014	0.0000	0.0007	0.0000	0.0014	0.0007	0.0000	0.0000	0.0007	0.0000	0.0000	0.0007	0.0000	0.0000	0.0000	0.0000	0.0000	0.0000	0.0000	0.0000	0.0000	0.0000	0.0000	0.0000	0.0000	0.0000	0.0000	0.0000	0.0000	0.0000	0.0000	0.0000	0.0000	0.0000	0.0000	0.0000	0.0000	0.0000	0.0000	0.0000	0.0000	0.0000	0.0000	0.0000	0.0000	0.0000	0.0000	0.0000	0.0000	0.0000	0.0000	0.0000	0.0000	0.0000	0.0000	0.0000	0.0000	0.0000	0.0000	0.0000	0.0000	0.0000	0.0000	0.0000	0.0000	0.0000	0.0000	0.0000	0.0000	0.0000	0.0000	0.0000	0.0000	0.0000	0.0000	0.0000	0.0000	0.0000	0.0000	0.0000	0.0000	0.0000	0.0000	0.0000	0.0000	0.0000	0.0000	0.0000	0.0000	0.0000	0.0000	0.0000	0.0000	0.0000	0.0000	0.0000	0.0000	0.0000	0.0000	0.0000	0.0000	0.0000	0.0000	0.0000	0.0000	0.0000	0.0000	0.0000	0.0000	0.0000	0.0000	0.0000	0.0000	0.0000	0.0000	0.0000	0.0000	0.0000	0.0000	0.0000	0.0000	0.0000	0.0000	0.0000	0.0000	0.0000	0.0000	0.0000	0.0000	0.0000	0.0000	0.0000	0.0000	0.0000	0.0000	0.0000	0.0000	0.0000	0.0000	0.0000	0.0000	0.0000	0.0000	0.0000	0.0000	0.0000	0.0000	0.0000	0.0000	0.0000	0.0000	0.0000	0.0000	0.0000	0.0000	0.0000	0.0000	0.0000	0.0000	0.0000	0.0000	0.0000	0.0000	0.0000	0.0000	0.0000	0.0000	0.0000	0.0000	0.0000	0.0000	0.0000	0.0000	0.0000	0.0000	0.0000	0.0000	0.0000	0.0000	0.0000	0.0000	0.0000	0.0000	0.0000	0.0000	0.0000	0.0000	0.0000	0.0000	0.0000	0.0000	0.0000	0.0000	0.0000	0.0000	0.0000	0.0000	0.0000	0.0000	0.0000	0.0000	0.0000	0.0000	0.0000	0.0000	0.0000	0.0000	0.0000	0.0000	0.0000	0.0000	0.0000	0.0000	0.0000	0.0000	0.0000	0.0000	0.0000	0.0000	0.0000	0.0000	0.0000	0.0000	0.0000	0.0000	0.0000	0.0000	0.0000	0.0000	0.0000	0.0000	0.0000	0.0000	0.0000	0.0000	0.0000	0.0000	0.0000	0.0000	0.0000	0.0000	0.0000	0.0000	0.0000	0.0000	0.0000	0.0000	0.0000	0.0000	0.0000	0.0000	0.0000	0.0000	0.0000	0.0000	0.0000	0.0000	0.0000	0.0000	0.0000	0.0000	0.0000	0.0000	0.0000	0.0000	0.0000	0.0000	0.0000	0.0000	0.0000	0.0000	0.0000	0.0000	0.0000	0.0000	0.0000	0.0000	0.0000	0.0000
REACTIVITY:62	0.0000	0.0000	0.0000	0.0000	0.0000	0.0000	0.0000	0.0000	0.0000	0.0000	0.0000	0.0000	0.0000	0.0000	0.0000	0.0000	0.0000	0.0006	0.0137	0.0062	0.0050	0.0062	0.0249	0.0143	0.0019	0.0112	0.0044	0.0068	0.0087	0.0174	0.0012	0.0031	0.0037	0.0068	0.0162	0.0056	0.0100	0.0087	0.0181	0.0050	0.0230	0.0118	0.0068	0.0106	0.0087	0.0031	0.0068	0.0087	0.0168	0.0075	0.0068	0.0031	0.0037	0.0037	0.0075	0.0012	0.0100	0.0056	0.0100	0.0000	1.0000	0.0000	0.0205	0.0162	0.0137	0.0044	0.0081	0.0081	0.0062	0.0093	0.0149	0.0075	0.0056	0.0062	0.0131	0.0131	0.0062	0.0050	0.0093	0.0081	0.0143	0.0118	0.0068	0.0025	0.0125	0.0149	0.0118	0.0075	0.0068	0.0044	0.0125	0.0143	0.0093	0.0093	0.0112	0.0037	0.0075	0.0087	0.0075	0.0125	0.0093	0.0087	0.0143	0.0093	0.0137	0.0081	0.0093	0.0056	0.0087	0.0112	0.0149	0.0068	0.0112	0.0224	0.0187	0.0075	0.0143	0.0156	0.0093	0.0137	0.0100	0.0106	0.0037	0.0075	0.0143	0.0174	0.0112	0.0118	0.0062	0.0056	0.0118	0.0100	0.0093	0.0118	0.0106	0.0149	0.0131	0.0056	0.0050	0.0019	0.0118	0.0062	0.0118	0.0137	0.0199	0.0112	0.0112	0.0075	0.0062	0.0660	0.0511	0.1606	0.0342	0.0075	0.0112	0.0068	0.0112	0.0037	0.0056	0.0037	0.0093	0.0143	0.0112	0.0056	0.0093	0.0075	0.0037	0.0093	0.0087	0.0187	0.0181	0.0044	0.0193	0.0068	0.0075	0.0205	0.0106	0.0075	0.0081	0.0131	0.0075	0.0162	0.0112	0.0044	0.0056	0.0081	0.0044	0.0019	0.0131	0.0143	0.0118	0.0118	0.0087	0.0118	0.0093	0.0106	0.0056	0.0106	0.0081	0.0087	0.0168	0.0087	0.0081	0.0199	0.0068	0.0025	0.0050	0.0100	0.0131	0.0125	0.0056	0.0106	0.0075	0.0087	0.0118	0.0087	0.0075	0.0050	0.0087	0.0112	0.0031	0.0056	0.0062	0.0012	0.0081	0.0081	0.0106	0.0068	0.0162	0.0106	0.0280	0.0143	0.0212	0.0075	0.0025	0.0093	0.0137	0.0050	0.0106	0.0062	0.0031	0.0106	0.0081	0.0050	0.0118	0.0125	0.0056	0.0087	0.0149	0.0174	0.0081	0.0118	0.0081	0.0087	0.0044	0.0174	0.0081	0.0081	0.0131	0.0106	0.0143	0.0087	0.0112	0.0168	0.0100	0.0137	0.0149	0.0118	0.0118	0.0044	0.0075	0.0050	0.0019	0.0087	0.0112	0.0187	0.0143	0.0044	0.0093	0.0199	0.0125	0.0031	0.0000	0.0006	0.0000	0.0012	0.0000	0.0000	0.0000	0.0006	0.0006	0.0006	0.0006	0.0006	0.0000	0.0006	0.0000	0.0019	0.0000	0.0000	0.0000	0.0000	0.0000	0.0000	0.0000	0.0000	0.0000	0.0000	0.0000	0.0000	0.0000	0.0000	0.0000	0.0000	0.0000	0.0000	0.0000	0.0000	0.0000	0.0000	0.0000	0.0000	0.0000	0.0000	0.0000	0.0000	0.0000	0.0000	0.0000	0.0000	0.0000	0.0000	0.0000	0.0000	0.0000	0.0000	0.0000	0.0000	0.0000	0.0000	0.0000	0.0000	0.0000	0.0000	0.0000	0.0000	0.0000	0.0000	0.0000	0.0000	0.0000	0.0000	0.0000	0.0000	0.0000	0.0000	0.0000	0.0000	0.0000	0.0000	0.0000	0.0000	0.0000	0.0000	0.0000	0.0000	0.0000	0.0000	0.0000	0.0000	0.0000	0.0000	0.0000	0.0000	0.0000	0.0000	0.0000	0.0000	0.0000	0.0000	0.0000	0.0000	0.0000	0.0000	0.0000	0.0000	0.0000	0.0000	0.0000	0.0000	0.0000	0.0000	0.0000	0.0000	0.0000	0.0000	0.0000	0.0000	0.0000	0.0000	0.0000	0.0000	0.0000	0.0000	0.0000	0.0000	0.0000	0.0000	0.0000	0.0000	0.0000	0.0000	0.0000	0.0000	0.0000	0.0000	0.0000	0.0000	0.0000	0.0000	0.0000	0.0000	0.0000	0.0000	0.0000	0.0000	0.0000	0.0000	0.0000	0.0000	0.0000	0.0000	0.0000	0.0000	0.0000	0.0000	0.0000	0.0000	0.0000	0.0000	0.0000	0.0000	0.0000	0.0000	0.0000	0.0000	0.0000	0.0000	0.0000	0.0000	0.0000	0.0000	0.0000	0.0000	0.0000	0.0000	0.0000	0.0000	0.0000	0.0000	0.0000	0.0000	0.0000	0.0000	0.0000	0.0000	0.0000	0.0000	0.0000	0.0000	0.0000	0.0000	0.0000	0.0000	0.0000	0.0000	0.0000	0.0000	0.0000	0.0000	0.0000	0.0000	0.0000	0.0000	0.0000	0.0000	0.0000	0.0000	0.0000	0.0000	0.0000	0.0000	0.0000	0.0000	0.0000	0.0000	0.0000	0.0000	0.0000	0.0000	0.0000	0.0000	0.0000	0.0000	0.0000	0.0000	0.0000	0.0000	0.0000	0.0000	0.0000	0.0000	0.0000	0.0000	0.0000	0.0000	0.0000	0.0000	0.0000	0.0000	0.0000	0.0000	0.0000	0.0000	0.0000	0.0000	0.0000	0.0000	0.0000	0.0000	0.0000	0.0000	0.0000	0.0000	0.0000	0.0000	0.0000	0.0000	0.0000	0.0000	0.0000	0.0000	0.0000	0.0000	0.0000	0.0000	0.0000	0.0000	0.0000	0.0000	0.0000	0.0000	0.0000	0.0000	0.0000	0.0000	0.0000	0.0000	0.0000	0.0000	0.0000	0.0000	0.0000	0.0000	0.0000
REACTIVITY:63	0.0000	0.0000	0.0000	0.0000	0.0000	0.0000	0.0000	0.0000	0.0000	0.0000	0.0000	0.0000	0.0000	0.0000	0.0000	0.0000	0.0000	0.0025	0.0100	0.0067	0.0092	0.0033	0.0234	0.0092	0.0058	0.0058	0.0050	0.0025	0.0050	0.0159	0.0025	0.0042	0.0067	0.0075	0.0067	0.0008	0.0050	0.0075	0.0142	0.0083	0.0117	0.0033	0.0067	0.0083	0.0092	0.0025	0.0050	0.0167	0.0067	0.0092	0.0017	0.0050	0.0025	0.0075	0.0075	0.0100	0.0159	0.0083	0.0033	0.0067	0.0000	1.0000	0.0000	0.0058	0.0083	0.0050	0.0083	0.0083	0.0075	0.0042	0.0125	0.0058	0.0075	0.0067	0.0042	0.0067	0.0058	0.0092	0.0058	0.0109	0.0150	0.0075	0.0042	0.0100	0.0117	0.0117	0.0134	0.0058	0.0083	0.0100	0.0050	0.0117	0.0100	0.0100	0.0100	0.0042	0.0075	0.0058	0.0117	0.0050	0.0117	0.0200	0.0075	0.0134	0.0142	0.0092	0.0142	0.0092	0.0042	0.0075	0.0225	0.0100	0.0092	0.0184	0.0134	0.0092	0.0125	0.0159	0.0159	0.0117	0.0067	0.0092	0.0067	0.0109	0.0134	0.0075	0.0200	0.0083	0.0092	0.0067	0.0067	0.0092	0.0092	0.0092	0.0109	0.0083	0.0075	0.0117	0.0117	0.0067	0.0109	0.0050	0.0050	0.0109	0.0092	0.0159	0.0092	0.0109	0.0067	0.0634	0.0501	0.1578	0.0367	0.0083	0.0083	0.0058	0.0134	0.0058	0.0092	0.0025	0.0259	0.0117	0.0134	0.0109	0.0150	0.0083	0.0109	0.0075	0.0083	0.0225	0.0100	0.0083	0.0309	0.0050	0.0067	0.0200	0.0100	0.0192	0.0075	0.0125	0.0117	0.0134	0.0025	0.0100	0.0167	0.0159	0.0058	0.0125	0.0042	0.0083	0.0075	0.0175	0.0067	0.0134	0.0058	0.0083	0.0025	0.0100	0.0100	0.0134	0.0075	0.0083	0.0092	0.0175	0.0083	0.0075	0.0067	0.0075	0.0092	0.0125	0.0117	0.0092	0.0117	0.0050	0.0100	0.0033	0.0075	0.0033	0.0067	0.0159	0.0067	0.0050	0.0058	0.0008	0.0058	0.0083	0.0058	0.0058	0.0242	0.0134	0.0301	0.0142	0.0217	0.0092	0.0125	0.0167	0.0100	0.0050	0.0192	0.0083	0.0042	0.0234	0.0142	0.0083	0.0150	0.0125	0.0025	0.0117	0.0142	0.0092	0.0075	0.0117	0.0117	0.0100	0.0083	0.0083	0.0134	0.0083	0.0109	0.0100	0.0259	0.0125	0.0058	0.0092	0.0167	0.0117	0.0134	0.0167	0.0167	0.0050	0.0134	0.0033	0.0050	0.0109	0.0100	0.0250	0.0083	0.0058	0.0050	0.0284	0.0100	0.0025	0.0000	0.0000	0.0000	0.0008	0.0000	0.0000	0.0000	0.0000	0.0000	0.0008	0.0017	0.0008	0.0008	0.0017	0.0000	0.0000	0.0000	0.0000	0.0000	0.0000	0.0000	0.0000	0.0000	0.0000	0.0000	0.0000	0.0000	0.0000	0.0000	0.0000	0.0000	0.0000	0.0000	0.0000	0.0000	0.0000	0.0000	0.0000	0.0000	0.0000	0.0000	0.0000	0.0000	0.0000	0.0000	0.0000	0.0000	0.0000	0.0000	0.0000	0.0000	0.0000	0.0000	0.0000	0.0000	0.0000	0.0000	0.0000	0.0000	0.0000	0.0000	0.0000	0.0000	0.0000	0.0000	0.0000	0.0000	0.0000	0.0000	0.0000	0.0000	0.0000	0.0000	0.0000	0.0000	0.0000	0.0000	0.0000	0.0000	0.0000	0.0000	0.0000	0.0000	0.0000	0.0000	0.0000	0.0000	0.0000	0.0000	0.0000	0.0000	0.0000	0.0000	0.0000	0.0000	0.0000	0.0000	0.0000	0.0000	0.0000	0.0000	0.0000	0.0000	0.0000	0.0000	0.0000	0.0000	0.0000	0.0000	0.0000	0.0000	0.0000	0.0000	0.0000	0.0000	0.0000	0.0000	0.0000	0.0000	0.0000	0.0000	0.0000	0.0000	0.0000	0.0000	0.0000	0.0000	0.0000	0.0000	0.0000	0.0000	0.0000	0.0000	0.0000	0.0000	0.0000	0.0000	0.0000	0.0000	0.0000	0.0000	0.0000	0.0000	0.0000	0.0000	0.0000	0.0000	0.0000	0.0000	0.0000	0.0000	0.0000	0.0000	0.0000	0.0000	0.0000	0.0000	0.0000	0.0000	0.0000	0.0000	0.0000	0.0000	0.0000	0.0000	0.0000	0.0000	0.0000	0.0000	0.0000	0.0000	0.0000	0.0000	0.0000	0.0000	0.0000	0.0000	0.0000	0.0000	0.0000	0.0000	0.0000	0.0000	0.0000	0.0000	0.0000	0.0000	0.0000	0.0000	0.0000	0.0000	0.0000	0.0000	0.0000	0.0000	0.0000	0.0000	0.0000	0.0000	0.0000	0.0000	0.0000	0.0000	0.0000	0.0000	0.0000	0.0000	0.0000	0.0000	0.0000	0.0000	0.0000	0.0000	0.0000	0.0000	0.0000	0.0000	0.0000	0.0000	0.0000	0.0000	0.0000	0.0000	0.0000	0.0000	0.0000	0.0000	0.0000	0.0000	0.0000	0.0000	0.0000	0.0000	0.0000	0.0000	0.0000	0.0000	0.0000	0.0000	0.0000	0.0000	0.0000	0.0000	0.0000	0.0000	0.0000	0.0000	0.0000	0.0000	0.0000	0.0000	0.0000	0.0000	0.0000	0.0000	0.0000	0.0000	0.0000	0.0000	0.0000	0.0000	0.0000	0.0000	0.0000	0.0000	0.0000	0.0000	0.0000	0.0000	0.0000	0.0000	0.0000	0.0000	0.0000	0.0000	0.0000	0.0000	0.0000	0.0000	0.0000	0.0000	0.0000	0.0000
REACTIVITY:64	0.0000	0.0000	0.0000	0.0000	0.0000	0.0000	0.0000	0.0000	0.0000	0.0000	0.0000	0.0000	0.0000	0.0000	0.0000	0.0000	0.0000	0.0000	0.0096	0.0045	0.0051	0.0058	0.0218	0.0147	0.0038	0.0051	0.0026	0.0064	0.0058	0.0160	0.0051	0.0058	0.0038	0.0051	0.0070	0.0038	0.0070	0.0102	0.0173	0.0090	0.0154	0.0045	0.0070	0.0077	0.0102	0.0006	0.0058	0.0102	0.0122	0.0038	0.0160	0.0064	0.0032	0.0070	0.0077	0.0045	0.0147	0.0096	0.0090	0.0102	0.0211	0.0000	1.0000	0.0000	0.0026	0.0051	0.0064	0.0051	0.0090	0.0128	0.0090	0.0115	0.0058	0.0038	0.0090	0.0064	0.0102	0.0077	0.0102	0.0070	0.0077	0.0115	0.0058	0.0077	0.0090	0.0090	0.0102	0.0109	0.0096	0.0128	0.0077	0.0122	0.0109	0.0070	0.0045	0.0141	0.0096	0.0083	0.0102	0.0109	0.0102	0.0083	0.0141	0.0083	0.0090	0.0109	0.0134	0.0045	0.0166	0.0096	0.0166	0.0077	0.0141	0.0243	0.0096	0.0090	0.0147	0.0122	0.0122	0.0128	0.0122	0.0122	0.0051	0.0109	0.0083	0.0122	0.0109	0.0179	0.0083	0.0134	0.0070	0.0090	0.0128	0.0122	0.0122	0.0115	0.0077	0.0045	0.0058	0.0096	0.0147	0.0032	0.0115	0.0141	0.0154	0.0058	0.0045	0.0077	0.0038	0.0544	0.0685	0.1504	0.0377	0.0045	0.0038	0.0160	0.0102	0.0070	0.0058	0.0077	0.0154	0.0134	0.0032	0.0070	0.0134	0.0045	0.0070	0.0045	0.0077	0.0147	0.0134	0.0090	0.0077	0.0128	0.0064	0.0141	0.0026	0.0090	0.0026	0.0109	0.0045	0.0122	0.0070	0.0160	0.0096	0.0096	0.0083	0.0115	0.0147	0.0122	0.0128	0.0179	0.0064	0.0154	0.0083	0.0064	0.0077	0.0141	0.0160	0.0109	0.0090	0.0128	0.0115	0.0160	0.0109	0.0083	0.0026	0.0102	0.0147	0.0147	0.0090	0.0096	0.0147	0.0032	0.0096	0.0077	0.0058	0.0045	0.0083	0.0109	0.0070	0.0083	0.0102	0.0038	0.0070	0.0026	0.0090	0.0077	0.0198	0.0160	0.0256	0.0173	0.0141	0.0070	0.0070	0.0122	0.0102	0.0102	0.0102	0.0051	0.0051	0.0115	0.0154	0.0064	0.0160	0.0077	0.0032	0.0051	0.0115	0.0122	0.0115	0.0141	0.0115	0.0160	0.0045	0.0070	0.0019	0.0173	0.0064	0.0173	0.0262	0.0077	0.0083	0.0122	0.0134	0.0134	0.0077	0.0166	0.0147	0.0051	0.0096	0.0038	0.0090	0.0090	0.0090	0.0166	0.0128	0.0064	0.0115	0.0179	0.0147	0.0083	0.0006	0.0000	0.0013	0.0006	0.0006	0.0000	0.0006	0.0013	0.0000	0.0006	0.0000	0.0013	0.0006	0.0019	0.0006	0.0000	0.0006	0.0000	0.0000	0.0000	0.0000	0.0000	0.0000	0.0000	0.0000	0.0000	0.0000	0.0000	0.0000	0.0000	0.0000	0.0000	0.0000	0.0000	0.0000	0.0000	0.0000	0.0000	0.0000	0.0000	0.0000	0.0000	0.0000	0.0000	0.0000	0.0000	0.0000	0.0000	0.0000	0.0000	0.0000	0.0000	0.0000	0.0000	0.0000	0.0000	0.0000	0.0000	0.0000	0.0000	0.0000	0.0000	0.0000	0.0000	0.0000	0.0000	0.0000	0.0000	0.0000	0.0000	0.0000	0.0000	0.0000	0.0000	0.0000	0.0000	0.0000	0.0000	0.0000	0.0000	0.0000	0.0000	0.0000	0.0000	0.0000	0.0000	0.0000	0.0000	0.0000	0.0000	0.0000	0.0000	0.0000	0.0000	0.0000	0.0000	0.0000	0.0000	0.0000	0.0000	0.0000	0.0000	0.0000	0.0000	0.0000	0.0000	0.0000	0.0000	0.0000	0.0000	0.0000	0.0000	0.0000	0.0000	0.0000	0.0000	0.0000	0.0000	0.0000	0.0000	0.0000	0.0000	0.0000	0.0000	0.0000	0.0000	0.0000	0.0000	0.0000	0.0000	0.0000	0.0000	0.0000	0.0000	0.0000	0.0000	0.0000	0.0000	0.0000	0.0000	0.0000	0.0000	0.0000	0.0000	0.0000	0.0000	0.0000	0.0000	0.0000	0.0000	0.0000	0.0000	0.0000	0.0000	0.0000	0.0000	0.0000	0.0000	0.0000	0.0000	0.0000	0.0000	0.0000	0.0000	0.0000	0.0000	0.0000	0.0000	0.0000	0.0000	0.0000	0.0000	0.0000	0.0000	0.0000	0.0000	0.0000	0.0000	0.0000	0.0000	0.0000	0.0000	0.0000	0.0000	0.0000	0.0000	0.0000	0.0000	0.0000	0.0000	0.0000	0.0000	0.0000	0.0000	0.0000	0.0000	0.0000	0.0000	0.0000	0.0000	0.0000	0.0000	0.0000	0.0000	0.0000	0.0000	0.0000	0.0000	0.0000	0.0000	0.0000	0.0000	0.0000	0.0000	0.0000	0.0000	0.0000	0.0000	0.0000	0.0000	0.0000	0.0000	0.0000	0.0000	0.0000	0.0000	0.0000	0.0000	0.0000	0.0000	0.0000	0.0000	0.0000	0.0000	0.0000	0.0000	0.0000	0.0000	0.0000	0.0000	0.0000	0.0000	0.0000	0.0000	0.0000	0.0000	0.0000	0.0000	0.0000	0.0000	0.0000	0.0000	0.0000	0.0000	0.0000	0.0000	0.0000	0.0000	0.0000	0.0000	0.0000	0.0000	0.0000	0.0000	0.0000	0.0000	0.0000	0.0000	0.0000	0.0000	0.0000	0.0000	0.0000	0.0000	0.0000	0.0000	0.0000	0.0000	0.0000	0.0000	0.0000	0.0000	0.0000
REACTIVITY:65	0.0000	0.0000	0.0000	0.0000	0.0000	0.0000	0.0000	0.0000	0.0000	0.0000	0.0000	0.0000	0.0000	0.0000	0.0000	0.0000	0.0000	0.0018	0.0098	0.0062	0.0089	0.0044	0.0284	0.0169	0.0062	0.0009	0.0027	0.0098	0.0053	0.0151	0.0000	0.0071	0.0018	0.0080	0.0071	0.0089	0.0062	0.0044	0.0196	0.0071	0.0240	0.0044	0.0053	0.0080	0.0133	0.0071	0.0080	0.0133	0.0098	0.0071	0.0124	0.0089	0.0071	0.0071	0.0080	0.0107	0.0107	0.0098	0.0071	0.0151	0.0231	0.0062	0.0000	1.0000	0.0000	0.0053	0.0062	0.0062	0.0027	0.0071	0.0142	0.0089	0.0071	0.0142	0.0107	0.0098	0.0036	0.0071	0.0116	0.0107	0.0116	0.0116	0.0062	0.0027	0.0080	0.0160	0.0160	0.0062	0.0053	0.0044	0.0187	0.0116	0.0053	0.0116	0.0107	0.0036	0.0089	0.0053	0.0133	0.0124	0.0089	0.0018	0.0178	0.0089	0.0187	0.0071	0.0160	0.0133	0.0089	0.0124	0.0133	0.0071	0.0062	0.0178	0.0151	0.0124	0.0213	0.0089	0.0169	0.0116	0.0089	0.0160	0.0062	0.0080	0.0124	0.0107	0.0142	0.0231	0.0107	0.0080	0.0080	0.0080	0.0062	0.0133	0.0124	0.0080	0.0107	0.0071	0.0036	0.0018	0.0098	0.0080	0.0142	0.0098	0.0116	0.0071	0.0133	0.0071	0.0080	0.0702	0.0676	0.1787	0.0240	0.0062	0.0062	0.0098	0.0116	0.0044	0.0036	0.0062	0.0169	0.0071	0.0133	0.0107	0.0160	0.0044	0.0062	0.0080	0.0080	0.0098	0.0178	0.0071	0.0160	0.0053	0.0044	0.0213	0.0107	0.0169	0.0027	0.0178	0.0107	0.0116	0.0027	0.0044	0.0142	0.0160	0.0036	0.0089	0.0116	0.0098	0.0116	0.0151	0.0062	0.0089	0.0062	0.0107	0.0036	0.0142	0.0107	0.0107	0.0133	0.0080	0.0107	0.0160	0.0142	0.0053	0.0044	0.0080	0.0142	0.0142	0.0107	0.0151	0.0062	0.0027	0.0107	0.0089	0.0044	0.0089	0.0036	0.0116	0.0053	0.0044	0.0089	0.0053	0.0080	0.0089	0.0116	0.0098	0.0142	0.0107	0.0240	0.0160	0.0071	0.0142	0.0080	0.0133	0.0151	0.0071	0.0133	0.0089	0.0089	0.0142	0.0062	0.0187	0.0133	0.0160	0.0071	0.0098	0.0178	0.0178	0.0169	0.0107	0.0178	0.0080	0.0071	0.0116	0.0116	0.0098	0.0160	0.0062	0.0151	0.0116	0.0098	0.0098	0.0071	0.0062	0.0098	0.0133	0.0116	0.0036	0.0062	0.0053	0.0044	0.0098	0.0107	0.0178	0.0071	0.0053	0.0009	0.0169	0.0062	0.0053	0.0009	0.0009	0.0009	0.0009	0.0009	0.0000	0.0000	0.0018	0.0000	0.0018	0.0009	0.0000	0.0000	0.0000	0.0000	0.0018	0.0018	0.0000	0.0000	0.0000	0.0000	0.0000	0.0000	0.0000	0.0000	0.0000	0.0000	0.0000	0.0000	0.0000	0.0000	0.0000	0.0000	0.0000	0.0000	0.0000	0.0000	0.0000	0.0000	0.0000	0.0000	0.0000	0.0000	0.0000	0.0000	0.0000	0.0000	0.0000	0.0000	0.0000	0.0000	0.0000	0.0000	0.0000	0.0000	0.0000	0.0000	0.0000	0.0000	0.0000	0.0000	0.0000	0.0000	0.0000	0.0000	0.0000	0.0000	0.0000	0.0000	0.0000	0.0000	0.0000	0.0000	0.0000	0.0000	0.0000	0.0000	0.0000	0.0000	0.0000	0.0000	0.0000	0.0000	0.0000	0.0000	0.0000	0.0000	0.0000	0.0000	0.0000	0.0000	0.0000	0.0000	0.0000	0.0000	0.0000	0.0000	0.0000	0.0000	0.0000	0.0000	0.0000	0.0000	0.0000	0.0000	0.0000	0.0000	0.0000	0.0000	0.0000	0.0000	0.0000	0.0000	0.0000	0.0000	0.0000	0.0000	0.0000	0.0000	0.0000	0.0000	0.0000	0.0000	0.0000	0.0000	0.0000	0.0000	0.0000	0.0000	0.0000	0.0000	0.0000	0.0000	0.0000	0.0000	0.0000	0.0000	0.0000	0.0000	0.0000	0.0000	0.0000	0.0000	0.0000	0.0000	0.0000	0.0000	0.0000	0.0000	0.0000	0.0000	0.0000	0.0000	0.0000	0.0000	0.0000	0.0000	0.0000	0.0000	0.0000	0.0000	0.0000	0.0000	0.0000	0.0000	0.0000	0.0000	0.0000	0.0000	0.0000	0.0000	0.0000	0.0000	0.0000	0.0000	0.0000	0.0000	0.0000	0.0000	0.0000	0.0000	0.0000	0.0000	0.0000	0.0000	0.0000	0.0000	0.0000	0.0000	0.0000	0.0000	0.0000	0.0000	0.0000	0.0000	0.0000	0.0000	0.0000	0.0000	0.0000	0.0000	0.0000	0.0000	0.0000	0.0000	0.0000	0.0000	0.0000	0.0000	0.0000	0.0000	0.0000	0.0000	0.0000	0.0000	0.0000	0.0000	0.0000	0.0000	0.0000	0.0000	0.0000	0.0000	0.0000	0.0000	0.0000	0.0000	0.0000	0.0000	0.0000	0.0000	0.0000	0.0000	0.0000	0.0000	0.0000	0.0000	0.0000	0.0000	0.0000	0.0000	0.0000	0.0000	0.0000	0.0000	0.0000	0.0000	0.0000	0.0000	0.0000	0.0000	0.0000	0.0000	0.0000	0.0000	0.0000	0.0000	0.0000	0.0000	0.0000	0.0000	0.0000	0.0000	0.0000	0.0000	0.0000	0.0000	0.0000	0.0000	0.0000	0.0000	0.0000	0.0000	0.0000	0.0000	0.0000	0.0000	0.0000	0.0000	0.0000	0.0000	0.0000	0.0000
REACTIVITY:66	0.0000	0.0000	0.0000	0.0000	0.0000	0.0000	0.0000	0.0000	0.0000	0.0000	0.0000	0.0000	0.0000	0.0000	0.0000	0.0000	0.0000	0.0011	0.0141	0.0011	0.0054	0.0087	0.0271	0.0206	0.0076	0.0022	0.0043	0.0054	0.0065	0.0260	0.0043	0.0108	0.0022	0.0043	0.0065	0.0076	0.0141	0.0043	0.0260	0.0119	0.0195	0.0065	0.0000	0.0076	0.0076	0.0033	0.0022	0.0098	0.0173	0.0043	0.0065	0.0011	0.0054	0.0054	0.0087	0.0022	0.0076	0.0098	0.0033	0.0108	0.0238	0.0108	0.0043	0.0000	1.0000	0.0000	0.0076	0.0076	0.0076	0.0130	0.0173	0.0076	0.0098	0.0098	0.0173	0.0119	0.0054	0.0033	0.0065	0.0141	0.0130	0.0173	0.0087	0.0065	0.0076	0.0119	0.0163	0.0108	0.0033	0.0087	0.0119	0.0065	0.0195	0.0076	0.0087	0.0119	0.0065	0.0130	0.0130	0.0228	0.0152	0.0119	0.0173	0.0130	0.0119	0.0087	0.0141	0.0065	0.0065	0.0119	0.0184	0.0184	0.0358	0.0195	0.0228	0.0087	0.0249	0.0163	0.0152	0.0217	0.0087	0.0163	0.0043	0.0119	0.0065	0.0076	0.0065	0.0119	0.0108	0.0119	0.0098	0.0152	0.0098	0.0119	0.0217	0.0076	0.0054	0.0098	0.0141	0.0022	0.0098	0.0065	0.0108	0.0141	0.0238	0.0065	0.0119	0.0054	0.0141	0.0639	0.0466	0.1766	0.0531	0.0119	0.0054	0.0130	0.0195	0.0054	0.0087	0.0065	0.0130	0.0184	0.0098	0.0119	0.0098	0.0033	0.0076	0.0130	0.0108	0.0130	0.0260	0.0033	0.0173	0.0033	0.0065	0.0206	0.0108	0.0054	0.0108	0.0130	0.0130	0.0195	0.0054	0.0065	0.0130	0.0098	0.0043	0.0130	0.0141	0.0152	0.0087	0.0076	0.0033	0.0173	0.0022	0.0141	0.0076	0.0076	0.0141	0.0054	0.0054	0.0098	0.0098	0.0249	0.0054	0.0065	0.0000	0.0043	0.0076	0.0271	0.0098	0.0098	0.0130	0.0022	0.0108	0.0043	0.0108	0.0011	0.0098	0.0130	0.0033	0.0011	0.0076	0.0033	0.0119	0.0043	0.0130	0.0184	0.0238	0.0141	0.0184	0.0152	0.0217	0.0065	0.0087	0.0087	0.0098	0.0033	0.0152	0.0141	0.0076	0.0163	0.0119	0.0098	0.0173	0.0076	0.0065	0.0076	0.0108	0.0141	0.0217	0.0184	0.0098	0.0087	0.0087	0.0141	0.0087	0.0119	0.0152	0.0141	0.0163	0.0108	0.0152	0.0217	0.0141	0.0130	0.0076	0.0163	0.0087	0.0043	0.0108	0.0033	0.0043	0.0054	0.0098	0.0163	0.0130	0.0098	0.0043	0.0293	0.0076	0.0043	0.0000	0.0000	0.0000	0.0022	0.0000	0.0022	0.0022	0.0000	0.0011	0.0000	0.0000	0.0011	0.0000	0.0011	0.0000	0.0011	0.0011	0.0000	0.0000	0.0000	0.0000	0.0000	0.0000	0.0000	0.0000	0.0000	0.0000	0.0000	0.0000	0.0000	0.0000	0.0000	0.0000	0.0000	0.0000	0.0000	0.0000	0.0000	0.0000	0.0000	0.0000	0.0000	0.0000	0.0000	0.0000	0.0000	0.0000	0.0000	0.0000	0.0000	0.0000	0.0000	0.0000	0.0000	0.0000	0.0000	0.0000	0.0000	0.0000	0.0000	0.0000	0.0000	0.0000	0.0000	0.0000	0.0000	0.0000	0.0000	0.0000	0.0000	0.0000	0.0000	0.0000	0.0000	0.0000	0.0000	0.0000	0.0000	0.0000	0.0000	0.0000	0.0000	0.0000	0.0000	0.0000	0.0000	0.0000	0.0000	0.0000	0.0000	0.0000	0.0000	0.0000	0.0000	0.0000	0.0000	0.0000	0.0000	0.0000	0.0000	0.0000	0.0000	0.0000	0.0000	0.0000	0.0000	0.0000	0.0000	0.0000	0.0000	0.0000	0.0000	0.0000	0.0000	0.0000	0.0000	0.0000	0.0000	0.0000	0.0000	0.0000	0.0000	0.0000	0.0000	0.0000	0.0000	0.0000	0.0000	0.0000	0.0000	0.0000	0.0000	0.0000	0.0000	0.0000	0.0000	0.0000	0.0000	0.0000	0.0000	0.0000	0.0000	0.0000	0.0000	0.0000	0.0000	0.0000	0.0000	0.0000	0.0000	0.0000	0.0000	0.0000	0.0000	0.0000	0.0000	0.0000	0.0000	0.0000	0.0000	0.0000	0.0000	0.0000	0.0000	0.0000	0.0000	0.0000	0.0000	0.0000	0.0000	0.0000	0.0000	0.0000	0.0000	0.0000	0.0000	0.0000	0.0000	0.0000	0.0000	0.0000	0.0000	0.0000	0.0000	0.0000	0.0000	0.0000	0.0000	0.0000	0.0000	0.0000	0.0000	0.0000	0.0000	0.0000	0.0000	0.0000	0.0000	0.0000	0.0000	0.0000	0.0000	0.0000	0.0000	0.0000	0.0000	0.0000	0.0000	0.0000	0.0000	0.0000	0.0000	0.0000	0.0000	0.0000	0.0000	0.0000	0.0000	0.0000	0.0000	0.0000	0.0000	0.0000	0.0000	0.0000	0.0000	0.0000	0.0000	0.0000	0.0000	0.0000	0.0000	0.0000	0.0000	0.0000	0.0000	0.0000	0.0000	0.0000	0.0000	0.0000	0.0000	0.0000	0.0000	0.0000	0.0000	0.0000	0.0000	0.0000	0.0000	0.0000	0.0000	0.0000	0.0000	0.0000	0.0000	0.0000	0.0000	0.0000	0.0000	0.0000	0.0000	0.0000	0.0000	0.0000	0.0000	0.0000	0.0000	0.0000	0.0000	0.0000	0.0000	0.0000	0.0000	0.0000	0.0000	0.0000	0.0000	0.0000	0.0000	0.0000	0.0000	0.0000
REACTIVITY:67	0.0000	0.0000	0.0000	0.0000	0.0000	0.0000	0.0000	0.0000	0.0000	0.0000	0.0000	0.0000	0.0000	0.0000	0.0000	0.0000	0.0000	0.0000	0.0118	0.0039	0.0079	0.0079	0.0196	0.0177	0.0039	0.0000	0.0059	0.0098	0.0079	0.0138	0.0000	0.0059	0.0039	0.0000	0.0196	0.0039	0.0039	0.0059	0.0177	0.0039	0.0157	0.0138	0.0118	0.0020	0.0098	0.0020	0.0059	0.0059	0.0118	0.0059	0.0118	0.0020	0.0020	0.0079	0.0039	0.0138	0.0118	0.0059	0.0138	0.0098	0.0138	0.0118	0.0157	0.0118	0.0000	1.0000	0.0000	0.0059	0.0079	0.0098	0.0098	0.0098	0.0000	0.0196	0.0039	0.0059	0.0059	0.0118	0.0020	0.0118	0.0039	0.0039	0.0059	0.0079	0.0098	0.0039	0.0098	0.0020	0.0098	0.0079	0.0079	0.0138	0.0020	0.0098	0.0079	0.0157	0.0138	0.0098	0.0059	0.0000	0.0059	0.0059	0.0079	0.0098	0.0118	0.0079	0.0138	0.0059	0.0079	0.0059	0.0157	0.0118	0.0157	0.0177	0.0138	0.0039	0.0059	0.0079	0.0079	0.0079	0.0000	0.0138	0.0059	0.0079	0.0039	0.0059	0.0098	0.0157	0.0157	0.0039	0.0059	0.0177	0.0098	0.0118	0.0039	0.0177	0.0020	0.0098	0.0118	0.0098	0.0118	0.0059	0.0039	0.0059	0.0314	0.0039	0.0098	0.0138	0.0059	0.0747	0.0334	0.1788	0.0216	0.0098	0.0138	0.0118	0.0177	0.0039	0.0118	0.0020	0.0138	0.0079	0.0098	0.0177	0.0236	0.0079	0.0020	0.0138	0.0138	0.0138	0.0216	0.0138	0.0196	0.0059	0.0157	0.0373	0.0196	0.0118	0.0138	0.0216	0.0079	0.0177	0.0000	0.0059	0.0059	0.0059	0.0079	0.0039	0.0177	0.0020	0.0039	0.0216	0.0118	0.0138	0.0079	0.0079	0.0098	0.0098	0.0334	0.0138	0.0098	0.0079	0.0079	0.0079	0.0020	0.0020	0.0059	0.0079	0.0079	0.0079	0.0098	0.0000	0.0059	0.0079	0.0177	0.0059	0.0039	0.0138	0.0059	0.0138	0.0039	0.0059	0.0196	0.0000	0.0098	0.0079	0.0098	0.0039	0.0177	0.0138	0.0275	0.0157	0.0216	0.0000	0.0138	0.0098	0.0098	0.0039	0.0138	0.0079	0.0079	0.0079	0.0059	0.0157	0.0098	0.0098	0.0059	0.0079	0.0138	0.0118	0.0079	0.0039	0.0079	0.0098	0.0039	0.0177	0.0079	0.0079	0.0177	0.0196	0.0255	0.0059	0.0079	0.0216	0.0177	0.0255	0.0177	0.0177	0.0216	0.0000	0.0098	0.0059	0.0138	0.0059	0.0098	0.0138	0.0177	0.0079	0.0118	0.0255	0.0059	0.0059	0.0000	0.0000	0.0000	0.0000	0.0000	0.0000	0.0020	0.0000	0.0000	0.0000	0.0000	0.0000	0.0000	0.0000	0.0000	0.0000	0.0020	0.0000	0.0000	0.0000	0.0000	0.0000	0.0000	0.0000	0.0000	0.0000	0.0000	0.0000	0.0000	0.0000	0.0000	0.0000	0.0000	0.0000	0.0000	0.0000	0.0000	0.0000	0.0000	0.0000	0.0000	0.0000	0.0000	0.0000	0.0000	0.0000	0.0000	0.0000	0.0000	0.0000	0.0000	0.0000	0.0000	0.0000	0.0000	0.0000	0.0000	0.0000	0.0000	0.0000	0.0000	0.0000	0.0000	0.0000	0.0000	0.0000	0.0000	0.0000	0.0000	0.0000	0.0000	0.0000	0.0000	0.0000	0.0000	0.0000	0.0000	0.0000	0.0000	0.0000	0.0000	0.0000	0.0000	0.0000	0.0000	0.0000	0.0000	0.0000	0.0000	0.0000	0.0000	0.0000	0.0000	0.0000	0.0000	0.0000	0.0000	0.0000	0.0000	0.0000	0.0000	0.0000	0.0000	0.0000	0.0000	0.0000	0.0000	0.0000	0.0000	0.0000	0.0000	0.0000	0.0000	0.0000	0.0000	0.0000	0.0000	0.0000	0.0000	0.0000	0.0000	0.0000	0.0000	0.0000	0.0000	0.0000	0.0000	0.0000	0.0000	0.0000	0.0000	0.0000	0.0000	0.0000	0.0000	0.0000	0.0000	0.0000	0.0000	0.0000	0.0000	0.0000	0.0000	0.0000	0.0000	0.0000	0.0000	0.0000	0.0000	0.0000	0.0000	0.0000	0.0000	0.0000	0.0000	0.0000	0.0000	0.0000	0.0000	0.0000	0.0000	0.0000	0.0000	0.0000	0.0000	0.0000	0.0000	0.0000	0.0000	0.0000	0.0000	0.0000	0.0000	0.0000	0.0000	0.0000	0.0000	0.0000	0.0000	0.0000	0.0000	0.0000	0.0000	0.0000	0.0000	0.0000	0.0000	0.0000	0.0000	0.0000	0.0000	0.0000	0.0000	0.0000	0.0000	0.0000	0.0000	0.0000	0.0000	0.0000	0.0000	0.0000	0.0000	0.0000	0.0000	0.0000	0.0000	0.0000	0.0000	0.0000	0.0000	0.0000	0.0000	0.0000	0.0000	0.0000	0.0000	0.0000	0.0000	0.0000	0.0000	0.0000	0.0000	0.0000	0.0000	0.0000	0.0000	0.0000	0.0000	0.0000	0.0000	0.0000	0.0000	0.0000	0.0000	0.0000	0.0000	0.0000	0.0000	0.0000	0.0000	0.0000	0.0000	0.0000	0.0000	0.0000	0.0000	0.0000	0.0000	0.0000	0.0000	0.0000	0.0000	0.0000	0.0000	0.0000	0.0000	0.0000	0.0000	0.0000	0.0000	0.0000	0.0000	0.0000	0.0000	0.0000	0.0000	0.0000	0.0000	0.0000	0.0000	0.0000	0.0000	0.0000	0.0000	0.0000	0.0000	0.0000	0.0000	0.0000	0.0000	0.0000	0.0000
REACTIVITY:68	0.0000	0.0000	0.0000	0.0000	0.0000	0.0000	0.0000	0.0000	0.0000	0.0000	0.0000	0.0000	0.0000	0.0000	0.0000	0.0000	0.0000	0.0010	0.0122	0.0010	0.0061	0.0041	0.0203	0.0193	0.0010	0.0041	0.0030	0.0081	0.0000	0.0193	0.0061	0.0051	0.0030	0.0051	0.0030	0.0030	0.0071	0.0091	0.0295	0.0081	0.0020	0.0061	0.0132	0.0081	0.0081	0.0071	0.0041	0.0122	0.0142	0.0051	0.0041	0.0041	0.0091	0.0010	0.0081	0.0030	0.0030	0.0071	0.0061	0.0102	0.0132	0.0102	0.0102	0.0071	0.0071	0.0000	1.0000	0.0000	0.0051	0.0041	0.0051	0.0030	0.0112	0.0081	0.0041	0.0041	0.0041	0.0112	0.0071	0.0051	0.0061	0.0132	0.0091	0.0000	0.0112	0.0071	0.0081	0.0091	0.0122	0.0102	0.0041	0.0112	0.0122	0.0091	0.0091	0.0020	0.0102	0.0173	0.0051	0.0091	0.0081	0.0091	0.0091	0.0132	0.0122	0.0051	0.0061	0.0041	0.0112	0.0051	0.0071	0.0020	0.0112	0.0173	0.0244	0.0091	0.0102	0.0071	0.0132	0.0112	0.0081	0.0091	0.0061	0.0142	0.0102	0.0142	0.0061	0.0112	0.0112	0.0071	0.0010	0.0091	0.0173	0.0091	0.0030	0.0152	0.0051	0.0081	0.0061	0.0041	0.0091	0.0071	0.0061	0.0112	0.0142	0.0122	0.0091	0.0122	0.0061	0.0457	0.0681	0.1921	0.0335	0.0091	0.0071	0.0051	0.0132	0.0051	0.0041	0.0010	0.0142	0.0173	0.0030	0.0071	0.0132	0.0041	0.0020	0.0152	0.0112	0.0122	0.0173	0.0020	0.0142	0.0051	0.0091	0.0152	0.0051	0.0142	0.0132	0.0132	0.0081	0.0142	0.0091	0.0142	0.0163	0.0224	0.0081	0.0051	0.0112	0.0081	0.0091	0.0152	0.0041	0.0122	0.0091	0.0071	0.0030	0.0071	0.0071	0.0173	0.0142	0.0081	0.0102	0.0203	0.0102	0.0041	0.0071	0.0020	0.0163	0.0152	0.0071	0.0102	0.0051	0.0102	0.0152	0.0112	0.0091	0.0020	0.0091	0.0152	0.0081	0.0051	0.0081	0.0010	0.0081	0.0061	0.0122	0.0071	0.0173	0.0173	0.0224	0.0183	0.0234	0.0051	0.0061	0.0071	0.0163	0.0102	0.0091	0.0081	0.0051	0.0112	0.0020	0.0081	0.0193	0.0122	0.0041	0.0030	0.0193	0.0122	0.0081	0.0112	0.0112	0.0030	0.0071	0.0041	0.0112	0.0112	0.0091	0.0152	0.0183	0.0071	0.0102	0.0122	0.0041	0.0152	0.0091	0.0071	0.0193	0.0030	0.0030	0.0091	0.0102	0.0051	0.0152	0.0173	0.0030	0.0081	0.0051	0.0315	0.0061	0.0041	0.0000	0.0000	0.0000	0.0010	0.0000	0.0000	0.0000	0.0000	0.0000	0.0000	0.0000	0.0000	0.0030	0.0030	0.0000	0.0000	0.0000	0.0000	0.0000	0.0000	0.0000	0.0000	0.0000	0.0000	0.0000	0.0000	0.0000	0.0000	0.0000	0.0000	0.0000	0.0000	0.0000	0.0000	0.0000	0.0000	0.0000	0.0000	0.0000	0.0000	0.0000	0.0000	0.0000	0.0000	0.0000	0.0000	0.0000	0.0000	0.0000	0.0000	0.0000	0.0000	0.0000	0.0000	0.0000	0.0000	0.0000	0.0000	0.0000	0.0000	0.0000	0.0000	0.0000	0.0000	0.0000	0.0000	0.0000	0.0000	0.0000	0.0000	0.0000	0.0000	0.0000	0.0000	0.0000	0.0000	0.0000	0.0000	0.0000	0.0000	0.0000	0.0000	0.0000	0.0000	0.0000	0.0000	0.0000	0.0000	0.0000	0.0000	0.0000	0.0000	0.0000	0.0000	0.0000	0.0000	0.0000	0.0000	0.0000	0.0000	0.0000	0.0000	0.0000	0.0000	0.0000	0.0000	0.0000	0.0000	0.0000	0.0000	0.0000	0.0000	0.0000	0.0000	0.0000	0.0000	0.0000	0.0000	0.0000	0.0000	0.0000	0.0000	0.0000	0.0000	0.0000	0.0000	0.0000	0.0000	0.0000	0.0000	0.0000	0.0000	0.0000	0.0000	0.0000	0.0000	0.0000	0.0000	0.0000	0.0000	0.0000	0.0000	0.0000	0.0000	0.0000	0.0000	0.0000	0.0000	0.0000	0.0000	0.0000	0.0000	0.0000	0.0000	0.0000	0.0000	0.0000	0.0000	0.0000	0.0000	0.0000	0.0000	0.0000	0.0000	0.0000	0.0000	0.0000	0.0000	0.0000	0.0000	0.0000	0.0000	0.0000	0.0000	0.0000	0.0000	0.0000	0.0000	0.0000	0.0000	0.0000	0.0000	0.0000	0.0000	0.0000	0.0000	0.0000	0.0000	0.0000	0.0000	0.0000	0.0000	0.0000	0.0000	0.0000	0.0000	0.0000	0.0000	0.0000	0.0000	0.0000	0.0000	0.0000	0.0000	0.0000	0.0000	0.0000	0.0000	0.0000	0.0000	0.0000	0.0000	0.0000	0.0000	0.0000	0.0000	0.0000	0.0000	0.0000	0.0000	0.0000	0.0000	0.0000	0.0000	0.0000	0.0000	0.0000	0.0000	0.0000	0.0000	0.0000	0.0000	0.0000	0.0000	0.0000	0.0000	0.0000	0.0000	0.0000	0.0000	0.0000	0.0000	0.0000	0.0000	0.0000	0.0000	0.0000	0.0000	0.0000	0.0000	0.0000	0.0000	0.0000	0.0000	0.0000	0.0000	0.0000	0.0000	0.0000	0.0000	0.0000	0.0000	0.0000	0.0000	0.0000	0.0000	0.0000	0.0000	0.0000	0.0000	0.0000	0.0000	0.0000	0.0000	0.0000	0.0000	0.0000	0.0000	0.0000	0.0000	0.0000	0.0000	0.0000
REACTIVITY:69	0.0000	0.0000	0.0000	0.0000	0.0000	0.0000	0.0000	0.0000	0.0000	0.0000	0.0000	0.0000	0.0000	0.0000	0.0000	0.0000	0.0000	0.0000	0.0129	0.0021	0.0043	0.0054	0.0268	0.0139	0.0054	0.0075	0.0054	0.0032	0.0086	0.0139	0.0021	0.0075	0.0054	0.0043	0.0043	0.0075	0.0086	0.0086	0.0172	0.0064	0.0118	0.0054	0.0043	0.0075	0.0054	0.0000	0.0107	0.0086	0.0107	0.0118	0.0021	0.0075	0.0129	0.0064	0.0075	0.0011	0.0150	0.0086	0.0086	0.0032	0.0139	0.0107	0.0086	0.0075	0.0075	0.0032	0.0000	1.0000	0.0000	0.0172	0.0236	0.0032	0.0118	0.0075	0.0086	0.0021	0.0139	0.0107	0.0054	0.0086	0.0075	0.0150	0.0129	0.0043	0.0161	0.0118	0.0129	0.0043	0.0075	0.0054	0.0086	0.0097	0.0118	0.0118	0.0064	0.0097	0.0097	0.0129	0.0118	0.0097	0.0086	0.0172	0.0054	0.0097	0.0118	0.0086	0.0118	0.0086	0.0118	0.0118	0.0054	0.0043	0.0172	0.0139	0.0182	0.0139	0.0129	0.0139	0.0182	0.0075	0.0086	0.0086	0.0043	0.0107	0.0064	0.0139	0.0107	0.0129	0.0043	0.0129	0.0150	0.0075	0.0086	0.0086	0.0043	0.0097	0.0193	0.0064	0.0097	0.0054	0.0086	0.0043	0.0086	0.0107	0.0097	0.0043	0.0097	0.0075	0.0075	0.0569	0.0494	0.1567	0.0300	0.0064	0.0097	0.0129	0.0086	0.0043	0.0075	0.0021	0.0129	0.0097	0.0097	0.0097	0.0107	0.0064	0.0011	0.0118	0.0043	0.0139	0.0182	0.0075	0.0150	0.0064	0.0129	0.0097	0.0043	0.0107	0.0139	0.0064	0.0097	0.0075	0.0075	0.0021	0.0107	0.0107	0.0075	0.0086	0.0139	0.0129	0.0097	0.0097	0.0075	0.0161	0.0086	0.0097	0.0064	0.0054	0.0075	0.0107	0.0064	0.0097	0.0032	0.0107	0.0161	0.0064	0.0032	0.0172	0.0161	0.0129	0.0075	0.0129	0.0075	0.0097	0.0097	0.0097	0.0107	0.0064	0.0021	0.0129	0.0075	0.0107	0.0086	0.0021	0.0129	0.0043	0.0086	0.0107	0.0204	0.0182	0.0343	0.0182	0.0150	0.0075	0.0107	0.0172	0.0086	0.0129	0.0161	0.0064	0.0021	0.0150	0.0075	0.0086	0.0139	0.0064	0.0054	0.0054	0.0161	0.0139	0.0161	0.0118	0.0064	0.0097	0.0161	0.0107	0.0086	0.0139	0.0118	0.0182	0.0322	0.0054	0.0043	0.0075	0.0139	0.0204	0.0097	0.0097	0.0118	0.0054	0.0011	0.0118	0.0054	0.0086	0.0097	0.0150	0.0086	0.0075	0.0118	0.0365	0.0097	0.0054	0.0000	0.0000	0.0000	0.0000	0.0000	0.0000	0.0000	0.0021	0.0000	0.0000	0.0000	0.0021	0.0000	0.0032	0.0000	0.0011	0.0011	0.0000	0.0000	0.0000	0.0000	0.0000	0.0000	0.0000	0.0000	0.0000	0.0000	0.0000	0.0000	0.0000	0.0000	0.0000	0.0000	0.0000	0.0000	0.0000	0.0000	0.0000	0.0000	0.0000	0.0000	0.0000	0.0000	0.0000	0.0000	0.0000	0.0000	0.0000	0.0000	0.0000	0.0000	0.0000	0.0000	0.0000	0.0000	0.0000	0.0000	0.0000	0.0000	0.0000	0.0000	0.0000	0.0000	0.0000	0.0000	0.0000	0.0000	0.0000	0.0000	0.0000	0.0000	0.0000	0.0000	0.0000	0.0000	0.0000	0.0000	0.0000	0.0000	0.0000	0.0000	0.0000	0.0000	0.0000	0.0000	0.0000	0.0000	0.0000	0.0000	0.0000	0.0000	0.0000	0.0000	0.0000	0.0000	0.0000	0.0000	0.0000	0.0000	0.0000	0.0000	0.0000	0.0000	0.0000	0.0000	0.0000	0.0000	0.0000	0.0000	0.0000	0.0000	0.0000	0.0000	0.0000	0.0000	0.0000	0.0000	0.0000	0.0000	0.0000	0.0000	0.0000	0.0000	0.0000	0.0000	0.0000	0.0000	0.0000	0.0000	0.0000	0.0000	0.0000	0.0000	0.0000	0.0000	0.0000	0.0000	0.0000	0.0000	0.0000	0.0000	0.0000	0.0000	0.0000	0.0000	0.0000	0.0000	0.0000	0.0000	0.0000	0.0000	0.0000	0.0000	0.0000	0.0000	0.0000	0.0000	0.0000	0.0000	0.0000	0.0000	0.0000	0.0000	0.0000	0.0000	0.0000	0.0000	0.0000	0.0000	0.0000	0.0000	0.0000	0.0000	0.0000	0.0000	0.0000	0.0000	0.0000	0.0000	0.0000	0.0000	0.0000	0.0000	0.0000	0.0000	0.0000	0.0000	0.0000	0.0000	0.0000	0.0000	0.0000	0.0000	0.0000	0.0000	0.0000	0.0000	0.0000	0.0000	0.0000	0.0000	0.0000	0.0000	0.0000	0.0000	0.0000	0.0000	0.0000	0.0000	0.0000	0.0000	0.0000	0.0000	0.0000	0.0000	0.0000	0.0000	0.0000	0.0000	0.0000	0.0000	0.0000	0.0000	0.0000	0.0000	0.0000	0.0000	0.0000	0.0000	0.0000	0.0000	0.0000	0.0000	0.0000	0.0000	0.0000	0.0000	0.0000	0.0000	0.0000	0.0000	0.0000	0.0000	0.0000	0.0000	0.0000	0.0000	0.0000	0.0000	0.0000	0.0000	0.0000	0.0000	0.0000	0.0000	0.0000	0.0000	0.0000	0.0000	0.0000	0.0000	0.0000	0.0000	0.0000	0.0000	0.0000	0.0000	0.0000	0.0000	0.0000	0.0000	0.0000	0.0000	0.0000	0.0000	0.0000	0.0000	0.0000	0.0000	0.0000	0.0000	0.0000	0.0000
REACTIVITY:70	0.0000	0.0000	0.0000	0.0000	0.0000	0.0000	0.0000	0.0000	0.0000	0.0000	0.0000	0.0000	0.0000	0.0000	0.0000	0.0000	0.0000	0.0069	0.0103	0.0103	0.0052	0.0138	0.0207	0.0207	0.0052	0.0052	0.0086	0.0069	0.0017	0.0224	0.0017	0.0052	0.0138	0.0034	0.0052	0.0034	0.0086	0.0052	0.0086	0.0086	0.0103	0.0086	0.0138	0.0241	0.0155	0.0120	0.0052	0.0069	0.0103	0.0086	0.0069	0.0017	0.0000	0.0086	0.0172	0.0017	0.0207	0.0172	0.0034	0.0138	0.0172	0.0155	0.0241	0.0052	0.0120	0.0069	0.0086	0.0000	1.0000	0.0000	0.0258	0.0086	0.0120	0.0138	0.0069	0.0034	0.0052	0.0052	0.0017	0.0275	0.0138	0.0120	0.0034	0.0155	0.0103	0.0120	0.0103	0.0069	0.0017	0.0155	0.0103	0.0069	0.0224	0.0052	0.0052	0.0103	0.0052	0.0172	0.0224	0.0155	0.0207	0.0120	0.0086	0.0086	0.0120	0.0138	0.0207	0.0120	0.0207	0.0224	0.0155	0.0052	0.0155	0.0275	0.0155	0.0172	0.0189	0.0241	0.0224	0.0120	0.0086	0.0069	0.0086	0.0103	0.0155	0.0120	0.0120	0.0086	0.0034	0.0172	0.0069	0.0138	0.0086	0.0155	0.0052	0.0086	0.0120	0.0052	0.0086	0.0034	0.0103	0.0120	0.0172	0.0189	0.0103	0.0034	0.0120	0.0103	0.0017	0.0568	0.0757	0.1532	0.0224	0.0120	0.0138	0.0052	0.0120	0.0086	0.0052	0.0034	0.0224	0.0120	0.0052	0.0120	0.0224	0.0138	0.0052	0.0120	0.0224	0.0241	0.0103	0.0052	0.0155	0.0069	0.0069	0.0189	0.0069	0.0120	0.0034	0.0138	0.0120	0.0120	0.0069	0.0120	0.0034	0.0120	0.0034	0.0103	0.0155	0.0172	0.0052	0.0086	0.0069	0.0052	0.0069	0.0103	0.0000	0.0103	0.0155	0.0103	0.0103	0.0103	0.0207	0.0207	0.0155	0.0069	0.0086	0.0138	0.0241	0.0189	0.0103	0.0103	0.0120	0.0052	0.0086	0.0086	0.0069	0.0086	0.0034	0.0138	0.0052	0.0069	0.0120	0.0034	0.0155	0.0086	0.0103	0.0069	0.0275	0.0086	0.0224	0.0069	0.0258	0.0069	0.0103	0.0138	0.0086	0.0207	0.0138	0.0052	0.0120	0.0344	0.0069	0.0120	0.0189	0.0120	0.0052	0.0086	0.0138	0.0103	0.0103	0.0189	0.0086	0.0103	0.0034	0.0103	0.0086	0.0086	0.0120	0.0155	0.0138	0.0069	0.0120	0.0086	0.0069	0.0172	0.0207	0.0120	0.0103	0.0034	0.0034	0.0086	0.0034	0.0103	0.0052	0.0224	0.0103	0.0103	0.0155	0.0138	0.0120	0.0000	0.0000	0.0000	0.0017	0.0000	0.0017	0.0000	0.0000	0.0000	0.0000	0.0000	0.0017	0.0000	0.0000	0.0000	0.0000	0.0034	0.0017	0.0000	0.0000	0.0000	0.0000	0.0000	0.0000	0.0000	0.0000	0.0000	0.0000	0.0000	0.0000	0.0000	0.0000	0.0000	0.0000	0.0000	0.0000	0.0000	0.0000	0.0000	0.0000	0.0000	0.0000	0.0000	0.0000	0.0000	0.0000	0.0000	0.0000	0.0000	0.0000	0.0000	0.0000	0.0000	0.0000	0.0000	0.0000	0.0000	0.0000	0.0000	0.0000	0.0000	0.0000	0.0000	0.0000	0.0000	0.0000	0.0000	0.0000	0.0000	0.0000	0.0000	0.0000	0.0000	0.0000	0.0000	0.0000	0.0000	0.0000	0.0000	0.0000	0.0000	0.0000	0.0000	0.0000	0.0000	0.0000	0.0000	0.0000	0.0000	0.0000	0.0000	0.0000	0.0000	0.0000	0.0000	0.0000	0.0000	0.0000	0.0000	0.0000	0.0000	0.0000	0.0000	0.0000	0.0000	0.0000	0.0000	0.0000	0.0000	0.0000	0.0000	0.0000	0.0000	0.0000	0.0000	0.0000	0.0000	0.0000	0.0000	0.0000	0.0000	0.0000	0.0000	0.0000	0.0000	0.0000	0.0000	0.0000	0.0000	0.0000	0.0000	0.0000	0.0000	0.0000	0.0000	0.0000	0.0000	0.0000	0.0000	0.0000	0.0000	0.0000	0.0000	0.0000	0.0000	0.0000	0.0000	0.0000	0.0000	0.0000	0.0000	0.0000	0.0000	0.0000	0.0000	0.0000	0.0000	0.0000	0.0000	0.0000	0.0000	0.0000	0.0000	0.0000	0.0000	0.0000	0.0000	0.0000	0.0000	0.0000	0.0000	0.0000	0.0000	0.0000	0.0000	0.0000	0.0000	0.0000	0.0000	0.0000	0.0000	0.0000	0.0000	0.0000	0.0000	0.0000	0.0000	0.0000	0.0000	0.0000	0.0000	0.0000	0.0000	0.0000	0.0000	0.0000	0.0000	0.0000	0.0000	0.0000	0.0000	0.0000	0.0000	0.0000	0.0000	0.0000	0.0000	0.0000	0.0000	0.0000	0.0000	0.0000	0.0000	0.0000	0.0000	0.0000	0.0000	0.0000	0.0000	0.0000	0.0000	0.0000	0.0000	0.0000	0.0000	0.0000	0.0000	0.0000	0.0000	0.0000	0.0000	0.0000	0.0000	0.0000	0.0000	0.0000	0.0000	0.0000	0.0000	0.0000	0.0000	0.0000	0.0000	0.0000	0.0000	0.0000	0.0000	0.0000	0.0000	0.0000	0.0000	0.0000	0.0000	0.0000	0.0000	0.0000	0.0000	0.0000	0.0000	0.0000	0.0000	0.0000	0.0000	0.0000	0.0000	0.0000	0.0000	0.0000	0.0000	0.0000	0.0000	0.0000	0.0000	0.0000	0.0000	0.0000	0.0000	0.0000	0.0000	0.0000	0.0000	0.0000	0.0000	0.0000
REACTIVITY:71	0.0000	0.0000	0.0000	0.0000	0.0000	0.0000	0.0000	0.0000	0.0000	0.0000	0.0000	0.0000	0.0000	0.0000	0.0000	0.0000	0.0000	0.0008	0.0073	0.0048	0.0097	0.0065	0.0145	0.0153	0.0016	0.0048	0.0081	0.0081	0.0113	0.0185	0.0065	0.0024	0.0065	0.0048	0.0105	0.0016	0.0024	0.0040	0.0177	0.0089	0.0073	0.0105	0.0113	0.0129	0.0097	0.0032	0.0056	0.0113	0.0137	0.0089	0.0065	0.0065	0.0048	0.0032	0.0073	0.0048	0.0065	0.0121	0.0065	0.0145	0.0121	0.0040	0.0161	0.0065	0.0097	0.0040	0.0032	0.0129	0.0000	1.0000	0.0000	0.0097	0.0097	0.0048	0.0073	0.0081	0.0081	0.0089	0.0113	0.0089	0.0113	0.0129	0.0137	0.0048	0.0097	0.0137	0.0153	0.0129	0.0097	0.0250	0.0081	0.0250	0.0161	0.0097	0.0097	0.0153	0.0153	0.0145	0.0121	0.0113	0.0089	0.0153	0.0073	0.0089	0.0137	0.0032	0.0153	0.0097	0.0073	0.0073	0.0097	0.0145	0.0161	0.0202	0.0202	0.0161	0.0137	0.0161	0.0145	0.0105	0.0056	0.0161	0.0121	0.0073	0.0137	0.0105	0.0081	0.0073	0.0105	0.0169	0.0073	0.0073	0.0065	0.0081	0.0145	0.0105	0.0089	0.0081	0.0121	0.0024	0.0097	0.0073	0.0113	0.0121	0.0113	0.0081	0.0113	0.0024	0.0073	0.0565	0.0742	0.1589	0.0339	0.0065	0.0121	0.0081	0.0089	0.0089	0.0097	0.0032	0.0113	0.0089	0.0105	0.0145	0.0056	0.0097	0.0056	0.0137	0.0161	0.0113	0.0169	0.0024	0.0089	0.0065	0.0048	0.0097	0.0048	0.0081	0.0040	0.0137	0.0048	0.0089	0.0048	0.0081	0.0145	0.0065	0.0032	0.0121	0.0113	0.0089	0.0137	0.0097	0.0032	0.0153	0.0105	0.0105	0.0048	0.0113	0.0089	0.0137	0.0105	0.0113	0.0081	0.0121	0.0097	0.0081	0.0032	0.0073	0.0129	0.0169	0.0048	0.0097	0.0048	0.0040	0.0081	0.0056	0.0081	0.0032	0.0121	0.0145	0.0024	0.0024	0.0153	0.0024	0.0040	0.0129	0.0137	0.0048	0.0234	0.0113	0.0242	0.0194	0.0081	0.0056	0.0089	0.0081	0.0121	0.0089	0.0105	0.0089	0.0097	0.0137	0.0073	0.0073	0.0073	0.0129	0.0056	0.0048	0.0161	0.0105	0.0129	0.0105	0.0089	0.0089	0.0105	0.0129	0.0113	0.0105	0.0137	0.0073	0.0137	0.0121	0.0105	0.0089	0.0177	0.0242	0.0145	0.0234	0.0169	0.0024	0.0121	0.0113	0.0073	0.0065	0.0194	0.0137	0.0129	0.0089	0.0056	0.0185	0.0056	0.0073	0.0000	0.0008	0.0000	0.0000	0.0008	0.0000	0.0008	0.0000	0.0000	0.0000	0.0016	0.0000	0.0016	0.0008	0.0000	0.0008	0.0000	0.0000	0.0000	0.0000	0.0000	0.0000	0.0000	0.0000	0.0000	0.0000	0.0000	0.0000	0.0000	0.0000	0.0000	0.0000	0.0000	0.0000	0.0000	0.0000	0.0000	0.0000	0.0000	0.0000	0.0000	0.0000	0.0000	0.0000	0.0000	0.0000	0.0000	0.0000	0.0000	0.0000	0.0000	0.0000	0.0000	0.0000	0.0000	0.0000	0.0000	0.0000	0.0000	0.0000	0.0000	0.0000	0.0000	0.0000	0.0000	0.0000	0.0000	0.0000	0.0000	0.0000	0.0000	0.0000	0.0000	0.0000	0.0000	0.0000	0.0000	0.0000	0.0000	0.0000	0.0000	0.0000	0.0000	0.0000	0.0000	0.0000	0.0000	0.0000	0.0000	0.0000	0.0000	0.0000	0.0000	0.0000	0.0000	0.0000	0.0000	0.0000	0.0000	0.0000	0.0000	0.0000	0.0000	0.0000	0.0000	0.0000	0.0000	0.0000	0.0000	0.0000	0.0000	0.0000	0.0000	0.0000	0.0000	0.0000	0.0000	0.0000	0.0000	0.0000	0.0000	0.0000	0.0000	0.0000	0.0000	0.0000	0.0000	0.0000	0.0000	0.0000	0.0000	0.0000	0.0000	0.0000	0.0000	0.0000	0.0000	0.0000	0.0000	0.0000	0.0000	0.0000	0.0000	0.0000	0.0000	0.0000	0.0000	0.0000	0.0000	0.0000	0.0000	0.0000	0.0000	0.0000	0.0000	0.0000	0.0000	0.0000	0.0000	0.0000	0.0000	0.0000	0.0000	0.0000	0.0000	0.0000	0.0000	0.0000	0.0000	0.0000	0.0000	0.0000	0.0000	0.0000	0.0000	0.0000	0.0000	0.0000	0.0000	0.0000	0.0000	0.0000	0.0000	0.0000	0.0000	0.0000	0.0000	0.0000	0.0000	0.0000	0.0000	0.0000	0.0000	0.0000	0.0000	0.0000	0.0000	0.0000	0.0000	0.0000	0.0000	0.0000	0.0000	0.0000	0.0000	0.0000	0.0000	0.0000	0.0000	0.0000	0.0000	0.0000	0.0000	0.0000	0.0000	0.0000	0.0000	0.0000	0.0000	0.0000	0.0000	0.0000	0.0000	0.0000	0.0000	0.0000	0.0000	0.0000	0.0000	0.0000	0.0000	0.0000	0.0000	0.0000	0.0000	0.0000	0.0000	0.0000	0.0000	0.0000	0.0000	0.0000	0.0000	0.0000	0.0000	0.0000	0.0000	0.0000	0.0000	0.0000	0.0000	0.0000	0.0000	0.0000	0.0000	0.0000	0.0000	0.0000	0.0000	0.0000	0.0000	0.0000	0.0000	0.0000	0.0000	0.0000	0.0000	0.0000	0.0000	0.0000	0.0000	0.0000	0.0000	0.0000	0.0000	0.0000	0.0000	0.0000	0.0000	0.0000	0.0000	0.0000	0.0000
REACTIVITY:72	0.0000	0.0000	0.0000	0.0000	0.0000	0.0000	0.0000	0.0000	0.0000	0.0000	0.0000	0.0000	0.0000	0.0000	0.0000	0.0000	0.0000	0.0000	0.0090	0.0023	0.0023	0.0068	0.0158	0.0098	0.0060	0.0053	0.0075	0.0030	0.0053	0.0256	0.0038	0.0158	0.0045	0.0053	0.0060	0.0060	0.0135	0.0143	0.0203	0.0090	0.0165	0.0060	0.0023	0.0060	0.0120	0.0068	0.0105	0.0143	0.0150	0.0060	0.0045	0.0060	0.0045	0.0075	0.0053	0.0045	0.0083	0.0098	0.0120	0.0090	0.0180	0.0113	0.0105	0.0120	0.0120	0.0038	0.0038	0.0165	0.0113	0.0000	1.0000	0.0000	0.0105	0.0120	0.0165	0.0098	0.0060	0.0038	0.0045	0.0105	0.0195	0.0135	0.0060	0.0075	0.0105	0.0165	0.0180	0.0083	0.0090	0.0083	0.0083	0.0075	0.0128	0.0120	0.0083	0.0105	0.0143	0.0120	0.0060	0.0180	0.0053	0.0098	0.0113	0.0068	0.0158	0.0068	0.0143	0.0105	0.0143	0.0068	0.0143	0.0165	0.0158	0.0128	0.0195	0.0098	0.0158	0.0150	0.0143	0.0165	0.0120	0.0098	0.0008	0.0060	0.0098	0.0180	0.0113	0.0173	0.0090	0.0150	0.0075	0.0075	0.0075	0.0075	0.0158	0.0083	0.0075	0.0075	0.0090	0.0090	0.0128	0.0120	0.0060	0.0143	0.0165	0.0105	0.0120	0.0113	0.0030	0.0617	0.0564	0.1887	0.0391	0.0068	0.0128	0.0105	0.0098	0.0030	0.0075	0.0023	0.0165	0.0150	0.0068	0.0143	0.0083	0.0090	0.0075	0.0135	0.0075	0.0165	0.0226	0.0045	0.0180	0.0113	0.0113	0.0211	0.0113	0.0180	0.0090	0.0150	0.0120	0.0113	0.0083	0.0098	0.0038	0.0098	0.0045	0.0060	0.0060	0.0083	0.0211	0.0158	0.0083	0.0113	0.0083	0.0165	0.0083	0.0135	0.0113	0.0135	0.0060	0.0060	0.0098	0.0120	0.0105	0.0015	0.0060	0.0120	0.0053	0.0090	0.0113	0.0083	0.0083	0.0038	0.0135	0.0060	0.0113	0.0045	0.0053	0.0173	0.0060	0.0075	0.0105	0.0030	0.0113	0.0075	0.0113	0.0075	0.0241	0.0120	0.0278	0.0180	0.0338	0.0113	0.0060	0.0083	0.0128	0.0045	0.0120	0.0053	0.0038	0.0173	0.0165	0.0098	0.0120	0.0083	0.0068	0.0135	0.0135	0.0105	0.0188	0.0128	0.0105	0.0060	0.0113	0.0128	0.0083	0.0173	0.0188	0.0143	0.0173	0.0113	0.0113	0.0098	0.0105	0.0195	0.0165	0.0195	0.0150	0.0060	0.0083	0.0023	0.0045	0.0113	0.0083	0.0195	0.0113	0.0098	0.0075	0.0263	0.0038	0.0038	0.0000	0.0015	0.0000	0.0000	0.0000	0.0008	0.0008	0.0000	0.0000	0.0000	0.0000	0.0000	0.0000	0.0000	0.0000	0.0008	0.0015	0.0000	0.0000	0.0000	0.0000	0.0000	0.0000	0.0000	0.0000	0.0000	0.0000	0.0000	0.0000	0.0000	0.0000	0.0000	0.0000	0.0000	0.0000	0.0000	0.0000	0.0000	0.0000	0.0000	0.0000	0.0000	0.0000	0.0000	0.0000	0.0000	0.0000	0.0000	0.0000	0.0000	0.0000	0.0000	0.0000	0.0000	0.0000	0.0000	0.0000	0.0000	0.0000	0.0000	0.0000	0.0000	0.0000	0.0000	0.0000	0.0000	0.0000	0.0000	0.0000	0.0000	0.0000	0.0000	0.0000	0.0000	0.0000	0.0000	0.0000	0.0000	0.0000	0.0000	0.0000	0.0000	0.0000	0.0000	0.0000	0.0000	0.0000	0.0000	0.0000	0.0000	0.0000	0.0000	0.0000	0.0000	0.0000	0.0000	0.0000	0.0000	0.0000	0.0000	0.0000	0.0000	0.0000	0.0000	0.0000	0.0000	0.0000	0.0000	0.0000	0.0000	0.0000	0.0000	0.0000	0.0000	0.0000	0.0000	0.0000	0.0000	0.0000	0.0000	0.0000	0.0000	0.0000	0.0000	0.0000	0.0000	0.0000	0.0000	0.0000	0.0000	0.0000	0.0000	0.0000	0.0000	0.0000	0.0000	0.0000	0.0000	0.0000	0.0000	0.0000	0.0000	0.0000	0.0000	0.0000	0.0000	0.0000	0.0000	0.0000	0.0000	0.0000	0.0000	0.0000	0.0000	0.0000	0.0000	0.0000	0.0000	0.0000	0.0000	0.0000	0.0000	0.0000	0.0000	0.0000	0.0000	0.0000	0.0000	0.0000	0.0000	0.0000	0.0000	0.0000	0.0000	0.0000	0.0000	0.0000	0.0000	0.0000	0.0000	0.0000	0.0000	0.0000	0.0000	0.0000	0.0000	0.0000	0.0000	0.0000	0.0000	0.0000	0.0000	0.0000	0.0000	0.0000	0.0000	0.0000	0.0000	0.0000	0.0000	0.0000	0.0000	0.0000	0.0000	0.0000	0.0000	0.0000	0.0000	0.0000	0.0000	0.0000	0.0000	0.0000	0.0000	0.0000	0.0000	0.0000	0.0000	0.0000	0.0000	0.0000	0.0000	0.0000	0.0000	0.0000	0.0000	0.0000	0.0000	0.0000	0.0000	0.0000	0.0000	0.0000	0.0000	0.0000	0.0000	0.0000	0.0000	0.0000	0.0000	0.0000	0.0000	0.0000	0.0000	0.0000	0.0000	0.0000	0.0000	0.0000	0.0000	0.0000	0.0000	0.0000	0.0000	0.0000	0.0000	0.0000	0.0000	0.0000	0.0000	0.0000	0.0000	0.0000	0.0000	0.0000	0.0000	0.0000	0.0000	0.0000	0.0000	0.0000	0.0000	0.0000	0.0000	0.0000	0.0000	0.0000	0.0000	0.0000	0.0000	0.0000	0.0000	0.0000
REACTIVITY:73	0.0000	0.0000	0.0000	0.0000	0.0000	0.0000	0.0000	0.0000	0.0000	0.0000	0.0000	0.0000	0.0000	0.0000	0.0000	0.0000	0.0000	0.0000	0.0166	0.0017	0.0100	0.0116	0.0300	0.0166	0.0083	0.0050	0.0116	0.0000	0.0166	0.0266	0.0100	0.0067	0.0100	0.0033	0.0067	0.0050	0.0067	0.0083	0.0316	0.0133	0.0133	0.0050	0.0083	0.0116	0.0116	0.0067	0.0033	0.0050	0.0033	0.0083	0.0083	0.0050	0.0033	0.0083	0.0133	0.0017	0.0166	0.0033	0.0050	0.0183	0.0200	0.0116	0.0300	0.0166	0.0116	0.0083	0.0050	0.0050	0.0083	0.0200	0.0000	1.0000	0.0000	0.0050	0.0033	0.0017	0.0100	0.0017	0.0133	0.0067	0.0033	0.0150	0.0100	0.0067	0.0100	0.0083	0.0100	0.0083	0.0100	0.0116	0.0067	0.0166	0.0133	0.0083	0.0133	0.0133	0.0083	0.0116	0.0183	0.0083	0.0067	0.0150	0.0067	0.0083	0.0083	0.0100	0.0166	0.0133	0.0133	0.0116	0.0116	0.0083	0.0100	0.0250	0.0116	0.0116	0.0067	0.0150	0.0216	0.0116	0.0083	0.0067	0.0050	0.0150	0.0083	0.0133	0.0183	0.0300	0.0033	0.0150	0.0067	0.0216	0.0150	0.0067	0.0067	0.0216	0.0133	0.0017	0.0100	0.0067	0.0133	0.0100	0.0250	0.0100	0.0166	0.0083	0.0100	0.0083	0.0083	0.0516	0.0549	0.1614	0.0316	0.0050	0.0133	0.0067	0.0133	0.0067	0.0050	0.0017	0.0067	0.0133	0.0116	0.0033	0.0116	0.0083	0.0116	0.0083	0.0050	0.0133	0.0200	0.0017	0.0133	0.0017	0.0067	0.0200	0.0100	0.0083	0.0067	0.0133	0.0083	0.0116	0.0000	0.0133	0.0100	0.0100	0.0083	0.0050	0.0266	0.0100	0.0067	0.0183	0.0033	0.0067	0.0083	0.0116	0.0050	0.0150	0.0150	0.0133	0.0067	0.0033	0.0233	0.0183	0.0067	0.0017	0.0166	0.0116	0.0083	0.0133	0.0033	0.0100	0.0050	0.0033	0.0067	0.0050	0.0133	0.0116	0.0116	0.0166	0.0067	0.0000	0.0033	0.0067	0.0133	0.0033	0.0133	0.0033	0.0283	0.0100	0.0233	0.0017	0.0200	0.0067	0.0133	0.0083	0.0067	0.0133	0.0067	0.0100	0.0017	0.0150	0.0150	0.0083	0.0266	0.0050	0.0100	0.0100	0.0083	0.0133	0.0067	0.0183	0.0150	0.0050	0.0183	0.0067	0.0100	0.0033	0.0100	0.0233	0.0349	0.0133	0.0067	0.0050	0.0067	0.0083	0.0083	0.0200	0.0116	0.0133	0.0150	0.0033	0.0133	0.0116	0.0216	0.0183	0.0216	0.0050	0.0050	0.0250	0.0017	0.0050	0.0000	0.0017	0.0000	0.0000	0.0000	0.0000	0.0000	0.0017	0.0000	0.0000	0.0000	0.0000	0.0000	0.0033	0.0000	0.0000	0.0000	0.0000	0.0000	0.0000	0.0000	0.0000	0.0000	0.0000	0.0000	0.0000	0.0000	0.0000	0.0000	0.0000	0.0000	0.0000	0.0000	0.0000	0.0000	0.0000	0.0000	0.0000	0.0000	0.0000	0.0000	0.0000	0.0000	0.0000	0.0000	0.0000	0.0000	0.0000	0.0000	0.0000	0.0000	0.0000	0.0000	0.0000	0.0000	0.0000	0.0000	0.0000	0.0000	0.0000	0.0000	0.0000	0.0000	0.0000	0.0000	0.0000	0.0000	0.0000	0.0000	0.0000	0.0000	0.0000	0.0000	0.0000	0.0000	0.0000	0.0000	0.0000	0.0000	0.0000	0.0000	0.0000	0.0000	0.0000	0.0000	0.0000	0.0000	0.0000	0.0000	0.0000	0.0000	0.0000	0.0000	0.0000	0.0000	0.0000	0.0000	0.0000	0.0000	0.0000	0.0000	0.0000	0.0000	0.0000	0.0000	0.0000	0.0000	0.0000	0.0000	0.0000	0.0000	0.0000	0.0000	0.0000	0.0000	0.0000	0.0000	0.0000	0.0000	0.0000	0.0000	0.0000	0.0000	0.0000	0.0000	0.0000	0.0000	0.0000	0.0000	0.0000	0.0000	0.0000	0.0000	0.0000	0.0000	0.0000	0.0000	0.0000	0.0000	0.0000	0.0000	0.0000	0.0000	0.0000	0.0000	0.0000	0.0000	0.0000	0.0000	0.0000	0.0000	0.0000	0.0000	0.0000	0.0000	0.0000	0.0000	0.0000	0.0000	0.0000	0.0000	0.0000	0.0000	0.0000	0.0000	0.0000	0.0000	0.0000	0.0000	0.0000	0.0000	0.0000	0.0000	0.0000	0.0000	0.0000	0.0000	0.0000	0.0000	0.0000	0.0000	0.0000	0.0000	0.0000	0.0000	0.0000	0.0000	0.0000	0.0000	0.0000	0.0000	0.0000	0.0000	0.0000	0.0000	0.0000	0.0000	0.0000	0.0000	0.0000	0.0000	0.0000	0.0000	0.0000	0.0000	0.0000	0.0000	0.0000	0.0000	0.0000	0.0000	0.0000	0.0000	0.0000	0.0000	0.0000	0.0000	0.0000	0.0000	0.0000	0.0000	0.0000	0.0000	0.0000	0.0000	0.0000	0.0000	0.0000	0.0000	0.0000	0.0000	0.0000	0.0000	0.0000	0.0000	0.0000	0.0000	0.0000	0.0000	0.0000	0.0000	0.0000	0.0000	0.0000	0.0000	0.0000	0.0000	0.0000	0.0000	0.0000	0.0000	0.0000	0.0000	0.0000	0.0000	0.0000	0.0000	0.0000	0.0000	0.0000	0.0000	0.0000	0.0000	0.0000	0.0000	0.0000	0.0000	0.0000	0.0000	0.0000	0.0000	0.0000	0.0000	0.0000	0.0000	0.0000	0.0000	0.0000	0.0000	0.0000	0.0000	0.0000	0.0000
REACTIVITY:74	0.0000	0.0000	0.0000	0.0000	0.0000	0.0000	0.0000	0.0000	0.0000	0.0000	0.0000	0.0000	0.0000	0.0000	0.0000	0.0000	0.0000	0.0000	0.0083	0.0018	0.0074	0.0028	0.0285	0.0138	0.0092	0.0074	0.0046	0.0028	0.0009	0.0147	0.0028	0.0074	0.0110	0.0074	0.0018	0.0055	0.0046	0.0074	0.0175	0.0046	0.0147	0.0092	0.0120	0.0064	0.0055	0.0074	0.0037	0.0074	0.0092	0.0037	0.0064	0.0046	0.0018	0.0046	0.0138	0.0074	0.0055	0.0046	0.0064	0.0129	0.0083	0.0083	0.0083	0.0074	0.0083	0.0000	0.0101	0.0101	0.0064	0.0110	0.0129	0.0000	1.0000	0.0000	0.0147	0.0028	0.0055	0.0064	0.0064	0.0101	0.0074	0.0083	0.0018	0.0055	0.0046	0.0083	0.0101	0.0064	0.0046	0.0092	0.0064	0.0101	0.0064	0.0110	0.0055	0.0129	0.0110	0.0064	0.0055	0.0046	0.0110	0.0064	0.0083	0.0064	0.0101	0.0083	0.0120	0.0046	0.0064	0.0092	0.0064	0.0055	0.0064	0.0175	0.0147	0.0101	0.0092	0.0110	0.0055	0.0138	0.0037	0.0064	0.0055	0.0064	0.0064	0.0138	0.0110	0.0074	0.0074	0.0120	0.0028	0.0166	0.0074	0.0046	0.0074	0.0157	0.0046	0.0037	0.0064	0.0110	0.0092	0.0074	0.0101	0.0203	0.0101	0.0083	0.0101	0.0046	0.0110	0.0580	0.0626	0.1685	0.0341	0.0110	0.0064	0.0055	0.0157	0.0074	0.0018	0.0037	0.0157	0.0083	0.0138	0.0157	0.0101	0.0037	0.0083	0.0083	0.0184	0.0101	0.0175	0.0028	0.0221	0.0120	0.0120	0.0203	0.0147	0.0129	0.0074	0.0138	0.0037	0.0120	0.0055	0.0083	0.0092	0.0110	0.0064	0.0101	0.0166	0.0129	0.0064	0.0083	0.0055	0.0129	0.0018	0.0055	0.0083	0.0101	0.0166	0.0147	0.0083	0.0138	0.0083	0.0110	0.0101	0.0110	0.0064	0.0074	0.0074	0.0147	0.0092	0.0018	0.0000	0.0101	0.0037	0.0064	0.0074	0.0074	0.0018	0.0230	0.0037	0.0055	0.0064	0.0037	0.0028	0.0046	0.0064	0.0083	0.0193	0.0018	0.0175	0.0166	0.0110	0.0083	0.0064	0.0166	0.0212	0.0138	0.0055	0.0074	0.0037	0.0092	0.0092	0.0083	0.0147	0.0064	0.0009	0.0074	0.0203	0.0138	0.0157	0.0101	0.0110	0.0064	0.0074	0.0083	0.0046	0.0101	0.0110	0.0138	0.0212	0.0064	0.0092	0.0055	0.0101	0.0110	0.0110	0.0166	0.0064	0.0028	0.0074	0.0046	0.0037	0.0110	0.0147	0.0092	0.0110	0.0074	0.0101	0.0322	0.0064	0.0000	0.0000	0.0000	0.0000	0.0000	0.0000	0.0000	0.0000	0.0000	0.0000	0.0000	0.0000	0.0000	0.0009	0.0000	0.0000	0.0000	0.0000	0.0000	0.0000	0.0000	0.0000	0.0000	0.0000	0.0000	0.0000	0.0000	0.0000	0.0000	0.0000	0.0000	0.0000	0.0000	0.0000	0.0000	0.0000	0.0000	0.0000	0.0000	0.0000	0.0000	0.0000	0.0000	0.0000	0.0000	0.0000	0.0000	0.0000	0.0000	0.0000	0.0000	0.0000	0.0000	0.0000	0.0000	0.0000	0.0000	0.0000	0.0000	0.0000	0.0000	0.0000	0.0000	0.0000	0.0000	0.0000	0.0000	0.0000	0.0000	0.0000	0.0000	0.0000	0.0000	0.0000	0.0000	0.0000	0.0000	0.0000	0.0000	0.0000	0.0000	0.0000	0.0000	0.0000	0.0000	0.0000	0.0000	0.0000	0.0000	0.0000	0.0000	0.0000	0.0000	0.0000	0.0000	0.0000	0.0000	0.0000	0.0000	0.0000	0.0000	0.0000	0.0000	0.0000	0.0000	0.0000	0.0000	0.0000	0.0000	0.0000	0.0000	0.0000	0.0000	0.0000	0.0000	0.0000	0.0000	0.0000	0.0000	0.0000	0.0000	0.0000	0.0000	0.0000	0.0000	0.0000	0.0000	0.0000	0.0000	0.0000	0.0000	0.0000	0.0000	0.0000	0.0000	0.0000	0.0000	0.0000	0.0000	0.0000	0.0000	0.0000	0.0000	0.0000	0.0000	0.0000	0.0000	0.0000	0.0000	0.0000	0.0000	0.0000	0.0000	0.0000	0.0000	0.0000	0.0000	0.0000	0.0000	0.0000	0.0000	0.0000	0.0000	0.0000	0.0000	0.0000	0.0000	0.0000	0.0000	0.0000	0.0000	0.0000	0.0000	0.0000	0.0000	0.0000	0.0000	0.0000	0.0000	0.0000	0.0000	0.0000	0.0000	0.0000	0.0000	0.0000	0.0000	0.0000	0.0000	0.0000	0.0000	0.0000	0.0000	0.0000	0.0000	0.0000	0.0000	0.0000	0.0000	0.0000	0.0000	0.0000	0.0000	0.0000	0.0000	0.0000	0.0000	0.0000	0.0000	0.0000	0.0000	0.0000	0.0000	0.0000	0.0000	0.0000	0.0000	0.0000	0.0000	0.0000	0.0000	0.0000	0.0000	0.0000	0.0000	0.0000	0.0000	0.0000	0.0000	0.0000	0.0000	0.0000	0.0000	0.0000	0.0000	0.0000	0.0000	0.0000	0.0000	0.0000	0.0000	0.0000	0.0000	0.0000	0.0000	0.0000	0.0000	0.0000	0.0000	0.0000	0.0000	0.0000	0.0000	0.0000	0.0000	0.0000	0.0000	0.0000	0.0000	0.0000	0.0000	0.0000	0.0000	0.0000	0.0000	0.0000	0.0000	0.0000	0.0000	0.0000	0.0000	0.0000	0.0000	0.0000	0.0000	0.0000	0.0000	0.0000	0.0000	0.0000	0.0000	0.0000	0.0000	0.0000
REACTIVITY:75	0.0000	0.0000	0.0000	0.0000	0.0000	0.0000	0.0000	0.0000	0.0000	0.0000	0.0000	0.0000	0.0000	0.0000	0.0000	0.0000	0.0000	0.0020	0.0141	0.0040	0.0091	0.0060	0.0171	0.0201	0.0020	0.0020	0.0050	0.0030	0.0060	0.0181	0.0020	0.0080	0.0020	0.0050	0.0050	0.0080	0.0060	0.0161	0.0201	0.0020	0.0171	0.0070	0.0111	0.0101	0.0070	0.0030	0.0060	0.0121	0.0070	0.0080	0.0070	0.0040	0.0050	0.0060	0.0131	0.0050	0.0191	0.0040	0.0121	0.0131	0.0101	0.0080	0.0060	0.0161	0.0091	0.0101	0.0080	0.0070	0.0080	0.0060	0.0161	0.0030	0.0000	1.0000	0.0000	0.0231	0.0151	0.0060	0.0080	0.0101	0.0101	0.0080	0.0101	0.0080	0.0050	0.0121	0.0060	0.0040	0.0131	0.0171	0.0111	0.0060	0.0040	0.0040	0.0070	0.0080	0.0091	0.0030	0.0050	0.0111	0.0091	0.0050	0.0080	0.0080	0.0080	0.0040	0.0070	0.0060	0.0171	0.0050	0.0091	0.0080	0.0091	0.0181	0.0131	0.0101	0.0111	0.0181	0.0121	0.0151	0.0070	0.0070	0.0080	0.0111	0.0050	0.0030	0.0151	0.0121	0.0050	0.0070	0.0111	0.0050	0.0161	0.0091	0.0050	0.0060	0.0050	0.0091	0.0070	0.0040	0.0101	0.0161	0.0131	0.0091	0.0060	0.0050	0.0191	0.0111	0.0101	0.0523	0.0654	0.1972	0.0433	0.0070	0.0080	0.0070	0.0161	0.0080	0.0030	0.0020	0.0131	0.0060	0.0060	0.0080	0.0060	0.0070	0.0060	0.0101	0.0091	0.0121	0.0141	0.0091	0.0111	0.0050	0.0080	0.0151	0.0131	0.0080	0.0101	0.0111	0.0080	0.0121	0.0040	0.0131	0.0030	0.0040	0.0020	0.0030	0.0080	0.0080	0.0111	0.0121	0.0060	0.0141	0.0060	0.0050	0.0060	0.0060	0.0171	0.0151	0.0020	0.0060	0.0101	0.0101	0.0060	0.0050	0.0060	0.0060	0.0080	0.0070	0.0131	0.0060	0.0181	0.0050	0.0091	0.0050	0.0070	0.0020	0.0060	0.0211	0.0020	0.0070	0.0050	0.0020	0.0131	0.0060	0.0131	0.0080	0.0171	0.0101	0.0221	0.0161	0.0211	0.0060	0.0080	0.0121	0.0111	0.0111	0.0161	0.0091	0.0080	0.0080	0.0080	0.0050	0.0111	0.0161	0.0080	0.0050	0.0151	0.0141	0.0181	0.0080	0.0111	0.0050	0.0040	0.0070	0.0111	0.0080	0.0131	0.0111	0.0272	0.0111	0.0111	0.0060	0.0040	0.0030	0.0101	0.0171	0.0181	0.0030	0.0141	0.0060	0.0111	0.0050	0.0161	0.0161	0.0151	0.0040	0.0091	0.0342	0.0091	0.0020	0.0000	0.0000	0.0000	0.0000	0.0010	0.0000	0.0000	0.0000	0.0000	0.0000	0.0020	0.0010	0.0030	0.0000	0.0000	0.0000	0.0010	0.0000	0.0000	0.0000	0.0000	0.0000	0.0000	0.0000	0.0000	0.0000	0.0000	0.0000	0.0000	0.0000	0.0000	0.0000	0.0000	0.0000	0.0000	0.0000	0.0000	0.0000	0.0000	0.0000	0.0000	0.0000	0.0000	0.0000	0.0000	0.0000	0.0000	0.0000	0.0000	0.0000	0.0000	0.0000	0.0000	0.0000	0.0000	0.0000	0.0000	0.0000	0.0000	0.0000	0.0000	0.0000	0.0000	0.0000	0.0000	0.0000	0.0000	0.0000	0.0000	0.0000	0.0000	0.0000	0.0000	0.0000	0.0000	0.0000	0.0000	0.0000	0.0000	0.0000	0.0000	0.0000	0.0000	0.0000	0.0000	0.0000	0.0000	0.0000	0.0000	0.0000	0.0000	0.0000	0.0000	0.0000	0.0000	0.0000	0.0000	0.0000	0.0000	0.0000	0.0000	0.0000	0.0000	0.0000	0.0000	0.0000	0.0000	0.0000	0.0000	0.0000	0.0000	0.0000	0.0000	0.0000	0.0000	0.0000	0.0000	0.0000	0.0000	0.0000	0.0000	0.0000	0.0000	0.0000	0.0000	0.0000	0.0000	0.0000	0.0000	0.0000	0.0000	0.0000	0.0000	0.0000	0.0000	0.0000	0.0000	0.0000	0.0000	0.0000	0.0000	0.0000	0.0000	0.0000	0.0000	0.0000	0.0000	0.0000	0.0000	0.0000	0.0000	0.0000	0.0000	0.0000	0.0000	0.0000	0.0000	0.0000	0.0000	0.0000	0.0000	0.0000	0.0000	0.0000	0.0000	0.0000	0.0000	0.0000	0.0000	0.0000	0.0000	0.0000	0.0000	0.0000	0.0000	0.0000	0.0000	0.0000	0.0000	0.0000	0.0000	0.0000	0.0000	0.0000	0.0000	0.0000	0.0000	0.0000	0.0000	0.0000	0.0000	0.0000	0.0000	0.0000	0.0000	0.0000	0.0000	0.0000	0.0000	0.0000	0.0000	0.0000	0.0000	0.0000	0.0000	0.0000	0.0000	0.0000	0.0000	0.0000	0.0000	0.0000	0.0000	0.0000	0.0000	0.0000	0.0000	0.0000	0.0000	0.0000	0.0000	0.0000	0.0000	0.0000	0.0000	0.0000	0.0000	0.0000	0.0000	0.0000	0.0000	0.0000	0.0000	0.0000	0.0000	0.0000	0.0000	0.0000	0.0000	0.0000	0.0000	0.0000	0.0000	0.0000	0.0000	0.0000	0.0000	0.0000	0.0000	0.0000	0.0000	0.0000	0.0000	0.0000	0.0000	0.0000	0.0000	0.0000	0.0000	0.0000	0.0000	0.0000	0.0000	0.0000	0.0000	0.0000	0.0000	0.0000	0.0000	0.0000	0.0000	0.0000	0.0000	0.0000	0.0000	0.0000	0.0000	0.0000	0.0000	0.0000	0.0000	0.0000	0.0000
REACTIVITY:76	0.0000	0.0000	0.0000	0.0000	0.0000	0.0000	0.0000	0.0000	0.0000	0.0000	0.0000	0.0000	0.0000	0.0000	0.0000	0.0000	0.0000	0.0000	0.0084	0.0042	0.0042	0.0052	0.0126	0.0136	0.0021	0.0021	0.0084	0.0031	0.0063	0.0262	0.0126	0.0084	0.0042	0.0052	0.0105	0.0063	0.0105	0.0136	0.0168	0.0126	0.0178	0.0042	0.0094	0.0073	0.0084	0.0073	0.0073	0.0178	0.0168	0.0084	0.0115	0.0094	0.0052	0.0073	0.0052	0.0094	0.0073	0.0073	0.0073	0.0126	0.0220	0.0052	0.0147	0.0126	0.0168	0.0021	0.0042	0.0084	0.0042	0.0094	0.0230	0.0021	0.0168	0.0000	1.0000	0.0000	0.0073	0.0084	0.0073	0.0063	0.0178	0.0147	0.0084	0.0042	0.0147	0.0157	0.0157	0.0042	0.0105	0.0094	0.0230	0.0157	0.0126	0.0115	0.0084	0.0094	0.0168	0.0094	0.0126	0.0157	0.0094	0.0105	0.0168	0.0105	0.0157	0.0105	0.0147	0.0094	0.0178	0.0115	0.0136	0.0063	0.0283	0.0199	0.0272	0.0073	0.0230	0.0168	0.0168	0.0168	0.0084	0.0178	0.0105	0.0157	0.0136	0.0241	0.0063	0.0147	0.0042	0.0178	0.0168	0.0220	0.0126	0.0084	0.0168	0.0052	0.0178	0.0021	0.0094	0.0021	0.0115	0.0073	0.0209	0.0209	0.0272	0.0042	0.0115	0.0094	0.0094	0.0775	0.0398	0.1749	0.0325	0.0136	0.0063	0.0178	0.0230	0.0063	0.0052	0.0042	0.0115	0.0136	0.0094	0.0073	0.0115	0.0094	0.0094	0.0126	0.0094	0.0178	0.0220	0.0063	0.0157	0.0052	0.0063	0.0136	0.0063	0.0063	0.0084	0.0084	0.0094	0.0084	0.0042	0.0073	0.0115	0.0115	0.0052	0.0084	0.0136	0.0105	0.0168	0.0220	0.0084	0.0157	0.0094	0.0115	0.0052	0.0136	0.0126	0.0157	0.0094	0.0126	0.0084	0.0115	0.0031	0.0063	0.0052	0.0063	0.0105	0.0168	0.0084	0.0136	0.0042	0.0042	0.0105	0.0126	0.0073	0.0052	0.0063	0.0115	0.0031	0.0084	0.0136	0.0021	0.0115	0.0042	0.0126	0.0126	0.0136	0.0168	0.0283	0.0272	0.0366	0.0126	0.0084	0.0115	0.0094	0.0073	0.0094	0.0105	0.0031	0.0042	0.0105	0.0084	0.0126	0.0084	0.0094	0.0147	0.0168	0.0188	0.0115	0.0063	0.0073	0.0105	0.0031	0.0115	0.0126	0.0094	0.0199	0.0073	0.0230	0.0094	0.0063	0.0168	0.0073	0.0157	0.0126	0.0178	0.0073	0.0031	0.0147	0.0126	0.0031	0.0094	0.0147	0.0199	0.0126	0.0063	0.0031	0.0304	0.0073	0.0063	0.0000	0.0010	0.0000	0.0021	0.0000	0.0010	0.0000	0.0010	0.0000	0.0000	0.0010	0.0021	0.0000	0.0042	0.0000	0.0031	0.0010	0.0000	0.0000	0.0000	0.0000	0.0000	0.0000	0.0000	0.0000	0.0000	0.0000	0.0000	0.0000	0.0000	0.0000	0.0000	0.0000	0.0000	0.0000	0.0000	0.0000	0.0000	0.0000	0.0000	0.0000	0.0000	0.0000	0.0000	0.0000	0.0000	0.0000	0.0000	0.0000	0.0000	0.0000	0.0000	0.0000	0.0000	0.0000	0.0000	0.0000	0.0000	0.0000	0.0000	0.0000	0.0000	0.0000	0.0000	0.0000	0.0000	0.0000	0.0000	0.0000	0.0000	0.0000	0.0000	0.0000	0.0000	0.0000	0.0000	0.0000	0.0000	0.0000	0.0000	0.0000	0.0000	0.0000	0.0000	0.0000	0.0000	0.0000	0.0000	0.0000	0.0000	0.0000	0.0000	0.0000	0.0000	0.0000	0.0000	0.0000	0.0000	0.0000	0.0000	0.0000	0.0000	0.0000	0.0000	0.0000	0.0000	0.0000	0.0000	0.0000	0.0000	0.0000	0.0000	0.0000	0.0000	0.0000	0.0000	0.0000	0.0000	0.0000	0.0000	0.0000	0.0000	0.0000	0.0000	0.0000	0.0000	0.0000	0.0000	0.0000	0.0000	0.0000	0.0000	0.0000	0.0000	0.0000	0.0000	0.0000	0.0000	0.0000	0.0000	0.0000	0.0000	0.0000	0.0000	0.0000	0.0000	0.0000	0.0000	0.0000	0.0000	0.0000	0.0000	0.0000	0.0000	0.0000	0.0000	0.0000	0.0000	0.0000	0.0000	0.0000	0.0000	0.0000	0.0000	0.0000	0.0000	0.0000	0.0000	0.0000	0.0000	0.0000	0.0000	0.0000	0.0000	0.0000	0.0000	0.0000	0.0000	0.0000	0.0000	0.0000	0.0000	0.0000	0.0000	0.0000	0.0000	0.0000	0.0000	0.0000	0.0000	0.0000	0.0000	0.0000	0.0000	0.0000	0.0000	0.0000	0.0000	0.0000	0.0000	0.0000	0.0000	0.0000	0.0000	0.0000	0.0000	0.0000	0.0000	0.0000	0.0000	0.0000	0.0000	0.0000	0.0000	0.0000	0.0000	0.0000	0.0000	0.0000	0.0000	0.0000	0.0000	0.0000	0.0000	0.0000	0.0000	0.0000	0.0000	0.0000	0.0000	0.0000	0.0000	0.0000	0.0000	0.0000	0.0000	0.0000	0.0000	0.0000	0.0000	0.0000	0.0000	0.0000	0.0000	0.0000	0.0000	0.0000	0.0000	0.0000	0.0000	0.0000	0.0000	0.0000	0.0000	0.0000	0.0000	0.0000	0.0000	0.0000	0.0000	0.0000	0.0000	0.0000	0.0000	0.0000	0.0000	0.0000	0.0000	0.0000	0.0000	0.0000	0.0000	0.0000	0.0000	0.0000	0.0000	0.0000	0.0000	0.0000	0.0000	0.0000	0.0000	0.0000
REACTIVITY:77	0.0000	0.0000	0.0000	0.0000	0.0000	0.0000	0.0000	0.0000	0.0000	0.0000	0.0000	0.0000	0.0000	0.0000	0.0000	0.0000	0.0000	0.0000	0.0093	0.0013	0.0040	0.0053	0.0186	0.0173	0.0013	0.0107	0.0027	0.0053	0.0053	0.0226	0.0040	0.0067	0.0107	0.0053	0.0067	0.0027	0.0120	0.0080	0.0333	0.0053	0.0186	0.0080	0.0053	0.0053	0.0107	0.0107	0.0067	0.0067	0.0133	0.0027	0.0067	0.0013	0.0000	0.0053	0.0080	0.0040	0.0080	0.0027	0.0013	0.0107	0.0280	0.0107	0.0133	0.0146	0.0146	0.0040	0.0053	0.0027	0.0027	0.0133	0.0173	0.0013	0.0040	0.0306	0.0000	1.0000	0.0000	0.0040	0.0067	0.0107	0.0027	0.0160	0.0080	0.0053	0.0040	0.0107	0.0107	0.0053	0.0013	0.0080	0.0133	0.0093	0.0067	0.0107	0.0053	0.0120	0.0040	0.0053	0.0027	0.0080	0.0160	0.0093	0.0186	0.0133	0.0093	0.0107	0.0107	0.0027	0.0067	0.0093	0.0120	0.0093	0.0146	0.0173	0.0226	0.0067	0.0146	0.0053	0.0093	0.0040	0.0080	0.0107	0.0040	0.0067	0.0093	0.0093	0.0080	0.0213	0.0067	0.0146	0.0093	0.0067	0.0080	0.0133	0.0040	0.0093	0.0080	0.0053	0.0027	0.0067	0.0080	0.0080	0.0053	0.0226	0.0253	0.0067	0.0093	0.0067	0.0107	0.0692	0.0666	0.1891	0.0306	0.0053	0.0040	0.0080	0.0120	0.0053	0.0146	0.0027	0.0173	0.0040	0.0053	0.0067	0.0053	0.0080	0.0027	0.0186	0.0120	0.0160	0.0133	0.0107	0.0160	0.0133	0.0067	0.0240	0.0080	0.0120	0.0053	0.0120	0.0093	0.0093	0.0027	0.0080	0.0053	0.0080	0.0080	0.0133	0.0107	0.0146	0.0173	0.0093	0.0040	0.0133	0.0120	0.0067	0.0027	0.0133	0.0120	0.0133	0.0200	0.0053	0.0080	0.0186	0.0093	0.0093	0.0000	0.0080	0.0080	0.0120	0.0107	0.0133	0.0053	0.0067	0.0133	0.0080	0.0080	0.0093	0.0093	0.0107	0.0080	0.0093	0.0040	0.0053	0.0053	0.0027	0.0146	0.0067	0.0186	0.0080	0.0240	0.0146	0.0107	0.0053	0.0093	0.0186	0.0146	0.0120	0.0146	0.0080	0.0040	0.0133	0.0053	0.0107	0.0107	0.0120	0.0040	0.0053	0.0160	0.0080	0.0160	0.0093	0.0093	0.0053	0.0080	0.0080	0.0053	0.0240	0.0107	0.0053	0.0146	0.0080	0.0093	0.0093	0.0067	0.0173	0.0040	0.0053	0.0120	0.0080	0.0160	0.0040	0.0053	0.0120	0.0160	0.0213	0.0080	0.0040	0.0040	0.0373	0.0067	0.0027	0.0013	0.0000	0.0000	0.0000	0.0000	0.0000	0.0000	0.0027	0.0000	0.0000	0.0000	0.0000	0.0013	0.0000	0.0000	0.0000	0.0013	0.0000	0.0000	0.0000	0.0000	0.0000	0.0000	0.0000	0.0000	0.0000	0.0000	0.0000	0.0000	0.0000	0.0000	0.0000	0.0000	0.0000	0.0000	0.0000	0.0000	0.0000	0.0000	0.0000	0.0000	0.0000	0.0000	0.0000	0.0000	0.0000	0.0000	0.0000	0.0000	0.0000	0.0000	0.0000	0.0000	0.0000	0.0000	0.0000	0.0000	0.0000	0.0000	0.0000	0.0000	0.0000	0.0000	0.0000	0.0000	0.0000	0.0000	0.0000	0.0000	0.0000	0.0000	0.0000	0.0000	0.0000	0.0000	0.0000	0.0000	0.0000	0.0000	0.0000	0.0000	0.0000	0.0000	0.0000	0.0000	0.0000	0.0000	0.0000	0.0000	0.0000	0.0000	0.0000	0.0000	0.0000	0.0000	0.0000	0.0000	0.0000	0.0000	0.0000	0.0000	0.0000	0.0000	0.0000	0.0000	0.0000	0.0000	0.0000	0.0000	0.0000	0.0000	0.0000	0.0000	0.0000	0.0000	0.0000	0.0000	0.0000	0.0000	0.0000	0.0000	0.0000	0.0000	0.0000	0.0000	0.0000	0.0000	0.0000	0.0000	0.0000	0.0000	0.0000	0.0000	0.0000	0.0000	0.0000	0.0000	0.0000	0.0000	0.0000	0.0000	0.0000	0.0000	0.0000	0.0000	0.0000	0.0000	0.0000	0.0000	0.0000	0.0000	0.0000	0.0000	0.0000	0.0000	0.0000	0.0000	0.0000	0.0000	0.0000	0.0000	0.0000	0.0000	0.0000	0.0000	0.0000	0.0000	0.0000	0.0000	0.0000	0.0000	0.0000	0.0000	0.0000	0.0000	0.0000	0.0000	0.0000	0.0000	0.0000	0.0000	0.0000	0.0000	0.0000	0.0000	0.0000	0.0000	0.0000	0.0000	0.0000	0.0000	0.0000	0.0000	0.0000	0.0000	0.0000	0.0000	0.0000	0.0000	0.0000	0.0000	0.0000	0.0000	0.0000	0.0000	0.0000	0.0000	0.0000	0.0000	0.0000	0.0000	0.0000	0.0000	0.0000	0.0000	0.0000	0.0000	0.0000	0.0000	0.0000	0.0000	0.0000	0.0000	0.0000	0.0000	0.0000	0.0000	0.0000	0.0000	0.0000	0.0000	0.0000	0.0000	0.0000	0.0000	0.0000	0.0000	0.0000	0.0000	0.0000	0.0000	0.0000	0.0000	0.0000	0.0000	0.0000	0.0000	0.0000	0.0000	0.0000	0.0000	0.0000	0.0000	0.0000	0.0000	0.0000	0.0000	0.0000	0.0000	0.0000	0.0000	0.0000	0.0000	0.0000	0.0000	0.0000	0.0000	0.0000	0.0000	0.0000	0.0000	0.0000	0.0000	0.0000	0.0000	0.0000	0.0000	0.0000	0.0000	0.0000	0.0000	0.0000	0.0000
REACTIVITY:78	0.0000	0.0000	0.0000	0.0000	0.0000	0.0000	0.0000	0.0000	0.0000	0.0000	0.0000	0.0000	0.0000	0.0000	0.0000	0.0000	0.0000	0.0000	0.0064	0.0054	0.0036	0.0054	0.0182	0.0136	0.0027	0.0054	0.0045	0.0018	0.0054	0.0136	0.0073	0.0018	0.0036	0.0100	0.0100	0.0082	0.0091	0.0073	0.0163	0.0073	0.0145	0.0027	0.0073	0.0054	0.0036	0.0064	0.0100	0.0027	0.0091	0.0036	0.0045	0.0018	0.0009	0.0064	0.0091	0.0027	0.0064	0.0045	0.0064	0.0173	0.0091	0.0064	0.0145	0.0036	0.0045	0.0027	0.0036	0.0118	0.0027	0.0091	0.0073	0.0054	0.0054	0.0136	0.0064	0.0000	1.0000	0.0000	0.0082	0.0045	0.0082	0.0064	0.0082	0.0018	0.0082	0.0064	0.0145	0.0027	0.0118	0.0073	0.0045	0.0118	0.0082	0.0082	0.0082	0.0118	0.0045	0.0091	0.0073	0.0073	0.0163	0.0163	0.0082	0.0045	0.0118	0.0082	0.0227	0.0054	0.0136	0.0082	0.0109	0.0054	0.0191	0.0272	0.0091	0.0054	0.0127	0.0145	0.0109	0.0064	0.0027	0.0200	0.0100	0.0118	0.0100	0.0109	0.0109	0.0109	0.0073	0.0082	0.0018	0.0082	0.0136	0.0091	0.0064	0.0118	0.0064	0.0036	0.0054	0.0009	0.0082	0.0082	0.0136	0.0191	0.0082	0.0173	0.0082	0.0073	0.0054	0.0545	0.0708	0.1662	0.0363	0.0045	0.0073	0.0109	0.0127	0.0109	0.0054	0.0036	0.0091	0.0127	0.0045	0.0091	0.0191	0.0082	0.0054	0.0118	0.0127	0.0145	0.0145	0.0073	0.0182	0.0118	0.0054	0.0091	0.0100	0.0100	0.0073	0.0082	0.0064	0.0109	0.0100	0.0073	0.0109	0.0073	0.0054	0.0009	0.0163	0.0073	0.0073	0.0200	0.0082	0.0136	0.0054	0.0073	0.0018	0.0100	0.0064	0.0064	0.0136	0.0054	0.0136	0.0254	0.0091	0.0045	0.0036	0.0054	0.0109	0.0091	0.0100	0.0064	0.0100	0.0054	0.0091	0.0045	0.0154	0.0064	0.0036	0.0073	0.0018	0.0027	0.0154	0.0036	0.0091	0.0000	0.0127	0.0091	0.0200	0.0100	0.0136	0.0100	0.0145	0.0118	0.0091	0.0082	0.0136	0.0136	0.0045	0.0064	0.0027	0.0045	0.0118	0.0127	0.0163	0.0109	0.0027	0.0054	0.0109	0.0082	0.0091	0.0154	0.0163	0.0109	0.0045	0.0091	0.0091	0.0109	0.0127	0.0118	0.0282	0.0082	0.0073	0.0145	0.0109	0.0145	0.0136	0.0154	0.0173	0.0082	0.0073	0.0064	0.0054	0.0073	0.0145	0.0109	0.0073	0.0073	0.0064	0.0327	0.0091	0.0036	0.0009	0.0000	0.0009	0.0000	0.0000	0.0000	0.0000	0.0009	0.0000	0.0009	0.0000	0.0000	0.0027	0.0018	0.0000	0.0009	0.0000	0.0000	0.0000	0.0000	0.0000	0.0000	0.0000	0.0000	0.0000	0.0000	0.0000	0.0000	0.0000	0.0000	0.0000	0.0000	0.0000	0.0000	0.0000	0.0000	0.0000	0.0000	0.0000	0.0000	0.0000	0.0000	0.0000	0.0000	0.0000	0.0000	0.0000	0.0000	0.0000	0.0000	0.0000	0.0000	0.0000	0.0000	0.0000	0.0000	0.0000	0.0000	0.0000	0.0000	0.0000	0.0000	0.0000	0.0000	0.0000	0.0000	0.0000	0.0000	0.0000	0.0000	0.0000	0.0000	0.0000	0.0000	0.0000	0.0000	0.0000	0.0000	0.0000	0.0000	0.0000	0.0000	0.0000	0.0000	0.0000	0.0000	0.0000	0.0000	0.0000	0.0000	0.0000	0.0000	0.0000	0.0000	0.0000	0.0000	0.0000	0.0000	0.0000	0.0000	0.0000	0.0000	0.0000	0.0000	0.0000	0.0000	0.0000	0.0000	0.0000	0.0000	0.0000	0.0000	0.0000	0.0000	0.0000	0.0000	0.0000	0.0000	0.0000	0.0000	0.0000	0.0000	0.0000	0.0000	0.0000	0.0000	0.0000	0.0000	0.0000	0.0000	0.0000	0.0000	0.0000	0.0000	0.0000	0.0000	0.0000	0.0000	0.0000	0.0000	0.0000	0.0000	0.0000	0.0000	0.0000	0.0000	0.0000	0.0000	0.0000	0.0000	0.0000	0.0000	0.0000	0.0000	0.0000	0.0000	0.0000	0.0000	0.0000	0.0000	0.0000	0.0000	0.0000	0.0000	0.0000	0.0000	0.0000	0.0000	0.0000	0.0000	0.0000	0.0000	0.0000	0.0000	0.0000	0.0000	0.0000	0.0000	0.0000	0.0000	0.0000	0.0000	0.0000	0.0000	0.0000	0.0000	0.0000	0.0000	0.0000	0.0000	0.0000	0.0000	0.0000	0.0000	0.0000	0.0000	0.0000	0.0000	0.0000	0.0000	0.0000	0.0000	0.0000	0.0000	0.0000	0.0000	0.0000	0.0000	0.0000	0.0000	0.0000	0.0000	0.0000	0.0000	0.0000	0.0000	0.0000	0.0000	0.0000	0.0000	0.0000	0.0000	0.0000	0.0000	0.0000	0.0000	0.0000	0.0000	0.0000	0.0000	0.0000	0.0000	0.0000	0.0000	0.0000	0.0000	0.0000	0.0000	0.0000	0.0000	0.0000	0.0000	0.0000	0.0000	0.0000	0.0000	0.0000	0.0000	0.0000	0.0000	0.0000	0.0000	0.0000	0.0000	0.0000	0.0000	0.0000	0.0000	0.0000	0.0000	0.0000	0.0000	0.0000	0.0000	0.0000	0.0000	0.0000	0.0000	0.0000	0.0000	0.0000	0.0000	0.0000	0.0000	0.0000	0.0000	0.0000	0.0000	0.0000	0.0000	0.0000	0.0000	0.0000
REACTIVITY:79	0.0000	0.0000	0.0000	0.0000	0.0000	0.0000	0.0000	0.0000	0.0000	0.0000	0.0000	0.0000	0.0000	0.0000	0.0000	0.0000	0.0000	0.0000	0.0114	0.0021	0.0083	0.0041	0.0228	0.0124	0.0031	0.0021	0.0031	0.0000	0.0135	0.0207	0.0052	0.0062	0.0073	0.0052	0.0073	0.0114	0.0041	0.0124	0.0114	0.0062	0.0124	0.0041	0.0062	0.0031	0.0052	0.0041	0.0052	0.0155	0.0041	0.0114	0.0073	0.0052	0.0000	0.0041	0.0052	0.0052	0.0073	0.0052	0.0093	0.0187	0.0083	0.0114	0.0124	0.0083	0.0031	0.0062	0.0114	0.0104	0.0031	0.0114	0.0052	0.0010	0.0073	0.0062	0.0083	0.0031	0.0000	1.0000	0.0000	0.0093	0.0104	0.0104	0.0083	0.0062	0.0114	0.0124	0.0114	0.0021	0.0124	0.0062	0.0083	0.0073	0.0052	0.0083	0.0104	0.0093	0.0031	0.0166	0.0083	0.0124	0.0021	0.0093	0.0031	0.0083	0.0166	0.0062	0.0041	0.0010	0.0041	0.0083	0.0083	0.0062	0.0093	0.0166	0.0104	0.0093	0.0104	0.0187	0.0166	0.0166	0.0062	0.0155	0.0073	0.0135	0.0062	0.0124	0.0083	0.0176	0.0041	0.0093	0.0093	0.0114	0.0155	0.0093	0.0052	0.0052	0.0062	0.0093	0.0083	0.0052	0.0062	0.0041	0.0093	0.0135	0.0093	0.0062	0.0124	0.0062	0.0083	0.0611	0.0560	0.1772	0.0456	0.0124	0.0135	0.0073	0.0093	0.0021	0.0031	0.0021	0.0176	0.0083	0.0124	0.0052	0.0135	0.0083	0.0093	0.0124	0.0166	0.0124	0.0052	0.0062	0.0197	0.0093	0.0104	0.0249	0.0083	0.0073	0.0083	0.0135	0.0031	0.0073	0.0083	0.0083	0.0073	0.0124	0.0041	0.0052	0.0083	0.0073	0.0124	0.0269	0.0093	0.0083	0.0062	0.0031	0.0031	0.0041	0.0155	0.0155	0.0031	0.0083	0.0021	0.0093	0.0166	0.0041	0.0073	0.0041	0.0073	0.0114	0.0073	0.0218	0.0062	0.0062	0.0083	0.0145	0.0052	0.0093	0.0031	0.0155	0.0010	0.0073	0.0093	0.0031	0.0052	0.0083	0.0093	0.0114	0.0155	0.0155	0.0373	0.0218	0.0259	0.0083	0.0093	0.0135	0.0052	0.0135	0.0145	0.0021	0.0031	0.0145	0.0114	0.0124	0.0083	0.0114	0.0124	0.0114	0.0073	0.0052	0.0083	0.0145	0.0104	0.0093	0.0093	0.0166	0.0073	0.0218	0.0124	0.0114	0.0218	0.0052	0.0062	0.0093	0.0010	0.0135	0.0052	0.0124	0.0187	0.0010	0.0052	0.0052	0.0010	0.0073	0.0145	0.0145	0.0083	0.0041	0.0104	0.0311	0.0073	0.0031	0.0000	0.0000	0.0000	0.0000	0.0000	0.0000	0.0000	0.0000	0.0000	0.0000	0.0000	0.0010	0.0000	0.0031	0.0000	0.0000	0.0000	0.0000	0.0000	0.0000	0.0000	0.0000	0.0000	0.0000	0.0000	0.0000	0.0000	0.0000	0.0000	0.0000	0.0000	0.0000	0.0000	0.0000	0.0000	0.0000	0.0000	0.0000	0.0000	0.0000	0.0000	0.0000	0.0000	0.0000	0.0000	0.0000	0.0000	0.0000	0.0000	0.0000	0.0000	0.0000	0.0000	0.0000	0.0000	0.0000	0.0000	0.0000	0.0000	0.0000	0.0000	0.0000	0.0000	0.0000	0.0000	0.0000	0.0000	0.0000	0.0000	0.0000	0.0000	0.0000	0.0000	0.0000	0.0000	0.0000	0.0000	0.0000	0.0000	0.0000	0.0000	0.0000	0.0000	0.0000	0.0000	0.0000	0.0000	0.0000	0.0000	0.0000	0.0000	0.0000	0.0000	0.0000	0.0000	0.0000	0.0000	0.0000	0.0000	0.0000	0.0000	0.0000	0.0000	0.0000	0.0000	0.0000	0.0000	0.0000	0.0000	0.0000	0.0000	0.0000	0.0000	0.0000	0.0000	0.0000	0.0000	0.0000	0.0000	0.0000	0.0000	0.0000	0.0000	0.0000	0.0000	0.0000	0.0000	0.0000	0.0000	0.0000	0.0000	0.0000	0.0000	0.0000	0.0000	0.0000	0.0000	0.0000	0.0000	0.0000	0.0000	0.0000	0.0000	0.0000	0.0000	0.0000	0.0000	0.0000	0.0000	0.0000	0.0000	0.0000	0.0000	0.0000	0.0000	0.0000	0.0000	0.0000	0.0000	0.0000	0.0000	0.0000	0.0000	0.0000	0.0000	0.0000	0.0000	0.0000	0.0000	0.0000	0.0000	0.0000	0.0000	0.0000	0.0000	0.0000	0.0000	0.0000	0.0000	0.0000	0.0000	0.0000	0.0000	0.0000	0.0000	0.0000	0.0000	0.0000	0.0000	0.0000	0.0000	0.0000	0.0000	0.0000	0.0000	0.0000	0.0000	0.0000	0.0000	0.0000	0.0000	0.0000	0.0000	0.0000	0.0000	0.0000	0.0000	0.0000	0.0000	0.0000	0.0000	0.0000	0.0000	0.0000	0.0000	0.0000	0.0000	0.0000	0.0000	0.0000	0.0000	0.0000	0.0000	0.0000	0.0000	0.0000	0.0000	0.0000	0.0000	0.0000	0.0000	0.0000	0.0000	0.0000	0.0000	0.0000	0.0000	0.0000	0.0000	0.0000	0.0000	0.0000	0.0000	0.0000	0.0000	0.0000	0.0000	0.0000	0.0000	0.0000	0.0000	0.0000	0.0000	0.0000	0.0000	0.0000	0.0000	0.0000	0.0000	0.0000	0.0000	0.0000	0.0000	0.0000	0.0000	0.0000	0.0000	0.0000	0.0000	0.0000	0.0000	0.0000	0.0000	0.0000	0.0000	0.0000	0.0000	0.0000	0.0000	0.0000	0.0000	0.0000	0.0000
REACTIVITY:80	0.0000	0.0000	0.0000	0.0000	0.0000	0.0000	0.0000	0.0000	0.0000	0.0000	0.0000	0.0000	0.0000	0.0000	0.0000	0.0000	0.0000	0.0000	0.0041	0.0065	0.0065	0.0049	0.0196	0.0171	0.0106	0.0033	0.0073	0.0033	0.0073	0.0130	0.0033	0.0041	0.0041	0.0024	0.0057	0.0073	0.0098	0.0081	0.0171	0.0171	0.0228	0.0024	0.0065	0.0130	0.0081	0.0024	0.0057	0.0098	0.0130	0.0041	0.0049	0.0041	0.0041	0.0049	0.0098	0.0057	0.0122	0.0073	0.0065	0.0130	0.0122	0.0057	0.0130	0.0106	0.0049	0.0008	0.0057	0.0041	0.0008	0.0114	0.0049	0.0065	0.0057	0.0065	0.0057	0.0041	0.0073	0.0000	1.0000	0.0000	0.0073	0.0090	0.0147	0.0033	0.0114	0.0187	0.0106	0.0065	0.0106	0.0041	0.0122	0.0122	0.0081	0.0130	0.0098	0.0171	0.0122	0.0114	0.0114	0.0114	0.0122	0.0065	0.0073	0.0073	0.0122	0.0130	0.0073	0.0106	0.0139	0.0114	0.0098	0.0090	0.0155	0.0139	0.0171	0.0147	0.0098	0.0244	0.0244	0.0098	0.0065	0.0106	0.0016	0.0081	0.0106	0.0090	0.0147	0.0139	0.0049	0.0130	0.0098	0.0057	0.0147	0.0065	0.0057	0.0122	0.0114	0.0081	0.0090	0.0106	0.0122	0.0114	0.0163	0.0212	0.0139	0.0122	0.0049	0.0130	0.0049	0.0619	0.0465	0.1606	0.0440	0.0106	0.0106	0.0090	0.0114	0.0081	0.0090	0.0073	0.0122	0.0106	0.0122	0.0081	0.0220	0.0090	0.0049	0.0098	0.0073	0.0220	0.0171	0.0106	0.0073	0.0033	0.0090	0.0179	0.0057	0.0139	0.0049	0.0073	0.0073	0.0090	0.0155	0.0065	0.0073	0.0098	0.0049	0.0057	0.0041	0.0090	0.0057	0.0147	0.0073	0.0171	0.0090	0.0081	0.0041	0.0155	0.0057	0.0114	0.0114	0.0106	0.0139	0.0114	0.0098	0.0033	0.0057	0.0073	0.0106	0.0204	0.0155	0.0065	0.0098	0.0098	0.0081	0.0139	0.0057	0.0073	0.0065	0.0212	0.0024	0.0073	0.0041	0.0073	0.0081	0.0065	0.0114	0.0057	0.0171	0.0098	0.0196	0.0139	0.0212	0.0196	0.0049	0.0122	0.0122	0.0073	0.0122	0.0041	0.0016	0.0155	0.0073	0.0073	0.0253	0.0081	0.0033	0.0098	0.0114	0.0114	0.0130	0.0130	0.0114	0.0139	0.0106	0.0081	0.0122	0.0139	0.0057	0.0147	0.0253	0.0098	0.0130	0.0090	0.0106	0.0130	0.0106	0.0147	0.0098	0.0057	0.0073	0.0106	0.0073	0.0073	0.0187	0.0130	0.0049	0.0049	0.0090	0.0253	0.0090	0.0016	0.0000	0.0000	0.0000	0.0008	0.0000	0.0008	0.0000	0.0000	0.0008	0.0000	0.0016	0.0016	0.0016	0.0000	0.0008	0.0008	0.0000	0.0000	0.0000	0.0000	0.0000	0.0000	0.0000	0.0000	0.0000	0.0000	0.0000	0.0000	0.0000	0.0000	0.0000	0.0000	0.0000	0.0000	0.0000	0.0000	0.0000	0.0000	0.0000	0.0000	0.0000	0.0000	0.0000	0.0000	0.0000	0.0000	0.0000	0.0000	0.0000	0.0000	0.0000	0.0000	0.0000	0.0000	0.0000	0.0000	0.0000	0.0000	0.0000	0.0000	0.0000	0.0000	0.0000	0.0000	0.0000	0.0000	0.0000	0.0000	0.0000	0.0000	0.0000	0.0000	0.0000	0.0000	0.0000	0.0000	0.0000	0.0000	0.0000	0.0000	0.0000	0.0000	0.0000	0.0000	0.0000	0.0000	0.0000	0.0000	0.0000	0.0000	0.0000	0.0000	0.0000	0.0000	0.0000	0.0000	0.0000	0.0000	0.0000	0.0000	0.0000	0.0000	0.0000	0.0000	0.0000	0.0000	0.0000	0.0000	0.0000	0.0000	0.0000	0.0000	0.0000	0.0000	0.0000	0.0000	0.0000	0.0000	0.0000	0.0000	0.0000	0.0000	0.0000	0.0000	0.0000	0.0000	0.0000	0.0000	0.0000	0.0000	0.0000	0.0000	0.0000	0.0000	0.0000	0.0000	0.0000	0.0000	0.0000	0.0000	0.0000	0.0000	0.0000	0.0000	0.0000	0.0000	0.0000	0.0000	0.0000	0.0000	0.0000	0.0000	0.0000	0.0000	0.0000	0.0000	0.0000	0.0000	0.0000	0.0000	0.0000	0.0000	0.0000	0.0000	0.0000	0.0000	0.0000	0.0000	0.0000	0.0000	0.0000	0.0000	0.0000	0.0000	0.0000	0.0000	0.0000	0.0000	0.0000	0.0000	0.0000	0.0000	0.0000	0.0000	0.0000	0.0000	0.0000	0.0000	0.0000	0.0000	0.0000	0.0000	0.0000	0.0000	0.0000	0.0000	0.0000	0.0000	0.0000	0.0000	0.0000	0.0000	0.0000	0.0000	0.0000	0.0000	0.0000	0.0000	0.0000	0.0000	0.0000	0.0000	0.0000	0.0000	0.0000	0.0000	0.0000	0.0000	0.0000	0.0000	0.0000	0.0000	0.0000	0.0000	0.0000	0.0000	0.0000	0.0000	0.0000	0.0000	0.0000	0.0000	0.0000	0.0000	0.0000	0.0000	0.0000	0.0000	0.0000	0.0000	0.0000	0.0000	0.0000	0.0000	0.0000	0.0000	0.0000	0.0000	0.0000	0.0000	0.0000	0.0000	0.0000	0.0000	0.0000	0.0000	0.0000	0.0000	0.0000	0.0000	0.0000	0.0000	0.0000	0.0000	0.0000	0.0000	0.0000	0.0000	0.0000	0.0000	0.0000	0.0000	0.0000	0.0000	0.0000	0.0000	0.0000	0.0000	0.0000	0.0000	0.0000	0.0000	0.0000
REACTIVITY:81	0.0000	0.0000	0.0000	0.0000	0.0000	0.0000	0.0000	0.0000	0.0000	0.0000	0.0000	0.0000	0.0000	0.0000	0.0000	0.0000	0.0000	0.0020	0.0099	0.0050	0.0030	0.0070	0.0119	0.0169	0.0060	0.0030	0.0070	0.0060	0.0060	0.0149	0.0010	0.0070	0.0040	0.0060	0.0050	0.0089	0.0080	0.0050	0.0149	0.0089	0.0219	0.0070	0.0050	0.0050	0.0089	0.0060	0.0060	0.0109	0.0050	0.0089	0.0109	0.0099	0.0030	0.0030	0.0109	0.0060	0.0179	0.0060	0.0099	0.0159	0.0129	0.0129	0.0109	0.0119	0.0129	0.0060	0.0050	0.0080	0.0159	0.0109	0.0139	0.0040	0.0109	0.0099	0.0060	0.0080	0.0050	0.0089	0.0000	1.0000	0.0000	0.0089	0.0099	0.0040	0.0149	0.0070	0.0070	0.0060	0.0129	0.0119	0.0109	0.0080	0.0159	0.0109	0.0139	0.0109	0.0099	0.0010	0.0109	0.0080	0.0099	0.0109	0.0080	0.0119	0.0060	0.0089	0.0109	0.0030	0.0040	0.0070	0.0109	0.0139	0.0119	0.0149	0.0209	0.0099	0.0149	0.0109	0.0139	0.0080	0.0119	0.0109	0.0070	0.0070	0.0119	0.0219	0.0159	0.0099	0.0050	0.0089	0.0149	0.0099	0.0109	0.0109	0.0139	0.0109	0.0070	0.0080	0.0109	0.0050	0.0129	0.0119	0.0149	0.0139	0.0139	0.0060	0.0129	0.0099	0.0089	0.0596	0.0636	0.1730	0.0437	0.0060	0.0070	0.0119	0.0149	0.0080	0.0089	0.0070	0.0179	0.0109	0.0070	0.0109	0.0060	0.0089	0.0089	0.0109	0.0209	0.0129	0.0199	0.0050	0.0159	0.0159	0.0089	0.0229	0.0129	0.0109	0.0099	0.0249	0.0050	0.0089	0.0050	0.0080	0.0080	0.0089	0.0030	0.0080	0.0099	0.0080	0.0060	0.0129	0.0060	0.0109	0.0189	0.0099	0.0089	0.0070	0.0139	0.0060	0.0080	0.0060	0.0129	0.0119	0.0129	0.0050	0.0080	0.0149	0.0060	0.0109	0.0070	0.0109	0.0050	0.0060	0.0109	0.0050	0.0109	0.0050	0.0080	0.0089	0.0119	0.0129	0.0089	0.0020	0.0070	0.0060	0.0119	0.0099	0.0139	0.0119	0.0239	0.0119	0.0199	0.0020	0.0070	0.0159	0.0179	0.0089	0.0169	0.0060	0.0060	0.0209	0.0109	0.0040	0.0109	0.0119	0.0040	0.0089	0.0080	0.0139	0.0119	0.0119	0.0139	0.0060	0.0149	0.0109	0.0070	0.0179	0.0139	0.0139	0.0258	0.0099	0.0080	0.0159	0.0119	0.0199	0.0109	0.0169	0.0109	0.0070	0.0080	0.0080	0.0070	0.0060	0.0109	0.0119	0.0149	0.0099	0.0050	0.0298	0.0129	0.0050	0.0010	0.0000	0.0000	0.0000	0.0000	0.0000	0.0000	0.0000	0.0010	0.0000	0.0000	0.0000	0.0010	0.0000	0.0000	0.0010	0.0010	0.0000	0.0000	0.0000	0.0000	0.0000	0.0000	0.0000	0.0000	0.0000	0.0000	0.0000	0.0000	0.0000	0.0000	0.0000	0.0000	0.0000	0.0000	0.0000	0.0000	0.0000	0.0000	0.0000	0.0000	0.0000	0.0000	0.0000	0.0000	0.0000	0.0000	0.0000	0.0000	0.0000	0.0000	0.0000	0.0000	0.0000	0.0000	0.0000	0.0000	0.0000	0.0000	0.0000	0.0000	0.0000	0.0000	0.0000	0.0000	0.0000	0.0000	0.0000	0.0000	0.0000	0.0000	0.0000	0.0000	0.0000	0.0000	0.0000	0.0000	0.0000	0.0000	0.0000	0.0000	0.0000	0.0000	0.0000	0.0000	0.0000	0.0000	0.0000	0.0000	0.0000	0.0000	0.0000	0.0000	0.0000	0.0000	0.0000	0.0000	0.0000	0.0000	0.0000	0.0000	0.0000	0.0000	0.0000	0.0000	0.0000	0.0000	0.0000	0.0000	0.0000	0.0000	0.0000	0.0000	0.0000	0.0000	0.0000	0.0000	0.0000	0.0000	0.0000	0.0000	0.0000	0.0000	0.0000	0.0000	0.0000	0.0000	0.0000	0.0000	0.0000	0.0000	0.0000	0.0000	0.0000	0.0000	0.0000	0.0000	0.0000	0.0000	0.0000	0.0000	0.0000	0.0000	0.0000	0.0000	0.0000	0.0000	0.0000	0.0000	0.0000	0.0000	0.0000	0.0000	0.0000	0.0000	0.0000	0.0000	0.0000	0.0000	0.0000	0.0000	0.0000	0.0000	0.0000	0.0000	0.0000	0.0000	0.0000	0.0000	0.0000	0.0000	0.0000	0.0000	0.0000	0.0000	0.0000	0.0000	0.0000	0.0000	0.0000	0.0000	0.0000	0.0000	0.0000	0.0000	0.0000	0.0000	0.0000	0.0000	0.0000	0.0000	0.0000	0.0000	0.0000	0.0000	0.0000	0.0000	0.0000	0.0000	0.0000	0.0000	0.0000	0.0000	0.0000	0.0000	0.0000	0.0000	0.0000	0.0000	0.0000	0.0000	0.0000	0.0000	0.0000	0.0000	0.0000	0.0000	0.0000	0.0000	0.0000	0.0000	0.0000	0.0000	0.0000	0.0000	0.0000	0.0000	0.0000	0.0000	0.0000	0.0000	0.0000	0.0000	0.0000	0.0000	0.0000	0.0000	0.0000	0.0000	0.0000	0.0000	0.0000	0.0000	0.0000	0.0000	0.0000	0.0000	0.0000	0.0000	0.0000	0.0000	0.0000	0.0000	0.0000	0.0000	0.0000	0.0000	0.0000	0.0000	0.0000	0.0000	0.0000	0.0000	0.0000	0.0000	0.0000	0.0000	0.0000	0.0000	0.0000	0.0000	0.0000	0.0000	0.0000	0.0000	0.0000	0.0000	0.0000	0.0000	0.0000	0.0000	0.0000	0.0000
REACTIVITY:82	0.0000	0.0000	0.0000	0.0000	0.0000	0.0000	0.0000	0.0000	0.0000	0.0000	0.0000	0.0000	0.0000	0.0000	0.0000	0.0000	0.0000	0.0014	0.0068	0.0027	0.0075	0.0075	0.0239	0.0178	0.0068	0.0041	0.0055	0.0048	0.0048	0.0123	0.0068	0.0082	0.0055	0.0048	0.0075	0.0048	0.0061	0.0143	0.0253	0.0109	0.0116	0.0068	0.0116	0.0082	0.0102	0.0034	0.0102	0.0178	0.0143	0.0082	0.0027	0.0034	0.0020	0.0041	0.0061	0.0061	0.0082	0.0041	0.0102	0.0089	0.0157	0.0123	0.0082	0.0089	0.0082	0.0014	0.0041	0.0048	0.0055	0.0096	0.0178	0.0014	0.0055	0.0068	0.0116	0.0014	0.0061	0.0068	0.0061	0.0000	1.0000	0.0000	0.0123	0.0137	0.0089	0.0123	0.0089	0.0075	0.0116	0.0055	0.0089	0.0075	0.0089	0.0109	0.0075	0.0068	0.0089	0.0096	0.0055	0.0123	0.0061	0.0061	0.0123	0.0143	0.0116	0.0068	0.0130	0.0055	0.0143	0.0143	0.0150	0.0102	0.0225	0.0143	0.0266	0.0055	0.0157	0.0178	0.0150	0.0137	0.0034	0.0143	0.0041	0.0150	0.0137	0.0089	0.0184	0.0143	0.0034	0.0061	0.0150	0.0102	0.0082	0.0014	0.0109	0.0116	0.0089	0.0041	0.0055	0.0075	0.0102	0.0055	0.0109	0.0164	0.0123	0.0041	0.0116	0.0075	0.0075	0.0663	0.0451	0.1844	0.0389	0.0068	0.0061	0.0075	0.0116	0.0102	0.0075	0.0014	0.0123	0.0061	0.0150	0.0191	0.0178	0.0034	0.0034	0.0123	0.0178	0.0130	0.0225	0.0089	0.0096	0.0123	0.0089	0.0157	0.0096	0.0089	0.0143	0.0096	0.0061	0.0102	0.0048	0.0123	0.0034	0.0109	0.0048	0.0061	0.0123	0.0143	0.0075	0.0116	0.0068	0.0143	0.0096	0.0041	0.0027	0.0137	0.0137	0.0130	0.0102	0.0075	0.0089	0.0123	0.0096	0.0068	0.0089	0.0048	0.0130	0.0137	0.0089	0.0116	0.0075	0.0082	0.0075	0.0109	0.0130	0.0020	0.0048	0.0096	0.0048	0.0096	0.0089	0.0007	0.0109	0.0055	0.0068	0.0102	0.0232	0.0096	0.0184	0.0130	0.0171	0.0096	0.0020	0.0116	0.0123	0.0130	0.0109	0.0061	0.0034	0.0178	0.0096	0.0102	0.0123	0.0061	0.0055	0.0089	0.0137	0.0150	0.0143	0.0089	0.0130	0.0089	0.0089	0.0123	0.0089	0.0096	0.0143	0.0171	0.0273	0.0082	0.0137	0.0068	0.0116	0.0109	0.0068	0.0102	0.0143	0.0075	0.0096	0.0075	0.0089	0.0109	0.0102	0.0116	0.0143	0.0068	0.0061	0.0280	0.0068	0.0034	0.0000	0.0000	0.0014	0.0000	0.0000	0.0000	0.0020	0.0007	0.0000	0.0007	0.0000	0.0000	0.0000	0.0014	0.0007	0.0007	0.0020	0.0000	0.0000	0.0000	0.0000	0.0000	0.0000	0.0000	0.0000	0.0000	0.0000	0.0000	0.0000	0.0000	0.0000	0.0000	0.0000	0.0000	0.0000	0.0000	0.0000	0.0000	0.0000	0.0000	0.0000	0.0000	0.0000	0.0000	0.0000	0.0000	0.0000	0.0000	0.0000	0.0000	0.0000	0.0000	0.0000	0.0000	0.0000	0.0000	0.0000	0.0000	0.0000	0.0000	0.0000	0.0000	0.0000	0.0000	0.0000	0.0000	0.0000	0.0000	0.0000	0.0000	0.0000	0.0000	0.0000	0.0000	0.0000	0.0000	0.0000	0.0000	0.0000	0.0000	0.0000	0.0000	0.0000	0.0000	0.0000	0.0000	0.0000	0.0000	0.0000	0.0000	0.0000	0.0000	0.0000	0.0000	0.0000	0.0000	0.0000	0.0000	0.0000	0.0000	0.0000	0.0000	0.0000	0.0000	0.0000	0.0000	0.0000	0.0000	0.0000	0.0000	0.0000	0.0000	0.0000	0.0000	0.0000	0.0000	0.0000	0.0000	0.0000	0.0000	0.0000	0.0000	0.0000	0.0000	0.0000	0.0000	0.0000	0.0000	0.0000	0.0000	0.0000	0.0000	0.0000	0.0000	0.0000	0.0000	0.0000	0.0000	0.0000	0.0000	0.0000	0.0000	0.0000	0.0000	0.0000	0.0000	0.0000	0.0000	0.0000	0.0000	0.0000	0.0000	0.0000	0.0000	0.0000	0.0000	0.0000	0.0000	0.0000	0.0000	0.0000	0.0000	0.0000	0.0000	0.0000	0.0000	0.0000	0.0000	0.0000	0.0000	0.0000	0.0000	0.0000	0.0000	0.0000	0.0000	0.0000	0.0000	0.0000	0.0000	0.0000	0.0000	0.0000	0.0000	0.0000	0.0000	0.0000	0.0000	0.0000	0.0000	0.0000	0.0000	0.0000	0.0000	0.0000	0.0000	0.0000	0.0000	0.0000	0.0000	0.0000	0.0000	0.0000	0.0000	0.0000	0.0000	0.0000	0.0000	0.0000	0.0000	0.0000	0.0000	0.0000	0.0000	0.0000	0.0000	0.0000	0.0000	0.0000	0.0000	0.0000	0.0000	0.0000	0.0000	0.0000	0.0000	0.0000	0.0000	0.0000	0.0000	0.0000	0.0000	0.0000	0.0000	0.0000	0.0000	0.0000	0.0000	0.0000	0.0000	0.0000	0.0000	0.0000	0.0000	0.0000	0.0000	0.0000	0.0000	0.0000	0.0000	0.0000	0.0000	0.0000	0.0000	0.0000	0.0000	0.0000	0.0000	0.0000	0.0000	0.0000	0.0000	0.0000	0.0000	0.0000	0.0000	0.0000	0.0000	0.0000	0.0000	0.0000	0.0000	0.0000	0.0000	0.0000	0.0000	0.0000	0.0000	0.0000	0.0000	0.0000	0.0000	0.0000
REACTIVITY:83	0.0000	0.0000	0.0000	0.0000	0.0000	0.0000	0.0000	0.0000	0.0000	0.0000	0.0000	0.0000	0.0000	0.0000	0.0000	0.0000	0.0000	0.0007	0.0084	0.0063	0.0021	0.0098	0.0188	0.0223	0.0077	0.0077	0.0084	0.0077	0.0056	0.0251	0.0056	0.0091	0.0063	0.0049	0.0077	0.0028	0.0084	0.0112	0.0258	0.0077	0.0146	0.0063	0.0084	0.0098	0.0139	0.0042	0.0049	0.0237	0.0126	0.0091	0.0070	0.0056	0.0056	0.0070	0.0126	0.0021	0.0153	0.0049	0.0098	0.0160	0.0132	0.0063	0.0126	0.0091	0.0112	0.0014	0.0091	0.0098	0.0049	0.0112	0.0126	0.0063	0.0063	0.0056	0.0098	0.0084	0.0049	0.0070	0.0077	0.0063	0.0000	1.0000	0.0000	0.0070	0.0105	0.0126	0.0174	0.0056	0.0056	0.0174	0.0126	0.0126	0.0105	0.0112	0.0070	0.0105	0.0153	0.0119	0.0070	0.0126	0.0112	0.0098	0.0132	0.0063	0.0181	0.0077	0.0146	0.0063	0.0077	0.0098	0.0167	0.0105	0.0244	0.0216	0.0202	0.0084	0.0181	0.0167	0.0105	0.0126	0.0042	0.0139	0.0014	0.0063	0.0091	0.0146	0.0139	0.0195	0.0112	0.0077	0.0084	0.0132	0.0070	0.0063	0.0098	0.0167	0.0098	0.0056	0.0091	0.0056	0.0049	0.0049	0.0091	0.0139	0.0146	0.0063	0.0098	0.0063	0.0056	0.0676	0.0509	0.2001	0.0328	0.0063	0.0119	0.0132	0.0105	0.0042	0.0049	0.0042	0.0119	0.0146	0.0084	0.0112	0.0049	0.0098	0.0049	0.0084	0.0139	0.0216	0.0195	0.0084	0.0230	0.0063	0.0105	0.0167	0.0070	0.0202	0.0049	0.0174	0.0091	0.0146	0.0035	0.0091	0.0105	0.0160	0.0077	0.0077	0.0077	0.0119	0.0202	0.0244	0.0042	0.0112	0.0063	0.0105	0.0063	0.0139	0.0112	0.0160	0.0112	0.0098	0.0098	0.0132	0.0112	0.0049	0.0056	0.0021	0.0049	0.0146	0.0063	0.0105	0.0049	0.0077	0.0139	0.0091	0.0126	0.0021	0.0077	0.0153	0.0056	0.0049	0.0070	0.0056	0.0063	0.0063	0.0153	0.0119	0.0112	0.0077	0.0251	0.0126	0.0195	0.0049	0.0042	0.0098	0.0188	0.0091	0.0112	0.0112	0.0070	0.0132	0.0091	0.0091	0.0098	0.0139	0.0056	0.0077	0.0153	0.0112	0.0084	0.0126	0.0146	0.0063	0.0042	0.0098	0.0077	0.0084	0.0174	0.0146	0.0167	0.0126	0.0112	0.0174	0.0077	0.0139	0.0181	0.0181	0.0119	0.0084	0.0105	0.0098	0.0070	0.0070	0.0091	0.0174	0.0098	0.0028	0.0042	0.0307	0.0084	0.0021	0.0000	0.0007	0.0000	0.0000	0.0007	0.0007	0.0000	0.0014	0.0000	0.0000	0.0000	0.0000	0.0014	0.0014	0.0007	0.0000	0.0000	0.0000	0.0000	0.0000	0.0000	0.0000	0.0000	0.0000	0.0000	0.0000	0.0000	0.0000	0.0000	0.0000	0.0000	0.0000	0.0000	0.0000	0.0000	0.0000	0.0000	0.0000	0.0000	0.0000	0.0000	0.0000	0.0000	0.0000	0.0000	0.0000	0.0000	0.0000	0.0000	0.0000	0.0000	0.0000	0.0000	0.0000	0.0000	0.0000	0.0000	0.0000	0.0000	0.0000	0.0000	0.0000	0.0000	0.0000	0.0000	0.0000	0.0000	0.0000	0.0000	0.0000	0.0000	0.0000	0.0000	0.0000	0.0000	0.0000	0.0000	0.0000	0.0000	0.0000	0.0000	0.0000	0.0000	0.0000	0.0000	0.0000	0.0000	0.0000	0.0000	0.0000	0.0000	0.0000	0.0000	0.0000	0.0000	0.0000	0.0000	0.0000	0.0000	0.0000	0.0000	0.0000	0.0000	0.0000	0.0000	0.0000	0.0000	0.0000	0.0000	0.0000	0.0000	0.0000	0.0000	0.0000	0.0000	0.0000	0.0000	0.0000	0.0000	0.0000	0.0000	0.0000	0.0000	0.0000	0.0000	0.0000	0.0000	0.0000	0.0000	0.0000	0.0000	0.0000	0.0000	0.0000	0.0000	0.0000	0.0000	0.0000	0.0000	0.0000	0.0000	0.0000	0.0000	0.0000	0.0000	0.0000	0.0000	0.0000	0.0000	0.0000	0.0000	0.0000	0.0000	0.0000	0.0000	0.0000	0.0000	0.0000	0.0000	0.0000	0.0000	0.0000	0.0000	0.0000	0.0000	0.0000	0.0000	0.0000	0.0000	0.0000	0.0000	0.0000	0.0000	0.0000	0.0000	0.0000	0.0000	0.0000	0.0000	0.0000	0.0000	0.0000	0.0000	0.0000	0.0000	0.0000	0.0000	0.0000	0.0000	0.0000	0.0000	0.0000	0.0000	0.0000	0.0000	0.0000	0.0000	0.0000	0.0000	0.0000	0.0000	0.0000	0.0000	0.0000	0.0000	0.0000	0.0000	0.0000	0.0000	0.0000	0.0000	0.0000	0.0000	0.0000	0.0000	0.0000	0.0000	0.0000	0.0000	0.0000	0.0000	0.0000	0.0000	0.0000	0.0000	0.0000	0.0000	0.0000	0.0000	0.0000	0.0000	0.0000	0.0000	0.0000	0.0000	0.0000	0.0000	0.0000	0.0000	0.0000	0.0000	0.0000	0.0000	0.0000	0.0000	0.0000	0.0000	0.0000	0.0000	0.0000	0.0000	0.0000	0.0000	0.0000	0.0000	0.0000	0.0000	0.0000	0.0000	0.0000	0.0000	0.0000	0.0000	0.0000	0.0000	0.0000	0.0000	0.0000	0.0000	0.0000	0.0000	0.0000	0.0000	0.0000	0.0000	0.0000	0.0000	0.0000	0.0000	0.0000	0.0000	0.0000	0.0000
REACTIVITY:84	0.0000	0.0000	0.0000	0.0000	0.0000	0.0000	0.0000	0.0000	0.0000	0.0000	0.0000	0.0000	0.0000	0.0000	0.0000	0.0000	0.0000	0.0000	0.0126	0.0057	0.0023	0.0034	0.0149	0.0103	0.0092	0.0069	0.0046	0.0034	0.0092	0.0172	0.0034	0.0080	0.0046	0.0057	0.0034	0.0046	0.0046	0.0092	0.0253	0.0092	0.0218	0.0057	0.0138	0.0069	0.0080	0.0034	0.0057	0.0172	0.0080	0.0161	0.0046	0.0138	0.0080	0.0046	0.0011	0.0126	0.0069	0.0103	0.0103	0.0092	0.0126	0.0057	0.0103	0.0080	0.0092	0.0034	0.0103	0.0138	0.0023	0.0195	0.0092	0.0069	0.0023	0.0115	0.0092	0.0069	0.0103	0.0092	0.0207	0.0115	0.0207	0.0000	1.0000	0.0000	0.0333	0.0115	0.0207	0.0126	0.0138	0.0092	0.0069	0.0069	0.0023	0.0046	0.0103	0.0092	0.0080	0.0080	0.0138	0.0046	0.0069	0.0184	0.0103	0.0034	0.0103	0.0080	0.0115	0.0069	0.0046	0.0092	0.0092	0.0092	0.0138	0.0218	0.0230	0.0080	0.0115	0.0115	0.0138	0.0138	0.0069	0.0092	0.0080	0.0011	0.0092	0.0172	0.0115	0.0046	0.0115	0.0126	0.0138	0.0149	0.0172	0.0126	0.0057	0.0126	0.0195	0.0057	0.0126	0.0069	0.0080	0.0080	0.0080	0.0149	0.0115	0.0057	0.0057	0.0115	0.0023	0.0597	0.0815	0.1228	0.0207	0.0092	0.0103	0.0103	0.0069	0.0046	0.0069	0.0034	0.0230	0.0069	0.0069	0.0092	0.0057	0.0126	0.0034	0.0069	0.0126	0.0149	0.0207	0.0034	0.0241	0.0080	0.0138	0.0161	0.0092	0.0069	0.0080	0.0126	0.0138	0.0103	0.0092	0.0080	0.0069	0.0149	0.0057	0.0069	0.0046	0.0057	0.0115	0.0172	0.0057	0.0195	0.0011	0.0057	0.0011	0.0218	0.0184	0.0069	0.0126	0.0103	0.0115	0.0138	0.0046	0.0080	0.0069	0.0115	0.0149	0.0115	0.0034	0.0138	0.0092	0.0034	0.0172	0.0115	0.0126	0.0115	0.0011	0.0069	0.0126	0.0069	0.0138	0.0023	0.0057	0.0023	0.0103	0.0057	0.0149	0.0138	0.0310	0.0195	0.0218	0.0080	0.0069	0.0080	0.0057	0.0115	0.0149	0.0069	0.0046	0.0230	0.0103	0.0046	0.0172	0.0172	0.0080	0.0115	0.0092	0.0195	0.0241	0.0115	0.0103	0.0103	0.0057	0.0207	0.0264	0.0080	0.0195	0.0103	0.0264	0.0069	0.0126	0.0126	0.0172	0.0184	0.0080	0.0115	0.0195	0.0000	0.0103	0.0080	0.0034	0.0069	0.0207	0.0310	0.0080	0.0046	0.0080	0.0299	0.0092	0.0034	0.0000	0.0000	0.0000	0.0000	0.0000	0.0011	0.0000	0.0000	0.0000	0.0000	0.0011	0.0000	0.0000	0.0000	0.0000	0.0011	0.0011	0.0000	0.0000	0.0000	0.0000	0.0000	0.0000	0.0000	0.0000	0.0000	0.0000	0.0000	0.0000	0.0000	0.0000	0.0000	0.0000	0.0000	0.0000	0.0000	0.0000	0.0000	0.0000	0.0000	0.0000	0.0000	0.0000	0.0000	0.0000	0.0000	0.0000	0.0000	0.0000	0.0000	0.0000	0.0000	0.0000	0.0000	0.0000	0.0000	0.0000	0.0000	0.0000	0.0000	0.0000	0.0000	0.0000	0.0000	0.0000	0.0000	0.0000	0.0000	0.0000	0.0000	0.0000	0.0000	0.0000	0.0000	0.0000	0.0000	0.0000	0.0000	0.0000	0.0000	0.0000	0.0000	0.0000	0.0000	0.0000	0.0000	0.0000	0.0000	0.0000	0.0000	0.0000	0.0000	0.0000	0.0000	0.0000	0.0000	0.0000	0.0000	0.0000	0.0000	0.0000	0.0000	0.0000	0.0000	0.0000	0.0000	0.0000	0.0000	0.0000	0.0000	0.0000	0.0000	0.0000	0.0000	0.0000	0.0000	0.0000	0.0000	0.0000	0.0000	0.0000	0.0000	0.0000	0.0000	0.0000	0.0000	0.0000	0.0000	0.0000	0.0000	0.0000	0.0000	0.0000	0.0000	0.0000	0.0000	0.0000	0.0000	0.0000	0.0000	0.0000	0.0000	0.0000	0.0000	0.0000	0.0000	0.0000	0.0000	0.0000	0.0000	0.0000	0.0000	0.0000	0.0000	0.0000	0.0000	0.0000	0.0000	0.0000	0.0000	0.0000	0.0000	0.0000	0.0000	0.0000	0.0000	0.0000	0.0000	0.0000	0.0000	0.0000	0.0000	0.0000	0.0000	0.0000	0.0000	0.0000	0.0000	0.0000	0.0000	0.0000	0.0000	0.0000	0.0000	0.0000	0.0000	0.0000	0.0000	0.0000	0.0000	0.0000	0.0000	0.0000	0.0000	0.0000	0.0000	0.0000	0.0000	0.0000	0.0000	0.0000	0.0000	0.0000	0.0000	0.0000	0.0000	0.0000	0.0000	0.0000	0.0000	0.0000	0.0000	0.0000	0.0000	0.0000	0.0000	0.0000	0.0000	0.0000	0.0000	0.0000	0.0000	0.0000	0.0000	0.0000	0.0000	0.0000	0.0000	0.0000	0.0000	0.0000	0.0000	0.0000	0.0000	0.0000	0.0000	0.0000	0.0000	0.0000	0.0000	0.0000	0.0000	0.0000	0.0000	0.0000	0.0000	0.0000	0.0000	0.0000	0.0000	0.0000	0.0000	0.0000	0.0000	0.0000	0.0000	0.0000	0.0000	0.0000	0.0000	0.0000	0.0000	0.0000	0.0000	0.0000	0.0000	0.0000	0.0000	0.0000	0.0000	0.0000	0.0000	0.0000	0.0000	0.0000	0.0000	0.0000	0.0000	0.0000	0.0000	0.0000	0.0000	0.0000
REACTIVITY:85	0.0000	0.0000	0.0000	0.0000	0.0000	0.0000	0.0000	0.0000	0.0000	0.0000	0.0000	0.0000	0.0000	0.0000	0.0000	0.0000	0.0000	0.0014	0.0124	0.0041	0.0055	0.0110	0.0235	0.0166	0.0028	0.0014	0.0041	0.0041	0.0069	0.0262	0.0069	0.0097	0.0028	0.0069	0.0055	0.0041	0.0083	0.0028	0.0207	0.0055	0.0249	0.0055	0.0069	0.0180	0.0041	0.0110	0.0083	0.0110	0.0138	0.0110	0.0055	0.0083	0.0055	0.0014	0.0041	0.0097	0.0166	0.0097	0.0138	0.0124	0.0055	0.0166	0.0166	0.0041	0.0083	0.0055	0.0000	0.0055	0.0124	0.0083	0.0138	0.0055	0.0083	0.0110	0.0055	0.0055	0.0028	0.0083	0.0055	0.0055	0.0276	0.0138	0.0000	1.0000	0.0000	0.0262	0.0055	0.0110	0.0124	0.0083	0.0110	0.0110	0.0138	0.0083	0.0124	0.0110	0.0097	0.0041	0.0097	0.0180	0.0028	0.0152	0.0069	0.0110	0.0207	0.0180	0.0166	0.0097	0.0235	0.0110	0.0207	0.0138	0.0124	0.0097	0.0166	0.0083	0.0083	0.0249	0.0138	0.0138	0.0055	0.0083	0.0041	0.0180	0.0138	0.0138	0.0124	0.0166	0.0041	0.0124	0.0097	0.0083	0.0083	0.0110	0.0014	0.0097	0.0083	0.0041	0.0055	0.0014	0.0055	0.0069	0.0097	0.0138	0.0152	0.0110	0.0097	0.0110	0.0097	0.0829	0.0525	0.1464	0.0331	0.0110	0.0110	0.0193	0.0097	0.0083	0.0041	0.0069	0.0124	0.0097	0.0097	0.0069	0.0041	0.0055	0.0110	0.0083	0.0124	0.0124	0.0124	0.0028	0.0124	0.0110	0.0041	0.0235	0.0083	0.0152	0.0028	0.0180	0.0124	0.0152	0.0014	0.0041	0.0041	0.0124	0.0138	0.0055	0.0138	0.0166	0.0097	0.0110	0.0069	0.0262	0.0055	0.0138	0.0055	0.0193	0.0097	0.0124	0.0124	0.0166	0.0041	0.0097	0.0055	0.0028	0.0152	0.0138	0.0124	0.0124	0.0055	0.0055	0.0014	0.0041	0.0152	0.0124	0.0083	0.0041	0.0110	0.0069	0.0041	0.0055	0.0097	0.0028	0.0097	0.0069	0.0166	0.0110	0.0180	0.0138	0.0166	0.0235	0.0152	0.0166	0.0110	0.0152	0.0138	0.0041	0.0138	0.0014	0.0014	0.0262	0.0221	0.0041	0.0124	0.0055	0.0041	0.0041	0.0235	0.0110	0.0124	0.0124	0.0083	0.0055	0.0083	0.0221	0.0180	0.0152	0.0180	0.0124	0.0235	0.0097	0.0110	0.0166	0.0055	0.0221	0.0124	0.0124	0.0138	0.0138	0.0166	0.0041	0.0041	0.0083	0.0083	0.0166	0.0124	0.0083	0.0083	0.0428	0.0069	0.0000	0.0000	0.0000	0.0000	0.0000	0.0000	0.0000	0.0000	0.0000	0.0000	0.0000	0.0000	0.0014	0.0000	0.0000	0.0000	0.0000	0.0000	0.0000	0.0000	0.0000	0.0000	0.0000	0.0000	0.0000	0.0000	0.0000	0.0000	0.0000	0.0000	0.0000	0.0000	0.0000	0.0000	0.0000	0.0000	0.0000	0.0000	0.0000	0.0000	0.0000	0.0000	0.0000	0.0000	0.0000	0.0000	0.0000	0.0000	0.0000	0.0000	0.0000	0.0000	0.0000	0.0000	0.0000	0.0000	0.0000	0.0000	0.0000	0.0000	0.0000	0.0000	0.0000	0.0000	0.0000	0.0000	0.0000	0.0000	0.0000	0.0000	0.0000	0.0000	0.0000	0.0000	0.0000	0.0000	0.0000	0.0000	0.0000	0.0000	0.0000	0.0000	0.0000	0.0000	0.0000	0.0000	0.0000	0.0000	0.0000	0.0000	0.0000	0.0000	0.0000	0.0000	0.0000	0.0000	0.0000	0.0000	0.0000	0.0000	0.0000	0.0000	0.0000	0.0000	0.0000	0.0000	0.0000	0.0000	0.0000	0.0000	0.0000	0.0000	0.0000	0.0000	0.0000	0.0000	0.0000	0.0000	0.0000	0.0000	0.0000	0.0000	0.0000	0.0000	0.0000	0.0000	0.0000	0.0000	0.0000	0.0000	0.0000	0.0000	0.0000	0.0000	0.0000	0.0000	0.0000	0.0000	0.0000	0.0000	0.0000	0.0000	0.0000	0.0000	0.0000	0.0000	0.0000	0.0000	0.0000	0.0000	0.0000	0.0000	0.0000	0.0000	0.0000	0.0000	0.0000	0.0000	0.0000	0.0000	0.0000	0.0000	0.0000	0.0000	0.0000	0.0000	0.0000	0.0000	0.0000	0.0000	0.0000	0.0000	0.0000	0.0000	0.0000	0.0000	0.0000	0.0000	0.0000	0.0000	0.0000	0.0000	0.0000	0.0000	0.0000	0.0000	0.0000	0.0000	0.0000	0.0000	0.0000	0.0000	0.0000	0.0000	0.0000	0.0000	0.0000	0.0000	0.0000	0.0000	0.0000	0.0000	0.0000	0.0000	0.0000	0.0000	0.0000	0.0000	0.0000	0.0000	0.0000	0.0000	0.0000	0.0000	0.0000	0.0000	0.0000	0.0000	0.0000	0.0000	0.0000	0.0000	0.0000	0.0000	0.0000	0.0000	0.0000	0.0000	0.0000	0.0000	0.0000	0.0000	0.0000	0.0000	0.0000	0.0000	0.0000	0.0000	0.0000	0.0000	0.0000	0.0000	0.0000	0.0000	0.0000	0.0000	0.0000	0.0000	0.0000	0.0000	0.0000	0.0000	0.0000	0.0000	0.0000	0.0000	0.0000	0.0000	0.0000	0.0000	0.0000	0.0000	0.0000	0.0000	0.0000	0.0000	0.0000	0.0000	0.0000	0.0000	0.0000	0.0000	0.0000	0.0000	0.0000	0.0000	0.0000	0.0000	0.0000	0.0000	0.0000	0.0000	0.0000	0.0000
REACTIVITY:86	0.0000	0.0000	0.0000	0.0000	0.0000	0.0000	0.0000	0.0000	0.0000	0.0000	0.0000	0.0000	0.0000	0.0000	0.0000	0.0000	0.0000	0.0000	0.0064	0.0088	0.0104	0.0032	0.0216	0.0072	0.0048	0.0048	0.0080	0.0016	0.0056	0.0160	0.0056	0.0040	0.0072	0.0088	0.0072	0.0072	0.0104	0.0096	0.0184	0.0088	0.0224	0.0056	0.0128	0.0080	0.0080	0.0048	0.0048	0.0096	0.0104	0.0096	0.0056	0.0032	0.0072	0.0088	0.0096	0.0040	0.0112	0.0032	0.0056	0.0104	0.0160	0.0112	0.0112	0.0072	0.0056	0.0040	0.0088	0.0120	0.0048	0.0096	0.0112	0.0048	0.0040	0.0040	0.0112	0.0024	0.0072	0.0088	0.0112	0.0120	0.0104	0.0120	0.0232	0.0000	1.0000	0.0000	0.0216	0.0016	0.0088	0.0064	0.0064	0.0144	0.0112	0.0064	0.0136	0.0144	0.0056	0.0096	0.0152	0.0096	0.0064	0.0184	0.0136	0.0112	0.0152	0.0112	0.0136	0.0088	0.0088	0.0112	0.0072	0.0080	0.0168	0.0176	0.0248	0.0128	0.0168	0.0168	0.0160	0.0176	0.0032	0.0104	0.0088	0.0056	0.0112	0.0040	0.0160	0.0112	0.0144	0.0168	0.0056	0.0136	0.0056	0.0136	0.0064	0.0128	0.0080	0.0072	0.0224	0.0056	0.0096	0.0056	0.0088	0.0168	0.0088	0.0048	0.0080	0.0056	0.0064	0.0544	0.0424	0.1568	0.0288	0.0072	0.0032	0.0120	0.0160	0.0072	0.0080	0.0072	0.0200	0.0144	0.0040	0.0096	0.0096	0.0112	0.0064	0.0048	0.0120	0.0184	0.0160	0.0024	0.0168	0.0088	0.0112	0.0192	0.0088	0.0152	0.0080	0.0128	0.0112	0.0112	0.0120	0.0088	0.0096	0.0104	0.0016	0.0120	0.0096	0.0072	0.0112	0.0128	0.0032	0.0160	0.0096	0.0072	0.0024	0.0120	0.0128	0.0144	0.0088	0.0088	0.0112	0.0128	0.0120	0.0080	0.0032	0.0120	0.0168	0.0096	0.0064	0.0144	0.0016	0.0032	0.0096	0.0080	0.0104	0.0032	0.0136	0.0120	0.0040	0.0096	0.0096	0.0016	0.0096	0.0064	0.0064	0.0080	0.0128	0.0152	0.0360	0.0096	0.0136	0.0032	0.0096	0.0120	0.0096	0.0144	0.0152	0.0016	0.0040	0.0136	0.0072	0.0088	0.0128	0.0152	0.0008	0.0040	0.0160	0.0128	0.0200	0.0128	0.0120	0.0048	0.0056	0.0208	0.0120	0.0184	0.0072	0.0200	0.0128	0.0088	0.0112	0.0112	0.0184	0.0208	0.0112	0.0128	0.0200	0.0096	0.0080	0.0032	0.0104	0.0048	0.0128	0.0120	0.0168	0.0104	0.0080	0.0216	0.0112	0.0040	0.0000	0.0016	0.0000	0.0008	0.0008	0.0000	0.0008	0.0000	0.0000	0.0008	0.0008	0.0008	0.0008	0.0000	0.0000	0.0008	0.0008	0.0000	0.0000	0.0000	0.0000	0.0000	0.0000	0.0000	0.0000	0.0000	0.0000	0.0000	0.0000	0.0000	0.0000	0.0000	0.0000	0.0000	0.0000	0.0000	0.0000	0.0000	0.0000	0.0000	0.0000	0.0000	0.0000	0.0000	0.0000	0.0000	0.0000	0.0000	0.0000	0.0000	0.0000	0.0000	0.0000	0.0000	0.0000	0.0000	0.0000	0.0000	0.0000	0.0000	0.0000	0.0000	0.0000	0.0000	0.0000	0.0000	0.0000	0.0000	0.0000	0.0000	0.0000	0.0000	0.0000	0.0000	0.0000	0.0000	0.0000	0.0000	0.0000	0.0000	0.0000	0.0000	0.0000	0.0000	0.0000	0.0000	0.0000	0.0000	0.0000	0.0000	0.0000	0.0000	0.0000	0.0000	0.0000	0.0000	0.0000	0.0000	0.0000	0.0000	0.0000	0.0000	0.0000	0.0000	0.0000	0.0000	0.0000	0.0000	0.0000	0.0000	0.0000	0.0000	0.0000	0.0000	0.0000	0.0000	0.0000	0.0000	0.0000	0.0000	0.0000	0.0000	0.0000	0.0000	0.0000	0.0000	0.0000	0.0000	0.0000	0.0000	0.0000	0.0000	0.0000	0.0000	0.0000	0.0000	0.0000	0.0000	0.0000	0.0000	0.0000	0.0000	0.0000	0.0000	0.0000	0.0000	0.0000	0.0000	0.0000	0.0000	0.0000	0.0000	0.0000	0.0000	0.0000	0.0000	0.0000	0.0000	0.0000	0.0000	0.0000	0.0000	0.0000	0.0000	0.0000	0.0000	0.0000	0.0000	0.0000	0.0000	0.0000	0.0000	0.0000	0.0000	0.0000	0.0000	0.0000	0.0000	0.0000	0.0000	0.0000	0.0000	0.0000	0.0000	0.0000	0.0000	0.0000	0.0000	0.0000	0.0000	0.0000	0.0000	0.0000	0.0000	0.0000	0.0000	0.0000	0.0000	0.0000	0.0000	0.0000	0.0000	0.0000	0.0000	0.0000	0.0000	0.0000	0.0000	0.0000	0.0000	0.0000	0.0000	0.0000	0.0000	0.0000	0.0000	0.0000	0.0000	0.0000	0.0000	0.0000	0.0000	0.0000	0.0000	0.0000	0.0000	0.0000	0.0000	0.0000	0.0000	0.0000	0.0000	0.0000	0.0000	0.0000	0.0000	0.0000	0.0000	0.0000	0.0000	0.0000	0.0000	0.0000	0.0000	0.0000	0.0000	0.0000	0.0000	0.0000	0.0000	0.0000	0.0000	0.0000	0.0000	0.0000	0.0000	0.0000	0.0000	0.0000	0.0000	0.0000	0.0000	0.0000	0.0000	0.0000	0.0000	0.0000	0.0000	0.0000	0.0000	0.0000	0.0000	0.0000	0.0000	0.0000	0.0000	0.0000	0.0000	0.0000	0.0000	0.0000	0.0000	0.0000
REACTIVITY:87	0.0000	0.0000	0.0000	0.0000	0.0000	0.0000	0.0000	0.0000	0.0000	0.0000	0.0000	0.0000	0.0000	0.0000	0.0000	0.0000	0.0000	0.0007	0.0111	0.0037	0.0030	0.0044	0.0140	0.0162	0.0015	0.0015	0.0081	0.0074	0.0037	0.0155	0.0037	0.0059	0.0059	0.0133	0.0059	0.0052	0.0081	0.0066	0.0199	0.0103	0.0118	0.0059	0.0074	0.0089	0.0111	0.0052	0.0044	0.0118	0.0118	0.0044	0.0015	0.0066	0.0066	0.0052	0.0066	0.0059	0.0126	0.0052	0.0074	0.0133	0.0177	0.0103	0.0103	0.0133	0.0081	0.0015	0.0052	0.0081	0.0052	0.0126	0.0162	0.0037	0.0066	0.0089	0.0111	0.0059	0.0052	0.0089	0.0170	0.0052	0.0133	0.0133	0.0074	0.0140	0.0000	1.0000	0.0000	0.0096	0.0096	0.0236	0.0081	0.0096	0.0126	0.0126	0.0081	0.0059	0.0081	0.0059	0.0111	0.0140	0.0081	0.0066	0.0118	0.0118	0.0162	0.0096	0.0103	0.0074	0.0118	0.0096	0.0111	0.0096	0.0170	0.0199	0.0148	0.0089	0.0295	0.0103	0.0081	0.0192	0.0022	0.0126	0.0030	0.0074	0.0066	0.0096	0.0126	0.0140	0.0103	0.0155	0.0096	0.0096	0.0140	0.0059	0.0081	0.0096	0.0066	0.0089	0.0140	0.0059	0.0066	0.0030	0.0081	0.0118	0.0177	0.0059	0.0081	0.0111	0.0081	0.0672	0.0487	0.1352	0.0377	0.0081	0.0066	0.0162	0.0133	0.0037	0.0074	0.0066	0.0126	0.0103	0.0089	0.0103	0.0155	0.0155	0.0052	0.0140	0.0126	0.0089	0.0162	0.0074	0.0192	0.0126	0.0059	0.0185	0.0118	0.0096	0.0037	0.0089	0.0111	0.0066	0.0059	0.0133	0.0103	0.0148	0.0066	0.0081	0.0059	0.0066	0.0052	0.0133	0.0059	0.0185	0.0170	0.0059	0.0081	0.0148	0.0126	0.0059	0.0111	0.0066	0.0096	0.0192	0.0081	0.0089	0.0066	0.0074	0.0103	0.0126	0.0089	0.0059	0.0022	0.0066	0.0133	0.0044	0.0066	0.0030	0.0074	0.0148	0.0066	0.0126	0.0074	0.0030	0.0066	0.0052	0.0089	0.0066	0.0155	0.0052	0.0214	0.0162	0.0214	0.0030	0.0037	0.0133	0.0111	0.0096	0.0155	0.0081	0.0015	0.0162	0.0103	0.0022	0.0096	0.0111	0.0007	0.0089	0.0170	0.0089	0.0140	0.0185	0.0103	0.0096	0.0066	0.0192	0.0155	0.0177	0.0192	0.0096	0.0281	0.0066	0.0103	0.0155	0.0118	0.0148	0.0103	0.0126	0.0133	0.0022	0.0066	0.0066	0.0111	0.0111	0.0170	0.0089	0.0192	0.0044	0.0052	0.0199	0.0059	0.0022	0.0007	0.0000	0.0000	0.0007	0.0000	0.0000	0.0007	0.0007	0.0000	0.0007	0.0015	0.0007	0.0000	0.0030	0.0000	0.0007	0.0007	0.0000	0.0000	0.0000	0.0000	0.0000	0.0000	0.0000	0.0000	0.0000	0.0000	0.0000	0.0000	0.0000	0.0000	0.0000	0.0000	0.0000	0.0000	0.0000	0.0000	0.0000	0.0000	0.0000	0.0000	0.0000	0.0000	0.0000	0.0000	0.0000	0.0000	0.0000	0.0000	0.0000	0.0000	0.0000	0.0000	0.0000	0.0000	0.0000	0.0000	0.0000	0.0000	0.0000	0.0000	0.0000	0.0000	0.0000	0.0000	0.0000	0.0000	0.0000	0.0000	0.0000	0.0000	0.0000	0.0000	0.0000	0.0000	0.0000	0.0000	0.0000	0.0000	0.0000	0.0000	0.0000	0.0000	0.0000	0.0000	0.0000	0.0000	0.0000	0.0000	0.0000	0.0000	0.0000	0.0000	0.0000	0.0000	0.0000	0.0000	0.0000	0.0000	0.0000	0.0000	0.0000	0.0000	0.0000	0.0000	0.0000	0.0000	0.0000	0.0000	0.0000	0.0000	0.0000	0.0000	0.0000	0.0000	0.0000	0.0000	0.0000	0.0000	0.0000	0.0000	0.0000	0.0000	0.0000	0.0000	0.0000	0.0000	0.0000	0.0000	0.0000	0.0000	0.0000	0.0000	0.0000	0.0000	0.0000	0.0000	0.0000	0.0000	0.0000	0.0000	0.0000	0.0000	0.0000	0.0000	0.0000	0.0000	0.0000	0.0000	0.0000	0.0000	0.0000	0.0000	0.0000	0.0000	0.0000	0.0000	0.0000	0.0000	0.0000	0.0000	0.0000	0.0000	0.0000	0.0000	0.0000	0.0000	0.0000	0.0000	0.0000	0.0000	0.0000	0.0000	0.0000	0.0000	0.0000	0.0000	0.0000	0.0000	0.0000	0.0000	0.0000	0.0000	0.0000	0.0000	0.0000	0.0000	0.0000	0.0000	0.0000	0.0000	0.0000	0.0000	0.0000	0.0000	0.0000	0.0000	0.0000	0.0000	0.0000	0.0000	0.0000	0.0000	0.0000	0.0000	0.0000	0.0000	0.0000	0.0000	0.0000	0.0000	0.0000	0.0000	0.0000	0.0000	0.0000	0.0000	0.0000	0.0000	0.0000	0.0000	0.0000	0.0000	0.0000	0.0000	0.0000	0.0000	0.0000	0.0000	0.0000	0.0000	0.0000	0.0000	0.0000	0.0000	0.0000	0.0000	0.0000	0.0000	0.0000	0.0000	0.0000	0.0000	0.0000	0.0000	0.0000	0.0000	0.0000	0.0000	0.0000	0.0000	0.0000	0.0000	0.0000	0.0000	0.0000	0.0000	0.0000	0.0000	0.0000	0.0000	0.0000	0.0000	0.0000	0.0000	0.0000	0.0000	0.0000	0.0000	0.0000	0.0000	0.0000	0.0000	0.0000	0.0000	0.0000	0.0000	0.0000	0.0000	0.0000	0.0000	0.0000	0.0000
REACTIVITY:88	0.0000	0.0000	0.0000	0.0000	0.0000	0.0000	0.0000	0.0000	0.0000	0.0000	0.0000	0.0000	0.0000	0.0000	0.0000	0.0000	0.0000	0.0023	0.0077	0.0046	0.0069	0.0138	0.0184	0.0092	0.0046	0.0046	0.0054	0.0038	0.0046	0.0176	0.0031	0.0061	0.0038	0.0061	0.0084	0.0061	0.0123	0.0146	0.0146	0.0100	0.0192	0.0100	0.0084	0.0123	0.0107	0.0038	0.0069	0.0107	0.0130	0.0069	0.0077	0.0069	0.0092	0.0069	0.0084	0.0069	0.0084	0.0069	0.0130	0.0153	0.0146	0.0123	0.0123	0.0138	0.0115	0.0038	0.0061	0.0092	0.0046	0.0146	0.0184	0.0046	0.0084	0.0046	0.0115	0.0061	0.0123	0.0084	0.0100	0.0054	0.0100	0.0192	0.0138	0.0031	0.0207	0.0000	1.0000	0.0000	0.0092	0.0084	0.0092	0.0153	0.0077	0.0107	0.0100	0.0107	0.0138	0.0084	0.0123	0.0169	0.0123	0.0123	0.0169	0.0130	0.0184	0.0054	0.0084	0.0084	0.0123	0.0084	0.0123	0.0161	0.0276	0.0138	0.0207	0.0115	0.0199	0.0192	0.0123	0.0161	0.0038	0.0153	0.0038	0.0092	0.0061	0.0222	0.0115	0.0207	0.0115	0.0100	0.0100	0.0092	0.0107	0.0138	0.0115	0.0061	0.0199	0.0054	0.0107	0.0023	0.0084	0.0038	0.0130	0.0146	0.0176	0.0046	0.0092	0.0031	0.0069	0.0544	0.0613	0.1710	0.0291	0.0054	0.0084	0.0061	0.0123	0.0054	0.0130	0.0054	0.0153	0.0138	0.0054	0.0084	0.0130	0.0077	0.0061	0.0100	0.0161	0.0207	0.0146	0.0100	0.0100	0.0069	0.0092	0.0215	0.0092	0.0092	0.0077	0.0184	0.0138	0.0107	0.0107	0.0115	0.0107	0.0100	0.0069	0.0123	0.0100	0.0077	0.0153	0.0161	0.0061	0.0138	0.0084	0.0107	0.0107	0.0077	0.0123	0.0100	0.0107	0.0084	0.0100	0.0084	0.0100	0.0077	0.0038	0.0123	0.0084	0.0222	0.0107	0.0077	0.0084	0.0123	0.0092	0.0123	0.0061	0.0061	0.0061	0.0176	0.0061	0.0084	0.0100	0.0023	0.0130	0.0100	0.0138	0.0084	0.0192	0.0199	0.0238	0.0153	0.0368	0.0138	0.0077	0.0123	0.0161	0.0153	0.0176	0.0031	0.0054	0.0169	0.0115	0.0084	0.0161	0.0077	0.0023	0.0084	0.0245	0.0176	0.0207	0.0222	0.0092	0.0123	0.0100	0.0153	0.0054	0.0107	0.0123	0.0069	0.0115	0.0100	0.0100	0.0115	0.0107	0.0092	0.0123	0.0115	0.0146	0.0031	0.0123	0.0038	0.0069	0.0069	0.0123	0.0192	0.0115	0.0031	0.0046	0.0284	0.0092	0.0015	0.0000	0.0015	0.0008	0.0008	0.0000	0.0000	0.0008	0.0008	0.0015	0.0008	0.0000	0.0008	0.0015	0.0023	0.0000	0.0008	0.0008	0.0000	0.0000	0.0000	0.0000	0.0000	0.0000	0.0000	0.0000	0.0000	0.0000	0.0000	0.0000	0.0000	0.0000	0.0000	0.0000	0.0000	0.0000	0.0000	0.0000	0.0000	0.0000	0.0000	0.0000	0.0000	0.0000	0.0000	0.0000	0.0000	0.0000	0.0000	0.0000	0.0000	0.0000	0.0000	0.0000	0.0000	0.0000	0.0000	0.0000	0.0000	0.0000	0.0000	0.0000	0.0000	0.0000	0.0000	0.0000	0.0000	0.0000	0.0000	0.0000	0.0000	0.0000	0.0000	0.0000	0.0000	0.0000	0.0000	0.0000	0.0000	0.0000	0.0000	0.0000	0.0000	0.0000	0.0000	0.0000	0.0000	0.0000	0.0000	0.0000	0.0000	0.0000	0.0000	0.0000	0.0000	0.0000	0.0000	0.0000	0.0000	0.0000	0.0000	0.0000	0.0000	0.0000	0.0000	0.0000	0.0000	0.0000	0.0000	0.0000	0.0000	0.0000	0.0000	0.0000	0.0000	0.0000	0.0000	0.0000	0.0000	0.0000	0.0000	0.0000	0.0000	0.0000	0.0000	0.0000	0.0000	0.0000	0.0000	0.0000	0.0000	0.0000	0.0000	0.0000	0.0000	0.0000	0.0000	0.0000	0.0000	0.0000	0.0000	0.0000	0.0000	0.0000	0.0000	0.0000	0.0000	0.0000	0.0000	0.0000	0.0000	0.0000	0.0000	0.0000	0.0000	0.0000	0.0000	0.0000	0.0000	0.0000	0.0000	0.0000	0.0000	0.0000	0.0000	0.0000	0.0000	0.0000	0.0000	0.0000	0.0000	0.0000	0.0000	0.0000	0.0000	0.0000	0.0000	0.0000	0.0000	0.0000	0.0000	0.0000	0.0000	0.0000	0.0000	0.0000	0.0000	0.0000	0.0000	0.0000	0.0000	0.0000	0.0000	0.0000	0.0000	0.0000	0.0000	0.0000	0.0000	0.0000	0.0000	0.0000	0.0000	0.0000	0.0000	0.0000	0.0000	0.0000	0.0000	0.0000	0.0000	0.0000	0.0000	0.0000	0.0000	0.0000	0.0000	0.0000	0.0000	0.0000	0.0000	0.0000	0.0000	0.0000	0.0000	0.0000	0.0000	0.0000	0.0000	0.0000	0.0000	0.0000	0.0000	0.0000	0.0000	0.0000	0.0000	0.0000	0.0000	0.0000	0.0000	0.0000	0.0000	0.0000	0.0000	0.0000	0.0000	0.0000	0.0000	0.0000	0.0000	0.0000	0.0000	0.0000	0.0000	0.0000	0.0000	0.0000	0.0000	0.0000	0.0000	0.0000	0.0000	0.0000	0.0000	0.0000	0.0000	0.0000	0.0000	0.0000	0.0000	0.0000	0.0000	0.0000	0.0000	0.0000	0.0000	0.0000	0.0000	0.0000	0.0000	0.0000	0.0000	0.0000
REACTIVITY:89	0.0000	0.0000	0.0000	0.0000	0.0000	0.0000	0.0000	0.0000	0.0000	0.0000	0.0000	0.0000	0.0000	0.0000	0.0000	0.0000	0.0000	0.0025	0.0050	0.0177	0.0025	0.0050	0.0164	0.0151	0.0013	0.0088	0.0025	0.0038	0.0025	0.0126	0.0038	0.0038	0.0063	0.0063	0.0076	0.0126	0.0151	0.0050	0.0290	0.0126	0.0214	0.0025	0.0113	0.0025	0.0151	0.0013	0.0088	0.0088	0.0177	0.0038	0.0101	0.0050	0.0050	0.0076	0.0025	0.0063	0.0076	0.0076	0.0076	0.0038	0.0151	0.0088	0.0214	0.0088	0.0126	0.0013	0.0113	0.0050	0.0050	0.0202	0.0139	0.0063	0.0088	0.0050	0.0050	0.0050	0.0038	0.0025	0.0101	0.0076	0.0139	0.0101	0.0139	0.0101	0.0025	0.0164	0.0000	1.0000	0.0000	0.0151	0.0050	0.0202	0.0088	0.0038	0.0126	0.0050	0.0113	0.0038	0.0050	0.0139	0.0076	0.0177	0.0139	0.0151	0.0151	0.0063	0.0151	0.0139	0.0189	0.0113	0.0113	0.0227	0.0177	0.0164	0.0189	0.0050	0.0164	0.0252	0.0113	0.0113	0.0088	0.0214	0.0050	0.0113	0.0076	0.0151	0.0177	0.0076	0.0088	0.0151	0.0038	0.0139	0.0177	0.0063	0.0151	0.0151	0.0126	0.0088	0.0126	0.0025	0.0101	0.0139	0.0126	0.0177	0.0151	0.0126	0.0076	0.0088	0.0038	0.0794	0.0567	0.1463	0.0366	0.0076	0.0076	0.0126	0.0139	0.0063	0.0025	0.0025	0.0126	0.0076	0.0050	0.0038	0.0063	0.0063	0.0025	0.0063	0.0101	0.0151	0.0164	0.0025	0.0227	0.0050	0.0113	0.0164	0.0088	0.0050	0.0063	0.0088	0.0177	0.0088	0.0126	0.0088	0.0088	0.0063	0.0025	0.0050	0.0202	0.0113	0.0101	0.0113	0.0038	0.0151	0.0101	0.0050	0.0013	0.0063	0.0101	0.0139	0.0063	0.0101	0.0038	0.0151	0.0101	0.0025	0.0038	0.0151	0.0101	0.0164	0.0063	0.0088	0.0088	0.0013	0.0088	0.0101	0.0076	0.0076	0.0000	0.0164	0.0139	0.0038	0.0063	0.0050	0.0126	0.0000	0.0076	0.0088	0.0151	0.0126	0.0252	0.0189	0.0076	0.0101	0.0063	0.0113	0.0126	0.0076	0.0113	0.0088	0.0025	0.0189	0.0088	0.0088	0.0076	0.0076	0.0088	0.0063	0.0113	0.0151	0.0227	0.0063	0.0088	0.0113	0.0113	0.0038	0.0113	0.0088	0.0139	0.0164	0.0290	0.0113	0.0151	0.0177	0.0113	0.0164	0.0164	0.0101	0.0113	0.0063	0.0076	0.0038	0.0025	0.0139	0.0177	0.0126	0.0088	0.0063	0.0113	0.0340	0.0063	0.0025	0.0013	0.0000	0.0000	0.0000	0.0000	0.0000	0.0000	0.0000	0.0000	0.0013	0.0000	0.0000	0.0013	0.0000	0.0000	0.0000	0.0000	0.0000	0.0000	0.0000	0.0000	0.0000	0.0000	0.0000	0.0000	0.0000	0.0000	0.0000	0.0000	0.0000	0.0000	0.0000	0.0000	0.0000	0.0000	0.0000	0.0000	0.0000	0.0000	0.0000	0.0000	0.0000	0.0000	0.0000	0.0000	0.0000	0.0000	0.0000	0.0000	0.0000	0.0000	0.0000	0.0000	0.0000	0.0000	0.0000	0.0000	0.0000	0.0000	0.0000	0.0000	0.0000	0.0000	0.0000	0.0000	0.0000	0.0000	0.0000	0.0000	0.0000	0.0000	0.0000	0.0000	0.0000	0.0000	0.0000	0.0000	0.0000	0.0000	0.0000	0.0000	0.0000	0.0000	0.0000	0.0000	0.0000	0.0000	0.0000	0.0000	0.0000	0.0000	0.0000	0.0000	0.0000	0.0000	0.0000	0.0000	0.0000	0.0000	0.0000	0.0000	0.0000	0.0000	0.0000	0.0000	0.0000	0.0000	0.0000	0.0000	0.0000	0.0000	0.0000	0.0000	0.0000	0.0000	0.0000	0.0000	0.0000	0.0000	0.0000	0.0000	0.0000	0.0000	0.0000	0.0000	0.0000	0.0000	0.0000	0.0000	0.0000	0.0000	0.0000	0.0000	0.0000	0.0000	0.0000	0.0000	0.0000	0.0000	0.0000	0.0000	0.0000	0.0000	0.0000	0.0000	0.0000	0.0000	0.0000	0.0000	0.0000	0.0000	0.0000	0.0000	0.0000	0.0000	0.0000	0.0000	0.0000	0.0000	0.0000	0.0000	0.0000	0.0000	0.0000	0.0000	0.0000	0.0000	0.0000	0.0000	0.0000	0.0000	0.0000	0.0000	0.0000	0.0000	0.0000	0.0000	0.0000	0.0000	0.0000	0.0000	0.0000	0.0000	0.0000	0.0000	0.0000	0.0000	0.0000	0.0000	0.0000	0.0000	0.0000	0.0000	0.0000	0.0000	0.0000	0.0000	0.0000	0.0000	0.0000	0.0000	0.0000	0.0000	0.0000	0.0000	0.0000	0.0000	0.0000	0.0000	0.0000	0.0000	0.0000	0.0000	0.0000	0.0000	0.0000	0.0000	0.0000	0.0000	0.0000	0.0000	0.0000	0.0000	0.0000	0.0000	0.0000	0.0000	0.0000	0.0000	0.0000	0.0000	0.0000	0.0000	0.0000	0.0000	0.0000	0.0000	0.0000	0.0000	0.0000	0.0000	0.0000	0.0000	0.0000	0.0000	0.0000	0.0000	0.0000	0.0000	0.0000	0.0000	0.0000	0.0000	0.0000	0.0000	0.0000	0.0000	0.0000	0.0000	0.0000	0.0000	0.0000	0.0000	0.0000	0.0000	0.0000	0.0000	0.0000	0.0000	0.0000	0.0000	0.0000	0.0000	0.0000	0.0000	0.0000	0.0000	0.0000	0.0000	0.0000	0.0000	0.0000	0.0000
REACTIVITY:90	0.0000	0.0000	0.0000	0.0000	0.0000	0.0000	0.0000	0.0000	0.0000	0.0000	0.0000	0.0000	0.0000	0.0000	0.0000	0.0000	0.0000	0.0000	0.0111	0.0050	0.0081	0.0060	0.0161	0.0171	0.0040	0.0070	0.0050	0.0030	0.0000	0.0111	0.0040	0.0040	0.0020	0.0081	0.0070	0.0000	0.0020	0.0040	0.0232	0.0101	0.0181	0.0081	0.0111	0.0060	0.0050	0.0101	0.0111	0.0070	0.0060	0.0040	0.0010	0.0050	0.0081	0.0040	0.0141	0.0070	0.0040	0.0050	0.0101	0.0141	0.0111	0.0101	0.0151	0.0060	0.0030	0.0050	0.0121	0.0070	0.0010	0.0121	0.0121	0.0060	0.0050	0.0131	0.0101	0.0010	0.0131	0.0121	0.0131	0.0131	0.0171	0.0081	0.0121	0.0091	0.0111	0.0131	0.0121	0.0000	1.0000	0.0000	0.0050	0.0131	0.0091	0.0050	0.0030	0.0141	0.0070	0.0091	0.0161	0.0161	0.0050	0.0151	0.0081	0.0131	0.0060	0.0060	0.0111	0.0131	0.0060	0.0131	0.0101	0.0081	0.0151	0.0101	0.0201	0.0081	0.0121	0.0070	0.0040	0.0101	0.0030	0.0101	0.0050	0.0081	0.0181	0.0121	0.0101	0.0121	0.0050	0.0060	0.0050	0.0121	0.0091	0.0141	0.0050	0.0091	0.0040	0.0050	0.0091	0.0101	0.0141	0.0050	0.0101	0.0171	0.0081	0.0121	0.0121	0.0070	0.0060	0.0645	0.0594	0.1762	0.0463	0.0141	0.0131	0.0141	0.0131	0.0030	0.0050	0.0060	0.0040	0.0131	0.0121	0.0060	0.0161	0.0050	0.0010	0.0121	0.0131	0.0081	0.0091	0.0040	0.0101	0.0111	0.0050	0.0181	0.0161	0.0060	0.0091	0.0151	0.0131	0.0141	0.0101	0.0101	0.0121	0.0131	0.0030	0.0020	0.0070	0.0070	0.0050	0.0101	0.0070	0.0161	0.0050	0.0070	0.0081	0.0111	0.0151	0.0091	0.0050	0.0101	0.0181	0.0161	0.0081	0.0050	0.0060	0.0050	0.0171	0.0131	0.0121	0.0030	0.0040	0.0030	0.0141	0.0101	0.0070	0.0040	0.0030	0.0181	0.0040	0.0050	0.0091	0.0081	0.0101	0.0101	0.0131	0.0121	0.0201	0.0091	0.0252	0.0181	0.0222	0.0121	0.0070	0.0040	0.0111	0.0151	0.0232	0.0050	0.0030	0.0121	0.0091	0.0101	0.0222	0.0070	0.0060	0.0101	0.0171	0.0141	0.0101	0.0141	0.0111	0.0101	0.0010	0.0081	0.0141	0.0141	0.0111	0.0070	0.0282	0.0030	0.0060	0.0060	0.0171	0.0151	0.0131	0.0161	0.0081	0.0010	0.0060	0.0070	0.0070	0.0111	0.0131	0.0272	0.0091	0.0070	0.0060	0.0302	0.0060	0.0060	0.0000	0.0000	0.0000	0.0010	0.0000	0.0000	0.0010	0.0000	0.0000	0.0000	0.0000	0.0010	0.0000	0.0000	0.0000	0.0000	0.0000	0.0000	0.0000	0.0000	0.0000	0.0000	0.0000	0.0000	0.0000	0.0000	0.0000	0.0000	0.0000	0.0000	0.0000	0.0000	0.0000	0.0000	0.0000	0.0000	0.0000	0.0000	0.0000	0.0000	0.0000	0.0000	0.0000	0.0000	0.0000	0.0000	0.0000	0.0000	0.0000	0.0000	0.0000	0.0000	0.0000	0.0000	0.0000	0.0000	0.0000	0.0000	0.0000	0.0000	0.0000	0.0000	0.0000	0.0000	0.0000	0.0000	0.0000	0.0000	0.0000	0.0000	0.0000	0.0000	0.0000	0.0000	0.0000	0.0000	0.0000	0.0000	0.0000	0.0000	0.0000	0.0000	0.0000	0.0000	0.0000	0.0000	0.0000	0.0000	0.0000	0.0000	0.0000	0.0000	0.0000	0.0000	0.0000	0.0000	0.0000	0.0000	0.0000	0.0000	0.0000	0.0000	0.0000	0.0000	0.0000	0.0000	0.0000	0.0000	0.0000	0.0000	0.0000	0.0000	0.0000	0.0000	0.0000	0.0000	0.0000	0.0000	0.0000	0.0000	0.0000	0.0000	0.0000	0.0000	0.0000	0.0000	0.0000	0.0000	0.0000	0.0000	0.0000	0.0000	0.0000	0.0000	0.0000	0.0000	0.0000	0.0000	0.0000	0.0000	0.0000	0.0000	0.0000	0.0000	0.0000	0.0000	0.0000	0.0000	0.0000	0.0000	0.0000	0.0000	0.0000	0.0000	0.0000	0.0000	0.0000	0.0000	0.0000	0.0000	0.0000	0.0000	0.0000	0.0000	0.0000	0.0000	0.0000	0.0000	0.0000	0.0000	0.0000	0.0000	0.0000	0.0000	0.0000	0.0000	0.0000	0.0000	0.0000	0.0000	0.0000	0.0000	0.0000	0.0000	0.0000	0.0000	0.0000	0.0000	0.0000	0.0000	0.0000	0.0000	0.0000	0.0000	0.0000	0.0000	0.0000	0.0000	0.0000	0.0000	0.0000	0.0000	0.0000	0.0000	0.0000	0.0000	0.0000	0.0000	0.0000	0.0000	0.0000	0.0000	0.0000	0.0000	0.0000	0.0000	0.0000	0.0000	0.0000	0.0000	0.0000	0.0000	0.0000	0.0000	0.0000	0.0000	0.0000	0.0000	0.0000	0.0000	0.0000	0.0000	0.0000	0.0000	0.0000	0.0000	0.0000	0.0000	0.0000	0.0000	0.0000	0.0000	0.0000	0.0000	0.0000	0.0000	0.0000	0.0000	0.0000	0.0000	0.0000	0.0000	0.0000	0.0000	0.0000	0.0000	0.0000	0.0000	0.0000	0.0000	0.0000	0.0000	0.0000	0.0000	0.0000	0.0000	0.0000	0.0000	0.0000	0.0000	0.0000	0.0000	0.0000	0.0000	0.0000	0.0000	0.0000	0.0000	0.0000	0.0000	0.0000	0.0000	0.0000
REACTIVITY:91	0.0000	0.0000	0.0000	0.0000	0.0000	0.0000	0.0000	0.0000	0.0000	0.0000	0.0000	0.0000	0.0000	0.0000	0.0000	0.0000	0.0000	0.0000	0.0068	0.0078	0.0087	0.0087	0.0165	0.0107	0.0058	0.0058	0.0039	0.0029	0.0029	0.0194	0.0058	0.0136	0.0029	0.0068	0.0087	0.0078	0.0068	0.0165	0.0242	0.0078	0.0145	0.0029	0.0048	0.0029	0.0078	0.0039	0.0058	0.0126	0.0097	0.0078	0.0048	0.0068	0.0107	0.0019	0.0068	0.0126	0.0136	0.0068	0.0048	0.0116	0.0068	0.0116	0.0194	0.0048	0.0078	0.0039	0.0097	0.0048	0.0087	0.0301	0.0107	0.0068	0.0097	0.0165	0.0087	0.0058	0.0078	0.0058	0.0048	0.0116	0.0078	0.0242	0.0078	0.0058	0.0078	0.0310	0.0107	0.0116	0.0000	1.0000	0.0000	0.0184	0.0145	0.0048	0.0078	0.0048	0.0107	0.0068	0.0145	0.0136	0.0136	0.0097	0.0107	0.0107	0.0107	0.0078	0.0213	0.0145	0.0184	0.0039	0.0116	0.0155	0.0301	0.0068	0.0165	0.0068	0.0155	0.0252	0.0136	0.0097	0.0058	0.0107	0.0058	0.0097	0.0107	0.0126	0.0223	0.0087	0.0068	0.0126	0.0116	0.0145	0.0116	0.0126	0.0107	0.0136	0.0029	0.0097	0.0097	0.0048	0.0058	0.0029	0.0068	0.0145	0.0116	0.0097	0.0048	0.0048	0.0097	0.0669	0.0689	0.1581	0.0436	0.0058	0.0087	0.0126	0.0078	0.0078	0.0068	0.0019	0.0155	0.0097	0.0107	0.0155	0.0194	0.0078	0.0039	0.0126	0.0097	0.0116	0.0116	0.0010	0.0194	0.0048	0.0126	0.0204	0.0097	0.0097	0.0039	0.0097	0.0068	0.0097	0.0058	0.0136	0.0165	0.0078	0.0087	0.0058	0.0039	0.0097	0.0097	0.0165	0.0068	0.0136	0.0039	0.0097	0.0058	0.0184	0.0145	0.0116	0.0068	0.0078	0.0107	0.0155	0.0233	0.0058	0.0048	0.0010	0.0165	0.0155	0.0097	0.0078	0.0029	0.0029	0.0097	0.0058	0.0223	0.0029	0.0029	0.0175	0.0048	0.0039	0.0068	0.0029	0.0145	0.0058	0.0078	0.0107	0.0233	0.0175	0.0291	0.0155	0.0155	0.0145	0.0068	0.0194	0.0175	0.0126	0.0068	0.0048	0.0039	0.0155	0.0039	0.0078	0.0145	0.0116	0.0039	0.0097	0.0145	0.0126	0.0116	0.0126	0.0078	0.0097	0.0078	0.0097	0.0078	0.0078	0.0116	0.0107	0.0262	0.0126	0.0068	0.0175	0.0107	0.0136	0.0116	0.0175	0.0116	0.0039	0.0048	0.0029	0.0068	0.0107	0.0116	0.0184	0.0068	0.0039	0.0087	0.0194	0.0087	0.0048	0.0000	0.0010	0.0000	0.0010	0.0000	0.0000	0.0010	0.0000	0.0000	0.0019	0.0000	0.0010	0.0010	0.0029	0.0010	0.0029	0.0000	0.0000	0.0000	0.0000	0.0000	0.0000	0.0000	0.0000	0.0000	0.0000	0.0000	0.0000	0.0000	0.0000	0.0000	0.0000	0.0000	0.0000	0.0000	0.0000	0.0000	0.0000	0.0000	0.0000	0.0000	0.0000	0.0000	0.0000	0.0000	0.0000	0.0000	0.0000	0.0000	0.0000	0.0000	0.0000	0.0000	0.0000	0.0000	0.0000	0.0000	0.0000	0.0000	0.0000	0.0000	0.0000	0.0000	0.0000	0.0000	0.0000	0.0000	0.0000	0.0000	0.0000	0.0000	0.0000	0.0000	0.0000	0.0000	0.0000	0.0000	0.0000	0.0000	0.0000	0.0000	0.0000	0.0000	0.0000	0.0000	0.0000	0.0000	0.0000	0.0000	0.0000	0.0000	0.0000	0.0000	0.0000	0.0000	0.0000	0.0000	0.0000	0.0000	0.0000	0.0000	0.0000	0.0000	0.0000	0.0000	0.0000	0.0000	0.0000	0.0000	0.0000	0.0000	0.0000	0.0000	0.0000	0.0000	0.0000	0.0000	0.0000	0.0000	0.0000	0.0000	0.0000	0.0000	0.0000	0.0000	0.0000	0.0000	0.0000	0.0000	0.0000	0.0000	0.0000	0.0000	0.0000	0.0000	0.0000	0.0000	0.0000	0.0000	0.0000	0.0000	0.0000	0.0000	0.0000	0.0000	0.0000	0.0000	0.0000	0.0000	0.0000	0.0000	0.0000	0.0000	0.0000	0.0000	0.0000	0.0000	0.0000	0.0000	0.0000	0.0000	0.0000	0.0000	0.0000	0.0000	0.0000	0.0000	0.0000	0.0000	0.0000	0.0000	0.0000	0.0000	0.0000	0.0000	0.0000	0.0000	0.0000	0.0000	0.0000	0.0000	0.0000	0.0000	0.0000	0.0000	0.0000	0.0000	0.0000	0.0000	0.0000	0.0000	0.0000	0.0000	0.0000	0.0000	0.0000	0.0000	0.0000	0.0000	0.0000	0.0000	0.0000	0.0000	0.0000	0.0000	0.0000	0.0000	0.0000	0.0000	0.0000	0.0000	0.0000	0.0000	0.0000	0.0000	0.0000	0.0000	0.0000	0.0000	0.0000	0.0000	0.0000	0.0000	0.0000	0.0000	0.0000	0.0000	0.0000	0.0000	0.0000	0.0000	0.0000	0.0000	0.0000	0.0000	0.0000	0.0000	0.0000	0.0000	0.0000	0.0000	0.0000	0.0000	0.0000	0.0000	0.0000	0.0000	0.0000	0.0000	0.0000	0.0000	0.0000	0.0000	0.0000	0.0000	0.0000	0.0000	0.0000	0.0000	0.0000	0.0000	0.0000	0.0000	0.0000	0.0000	0.0000	0.0000	0.0000	0.0000	0.0000	0.0000	0.0000	0.0000	0.0000	0.0000	0.0000	0.0000	0.0000	0.0000	0.0000	0.0000	0.0000	0.0000
REACTIVITY:92	0.0000	0.0000	0.0000	0.0000	0.0000	0.0000	0.0000	0.0000	0.0000	0.0000	0.0000	0.0000	0.0000	0.0000	0.0000	0.0000	0.0000	0.0011	0.0096	0.0054	0.0129	0.0043	0.0150	0.0129	0.0107	0.0096	0.0118	0.0043	0.0032	0.0225	0.0075	0.0064	0.0043	0.0086	0.0032	0.0021	0.0118	0.0107	0.0268	0.0086	0.0214	0.0064	0.0107	0.0118	0.0107	0.0043	0.0107	0.0107	0.0193	0.0075	0.0129	0.0021	0.0086	0.0064	0.0086	0.0096	0.0064	0.0054	0.0086	0.0118	0.0214	0.0064	0.0129	0.0225	0.0118	0.0043	0.0043	0.0086	0.0064	0.0107	0.0118	0.0043	0.0075	0.0118	0.0236	0.0107	0.0054	0.0086	0.0161	0.0118	0.0139	0.0193	0.0064	0.0086	0.0086	0.0118	0.0129	0.0043	0.0054	0.0000	1.0000	0.0000	0.0064	0.0161	0.0086	0.0032	0.0054	0.0064	0.0064	0.0182	0.0043	0.0075	0.0289	0.0064	0.0171	0.0096	0.0150	0.0139	0.0139	0.0182	0.0182	0.0075	0.0247	0.0139	0.0257	0.0086	0.0193	0.0150	0.0107	0.0225	0.0043	0.0193	0.0064	0.0129	0.0086	0.0182	0.0139	0.0129	0.0118	0.0150	0.0129	0.0150	0.0118	0.0064	0.0107	0.0086	0.0129	0.0064	0.0171	0.0043	0.0064	0.0064	0.0129	0.0064	0.0150	0.0064	0.0086	0.0064	0.0107	0.0750	0.0450	0.1640	0.0482	0.0107	0.0118	0.0075	0.0129	0.0011	0.0064	0.0054	0.0150	0.0096	0.0054	0.0096	0.0075	0.0075	0.0021	0.0107	0.0182	0.0268	0.0129	0.0064	0.0150	0.0075	0.0086	0.0257	0.0096	0.0107	0.0032	0.0086	0.0086	0.0107	0.0086	0.0043	0.0075	0.0075	0.0064	0.0129	0.0118	0.0118	0.0150	0.0118	0.0086	0.0225	0.0043	0.0107	0.0043	0.0118	0.0107	0.0096	0.0086	0.0054	0.0086	0.0182	0.0150	0.0054	0.0032	0.0075	0.0086	0.0150	0.0161	0.0096	0.0064	0.0129	0.0118	0.0129	0.0064	0.0054	0.0118	0.0129	0.0032	0.0086	0.0150	0.0043	0.0161	0.0075	0.0107	0.0096	0.0139	0.0075	0.0397	0.0139	0.0161	0.0096	0.0054	0.0086	0.0139	0.0096	0.0139	0.0075	0.0000	0.0043	0.0139	0.0075	0.0161	0.0193	0.0096	0.0129	0.0139	0.0204	0.0171	0.0107	0.0086	0.0054	0.0107	0.0086	0.0118	0.0096	0.0193	0.0139	0.0225	0.0075	0.0054	0.0021	0.0064	0.0182	0.0118	0.0214	0.0075	0.0000	0.0118	0.0054	0.0032	0.0075	0.0075	0.0118	0.0139	0.0075	0.0054	0.0214	0.0075	0.0021	0.0011	0.0000	0.0000	0.0011	0.0000	0.0000	0.0000	0.0011	0.0000	0.0000	0.0011	0.0000	0.0000	0.0011	0.0000	0.0011	0.0032	0.0000	0.0000	0.0000	0.0000	0.0000	0.0000	0.0000	0.0000	0.0000	0.0000	0.0000	0.0000	0.0000	0.0000	0.0000	0.0000	0.0000	0.0000	0.0000	0.0000	0.0000	0.0000	0.0000	0.0000	0.0000	0.0000	0.0000	0.0000	0.0000	0.0000	0.0000	0.0000	0.0000	0.0000	0.0000	0.0000	0.0000	0.0000	0.0000	0.0000	0.0000	0.0000	0.0000	0.0000	0.0000	0.0000	0.0000	0.0000	0.0000	0.0000	0.0000	0.0000	0.0000	0.0000	0.0000	0.0000	0.0000	0.0000	0.0000	0.0000	0.0000	0.0000	0.0000	0.0000	0.0000	0.0000	0.0000	0.0000	0.0000	0.0000	0.0000	0.0000	0.0000	0.0000	0.0000	0.0000	0.0000	0.0000	0.0000	0.0000	0.0000	0.0000	0.0000	0.0000	0.0000	0.0000	0.0000	0.0000	0.0000	0.0000	0.0000	0.0000	0.0000	0.0000	0.0000	0.0000	0.0000	0.0000	0.0000	0.0000	0.0000	0.0000	0.0000	0.0000	0.0000	0.0000	0.0000	0.0000	0.0000	0.0000	0.0000	0.0000	0.0000	0.0000	0.0000	0.0000	0.0000	0.0000	0.0000	0.0000	0.0000	0.0000	0.0000	0.0000	0.0000	0.0000	0.0000	0.0000	0.0000	0.0000	0.0000	0.0000	0.0000	0.0000	0.0000	0.0000	0.0000	0.0000	0.0000	0.0000	0.0000	0.0000	0.0000	0.0000	0.0000	0.0000	0.0000	0.0000	0.0000	0.0000	0.0000	0.0000	0.0000	0.0000	0.0000	0.0000	0.0000	0.0000	0.0000	0.0000	0.0000	0.0000	0.0000	0.0000	0.0000	0.0000	0.0000	0.0000	0.0000	0.0000	0.0000	0.0000	0.0000	0.0000	0.0000	0.0000	0.0000	0.0000	0.0000	0.0000	0.0000	0.0000	0.0000	0.0000	0.0000	0.0000	0.0000	0.0000	0.0000	0.0000	0.0000	0.0000	0.0000	0.0000	0.0000	0.0000	0.0000	0.0000	0.0000	0.0000	0.0000	0.0000	0.0000	0.0000	0.0000	0.0000	0.0000	0.0000	0.0000	0.0000	0.0000	0.0000	0.0000	0.0000	0.0000	0.0000	0.0000	0.0000	0.0000	0.0000	0.0000	0.0000	0.0000	0.0000	0.0000	0.0000	0.0000	0.0000	0.0000	0.0000	0.0000	0.0000	0.0000	0.0000	0.0000	0.0000	0.0000	0.0000	0.0000	0.0000	0.0000	0.0000	0.0000	0.0000	0.0000	0.0000	0.0000	0.0000	0.0000	0.0000	0.0000	0.0000	0.0000	0.0000	0.0000	0.0000	0.0000	0.0000	0.0000	0.0000	0.0000	0.0000	0.0000	0.0000	0.0000	0.0000
REACTIVITY:93	0.0000	0.0000	0.0000	0.0000	0.0000	0.0000	0.0000	0.0000	0.0000	0.0000	0.0000	0.0000	0.0000	0.0000	0.0000	0.0000	0.0000	0.0008	0.0076	0.0093	0.0034	0.0076	0.0194	0.0143	0.0017	0.0008	0.0034	0.0059	0.0109	0.0152	0.0051	0.0084	0.0059	0.0059	0.0017	0.0025	0.0084	0.0017	0.0194	0.0084	0.0278	0.0076	0.0084	0.0042	0.0093	0.0051	0.0034	0.0059	0.0109	0.0067	0.0025	0.0042	0.0034	0.0067	0.0034	0.0076	0.0051	0.0101	0.0051	0.0109	0.0194	0.0118	0.0160	0.0109	0.0051	0.0059	0.0093	0.0076	0.0034	0.0261	0.0084	0.0084	0.0093	0.0051	0.0126	0.0059	0.0109	0.0059	0.0126	0.0067	0.0093	0.0152	0.0051	0.0067	0.0152	0.0109	0.0168	0.0135	0.0109	0.0160	0.0000	1.0000	0.0000	0.0076	0.0034	0.0059	0.0042	0.0076	0.0067	0.0118	0.0067	0.0093	0.0084	0.0076	0.0118	0.0067	0.0101	0.0051	0.0168	0.0076	0.0084	0.0109	0.0160	0.0227	0.0143	0.0076	0.0143	0.0093	0.0076	0.0152	0.0067	0.0101	0.0042	0.0143	0.0067	0.0084	0.0126	0.0067	0.0067	0.0093	0.0059	0.0084	0.0152	0.0126	0.0042	0.0034	0.0067	0.0101	0.0093	0.0067	0.0101	0.0034	0.0067	0.0118	0.0152	0.0034	0.0126	0.0025	0.0034	0.0707	0.0690	0.1902	0.0345	0.0076	0.0067	0.0084	0.0135	0.0025	0.0051	0.0025	0.0135	0.0076	0.0042	0.0042	0.0101	0.0084	0.0051	0.0084	0.0109	0.0126	0.0109	0.0051	0.0210	0.0034	0.0017	0.0227	0.0109	0.0109	0.0034	0.0185	0.0025	0.0135	0.0135	0.0093	0.0109	0.0152	0.0059	0.0042	0.0067	0.0101	0.0101	0.0084	0.0101	0.0076	0.0067	0.0067	0.0084	0.0109	0.0135	0.0084	0.0118	0.0152	0.0109	0.0093	0.0084	0.0084	0.0042	0.0101	0.0109	0.0143	0.0101	0.0067	0.0025	0.0017	0.0126	0.0059	0.0051	0.0025	0.0042	0.0143	0.0067	0.0017	0.0101	0.0034	0.0093	0.0067	0.0118	0.0076	0.0202	0.0101	0.0185	0.0084	0.0160	0.0067	0.0084	0.0093	0.0118	0.0109	0.0135	0.0025	0.0059	0.0143	0.0084	0.0051	0.0126	0.0168	0.0051	0.0118	0.0109	0.0084	0.0177	0.0118	0.0143	0.0067	0.0025	0.0076	0.0051	0.0059	0.0042	0.0093	0.0202	0.0118	0.0093	0.0126	0.0067	0.0210	0.0118	0.0177	0.0084	0.0059	0.0084	0.0051	0.0059	0.0084	0.0152	0.0084	0.0126	0.0051	0.0067	0.0210	0.0076	0.0008	0.0000	0.0008	0.0000	0.0008	0.0000	0.0000	0.0000	0.0000	0.0000	0.0000	0.0008	0.0008	0.0008	0.0025	0.0000	0.0008	0.0000	0.0000	0.0000	0.0000	0.0000	0.0000	0.0000	0.0000	0.0000	0.0000	0.0000	0.0000	0.0000	0.0000	0.0000	0.0000	0.0000	0.0000	0.0000	0.0000	0.0000	0.0000	0.0000	0.0000	0.0000	0.0000	0.0000	0.0000	0.0000	0.0000	0.0000	0.0000	0.0000	0.0000	0.0000	0.0000	0.0000	0.0000	0.0000	0.0000	0.0000	0.0000	0.0000	0.0000	0.0000	0.0000	0.0000	0.0000	0.0000	0.0000	0.0000	0.0000	0.0000	0.0000	0.0000	0.0000	0.0000	0.0000	0.0000	0.0000	0.0000	0.0000	0.0000	0.0000	0.0000	0.0000	0.0000	0.0000	0.0000	0.0000	0.0000	0.0000	0.0000	0.0000	0.0000	0.0000	0.0000	0.0000	0.0000	0.0000	0.0000	0.0000	0.0000	0.0000	0.0000	0.0000	0.0000	0.0000	0.0000	0.0000	0.0000	0.0000	0.0000	0.0000	0.0000	0.0000	0.0000	0.0000	0.0000	0.0000	0.0000	0.0000	0.0000	0.0000	0.0000	0.0000	0.0000	0.0000	0.0000	0.0000	0.0000	0.0000	0.0000	0.0000	0.0000	0.0000	0.0000	0.0000	0.0000	0.0000	0.0000	0.0000	0.0000	0.0000	0.0000	0.0000	0.0000	0.0000	0.0000	0.0000	0.0000	0.0000	0.0000	0.0000	0.0000	0.0000	0.0000	0.0000	0.0000	0.0000	0.0000	0.0000	0.0000	0.0000	0.0000	0.0000	0.0000	0.0000	0.0000	0.0000	0.0000	0.0000	0.0000	0.0000	0.0000	0.0000	0.0000	0.0000	0.0000	0.0000	0.0000	0.0000	0.0000	0.0000	0.0000	0.0000	0.0000	0.0000	0.0000	0.0000	0.0000	0.0000	0.0000	0.0000	0.0000	0.0000	0.0000	0.0000	0.0000	0.0000	0.0000	0.0000	0.0000	0.0000	0.0000	0.0000	0.0000	0.0000	0.0000	0.0000	0.0000	0.0000	0.0000	0.0000	0.0000	0.0000	0.0000	0.0000	0.0000	0.0000	0.0000	0.0000	0.0000	0.0000	0.0000	0.0000	0.0000	0.0000	0.0000	0.0000	0.0000	0.0000	0.0000	0.0000	0.0000	0.0000	0.0000	0.0000	0.0000	0.0000	0.0000	0.0000	0.0000	0.0000	0.0000	0.0000	0.0000	0.0000	0.0000	0.0000	0.0000	0.0000	0.0000	0.0000	0.0000	0.0000	0.0000	0.0000	0.0000	0.0000	0.0000	0.0000	0.0000	0.0000	0.0000	0.0000	0.0000	0.0000	0.0000	0.0000	0.0000	0.0000	0.0000	0.0000	0.0000	0.0000	0.0000	0.0000	0.0000	0.0000	0.0000	0.0000	0.0000	0.0000	0.0000	0.0000	0.0000
[truncated: 4,447,215 more chars]
