# Supplementary material for: Short- and long-range interactions in the HIV-1 5′ UTR regulate genome dimerization and packaging
Source: Nat Struct Mol Biol. 2022 Mar 28;29(4):306–19. doi: 10.1038/s41594-022-00746-2 (PMC9010304; doi:10.1038/s41594-022-00746-2)
Supplement: Supplementary file 5 — Two-dimensional structure prediction for unpooled samples. [file 41594_2022_746_MOESM5_ESM.zip › 2d-structure-inference/rdat/one_E_Cap_3G_Mt_DB_m_5NL43.raw.rdat]

RDAT_VERSION	0.34
NAME	one_E_Cap_3G_Mt_DB_m_5NL43
SEQUENCE	GGUCUCUCUGGUUAGACCAGAUCUGAGCCUGGGAGCUCUCUGGCUAACUAGGGAACCCACUGCUUAAGCCUCAAUAAAGCUUGCCUUGAGUGCUCAAAGUAGUGUGUGCCCGUCUGUUGUGUGACUCUGGUAACUAGAGAUCCCUCAGACCCUUUUAGUCAGUGUGGAAAAUCUCUAGCAGUGGCGCCCGAACAGGGACUUGAAAGCGAAAGUAAAGCCAGAGGAGAUCUCUCGACGCAGGACUCGGCUUGCUGAAGCGCGCACGGCAAGAGGCGAGGGGCGGCGACUGGUGAGUACGCCAAAAAUUUUGACUAGCGGAGGCUAGAAGGAGAGAGAUGGGUGCGAGAGCGUCGGUAUUAAGCGGGGGAGAAUUAGAUAAAUGGGAAAAAAUUCGGUUAAGGCCAGGGGGAAAGAAACAAUAUAAACUAAAACAUAUAGUAUGGGCAAGCAGGGAGCUAGAACGAUUCGCAGUUAAUCCUGGCCUUUUAGAGACAUCAGAAGGCUGUAGACAAAUACUGGGACAGCUACAACCAUCCCUUCAGACAGGAUCAGAAGAACUUAGAUC
STRUCTURE	.....................................................................................................................................................................................................................................................................................................................................................................................................................................................................................................................................................................................
OFFSET	0

COMMENT	Created from /vol/projects/rsmyth/illumina/18_LY_AS_DimerLRI_Aha_HA/results_DMS/LY_amplicon/simple/one_E_Cap_3G_Mt_DB_m_5NL43.simple using simple_to_rdat.py
COMMENT	

SEQPOS	G1	G2	U3	C4	U5	C6	U7	C8	U9	G10	G11	U12	U13	A14	G15	A16	C17	C18	A19	G20	A21	U22	C23	U24	G25	A26	G27	C28	C29	U30	G31	G32	G33	A34	G35	C36	U37	C38	U39	C40	U41	G42	G43	C44	U45	A46	A47	C48	U49	A50	G51	G52	G53	A54	A55	C56	C57	C58	A59	C60	U61	G62	C63	U64	U65	A66	A67	G68	C69	C70	U71	C72	A73	A74	U75	A76	A77	A78	G79	C80	U81	U82	G83	C84	C85	U86	U87	G88	A89	G90	U91	G92	C93	U94	C95	A96	A97	A98	G99	U100	A101	G102	U103	G104	U105	G106	U107	G108	C109	C110	C111	G112	U113	C114	U115	G116	U117	U118	G119	U120	G121	U122	G123	A124	C125	U126	C127	U128	G129	G130	U131	A132	A133	C134	U135	A136	G137	A138	G139	A140	U141	C142	C143	C144	U145	C146	A147	G148	A149	C150	C151	C152	U153	U154	U155	U156	A157	G158	U159	C160	A161	G162	U163	G164	U165	G166	G167	A168	A169	A170	A171	U172	C173	U174	C175	U176	A177	G178	C179	A180	G181	U182	G183	G184	C185	G186	C187	C188	C189	G190	A191	A192	C193	A194	G195	G196	G197	A198	C199	U200	U201	G202	A203	A204	A205	G206	C207	G208	A209	A210	A211	G212	U213	A214	A215	A216	G217	C218	C219	A220	G221	A222	G223	G224	A225	G226	A227	U228	C229	U230	C231	U232	C233	G234	A235	C236	G237	C238	A239	G240	G241	A242	C243	U244	C245	G246	G247	C248	U249	U250	G251	C252	U253	G254	A255	A256	G257	C258	G259	C260	G261	C262	A263	C264	G265	G266	C267	A268	A269	G270	A271	G272	G273	C274	G275	A276	G277	G278	G279	G280	C281	G282	G283	C284	G285	A286	C287	U288	G289	G290	U291	G292	A293	G294	U295	A296	C297	G298	C299	C300	A301	A302	A303	A304	A305	U306	U307	U308	U309	G310	A311	C312	U313	A314	G315	C316	G317	G318	A319	G320	G321	C322	U323	A324	G325	A326	A327	G328	G329	A330	G331	A332	G333	A334	G335	A336	U337	G338	G339	G340	U341	G342	C343	G344	A345	G346	A347	G348	C349	G350	U351	C352	G353	G354	U355	A356	U357	U358	A359	A360	G361	C362	G363	G364	G365	G366	G367	A368	G369	A370	A371	U372	U373	A374	G375	A376	U377	A378	A379	A380	U381	G382	G383	G384	A385	A386	A387	A388	A389	A390	U391	U392	C393	G394	G395	U396	U397	A398	A399	G400	G401	C402	C403	A404	G405	G406	G407	G408	G409	A410	A411	A412	G413	A414	A415	A416	C417	A418	A419	U420	A421	U422	A423	A424	A425	C426	U427	A428	A429	A430	A431	C432	A433	U434	A435	U436	A437	G438	U439	A440	U441	G442	G443	G444	C445	A446	A447	G448	C449	A450	G451	G452	G453	A454	G455	C456	U457	A458	G459	A460	A461	C462	G463	A464	U465	U466	C467	G468	C469	A470	G471	U472	U473	A474	A475	U476	C477	C478	U479	G480	G481	C482	C483	U484	U485	U486	U487	A488	G489	A490	G491	A492	C493	A494	U495	C496	A497	G498	A499	A500	G501	G502	C503	U504	G505	U506	A507	G508	A509	C510	A511	A512	A513	U514	A515	C516	U517	G518	G519	G520	A521	C522	A523	G524	C525	U526	A527	C528	A529	A530	C531	C532	A533	U534	C535	C536	C537	U538	U539	C540	A541	G542	A543	C544	A545	G546	G547	A548	U549	C550	A551	G552	A553	A554	G555	A556	A557	C558	U559	U560	A561	G562	A563	U564	C565

ANNOTATION	

ANNOTATION_DATA:1	reads:140154	mutation:WT	
ANNOTATION_DATA:2	reads:0	mutation:G1X	
ANNOTATION_DATA:3	reads:0	mutation:G2X	
ANNOTATION_DATA:4	reads:0	mutation:U3X	
ANNOTATION_DATA:5	reads:0	mutation:C4X	
ANNOTATION_DATA:6	reads:0	mutation:U5X	
ANNOTATION_DATA:7	reads:0	mutation:C6X	
ANNOTATION_DATA:8	reads:0	mutation:U7X	
ANNOTATION_DATA:9	reads:0	mutation:C8X	
ANNOTATION_DATA:10	reads:0	mutation:U9X	
ANNOTATION_DATA:11	reads:0	mutation:G10X	
ANNOTATION_DATA:12	reads:0	mutation:G11X	
ANNOTATION_DATA:13	reads:0	mutation:U12X	
ANNOTATION_DATA:14	reads:0	mutation:U13X	
ANNOTATION_DATA:15	reads:0	mutation:A14X	
ANNOTATION_DATA:16	reads:0	mutation:G15X	
ANNOTATION_DATA:17	reads:0	mutation:A16X	
ANNOTATION_DATA:18	reads:0	mutation:C17X	
ANNOTATION_DATA:19	reads:201	mutation:C18X	
ANNOTATION_DATA:20	reads:1416	mutation:A19X	
ANNOTATION_DATA:21	reads:710	mutation:G20X	
ANNOTATION_DATA:22	reads:784	mutation:A21X	
ANNOTATION_DATA:23	reads:919	mutation:U22X	
ANNOTATION_DATA:24	reads:2551	mutation:C23X	
ANNOTATION_DATA:25	reads:2034	mutation:U24X	
ANNOTATION_DATA:26	reads:725	mutation:G25X	
ANNOTATION_DATA:27	reads:791	mutation:A26X	
ANNOTATION_DATA:28	reads:807	mutation:G27X	
ANNOTATION_DATA:29	reads:488	mutation:C28X	
ANNOTATION_DATA:30	reads:632	mutation:C29X	
ANNOTATION_DATA:31	reads:2040	mutation:U30X	
ANNOTATION_DATA:32	reads:657	mutation:G31X	
ANNOTATION_DATA:33	reads:940	mutation:G32X	
ANNOTATION_DATA:34	reads:814	mutation:G33X	
ANNOTATION_DATA:35	reads:742	mutation:A34X	
ANNOTATION_DATA:36	reads:1098	mutation:G35X	
ANNOTATION_DATA:37	reads:810	mutation:C36X	
ANNOTATION_DATA:38	reads:1047	mutation:U37X	
ANNOTATION_DATA:39	reads:1375	mutation:C38X	
ANNOTATION_DATA:40	reads:2869	mutation:U39X	
ANNOTATION_DATA:41	reads:1119	mutation:C40X	
ANNOTATION_DATA:42	reads:1851	mutation:U41X	
ANNOTATION_DATA:43	reads:952	mutation:G42X	
ANNOTATION_DATA:44	reads:1122	mutation:G43X	
ANNOTATION_DATA:45	reads:904	mutation:C44X	
ANNOTATION_DATA:46	reads:1130	mutation:U45X	
ANNOTATION_DATA:47	reads:676	mutation:A46X	
ANNOTATION_DATA:48	reads:1051	mutation:A47X	
ANNOTATION_DATA:49	reads:1440	mutation:C48X	
ANNOTATION_DATA:50	reads:1264	mutation:U49X	
ANNOTATION_DATA:51	reads:884	mutation:A50X	
ANNOTATION_DATA:52	reads:773	mutation:G51X	
ANNOTATION_DATA:53	reads:631	mutation:G52X	
ANNOTATION_DATA:54	reads:625	mutation:G53X	
ANNOTATION_DATA:55	reads:802	mutation:A54X	
ANNOTATION_DATA:56	reads:1005	mutation:A55X	
ANNOTATION_DATA:57	reads:678	mutation:C56X	
ANNOTATION_DATA:58	reads:863	mutation:C57X	
ANNOTATION_DATA:59	reads:656	mutation:C58X	
ANNOTATION_DATA:60	reads:1159	mutation:A59X	
ANNOTATION_DATA:61	reads:1359	mutation:C60X	
ANNOTATION_DATA:62	reads:1513	mutation:U61X	
ANNOTATION_DATA:63	reads:1160	mutation:G62X	
ANNOTATION_DATA:64	reads:1503	mutation:C63X	
ANNOTATION_DATA:65	reads:1251	mutation:U64X	
ANNOTATION_DATA:66	reads:956	mutation:U65X	
ANNOTATION_DATA:67	reads:485	mutation:A66X	
ANNOTATION_DATA:68	reads:994	mutation:A67X	
ANNOTATION_DATA:69	reads:923	mutation:G68X	
ANNOTATION_DATA:70	reads:611	mutation:C69X	
ANNOTATION_DATA:71	reads:1233	mutation:C70X	
ANNOTATION_DATA:72	reads:1276	mutation:U71X	
ANNOTATION_DATA:73	reads:538	mutation:C72X	
ANNOTATION_DATA:74	reads:1078	mutation:A73X	
ANNOTATION_DATA:75	reads:977	mutation:A74X	
ANNOTATION_DATA:76	reads:804	mutation:U75X	
ANNOTATION_DATA:77	reads:541	mutation:A76X	
ANNOTATION_DATA:78	reads:1030	mutation:A77X	
ANNOTATION_DATA:79	reads:978	mutation:A78X	
ANNOTATION_DATA:80	reads:1116	mutation:G79X	
ANNOTATION_DATA:81	reads:986	mutation:C80X	
ANNOTATION_DATA:82	reads:1506	mutation:U81X	
ANNOTATION_DATA:83	reads:1477	mutation:U82X	
ANNOTATION_DATA:84	reads:908	mutation:G83X	
ANNOTATION_DATA:85	reads:756	mutation:C84X	
ANNOTATION_DATA:86	reads:1353	mutation:C85X	
ANNOTATION_DATA:87	reads:1505	mutation:U86X	
ANNOTATION_DATA:88	reads:1535	mutation:U87X	
ANNOTATION_DATA:89	reads:860	mutation:G88X	
ANNOTATION_DATA:90	reads:1038	mutation:A89X	
ANNOTATION_DATA:91	reads:1129	mutation:G90X	
ANNOTATION_DATA:92	reads:973	mutation:U91X	
ANNOTATION_DATA:93	reads:1261	mutation:G92X	
ANNOTATION_DATA:94	reads:1054	mutation:C93X	
ANNOTATION_DATA:95	reads:1144	mutation:U94X	
ANNOTATION_DATA:96	reads:1036	mutation:C95X	
ANNOTATION_DATA:97	reads:1186	mutation:A96X	
ANNOTATION_DATA:98	reads:1325	mutation:A97X	
ANNOTATION_DATA:99	reads:1037	mutation:A98X	
ANNOTATION_DATA:100	reads:1217	mutation:G99X	
ANNOTATION_DATA:101	reads:986	mutation:U100X	
ANNOTATION_DATA:102	reads:1050	mutation:A101X	
ANNOTATION_DATA:103	reads:1416	mutation:G102X	
ANNOTATION_DATA:104	reads:1284	mutation:U103X	
ANNOTATION_DATA:105	reads:1310	mutation:G104X	
ANNOTATION_DATA:106	reads:1455	mutation:U105X	
ANNOTATION_DATA:107	reads:986	mutation:G106X	
ANNOTATION_DATA:108	reads:1422	mutation:U107X	
ANNOTATION_DATA:109	reads:1001	mutation:G108X	
ANNOTATION_DATA:110	reads:1184	mutation:C109X	
ANNOTATION_DATA:111	reads:1134	mutation:C110X	
ANNOTATION_DATA:112	reads:1583	mutation:C111X	
ANNOTATION_DATA:113	reads:1478	mutation:G112X	
ANNOTATION_DATA:114	reads:1478	mutation:U113X	
ANNOTATION_DATA:115	reads:2154	mutation:C114X	
ANNOTATION_DATA:116	reads:2008	mutation:U115X	
ANNOTATION_DATA:117	reads:1374	mutation:G116X	
ANNOTATION_DATA:118	reads:1592	mutation:U117X	
ANNOTATION_DATA:119	reads:1562	mutation:U118X	
ANNOTATION_DATA:120	reads:1406	mutation:G119X	
ANNOTATION_DATA:121	reads:1437	mutation:U120X	
ANNOTATION_DATA:122	reads:825	mutation:G121X	
ANNOTATION_DATA:123	reads:1519	mutation:U122X	
ANNOTATION_DATA:124	reads:630	mutation:G123X	
ANNOTATION_DATA:125	reads:1219	mutation:A124X	
ANNOTATION_DATA:126	reads:1223	mutation:C125X	
ANNOTATION_DATA:127	reads:1404	mutation:U126X	
ANNOTATION_DATA:128	reads:1496	mutation:C127X	
ANNOTATION_DATA:129	reads:1733	mutation:U128X	
ANNOTATION_DATA:130	reads:1070	mutation:G129X	
ANNOTATION_DATA:131	reads:1454	mutation:G130X	
ANNOTATION_DATA:132	reads:1109	mutation:U131X	
ANNOTATION_DATA:133	reads:1278	mutation:A132X	
ANNOTATION_DATA:134	reads:1197	mutation:A133X	
ANNOTATION_DATA:135	reads:1123	mutation:C134X	
ANNOTATION_DATA:136	reads:1093	mutation:U135X	
ANNOTATION_DATA:137	reads:1183	mutation:A136X	
ANNOTATION_DATA:138	reads:806	mutation:G137X	
ANNOTATION_DATA:139	reads:983	mutation:A138X	
ANNOTATION_DATA:140	reads:842	mutation:G139X	
ANNOTATION_DATA:141	reads:738	mutation:A140X	
ANNOTATION_DATA:142	reads:1191	mutation:U141X	
ANNOTATION_DATA:143	reads:861	mutation:C142X	
ANNOTATION_DATA:144	reads:1042	mutation:C143X	
ANNOTATION_DATA:145	reads:1492	mutation:C144X	
ANNOTATION_DATA:146	reads:1501	mutation:U145X	
ANNOTATION_DATA:147	reads:823	mutation:C146X	
ANNOTATION_DATA:148	reads:1500	mutation:A147X	
ANNOTATION_DATA:149	reads:883	mutation:G148X	
ANNOTATION_DATA:150	reads:949	mutation:A149X	
ANNOTATION_DATA:151	reads:8677	mutation:C150X	
ANNOTATION_DATA:152	reads:7445	mutation:C151X	
ANNOTATION_DATA:153	reads:23472	mutation:C152X	
ANNOTATION_DATA:154	reads:5175	mutation:U153X	
ANNOTATION_DATA:155	reads:1028	mutation:U154X	
ANNOTATION_DATA:156	reads:1164	mutation:U155X	
ANNOTATION_DATA:157	reads:1285	mutation:U156X	
ANNOTATION_DATA:158	reads:1488	mutation:A157X	
ANNOTATION_DATA:159	reads:783	mutation:G158X	
ANNOTATION_DATA:160	reads:860	mutation:U159X	
ANNOTATION_DATA:161	reads:642	mutation:C160X	
ANNOTATION_DATA:162	reads:1710	mutation:A161X	
ANNOTATION_DATA:163	reads:1350	mutation:G162X	
ANNOTATION_DATA:164	reads:1203	mutation:U163X	
ANNOTATION_DATA:165	reads:1388	mutation:G164X	
ANNOTATION_DATA:166	reads:1607	mutation:U165X	
ANNOTATION_DATA:167	reads:860	mutation:G166X	
ANNOTATION_DATA:168	reads:869	mutation:G167X	
ANNOTATION_DATA:169	reads:1358	mutation:A168X	
ANNOTATION_DATA:170	reads:1509	mutation:A169X	
ANNOTATION_DATA:171	reads:1584	mutation:A170X	
ANNOTATION_DATA:172	reads:1782	mutation:A171X	
ANNOTATION_DATA:173	reads:867	mutation:U172X	
ANNOTATION_DATA:174	reads:2247	mutation:C173X	
ANNOTATION_DATA:175	reads:951	mutation:U174X	
ANNOTATION_DATA:176	reads:1208	mutation:C175X	
ANNOTATION_DATA:177	reads:2211	mutation:U176X	
ANNOTATION_DATA:178	reads:1320	mutation:A177X	
ANNOTATION_DATA:179	reads:1480	mutation:G178X	
ANNOTATION_DATA:180	reads:835	mutation:C179X	
ANNOTATION_DATA:181	reads:1596	mutation:A180X	
ANNOTATION_DATA:182	reads:1273	mutation:G181X	
ANNOTATION_DATA:183	reads:1502	mutation:U182X	
ANNOTATION_DATA:184	reads:952	mutation:G183X	
ANNOTATION_DATA:185	reads:1111	mutation:G184X	
ANNOTATION_DATA:186	reads:1237	mutation:C185X	
ANNOTATION_DATA:187	reads:1424	mutation:G186X	
ANNOTATION_DATA:188	reads:653	mutation:C187X	
ANNOTATION_DATA:189	reads:994	mutation:C188X	
ANNOTATION_DATA:190	reads:1281	mutation:C189X	
ANNOTATION_DATA:191	reads:1700	mutation:G190X	
ANNOTATION_DATA:192	reads:1280	mutation:A191X	
ANNOTATION_DATA:193	reads:1543	mutation:A192X	
ANNOTATION_DATA:194	reads:713	mutation:C193X	
ANNOTATION_DATA:195	reads:1858	mutation:A194X	
ANNOTATION_DATA:196	reads:1149	mutation:G195X	
ANNOTATION_DATA:197	reads:1050	mutation:G196X	
ANNOTATION_DATA:198	reads:900	mutation:G197X	
ANNOTATION_DATA:199	reads:1413	mutation:A198X	
ANNOTATION_DATA:200	reads:1758	mutation:C199X	
ANNOTATION_DATA:201	reads:1496	mutation:U200X	
ANNOTATION_DATA:202	reads:1472	mutation:U201X	
ANNOTATION_DATA:203	reads:1199	mutation:G202X	
ANNOTATION_DATA:204	reads:1361	mutation:A203X	
ANNOTATION_DATA:205	reads:1628	mutation:A204X	
ANNOTATION_DATA:206	reads:1359	mutation:A205X	
ANNOTATION_DATA:207	reads:847	mutation:G206X	
ANNOTATION_DATA:208	reads:787	mutation:C207X	
ANNOTATION_DATA:209	reads:1214	mutation:G208X	
ANNOTATION_DATA:210	reads:1492	mutation:A209X	
ANNOTATION_DATA:211	reads:1644	mutation:A210X	
ANNOTATION_DATA:212	reads:1242	mutation:A211X	
ANNOTATION_DATA:213	reads:1114	mutation:G212X	
ANNOTATION_DATA:214	reads:937	mutation:U213X	
ANNOTATION_DATA:215	reads:613	mutation:A214X	
ANNOTATION_DATA:216	reads:1212	mutation:A215X	
ANNOTATION_DATA:217	reads:1159	mutation:A216X	
ANNOTATION_DATA:218	reads:1158	mutation:G217X	
ANNOTATION_DATA:219	reads:557	mutation:C218X	
ANNOTATION_DATA:220	reads:838	mutation:C219X	
ANNOTATION_DATA:221	reads:1721	mutation:A220X	
ANNOTATION_DATA:222	reads:776	mutation:G221X	
ANNOTATION_DATA:223	reads:970	mutation:A222X	
ANNOTATION_DATA:224	reads:1200	mutation:G223X	
ANNOTATION_DATA:225	reads:496	mutation:G224X	
ANNOTATION_DATA:226	reads:1240	mutation:A225X	
ANNOTATION_DATA:227	reads:730	mutation:G226X	
ANNOTATION_DATA:228	reads:1210	mutation:A227X	
ANNOTATION_DATA:229	reads:1112	mutation:U228X	
ANNOTATION_DATA:230	reads:3034	mutation:C229X	
ANNOTATION_DATA:231	reads:1775	mutation:U230X	
ANNOTATION_DATA:232	reads:3624	mutation:C231X	
ANNOTATION_DATA:233	reads:1960	mutation:U232X	
ANNOTATION_DATA:234	reads:2752	mutation:C233X	
ANNOTATION_DATA:235	reads:1219	mutation:G234X	
ANNOTATION_DATA:236	reads:891	mutation:A235X	
ANNOTATION_DATA:237	reads:1681	mutation:C236X	
ANNOTATION_DATA:238	reads:1786	mutation:G237X	
ANNOTATION_DATA:239	reads:1518	mutation:C238X	
ANNOTATION_DATA:240	reads:1523	mutation:A239X	
ANNOTATION_DATA:241	reads:1054	mutation:G240X	
ANNOTATION_DATA:242	reads:552	mutation:G241X	
ANNOTATION_DATA:243	reads:1643	mutation:A242X	
ANNOTATION_DATA:244	reads:1309	mutation:C243X	
ANNOTATION_DATA:245	reads:1315	mutation:U244X	
ANNOTATION_DATA:246	reads:1921	mutation:C245X	
ANNOTATION_DATA:247	reads:1458	mutation:G246X	
ANNOTATION_DATA:248	reads:773	mutation:G247X	
ANNOTATION_DATA:249	reads:1325	mutation:C248X	
ANNOTATION_DATA:250	reads:2194	mutation:U249X	
ANNOTATION_DATA:251	reads:1941	mutation:U250X	
ANNOTATION_DATA:252	reads:2112	mutation:G251X	
ANNOTATION_DATA:253	reads:1838	mutation:C252X	
ANNOTATION_DATA:254	reads:1806	mutation:U253X	
ANNOTATION_DATA:255	reads:1478	mutation:G254X	
ANNOTATION_DATA:256	reads:898	mutation:A255X	
ANNOTATION_DATA:257	reads:1469	mutation:A256X	
ANNOTATION_DATA:258	reads:1675	mutation:G257X	
ANNOTATION_DATA:259	reads:1987	mutation:C258X	
ANNOTATION_DATA:260	reads:2195	mutation:G259X	
ANNOTATION_DATA:261	reads:1824	mutation:C260X	
ANNOTATION_DATA:262	reads:3317	mutation:G261X	
ANNOTATION_DATA:263	reads:1521	mutation:C262X	
ANNOTATION_DATA:264	reads:1317	mutation:A263X	
ANNOTATION_DATA:265	reads:1846	mutation:C264X	
ANNOTATION_DATA:266	reads:1498	mutation:G265X	
ANNOTATION_DATA:267	reads:2411	mutation:G266X	
ANNOTATION_DATA:268	reads:1809	mutation:C267X	
ANNOTATION_DATA:269	reads:2124	mutation:A268X	
ANNOTATION_DATA:270	reads:2225	mutation:A269X	
ANNOTATION_DATA:271	reads:933	mutation:G270X	
ANNOTATION_DATA:272	reads:1003	mutation:A271X	
ANNOTATION_DATA:273	reads:978	mutation:G272X	
ANNOTATION_DATA:274	reads:739	mutation:G273X	
ANNOTATION_DATA:275	reads:1176	mutation:C274X	
ANNOTATION_DATA:276	reads:1925	mutation:G275X	
ANNOTATION_DATA:277	reads:2244	mutation:A276X	
ANNOTATION_DATA:278	reads:1485	mutation:G277X	
ANNOTATION_DATA:279	reads:925	mutation:G278X	
ANNOTATION_DATA:280	reads:911	mutation:G279X	
ANNOTATION_DATA:281	reads:4350	mutation:G280X	
ANNOTATION_DATA:282	reads:1236	mutation:C281X	
ANNOTATION_DATA:283	reads:542	mutation:G282X	
ANNOTATION_DATA:284	reads:22	mutation:G283X	
ANNOTATION_DATA:285	reads:21	mutation:C284X	
ANNOTATION_DATA:286	reads:17	mutation:G285X	
ANNOTATION_DATA:287	reads:22	mutation:A286X	
ANNOTATION_DATA:288	reads:21	mutation:C287X	
ANNOTATION_DATA:289	reads:10	mutation:U288X	
ANNOTATION_DATA:290	reads:26	mutation:G289X	
ANNOTATION_DATA:291	reads:48	mutation:G290X	
ANNOTATION_DATA:292	reads:28	mutation:U291X	
ANNOTATION_DATA:293	reads:53	mutation:G292X	
ANNOTATION_DATA:294	reads:96	mutation:A293X	
ANNOTATION_DATA:295	reads:84	mutation:G294X	
ANNOTATION_DATA:296	reads:91	mutation:U295X	
ANNOTATION_DATA:297	reads:149	mutation:A296X	
ANNOTATION_DATA:298	reads:25	mutation:C297X	
ANNOTATION_DATA:299	reads:38	mutation:G298X	
ANNOTATION_DATA:300	reads:53	mutation:C299X	
ANNOTATION_DATA:301	reads:0	mutation:C300X	
ANNOTATION_DATA:302	reads:0	mutation:A301X	
ANNOTATION_DATA:303	reads:0	mutation:A302X	
ANNOTATION_DATA:304	reads:0	mutation:A303X	
ANNOTATION_DATA:305	reads:0	mutation:A304X	
ANNOTATION_DATA:306	reads:0	mutation:A305X	
ANNOTATION_DATA:307	reads:1	mutation:U306X	
ANNOTATION_DATA:308	reads:0	mutation:U307X	
ANNOTATION_DATA:309	reads:0	mutation:U308X	
ANNOTATION_DATA:310	reads:0	mutation:U309X	
ANNOTATION_DATA:311	reads:0	mutation:G310X	
ANNOTATION_DATA:312	reads:0	mutation:A311X	
ANNOTATION_DATA:313	reads:0	mutation:C312X	
ANNOTATION_DATA:314	reads:0	mutation:U313X	
ANNOTATION_DATA:315	reads:0	mutation:A314X	
ANNOTATION_DATA:316	reads:0	mutation:G315X	
ANNOTATION_DATA:317	reads:0	mutation:C316X	
ANNOTATION_DATA:318	reads:0	mutation:G317X	
ANNOTATION_DATA:319	reads:0	mutation:G318X	
ANNOTATION_DATA:320	reads:0	mutation:A319X	
ANNOTATION_DATA:321	reads:0	mutation:G320X	
ANNOTATION_DATA:322	reads:0	mutation:G321X	
ANNOTATION_DATA:323	reads:0	mutation:C322X	
ANNOTATION_DATA:324	reads:0	mutation:U323X	
ANNOTATION_DATA:325	reads:0	mutation:A324X	
ANNOTATION_DATA:326	reads:0	mutation:G325X	
ANNOTATION_DATA:327	reads:0	mutation:A326X	
ANNOTATION_DATA:328	reads:0	mutation:A327X	
ANNOTATION_DATA:329	reads:0	mutation:G328X	
ANNOTATION_DATA:330	reads:0	mutation:G329X	
ANNOTATION_DATA:331	reads:0	mutation:A330X	
ANNOTATION_DATA:332	reads:0	mutation:G331X	
ANNOTATION_DATA:333	reads:0	mutation:A332X	
ANNOTATION_DATA:334	reads:0	mutation:G333X	
ANNOTATION_DATA:335	reads:0	mutation:A334X	
ANNOTATION_DATA:336	reads:0	mutation:G335X	
ANNOTATION_DATA:337	reads:1	mutation:A336X	
ANNOTATION_DATA:338	reads:0	mutation:U337X	
ANNOTATION_DATA:339	reads:0	mutation:G338X	
ANNOTATION_DATA:340	reads:0	mutation:G339X	
ANNOTATION_DATA:341	reads:0	mutation:G340X	
ANNOTATION_DATA:342	reads:0	mutation:U341X	
ANNOTATION_DATA:343	reads:0	mutation:G342X	
ANNOTATION_DATA:344	reads:0	mutation:C343X	
ANNOTATION_DATA:345	reads:0	mutation:G344X	
ANNOTATION_DATA:346	reads:0	mutation:A345X	
ANNOTATION_DATA:347	reads:0	mutation:G346X	
ANNOTATION_DATA:348	reads:0	mutation:A347X	
ANNOTATION_DATA:349	reads:0	mutation:G348X	
ANNOTATION_DATA:350	reads:0	mutation:C349X	
ANNOTATION_DATA:351	reads:0	mutation:G350X	
ANNOTATION_DATA:352	reads:0	mutation:U351X	
ANNOTATION_DATA:353	reads:0	mutation:C352X	
ANNOTATION_DATA:354	reads:0	mutation:G353X	
ANNOTATION_DATA:355	reads:0	mutation:G354X	
ANNOTATION_DATA:356	reads:0	mutation:U355X	
ANNOTATION_DATA:357	reads:0	mutation:A356X	
ANNOTATION_DATA:358	reads:0	mutation:U357X	
ANNOTATION_DATA:359	reads:0	mutation:U358X	
ANNOTATION_DATA:360	reads:0	mutation:A359X	
ANNOTATION_DATA:361	reads:0	mutation:A360X	
ANNOTATION_DATA:362	reads:0	mutation:G361X	
ANNOTATION_DATA:363	reads:0	mutation:C362X	
ANNOTATION_DATA:364	reads:0	mutation:G363X	
ANNOTATION_DATA:365	reads:0	mutation:G364X	
ANNOTATION_DATA:366	reads:0	mutation:G365X	
ANNOTATION_DATA:367	reads:0	mutation:G366X	
ANNOTATION_DATA:368	reads:0	mutation:G367X	
ANNOTATION_DATA:369	reads:0	mutation:A368X	
ANNOTATION_DATA:370	reads:0	mutation:G369X	
ANNOTATION_DATA:371	reads:0	mutation:A370X	
ANNOTATION_DATA:372	reads:0	mutation:A371X	
ANNOTATION_DATA:373	reads:0	mutation:U372X	
ANNOTATION_DATA:374	reads:0	mutation:U373X	
ANNOTATION_DATA:375	reads:0	mutation:A374X	
ANNOTATION_DATA:376	reads:0	mutation:G375X	
ANNOTATION_DATA:377	reads:0	mutation:A376X	
ANNOTATION_DATA:378	reads:0	mutation:U377X	
ANNOTATION_DATA:379	reads:0	mutation:A378X	
ANNOTATION_DATA:380	reads:0	mutation:A379X	
ANNOTATION_DATA:381	reads:0	mutation:A380X	
ANNOTATION_DATA:382	reads:0	mutation:U381X	
ANNOTATION_DATA:383	reads:0	mutation:G382X	
ANNOTATION_DATA:384	reads:0	mutation:G383X	
ANNOTATION_DATA:385	reads:0	mutation:G384X	
ANNOTATION_DATA:386	reads:0	mutation:A385X	
ANNOTATION_DATA:387	reads:0	mutation:A386X	
ANNOTATION_DATA:388	reads:0	mutation:A387X	
ANNOTATION_DATA:389	reads:0	mutation:A388X	
ANNOTATION_DATA:390	reads:0	mutation:A389X	
ANNOTATION_DATA:391	reads:0	mutation:A390X	
ANNOTATION_DATA:392	reads:0	mutation:U391X	
ANNOTATION_DATA:393	reads:0	mutation:U392X	
ANNOTATION_DATA:394	reads:0	mutation:C393X	
ANNOTATION_DATA:395	reads:0	mutation:G394X	
ANNOTATION_DATA:396	reads:0	mutation:G395X	
ANNOTATION_DATA:397	reads:0	mutation:U396X	
ANNOTATION_DATA:398	reads:0	mutation:U397X	
ANNOTATION_DATA:399	reads:0	mutation:A398X	
ANNOTATION_DATA:400	reads:0	mutation:A399X	
ANNOTATION_DATA:401	reads:0	mutation:G400X	
ANNOTATION_DATA:402	reads:0	mutation:G401X	
ANNOTATION_DATA:403	reads:0	mutation:C402X	
ANNOTATION_DATA:404	reads:0	mutation:C403X	
ANNOTATION_DATA:405	reads:0	mutation:A404X	
ANNOTATION_DATA:406	reads:0	mutation:G405X	
ANNOTATION_DATA:407	reads:0	mutation:G406X	
ANNOTATION_DATA:408	reads:0	mutation:G407X	
ANNOTATION_DATA:409	reads:0	mutation:G408X	
ANNOTATION_DATA:410	reads:0	mutation:G409X	
ANNOTATION_DATA:411	reads:0	mutation:A410X	
ANNOTATION_DATA:412	reads:0	mutation:A411X	
ANNOTATION_DATA:413	reads:0	mutation:A412X	
ANNOTATION_DATA:414	reads:0	mutation:G413X	
ANNOTATION_DATA:415	reads:0	mutation:A414X	
ANNOTATION_DATA:416	reads:0	mutation:A415X	
ANNOTATION_DATA:417	reads:0	mutation:A416X	
ANNOTATION_DATA:418	reads:0	mutation:C417X	
ANNOTATION_DATA:419	reads:0	mutation:A418X	
ANNOTATION_DATA:420	reads:0	mutation:A419X	
ANNOTATION_DATA:421	reads:0	mutation:U420X	
ANNOTATION_DATA:422	reads:0	mutation:A421X	
ANNOTATION_DATA:423	reads:0	mutation:U422X	
ANNOTATION_DATA:424	reads:0	mutation:A423X	
ANNOTATION_DATA:425	reads:0	mutation:A424X	
ANNOTATION_DATA:426	reads:0	mutation:A425X	
ANNOTATION_DATA:427	reads:0	mutation:C426X	
ANNOTATION_DATA:428	reads:0	mutation:U427X	
ANNOTATION_DATA:429	reads:0	mutation:A428X	
ANNOTATION_DATA:430	reads:0	mutation:A429X	
ANNOTATION_DATA:431	reads:0	mutation:A430X	
ANNOTATION_DATA:432	reads:0	mutation:A431X	
ANNOTATION_DATA:433	reads:0	mutation:C432X	
ANNOTATION_DATA:434	reads:0	mutation:A433X	
ANNOTATION_DATA:435	reads:0	mutation:U434X	
ANNOTATION_DATA:436	reads:0	mutation:A435X	
ANNOTATION_DATA:437	reads:0	mutation:U436X	
ANNOTATION_DATA:438	reads:0	mutation:A437X	
ANNOTATION_DATA:439	reads:0	mutation:G438X	
ANNOTATION_DATA:440	reads:0	mutation:U439X	
ANNOTATION_DATA:441	reads:0	mutation:A440X	
ANNOTATION_DATA:442	reads:0	mutation:U441X	
ANNOTATION_DATA:443	reads:0	mutation:G442X	
ANNOTATION_DATA:444	reads:0	mutation:G443X	
ANNOTATION_DATA:445	reads:0	mutation:G444X	
ANNOTATION_DATA:446	reads:0	mutation:C445X	
ANNOTATION_DATA:447	reads:0	mutation:A446X	
ANNOTATION_DATA:448	reads:0	mutation:A447X	
ANNOTATION_DATA:449	reads:0	mutation:G448X	
ANNOTATION_DATA:450	reads:0	mutation:C449X	
ANNOTATION_DATA:451	reads:0	mutation:A450X	
ANNOTATION_DATA:452	reads:0	mutation:G451X	
ANNOTATION_DATA:453	reads:0	mutation:G452X	
ANNOTATION_DATA:454	reads:0	mutation:G453X	
ANNOTATION_DATA:455	reads:0	mutation:A454X	
ANNOTATION_DATA:456	reads:0	mutation:G455X	
ANNOTATION_DATA:457	reads:0	mutation:C456X	
ANNOTATION_DATA:458	reads:0	mutation:U457X	
ANNOTATION_DATA:459	reads:0	mutation:A458X	
ANNOTATION_DATA:460	reads:0	mutation:G459X	
ANNOTATION_DATA:461	reads:0	mutation:A460X	
ANNOTATION_DATA:462	reads:0	mutation:A461X	
ANNOTATION_DATA:463	reads:0	mutation:C462X	
ANNOTATION_DATA:464	reads:0	mutation:G463X	
ANNOTATION_DATA:465	reads:0	mutation:A464X	
ANNOTATION_DATA:466	reads:0	mutation:U465X	
ANNOTATION_DATA:467	reads:0	mutation:U466X	
ANNOTATION_DATA:468	reads:0	mutation:C467X	
ANNOTATION_DATA:469	reads:0	mutation:G468X	
ANNOTATION_DATA:470	reads:0	mutation:C469X	
ANNOTATION_DATA:471	reads:0	mutation:A470X	
ANNOTATION_DATA:472	reads:0	mutation:G471X	
ANNOTATION_DATA:473	reads:0	mutation:U472X	
ANNOTATION_DATA:474	reads:0	mutation:U473X	
ANNOTATION_DATA:475	reads:0	mutation:A474X	
ANNOTATION_DATA:476	reads:0	mutation:A475X	
ANNOTATION_DATA:477	reads:0	mutation:U476X	
ANNOTATION_DATA:478	reads:0	mutation:C477X	
ANNOTATION_DATA:479	reads:0	mutation:C478X	
ANNOTATION_DATA:480	reads:0	mutation:U479X	
ANNOTATION_DATA:481	reads:0	mutation:G480X	
ANNOTATION_DATA:482	reads:0	mutation:G481X	
ANNOTATION_DATA:483	reads:0	mutation:C482X	
ANNOTATION_DATA:484	reads:0	mutation:C483X	
ANNOTATION_DATA:485	reads:0	mutation:U484X	
ANNOTATION_DATA:486	reads:0	mutation:U485X	
ANNOTATION_DATA:487	reads:0	mutation:U486X	
ANNOTATION_DATA:488	reads:0	mutation:U487X	
ANNOTATION_DATA:489	reads:0	mutation:A488X	
ANNOTATION_DATA:490	reads:0	mutation:G489X	
ANNOTATION_DATA:491	reads:0	mutation:A490X	
ANNOTATION_DATA:492	reads:0	mutation:G491X	
ANNOTATION_DATA:493	reads:0	mutation:A492X	
ANNOTATION_DATA:494	reads:0	mutation:C493X	
ANNOTATION_DATA:495	reads:0	mutation:A494X	
ANNOTATION_DATA:496	reads:0	mutation:U495X	
ANNOTATION_DATA:497	reads:0	mutation:C496X	
ANNOTATION_DATA:498	reads:0	mutation:A497X	
ANNOTATION_DATA:499	reads:0	mutation:G498X	
ANNOTATION_DATA:500	reads:0	mutation:A499X	
ANNOTATION_DATA:501	reads:0	mutation:A500X	
ANNOTATION_DATA:502	reads:0	mutation:G501X	
ANNOTATION_DATA:503	reads:0	mutation:G502X	
ANNOTATION_DATA:504	reads:0	mutation:C503X	
ANNOTATION_DATA:505	reads:0	mutation:U504X	
ANNOTATION_DATA:506	reads:0	mutation:G505X	
ANNOTATION_DATA:507	reads:0	mutation:U506X	
ANNOTATION_DATA:508	reads:0	mutation:A507X	
ANNOTATION_DATA:509	reads:0	mutation:G508X	
ANNOTATION_DATA:510	reads:0	mutation:A509X	
ANNOTATION_DATA:511	reads:0	mutation:C510X	
ANNOTATION_DATA:512	reads:0	mutation:A511X	
ANNOTATION_DATA:513	reads:0	mutation:A512X	
ANNOTATION_DATA:514	reads:0	mutation:A513X	
ANNOTATION_DATA:515	reads:0	mutation:U514X	
ANNOTATION_DATA:516	reads:0	mutation:A515X	
ANNOTATION_DATA:517	reads:0	mutation:C516X	
ANNOTATION_DATA:518	reads:0	mutation:U517X	
ANNOTATION_DATA:519	reads:0	mutation:G518X	
ANNOTATION_DATA:520	reads:0	mutation:G519X	
ANNOTATION_DATA:521	reads:0	mutation:G520X	
ANNOTATION_DATA:522	reads:0	mutation:A521X	
ANNOTATION_DATA:523	reads:0	mutation:C522X	
ANNOTATION_DATA:524	reads:0	mutation:A523X	
ANNOTATION_DATA:525	reads:0	mutation:G524X	
ANNOTATION_DATA:526	reads:0	mutation:C525X	
ANNOTATION_DATA:527	reads:0	mutation:U526X	
ANNOTATION_DATA:528	reads:0	mutation:A527X	
ANNOTATION_DATA:529	reads:0	mutation:C528X	
ANNOTATION_DATA:530	reads:0	mutation:A529X	
ANNOTATION_DATA:531	reads:0	mutation:A530X	
ANNOTATION_DATA:532	reads:0	mutation:C531X	
ANNOTATION_DATA:533	reads:0	mutation:C532X	
ANNOTATION_DATA:534	reads:0	mutation:A533X	
ANNOTATION_DATA:535	reads:0	mutation:U534X	
ANNOTATION_DATA:536	reads:0	mutation:C535X	
ANNOTATION_DATA:537	reads:0	mutation:C536X	
ANNOTATION_DATA:538	reads:0	mutation:C537X	
ANNOTATION_DATA:539	reads:0	mutation:U538X	
ANNOTATION_DATA:540	reads:0	mutation:U539X	
ANNOTATION_DATA:541	reads:0	mutation:C540X	
ANNOTATION_DATA:542	reads:0	mutation:A541X	
ANNOTATION_DATA:543	reads:0	mutation:G542X	
ANNOTATION_DATA:544	reads:0	mutation:A543X	
ANNOTATION_DATA:545	reads:0	mutation:C544X	
ANNOTATION_DATA:546	reads:0	mutation:A545X	
ANNOTATION_DATA:547	reads:0	mutation:G546X	
ANNOTATION_DATA:548	reads:0	mutation:G547X	
ANNOTATION_DATA:549	reads:0	mutation:A548X	
ANNOTATION_DATA:550	reads:0	mutation:U549X	
ANNOTATION_DATA:551	reads:0	mutation:C550X	
ANNOTATION_DATA:552	reads:0	mutation:A551X	
ANNOTATION_DATA:553	reads:0	mutation:G552X	
ANNOTATION_DATA:554	reads:0	mutation:A553X	
ANNOTATION_DATA:555	reads:0	mutation:A554X	
ANNOTATION_DATA:556	reads:0	mutation:G555X	
ANNOTATION_DATA:557	reads:0	mutation:A556X	
ANNOTATION_DATA:558	reads:0	mutation:A557X	
ANNOTATION_DATA:559	reads:0	mutation:C558X	
ANNOTATION_DATA:560	reads:0	mutation:U559X	
ANNOTATION_DATA:561	reads:0	mutation:U560X	
ANNOTATION_DATA:562	reads:0	mutation:A561X	
ANNOTATION_DATA:563	reads:0	mutation:G562X	
ANNOTATION_DATA:564	reads:0	mutation:A563X	
ANNOTATION_DATA:565	reads:0	mutation:U564X	
ANNOTATION_DATA:566	reads:0	mutation:C565X	

REACTIVITY:1	0.0000	0.0000	0.0000	0.0000	0.0000	0.0000	0.0000	0.0000	0.0000	0.0000	0.0000	0.0000	0.0000	0.0000	0.0000	0.0000	0.0000	201.0000	1416.0000	710.0000	784.0000	919.0000	2551.0000	2034.0000	725.0000	791.0000	807.0000	488.0000	632.0000	2040.0000	657.0000	940.0000	814.0000	742.0000	1098.0000	810.0000	1047.0000	1375.0000	2869.0000	1119.0000	1851.0000	952.0000	1122.0000	904.0000	1130.0000	676.0000	1051.0000	1440.0000	1264.0000	884.0000	773.0000	631.0000	625.0000	802.0000	1005.0000	678.0000	863.0000	656.0000	1159.0000	1359.0000	1513.0000	1160.0000	1503.0000	1251.0000	956.0000	485.0000	994.0000	923.0000	611.0000	1233.0000	1276.0000	538.0000	1078.0000	977.0000	804.0000	541.0000	1030.0000	978.0000	1116.0000	986.0000	1506.0000	1477.0000	908.0000	756.0000	1353.0000	1505.0000	1535.0000	860.0000	1038.0000	1129.0000	973.0000	1261.0000	1054.0000	1144.0000	1036.0000	1186.0000	1325.0000	1037.0000	1217.0000	986.0000	1050.0000	1416.0000	1284.0000	1310.0000	1455.0000	986.0000	1422.0000	1001.0000	1184.0000	1134.0000	1583.0000	1478.0000	1478.0000	2154.0000	2008.0000	1374.0000	1592.0000	1562.0000	1406.0000	1437.0000	825.0000	1519.0000	630.0000	1219.0000	1223.0000	1404.0000	1496.0000	1733.0000	1070.0000	1454.0000	1109.0000	1278.0000	1197.0000	1123.0000	1093.0000	1183.0000	806.0000	983.0000	842.0000	738.0000	1191.0000	861.0000	1042.0000	1492.0000	1501.0000	823.0000	1500.0000	883.0000	949.0000	8677.0000	7445.0000	23472.0000	5175.0000	1028.0000	1164.0000	1285.0000	1488.0000	783.0000	860.0000	642.0000	1710.0000	1350.0000	1203.0000	1388.0000	1607.0000	860.0000	869.0000	1358.0000	1509.0000	1584.0000	1782.0000	867.0000	2247.0000	951.0000	1208.0000	2211.0000	1320.0000	1480.0000	835.0000	1596.0000	1273.0000	1502.0000	952.0000	1111.0000	1237.0000	1424.0000	653.0000	994.0000	1281.0000	1700.0000	1280.0000	1543.0000	713.0000	1858.0000	1149.0000	1050.0000	900.0000	1413.0000	1758.0000	1496.0000	1472.0000	1199.0000	1361.0000	1628.0000	1359.0000	847.0000	787.0000	1214.0000	1492.0000	1644.0000	1242.0000	1114.0000	937.0000	613.0000	1212.0000	1159.0000	1158.0000	557.0000	838.0000	1721.0000	776.0000	970.0000	1200.0000	496.0000	1240.0000	730.0000	1210.0000	1112.0000	3034.0000	1775.0000	3624.0000	1960.0000	2752.0000	1219.0000	891.0000	1681.0000	1786.0000	1518.0000	1523.0000	1054.0000	552.0000	1643.0000	1309.0000	1315.0000	1921.0000	1458.0000	773.0000	1325.0000	2194.0000	1941.0000	2112.0000	1838.0000	1806.0000	1478.0000	898.0000	1469.0000	1675.0000	1987.0000	2195.0000	1824.0000	3317.0000	1521.0000	1317.0000	1846.0000	1498.0000	2411.0000	1809.0000	2124.0000	2225.0000	933.0000	1003.0000	978.0000	739.0000	1176.0000	1925.0000	2244.0000	1485.0000	925.0000	911.0000	4350.0000	1236.0000	542.0000	22.0000	21.0000	17.0000	22.0000	21.0000	10.0000	26.0000	48.0000	28.0000	53.0000	96.0000	84.0000	91.0000	149.0000	25.0000	38.0000	53.0000	0.0000	0.0000	0.0000	0.0000	0.0000	0.0000	1.0000	0.0000	0.0000	0.0000	0.0000	0.0000	0.0000	0.0000	0.0000	0.0000	0.0000	0.0000	0.0000	0.0000	0.0000	0.0000	0.0000	0.0000	0.0000	0.0000	0.0000	0.0000	0.0000	0.0000	0.0000	0.0000	0.0000	0.0000	0.0000	0.0000	1.0000	0.0000	0.0000	0.0000	0.0000	0.0000	0.0000	0.0000	0.0000	0.0000	0.0000	0.0000	0.0000	0.0000	0.0000	0.0000	0.0000	0.0000	0.0000	0.0000	0.0000	0.0000	0.0000	0.0000	0.0000	0.0000	0.0000	0.0000	0.0000	0.0000	0.0000	0.0000	0.0000	0.0000	0.0000	0.0000	0.0000	0.0000	0.0000	0.0000	0.0000	0.0000	0.0000	0.0000	0.0000	0.0000	0.0000	0.0000	0.0000	0.0000	0.0000	0.0000	0.0000	0.0000	0.0000	0.0000	0.0000	0.0000	0.0000	0.0000	0.0000	0.0000	0.0000	0.0000	0.0000	0.0000	0.0000	0.0000	0.0000	0.0000	0.0000	0.0000	0.0000	0.0000	0.0000	0.0000	0.0000	0.0000	0.0000	0.0000	0.0000	0.0000	0.0000	0.0000	0.0000	0.0000	0.0000	0.0000	0.0000	0.0000	0.0000	0.0000	0.0000	0.0000	0.0000	0.0000	0.0000	0.0000	0.0000	0.0000	0.0000	0.0000	0.0000	0.0000	0.0000	0.0000	0.0000	0.0000	0.0000	0.0000	0.0000	0.0000	0.0000	0.0000	0.0000	0.0000	0.0000	0.0000	0.0000	0.0000	0.0000	0.0000	0.0000	0.0000	0.0000	0.0000	0.0000	0.0000	0.0000	0.0000	0.0000	0.0000	0.0000	0.0000	0.0000	0.0000	0.0000	0.0000	0.0000	0.0000	0.0000	0.0000	0.0000	0.0000	0.0000	0.0000	0.0000	0.0000	0.0000	0.0000	0.0000	0.0000	0.0000	0.0000	0.0000	0.0000	0.0000	0.0000	0.0000	0.0000	0.0000	0.0000	0.0000	0.0000	0.0000	0.0000	0.0000	0.0000	0.0000	0.0000	0.0000	0.0000	0.0000	0.0000	0.0000	0.0000	0.0000	0.0000	0.0000	0.0000	0.0000	0.0000	0.0000	0.0000	0.0000	0.0000	0.0000	0.0000	0.0000	0.0000	0.0000	0.0000	0.0000	0.0000	0.0000	0.0000	0.0000	0.0000	0.0000	0.0000	0.0000	0.0000	0.0000	0.0000	0.0000	0.0000	0.0000	0.0000	0.0000	0.0000	0.0000	0.0000	0.0000	0.0000	0.0000	0.0000	0.0000	0.0000	0.0000	0.0000	0.0000	0.0000	0.0000	0.0000	0.0000	0.0000	0.0000	0.0000	0.0000	0.0000
REACTIVITY:2	0.0000	0.0000	0.0000	0.0000	0.0000	0.0000	0.0000	0.0000	0.0000	0.0000	0.0000	0.0000	0.0000	0.0000	0.0000	0.0000	0.0000	0.0000	0.0000	0.0000	0.0000	0.0000	0.0000	0.0000	0.0000	0.0000	0.0000	0.0000	0.0000	0.0000	0.0000	0.0000	0.0000	0.0000	0.0000	0.0000	0.0000	0.0000	0.0000	0.0000	0.0000	0.0000	0.0000	0.0000	0.0000	0.0000	0.0000	0.0000	0.0000	0.0000	0.0000	0.0000	0.0000	0.0000	0.0000	0.0000	0.0000	0.0000	0.0000	0.0000	0.0000	0.0000	0.0000	0.0000	0.0000	0.0000	0.0000	0.0000	0.0000	0.0000	0.0000	0.0000	0.0000	0.0000	0.0000	0.0000	0.0000	0.0000	0.0000	0.0000	0.0000	0.0000	0.0000	0.0000	0.0000	0.0000	0.0000	0.0000	0.0000	0.0000	0.0000	0.0000	0.0000	0.0000	0.0000	0.0000	0.0000	0.0000	0.0000	0.0000	0.0000	0.0000	0.0000	0.0000	0.0000	0.0000	0.0000	0.0000	0.0000	0.0000	0.0000	0.0000	0.0000	0.0000	0.0000	0.0000	0.0000	0.0000	0.0000	0.0000	0.0000	0.0000	0.0000	0.0000	0.0000	0.0000	0.0000	0.0000	0.0000	0.0000	0.0000	0.0000	0.0000	0.0000	0.0000	0.0000	0.0000	0.0000	0.0000	0.0000	0.0000	0.0000	0.0000	0.0000	0.0000	0.0000	0.0000	0.0000	0.0000	0.0000	0.0000	0.0000	0.0000	0.0000	0.0000	0.0000	0.0000	0.0000	0.0000	0.0000	0.0000	0.0000	0.0000	0.0000	0.0000	0.0000	0.0000	0.0000	0.0000	0.0000	0.0000	0.0000	0.0000	0.0000	0.0000	0.0000	0.0000	0.0000	0.0000	0.0000	0.0000	0.0000	0.0000	0.0000	0.0000	0.0000	0.0000	0.0000	0.0000	0.0000	0.0000	0.0000	0.0000	0.0000	0.0000	0.0000	0.0000	0.0000	0.0000	0.0000	0.0000	0.0000	0.0000	0.0000	0.0000	0.0000	0.0000	0.0000	0.0000	0.0000	0.0000	0.0000	0.0000	0.0000	0.0000	0.0000	0.0000	0.0000	0.0000	0.0000	0.0000	0.0000	0.0000	0.0000	0.0000	0.0000	0.0000	0.0000	0.0000	0.0000	0.0000	0.0000	0.0000	0.0000	0.0000	0.0000	0.0000	0.0000	0.0000	0.0000	0.0000	0.0000	0.0000	0.0000	0.0000	0.0000	0.0000	0.0000	0.0000	0.0000	0.0000	0.0000	0.0000	0.0000	0.0000	0.0000	0.0000	0.0000	0.0000	0.0000	0.0000	0.0000	0.0000	0.0000	0.0000	0.0000	0.0000	0.0000	0.0000	0.0000	0.0000	0.0000	0.0000	0.0000	0.0000	0.0000	0.0000	0.0000	0.0000	0.0000	0.0000	0.0000	0.0000	0.0000	0.0000	0.0000	0.0000	0.0000	0.0000	0.0000	0.0000	0.0000	0.0000	0.0000	0.0000	0.0000	0.0000	0.0000	0.0000	0.0000	0.0000	0.0000	0.0000	0.0000	0.0000	0.0000	0.0000	0.0000	0.0000	0.0000	0.0000	0.0000	0.0000	0.0000	0.0000	0.0000	0.0000	0.0000	0.0000	0.0000	0.0000	0.0000	0.0000	0.0000	0.0000	0.0000	0.0000	0.0000	0.0000	0.0000	0.0000	0.0000	0.0000	0.0000	0.0000	0.0000	0.0000	0.0000	0.0000	0.0000	0.0000	0.0000	0.0000	0.0000	0.0000	0.0000	0.0000	0.0000	0.0000	0.0000	0.0000	0.0000	0.0000	0.0000	0.0000	0.0000	0.0000	0.0000	0.0000	0.0000	0.0000	0.0000	0.0000	0.0000	0.0000	0.0000	0.0000	0.0000	0.0000	0.0000	0.0000	0.0000	0.0000	0.0000	0.0000	0.0000	0.0000	0.0000	0.0000	0.0000	0.0000	0.0000	0.0000	0.0000	0.0000	0.0000	0.0000	0.0000	0.0000	0.0000	0.0000	0.0000	0.0000	0.0000	0.0000	0.0000	0.0000	0.0000	0.0000	0.0000	0.0000	0.0000	0.0000	0.0000	0.0000	0.0000	0.0000	0.0000	0.0000	0.0000	0.0000	0.0000	0.0000	0.0000	0.0000	0.0000	0.0000	0.0000	0.0000	0.0000	0.0000	0.0000	0.0000	0.0000	0.0000	0.0000	0.0000	0.0000	0.0000	0.0000	0.0000	0.0000	0.0000	0.0000	0.0000	0.0000	0.0000	0.0000	0.0000	0.0000	0.0000	0.0000	0.0000	0.0000	0.0000	0.0000	0.0000	0.0000	0.0000	0.0000	0.0000	0.0000	0.0000	0.0000	0.0000	0.0000	0.0000	0.0000	0.0000	0.0000	0.0000	0.0000	0.0000	0.0000	0.0000	0.0000	0.0000	0.0000	0.0000	0.0000	0.0000	0.0000	0.0000	0.0000	0.0000	0.0000	0.0000	0.0000	0.0000	0.0000	0.0000	0.0000	0.0000	0.0000	0.0000	0.0000	0.0000	0.0000	0.0000	0.0000	0.0000	0.0000	0.0000	0.0000	0.0000	0.0000	0.0000	0.0000	0.0000	0.0000	0.0000	0.0000	0.0000	0.0000	0.0000	0.0000	0.0000	0.0000	0.0000	0.0000	0.0000	0.0000	0.0000	0.0000	0.0000	0.0000	0.0000	0.0000	0.0000	0.0000	0.0000	0.0000	0.0000	0.0000	0.0000	0.0000	0.0000	0.0000	0.0000	0.0000	0.0000	0.0000	0.0000	0.0000	0.0000	0.0000	0.0000	0.0000	0.0000	0.0000	0.0000	0.0000	0.0000	0.0000	0.0000	0.0000	0.0000	0.0000	0.0000	0.0000	0.0000	0.0000	0.0000	0.0000	0.0000	0.0000	0.0000	0.0000	0.0000	0.0000	0.0000	0.0000	0.0000	0.0000	0.0000
REACTIVITY:3	0.0000	0.0000	0.0000	0.0000	0.0000	0.0000	0.0000	0.0000	0.0000	0.0000	0.0000	0.0000	0.0000	0.0000	0.0000	0.0000	0.0000	0.0000	0.0000	0.0000	0.0000	0.0000	0.0000	0.0000	0.0000	0.0000	0.0000	0.0000	0.0000	0.0000	0.0000	0.0000	0.0000	0.0000	0.0000	0.0000	0.0000	0.0000	0.0000	0.0000	0.0000	0.0000	0.0000	0.0000	0.0000	0.0000	0.0000	0.0000	0.0000	0.0000	0.0000	0.0000	0.0000	0.0000	0.0000	0.0000	0.0000	0.0000	0.0000	0.0000	0.0000	0.0000	0.0000	0.0000	0.0000	0.0000	0.0000	0.0000	0.0000	0.0000	0.0000	0.0000	0.0000	0.0000	0.0000	0.0000	0.0000	0.0000	0.0000	0.0000	0.0000	0.0000	0.0000	0.0000	0.0000	0.0000	0.0000	0.0000	0.0000	0.0000	0.0000	0.0000	0.0000	0.0000	0.0000	0.0000	0.0000	0.0000	0.0000	0.0000	0.0000	0.0000	0.0000	0.0000	0.0000	0.0000	0.0000	0.0000	0.0000	0.0000	0.0000	0.0000	0.0000	0.0000	0.0000	0.0000	0.0000	0.0000	0.0000	0.0000	0.0000	0.0000	0.0000	0.0000	0.0000	0.0000	0.0000	0.0000	0.0000	0.0000	0.0000	0.0000	0.0000	0.0000	0.0000	0.0000	0.0000	0.0000	0.0000	0.0000	0.0000	0.0000	0.0000	0.0000	0.0000	0.0000	0.0000	0.0000	0.0000	0.0000	0.0000	0.0000	0.0000	0.0000	0.0000	0.0000	0.0000	0.0000	0.0000	0.0000	0.0000	0.0000	0.0000	0.0000	0.0000	0.0000	0.0000	0.0000	0.0000	0.0000	0.0000	0.0000	0.0000	0.0000	0.0000	0.0000	0.0000	0.0000	0.0000	0.0000	0.0000	0.0000	0.0000	0.0000	0.0000	0.0000	0.0000	0.0000	0.0000	0.0000	0.0000	0.0000	0.0000	0.0000	0.0000	0.0000	0.0000	0.0000	0.0000	0.0000	0.0000	0.0000	0.0000	0.0000	0.0000	0.0000	0.0000	0.0000	0.0000	0.0000	0.0000	0.0000	0.0000	0.0000	0.0000	0.0000	0.0000	0.0000	0.0000	0.0000	0.0000	0.0000	0.0000	0.0000	0.0000	0.0000	0.0000	0.0000	0.0000	0.0000	0.0000	0.0000	0.0000	0.0000	0.0000	0.0000	0.0000	0.0000	0.0000	0.0000	0.0000	0.0000	0.0000	0.0000	0.0000	0.0000	0.0000	0.0000	0.0000	0.0000	0.0000	0.0000	0.0000	0.0000	0.0000	0.0000	0.0000	0.0000	0.0000	0.0000	0.0000	0.0000	0.0000	0.0000	0.0000	0.0000	0.0000	0.0000	0.0000	0.0000	0.0000	0.0000	0.0000	0.0000	0.0000	0.0000	0.0000	0.0000	0.0000	0.0000	0.0000	0.0000	0.0000	0.0000	0.0000	0.0000	0.0000	0.0000	0.0000	0.0000	0.0000	0.0000	0.0000	0.0000	0.0000	0.0000	0.0000	0.0000	0.0000	0.0000	0.0000	0.0000	0.0000	0.0000	0.0000	0.0000	0.0000	0.0000	0.0000	0.0000	0.0000	0.0000	0.0000	0.0000	0.0000	0.0000	0.0000	0.0000	0.0000	0.0000	0.0000	0.0000	0.0000	0.0000	0.0000	0.0000	0.0000	0.0000	0.0000	0.0000	0.0000	0.0000	0.0000	0.0000	0.0000	0.0000	0.0000	0.0000	0.0000	0.0000	0.0000	0.0000	0.0000	0.0000	0.0000	0.0000	0.0000	0.0000	0.0000	0.0000	0.0000	0.0000	0.0000	0.0000	0.0000	0.0000	0.0000	0.0000	0.0000	0.0000	0.0000	0.0000	0.0000	0.0000	0.0000	0.0000	0.0000	0.0000	0.0000	0.0000	0.0000	0.0000	0.0000	0.0000	0.0000	0.0000	0.0000	0.0000	0.0000	0.0000	0.0000	0.0000	0.0000	0.0000	0.0000	0.0000	0.0000	0.0000	0.0000	0.0000	0.0000	0.0000	0.0000	0.0000	0.0000	0.0000	0.0000	0.0000	0.0000	0.0000	0.0000	0.0000	0.0000	0.0000	0.0000	0.0000	0.0000	0.0000	0.0000	0.0000	0.0000	0.0000	0.0000	0.0000	0.0000	0.0000	0.0000	0.0000	0.0000	0.0000	0.0000	0.0000	0.0000	0.0000	0.0000	0.0000	0.0000	0.0000	0.0000	0.0000	0.0000	0.0000	0.0000	0.0000	0.0000	0.0000	0.0000	0.0000	0.0000	0.0000	0.0000	0.0000	0.0000	0.0000	0.0000	0.0000	0.0000	0.0000	0.0000	0.0000	0.0000	0.0000	0.0000	0.0000	0.0000	0.0000	0.0000	0.0000	0.0000	0.0000	0.0000	0.0000	0.0000	0.0000	0.0000	0.0000	0.0000	0.0000	0.0000	0.0000	0.0000	0.0000	0.0000	0.0000	0.0000	0.0000	0.0000	0.0000	0.0000	0.0000	0.0000	0.0000	0.0000	0.0000	0.0000	0.0000	0.0000	0.0000	0.0000	0.0000	0.0000	0.0000	0.0000	0.0000	0.0000	0.0000	0.0000	0.0000	0.0000	0.0000	0.0000	0.0000	0.0000	0.0000	0.0000	0.0000	0.0000	0.0000	0.0000	0.0000	0.0000	0.0000	0.0000	0.0000	0.0000	0.0000	0.0000	0.0000	0.0000	0.0000	0.0000	0.0000	0.0000	0.0000	0.0000	0.0000	0.0000	0.0000	0.0000	0.0000	0.0000	0.0000	0.0000	0.0000	0.0000	0.0000	0.0000	0.0000	0.0000	0.0000	0.0000	0.0000	0.0000	0.0000	0.0000	0.0000	0.0000	0.0000	0.0000	0.0000	0.0000	0.0000	0.0000	0.0000	0.0000	0.0000	0.0000	0.0000	0.0000	0.0000	0.0000	0.0000	0.0000	0.0000	0.0000
REACTIVITY:4	0.0000	0.0000	0.0000	0.0000	0.0000	0.0000	0.0000	0.0000	0.0000	0.0000	0.0000	0.0000	0.0000	0.0000	0.0000	0.0000	0.0000	0.0000	0.0000	0.0000	0.0000	0.0000	0.0000	0.0000	0.0000	0.0000	0.0000	0.0000	0.0000	0.0000	0.0000	0.0000	0.0000	0.0000	0.0000	0.0000	0.0000	0.0000	0.0000	0.0000	0.0000	0.0000	0.0000	0.0000	0.0000	0.0000	0.0000	0.0000	0.0000	0.0000	0.0000	0.0000	0.0000	0.0000	0.0000	0.0000	0.0000	0.0000	0.0000	0.0000	0.0000	0.0000	0.0000	0.0000	0.0000	0.0000	0.0000	0.0000	0.0000	0.0000	0.0000	0.0000	0.0000	0.0000	0.0000	0.0000	0.0000	0.0000	0.0000	0.0000	0.0000	0.0000	0.0000	0.0000	0.0000	0.0000	0.0000	0.0000	0.0000	0.0000	0.0000	0.0000	0.0000	0.0000	0.0000	0.0000	0.0000	0.0000	0.0000	0.0000	0.0000	0.0000	0.0000	0.0000	0.0000	0.0000	0.0000	0.0000	0.0000	0.0000	0.0000	0.0000	0.0000	0.0000	0.0000	0.0000	0.0000	0.0000	0.0000	0.0000	0.0000	0.0000	0.0000	0.0000	0.0000	0.0000	0.0000	0.0000	0.0000	0.0000	0.0000	0.0000	0.0000	0.0000	0.0000	0.0000	0.0000	0.0000	0.0000	0.0000	0.0000	0.0000	0.0000	0.0000	0.0000	0.0000	0.0000	0.0000	0.0000	0.0000	0.0000	0.0000	0.0000	0.0000	0.0000	0.0000	0.0000	0.0000	0.0000	0.0000	0.0000	0.0000	0.0000	0.0000	0.0000	0.0000	0.0000	0.0000	0.0000	0.0000	0.0000	0.0000	0.0000	0.0000	0.0000	0.0000	0.0000	0.0000	0.0000	0.0000	0.0000	0.0000	0.0000	0.0000	0.0000	0.0000	0.0000	0.0000	0.0000	0.0000	0.0000	0.0000	0.0000	0.0000	0.0000	0.0000	0.0000	0.0000	0.0000	0.0000	0.0000	0.0000	0.0000	0.0000	0.0000	0.0000	0.0000	0.0000	0.0000	0.0000	0.0000	0.0000	0.0000	0.0000	0.0000	0.0000	0.0000	0.0000	0.0000	0.0000	0.0000	0.0000	0.0000	0.0000	0.0000	0.0000	0.0000	0.0000	0.0000	0.0000	0.0000	0.0000	0.0000	0.0000	0.0000	0.0000	0.0000	0.0000	0.0000	0.0000	0.0000	0.0000	0.0000	0.0000	0.0000	0.0000	0.0000	0.0000	0.0000	0.0000	0.0000	0.0000	0.0000	0.0000	0.0000	0.0000	0.0000	0.0000	0.0000	0.0000	0.0000	0.0000	0.0000	0.0000	0.0000	0.0000	0.0000	0.0000	0.0000	0.0000	0.0000	0.0000	0.0000	0.0000	0.0000	0.0000	0.0000	0.0000	0.0000	0.0000	0.0000	0.0000	0.0000	0.0000	0.0000	0.0000	0.0000	0.0000	0.0000	0.0000	0.0000	0.0000	0.0000	0.0000	0.0000	0.0000	0.0000	0.0000	0.0000	0.0000	0.0000	0.0000	0.0000	0.0000	0.0000	0.0000	0.0000	0.0000	0.0000	0.0000	0.0000	0.0000	0.0000	0.0000	0.0000	0.0000	0.0000	0.0000	0.0000	0.0000	0.0000	0.0000	0.0000	0.0000	0.0000	0.0000	0.0000	0.0000	0.0000	0.0000	0.0000	0.0000	0.0000	0.0000	0.0000	0.0000	0.0000	0.0000	0.0000	0.0000	0.0000	0.0000	0.0000	0.0000	0.0000	0.0000	0.0000	0.0000	0.0000	0.0000	0.0000	0.0000	0.0000	0.0000	0.0000	0.0000	0.0000	0.0000	0.0000	0.0000	0.0000	0.0000	0.0000	0.0000	0.0000	0.0000	0.0000	0.0000	0.0000	0.0000	0.0000	0.0000	0.0000	0.0000	0.0000	0.0000	0.0000	0.0000	0.0000	0.0000	0.0000	0.0000	0.0000	0.0000	0.0000	0.0000	0.0000	0.0000	0.0000	0.0000	0.0000	0.0000	0.0000	0.0000	0.0000	0.0000	0.0000	0.0000	0.0000	0.0000	0.0000	0.0000	0.0000	0.0000	0.0000	0.0000	0.0000	0.0000	0.0000	0.0000	0.0000	0.0000	0.0000	0.0000	0.0000	0.0000	0.0000	0.0000	0.0000	0.0000	0.0000	0.0000	0.0000	0.0000	0.0000	0.0000	0.0000	0.0000	0.0000	0.0000	0.0000	0.0000	0.0000	0.0000	0.0000	0.0000	0.0000	0.0000	0.0000	0.0000	0.0000	0.0000	0.0000	0.0000	0.0000	0.0000	0.0000	0.0000	0.0000	0.0000	0.0000	0.0000	0.0000	0.0000	0.0000	0.0000	0.0000	0.0000	0.0000	0.0000	0.0000	0.0000	0.0000	0.0000	0.0000	0.0000	0.0000	0.0000	0.0000	0.0000	0.0000	0.0000	0.0000	0.0000	0.0000	0.0000	0.0000	0.0000	0.0000	0.0000	0.0000	0.0000	0.0000	0.0000	0.0000	0.0000	0.0000	0.0000	0.0000	0.0000	0.0000	0.0000	0.0000	0.0000	0.0000	0.0000	0.0000	0.0000	0.0000	0.0000	0.0000	0.0000	0.0000	0.0000	0.0000	0.0000	0.0000	0.0000	0.0000	0.0000	0.0000	0.0000	0.0000	0.0000	0.0000	0.0000	0.0000	0.0000	0.0000	0.0000	0.0000	0.0000	0.0000	0.0000	0.0000	0.0000	0.0000	0.0000	0.0000	0.0000	0.0000	0.0000	0.0000	0.0000	0.0000	0.0000	0.0000	0.0000	0.0000	0.0000	0.0000	0.0000	0.0000	0.0000	0.0000	0.0000	0.0000	0.0000	0.0000	0.0000	0.0000	0.0000	0.0000	0.0000	0.0000	0.0000	0.0000	0.0000	0.0000	0.0000	0.0000	0.0000	0.0000	0.0000	0.0000
REACTIVITY:5	0.0000	0.0000	0.0000	0.0000	0.0000	0.0000	0.0000	0.0000	0.0000	0.0000	0.0000	0.0000	0.0000	0.0000	0.0000	0.0000	0.0000	0.0000	0.0000	0.0000	0.0000	0.0000	0.0000	0.0000	0.0000	0.0000	0.0000	0.0000	0.0000	0.0000	0.0000	0.0000	0.0000	0.0000	0.0000	0.0000	0.0000	0.0000	0.0000	0.0000	0.0000	0.0000	0.0000	0.0000	0.0000	0.0000	0.0000	0.0000	0.0000	0.0000	0.0000	0.0000	0.0000	0.0000	0.0000	0.0000	0.0000	0.0000	0.0000	0.0000	0.0000	0.0000	0.0000	0.0000	0.0000	0.0000	0.0000	0.0000	0.0000	0.0000	0.0000	0.0000	0.0000	0.0000	0.0000	0.0000	0.0000	0.0000	0.0000	0.0000	0.0000	0.0000	0.0000	0.0000	0.0000	0.0000	0.0000	0.0000	0.0000	0.0000	0.0000	0.0000	0.0000	0.0000	0.0000	0.0000	0.0000	0.0000	0.0000	0.0000	0.0000	0.0000	0.0000	0.0000	0.0000	0.0000	0.0000	0.0000	0.0000	0.0000	0.0000	0.0000	0.0000	0.0000	0.0000	0.0000	0.0000	0.0000	0.0000	0.0000	0.0000	0.0000	0.0000	0.0000	0.0000	0.0000	0.0000	0.0000	0.0000	0.0000	0.0000	0.0000	0.0000	0.0000	0.0000	0.0000	0.0000	0.0000	0.0000	0.0000	0.0000	0.0000	0.0000	0.0000	0.0000	0.0000	0.0000	0.0000	0.0000	0.0000	0.0000	0.0000	0.0000	0.0000	0.0000	0.0000	0.0000	0.0000	0.0000	0.0000	0.0000	0.0000	0.0000	0.0000	0.0000	0.0000	0.0000	0.0000	0.0000	0.0000	0.0000	0.0000	0.0000	0.0000	0.0000	0.0000	0.0000	0.0000	0.0000	0.0000	0.0000	0.0000	0.0000	0.0000	0.0000	0.0000	0.0000	0.0000	0.0000	0.0000	0.0000	0.0000	0.0000	0.0000	0.0000	0.0000	0.0000	0.0000	0.0000	0.0000	0.0000	0.0000	0.0000	0.0000	0.0000	0.0000	0.0000	0.0000	0.0000	0.0000	0.0000	0.0000	0.0000	0.0000	0.0000	0.0000	0.0000	0.0000	0.0000	0.0000	0.0000	0.0000	0.0000	0.0000	0.0000	0.0000	0.0000	0.0000	0.0000	0.0000	0.0000	0.0000	0.0000	0.0000	0.0000	0.0000	0.0000	0.0000	0.0000	0.0000	0.0000	0.0000	0.0000	0.0000	0.0000	0.0000	0.0000	0.0000	0.0000	0.0000	0.0000	0.0000	0.0000	0.0000	0.0000	0.0000	0.0000	0.0000	0.0000	0.0000	0.0000	0.0000	0.0000	0.0000	0.0000	0.0000	0.0000	0.0000	0.0000	0.0000	0.0000	0.0000	0.0000	0.0000	0.0000	0.0000	0.0000	0.0000	0.0000	0.0000	0.0000	0.0000	0.0000	0.0000	0.0000	0.0000	0.0000	0.0000	0.0000	0.0000	0.0000	0.0000	0.0000	0.0000	0.0000	0.0000	0.0000	0.0000	0.0000	0.0000	0.0000	0.0000	0.0000	0.0000	0.0000	0.0000	0.0000	0.0000	0.0000	0.0000	0.0000	0.0000	0.0000	0.0000	0.0000	0.0000	0.0000	0.0000	0.0000	0.0000	0.0000	0.0000	0.0000	0.0000	0.0000	0.0000	0.0000	0.0000	0.0000	0.0000	0.0000	0.0000	0.0000	0.0000	0.0000	0.0000	0.0000	0.0000	0.0000	0.0000	0.0000	0.0000	0.0000	0.0000	0.0000	0.0000	0.0000	0.0000	0.0000	0.0000	0.0000	0.0000	0.0000	0.0000	0.0000	0.0000	0.0000	0.0000	0.0000	0.0000	0.0000	0.0000	0.0000	0.0000	0.0000	0.0000	0.0000	0.0000	0.0000	0.0000	0.0000	0.0000	0.0000	0.0000	0.0000	0.0000	0.0000	0.0000	0.0000	0.0000	0.0000	0.0000	0.0000	0.0000	0.0000	0.0000	0.0000	0.0000	0.0000	0.0000	0.0000	0.0000	0.0000	0.0000	0.0000	0.0000	0.0000	0.0000	0.0000	0.0000	0.0000	0.0000	0.0000	0.0000	0.0000	0.0000	0.0000	0.0000	0.0000	0.0000	0.0000	0.0000	0.0000	0.0000	0.0000	0.0000	0.0000	0.0000	0.0000	0.0000	0.0000	0.0000	0.0000	0.0000	0.0000	0.0000	0.0000	0.0000	0.0000	0.0000	0.0000	0.0000	0.0000	0.0000	0.0000	0.0000	0.0000	0.0000	0.0000	0.0000	0.0000	0.0000	0.0000	0.0000	0.0000	0.0000	0.0000	0.0000	0.0000	0.0000	0.0000	0.0000	0.0000	0.0000	0.0000	0.0000	0.0000	0.0000	0.0000	0.0000	0.0000	0.0000	0.0000	0.0000	0.0000	0.0000	0.0000	0.0000	0.0000	0.0000	0.0000	0.0000	0.0000	0.0000	0.0000	0.0000	0.0000	0.0000	0.0000	0.0000	0.0000	0.0000	0.0000	0.0000	0.0000	0.0000	0.0000	0.0000	0.0000	0.0000	0.0000	0.0000	0.0000	0.0000	0.0000	0.0000	0.0000	0.0000	0.0000	0.0000	0.0000	0.0000	0.0000	0.0000	0.0000	0.0000	0.0000	0.0000	0.0000	0.0000	0.0000	0.0000	0.0000	0.0000	0.0000	0.0000	0.0000	0.0000	0.0000	0.0000	0.0000	0.0000	0.0000	0.0000	0.0000	0.0000	0.0000	0.0000	0.0000	0.0000	0.0000	0.0000	0.0000	0.0000	0.0000	0.0000	0.0000	0.0000	0.0000	0.0000	0.0000	0.0000	0.0000	0.0000	0.0000	0.0000	0.0000	0.0000	0.0000	0.0000	0.0000	0.0000	0.0000	0.0000	0.0000	0.0000	0.0000	0.0000	0.0000	0.0000	0.0000	0.0000	0.0000	0.0000	0.0000
REACTIVITY:6	0.0000	0.0000	0.0000	0.0000	0.0000	0.0000	0.0000	0.0000	0.0000	0.0000	0.0000	0.0000	0.0000	0.0000	0.0000	0.0000	0.0000	0.0000	0.0000	0.0000	0.0000	0.0000	0.0000	0.0000	0.0000	0.0000	0.0000	0.0000	0.0000	0.0000	0.0000	0.0000	0.0000	0.0000	0.0000	0.0000	0.0000	0.0000	0.0000	0.0000	0.0000	0.0000	0.0000	0.0000	0.0000	0.0000	0.0000	0.0000	0.0000	0.0000	0.0000	0.0000	0.0000	0.0000	0.0000	0.0000	0.0000	0.0000	0.0000	0.0000	0.0000	0.0000	0.0000	0.0000	0.0000	0.0000	0.0000	0.0000	0.0000	0.0000	0.0000	0.0000	0.0000	0.0000	0.0000	0.0000	0.0000	0.0000	0.0000	0.0000	0.0000	0.0000	0.0000	0.0000	0.0000	0.0000	0.0000	0.0000	0.0000	0.0000	0.0000	0.0000	0.0000	0.0000	0.0000	0.0000	0.0000	0.0000	0.0000	0.0000	0.0000	0.0000	0.0000	0.0000	0.0000	0.0000	0.0000	0.0000	0.0000	0.0000	0.0000	0.0000	0.0000	0.0000	0.0000	0.0000	0.0000	0.0000	0.0000	0.0000	0.0000	0.0000	0.0000	0.0000	0.0000	0.0000	0.0000	0.0000	0.0000	0.0000	0.0000	0.0000	0.0000	0.0000	0.0000	0.0000	0.0000	0.0000	0.0000	0.0000	0.0000	0.0000	0.0000	0.0000	0.0000	0.0000	0.0000	0.0000	0.0000	0.0000	0.0000	0.0000	0.0000	0.0000	0.0000	0.0000	0.0000	0.0000	0.0000	0.0000	0.0000	0.0000	0.0000	0.0000	0.0000	0.0000	0.0000	0.0000	0.0000	0.0000	0.0000	0.0000	0.0000	0.0000	0.0000	0.0000	0.0000	0.0000	0.0000	0.0000	0.0000	0.0000	0.0000	0.0000	0.0000	0.0000	0.0000	0.0000	0.0000	0.0000	0.0000	0.0000	0.0000	0.0000	0.0000	0.0000	0.0000	0.0000	0.0000	0.0000	0.0000	0.0000	0.0000	0.0000	0.0000	0.0000	0.0000	0.0000	0.0000	0.0000	0.0000	0.0000	0.0000	0.0000	0.0000	0.0000	0.0000	0.0000	0.0000	0.0000	0.0000	0.0000	0.0000	0.0000	0.0000	0.0000	0.0000	0.0000	0.0000	0.0000	0.0000	0.0000	0.0000	0.0000	0.0000	0.0000	0.0000	0.0000	0.0000	0.0000	0.0000	0.0000	0.0000	0.0000	0.0000	0.0000	0.0000	0.0000	0.0000	0.0000	0.0000	0.0000	0.0000	0.0000	0.0000	0.0000	0.0000	0.0000	0.0000	0.0000	0.0000	0.0000	0.0000	0.0000	0.0000	0.0000	0.0000	0.0000	0.0000	0.0000	0.0000	0.0000	0.0000	0.0000	0.0000	0.0000	0.0000	0.0000	0.0000	0.0000	0.0000	0.0000	0.0000	0.0000	0.0000	0.0000	0.0000	0.0000	0.0000	0.0000	0.0000	0.0000	0.0000	0.0000	0.0000	0.0000	0.0000	0.0000	0.0000	0.0000	0.0000	0.0000	0.0000	0.0000	0.0000	0.0000	0.0000	0.0000	0.0000	0.0000	0.0000	0.0000	0.0000	0.0000	0.0000	0.0000	0.0000	0.0000	0.0000	0.0000	0.0000	0.0000	0.0000	0.0000	0.0000	0.0000	0.0000	0.0000	0.0000	0.0000	0.0000	0.0000	0.0000	0.0000	0.0000	0.0000	0.0000	0.0000	0.0000	0.0000	0.0000	0.0000	0.0000	0.0000	0.0000	0.0000	0.0000	0.0000	0.0000	0.0000	0.0000	0.0000	0.0000	0.0000	0.0000	0.0000	0.0000	0.0000	0.0000	0.0000	0.0000	0.0000	0.0000	0.0000	0.0000	0.0000	0.0000	0.0000	0.0000	0.0000	0.0000	0.0000	0.0000	0.0000	0.0000	0.0000	0.0000	0.0000	0.0000	0.0000	0.0000	0.0000	0.0000	0.0000	0.0000	0.0000	0.0000	0.0000	0.0000	0.0000	0.0000	0.0000	0.0000	0.0000	0.0000	0.0000	0.0000	0.0000	0.0000	0.0000	0.0000	0.0000	0.0000	0.0000	0.0000	0.0000	0.0000	0.0000	0.0000	0.0000	0.0000	0.0000	0.0000	0.0000	0.0000	0.0000	0.0000	0.0000	0.0000	0.0000	0.0000	0.0000	0.0000	0.0000	0.0000	0.0000	0.0000	0.0000	0.0000	0.0000	0.0000	0.0000	0.0000	0.0000	0.0000	0.0000	0.0000	0.0000	0.0000	0.0000	0.0000	0.0000	0.0000	0.0000	0.0000	0.0000	0.0000	0.0000	0.0000	0.0000	0.0000	0.0000	0.0000	0.0000	0.0000	0.0000	0.0000	0.0000	0.0000	0.0000	0.0000	0.0000	0.0000	0.0000	0.0000	0.0000	0.0000	0.0000	0.0000	0.0000	0.0000	0.0000	0.0000	0.0000	0.0000	0.0000	0.0000	0.0000	0.0000	0.0000	0.0000	0.0000	0.0000	0.0000	0.0000	0.0000	0.0000	0.0000	0.0000	0.0000	0.0000	0.0000	0.0000	0.0000	0.0000	0.0000	0.0000	0.0000	0.0000	0.0000	0.0000	0.0000	0.0000	0.0000	0.0000	0.0000	0.0000	0.0000	0.0000	0.0000	0.0000	0.0000	0.0000	0.0000	0.0000	0.0000	0.0000	0.0000	0.0000	0.0000	0.0000	0.0000	0.0000	0.0000	0.0000	0.0000	0.0000	0.0000	0.0000	0.0000	0.0000	0.0000	0.0000	0.0000	0.0000	0.0000	0.0000	0.0000	0.0000	0.0000	0.0000	0.0000	0.0000	0.0000	0.0000	0.0000	0.0000	0.0000	0.0000	0.0000	0.0000	0.0000	0.0000	0.0000	0.0000	0.0000	0.0000	0.0000	0.0000	0.0000	0.0000	0.0000	0.0000	0.0000	0.0000
REACTIVITY:7	0.0000	0.0000	0.0000	0.0000	0.0000	0.0000	0.0000	0.0000	0.0000	0.0000	0.0000	0.0000	0.0000	0.0000	0.0000	0.0000	0.0000	0.0000	0.0000	0.0000	0.0000	0.0000	0.0000	0.0000	0.0000	0.0000	0.0000	0.0000	0.0000	0.0000	0.0000	0.0000	0.0000	0.0000	0.0000	0.0000	0.0000	0.0000	0.0000	0.0000	0.0000	0.0000	0.0000	0.0000	0.0000	0.0000	0.0000	0.0000	0.0000	0.0000	0.0000	0.0000	0.0000	0.0000	0.0000	0.0000	0.0000	0.0000	0.0000	0.0000	0.0000	0.0000	0.0000	0.0000	0.0000	0.0000	0.0000	0.0000	0.0000	0.0000	0.0000	0.0000	0.0000	0.0000	0.0000	0.0000	0.0000	0.0000	0.0000	0.0000	0.0000	0.0000	0.0000	0.0000	0.0000	0.0000	0.0000	0.0000	0.0000	0.0000	0.0000	0.0000	0.0000	0.0000	0.0000	0.0000	0.0000	0.0000	0.0000	0.0000	0.0000	0.0000	0.0000	0.0000	0.0000	0.0000	0.0000	0.0000	0.0000	0.0000	0.0000	0.0000	0.0000	0.0000	0.0000	0.0000	0.0000	0.0000	0.0000	0.0000	0.0000	0.0000	0.0000	0.0000	0.0000	0.0000	0.0000	0.0000	0.0000	0.0000	0.0000	0.0000	0.0000	0.0000	0.0000	0.0000	0.0000	0.0000	0.0000	0.0000	0.0000	0.0000	0.0000	0.0000	0.0000	0.0000	0.0000	0.0000	0.0000	0.0000	0.0000	0.0000	0.0000	0.0000	0.0000	0.0000	0.0000	0.0000	0.0000	0.0000	0.0000	0.0000	0.0000	0.0000	0.0000	0.0000	0.0000	0.0000	0.0000	0.0000	0.0000	0.0000	0.0000	0.0000	0.0000	0.0000	0.0000	0.0000	0.0000	0.0000	0.0000	0.0000	0.0000	0.0000	0.0000	0.0000	0.0000	0.0000	0.0000	0.0000	0.0000	0.0000	0.0000	0.0000	0.0000	0.0000	0.0000	0.0000	0.0000	0.0000	0.0000	0.0000	0.0000	0.0000	0.0000	0.0000	0.0000	0.0000	0.0000	0.0000	0.0000	0.0000	0.0000	0.0000	0.0000	0.0000	0.0000	0.0000	0.0000	0.0000	0.0000	0.0000	0.0000	0.0000	0.0000	0.0000	0.0000	0.0000	0.0000	0.0000	0.0000	0.0000	0.0000	0.0000	0.0000	0.0000	0.0000	0.0000	0.0000	0.0000	0.0000	0.0000	0.0000	0.0000	0.0000	0.0000	0.0000	0.0000	0.0000	0.0000	0.0000	0.0000	0.0000	0.0000	0.0000	0.0000	0.0000	0.0000	0.0000	0.0000	0.0000	0.0000	0.0000	0.0000	0.0000	0.0000	0.0000	0.0000	0.0000	0.0000	0.0000	0.0000	0.0000	0.0000	0.0000	0.0000	0.0000	0.0000	0.0000	0.0000	0.0000	0.0000	0.0000	0.0000	0.0000	0.0000	0.0000	0.0000	0.0000	0.0000	0.0000	0.0000	0.0000	0.0000	0.0000	0.0000	0.0000	0.0000	0.0000	0.0000	0.0000	0.0000	0.0000	0.0000	0.0000	0.0000	0.0000	0.0000	0.0000	0.0000	0.0000	0.0000	0.0000	0.0000	0.0000	0.0000	0.0000	0.0000	0.0000	0.0000	0.0000	0.0000	0.0000	0.0000	0.0000	0.0000	0.0000	0.0000	0.0000	0.0000	0.0000	0.0000	0.0000	0.0000	0.0000	0.0000	0.0000	0.0000	0.0000	0.0000	0.0000	0.0000	0.0000	0.0000	0.0000	0.0000	0.0000	0.0000	0.0000	0.0000	0.0000	0.0000	0.0000	0.0000	0.0000	0.0000	0.0000	0.0000	0.0000	0.0000	0.0000	0.0000	0.0000	0.0000	0.0000	0.0000	0.0000	0.0000	0.0000	0.0000	0.0000	0.0000	0.0000	0.0000	0.0000	0.0000	0.0000	0.0000	0.0000	0.0000	0.0000	0.0000	0.0000	0.0000	0.0000	0.0000	0.0000	0.0000	0.0000	0.0000	0.0000	0.0000	0.0000	0.0000	0.0000	0.0000	0.0000	0.0000	0.0000	0.0000	0.0000	0.0000	0.0000	0.0000	0.0000	0.0000	0.0000	0.0000	0.0000	0.0000	0.0000	0.0000	0.0000	0.0000	0.0000	0.0000	0.0000	0.0000	0.0000	0.0000	0.0000	0.0000	0.0000	0.0000	0.0000	0.0000	0.0000	0.0000	0.0000	0.0000	0.0000	0.0000	0.0000	0.0000	0.0000	0.0000	0.0000	0.0000	0.0000	0.0000	0.0000	0.0000	0.0000	0.0000	0.0000	0.0000	0.0000	0.0000	0.0000	0.0000	0.0000	0.0000	0.0000	0.0000	0.0000	0.0000	0.0000	0.0000	0.0000	0.0000	0.0000	0.0000	0.0000	0.0000	0.0000	0.0000	0.0000	0.0000	0.0000	0.0000	0.0000	0.0000	0.0000	0.0000	0.0000	0.0000	0.0000	0.0000	0.0000	0.0000	0.0000	0.0000	0.0000	0.0000	0.0000	0.0000	0.0000	0.0000	0.0000	0.0000	0.0000	0.0000	0.0000	0.0000	0.0000	0.0000	0.0000	0.0000	0.0000	0.0000	0.0000	0.0000	0.0000	0.0000	0.0000	0.0000	0.0000	0.0000	0.0000	0.0000	0.0000	0.0000	0.0000	0.0000	0.0000	0.0000	0.0000	0.0000	0.0000	0.0000	0.0000	0.0000	0.0000	0.0000	0.0000	0.0000	0.0000	0.0000	0.0000	0.0000	0.0000	0.0000	0.0000	0.0000	0.0000	0.0000	0.0000	0.0000	0.0000	0.0000	0.0000	0.0000	0.0000	0.0000	0.0000	0.0000	0.0000	0.0000	0.0000	0.0000	0.0000	0.0000	0.0000	0.0000	0.0000	0.0000	0.0000	0.0000	0.0000	0.0000	0.0000	0.0000	0.0000	0.0000	0.0000
REACTIVITY:8	0.0000	0.0000	0.0000	0.0000	0.0000	0.0000	0.0000	0.0000	0.0000	0.0000	0.0000	0.0000	0.0000	0.0000	0.0000	0.0000	0.0000	0.0000	0.0000	0.0000	0.0000	0.0000	0.0000	0.0000	0.0000	0.0000	0.0000	0.0000	0.0000	0.0000	0.0000	0.0000	0.0000	0.0000	0.0000	0.0000	0.0000	0.0000	0.0000	0.0000	0.0000	0.0000	0.0000	0.0000	0.0000	0.0000	0.0000	0.0000	0.0000	0.0000	0.0000	0.0000	0.0000	0.0000	0.0000	0.0000	0.0000	0.0000	0.0000	0.0000	0.0000	0.0000	0.0000	0.0000	0.0000	0.0000	0.0000	0.0000	0.0000	0.0000	0.0000	0.0000	0.0000	0.0000	0.0000	0.0000	0.0000	0.0000	0.0000	0.0000	0.0000	0.0000	0.0000	0.0000	0.0000	0.0000	0.0000	0.0000	0.0000	0.0000	0.0000	0.0000	0.0000	0.0000	0.0000	0.0000	0.0000	0.0000	0.0000	0.0000	0.0000	0.0000	0.0000	0.0000	0.0000	0.0000	0.0000	0.0000	0.0000	0.0000	0.0000	0.0000	0.0000	0.0000	0.0000	0.0000	0.0000	0.0000	0.0000	0.0000	0.0000	0.0000	0.0000	0.0000	0.0000	0.0000	0.0000	0.0000	0.0000	0.0000	0.0000	0.0000	0.0000	0.0000	0.0000	0.0000	0.0000	0.0000	0.0000	0.0000	0.0000	0.0000	0.0000	0.0000	0.0000	0.0000	0.0000	0.0000	0.0000	0.0000	0.0000	0.0000	0.0000	0.0000	0.0000	0.0000	0.0000	0.0000	0.0000	0.0000	0.0000	0.0000	0.0000	0.0000	0.0000	0.0000	0.0000	0.0000	0.0000	0.0000	0.0000	0.0000	0.0000	0.0000	0.0000	0.0000	0.0000	0.0000	0.0000	0.0000	0.0000	0.0000	0.0000	0.0000	0.0000	0.0000	0.0000	0.0000	0.0000	0.0000	0.0000	0.0000	0.0000	0.0000	0.0000	0.0000	0.0000	0.0000	0.0000	0.0000	0.0000	0.0000	0.0000	0.0000	0.0000	0.0000	0.0000	0.0000	0.0000	0.0000	0.0000	0.0000	0.0000	0.0000	0.0000	0.0000	0.0000	0.0000	0.0000	0.0000	0.0000	0.0000	0.0000	0.0000	0.0000	0.0000	0.0000	0.0000	0.0000	0.0000	0.0000	0.0000	0.0000	0.0000	0.0000	0.0000	0.0000	0.0000	0.0000	0.0000	0.0000	0.0000	0.0000	0.0000	0.0000	0.0000	0.0000	0.0000	0.0000	0.0000	0.0000	0.0000	0.0000	0.0000	0.0000	0.0000	0.0000	0.0000	0.0000	0.0000	0.0000	0.0000	0.0000	0.0000	0.0000	0.0000	0.0000	0.0000	0.0000	0.0000	0.0000	0.0000	0.0000	0.0000	0.0000	0.0000	0.0000	0.0000	0.0000	0.0000	0.0000	0.0000	0.0000	0.0000	0.0000	0.0000	0.0000	0.0000	0.0000	0.0000	0.0000	0.0000	0.0000	0.0000	0.0000	0.0000	0.0000	0.0000	0.0000	0.0000	0.0000	0.0000	0.0000	0.0000	0.0000	0.0000	0.0000	0.0000	0.0000	0.0000	0.0000	0.0000	0.0000	0.0000	0.0000	0.0000	0.0000	0.0000	0.0000	0.0000	0.0000	0.0000	0.0000	0.0000	0.0000	0.0000	0.0000	0.0000	0.0000	0.0000	0.0000	0.0000	0.0000	0.0000	0.0000	0.0000	0.0000	0.0000	0.0000	0.0000	0.0000	0.0000	0.0000	0.0000	0.0000	0.0000	0.0000	0.0000	0.0000	0.0000	0.0000	0.0000	0.0000	0.0000	0.0000	0.0000	0.0000	0.0000	0.0000	0.0000	0.0000	0.0000	0.0000	0.0000	0.0000	0.0000	0.0000	0.0000	0.0000	0.0000	0.0000	0.0000	0.0000	0.0000	0.0000	0.0000	0.0000	0.0000	0.0000	0.0000	0.0000	0.0000	0.0000	0.0000	0.0000	0.0000	0.0000	0.0000	0.0000	0.0000	0.0000	0.0000	0.0000	0.0000	0.0000	0.0000	0.0000	0.0000	0.0000	0.0000	0.0000	0.0000	0.0000	0.0000	0.0000	0.0000	0.0000	0.0000	0.0000	0.0000	0.0000	0.0000	0.0000	0.0000	0.0000	0.0000	0.0000	0.0000	0.0000	0.0000	0.0000	0.0000	0.0000	0.0000	0.0000	0.0000	0.0000	0.0000	0.0000	0.0000	0.0000	0.0000	0.0000	0.0000	0.0000	0.0000	0.0000	0.0000	0.0000	0.0000	0.0000	0.0000	0.0000	0.0000	0.0000	0.0000	0.0000	0.0000	0.0000	0.0000	0.0000	0.0000	0.0000	0.0000	0.0000	0.0000	0.0000	0.0000	0.0000	0.0000	0.0000	0.0000	0.0000	0.0000	0.0000	0.0000	0.0000	0.0000	0.0000	0.0000	0.0000	0.0000	0.0000	0.0000	0.0000	0.0000	0.0000	0.0000	0.0000	0.0000	0.0000	0.0000	0.0000	0.0000	0.0000	0.0000	0.0000	0.0000	0.0000	0.0000	0.0000	0.0000	0.0000	0.0000	0.0000	0.0000	0.0000	0.0000	0.0000	0.0000	0.0000	0.0000	0.0000	0.0000	0.0000	0.0000	0.0000	0.0000	0.0000	0.0000	0.0000	0.0000	0.0000	0.0000	0.0000	0.0000	0.0000	0.0000	0.0000	0.0000	0.0000	0.0000	0.0000	0.0000	0.0000	0.0000	0.0000	0.0000	0.0000	0.0000	0.0000	0.0000	0.0000	0.0000	0.0000	0.0000	0.0000	0.0000	0.0000	0.0000	0.0000	0.0000	0.0000	0.0000	0.0000	0.0000	0.0000	0.0000	0.0000	0.0000	0.0000	0.0000	0.0000	0.0000	0.0000	0.0000	0.0000	0.0000	0.0000	0.0000	0.0000	0.0000	0.0000	0.0000	0.0000
REACTIVITY:9	0.0000	0.0000	0.0000	0.0000	0.0000	0.0000	0.0000	0.0000	0.0000	0.0000	0.0000	0.0000	0.0000	0.0000	0.0000	0.0000	0.0000	0.0000	0.0000	0.0000	0.0000	0.0000	0.0000	0.0000	0.0000	0.0000	0.0000	0.0000	0.0000	0.0000	0.0000	0.0000	0.0000	0.0000	0.0000	0.0000	0.0000	0.0000	0.0000	0.0000	0.0000	0.0000	0.0000	0.0000	0.0000	0.0000	0.0000	0.0000	0.0000	0.0000	0.0000	0.0000	0.0000	0.0000	0.0000	0.0000	0.0000	0.0000	0.0000	0.0000	0.0000	0.0000	0.0000	0.0000	0.0000	0.0000	0.0000	0.0000	0.0000	0.0000	0.0000	0.0000	0.0000	0.0000	0.0000	0.0000	0.0000	0.0000	0.0000	0.0000	0.0000	0.0000	0.0000	0.0000	0.0000	0.0000	0.0000	0.0000	0.0000	0.0000	0.0000	0.0000	0.0000	0.0000	0.0000	0.0000	0.0000	0.0000	0.0000	0.0000	0.0000	0.0000	0.0000	0.0000	0.0000	0.0000	0.0000	0.0000	0.0000	0.0000	0.0000	0.0000	0.0000	0.0000	0.0000	0.0000	0.0000	0.0000	0.0000	0.0000	0.0000	0.0000	0.0000	0.0000	0.0000	0.0000	0.0000	0.0000	0.0000	0.0000	0.0000	0.0000	0.0000	0.0000	0.0000	0.0000	0.0000	0.0000	0.0000	0.0000	0.0000	0.0000	0.0000	0.0000	0.0000	0.0000	0.0000	0.0000	0.0000	0.0000	0.0000	0.0000	0.0000	0.0000	0.0000	0.0000	0.0000	0.0000	0.0000	0.0000	0.0000	0.0000	0.0000	0.0000	0.0000	0.0000	0.0000	0.0000	0.0000	0.0000	0.0000	0.0000	0.0000	0.0000	0.0000	0.0000	0.0000	0.0000	0.0000	0.0000	0.0000	0.0000	0.0000	0.0000	0.0000	0.0000	0.0000	0.0000	0.0000	0.0000	0.0000	0.0000	0.0000	0.0000	0.0000	0.0000	0.0000	0.0000	0.0000	0.0000	0.0000	0.0000	0.0000	0.0000	0.0000	0.0000	0.0000	0.0000	0.0000	0.0000	0.0000	0.0000	0.0000	0.0000	0.0000	0.0000	0.0000	0.0000	0.0000	0.0000	0.0000	0.0000	0.0000	0.0000	0.0000	0.0000	0.0000	0.0000	0.0000	0.0000	0.0000	0.0000	0.0000	0.0000	0.0000	0.0000	0.0000	0.0000	0.0000	0.0000	0.0000	0.0000	0.0000	0.0000	0.0000	0.0000	0.0000	0.0000	0.0000	0.0000	0.0000	0.0000	0.0000	0.0000	0.0000	0.0000	0.0000	0.0000	0.0000	0.0000	0.0000	0.0000	0.0000	0.0000	0.0000	0.0000	0.0000	0.0000	0.0000	0.0000	0.0000	0.0000	0.0000	0.0000	0.0000	0.0000	0.0000	0.0000	0.0000	0.0000	0.0000	0.0000	0.0000	0.0000	0.0000	0.0000	0.0000	0.0000	0.0000	0.0000	0.0000	0.0000	0.0000	0.0000	0.0000	0.0000	0.0000	0.0000	0.0000	0.0000	0.0000	0.0000	0.0000	0.0000	0.0000	0.0000	0.0000	0.0000	0.0000	0.0000	0.0000	0.0000	0.0000	0.0000	0.0000	0.0000	0.0000	0.0000	0.0000	0.0000	0.0000	0.0000	0.0000	0.0000	0.0000	0.0000	0.0000	0.0000	0.0000	0.0000	0.0000	0.0000	0.0000	0.0000	0.0000	0.0000	0.0000	0.0000	0.0000	0.0000	0.0000	0.0000	0.0000	0.0000	0.0000	0.0000	0.0000	0.0000	0.0000	0.0000	0.0000	0.0000	0.0000	0.0000	0.0000	0.0000	0.0000	0.0000	0.0000	0.0000	0.0000	0.0000	0.0000	0.0000	0.0000	0.0000	0.0000	0.0000	0.0000	0.0000	0.0000	0.0000	0.0000	0.0000	0.0000	0.0000	0.0000	0.0000	0.0000	0.0000	0.0000	0.0000	0.0000	0.0000	0.0000	0.0000	0.0000	0.0000	0.0000	0.0000	0.0000	0.0000	0.0000	0.0000	0.0000	0.0000	0.0000	0.0000	0.0000	0.0000	0.0000	0.0000	0.0000	0.0000	0.0000	0.0000	0.0000	0.0000	0.0000	0.0000	0.0000	0.0000	0.0000	0.0000	0.0000	0.0000	0.0000	0.0000	0.0000	0.0000	0.0000	0.0000	0.0000	0.0000	0.0000	0.0000	0.0000	0.0000	0.0000	0.0000	0.0000	0.0000	0.0000	0.0000	0.0000	0.0000	0.0000	0.0000	0.0000	0.0000	0.0000	0.0000	0.0000	0.0000	0.0000	0.0000	0.0000	0.0000	0.0000	0.0000	0.0000	0.0000	0.0000	0.0000	0.0000	0.0000	0.0000	0.0000	0.0000	0.0000	0.0000	0.0000	0.0000	0.0000	0.0000	0.0000	0.0000	0.0000	0.0000	0.0000	0.0000	0.0000	0.0000	0.0000	0.0000	0.0000	0.0000	0.0000	0.0000	0.0000	0.0000	0.0000	0.0000	0.0000	0.0000	0.0000	0.0000	0.0000	0.0000	0.0000	0.0000	0.0000	0.0000	0.0000	0.0000	0.0000	0.0000	0.0000	0.0000	0.0000	0.0000	0.0000	0.0000	0.0000	0.0000	0.0000	0.0000	0.0000	0.0000	0.0000	0.0000	0.0000	0.0000	0.0000	0.0000	0.0000	0.0000	0.0000	0.0000	0.0000	0.0000	0.0000	0.0000	0.0000	0.0000	0.0000	0.0000	0.0000	0.0000	0.0000	0.0000	0.0000	0.0000	0.0000	0.0000	0.0000	0.0000	0.0000	0.0000	0.0000	0.0000	0.0000	0.0000	0.0000	0.0000	0.0000	0.0000	0.0000	0.0000	0.0000	0.0000	0.0000	0.0000	0.0000	0.0000	0.0000	0.0000	0.0000	0.0000	0.0000	0.0000	0.0000	0.0000	0.0000	0.0000
REACTIVITY:10	0.0000	0.0000	0.0000	0.0000	0.0000	0.0000	0.0000	0.0000	0.0000	0.0000	0.0000	0.0000	0.0000	0.0000	0.0000	0.0000	0.0000	0.0000	0.0000	0.0000	0.0000	0.0000	0.0000	0.0000	0.0000	0.0000	0.0000	0.0000	0.0000	0.0000	0.0000	0.0000	0.0000	0.0000	0.0000	0.0000	0.0000	0.0000	0.0000	0.0000	0.0000	0.0000	0.0000	0.0000	0.0000	0.0000	0.0000	0.0000	0.0000	0.0000	0.0000	0.0000	0.0000	0.0000	0.0000	0.0000	0.0000	0.0000	0.0000	0.0000	0.0000	0.0000	0.0000	0.0000	0.0000	0.0000	0.0000	0.0000	0.0000	0.0000	0.0000	0.0000	0.0000	0.0000	0.0000	0.0000	0.0000	0.0000	0.0000	0.0000	0.0000	0.0000	0.0000	0.0000	0.0000	0.0000	0.0000	0.0000	0.0000	0.0000	0.0000	0.0000	0.0000	0.0000	0.0000	0.0000	0.0000	0.0000	0.0000	0.0000	0.0000	0.0000	0.0000	0.0000	0.0000	0.0000	0.0000	0.0000	0.0000	0.0000	0.0000	0.0000	0.0000	0.0000	0.0000	0.0000	0.0000	0.0000	0.0000	0.0000	0.0000	0.0000	0.0000	0.0000	0.0000	0.0000	0.0000	0.0000	0.0000	0.0000	0.0000	0.0000	0.0000	0.0000	0.0000	0.0000	0.0000	0.0000	0.0000	0.0000	0.0000	0.0000	0.0000	0.0000	0.0000	0.0000	0.0000	0.0000	0.0000	0.0000	0.0000	0.0000	0.0000	0.0000	0.0000	0.0000	0.0000	0.0000	0.0000	0.0000	0.0000	0.0000	0.0000	0.0000	0.0000	0.0000	0.0000	0.0000	0.0000	0.0000	0.0000	0.0000	0.0000	0.0000	0.0000	0.0000	0.0000	0.0000	0.0000	0.0000	0.0000	0.0000	0.0000	0.0000	0.0000	0.0000	0.0000	0.0000	0.0000	0.0000	0.0000	0.0000	0.0000	0.0000	0.0000	0.0000	0.0000	0.0000	0.0000	0.0000	0.0000	0.0000	0.0000	0.0000	0.0000	0.0000	0.0000	0.0000	0.0000	0.0000	0.0000	0.0000	0.0000	0.0000	0.0000	0.0000	0.0000	0.0000	0.0000	0.0000	0.0000	0.0000	0.0000	0.0000	0.0000	0.0000	0.0000	0.0000	0.0000	0.0000	0.0000	0.0000	0.0000	0.0000	0.0000	0.0000	0.0000	0.0000	0.0000	0.0000	0.0000	0.0000	0.0000	0.0000	0.0000	0.0000	0.0000	0.0000	0.0000	0.0000	0.0000	0.0000	0.0000	0.0000	0.0000	0.0000	0.0000	0.0000	0.0000	0.0000	0.0000	0.0000	0.0000	0.0000	0.0000	0.0000	0.0000	0.0000	0.0000	0.0000	0.0000	0.0000	0.0000	0.0000	0.0000	0.0000	0.0000	0.0000	0.0000	0.0000	0.0000	0.0000	0.0000	0.0000	0.0000	0.0000	0.0000	0.0000	0.0000	0.0000	0.0000	0.0000	0.0000	0.0000	0.0000	0.0000	0.0000	0.0000	0.0000	0.0000	0.0000	0.0000	0.0000	0.0000	0.0000	0.0000	0.0000	0.0000	0.0000	0.0000	0.0000	0.0000	0.0000	0.0000	0.0000	0.0000	0.0000	0.0000	0.0000	0.0000	0.0000	0.0000	0.0000	0.0000	0.0000	0.0000	0.0000	0.0000	0.0000	0.0000	0.0000	0.0000	0.0000	0.0000	0.0000	0.0000	0.0000	0.0000	0.0000	0.0000	0.0000	0.0000	0.0000	0.0000	0.0000	0.0000	0.0000	0.0000	0.0000	0.0000	0.0000	0.0000	0.0000	0.0000	0.0000	0.0000	0.0000	0.0000	0.0000	0.0000	0.0000	0.0000	0.0000	0.0000	0.0000	0.0000	0.0000	0.0000	0.0000	0.0000	0.0000	0.0000	0.0000	0.0000	0.0000	0.0000	0.0000	0.0000	0.0000	0.0000	0.0000	0.0000	0.0000	0.0000	0.0000	0.0000	0.0000	0.0000	0.0000	0.0000	0.0000	0.0000	0.0000	0.0000	0.0000	0.0000	0.0000	0.0000	0.0000	0.0000	0.0000	0.0000	0.0000	0.0000	0.0000	0.0000	0.0000	0.0000	0.0000	0.0000	0.0000	0.0000	0.0000	0.0000	0.0000	0.0000	0.0000	0.0000	0.0000	0.0000	0.0000	0.0000	0.0000	0.0000	0.0000	0.0000	0.0000	0.0000	0.0000	0.0000	0.0000	0.0000	0.0000	0.0000	0.0000	0.0000	0.0000	0.0000	0.0000	0.0000	0.0000	0.0000	0.0000	0.0000	0.0000	0.0000	0.0000	0.0000	0.0000	0.0000	0.0000	0.0000	0.0000	0.0000	0.0000	0.0000	0.0000	0.0000	0.0000	0.0000	0.0000	0.0000	0.0000	0.0000	0.0000	0.0000	0.0000	0.0000	0.0000	0.0000	0.0000	0.0000	0.0000	0.0000	0.0000	0.0000	0.0000	0.0000	0.0000	0.0000	0.0000	0.0000	0.0000	0.0000	0.0000	0.0000	0.0000	0.0000	0.0000	0.0000	0.0000	0.0000	0.0000	0.0000	0.0000	0.0000	0.0000	0.0000	0.0000	0.0000	0.0000	0.0000	0.0000	0.0000	0.0000	0.0000	0.0000	0.0000	0.0000	0.0000	0.0000	0.0000	0.0000	0.0000	0.0000	0.0000	0.0000	0.0000	0.0000	0.0000	0.0000	0.0000	0.0000	0.0000	0.0000	0.0000	0.0000	0.0000	0.0000	0.0000	0.0000	0.0000	0.0000	0.0000	0.0000	0.0000	0.0000	0.0000	0.0000	0.0000	0.0000	0.0000	0.0000	0.0000	0.0000	0.0000	0.0000	0.0000	0.0000	0.0000	0.0000	0.0000	0.0000	0.0000	0.0000	0.0000	0.0000	0.0000	0.0000	0.0000	0.0000	0.0000	0.0000	0.0000	0.0000
REACTIVITY:11	0.0000	0.0000	0.0000	0.0000	0.0000	0.0000	0.0000	0.0000	0.0000	0.0000	0.0000	0.0000	0.0000	0.0000	0.0000	0.0000	0.0000	0.0000	0.0000	0.0000	0.0000	0.0000	0.0000	0.0000	0.0000	0.0000	0.0000	0.0000	0.0000	0.0000	0.0000	0.0000	0.0000	0.0000	0.0000	0.0000	0.0000	0.0000	0.0000	0.0000	0.0000	0.0000	0.0000	0.0000	0.0000	0.0000	0.0000	0.0000	0.0000	0.0000	0.0000	0.0000	0.0000	0.0000	0.0000	0.0000	0.0000	0.0000	0.0000	0.0000	0.0000	0.0000	0.0000	0.0000	0.0000	0.0000	0.0000	0.0000	0.0000	0.0000	0.0000	0.0000	0.0000	0.0000	0.0000	0.0000	0.0000	0.0000	0.0000	0.0000	0.0000	0.0000	0.0000	0.0000	0.0000	0.0000	0.0000	0.0000	0.0000	0.0000	0.0000	0.0000	0.0000	0.0000	0.0000	0.0000	0.0000	0.0000	0.0000	0.0000	0.0000	0.0000	0.0000	0.0000	0.0000	0.0000	0.0000	0.0000	0.0000	0.0000	0.0000	0.0000	0.0000	0.0000	0.0000	0.0000	0.0000	0.0000	0.0000	0.0000	0.0000	0.0000	0.0000	0.0000	0.0000	0.0000	0.0000	0.0000	0.0000	0.0000	0.0000	0.0000	0.0000	0.0000	0.0000	0.0000	0.0000	0.0000	0.0000	0.0000	0.0000	0.0000	0.0000	0.0000	0.0000	0.0000	0.0000	0.0000	0.0000	0.0000	0.0000	0.0000	0.0000	0.0000	0.0000	0.0000	0.0000	0.0000	0.0000	0.0000	0.0000	0.0000	0.0000	0.0000	0.0000	0.0000	0.0000	0.0000	0.0000	0.0000	0.0000	0.0000	0.0000	0.0000	0.0000	0.0000	0.0000	0.0000	0.0000	0.0000	0.0000	0.0000	0.0000	0.0000	0.0000	0.0000	0.0000	0.0000	0.0000	0.0000	0.0000	0.0000	0.0000	0.0000	0.0000	0.0000	0.0000	0.0000	0.0000	0.0000	0.0000	0.0000	0.0000	0.0000	0.0000	0.0000	0.0000	0.0000	0.0000	0.0000	0.0000	0.0000	0.0000	0.0000	0.0000	0.0000	0.0000	0.0000	0.0000	0.0000	0.0000	0.0000	0.0000	0.0000	0.0000	0.0000	0.0000	0.0000	0.0000	0.0000	0.0000	0.0000	0.0000	0.0000	0.0000	0.0000	0.0000	0.0000	0.0000	0.0000	0.0000	0.0000	0.0000	0.0000	0.0000	0.0000	0.0000	0.0000	0.0000	0.0000	0.0000	0.0000	0.0000	0.0000	0.0000	0.0000	0.0000	0.0000	0.0000	0.0000	0.0000	0.0000	0.0000	0.0000	0.0000	0.0000	0.0000	0.0000	0.0000	0.0000	0.0000	0.0000	0.0000	0.0000	0.0000	0.0000	0.0000	0.0000	0.0000	0.0000	0.0000	0.0000	0.0000	0.0000	0.0000	0.0000	0.0000	0.0000	0.0000	0.0000	0.0000	0.0000	0.0000	0.0000	0.0000	0.0000	0.0000	0.0000	0.0000	0.0000	0.0000	0.0000	0.0000	0.0000	0.0000	0.0000	0.0000	0.0000	0.0000	0.0000	0.0000	0.0000	0.0000	0.0000	0.0000	0.0000	0.0000	0.0000	0.0000	0.0000	0.0000	0.0000	0.0000	0.0000	0.0000	0.0000	0.0000	0.0000	0.0000	0.0000	0.0000	0.0000	0.0000	0.0000	0.0000	0.0000	0.0000	0.0000	0.0000	0.0000	0.0000	0.0000	0.0000	0.0000	0.0000	0.0000	0.0000	0.0000	0.0000	0.0000	0.0000	0.0000	0.0000	0.0000	0.0000	0.0000	0.0000	0.0000	0.0000	0.0000	0.0000	0.0000	0.0000	0.0000	0.0000	0.0000	0.0000	0.0000	0.0000	0.0000	0.0000	0.0000	0.0000	0.0000	0.0000	0.0000	0.0000	0.0000	0.0000	0.0000	0.0000	0.0000	0.0000	0.0000	0.0000	0.0000	0.0000	0.0000	0.0000	0.0000	0.0000	0.0000	0.0000	0.0000	0.0000	0.0000	0.0000	0.0000	0.0000	0.0000	0.0000	0.0000	0.0000	0.0000	0.0000	0.0000	0.0000	0.0000	0.0000	0.0000	0.0000	0.0000	0.0000	0.0000	0.0000	0.0000	0.0000	0.0000	0.0000	0.0000	0.0000	0.0000	0.0000	0.0000	0.0000	0.0000	0.0000	0.0000	0.0000	0.0000	0.0000	0.0000	0.0000	0.0000	0.0000	0.0000	0.0000	0.0000	0.0000	0.0000	0.0000	0.0000	0.0000	0.0000	0.0000	0.0000	0.0000	0.0000	0.0000	0.0000	0.0000	0.0000	0.0000	0.0000	0.0000	0.0000	0.0000	0.0000	0.0000	0.0000	0.0000	0.0000	0.0000	0.0000	0.0000	0.0000	0.0000	0.0000	0.0000	0.0000	0.0000	0.0000	0.0000	0.0000	0.0000	0.0000	0.0000	0.0000	0.0000	0.0000	0.0000	0.0000	0.0000	0.0000	0.0000	0.0000	0.0000	0.0000	0.0000	0.0000	0.0000	0.0000	0.0000	0.0000	0.0000	0.0000	0.0000	0.0000	0.0000	0.0000	0.0000	0.0000	0.0000	0.0000	0.0000	0.0000	0.0000	0.0000	0.0000	0.0000	0.0000	0.0000	0.0000	0.0000	0.0000	0.0000	0.0000	0.0000	0.0000	0.0000	0.0000	0.0000	0.0000	0.0000	0.0000	0.0000	0.0000	0.0000	0.0000	0.0000	0.0000	0.0000	0.0000	0.0000	0.0000	0.0000	0.0000	0.0000	0.0000	0.0000	0.0000	0.0000	0.0000	0.0000	0.0000	0.0000	0.0000	0.0000	0.0000	0.0000	0.0000	0.0000	0.0000	0.0000	0.0000	0.0000	0.0000	0.0000	0.0000	0.0000	0.0000	0.0000	0.0000	0.0000	0.0000
REACTIVITY:12	0.0000	0.0000	0.0000	0.0000	0.0000	0.0000	0.0000	0.0000	0.0000	0.0000	0.0000	0.0000	0.0000	0.0000	0.0000	0.0000	0.0000	0.0000	0.0000	0.0000	0.0000	0.0000	0.0000	0.0000	0.0000	0.0000	0.0000	0.0000	0.0000	0.0000	0.0000	0.0000	0.0000	0.0000	0.0000	0.0000	0.0000	0.0000	0.0000	0.0000	0.0000	0.0000	0.0000	0.0000	0.0000	0.0000	0.0000	0.0000	0.0000	0.0000	0.0000	0.0000	0.0000	0.0000	0.0000	0.0000	0.0000	0.0000	0.0000	0.0000	0.0000	0.0000	0.0000	0.0000	0.0000	0.0000	0.0000	0.0000	0.0000	0.0000	0.0000	0.0000	0.0000	0.0000	0.0000	0.0000	0.0000	0.0000	0.0000	0.0000	0.0000	0.0000	0.0000	0.0000	0.0000	0.0000	0.0000	0.0000	0.0000	0.0000	0.0000	0.0000	0.0000	0.0000	0.0000	0.0000	0.0000	0.0000	0.0000	0.0000	0.0000	0.0000	0.0000	0.0000	0.0000	0.0000	0.0000	0.0000	0.0000	0.0000	0.0000	0.0000	0.0000	0.0000	0.0000	0.0000	0.0000	0.0000	0.0000	0.0000	0.0000	0.0000	0.0000	0.0000	0.0000	0.0000	0.0000	0.0000	0.0000	0.0000	0.0000	0.0000	0.0000	0.0000	0.0000	0.0000	0.0000	0.0000	0.0000	0.0000	0.0000	0.0000	0.0000	0.0000	0.0000	0.0000	0.0000	0.0000	0.0000	0.0000	0.0000	0.0000	0.0000	0.0000	0.0000	0.0000	0.0000	0.0000	0.0000	0.0000	0.0000	0.0000	0.0000	0.0000	0.0000	0.0000	0.0000	0.0000	0.0000	0.0000	0.0000	0.0000	0.0000	0.0000	0.0000	0.0000	0.0000	0.0000	0.0000	0.0000	0.0000	0.0000	0.0000	0.0000	0.0000	0.0000	0.0000	0.0000	0.0000	0.0000	0.0000	0.0000	0.0000	0.0000	0.0000	0.0000	0.0000	0.0000	0.0000	0.0000	0.0000	0.0000	0.0000	0.0000	0.0000	0.0000	0.0000	0.0000	0.0000	0.0000	0.0000	0.0000	0.0000	0.0000	0.0000	0.0000	0.0000	0.0000	0.0000	0.0000	0.0000	0.0000	0.0000	0.0000	0.0000	0.0000	0.0000	0.0000	0.0000	0.0000	0.0000	0.0000	0.0000	0.0000	0.0000	0.0000	0.0000	0.0000	0.0000	0.0000	0.0000	0.0000	0.0000	0.0000	0.0000	0.0000	0.0000	0.0000	0.0000	0.0000	0.0000	0.0000	0.0000	0.0000	0.0000	0.0000	0.0000	0.0000	0.0000	0.0000	0.0000	0.0000	0.0000	0.0000	0.0000	0.0000	0.0000	0.0000	0.0000	0.0000	0.0000	0.0000	0.0000	0.0000	0.0000	0.0000	0.0000	0.0000	0.0000	0.0000	0.0000	0.0000	0.0000	0.0000	0.0000	0.0000	0.0000	0.0000	0.0000	0.0000	0.0000	0.0000	0.0000	0.0000	0.0000	0.0000	0.0000	0.0000	0.0000	0.0000	0.0000	0.0000	0.0000	0.0000	0.0000	0.0000	0.0000	0.0000	0.0000	0.0000	0.0000	0.0000	0.0000	0.0000	0.0000	0.0000	0.0000	0.0000	0.0000	0.0000	0.0000	0.0000	0.0000	0.0000	0.0000	0.0000	0.0000	0.0000	0.0000	0.0000	0.0000	0.0000	0.0000	0.0000	0.0000	0.0000	0.0000	0.0000	0.0000	0.0000	0.0000	0.0000	0.0000	0.0000	0.0000	0.0000	0.0000	0.0000	0.0000	0.0000	0.0000	0.0000	0.0000	0.0000	0.0000	0.0000	0.0000	0.0000	0.0000	0.0000	0.0000	0.0000	0.0000	0.0000	0.0000	0.0000	0.0000	0.0000	0.0000	0.0000	0.0000	0.0000	0.0000	0.0000	0.0000	0.0000	0.0000	0.0000	0.0000	0.0000	0.0000	0.0000	0.0000	0.0000	0.0000	0.0000	0.0000	0.0000	0.0000	0.0000	0.0000	0.0000	0.0000	0.0000	0.0000	0.0000	0.0000	0.0000	0.0000	0.0000	0.0000	0.0000	0.0000	0.0000	0.0000	0.0000	0.0000	0.0000	0.0000	0.0000	0.0000	0.0000	0.0000	0.0000	0.0000	0.0000	0.0000	0.0000	0.0000	0.0000	0.0000	0.0000	0.0000	0.0000	0.0000	0.0000	0.0000	0.0000	0.0000	0.0000	0.0000	0.0000	0.0000	0.0000	0.0000	0.0000	0.0000	0.0000	0.0000	0.0000	0.0000	0.0000	0.0000	0.0000	0.0000	0.0000	0.0000	0.0000	0.0000	0.0000	0.0000	0.0000	0.0000	0.0000	0.0000	0.0000	0.0000	0.0000	0.0000	0.0000	0.0000	0.0000	0.0000	0.0000	0.0000	0.0000	0.0000	0.0000	0.0000	0.0000	0.0000	0.0000	0.0000	0.0000	0.0000	0.0000	0.0000	0.0000	0.0000	0.0000	0.0000	0.0000	0.0000	0.0000	0.0000	0.0000	0.0000	0.0000	0.0000	0.0000	0.0000	0.0000	0.0000	0.0000	0.0000	0.0000	0.0000	0.0000	0.0000	0.0000	0.0000	0.0000	0.0000	0.0000	0.0000	0.0000	0.0000	0.0000	0.0000	0.0000	0.0000	0.0000	0.0000	0.0000	0.0000	0.0000	0.0000	0.0000	0.0000	0.0000	0.0000	0.0000	0.0000	0.0000	0.0000	0.0000	0.0000	0.0000	0.0000	0.0000	0.0000	0.0000	0.0000	0.0000	0.0000	0.0000	0.0000	0.0000	0.0000	0.0000	0.0000	0.0000	0.0000	0.0000	0.0000	0.0000	0.0000	0.0000	0.0000	0.0000	0.0000	0.0000	0.0000	0.0000	0.0000	0.0000	0.0000	0.0000	0.0000	0.0000	0.0000	0.0000	0.0000	0.0000	0.0000
REACTIVITY:13	0.0000	0.0000	0.0000	0.0000	0.0000	0.0000	0.0000	0.0000	0.0000	0.0000	0.0000	0.0000	0.0000	0.0000	0.0000	0.0000	0.0000	0.0000	0.0000	0.0000	0.0000	0.0000	0.0000	0.0000	0.0000	0.0000	0.0000	0.0000	0.0000	0.0000	0.0000	0.0000	0.0000	0.0000	0.0000	0.0000	0.0000	0.0000	0.0000	0.0000	0.0000	0.0000	0.0000	0.0000	0.0000	0.0000	0.0000	0.0000	0.0000	0.0000	0.0000	0.0000	0.0000	0.0000	0.0000	0.0000	0.0000	0.0000	0.0000	0.0000	0.0000	0.0000	0.0000	0.0000	0.0000	0.0000	0.0000	0.0000	0.0000	0.0000	0.0000	0.0000	0.0000	0.0000	0.0000	0.0000	0.0000	0.0000	0.0000	0.0000	0.0000	0.0000	0.0000	0.0000	0.0000	0.0000	0.0000	0.0000	0.0000	0.0000	0.0000	0.0000	0.0000	0.0000	0.0000	0.0000	0.0000	0.0000	0.0000	0.0000	0.0000	0.0000	0.0000	0.0000	0.0000	0.0000	0.0000	0.0000	0.0000	0.0000	0.0000	0.0000	0.0000	0.0000	0.0000	0.0000	0.0000	0.0000	0.0000	0.0000	0.0000	0.0000	0.0000	0.0000	0.0000	0.0000	0.0000	0.0000	0.0000	0.0000	0.0000	0.0000	0.0000	0.0000	0.0000	0.0000	0.0000	0.0000	0.0000	0.0000	0.0000	0.0000	0.0000	0.0000	0.0000	0.0000	0.0000	0.0000	0.0000	0.0000	0.0000	0.0000	0.0000	0.0000	0.0000	0.0000	0.0000	0.0000	0.0000	0.0000	0.0000	0.0000	0.0000	0.0000	0.0000	0.0000	0.0000	0.0000	0.0000	0.0000	0.0000	0.0000	0.0000	0.0000	0.0000	0.0000	0.0000	0.0000	0.0000	0.0000	0.0000	0.0000	0.0000	0.0000	0.0000	0.0000	0.0000	0.0000	0.0000	0.0000	0.0000	0.0000	0.0000	0.0000	0.0000	0.0000	0.0000	0.0000	0.0000	0.0000	0.0000	0.0000	0.0000	0.0000	0.0000	0.0000	0.0000	0.0000	0.0000	0.0000	0.0000	0.0000	0.0000	0.0000	0.0000	0.0000	0.0000	0.0000	0.0000	0.0000	0.0000	0.0000	0.0000	0.0000	0.0000	0.0000	0.0000	0.0000	0.0000	0.0000	0.0000	0.0000	0.0000	0.0000	0.0000	0.0000	0.0000	0.0000	0.0000	0.0000	0.0000	0.0000	0.0000	0.0000	0.0000	0.0000	0.0000	0.0000	0.0000	0.0000	0.0000	0.0000	0.0000	0.0000	0.0000	0.0000	0.0000	0.0000	0.0000	0.0000	0.0000	0.0000	0.0000	0.0000	0.0000	0.0000	0.0000	0.0000	0.0000	0.0000	0.0000	0.0000	0.0000	0.0000	0.0000	0.0000	0.0000	0.0000	0.0000	0.0000	0.0000	0.0000	0.0000	0.0000	0.0000	0.0000	0.0000	0.0000	0.0000	0.0000	0.0000	0.0000	0.0000	0.0000	0.0000	0.0000	0.0000	0.0000	0.0000	0.0000	0.0000	0.0000	0.0000	0.0000	0.0000	0.0000	0.0000	0.0000	0.0000	0.0000	0.0000	0.0000	0.0000	0.0000	0.0000	0.0000	0.0000	0.0000	0.0000	0.0000	0.0000	0.0000	0.0000	0.0000	0.0000	0.0000	0.0000	0.0000	0.0000	0.0000	0.0000	0.0000	0.0000	0.0000	0.0000	0.0000	0.0000	0.0000	0.0000	0.0000	0.0000	0.0000	0.0000	0.0000	0.0000	0.0000	0.0000	0.0000	0.0000	0.0000	0.0000	0.0000	0.0000	0.0000	0.0000	0.0000	0.0000	0.0000	0.0000	0.0000	0.0000	0.0000	0.0000	0.0000	0.0000	0.0000	0.0000	0.0000	0.0000	0.0000	0.0000	0.0000	0.0000	0.0000	0.0000	0.0000	0.0000	0.0000	0.0000	0.0000	0.0000	0.0000	0.0000	0.0000	0.0000	0.0000	0.0000	0.0000	0.0000	0.0000	0.0000	0.0000	0.0000	0.0000	0.0000	0.0000	0.0000	0.0000	0.0000	0.0000	0.0000	0.0000	0.0000	0.0000	0.0000	0.0000	0.0000	0.0000	0.0000	0.0000	0.0000	0.0000	0.0000	0.0000	0.0000	0.0000	0.0000	0.0000	0.0000	0.0000	0.0000	0.0000	0.0000	0.0000	0.0000	0.0000	0.0000	0.0000	0.0000	0.0000	0.0000	0.0000	0.0000	0.0000	0.0000	0.0000	0.0000	0.0000	0.0000	0.0000	0.0000	0.0000	0.0000	0.0000	0.0000	0.0000	0.0000	0.0000	0.0000	0.0000	0.0000	0.0000	0.0000	0.0000	0.0000	0.0000	0.0000	0.0000	0.0000	0.0000	0.0000	0.0000	0.0000	0.0000	0.0000	0.0000	0.0000	0.0000	0.0000	0.0000	0.0000	0.0000	0.0000	0.0000	0.0000	0.0000	0.0000	0.0000	0.0000	0.0000	0.0000	0.0000	0.0000	0.0000	0.0000	0.0000	0.0000	0.0000	0.0000	0.0000	0.0000	0.0000	0.0000	0.0000	0.0000	0.0000	0.0000	0.0000	0.0000	0.0000	0.0000	0.0000	0.0000	0.0000	0.0000	0.0000	0.0000	0.0000	0.0000	0.0000	0.0000	0.0000	0.0000	0.0000	0.0000	0.0000	0.0000	0.0000	0.0000	0.0000	0.0000	0.0000	0.0000	0.0000	0.0000	0.0000	0.0000	0.0000	0.0000	0.0000	0.0000	0.0000	0.0000	0.0000	0.0000	0.0000	0.0000	0.0000	0.0000	0.0000	0.0000	0.0000	0.0000	0.0000	0.0000	0.0000	0.0000	0.0000	0.0000	0.0000	0.0000	0.0000	0.0000	0.0000	0.0000	0.0000	0.0000	0.0000	0.0000	0.0000	0.0000	0.0000	0.0000	0.0000	0.0000
REACTIVITY:14	0.0000	0.0000	0.0000	0.0000	0.0000	0.0000	0.0000	0.0000	0.0000	0.0000	0.0000	0.0000	0.0000	0.0000	0.0000	0.0000	0.0000	0.0000	0.0000	0.0000	0.0000	0.0000	0.0000	0.0000	0.0000	0.0000	0.0000	0.0000	0.0000	0.0000	0.0000	0.0000	0.0000	0.0000	0.0000	0.0000	0.0000	0.0000	0.0000	0.0000	0.0000	0.0000	0.0000	0.0000	0.0000	0.0000	0.0000	0.0000	0.0000	0.0000	0.0000	0.0000	0.0000	0.0000	0.0000	0.0000	0.0000	0.0000	0.0000	0.0000	0.0000	0.0000	0.0000	0.0000	0.0000	0.0000	0.0000	0.0000	0.0000	0.0000	0.0000	0.0000	0.0000	0.0000	0.0000	0.0000	0.0000	0.0000	0.0000	0.0000	0.0000	0.0000	0.0000	0.0000	0.0000	0.0000	0.0000	0.0000	0.0000	0.0000	0.0000	0.0000	0.0000	0.0000	0.0000	0.0000	0.0000	0.0000	0.0000	0.0000	0.0000	0.0000	0.0000	0.0000	0.0000	0.0000	0.0000	0.0000	0.0000	0.0000	0.0000	0.0000	0.0000	0.0000	0.0000	0.0000	0.0000	0.0000	0.0000	0.0000	0.0000	0.0000	0.0000	0.0000	0.0000	0.0000	0.0000	0.0000	0.0000	0.0000	0.0000	0.0000	0.0000	0.0000	0.0000	0.0000	0.0000	0.0000	0.0000	0.0000	0.0000	0.0000	0.0000	0.0000	0.0000	0.0000	0.0000	0.0000	0.0000	0.0000	0.0000	0.0000	0.0000	0.0000	0.0000	0.0000	0.0000	0.0000	0.0000	0.0000	0.0000	0.0000	0.0000	0.0000	0.0000	0.0000	0.0000	0.0000	0.0000	0.0000	0.0000	0.0000	0.0000	0.0000	0.0000	0.0000	0.0000	0.0000	0.0000	0.0000	0.0000	0.0000	0.0000	0.0000	0.0000	0.0000	0.0000	0.0000	0.0000	0.0000	0.0000	0.0000	0.0000	0.0000	0.0000	0.0000	0.0000	0.0000	0.0000	0.0000	0.0000	0.0000	0.0000	0.0000	0.0000	0.0000	0.0000	0.0000	0.0000	0.0000	0.0000	0.0000	0.0000	0.0000	0.0000	0.0000	0.0000	0.0000	0.0000	0.0000	0.0000	0.0000	0.0000	0.0000	0.0000	0.0000	0.0000	0.0000	0.0000	0.0000	0.0000	0.0000	0.0000	0.0000	0.0000	0.0000	0.0000	0.0000	0.0000	0.0000	0.0000	0.0000	0.0000	0.0000	0.0000	0.0000	0.0000	0.0000	0.0000	0.0000	0.0000	0.0000	0.0000	0.0000	0.0000	0.0000	0.0000	0.0000	0.0000	0.0000	0.0000	0.0000	0.0000	0.0000	0.0000	0.0000	0.0000	0.0000	0.0000	0.0000	0.0000	0.0000	0.0000	0.0000	0.0000	0.0000	0.0000	0.0000	0.0000	0.0000	0.0000	0.0000	0.0000	0.0000	0.0000	0.0000	0.0000	0.0000	0.0000	0.0000	0.0000	0.0000	0.0000	0.0000	0.0000	0.0000	0.0000	0.0000	0.0000	0.0000	0.0000	0.0000	0.0000	0.0000	0.0000	0.0000	0.0000	0.0000	0.0000	0.0000	0.0000	0.0000	0.0000	0.0000	0.0000	0.0000	0.0000	0.0000	0.0000	0.0000	0.0000	0.0000	0.0000	0.0000	0.0000	0.0000	0.0000	0.0000	0.0000	0.0000	0.0000	0.0000	0.0000	0.0000	0.0000	0.0000	0.0000	0.0000	0.0000	0.0000	0.0000	0.0000	0.0000	0.0000	0.0000	0.0000	0.0000	0.0000	0.0000	0.0000	0.0000	0.0000	0.0000	0.0000	0.0000	0.0000	0.0000	0.0000	0.0000	0.0000	0.0000	0.0000	0.0000	0.0000	0.0000	0.0000	0.0000	0.0000	0.0000	0.0000	0.0000	0.0000	0.0000	0.0000	0.0000	0.0000	0.0000	0.0000	0.0000	0.0000	0.0000	0.0000	0.0000	0.0000	0.0000	0.0000	0.0000	0.0000	0.0000	0.0000	0.0000	0.0000	0.0000	0.0000	0.0000	0.0000	0.0000	0.0000	0.0000	0.0000	0.0000	0.0000	0.0000	0.0000	0.0000	0.0000	0.0000	0.0000	0.0000	0.0000	0.0000	0.0000	0.0000	0.0000	0.0000	0.0000	0.0000	0.0000	0.0000	0.0000	0.0000	0.0000	0.0000	0.0000	0.0000	0.0000	0.0000	0.0000	0.0000	0.0000	0.0000	0.0000	0.0000	0.0000	0.0000	0.0000	0.0000	0.0000	0.0000	0.0000	0.0000	0.0000	0.0000	0.0000	0.0000	0.0000	0.0000	0.0000	0.0000	0.0000	0.0000	0.0000	0.0000	0.0000	0.0000	0.0000	0.0000	0.0000	0.0000	0.0000	0.0000	0.0000	0.0000	0.0000	0.0000	0.0000	0.0000	0.0000	0.0000	0.0000	0.0000	0.0000	0.0000	0.0000	0.0000	0.0000	0.0000	0.0000	0.0000	0.0000	0.0000	0.0000	0.0000	0.0000	0.0000	0.0000	0.0000	0.0000	0.0000	0.0000	0.0000	0.0000	0.0000	0.0000	0.0000	0.0000	0.0000	0.0000	0.0000	0.0000	0.0000	0.0000	0.0000	0.0000	0.0000	0.0000	0.0000	0.0000	0.0000	0.0000	0.0000	0.0000	0.0000	0.0000	0.0000	0.0000	0.0000	0.0000	0.0000	0.0000	0.0000	0.0000	0.0000	0.0000	0.0000	0.0000	0.0000	0.0000	0.0000	0.0000	0.0000	0.0000	0.0000	0.0000	0.0000	0.0000	0.0000	0.0000	0.0000	0.0000	0.0000	0.0000	0.0000	0.0000	0.0000	0.0000	0.0000	0.0000	0.0000	0.0000	0.0000	0.0000	0.0000	0.0000	0.0000	0.0000	0.0000	0.0000	0.0000	0.0000	0.0000	0.0000	0.0000	0.0000	0.0000
REACTIVITY:15	0.0000	0.0000	0.0000	0.0000	0.0000	0.0000	0.0000	0.0000	0.0000	0.0000	0.0000	0.0000	0.0000	0.0000	0.0000	0.0000	0.0000	0.0000	0.0000	0.0000	0.0000	0.0000	0.0000	0.0000	0.0000	0.0000	0.0000	0.0000	0.0000	0.0000	0.0000	0.0000	0.0000	0.0000	0.0000	0.0000	0.0000	0.0000	0.0000	0.0000	0.0000	0.0000	0.0000	0.0000	0.0000	0.0000	0.0000	0.0000	0.0000	0.0000	0.0000	0.0000	0.0000	0.0000	0.0000	0.0000	0.0000	0.0000	0.0000	0.0000	0.0000	0.0000	0.0000	0.0000	0.0000	0.0000	0.0000	0.0000	0.0000	0.0000	0.0000	0.0000	0.0000	0.0000	0.0000	0.0000	0.0000	0.0000	0.0000	0.0000	0.0000	0.0000	0.0000	0.0000	0.0000	0.0000	0.0000	0.0000	0.0000	0.0000	0.0000	0.0000	0.0000	0.0000	0.0000	0.0000	0.0000	0.0000	0.0000	0.0000	0.0000	0.0000	0.0000	0.0000	0.0000	0.0000	0.0000	0.0000	0.0000	0.0000	0.0000	0.0000	0.0000	0.0000	0.0000	0.0000	0.0000	0.0000	0.0000	0.0000	0.0000	0.0000	0.0000	0.0000	0.0000	0.0000	0.0000	0.0000	0.0000	0.0000	0.0000	0.0000	0.0000	0.0000	0.0000	0.0000	0.0000	0.0000	0.0000	0.0000	0.0000	0.0000	0.0000	0.0000	0.0000	0.0000	0.0000	0.0000	0.0000	0.0000	0.0000	0.0000	0.0000	0.0000	0.0000	0.0000	0.0000	0.0000	0.0000	0.0000	0.0000	0.0000	0.0000	0.0000	0.0000	0.0000	0.0000	0.0000	0.0000	0.0000	0.0000	0.0000	0.0000	0.0000	0.0000	0.0000	0.0000	0.0000	0.0000	0.0000	0.0000	0.0000	0.0000	0.0000	0.0000	0.0000	0.0000	0.0000	0.0000	0.0000	0.0000	0.0000	0.0000	0.0000	0.0000	0.0000	0.0000	0.0000	0.0000	0.0000	0.0000	0.0000	0.0000	0.0000	0.0000	0.0000	0.0000	0.0000	0.0000	0.0000	0.0000	0.0000	0.0000	0.0000	0.0000	0.0000	0.0000	0.0000	0.0000	0.0000	0.0000	0.0000	0.0000	0.0000	0.0000	0.0000	0.0000	0.0000	0.0000	0.0000	0.0000	0.0000	0.0000	0.0000	0.0000	0.0000	0.0000	0.0000	0.0000	0.0000	0.0000	0.0000	0.0000	0.0000	0.0000	0.0000	0.0000	0.0000	0.0000	0.0000	0.0000	0.0000	0.0000	0.0000	0.0000	0.0000	0.0000	0.0000	0.0000	0.0000	0.0000	0.0000	0.0000	0.0000	0.0000	0.0000	0.0000	0.0000	0.0000	0.0000	0.0000	0.0000	0.0000	0.0000	0.0000	0.0000	0.0000	0.0000	0.0000	0.0000	0.0000	0.0000	0.0000	0.0000	0.0000	0.0000	0.0000	0.0000	0.0000	0.0000	0.0000	0.0000	0.0000	0.0000	0.0000	0.0000	0.0000	0.0000	0.0000	0.0000	0.0000	0.0000	0.0000	0.0000	0.0000	0.0000	0.0000	0.0000	0.0000	0.0000	0.0000	0.0000	0.0000	0.0000	0.0000	0.0000	0.0000	0.0000	0.0000	0.0000	0.0000	0.0000	0.0000	0.0000	0.0000	0.0000	0.0000	0.0000	0.0000	0.0000	0.0000	0.0000	0.0000	0.0000	0.0000	0.0000	0.0000	0.0000	0.0000	0.0000	0.0000	0.0000	0.0000	0.0000	0.0000	0.0000	0.0000	0.0000	0.0000	0.0000	0.0000	0.0000	0.0000	0.0000	0.0000	0.0000	0.0000	0.0000	0.0000	0.0000	0.0000	0.0000	0.0000	0.0000	0.0000	0.0000	0.0000	0.0000	0.0000	0.0000	0.0000	0.0000	0.0000	0.0000	0.0000	0.0000	0.0000	0.0000	0.0000	0.0000	0.0000	0.0000	0.0000	0.0000	0.0000	0.0000	0.0000	0.0000	0.0000	0.0000	0.0000	0.0000	0.0000	0.0000	0.0000	0.0000	0.0000	0.0000	0.0000	0.0000	0.0000	0.0000	0.0000	0.0000	0.0000	0.0000	0.0000	0.0000	0.0000	0.0000	0.0000	0.0000	0.0000	0.0000	0.0000	0.0000	0.0000	0.0000	0.0000	0.0000	0.0000	0.0000	0.0000	0.0000	0.0000	0.0000	0.0000	0.0000	0.0000	0.0000	0.0000	0.0000	0.0000	0.0000	0.0000	0.0000	0.0000	0.0000	0.0000	0.0000	0.0000	0.0000	0.0000	0.0000	0.0000	0.0000	0.0000	0.0000	0.0000	0.0000	0.0000	0.0000	0.0000	0.0000	0.0000	0.0000	0.0000	0.0000	0.0000	0.0000	0.0000	0.0000	0.0000	0.0000	0.0000	0.0000	0.0000	0.0000	0.0000	0.0000	0.0000	0.0000	0.0000	0.0000	0.0000	0.0000	0.0000	0.0000	0.0000	0.0000	0.0000	0.0000	0.0000	0.0000	0.0000	0.0000	0.0000	0.0000	0.0000	0.0000	0.0000	0.0000	0.0000	0.0000	0.0000	0.0000	0.0000	0.0000	0.0000	0.0000	0.0000	0.0000	0.0000	0.0000	0.0000	0.0000	0.0000	0.0000	0.0000	0.0000	0.0000	0.0000	0.0000	0.0000	0.0000	0.0000	0.0000	0.0000	0.0000	0.0000	0.0000	0.0000	0.0000	0.0000	0.0000	0.0000	0.0000	0.0000	0.0000	0.0000	0.0000	0.0000	0.0000	0.0000	0.0000	0.0000	0.0000	0.0000	0.0000	0.0000	0.0000	0.0000	0.0000	0.0000	0.0000	0.0000	0.0000	0.0000	0.0000	0.0000	0.0000	0.0000	0.0000	0.0000	0.0000	0.0000	0.0000	0.0000	0.0000	0.0000	0.0000	0.0000	0.0000	0.0000	0.0000
REACTIVITY:16	0.0000	0.0000	0.0000	0.0000	0.0000	0.0000	0.0000	0.0000	0.0000	0.0000	0.0000	0.0000	0.0000	0.0000	0.0000	0.0000	0.0000	0.0000	0.0000	0.0000	0.0000	0.0000	0.0000	0.0000	0.0000	0.0000	0.0000	0.0000	0.0000	0.0000	0.0000	0.0000	0.0000	0.0000	0.0000	0.0000	0.0000	0.0000	0.0000	0.0000	0.0000	0.0000	0.0000	0.0000	0.0000	0.0000	0.0000	0.0000	0.0000	0.0000	0.0000	0.0000	0.0000	0.0000	0.0000	0.0000	0.0000	0.0000	0.0000	0.0000	0.0000	0.0000	0.0000	0.0000	0.0000	0.0000	0.0000	0.0000	0.0000	0.0000	0.0000	0.0000	0.0000	0.0000	0.0000	0.0000	0.0000	0.0000	0.0000	0.0000	0.0000	0.0000	0.0000	0.0000	0.0000	0.0000	0.0000	0.0000	0.0000	0.0000	0.0000	0.0000	0.0000	0.0000	0.0000	0.0000	0.0000	0.0000	0.0000	0.0000	0.0000	0.0000	0.0000	0.0000	0.0000	0.0000	0.0000	0.0000	0.0000	0.0000	0.0000	0.0000	0.0000	0.0000	0.0000	0.0000	0.0000	0.0000	0.0000	0.0000	0.0000	0.0000	0.0000	0.0000	0.0000	0.0000	0.0000	0.0000	0.0000	0.0000	0.0000	0.0000	0.0000	0.0000	0.0000	0.0000	0.0000	0.0000	0.0000	0.0000	0.0000	0.0000	0.0000	0.0000	0.0000	0.0000	0.0000	0.0000	0.0000	0.0000	0.0000	0.0000	0.0000	0.0000	0.0000	0.0000	0.0000	0.0000	0.0000	0.0000	0.0000	0.0000	0.0000	0.0000	0.0000	0.0000	0.0000	0.0000	0.0000	0.0000	0.0000	0.0000	0.0000	0.0000	0.0000	0.0000	0.0000	0.0000	0.0000	0.0000	0.0000	0.0000	0.0000	0.0000	0.0000	0.0000	0.0000	0.0000	0.0000	0.0000	0.0000	0.0000	0.0000	0.0000	0.0000	0.0000	0.0000	0.0000	0.0000	0.0000	0.0000	0.0000	0.0000	0.0000	0.0000	0.0000	0.0000	0.0000	0.0000	0.0000	0.0000	0.0000	0.0000	0.0000	0.0000	0.0000	0.0000	0.0000	0.0000	0.0000	0.0000	0.0000	0.0000	0.0000	0.0000	0.0000	0.0000	0.0000	0.0000	0.0000	0.0000	0.0000	0.0000	0.0000	0.0000	0.0000	0.0000	0.0000	0.0000	0.0000	0.0000	0.0000	0.0000	0.0000	0.0000	0.0000	0.0000	0.0000	0.0000	0.0000	0.0000	0.0000	0.0000	0.0000	0.0000	0.0000	0.0000	0.0000	0.0000	0.0000	0.0000	0.0000	0.0000	0.0000	0.0000	0.0000	0.0000	0.0000	0.0000	0.0000	0.0000	0.0000	0.0000	0.0000	0.0000	0.0000	0.0000	0.0000	0.0000	0.0000	0.0000	0.0000	0.0000	0.0000	0.0000	0.0000	0.0000	0.0000	0.0000	0.0000	0.0000	0.0000	0.0000	0.0000	0.0000	0.0000	0.0000	0.0000	0.0000	0.0000	0.0000	0.0000	0.0000	0.0000	0.0000	0.0000	0.0000	0.0000	0.0000	0.0000	0.0000	0.0000	0.0000	0.0000	0.0000	0.0000	0.0000	0.0000	0.0000	0.0000	0.0000	0.0000	0.0000	0.0000	0.0000	0.0000	0.0000	0.0000	0.0000	0.0000	0.0000	0.0000	0.0000	0.0000	0.0000	0.0000	0.0000	0.0000	0.0000	0.0000	0.0000	0.0000	0.0000	0.0000	0.0000	0.0000	0.0000	0.0000	0.0000	0.0000	0.0000	0.0000	0.0000	0.0000	0.0000	0.0000	0.0000	0.0000	0.0000	0.0000	0.0000	0.0000	0.0000	0.0000	0.0000	0.0000	0.0000	0.0000	0.0000	0.0000	0.0000	0.0000	0.0000	0.0000	0.0000	0.0000	0.0000	0.0000	0.0000	0.0000	0.0000	0.0000	0.0000	0.0000	0.0000	0.0000	0.0000	0.0000	0.0000	0.0000	0.0000	0.0000	0.0000	0.0000	0.0000	0.0000	0.0000	0.0000	0.0000	0.0000	0.0000	0.0000	0.0000	0.0000	0.0000	0.0000	0.0000	0.0000	0.0000	0.0000	0.0000	0.0000	0.0000	0.0000	0.0000	0.0000	0.0000	0.0000	0.0000	0.0000	0.0000	0.0000	0.0000	0.0000	0.0000	0.0000	0.0000	0.0000	0.0000	0.0000	0.0000	0.0000	0.0000	0.0000	0.0000	0.0000	0.0000	0.0000	0.0000	0.0000	0.0000	0.0000	0.0000	0.0000	0.0000	0.0000	0.0000	0.0000	0.0000	0.0000	0.0000	0.0000	0.0000	0.0000	0.0000	0.0000	0.0000	0.0000	0.0000	0.0000	0.0000	0.0000	0.0000	0.0000	0.0000	0.0000	0.0000	0.0000	0.0000	0.0000	0.0000	0.0000	0.0000	0.0000	0.0000	0.0000	0.0000	0.0000	0.0000	0.0000	0.0000	0.0000	0.0000	0.0000	0.0000	0.0000	0.0000	0.0000	0.0000	0.0000	0.0000	0.0000	0.0000	0.0000	0.0000	0.0000	0.0000	0.0000	0.0000	0.0000	0.0000	0.0000	0.0000	0.0000	0.0000	0.0000	0.0000	0.0000	0.0000	0.0000	0.0000	0.0000	0.0000	0.0000	0.0000	0.0000	0.0000	0.0000	0.0000	0.0000	0.0000	0.0000	0.0000	0.0000	0.0000	0.0000	0.0000	0.0000	0.0000	0.0000	0.0000	0.0000	0.0000	0.0000	0.0000	0.0000	0.0000	0.0000	0.0000	0.0000	0.0000	0.0000	0.0000	0.0000	0.0000	0.0000	0.0000	0.0000	0.0000	0.0000	0.0000	0.0000	0.0000	0.0000	0.0000	0.0000	0.0000	0.0000	0.0000	0.0000	0.0000	0.0000	0.0000	0.0000	0.0000
REACTIVITY:17	0.0000	0.0000	0.0000	0.0000	0.0000	0.0000	0.0000	0.0000	0.0000	0.0000	0.0000	0.0000	0.0000	0.0000	0.0000	0.0000	0.0000	0.0000	0.0000	0.0000	0.0000	0.0000	0.0000	0.0000	0.0000	0.0000	0.0000	0.0000	0.0000	0.0000	0.0000	0.0000	0.0000	0.0000	0.0000	0.0000	0.0000	0.0000	0.0000	0.0000	0.0000	0.0000	0.0000	0.0000	0.0000	0.0000	0.0000	0.0000	0.0000	0.0000	0.0000	0.0000	0.0000	0.0000	0.0000	0.0000	0.0000	0.0000	0.0000	0.0000	0.0000	0.0000	0.0000	0.0000	0.0000	0.0000	0.0000	0.0000	0.0000	0.0000	0.0000	0.0000	0.0000	0.0000	0.0000	0.0000	0.0000	0.0000	0.0000	0.0000	0.0000	0.0000	0.0000	0.0000	0.0000	0.0000	0.0000	0.0000	0.0000	0.0000	0.0000	0.0000	0.0000	0.0000	0.0000	0.0000	0.0000	0.0000	0.0000	0.0000	0.0000	0.0000	0.0000	0.0000	0.0000	0.0000	0.0000	0.0000	0.0000	0.0000	0.0000	0.0000	0.0000	0.0000	0.0000	0.0000	0.0000	0.0000	0.0000	0.0000	0.0000	0.0000	0.0000	0.0000	0.0000	0.0000	0.0000	0.0000	0.0000	0.0000	0.0000	0.0000	0.0000	0.0000	0.0000	0.0000	0.0000	0.0000	0.0000	0.0000	0.0000	0.0000	0.0000	0.0000	0.0000	0.0000	0.0000	0.0000	0.0000	0.0000	0.0000	0.0000	0.0000	0.0000	0.0000	0.0000	0.0000	0.0000	0.0000	0.0000	0.0000	0.0000	0.0000	0.0000	0.0000	0.0000	0.0000	0.0000	0.0000	0.0000	0.0000	0.0000	0.0000	0.0000	0.0000	0.0000	0.0000	0.0000	0.0000	0.0000	0.0000	0.0000	0.0000	0.0000	0.0000	0.0000	0.0000	0.0000	0.0000	0.0000	0.0000	0.0000	0.0000	0.0000	0.0000	0.0000	0.0000	0.0000	0.0000	0.0000	0.0000	0.0000	0.0000	0.0000	0.0000	0.0000	0.0000	0.0000	0.0000	0.0000	0.0000	0.0000	0.0000	0.0000	0.0000	0.0000	0.0000	0.0000	0.0000	0.0000	0.0000	0.0000	0.0000	0.0000	0.0000	0.0000	0.0000	0.0000	0.0000	0.0000	0.0000	0.0000	0.0000	0.0000	0.0000	0.0000	0.0000	0.0000	0.0000	0.0000	0.0000	0.0000	0.0000	0.0000	0.0000	0.0000	0.0000	0.0000	0.0000	0.0000	0.0000	0.0000	0.0000	0.0000	0.0000	0.0000	0.0000	0.0000	0.0000	0.0000	0.0000	0.0000	0.0000	0.0000	0.0000	0.0000	0.0000	0.0000	0.0000	0.0000	0.0000	0.0000	0.0000	0.0000	0.0000	0.0000	0.0000	0.0000	0.0000	0.0000	0.0000	0.0000	0.0000	0.0000	0.0000	0.0000	0.0000	0.0000	0.0000	0.0000	0.0000	0.0000	0.0000	0.0000	0.0000	0.0000	0.0000	0.0000	0.0000	0.0000	0.0000	0.0000	0.0000	0.0000	0.0000	0.0000	0.0000	0.0000	0.0000	0.0000	0.0000	0.0000	0.0000	0.0000	0.0000	0.0000	0.0000	0.0000	0.0000	0.0000	0.0000	0.0000	0.0000	0.0000	0.0000	0.0000	0.0000	0.0000	0.0000	0.0000	0.0000	0.0000	0.0000	0.0000	0.0000	0.0000	0.0000	0.0000	0.0000	0.0000	0.0000	0.0000	0.0000	0.0000	0.0000	0.0000	0.0000	0.0000	0.0000	0.0000	0.0000	0.0000	0.0000	0.0000	0.0000	0.0000	0.0000	0.0000	0.0000	0.0000	0.0000	0.0000	0.0000	0.0000	0.0000	0.0000	0.0000	0.0000	0.0000	0.0000	0.0000	0.0000	0.0000	0.0000	0.0000	0.0000	0.0000	0.0000	0.0000	0.0000	0.0000	0.0000	0.0000	0.0000	0.0000	0.0000	0.0000	0.0000	0.0000	0.0000	0.0000	0.0000	0.0000	0.0000	0.0000	0.0000	0.0000	0.0000	0.0000	0.0000	0.0000	0.0000	0.0000	0.0000	0.0000	0.0000	0.0000	0.0000	0.0000	0.0000	0.0000	0.0000	0.0000	0.0000	0.0000	0.0000	0.0000	0.0000	0.0000	0.0000	0.0000	0.0000	0.0000	0.0000	0.0000	0.0000	0.0000	0.0000	0.0000	0.0000	0.0000	0.0000	0.0000	0.0000	0.0000	0.0000	0.0000	0.0000	0.0000	0.0000	0.0000	0.0000	0.0000	0.0000	0.0000	0.0000	0.0000	0.0000	0.0000	0.0000	0.0000	0.0000	0.0000	0.0000	0.0000	0.0000	0.0000	0.0000	0.0000	0.0000	0.0000	0.0000	0.0000	0.0000	0.0000	0.0000	0.0000	0.0000	0.0000	0.0000	0.0000	0.0000	0.0000	0.0000	0.0000	0.0000	0.0000	0.0000	0.0000	0.0000	0.0000	0.0000	0.0000	0.0000	0.0000	0.0000	0.0000	0.0000	0.0000	0.0000	0.0000	0.0000	0.0000	0.0000	0.0000	0.0000	0.0000	0.0000	0.0000	0.0000	0.0000	0.0000	0.0000	0.0000	0.0000	0.0000	0.0000	0.0000	0.0000	0.0000	0.0000	0.0000	0.0000	0.0000	0.0000	0.0000	0.0000	0.0000	0.0000	0.0000	0.0000	0.0000	0.0000	0.0000	0.0000	0.0000	0.0000	0.0000	0.0000	0.0000	0.0000	0.0000	0.0000	0.0000	0.0000	0.0000	0.0000	0.0000	0.0000	0.0000	0.0000	0.0000	0.0000	0.0000	0.0000	0.0000	0.0000	0.0000	0.0000	0.0000	0.0000	0.0000	0.0000	0.0000	0.0000	0.0000	0.0000	0.0000	0.0000	0.0000	0.0000	0.0000	0.0000	0.0000	0.0000
REACTIVITY:18	0.0000	0.0000	0.0000	0.0000	0.0000	0.0000	0.0000	0.0000	0.0000	0.0000	0.0000	0.0000	0.0000	0.0000	0.0000	0.0000	0.0000	0.0000	0.0000	0.0000	0.0000	0.0000	0.0000	0.0000	0.0000	0.0000	0.0000	0.0000	0.0000	0.0000	0.0000	0.0000	0.0000	0.0000	0.0000	0.0000	0.0000	0.0000	0.0000	0.0000	0.0000	0.0000	0.0000	0.0000	0.0000	0.0000	0.0000	0.0000	0.0000	0.0000	0.0000	0.0000	0.0000	0.0000	0.0000	0.0000	0.0000	0.0000	0.0000	0.0000	0.0000	0.0000	0.0000	0.0000	0.0000	0.0000	0.0000	0.0000	0.0000	0.0000	0.0000	0.0000	0.0000	0.0000	0.0000	0.0000	0.0000	0.0000	0.0000	0.0000	0.0000	0.0000	0.0000	0.0000	0.0000	0.0000	0.0000	0.0000	0.0000	0.0000	0.0000	0.0000	0.0000	0.0000	0.0000	0.0000	0.0000	0.0000	0.0000	0.0000	0.0000	0.0000	0.0000	0.0000	0.0000	0.0000	0.0000	0.0000	0.0000	0.0000	0.0000	0.0000	0.0000	0.0000	0.0000	0.0000	0.0000	0.0000	0.0000	0.0000	0.0000	0.0000	0.0000	0.0000	0.0000	0.0000	0.0000	0.0000	0.0000	0.0000	0.0000	0.0000	0.0000	0.0000	0.0000	0.0000	0.0000	0.0000	0.0000	0.0000	0.0000	0.0000	0.0000	0.0000	0.0000	0.0000	0.0000	0.0000	0.0000	0.0000	0.0000	0.0000	0.0000	0.0000	0.0000	0.0000	0.0000	0.0000	0.0000	0.0000	0.0000	0.0000	0.0000	0.0000	0.0000	0.0000	0.0000	0.0000	0.0000	0.0000	0.0000	0.0000	0.0000	0.0000	0.0000	0.0000	0.0000	0.0000	0.0000	0.0000	0.0000	0.0000	0.0000	0.0000	0.0000	0.0000	0.0000	0.0000	0.0000	0.0000	0.0000	0.0000	0.0000	0.0000	0.0000	0.0000	0.0000	0.0000	0.0000	0.0000	0.0000	0.0000	0.0000	0.0000	0.0000	0.0000	0.0000	0.0000	0.0000	0.0000	0.0000	0.0000	0.0000	0.0000	0.0000	0.0000	0.0000	0.0000	0.0000	0.0000	0.0000	0.0000	0.0000	0.0000	0.0000	0.0000	0.0000	0.0000	0.0000	0.0000	0.0000	0.0000	0.0000	0.0000	0.0000	0.0000	0.0000	0.0000	0.0000	0.0000	0.0000	0.0000	0.0000	0.0000	0.0000	0.0000	0.0000	0.0000	0.0000	0.0000	0.0000	0.0000	0.0000	0.0000	0.0000	0.0000	0.0000	0.0000	0.0000	0.0000	0.0000	0.0000	0.0000	0.0000	0.0000	0.0000	0.0000	0.0000	0.0000	0.0000	0.0000	0.0000	0.0000	0.0000	0.0000	0.0000	0.0000	0.0000	0.0000	0.0000	0.0000	0.0000	0.0000	0.0000	0.0000	0.0000	0.0000	0.0000	0.0000	0.0000	0.0000	0.0000	0.0000	0.0000	0.0000	0.0000	0.0000	0.0000	0.0000	0.0000	0.0000	0.0000	0.0000	0.0000	0.0000	0.0000	0.0000	0.0000	0.0000	0.0000	0.0000	0.0000	0.0000	0.0000	0.0000	0.0000	0.0000	0.0000	0.0000	0.0000	0.0000	0.0000	0.0000	0.0000	0.0000	0.0000	0.0000	0.0000	0.0000	0.0000	0.0000	0.0000	0.0000	0.0000	0.0000	0.0000	0.0000	0.0000	0.0000	0.0000	0.0000	0.0000	0.0000	0.0000	0.0000	0.0000	0.0000	0.0000	0.0000	0.0000	0.0000	0.0000	0.0000	0.0000	0.0000	0.0000	0.0000	0.0000	0.0000	0.0000	0.0000	0.0000	0.0000	0.0000	0.0000	0.0000	0.0000	0.0000	0.0000	0.0000	0.0000	0.0000	0.0000	0.0000	0.0000	0.0000	0.0000	0.0000	0.0000	0.0000	0.0000	0.0000	0.0000	0.0000	0.0000	0.0000	0.0000	0.0000	0.0000	0.0000	0.0000	0.0000	0.0000	0.0000	0.0000	0.0000	0.0000	0.0000	0.0000	0.0000	0.0000	0.0000	0.0000	0.0000	0.0000	0.0000	0.0000	0.0000	0.0000	0.0000	0.0000	0.0000	0.0000	0.0000	0.0000	0.0000	0.0000	0.0000	0.0000	0.0000	0.0000	0.0000	0.0000	0.0000	0.0000	0.0000	0.0000	0.0000	0.0000	0.0000	0.0000	0.0000	0.0000	0.0000	0.0000	0.0000	0.0000	0.0000	0.0000	0.0000	0.0000	0.0000	0.0000	0.0000	0.0000	0.0000	0.0000	0.0000	0.0000	0.0000	0.0000	0.0000	0.0000	0.0000	0.0000	0.0000	0.0000	0.0000	0.0000	0.0000	0.0000	0.0000	0.0000	0.0000	0.0000	0.0000	0.0000	0.0000	0.0000	0.0000	0.0000	0.0000	0.0000	0.0000	0.0000	0.0000	0.0000	0.0000	0.0000	0.0000	0.0000	0.0000	0.0000	0.0000	0.0000	0.0000	0.0000	0.0000	0.0000	0.0000	0.0000	0.0000	0.0000	0.0000	0.0000	0.0000	0.0000	0.0000	0.0000	0.0000	0.0000	0.0000	0.0000	0.0000	0.0000	0.0000	0.0000	0.0000	0.0000	0.0000	0.0000	0.0000	0.0000	0.0000	0.0000	0.0000	0.0000	0.0000	0.0000	0.0000	0.0000	0.0000	0.0000	0.0000	0.0000	0.0000	0.0000	0.0000	0.0000	0.0000	0.0000	0.0000	0.0000	0.0000	0.0000	0.0000	0.0000	0.0000	0.0000	0.0000	0.0000	0.0000	0.0000	0.0000	0.0000	0.0000	0.0000	0.0000	0.0000	0.0000	0.0000	0.0000	0.0000	0.0000	0.0000	0.0000	0.0000	0.0000	0.0000	0.0000	0.0000	0.0000	0.0000	0.0000	0.0000
REACTIVITY:19	0.0000	0.0000	0.0000	0.0000	0.0000	0.0000	0.0000	0.0000	0.0000	0.0000	0.0000	0.0000	0.0000	0.0000	0.0000	0.0000	0.0000	201.0000	0.0000	3.0000	1.0000	0.0000	1.0000	2.0000	1.0000	0.0000	4.0000	0.0000	0.0000	4.0000	0.0000	1.0000	1.0000	0.0000	4.0000	0.0000	1.0000	5.0000	1.0000	3.0000	2.0000	0.0000	2.0000	2.0000	3.0000	0.0000	0.0000	4.0000	2.0000	5.0000	0.0000	1.0000	3.0000	1.0000	2.0000	1.0000	2.0000	1.0000	1.0000	0.0000	1.0000	9.0000	3.0000	3.0000	1.0000	1.0000	3.0000	2.0000	0.0000	2.0000	2.0000	2.0000	3.0000	4.0000	3.0000	0.0000	0.0000	0.0000	0.0000	3.0000	9.0000	3.0000	4.0000	0.0000	2.0000	1.0000	5.0000	4.0000	2.0000	3.0000	2.0000	2.0000	3.0000	4.0000	1.0000	2.0000	1.0000	2.0000	2.0000	2.0000	1.0000	3.0000	3.0000	1.0000	1.0000	3.0000	0.0000	1.0000	4.0000	2.0000	4.0000	2.0000	2.0000	3.0000	2.0000	2.0000	4.0000	2.0000	3.0000	5.0000	2.0000	1.0000	0.0000	1.0000	0.0000	0.0000	0.0000	1.0000	1.0000	1.0000	2.0000	2.0000	2.0000	2.0000	3.0000	0.0000	6.0000	1.0000	0.0000	1.0000	2.0000	2.0000	4.0000	0.0000	3.0000	3.0000	3.0000	3.0000	1.0000	19.0000	8.0000	49.0000	9.0000	0.0000	3.0000	0.0000	0.0000	2.0000	2.0000	0.0000	4.0000	2.0000	1.0000	0.0000	4.0000	2.0000	0.0000	3.0000	3.0000	2.0000	2.0000	1.0000	0.0000	0.0000	1.0000	1.0000	2.0000	2.0000	1.0000	1.0000	1.0000	2.0000	0.0000	0.0000	4.0000	0.0000	1.0000	1.0000	7.0000	3.0000	1.0000	0.0000	1.0000	2.0000	1.0000	3.0000	1.0000	1.0000	8.0000	1.0000	0.0000	6.0000	5.0000	2.0000	2.0000	0.0000	1.0000	3.0000	1.0000	3.0000	1.0000	2.0000	1.0000	3.0000	3.0000	1.0000	3.0000	3.0000	6.0000	1.0000	1.0000	0.0000	2.0000	1.0000	1.0000	1.0000	1.0000	1.0000	7.0000	3.0000	1.0000	5.0000	2.0000	0.0000	0.0000	0.0000	3.0000	0.0000	1.0000	0.0000	2.0000	2.0000	2.0000	0.0000	3.0000	2.0000	1.0000	2.0000	5.0000	0.0000	6.0000	6.0000	1.0000	2.0000	0.0000	1.0000	1.0000	5.0000	1.0000	1.0000	6.0000	0.0000	1.0000	2.0000	1.0000	4.0000	0.0000	3.0000	4.0000	1.0000	2.0000	1.0000	0.0000	0.0000	5.0000	6.0000	0.0000	1.0000	1.0000	11.0000	4.0000	1.0000	0.0000	0.0000	0.0000	0.0000	0.0000	0.0000	0.0000	1.0000	0.0000	0.0000	0.0000	0.0000	0.0000	0.0000	1.0000	0.0000	1.0000	0.0000	0.0000	0.0000	0.0000	0.0000	0.0000	0.0000	0.0000	0.0000	0.0000	0.0000	0.0000	0.0000	0.0000	0.0000	0.0000	0.0000	0.0000	0.0000	0.0000	0.0000	0.0000	0.0000	0.0000	0.0000	0.0000	0.0000	0.0000	0.0000	0.0000	0.0000	0.0000	0.0000	0.0000	0.0000	0.0000	0.0000	0.0000	0.0000	0.0000	0.0000	0.0000	0.0000	0.0000	0.0000	0.0000	0.0000	0.0000	0.0000	0.0000	0.0000	0.0000	0.0000	0.0000	0.0000	0.0000	0.0000	0.0000	0.0000	0.0000	0.0000	0.0000	0.0000	0.0000	0.0000	0.0000	0.0000	0.0000	0.0000	0.0000	0.0000	0.0000	0.0000	0.0000	0.0000	0.0000	0.0000	0.0000	0.0000	0.0000	0.0000	0.0000	0.0000	0.0000	0.0000	0.0000	0.0000	0.0000	0.0000	0.0000	0.0000	0.0000	0.0000	0.0000	0.0000	0.0000	0.0000	0.0000	0.0000	0.0000	0.0000	0.0000	0.0000	0.0000	0.0000	0.0000	0.0000	0.0000	0.0000	0.0000	0.0000	0.0000	0.0000	0.0000	0.0000	0.0000	0.0000	0.0000	0.0000	0.0000	0.0000	0.0000	0.0000	0.0000	0.0000	0.0000	0.0000	0.0000	0.0000	0.0000	0.0000	0.0000	0.0000	0.0000	0.0000	0.0000	0.0000	0.0000	0.0000	0.0000	0.0000	0.0000	0.0000	0.0000	0.0000	0.0000	0.0000	0.0000	0.0000	0.0000	0.0000	0.0000	0.0000	0.0000	0.0000	0.0000	0.0000	0.0000	0.0000	0.0000	0.0000	0.0000	0.0000	0.0000	0.0000	0.0000	0.0000	0.0000	0.0000	0.0000	0.0000	0.0000	0.0000	0.0000	0.0000	0.0000	0.0000	0.0000	0.0000	0.0000	0.0000	0.0000	0.0000	0.0000	0.0000	0.0000	0.0000	0.0000	0.0000	0.0000	0.0000	0.0000	0.0000	0.0000	0.0000	0.0000	0.0000	0.0000	0.0000	0.0000	0.0000	0.0000	0.0000	0.0000	0.0000	0.0000	0.0000	0.0000	0.0000	0.0000	0.0000	0.0000	0.0000	0.0000	0.0000	0.0000	0.0000	0.0000	0.0000	0.0000	0.0000	0.0000	0.0000	0.0000	0.0000	0.0000	0.0000	0.0000	0.0000	0.0000	0.0000	0.0000	0.0000	0.0000	0.0000	0.0000	0.0000	0.0000	0.0000	0.0000	0.0000	0.0000	0.0000	0.0000	0.0000	0.0000	0.0000	0.0000	0.0000	0.0000	0.0000	0.0000	0.0000	0.0000	0.0000	0.0000	0.0000	0.0000	0.0000	0.0000	0.0000	0.0000	0.0000	0.0000	0.0000	0.0000
REACTIVITY:20	0.0000	0.0000	0.0000	0.0000	0.0000	0.0000	0.0000	0.0000	0.0000	0.0000	0.0000	0.0000	0.0000	0.0000	0.0000	0.0000	0.0000	0.0000	1416.0000	0.0000	6.0000	4.0000	26.0000	17.0000	13.0000	9.0000	3.0000	3.0000	6.0000	20.0000	7.0000	11.0000	2.0000	6.0000	7.0000	5.0000	10.0000	11.0000	20.0000	16.0000	16.0000	4.0000	9.0000	20.0000	11.0000	8.0000	12.0000	15.0000	10.0000	8.0000	11.0000	7.0000	9.0000	9.0000	20.0000	6.0000	8.0000	3.0000	8.0000	9.0000	22.0000	12.0000	20.0000	10.0000	7.0000	6.0000	10.0000	7.0000	10.0000	17.0000	11.0000	4.0000	16.0000	5.0000	8.0000	8.0000	8.0000	8.0000	12.0000	11.0000	27.0000	18.0000	12.0000	3.0000	14.0000	16.0000	22.0000	10.0000	9.0000	10.0000	13.0000	9.0000	16.0000	10.0000	11.0000	13.0000	16.0000	12.0000	7.0000	10.0000	11.0000	12.0000	17.0000	10.0000	15.0000	7.0000	9.0000	13.0000	5.0000	10.0000	10.0000	16.0000	6.0000	22.0000	28.0000	18.0000	18.0000	9.0000	11.0000	12.0000	11.0000	13.0000	2.0000	22.0000	16.0000	14.0000	22.0000	24.0000	10.0000	9.0000	15.0000	11.0000	13.0000	17.0000	13.0000	17.0000	4.0000	18.0000	7.0000	11.0000	13.0000	7.0000	14.0000	17.0000	10.0000	8.0000	18.0000	3.0000	9.0000	77.0000	78.0000	252.0000	77.0000	11.0000	10.0000	15.0000	15.0000	2.0000	6.0000	8.0000	25.0000	10.0000	13.0000	13.0000	12.0000	10.0000	4.0000	14.0000	13.0000	14.0000	16.0000	5.0000	39.0000	7.0000	13.0000	22.0000	12.0000	14.0000	10.0000	9.0000	8.0000	19.0000	9.0000	10.0000	9.0000	11.0000	10.0000	21.0000	20.0000	21.0000	14.0000	13.0000	6.0000	18.0000	20.0000	13.0000	10.0000	14.0000	9.0000	14.0000	18.0000	10.0000	15.0000	15.0000	20.0000	12.0000	6.0000	6.0000	13.0000	20.0000	4.0000	8.0000	6.0000	9.0000	7.0000	10.0000	14.0000	7.0000	4.0000	15.0000	5.0000	12.0000	14.0000	8.0000	14.0000	15.0000	10.0000	10.0000	21.0000	29.0000	28.0000	30.0000	36.0000	12.0000	15.0000	14.0000	13.0000	23.0000	39.0000	8.0000	5.0000	23.0000	12.0000	14.0000	23.0000	9.0000	7.0000	20.0000	25.0000	24.0000	12.0000	17.0000	26.0000	19.0000	9.0000	15.0000	13.0000	20.0000	14.0000	22.0000	49.0000	14.0000	19.0000	28.0000	11.0000	23.0000	17.0000	32.0000	18.0000	9.0000	15.0000	17.0000	10.0000	9.0000	17.0000	15.0000	8.0000	14.0000	13.0000	38.0000	16.0000	4.0000	0.0000	1.0000	1.0000	0.0000	1.0000	0.0000	3.0000	1.0000	1.0000	0.0000	3.0000	1.0000	4.0000	1.0000	0.0000	1.0000	0.0000	0.0000	0.0000	0.0000	0.0000	0.0000	0.0000	0.0000	0.0000	0.0000	0.0000	0.0000	0.0000	0.0000	0.0000	0.0000	0.0000	0.0000	0.0000	0.0000	0.0000	0.0000	0.0000	0.0000	0.0000	0.0000	0.0000	0.0000	0.0000	0.0000	0.0000	0.0000	0.0000	0.0000	0.0000	0.0000	0.0000	0.0000	0.0000	0.0000	0.0000	0.0000	0.0000	0.0000	0.0000	0.0000	0.0000	0.0000	0.0000	0.0000	0.0000	0.0000	0.0000	0.0000	0.0000	0.0000	0.0000	0.0000	0.0000	0.0000	0.0000	0.0000	0.0000	0.0000	0.0000	0.0000	0.0000	0.0000	0.0000	0.0000	0.0000	0.0000	0.0000	0.0000	0.0000	0.0000	0.0000	0.0000	0.0000	0.0000	0.0000	0.0000	0.0000	0.0000	0.0000	0.0000	0.0000	0.0000	0.0000	0.0000	0.0000	0.0000	0.0000	0.0000	0.0000	0.0000	0.0000	0.0000	0.0000	0.0000	0.0000	0.0000	0.0000	0.0000	0.0000	0.0000	0.0000	0.0000	0.0000	0.0000	0.0000	0.0000	0.0000	0.0000	0.0000	0.0000	0.0000	0.0000	0.0000	0.0000	0.0000	0.0000	0.0000	0.0000	0.0000	0.0000	0.0000	0.0000	0.0000	0.0000	0.0000	0.0000	0.0000	0.0000	0.0000	0.0000	0.0000	0.0000	0.0000	0.0000	0.0000	0.0000	0.0000	0.0000	0.0000	0.0000	0.0000	0.0000	0.0000	0.0000	0.0000	0.0000	0.0000	0.0000	0.0000	0.0000	0.0000	0.0000	0.0000	0.0000	0.0000	0.0000	0.0000	0.0000	0.0000	0.0000	0.0000	0.0000	0.0000	0.0000	0.0000	0.0000	0.0000	0.0000	0.0000	0.0000	0.0000	0.0000	0.0000	0.0000	0.0000	0.0000	0.0000	0.0000	0.0000	0.0000	0.0000	0.0000	0.0000	0.0000	0.0000	0.0000	0.0000	0.0000	0.0000	0.0000	0.0000	0.0000	0.0000	0.0000	0.0000	0.0000	0.0000	0.0000	0.0000	0.0000	0.0000	0.0000	0.0000	0.0000	0.0000	0.0000	0.0000	0.0000	0.0000	0.0000	0.0000	0.0000	0.0000	0.0000	0.0000	0.0000	0.0000	0.0000	0.0000	0.0000	0.0000	0.0000	0.0000	0.0000	0.0000	0.0000	0.0000	0.0000	0.0000	0.0000	0.0000	0.0000	0.0000	0.0000	0.0000	0.0000	0.0000	0.0000	0.0000	0.0000	0.0000	0.0000	0.0000	0.0000	0.0000	0.0000	0.0000	0.0000	0.0000	0.0000	0.0000	0.0000	0.0000	0.0000	0.0000	0.0000	0.0000	0.0000	0.0000	0.0000	0.0000
REACTIVITY:21	0.0000	0.0000	0.0000	0.0000	0.0000	0.0000	0.0000	0.0000	0.0000	0.0000	0.0000	0.0000	0.0000	0.0000	0.0000	0.0000	0.0000	3.0000	0.0000	710.0000	0.0000	4.0000	12.0000	3.0000	0.0000	1.0000	5.0000	1.0000	6.0000	10.0000	0.0000	6.0000	3.0000	3.0000	4.0000	7.0000	4.0000	4.0000	14.0000	13.0000	11.0000	9.0000	12.0000	8.0000	8.0000	3.0000	11.0000	8.0000	8.0000	5.0000	1.0000	4.0000	6.0000	1.0000	2.0000	5.0000	6.0000	2.0000	4.0000	13.0000	10.0000	6.0000	8.0000	6.0000	6.0000	4.0000	7.0000	3.0000	6.0000	3.0000	7.0000	2.0000	3.0000	4.0000	9.0000	3.0000	3.0000	5.0000	5.0000	9.0000	10.0000	11.0000	4.0000	9.0000	5.0000	16.0000	12.0000	4.0000	7.0000	4.0000	3.0000	3.0000	3.0000	6.0000	5.0000	3.0000	11.0000	7.0000	1.0000	10.0000	2.0000	8.0000	8.0000	9.0000	10.0000	8.0000	7.0000	8.0000	5.0000	3.0000	11.0000	18.0000	8.0000	9.0000	10.0000	5.0000	8.0000	13.0000	8.0000	10.0000	11.0000	8.0000	2.0000	8.0000	6.0000	4.0000	10.0000	7.0000	3.0000	8.0000	7.0000	8.0000	6.0000	6.0000	5.0000	6.0000	4.0000	7.0000	5.0000	8.0000	3.0000	2.0000	11.0000	6.0000	7.0000	2.0000	10.0000	6.0000	4.0000	50.0000	26.0000	114.0000	32.0000	7.0000	3.0000	9.0000	10.0000	4.0000	1.0000	1.0000	9.0000	13.0000	6.0000	9.0000	12.0000	8.0000	1.0000	4.0000	7.0000	4.0000	6.0000	7.0000	8.0000	7.0000	8.0000	14.0000	7.0000	9.0000	3.0000	5.0000	4.0000	6.0000	3.0000	11.0000	5.0000	6.0000	5.0000	12.0000	4.0000	12.0000	8.0000	8.0000	2.0000	14.0000	6.0000	2.0000	12.0000	8.0000	11.0000	8.0000	6.0000	6.0000	9.0000	5.0000	16.0000	4.0000	2.0000	4.0000	8.0000	7.0000	6.0000	10.0000	9.0000	7.0000	6.0000	3.0000	4.0000	2.0000	2.0000	8.0000	0.0000	4.0000	1.0000	2.0000	6.0000	3.0000	9.0000	7.0000	13.0000	4.0000	21.0000	2.0000	14.0000	7.0000	4.0000	9.0000	12.0000	5.0000	6.0000	8.0000	2.0000	8.0000	3.0000	19.0000	16.0000	5.0000	3.0000	14.0000	10.0000	10.0000	11.0000	3.0000	9.0000	12.0000	6.0000	5.0000	9.0000	11.0000	12.0000	6.0000	12.0000	3.0000	8.0000	14.0000	7.0000	16.0000	1.0000	8.0000	15.0000	7.0000	5.0000	8.0000	2.0000	6.0000	11.0000	26.0000	9.0000	2.0000	5.0000	23.0000	6.0000	2.0000	0.0000	0.0000	0.0000	0.0000	0.0000	0.0000	1.0000	0.0000	1.0000	0.0000	1.0000	0.0000	0.0000	1.0000	0.0000	0.0000	0.0000	0.0000	0.0000	0.0000	0.0000	0.0000	0.0000	0.0000	0.0000	0.0000	0.0000	0.0000	0.0000	0.0000	0.0000	0.0000	0.0000	0.0000	0.0000	0.0000	0.0000	0.0000	0.0000	0.0000	0.0000	0.0000	0.0000	0.0000	0.0000	0.0000	0.0000	0.0000	0.0000	0.0000	0.0000	0.0000	0.0000	0.0000	0.0000	0.0000	0.0000	0.0000	0.0000	0.0000	0.0000	0.0000	0.0000	0.0000	0.0000	0.0000	0.0000	0.0000	0.0000	0.0000	0.0000	0.0000	0.0000	0.0000	0.0000	0.0000	0.0000	0.0000	0.0000	0.0000	0.0000	0.0000	0.0000	0.0000	0.0000	0.0000	0.0000	0.0000	0.0000	0.0000	0.0000	0.0000	0.0000	0.0000	0.0000	0.0000	0.0000	0.0000	0.0000	0.0000	0.0000	0.0000	0.0000	0.0000	0.0000	0.0000	0.0000	0.0000	0.0000	0.0000	0.0000	0.0000	0.0000	0.0000	0.0000	0.0000	0.0000	0.0000	0.0000	0.0000	0.0000	0.0000	0.0000	0.0000	0.0000	0.0000	0.0000	0.0000	0.0000	0.0000	0.0000	0.0000	0.0000	0.0000	0.0000	0.0000	0.0000	0.0000	0.0000	0.0000	0.0000	0.0000	0.0000	0.0000	0.0000	0.0000	0.0000	0.0000	0.0000	0.0000	0.0000	0.0000	0.0000	0.0000	0.0000	0.0000	0.0000	0.0000	0.0000	0.0000	0.0000	0.0000	0.0000	0.0000	0.0000	0.0000	0.0000	0.0000	0.0000	0.0000	0.0000	0.0000	0.0000	0.0000	0.0000	0.0000	0.0000	0.0000	0.0000	0.0000	0.0000	0.0000	0.0000	0.0000	0.0000	0.0000	0.0000	0.0000	0.0000	0.0000	0.0000	0.0000	0.0000	0.0000	0.0000	0.0000	0.0000	0.0000	0.0000	0.0000	0.0000	0.0000	0.0000	0.0000	0.0000	0.0000	0.0000	0.0000	0.0000	0.0000	0.0000	0.0000	0.0000	0.0000	0.0000	0.0000	0.0000	0.0000	0.0000	0.0000	0.0000	0.0000	0.0000	0.0000	0.0000	0.0000	0.0000	0.0000	0.0000	0.0000	0.0000	0.0000	0.0000	0.0000	0.0000	0.0000	0.0000	0.0000	0.0000	0.0000	0.0000	0.0000	0.0000	0.0000	0.0000	0.0000	0.0000	0.0000	0.0000	0.0000	0.0000	0.0000	0.0000	0.0000	0.0000	0.0000	0.0000	0.0000	0.0000	0.0000	0.0000	0.0000	0.0000	0.0000	0.0000	0.0000	0.0000	0.0000	0.0000	0.0000	0.0000	0.0000	0.0000	0.0000	0.0000	0.0000	0.0000	0.0000	0.0000	0.0000	0.0000	0.0000	0.0000
REACTIVITY:22	0.0000	0.0000	0.0000	0.0000	0.0000	0.0000	0.0000	0.0000	0.0000	0.0000	0.0000	0.0000	0.0000	0.0000	0.0000	0.0000	0.0000	1.0000	6.0000	0.0000	784.0000	0.0000	9.0000	9.0000	3.0000	5.0000	4.0000	1.0000	2.0000	6.0000	3.0000	4.0000	5.0000	7.0000	9.0000	4.0000	4.0000	9.0000	12.0000	11.0000	4.0000	3.0000	4.0000	5.0000	2.0000	5.0000	7.0000	4.0000	7.0000	7.0000	3.0000	4.0000	4.0000	8.0000	9.0000	3.0000	4.0000	4.0000	11.0000	1.0000	11.0000	7.0000	11.0000	6.0000	5.0000	2.0000	9.0000	5.0000	4.0000	5.0000	10.0000	10.0000	6.0000	4.0000	4.0000	0.0000	8.0000	4.0000	5.0000	5.0000	7.0000	11.0000	8.0000	8.0000	10.0000	15.0000	9.0000	2.0000	6.0000	7.0000	7.0000	12.0000	2.0000	8.0000	3.0000	7.0000	9.0000	6.0000	9.0000	5.0000	1.0000	7.0000	5.0000	8.0000	2.0000	10.0000	7.0000	6.0000	7.0000	5.0000	14.0000	3.0000	11.0000	11.0000	7.0000	14.0000	11.0000	3.0000	16.0000	6.0000	4.0000	5.0000	1.0000	10.0000	9.0000	7.0000	3.0000	14.0000	4.0000	14.0000	4.0000	10.0000	4.0000	7.0000	8.0000	7.0000	5.0000	2.0000	7.0000	4.0000	4.0000	6.0000	6.0000	5.0000	7.0000	8.0000	7.0000	4.0000	4.0000	46.0000	42.0000	128.0000	33.0000	2.0000	3.0000	8.0000	16.0000	5.0000	5.0000	3.0000	10.0000	5.0000	7.0000	7.0000	8.0000	5.0000	8.0000	6.0000	13.0000	12.0000	9.0000	2.0000	9.0000	3.0000	3.0000	14.0000	11.0000	9.0000	4.0000	7.0000	10.0000	7.0000	7.0000	8.0000	5.0000	8.0000	5.0000	10.0000	8.0000	10.0000	4.0000	12.0000	9.0000	12.0000	5.0000	4.0000	4.0000	11.0000	6.0000	4.0000	6.0000	6.0000	7.0000	15.0000	5.0000	4.0000	7.0000	14.0000	9.0000	13.0000	5.0000	4.0000	5.0000	3.0000	12.0000	2.0000	5.0000	2.0000	2.0000	7.0000	4.0000	5.0000	3.0000	1.0000	11.0000	2.0000	7.0000	8.0000	22.0000	9.0000	12.0000	12.0000	39.0000	7.0000	6.0000	9.0000	10.0000	13.0000	10.0000	4.0000	7.0000	10.0000	4.0000	11.0000	6.0000	8.0000	5.0000	3.0000	9.0000	14.0000	16.0000	3.0000	19.0000	12.0000	6.0000	10.0000	3.0000	9.0000	10.0000	13.0000	24.0000	8.0000	7.0000	13.0000	5.0000	17.0000	9.0000	10.0000	19.0000	13.0000	4.0000	3.0000	0.0000	4.0000	12.0000	7.0000	5.0000	6.0000	2.0000	29.0000	10.0000	3.0000	0.0000	0.0000	0.0000	0.0000	0.0000	0.0000	0.0000	0.0000	0.0000	0.0000	2.0000	2.0000	1.0000	1.0000	0.0000	0.0000	0.0000	0.0000	0.0000	0.0000	0.0000	0.0000	0.0000	0.0000	0.0000	0.0000	0.0000	0.0000	0.0000	0.0000	0.0000	0.0000	0.0000	0.0000	0.0000	0.0000	0.0000	0.0000	0.0000	0.0000	0.0000	0.0000	0.0000	0.0000	0.0000	0.0000	0.0000	0.0000	0.0000	0.0000	0.0000	0.0000	0.0000	0.0000	0.0000	0.0000	0.0000	0.0000	0.0000	0.0000	0.0000	0.0000	0.0000	0.0000	0.0000	0.0000	0.0000	0.0000	0.0000	0.0000	0.0000	0.0000	0.0000	0.0000	0.0000	0.0000	0.0000	0.0000	0.0000	0.0000	0.0000	0.0000	0.0000	0.0000	0.0000	0.0000	0.0000	0.0000	0.0000	0.0000	0.0000	0.0000	0.0000	0.0000	0.0000	0.0000	0.0000	0.0000	0.0000	0.0000	0.0000	0.0000	0.0000	0.0000	0.0000	0.0000	0.0000	0.0000	0.0000	0.0000	0.0000	0.0000	0.0000	0.0000	0.0000	0.0000	0.0000	0.0000	0.0000	0.0000	0.0000	0.0000	0.0000	0.0000	0.0000	0.0000	0.0000	0.0000	0.0000	0.0000	0.0000	0.0000	0.0000	0.0000	0.0000	0.0000	0.0000	0.0000	0.0000	0.0000	0.0000	0.0000	0.0000	0.0000	0.0000	0.0000	0.0000	0.0000	0.0000	0.0000	0.0000	0.0000	0.0000	0.0000	0.0000	0.0000	0.0000	0.0000	0.0000	0.0000	0.0000	0.0000	0.0000	0.0000	0.0000	0.0000	0.0000	0.0000	0.0000	0.0000	0.0000	0.0000	0.0000	0.0000	0.0000	0.0000	0.0000	0.0000	0.0000	0.0000	0.0000	0.0000	0.0000	0.0000	0.0000	0.0000	0.0000	0.0000	0.0000	0.0000	0.0000	0.0000	0.0000	0.0000	0.0000	0.0000	0.0000	0.0000	0.0000	0.0000	0.0000	0.0000	0.0000	0.0000	0.0000	0.0000	0.0000	0.0000	0.0000	0.0000	0.0000	0.0000	0.0000	0.0000	0.0000	0.0000	0.0000	0.0000	0.0000	0.0000	0.0000	0.0000	0.0000	0.0000	0.0000	0.0000	0.0000	0.0000	0.0000	0.0000	0.0000	0.0000	0.0000	0.0000	0.0000	0.0000	0.0000	0.0000	0.0000	0.0000	0.0000	0.0000	0.0000	0.0000	0.0000	0.0000	0.0000	0.0000	0.0000	0.0000	0.0000	0.0000	0.0000	0.0000	0.0000	0.0000	0.0000	0.0000	0.0000	0.0000	0.0000	0.0000	0.0000	0.0000	0.0000	0.0000	0.0000	0.0000	0.0000	0.0000	0.0000	0.0000	0.0000	0.0000	0.0000	0.0000	0.0000	0.0000	0.0000	0.0000	0.0000	0.0000	0.0000
REACTIVITY:23	0.0000	0.0000	0.0000	0.0000	0.0000	0.0000	0.0000	0.0000	0.0000	0.0000	0.0000	0.0000	0.0000	0.0000	0.0000	0.0000	0.0000	0.0000	4.0000	4.0000	0.0000	919.0000	0.0000	43.0000	2.0000	1.0000	1.0000	4.0000	5.0000	13.0000	4.0000	9.0000	5.0000	8.0000	6.0000	9.0000	6.0000	7.0000	20.0000	5.0000	16.0000	5.0000	10.0000	6.0000	5.0000	1.0000	6.0000	7.0000	15.0000	10.0000	6.0000	4.0000	9.0000	0.0000	7.0000	2.0000	8.0000	9.0000	8.0000	17.0000	17.0000	6.0000	16.0000	15.0000	8.0000	5.0000	6.0000	7.0000	1.0000	9.0000	9.0000	3.0000	7.0000	11.0000	7.0000	3.0000	4.0000	2.0000	3.0000	8.0000	11.0000	9.0000	5.0000	5.0000	9.0000	14.0000	9.0000	5.0000	9.0000	9.0000	14.0000	13.0000	2.0000	9.0000	10.0000	7.0000	9.0000	4.0000	9.0000	11.0000	7.0000	9.0000	7.0000	13.0000	9.0000	1.0000	16.0000	8.0000	3.0000	4.0000	17.0000	7.0000	7.0000	13.0000	15.0000	9.0000	12.0000	10.0000	4.0000	15.0000	4.0000	9.0000	4.0000	8.0000	5.0000	7.0000	7.0000	15.0000	5.0000	9.0000	8.0000	9.0000	7.0000	7.0000	4.0000	8.0000	7.0000	6.0000	5.0000	3.0000	4.0000	3.0000	9.0000	12.0000	13.0000	4.0000	12.0000	2.0000	4.0000	66.0000	45.0000	129.0000	48.0000	7.0000	6.0000	5.0000	5.0000	7.0000	5.0000	3.0000	10.0000	8.0000	3.0000	8.0000	6.0000	8.0000	6.0000	7.0000	11.0000	9.0000	6.0000	2.0000	23.0000	6.0000	8.0000	12.0000	6.0000	16.0000	8.0000	10.0000	7.0000	4.0000	10.0000	12.0000	8.0000	13.0000	8.0000	4.0000	2.0000	8.0000	9.0000	5.0000	4.0000	16.0000	11.0000	8.0000	5.0000	11.0000	12.0000	12.0000	12.0000	10.0000	8.0000	9.0000	12.0000	6.0000	4.0000	7.0000	15.0000	5.0000	6.0000	1.0000	5.0000	5.0000	2.0000	11.0000	13.0000	2.0000	9.0000	11.0000	8.0000	4.0000	4.0000	8.0000	13.0000	2.0000	1.0000	5.0000	16.0000	14.0000	28.0000	13.0000	21.0000	5.0000	6.0000	18.0000	13.0000	8.0000	8.0000	2.0000	6.0000	11.0000	5.0000	5.0000	16.0000	11.0000	5.0000	5.0000	12.0000	12.0000	13.0000	9.0000	21.0000	3.0000	2.0000	12.0000	8.0000	10.0000	17.0000	18.0000	22.0000	8.0000	6.0000	16.0000	5.0000	18.0000	13.0000	30.0000	21.0000	5.0000	7.0000	4.0000	12.0000	3.0000	10.0000	14.0000	8.0000	8.0000	4.0000	33.0000	11.0000	7.0000	0.0000	0.0000	0.0000	0.0000	0.0000	0.0000	0.0000	0.0000	0.0000	2.0000	0.0000	1.0000	0.0000	0.0000	0.0000	1.0000	0.0000	0.0000	0.0000	0.0000	0.0000	0.0000	0.0000	0.0000	0.0000	0.0000	0.0000	0.0000	0.0000	0.0000	0.0000	0.0000	0.0000	0.0000	0.0000	0.0000	0.0000	0.0000	0.0000	0.0000	0.0000	0.0000	0.0000	0.0000	0.0000	0.0000	0.0000	0.0000	0.0000	0.0000	0.0000	0.0000	0.0000	0.0000	0.0000	0.0000	0.0000	0.0000	0.0000	0.0000	0.0000	0.0000	0.0000	0.0000	0.0000	0.0000	0.0000	0.0000	0.0000	0.0000	0.0000	0.0000	0.0000	0.0000	0.0000	0.0000	0.0000	0.0000	0.0000	0.0000	0.0000	0.0000	0.0000	0.0000	0.0000	0.0000	0.0000	0.0000	0.0000	0.0000	0.0000	0.0000	0.0000	0.0000	0.0000	0.0000	0.0000	0.0000	0.0000	0.0000	0.0000	0.0000	0.0000	0.0000	0.0000	0.0000	0.0000	0.0000	0.0000	0.0000	0.0000	0.0000	0.0000	0.0000	0.0000	0.0000	0.0000	0.0000	0.0000	0.0000	0.0000	0.0000	0.0000	0.0000	0.0000	0.0000	0.0000	0.0000	0.0000	0.0000	0.0000	0.0000	0.0000	0.0000	0.0000	0.0000	0.0000	0.0000	0.0000	0.0000	0.0000	0.0000	0.0000	0.0000	0.0000	0.0000	0.0000	0.0000	0.0000	0.0000	0.0000	0.0000	0.0000	0.0000	0.0000	0.0000	0.0000	0.0000	0.0000	0.0000	0.0000	0.0000	0.0000	0.0000	0.0000	0.0000	0.0000	0.0000	0.0000	0.0000	0.0000	0.0000	0.0000	0.0000	0.0000	0.0000	0.0000	0.0000	0.0000	0.0000	0.0000	0.0000	0.0000	0.0000	0.0000	0.0000	0.0000	0.0000	0.0000	0.0000	0.0000	0.0000	0.0000	0.0000	0.0000	0.0000	0.0000	0.0000	0.0000	0.0000	0.0000	0.0000	0.0000	0.0000	0.0000	0.0000	0.0000	0.0000	0.0000	0.0000	0.0000	0.0000	0.0000	0.0000	0.0000	0.0000	0.0000	0.0000	0.0000	0.0000	0.0000	0.0000	0.0000	0.0000	0.0000	0.0000	0.0000	0.0000	0.0000	0.0000	0.0000	0.0000	0.0000	0.0000	0.0000	0.0000	0.0000	0.0000	0.0000	0.0000	0.0000	0.0000	0.0000	0.0000	0.0000	0.0000	0.0000	0.0000	0.0000	0.0000	0.0000	0.0000	0.0000	0.0000	0.0000	0.0000	0.0000	0.0000	0.0000	0.0000	0.0000	0.0000	0.0000	0.0000	0.0000	0.0000	0.0000	0.0000	0.0000	0.0000	0.0000	0.0000	0.0000	0.0000	0.0000	0.0000	0.0000	0.0000	0.0000	0.0000	0.0000	0.0000	0.0000
REACTIVITY:24	0.0000	0.0000	0.0000	0.0000	0.0000	0.0000	0.0000	0.0000	0.0000	0.0000	0.0000	0.0000	0.0000	0.0000	0.0000	0.0000	0.0000	1.0000	26.0000	12.0000	9.0000	0.0000	2551.0000	0.0000	16.0000	9.0000	8.0000	4.0000	4.0000	25.0000	14.0000	12.0000	14.0000	21.0000	15.0000	20.0000	26.0000	30.0000	51.0000	17.0000	34.0000	17.0000	22.0000	16.0000	13.0000	9.0000	15.0000	22.0000	24.0000	24.0000	15.0000	8.0000	21.0000	14.0000	21.0000	13.0000	16.0000	14.0000	18.0000	38.0000	35.0000	28.0000	17.0000	19.0000	33.0000	11.0000	15.0000	10.0000	19.0000	24.0000	21.0000	9.0000	14.0000	21.0000	15.0000	16.0000	23.0000	20.0000	20.0000	22.0000	18.0000	29.0000	16.0000	7.0000	18.0000	30.0000	49.0000	21.0000	20.0000	22.0000	12.0000	36.0000	31.0000	8.0000	18.0000	19.0000	24.0000	29.0000	22.0000	13.0000	17.0000	30.0000	18.0000	26.0000	24.0000	21.0000	24.0000	18.0000	26.0000	18.0000	24.0000	22.0000	32.0000	40.0000	37.0000	18.0000	19.0000	31.0000	24.0000	22.0000	27.0000	30.0000	13.0000	24.0000	17.0000	21.0000	29.0000	30.0000	16.0000	31.0000	12.0000	22.0000	29.0000	23.0000	19.0000	21.0000	16.0000	23.0000	20.0000	15.0000	27.0000	13.0000	17.0000	35.0000	20.0000	19.0000	23.0000	16.0000	12.0000	127.0000	143.0000	404.0000	86.0000	25.0000	24.0000	20.0000	26.0000	17.0000	12.0000	12.0000	35.0000	29.0000	16.0000	26.0000	34.0000	23.0000	15.0000	24.0000	21.0000	27.0000	23.0000	14.0000	42.0000	26.0000	16.0000	42.0000	24.0000	23.0000	21.0000	22.0000	24.0000	25.0000	23.0000	22.0000	31.0000	26.0000	10.0000	14.0000	22.0000	33.0000	22.0000	29.0000	11.0000	38.0000	17.0000	22.0000	19.0000	21.0000	35.0000	33.0000	23.0000	28.0000	25.0000	24.0000	11.0000	17.0000	23.0000	20.0000	25.0000	21.0000	25.0000	25.0000	20.0000	13.0000	28.0000	24.0000	22.0000	14.0000	16.0000	30.0000	13.0000	21.0000	28.0000	9.0000	25.0000	13.0000	26.0000	24.0000	57.0000	23.0000	63.0000	28.0000	53.0000	15.0000	21.0000	38.0000	36.0000	25.0000	37.0000	17.0000	14.0000	23.0000	20.0000	22.0000	36.0000	25.0000	18.0000	24.0000	62.0000	40.0000	40.0000	15.0000	39.0000	28.0000	8.0000	22.0000	34.0000	39.0000	41.0000	34.0000	67.0000	30.0000	36.0000	34.0000	24.0000	51.0000	32.0000	44.0000	40.0000	21.0000	22.0000	15.0000	9.0000	27.0000	39.0000	31.0000	28.0000	15.0000	11.0000	75.0000	18.0000	13.0000	0.0000	0.0000	0.0000	0.0000	0.0000	1.0000	0.0000	1.0000	0.0000	0.0000	1.0000	1.0000	0.0000	1.0000	1.0000	1.0000	3.0000	0.0000	0.0000	0.0000	0.0000	0.0000	0.0000	1.0000	0.0000	0.0000	0.0000	0.0000	0.0000	0.0000	0.0000	0.0000	0.0000	0.0000	0.0000	0.0000	0.0000	0.0000	0.0000	0.0000	0.0000	0.0000	0.0000	0.0000	0.0000	0.0000	0.0000	0.0000	0.0000	0.0000	0.0000	0.0000	0.0000	1.0000	0.0000	0.0000	0.0000	0.0000	0.0000	0.0000	0.0000	0.0000	0.0000	0.0000	0.0000	0.0000	0.0000	0.0000	0.0000	0.0000	0.0000	0.0000	0.0000	0.0000	0.0000	0.0000	0.0000	0.0000	0.0000	0.0000	0.0000	0.0000	0.0000	0.0000	0.0000	0.0000	0.0000	0.0000	0.0000	0.0000	0.0000	0.0000	0.0000	0.0000	0.0000	0.0000	0.0000	0.0000	0.0000	0.0000	0.0000	0.0000	0.0000	0.0000	0.0000	0.0000	0.0000	0.0000	0.0000	0.0000	0.0000	0.0000	0.0000	0.0000	0.0000	0.0000	0.0000	0.0000	0.0000	0.0000	0.0000	0.0000	0.0000	0.0000	0.0000	0.0000	0.0000	0.0000	0.0000	0.0000	0.0000	0.0000	0.0000	0.0000	0.0000	0.0000	0.0000	0.0000	0.0000	0.0000	0.0000	0.0000	0.0000	0.0000	0.0000	0.0000	0.0000	0.0000	0.0000	0.0000	0.0000	0.0000	0.0000	0.0000	0.0000	0.0000	0.0000	0.0000	0.0000	0.0000	0.0000	0.0000	0.0000	0.0000	0.0000	0.0000	0.0000	0.0000	0.0000	0.0000	0.0000	0.0000	0.0000	0.0000	0.0000	0.0000	0.0000	0.0000	0.0000	0.0000	0.0000	0.0000	0.0000	0.0000	0.0000	0.0000	0.0000	0.0000	0.0000	0.0000	0.0000	0.0000	0.0000	0.0000	0.0000	0.0000	0.0000	0.0000	0.0000	0.0000	0.0000	0.0000	0.0000	0.0000	0.0000	0.0000	0.0000	0.0000	0.0000	0.0000	0.0000	0.0000	0.0000	0.0000	0.0000	0.0000	0.0000	0.0000	0.0000	0.0000	0.0000	0.0000	0.0000	0.0000	0.0000	0.0000	0.0000	0.0000	0.0000	0.0000	0.0000	0.0000	0.0000	0.0000	0.0000	0.0000	0.0000	0.0000	0.0000	0.0000	0.0000	0.0000	0.0000	0.0000	0.0000	0.0000	0.0000	0.0000	0.0000	0.0000	0.0000	0.0000	0.0000	0.0000	0.0000	0.0000	0.0000	0.0000	0.0000	0.0000	0.0000	0.0000	0.0000	0.0000	0.0000	0.0000	0.0000	0.0000	0.0000	0.0000	0.0000	0.0000	0.0000	0.0000	0.0000	0.0000	0.0000	0.0000	0.0000	0.0000	0.0000	0.0000	0.0000
REACTIVITY:25	0.0000	0.0000	0.0000	0.0000	0.0000	0.0000	0.0000	0.0000	0.0000	0.0000	0.0000	0.0000	0.0000	0.0000	0.0000	0.0000	0.0000	2.0000	17.0000	3.0000	9.0000	43.0000	0.0000	2034.0000	0.0000	8.0000	11.0000	5.0000	5.0000	19.0000	8.0000	12.0000	11.0000	11.0000	17.0000	17.0000	15.0000	17.0000	46.0000	19.0000	22.0000	14.0000	12.0000	19.0000	27.0000	11.0000	11.0000	15.0000	8.0000	13.0000	17.0000	10.0000	8.0000	15.0000	12.0000	7.0000	15.0000	8.0000	19.0000	16.0000	20.0000	18.0000	30.0000	13.0000	14.0000	4.0000	15.0000	22.0000	8.0000	25.0000	30.0000	6.0000	26.0000	16.0000	22.0000	10.0000	15.0000	12.0000	21.0000	16.0000	22.0000	24.0000	5.0000	15.0000	26.0000	22.0000	29.0000	11.0000	17.0000	11.0000	18.0000	18.0000	8.0000	8.0000	23.0000	21.0000	19.0000	14.0000	17.0000	22.0000	22.0000	21.0000	14.0000	26.0000	16.0000	5.0000	25.0000	15.0000	16.0000	13.0000	18.0000	23.0000	25.0000	41.0000	28.0000	14.0000	30.0000	18.0000	17.0000	19.0000	10.0000	31.0000	9.0000	28.0000	15.0000	21.0000	31.0000	25.0000	10.0000	24.0000	19.0000	24.0000	17.0000	14.0000	19.0000	21.0000	10.0000	20.0000	8.0000	6.0000	25.0000	11.0000	12.0000	20.0000	29.0000	8.0000	22.0000	13.0000	10.0000	114.0000	107.0000	303.0000	75.0000	15.0000	15.0000	24.0000	15.0000	17.0000	10.0000	8.0000	32.0000	18.0000	21.0000	22.0000	29.0000	19.0000	8.0000	17.0000	20.0000	37.0000	36.0000	9.0000	28.0000	17.0000	12.0000	20.0000	24.0000	19.0000	10.0000	20.0000	28.0000	15.0000	10.0000	22.0000	16.0000	14.0000	7.0000	7.0000	15.0000	17.0000	29.0000	20.0000	6.0000	42.0000	13.0000	11.0000	18.0000	25.0000	17.0000	16.0000	21.0000	12.0000	26.0000	30.0000	11.0000	9.0000	9.0000	18.0000	25.0000	26.0000	17.0000	11.0000	16.0000	10.0000	20.0000	15.0000	21.0000	8.0000	4.0000	18.0000	5.0000	8.0000	10.0000	2.0000	27.0000	5.0000	17.0000	13.0000	43.0000	23.0000	53.0000	20.0000	46.0000	14.0000	15.0000	22.0000	26.0000	20.0000	37.0000	14.0000	14.0000	28.0000	10.0000	13.0000	27.0000	22.0000	8.0000	19.0000	39.0000	29.0000	21.0000	36.0000	30.0000	21.0000	17.0000	26.0000	40.0000	21.0000	46.0000	20.0000	44.0000	20.0000	13.0000	27.0000	29.0000	26.0000	31.0000	24.0000	44.0000	9.0000	19.0000	14.0000	15.0000	9.0000	24.0000	32.0000	22.0000	18.0000	22.0000	48.0000	26.0000	14.0000	0.0000	0.0000	0.0000	0.0000	0.0000	0.0000	1.0000	0.0000	1.0000	2.0000	1.0000	3.0000	3.0000	0.0000	0.0000	0.0000	0.0000	0.0000	0.0000	0.0000	0.0000	0.0000	0.0000	0.0000	0.0000	0.0000	0.0000	0.0000	0.0000	0.0000	0.0000	0.0000	0.0000	0.0000	0.0000	0.0000	0.0000	0.0000	0.0000	0.0000	0.0000	0.0000	0.0000	0.0000	0.0000	0.0000	0.0000	0.0000	0.0000	0.0000	0.0000	0.0000	0.0000	0.0000	0.0000	0.0000	0.0000	0.0000	0.0000	0.0000	0.0000	0.0000	0.0000	0.0000	0.0000	0.0000	0.0000	0.0000	0.0000	0.0000	0.0000	0.0000	0.0000	0.0000	0.0000	0.0000	0.0000	0.0000	0.0000	0.0000	0.0000	0.0000	0.0000	0.0000	0.0000	0.0000	0.0000	0.0000	0.0000	0.0000	0.0000	0.0000	0.0000	0.0000	0.0000	0.0000	0.0000	0.0000	0.0000	0.0000	0.0000	0.0000	0.0000	0.0000	0.0000	0.0000	0.0000	0.0000	0.0000	0.0000	0.0000	0.0000	0.0000	0.0000	0.0000	0.0000	0.0000	0.0000	0.0000	0.0000	0.0000	0.0000	0.0000	0.0000	0.0000	0.0000	0.0000	0.0000	0.0000	0.0000	0.0000	0.0000	0.0000	0.0000	0.0000	0.0000	0.0000	0.0000	0.0000	0.0000	0.0000	0.0000	0.0000	0.0000	0.0000	0.0000	0.0000	0.0000	0.0000	0.0000	0.0000	0.0000	0.0000	0.0000	0.0000	0.0000	0.0000	0.0000	0.0000	0.0000	0.0000	0.0000	0.0000	0.0000	0.0000	0.0000	0.0000	0.0000	0.0000	0.0000	0.0000	0.0000	0.0000	0.0000	0.0000	0.0000	0.0000	0.0000	0.0000	0.0000	0.0000	0.0000	0.0000	0.0000	0.0000	0.0000	0.0000	0.0000	0.0000	0.0000	0.0000	0.0000	0.0000	0.0000	0.0000	0.0000	0.0000	0.0000	0.0000	0.0000	0.0000	0.0000	0.0000	0.0000	0.0000	0.0000	0.0000	0.0000	0.0000	0.0000	0.0000	0.0000	0.0000	0.0000	0.0000	0.0000	0.0000	0.0000	0.0000	0.0000	0.0000	0.0000	0.0000	0.0000	0.0000	0.0000	0.0000	0.0000	0.0000	0.0000	0.0000	0.0000	0.0000	0.0000	0.0000	0.0000	0.0000	0.0000	0.0000	0.0000	0.0000	0.0000	0.0000	0.0000	0.0000	0.0000	0.0000	0.0000	0.0000	0.0000	0.0000	0.0000	0.0000	0.0000	0.0000	0.0000	0.0000	0.0000	0.0000	0.0000	0.0000	0.0000	0.0000	0.0000	0.0000	0.0000	0.0000	0.0000	0.0000	0.0000	0.0000	0.0000	0.0000	0.0000	0.0000	0.0000	0.0000	0.0000	0.0000	0.0000	0.0000	0.0000	0.0000
REACTIVITY:26	0.0000	0.0000	0.0000	0.0000	0.0000	0.0000	0.0000	0.0000	0.0000	0.0000	0.0000	0.0000	0.0000	0.0000	0.0000	0.0000	0.0000	1.0000	13.0000	0.0000	3.0000	2.0000	16.0000	0.0000	725.0000	0.0000	6.0000	3.0000	6.0000	11.0000	1.0000	7.0000	7.0000	3.0000	6.0000	4.0000	14.0000	14.0000	22.0000	5.0000	12.0000	4.0000	4.0000	6.0000	11.0000	6.0000	8.0000	11.0000	4.0000	4.0000	8.0000	5.0000	5.0000	3.0000	6.0000	7.0000	4.0000	4.0000	8.0000	10.0000	7.0000	1.0000	8.0000	6.0000	2.0000	5.0000	3.0000	7.0000	2.0000	5.0000	4.0000	2.0000	6.0000	0.0000	4.0000	2.0000	5.0000	5.0000	2.0000	6.0000	6.0000	3.0000	7.0000	1.0000	4.0000	10.0000	12.0000	11.0000	2.0000	8.0000	5.0000	9.0000	6.0000	4.0000	1.0000	6.0000	3.0000	6.0000	7.0000	9.0000	6.0000	5.0000	5.0000	8.0000	8.0000	6.0000	13.0000	7.0000	4.0000	4.0000	7.0000	11.0000	10.0000	17.0000	8.0000	10.0000	10.0000	13.0000	13.0000	9.0000	8.0000	3.0000	7.0000	2.0000	10.0000	8.0000	8.0000	18.0000	4.0000	11.0000	5.0000	7.0000	10.0000	11.0000	13.0000	11.0000	5.0000	4.0000	3.0000	8.0000	8.0000	4.0000	12.0000	3.0000	8.0000	6.0000	5.0000	4.0000	8.0000	38.0000	33.0000	139.0000	30.0000	5.0000	10.0000	12.0000	7.0000	8.0000	8.0000	6.0000	5.0000	2.0000	5.0000	9.0000	9.0000	1.0000	2.0000	2.0000	9.0000	8.0000	9.0000	1.0000	11.0000	7.0000	5.0000	8.0000	5.0000	4.0000	0.0000	2.0000	6.0000	14.0000	8.0000	12.0000	5.0000	5.0000	2.0000	8.0000	4.0000	7.0000	8.0000	12.0000	2.0000	15.0000	7.0000	4.0000	11.0000	7.0000	8.0000	4.0000	7.0000	6.0000	5.0000	5.0000	4.0000	2.0000	9.0000	7.0000	11.0000	4.0000	7.0000	3.0000	5.0000	1.0000	2.0000	5.0000	6.0000	3.0000	3.0000	11.0000	3.0000	3.0000	14.0000	2.0000	7.0000	6.0000	8.0000	9.0000	15.0000	12.0000	18.0000	12.0000	13.0000	7.0000	8.0000	8.0000	9.0000	5.0000	4.0000	6.0000	1.0000	4.0000	6.0000	9.0000	14.0000	10.0000	6.0000	13.0000	9.0000	9.0000	10.0000	17.0000	12.0000	6.0000	2.0000	9.0000	7.0000	12.0000	19.0000	2.0000	11.0000	7.0000	10.0000	10.0000	6.0000	20.0000	10.0000	12.0000	10.0000	2.0000	6.0000	3.0000	4.0000	2.0000	6.0000	18.0000	2.0000	6.0000	3.0000	20.0000	6.0000	2.0000	0.0000	0.0000	0.0000	0.0000	0.0000	0.0000	0.0000	1.0000	0.0000	0.0000	0.0000	0.0000	0.0000	0.0000	0.0000	1.0000	1.0000	0.0000	0.0000	0.0000	0.0000	0.0000	0.0000	0.0000	0.0000	0.0000	0.0000	0.0000	0.0000	0.0000	0.0000	0.0000	0.0000	0.0000	0.0000	0.0000	0.0000	0.0000	0.0000	0.0000	0.0000	0.0000	0.0000	0.0000	0.0000	0.0000	0.0000	0.0000	0.0000	0.0000	0.0000	0.0000	0.0000	0.0000	0.0000	0.0000	0.0000	0.0000	0.0000	0.0000	0.0000	0.0000	0.0000	0.0000	0.0000	0.0000	0.0000	0.0000	0.0000	0.0000	0.0000	0.0000	0.0000	0.0000	0.0000	0.0000	0.0000	0.0000	0.0000	0.0000	0.0000	0.0000	0.0000	0.0000	0.0000	0.0000	0.0000	0.0000	0.0000	0.0000	0.0000	0.0000	0.0000	0.0000	0.0000	0.0000	0.0000	0.0000	0.0000	0.0000	0.0000	0.0000	0.0000	0.0000	0.0000	0.0000	0.0000	0.0000	0.0000	0.0000	0.0000	0.0000	0.0000	0.0000	0.0000	0.0000	0.0000	0.0000	0.0000	0.0000	0.0000	0.0000	0.0000	0.0000	0.0000	0.0000	0.0000	0.0000	0.0000	0.0000	0.0000	0.0000	0.0000	0.0000	0.0000	0.0000	0.0000	0.0000	0.0000	0.0000	0.0000	0.0000	0.0000	0.0000	0.0000	0.0000	0.0000	0.0000	0.0000	0.0000	0.0000	0.0000	0.0000	0.0000	0.0000	0.0000	0.0000	0.0000	0.0000	0.0000	0.0000	0.0000	0.0000	0.0000	0.0000	0.0000	0.0000	0.0000	0.0000	0.0000	0.0000	0.0000	0.0000	0.0000	0.0000	0.0000	0.0000	0.0000	0.0000	0.0000	0.0000	0.0000	0.0000	0.0000	0.0000	0.0000	0.0000	0.0000	0.0000	0.0000	0.0000	0.0000	0.0000	0.0000	0.0000	0.0000	0.0000	0.0000	0.0000	0.0000	0.0000	0.0000	0.0000	0.0000	0.0000	0.0000	0.0000	0.0000	0.0000	0.0000	0.0000	0.0000	0.0000	0.0000	0.0000	0.0000	0.0000	0.0000	0.0000	0.0000	0.0000	0.0000	0.0000	0.0000	0.0000	0.0000	0.0000	0.0000	0.0000	0.0000	0.0000	0.0000	0.0000	0.0000	0.0000	0.0000	0.0000	0.0000	0.0000	0.0000	0.0000	0.0000	0.0000	0.0000	0.0000	0.0000	0.0000	0.0000	0.0000	0.0000	0.0000	0.0000	0.0000	0.0000	0.0000	0.0000	0.0000	0.0000	0.0000	0.0000	0.0000	0.0000	0.0000	0.0000	0.0000	0.0000	0.0000	0.0000	0.0000	0.0000	0.0000	0.0000	0.0000	0.0000	0.0000	0.0000	0.0000	0.0000	0.0000	0.0000	0.0000	0.0000	0.0000
REACTIVITY:27	0.0000	0.0000	0.0000	0.0000	0.0000	0.0000	0.0000	0.0000	0.0000	0.0000	0.0000	0.0000	0.0000	0.0000	0.0000	0.0000	0.0000	0.0000	9.0000	1.0000	5.0000	1.0000	9.0000	8.0000	0.0000	791.0000	0.0000	1.0000	1.0000	11.0000	0.0000	5.0000	3.0000	0.0000	6.0000	5.0000	4.0000	11.0000	18.0000	2.0000	15.0000	3.0000	11.0000	0.0000	6.0000	1.0000	10.0000	9.0000	8.0000	3.0000	3.0000	4.0000	6.0000	4.0000	4.0000	4.0000	2.0000	3.0000	4.0000	8.0000	8.0000	5.0000	4.0000	7.0000	13.0000	2.0000	9.0000	2.0000	4.0000	1.0000	7.0000	3.0000	5.0000	5.0000	8.0000	3.0000	6.0000	7.0000	14.0000	5.0000	9.0000	11.0000	5.0000	3.0000	4.0000	12.0000	5.0000	2.0000	8.0000	6.0000	10.0000	9.0000	3.0000	3.0000	13.0000	7.0000	13.0000	8.0000	14.0000	7.0000	9.0000	9.0000	5.0000	6.0000	9.0000	11.0000	5.0000	3.0000	3.0000	8.0000	9.0000	4.0000	16.0000	8.0000	8.0000	7.0000	7.0000	7.0000	11.0000	6.0000	10.0000	11.0000	5.0000	8.0000	3.0000	6.0000	12.0000	7.0000	15.0000	8.0000	10.0000	10.0000	4.0000	6.0000	4.0000	5.0000	6.0000	4.0000	7.0000	3.0000	6.0000	5.0000	6.0000	6.0000	12.0000	5.0000	5.0000	5.0000	8.0000	45.0000	44.0000	155.0000	29.0000	1.0000	5.0000	7.0000	10.0000	7.0000	2.0000	5.0000	4.0000	5.0000	7.0000	5.0000	9.0000	7.0000	7.0000	12.0000	8.0000	14.0000	8.0000	9.0000	9.0000	7.0000	2.0000	6.0000	2.0000	10.0000	3.0000	11.0000	12.0000	7.0000	5.0000	7.0000	7.0000	14.0000	6.0000	4.0000	5.0000	5.0000	10.0000	9.0000	5.0000	14.0000	5.0000	5.0000	5.0000	13.0000	16.0000	7.0000	15.0000	9.0000	6.0000	6.0000	4.0000	5.0000	7.0000	13.0000	8.0000	9.0000	6.0000	1.0000	6.0000	9.0000	7.0000	15.0000	4.0000	2.0000	6.0000	10.0000	6.0000	5.0000	9.0000	3.0000	4.0000	5.0000	5.0000	11.0000	15.0000	9.0000	12.0000	17.0000	13.0000	12.0000	5.0000	11.0000	3.0000	4.0000	8.0000	4.0000	5.0000	10.0000	4.0000	8.0000	8.0000	7.0000	5.0000	8.0000	9.0000	7.0000	13.0000	12.0000	8.0000	1.0000	1.0000	8.0000	8.0000	9.0000	21.0000	20.0000	13.0000	9.0000	10.0000	11.0000	6.0000	15.0000	10.0000	6.0000	14.0000	5.0000	13.0000	8.0000	8.0000	3.0000	14.0000	16.0000	10.0000	9.0000	10.0000	33.0000	6.0000	1.0000	0.0000	0.0000	0.0000	0.0000	0.0000	0.0000	0.0000	1.0000	0.0000	0.0000	1.0000	0.0000	0.0000	1.0000	0.0000	1.0000	0.0000	0.0000	0.0000	0.0000	0.0000	0.0000	0.0000	0.0000	0.0000	0.0000	0.0000	0.0000	0.0000	0.0000	0.0000	0.0000	0.0000	0.0000	0.0000	0.0000	0.0000	0.0000	0.0000	0.0000	0.0000	0.0000	0.0000	0.0000	0.0000	0.0000	0.0000	0.0000	0.0000	0.0000	0.0000	0.0000	0.0000	0.0000	0.0000	0.0000	0.0000	0.0000	0.0000	0.0000	0.0000	0.0000	0.0000	0.0000	0.0000	0.0000	0.0000	0.0000	0.0000	0.0000	0.0000	0.0000	0.0000	0.0000	0.0000	0.0000	0.0000	0.0000	0.0000	0.0000	0.0000	0.0000	0.0000	0.0000	0.0000	0.0000	0.0000	0.0000	0.0000	0.0000	0.0000	0.0000	0.0000	0.0000	0.0000	0.0000	0.0000	0.0000	0.0000	0.0000	0.0000	0.0000	0.0000	0.0000	0.0000	0.0000	0.0000	0.0000	0.0000	0.0000	0.0000	0.0000	0.0000	0.0000	0.0000	0.0000	0.0000	0.0000	0.0000	0.0000	0.0000	0.0000	0.0000	0.0000	0.0000	0.0000	0.0000	0.0000	0.0000	0.0000	0.0000	0.0000	0.0000	0.0000	0.0000	0.0000	0.0000	0.0000	0.0000	0.0000	0.0000	0.0000	0.0000	0.0000	0.0000	0.0000	0.0000	0.0000	0.0000	0.0000	0.0000	0.0000	0.0000	0.0000	0.0000	0.0000	0.0000	0.0000	0.0000	0.0000	0.0000	0.0000	0.0000	0.0000	0.0000	0.0000	0.0000	0.0000	0.0000	0.0000	0.0000	0.0000	0.0000	0.0000	0.0000	0.0000	0.0000	0.0000	0.0000	0.0000	0.0000	0.0000	0.0000	0.0000	0.0000	0.0000	0.0000	0.0000	0.0000	0.0000	0.0000	0.0000	0.0000	0.0000	0.0000	0.0000	0.0000	0.0000	0.0000	0.0000	0.0000	0.0000	0.0000	0.0000	0.0000	0.0000	0.0000	0.0000	0.0000	0.0000	0.0000	0.0000	0.0000	0.0000	0.0000	0.0000	0.0000	0.0000	0.0000	0.0000	0.0000	0.0000	0.0000	0.0000	0.0000	0.0000	0.0000	0.0000	0.0000	0.0000	0.0000	0.0000	0.0000	0.0000	0.0000	0.0000	0.0000	0.0000	0.0000	0.0000	0.0000	0.0000	0.0000	0.0000	0.0000	0.0000	0.0000	0.0000	0.0000	0.0000	0.0000	0.0000	0.0000	0.0000	0.0000	0.0000	0.0000	0.0000	0.0000	0.0000	0.0000	0.0000	0.0000	0.0000	0.0000	0.0000	0.0000	0.0000	0.0000	0.0000	0.0000	0.0000	0.0000	0.0000	0.0000	0.0000	0.0000	0.0000	0.0000	0.0000	0.0000	0.0000	0.0000
REACTIVITY:28	0.0000	0.0000	0.0000	0.0000	0.0000	0.0000	0.0000	0.0000	0.0000	0.0000	0.0000	0.0000	0.0000	0.0000	0.0000	0.0000	0.0000	4.0000	3.0000	5.0000	4.0000	1.0000	8.0000	11.0000	6.0000	0.0000	807.0000	0.0000	26.0000	9.0000	2.0000	3.0000	4.0000	7.0000	4.0000	7.0000	11.0000	10.0000	33.0000	7.0000	9.0000	7.0000	7.0000	4.0000	8.0000	9.0000	7.0000	8.0000	7.0000	4.0000	7.0000	1.0000	2.0000	2.0000	5.0000	3.0000	5.0000	5.0000	8.0000	9.0000	17.0000	6.0000	13.0000	8.0000	16.0000	5.0000	5.0000	12.0000	6.0000	9.0000	2.0000	5.0000	6.0000	3.0000	14.0000	8.0000	6.0000	3.0000	2.0000	4.0000	6.0000	12.0000	4.0000	4.0000	12.0000	8.0000	10.0000	9.0000	3.0000	11.0000	10.0000	14.0000	7.0000	4.0000	10.0000	12.0000	12.0000	6.0000	6.0000	11.0000	7.0000	4.0000	7.0000	13.0000	13.0000	4.0000	9.0000	4.0000	11.0000	6.0000	6.0000	12.0000	8.0000	6.0000	11.0000	7.0000	13.0000	8.0000	10.0000	13.0000	3.0000	14.0000	5.0000	5.0000	10.0000	11.0000	9.0000	10.0000	3.0000	5.0000	3.0000	13.0000	7.0000	5.0000	4.0000	7.0000	4.0000	2.0000	10.0000	9.0000	6.0000	8.0000	7.0000	2.0000	15.0000	4.0000	8.0000	5.0000	8.0000	55.0000	44.0000	150.0000	46.0000	7.0000	10.0000	8.0000	13.0000	4.0000	4.0000	4.0000	11.0000	7.0000	4.0000	9.0000	4.0000	10.0000	5.0000	10.0000	5.0000	8.0000	8.0000	8.0000	8.0000	11.0000	7.0000	9.0000	6.0000	4.0000	6.0000	11.0000	6.0000	9.0000	8.0000	6.0000	6.0000	9.0000	3.0000	5.0000	6.0000	9.0000	10.0000	10.0000	6.0000	8.0000	3.0000	7.0000	9.0000	5.0000	13.0000	8.0000	11.0000	4.0000	7.0000	7.0000	10.0000	5.0000	4.0000	11.0000	7.0000	7.0000	11.0000	8.0000	3.0000	5.0000	7.0000	1.0000	4.0000	4.0000	7.0000	23.0000	5.0000	3.0000	1.0000	2.0000	10.0000	6.0000	8.0000	8.0000	17.0000	7.0000	21.0000	10.0000	17.0000	8.0000	3.0000	6.0000	11.0000	10.0000	17.0000	6.0000	0.0000	8.0000	7.0000	8.0000	6.0000	8.0000	2.0000	15.0000	10.0000	14.0000	10.0000	8.0000	12.0000	5.0000	5.0000	6.0000	19.0000	10.0000	8.0000	15.0000	16.0000	9.0000	4.0000	13.0000	12.0000	21.0000	15.0000	12.0000	14.0000	12.0000	10.0000	10.0000	4.0000	9.0000	10.0000	12.0000	14.0000	4.0000	8.0000	27.0000	8.0000	4.0000	0.0000	0.0000	0.0000	1.0000	0.0000	0.0000	0.0000	0.0000	0.0000	0.0000	0.0000	0.0000	0.0000	0.0000	0.0000	0.0000	0.0000	0.0000	0.0000	0.0000	0.0000	0.0000	0.0000	0.0000	0.0000	0.0000	0.0000	0.0000	0.0000	0.0000	0.0000	0.0000	0.0000	0.0000	0.0000	0.0000	0.0000	0.0000	0.0000	0.0000	0.0000	0.0000	0.0000	0.0000	0.0000	0.0000	0.0000	0.0000	0.0000	0.0000	0.0000	0.0000	0.0000	0.0000	0.0000	0.0000	0.0000	0.0000	0.0000	0.0000	0.0000	0.0000	0.0000	0.0000	0.0000	0.0000	0.0000	0.0000	0.0000	0.0000	0.0000	0.0000	0.0000	0.0000	0.0000	0.0000	0.0000	0.0000	0.0000	0.0000	0.0000	0.0000	0.0000	0.0000	0.0000	0.0000	0.0000	0.0000	0.0000	0.0000	0.0000	0.0000	0.0000	0.0000	0.0000	0.0000	0.0000	0.0000	0.0000	0.0000	0.0000	0.0000	0.0000	0.0000	0.0000	0.0000	0.0000	0.0000	0.0000	0.0000	0.0000	0.0000	0.0000	0.0000	0.0000	0.0000	0.0000	0.0000	0.0000	0.0000	0.0000	0.0000	0.0000	0.0000	0.0000	0.0000	0.0000	0.0000	0.0000	0.0000	0.0000	0.0000	0.0000	0.0000	0.0000	0.0000	0.0000	0.0000	0.0000	0.0000	0.0000	0.0000	0.0000	0.0000	0.0000	0.0000	0.0000	0.0000	0.0000	0.0000	0.0000	0.0000	0.0000	0.0000	0.0000	0.0000	0.0000	0.0000	0.0000	0.0000	0.0000	0.0000	0.0000	0.0000	0.0000	0.0000	0.0000	0.0000	0.0000	0.0000	0.0000	0.0000	0.0000	0.0000	0.0000	0.0000	0.0000	0.0000	0.0000	0.0000	0.0000	0.0000	0.0000	0.0000	0.0000	0.0000	0.0000	0.0000	0.0000	0.0000	0.0000	0.0000	0.0000	0.0000	0.0000	0.0000	0.0000	0.0000	0.0000	0.0000	0.0000	0.0000	0.0000	0.0000	0.0000	0.0000	0.0000	0.0000	0.0000	0.0000	0.0000	0.0000	0.0000	0.0000	0.0000	0.0000	0.0000	0.0000	0.0000	0.0000	0.0000	0.0000	0.0000	0.0000	0.0000	0.0000	0.0000	0.0000	0.0000	0.0000	0.0000	0.0000	0.0000	0.0000	0.0000	0.0000	0.0000	0.0000	0.0000	0.0000	0.0000	0.0000	0.0000	0.0000	0.0000	0.0000	0.0000	0.0000	0.0000	0.0000	0.0000	0.0000	0.0000	0.0000	0.0000	0.0000	0.0000	0.0000	0.0000	0.0000	0.0000	0.0000	0.0000	0.0000	0.0000	0.0000	0.0000	0.0000	0.0000	0.0000	0.0000	0.0000	0.0000	0.0000	0.0000	0.0000	0.0000	0.0000	0.0000	0.0000	0.0000	0.0000	0.0000
REACTIVITY:29	0.0000	0.0000	0.0000	0.0000	0.0000	0.0000	0.0000	0.0000	0.0000	0.0000	0.0000	0.0000	0.0000	0.0000	0.0000	0.0000	0.0000	0.0000	3.0000	1.0000	1.0000	4.0000	4.0000	5.0000	3.0000	1.0000	0.0000	488.0000	0.0000	4.0000	2.0000	5.0000	10.0000	1.0000	11.0000	5.0000	5.0000	7.0000	8.0000	2.0000	7.0000	0.0000	9.0000	3.0000	4.0000	2.0000	9.0000	13.0000	4.0000	4.0000	3.0000	6.0000	0.0000	7.0000	7.0000	2.0000	5.0000	5.0000	4.0000	4.0000	4.0000	10.0000	5.0000	5.0000	5.0000	2.0000	1.0000	4.0000	2.0000	2.0000	6.0000	5.0000	4.0000	0.0000	6.0000	2.0000	3.0000	2.0000	6.0000	4.0000	4.0000	2.0000	6.0000	2.0000	5.0000	8.0000	5.0000	5.0000	4.0000	3.0000	2.0000	3.0000	4.0000	6.0000	8.0000	6.0000	5.0000	3.0000	4.0000	2.0000	8.0000	7.0000	4.0000	4.0000	3.0000	2.0000	8.0000	5.0000	7.0000	5.0000	2.0000	8.0000	9.0000	8.0000	9.0000	3.0000	9.0000	5.0000	1.0000	9.0000	1.0000	8.0000	7.0000	5.0000	2.0000	5.0000	7.0000	7.0000	7.0000	4.0000	3.0000	3.0000	5.0000	12.0000	4.0000	1.0000	9.0000	2.0000	8.0000	2.0000	1.0000	4.0000	9.0000	7.0000	12.0000	3.0000	3.0000	6.0000	4.0000	24.0000	23.0000	91.0000	20.0000	4.0000	8.0000	5.0000	11.0000	5.0000	2.0000	4.0000	10.0000	5.0000	4.0000	5.0000	5.0000	3.0000	7.0000	4.0000	4.0000	5.0000	7.0000	4.0000	7.0000	5.0000	8.0000	8.0000	5.0000	5.0000	4.0000	1.0000	1.0000	1.0000	1.0000	2.0000	4.0000	2.0000	1.0000	3.0000	2.0000	5.0000	9.0000	9.0000	0.0000	10.0000	7.0000	7.0000	2.0000	10.0000	9.0000	3.0000	6.0000	4.0000	6.0000	4.0000	8.0000	4.0000	5.0000	3.0000	5.0000	6.0000	7.0000	2.0000	2.0000	0.0000	3.0000	7.0000	9.0000	2.0000	4.0000	5.0000	1.0000	2.0000	4.0000	2.0000	5.0000	2.0000	5.0000	3.0000	11.0000	6.0000	13.0000	7.0000	8.0000	7.0000	9.0000	3.0000	7.0000	8.0000	5.0000	3.0000	1.0000	4.0000	3.0000	4.0000	9.0000	5.0000	2.0000	2.0000	10.0000	7.0000	13.0000	9.0000	11.0000	4.0000	3.0000	6.0000	4.0000	13.0000	11.0000	4.0000	9.0000	6.0000	6.0000	4.0000	4.0000	5.0000	3.0000	8.0000	12.0000	2.0000	3.0000	3.0000	0.0000	5.0000	5.0000	7.0000	2.0000	5.0000	5.0000	16.0000	2.0000	1.0000	0.0000	1.0000	0.0000	1.0000	0.0000	0.0000	1.0000	0.0000	0.0000	1.0000	2.0000	0.0000	0.0000	2.0000	0.0000	0.0000	0.0000	0.0000	0.0000	0.0000	0.0000	0.0000	0.0000	0.0000	0.0000	0.0000	0.0000	0.0000	0.0000	0.0000	0.0000	0.0000	0.0000	0.0000	0.0000	0.0000	0.0000	0.0000	0.0000	0.0000	0.0000	0.0000	0.0000	0.0000	0.0000	0.0000	0.0000	0.0000	0.0000	0.0000	0.0000	0.0000	0.0000	0.0000	0.0000	0.0000	0.0000	0.0000	0.0000	0.0000	0.0000	0.0000	0.0000	0.0000	0.0000	0.0000	0.0000	0.0000	0.0000	0.0000	0.0000	0.0000	0.0000	0.0000	0.0000	0.0000	0.0000	0.0000	0.0000	0.0000	0.0000	0.0000	0.0000	0.0000	0.0000	0.0000	0.0000	0.0000	0.0000	0.0000	0.0000	0.0000	0.0000	0.0000	0.0000	0.0000	0.0000	0.0000	0.0000	0.0000	0.0000	0.0000	0.0000	0.0000	0.0000	0.0000	0.0000	0.0000	0.0000	0.0000	0.0000	0.0000	0.0000	0.0000	0.0000	0.0000	0.0000	0.0000	0.0000	0.0000	0.0000	0.0000	0.0000	0.0000	0.0000	0.0000	0.0000	0.0000	0.0000	0.0000	0.0000	0.0000	0.0000	0.0000	0.0000	0.0000	0.0000	0.0000	0.0000	0.0000	0.0000	0.0000	0.0000	0.0000	0.0000	0.0000	0.0000	0.0000	0.0000	0.0000	0.0000	0.0000	0.0000	0.0000	0.0000	0.0000	0.0000	0.0000	0.0000	0.0000	0.0000	0.0000	0.0000	0.0000	0.0000	0.0000	0.0000	0.0000	0.0000	0.0000	0.0000	0.0000	0.0000	0.0000	0.0000	0.0000	0.0000	0.0000	0.0000	0.0000	0.0000	0.0000	0.0000	0.0000	0.0000	0.0000	0.0000	0.0000	0.0000	0.0000	0.0000	0.0000	0.0000	0.0000	0.0000	0.0000	0.0000	0.0000	0.0000	0.0000	0.0000	0.0000	0.0000	0.0000	0.0000	0.0000	0.0000	0.0000	0.0000	0.0000	0.0000	0.0000	0.0000	0.0000	0.0000	0.0000	0.0000	0.0000	0.0000	0.0000	0.0000	0.0000	0.0000	0.0000	0.0000	0.0000	0.0000	0.0000	0.0000	0.0000	0.0000	0.0000	0.0000	0.0000	0.0000	0.0000	0.0000	0.0000	0.0000	0.0000	0.0000	0.0000	0.0000	0.0000	0.0000	0.0000	0.0000	0.0000	0.0000	0.0000	0.0000	0.0000	0.0000	0.0000	0.0000	0.0000	0.0000	0.0000	0.0000	0.0000	0.0000	0.0000	0.0000	0.0000	0.0000	0.0000	0.0000	0.0000	0.0000	0.0000	0.0000	0.0000	0.0000	0.0000	0.0000	0.0000	0.0000	0.0000	0.0000	0.0000	0.0000	0.0000	0.0000
REACTIVITY:30	0.0000	0.0000	0.0000	0.0000	0.0000	0.0000	0.0000	0.0000	0.0000	0.0000	0.0000	0.0000	0.0000	0.0000	0.0000	0.0000	0.0000	0.0000	6.0000	6.0000	2.0000	5.0000	4.0000	5.0000	6.0000	1.0000	26.0000	0.0000	632.0000	0.0000	1.0000	6.0000	9.0000	3.0000	15.0000	7.0000	7.0000	5.0000	11.0000	6.0000	8.0000	2.0000	8.0000	4.0000	4.0000	6.0000	5.0000	8.0000	10.0000	6.0000	5.0000	4.0000	4.0000	4.0000	4.0000	6.0000	7.0000	3.0000	5.0000	10.0000	8.0000	6.0000	5.0000	6.0000	2.0000	3.0000	7.0000	7.0000	9.0000	12.0000	14.0000	6.0000	4.0000	7.0000	2.0000	3.0000	6.0000	5.0000	4.0000	7.0000	7.0000	4.0000	5.0000	2.0000	4.0000	7.0000	9.0000	6.0000	3.0000	5.0000	7.0000	5.0000	7.0000	5.0000	7.0000	6.0000	4.0000	5.0000	3.0000	4.0000	6.0000	11.0000	7.0000	4.0000	4.0000	7.0000	3.0000	2.0000	9.0000	7.0000	6.0000	2.0000	9.0000	13.0000	10.0000	4.0000	8.0000	12.0000	3.0000	5.0000	10.0000	6.0000	2.0000	7.0000	6.0000	13.0000	7.0000	12.0000	5.0000	7.0000	3.0000	5.0000	7.0000	7.0000	6.0000	3.0000	5.0000	5.0000	2.0000	4.0000	7.0000	2.0000	4.0000	17.0000	3.0000	1.0000	7.0000	4.0000	9.0000	36.0000	22.0000	101.0000	15.0000	1.0000	3.0000	6.0000	7.0000	0.0000	2.0000	1.0000	10.0000	8.0000	2.0000	9.0000	7.0000	2.0000	1.0000	5.0000	6.0000	7.0000	12.0000	7.0000	13.0000	6.0000	4.0000	6.0000	5.0000	2.0000	3.0000	8.0000	8.0000	10.0000	5.0000	4.0000	9.0000	4.0000	2.0000	6.0000	4.0000	3.0000	6.0000	9.0000	5.0000	11.0000	6.0000	4.0000	5.0000	3.0000	12.0000	3.0000	4.0000	1.0000	7.0000	4.0000	6.0000	5.0000	5.0000	3.0000	6.0000	9.0000	11.0000	6.0000	5.0000	2.0000	7.0000	4.0000	8.0000	3.0000	3.0000	11.0000	3.0000	4.0000	1.0000	3.0000	5.0000	2.0000	5.0000	3.0000	9.0000	4.0000	11.0000	13.0000	15.0000	3.0000	3.0000	8.0000	11.0000	12.0000	7.0000	4.0000	8.0000	10.0000	0.0000	4.0000	5.0000	5.0000	4.0000	10.0000	5.0000	13.0000	10.0000	5.0000	11.0000	8.0000	1.0000	4.0000	8.0000	7.0000	5.0000	16.0000	13.0000	10.0000	2.0000	8.0000	11.0000	14.0000	11.0000	8.0000	8.0000	4.0000	5.0000	0.0000	5.0000	9.0000	12.0000	9.0000	2.0000	2.0000	10.0000	20.0000	4.0000	6.0000	0.0000	0.0000	0.0000	0.0000	0.0000	0.0000	0.0000	0.0000	0.0000	0.0000	0.0000	1.0000	0.0000	3.0000	0.0000	0.0000	0.0000	0.0000	0.0000	0.0000	0.0000	0.0000	0.0000	0.0000	0.0000	0.0000	0.0000	0.0000	0.0000	0.0000	0.0000	0.0000	0.0000	0.0000	0.0000	0.0000	0.0000	0.0000	0.0000	0.0000	0.0000	0.0000	0.0000	0.0000	0.0000	0.0000	0.0000	0.0000	0.0000	0.0000	0.0000	0.0000	0.0000	0.0000	0.0000	0.0000	0.0000	0.0000	0.0000	0.0000	0.0000	0.0000	0.0000	0.0000	0.0000	0.0000	0.0000	0.0000	0.0000	0.0000	0.0000	0.0000	0.0000	0.0000	0.0000	0.0000	0.0000	0.0000	0.0000	0.0000	0.0000	0.0000	0.0000	0.0000	0.0000	0.0000	0.0000	0.0000	0.0000	0.0000	0.0000	0.0000	0.0000	0.0000	0.0000	0.0000	0.0000	0.0000	0.0000	0.0000	0.0000	0.0000	0.0000	0.0000	0.0000	0.0000	0.0000	0.0000	0.0000	0.0000	0.0000	0.0000	0.0000	0.0000	0.0000	0.0000	0.0000	0.0000	0.0000	0.0000	0.0000	0.0000	0.0000	0.0000	0.0000	0.0000	0.0000	0.0000	0.0000	0.0000	0.0000	0.0000	0.0000	0.0000	0.0000	0.0000	0.0000	0.0000	0.0000	0.0000	0.0000	0.0000	0.0000	0.0000	0.0000	0.0000	0.0000	0.0000	0.0000	0.0000	0.0000	0.0000	0.0000	0.0000	0.0000	0.0000	0.0000	0.0000	0.0000	0.0000	0.0000	0.0000	0.0000	0.0000	0.0000	0.0000	0.0000	0.0000	0.0000	0.0000	0.0000	0.0000	0.0000	0.0000	0.0000	0.0000	0.0000	0.0000	0.0000	0.0000	0.0000	0.0000	0.0000	0.0000	0.0000	0.0000	0.0000	0.0000	0.0000	0.0000	0.0000	0.0000	0.0000	0.0000	0.0000	0.0000	0.0000	0.0000	0.0000	0.0000	0.0000	0.0000	0.0000	0.0000	0.0000	0.0000	0.0000	0.0000	0.0000	0.0000	0.0000	0.0000	0.0000	0.0000	0.0000	0.0000	0.0000	0.0000	0.0000	0.0000	0.0000	0.0000	0.0000	0.0000	0.0000	0.0000	0.0000	0.0000	0.0000	0.0000	0.0000	0.0000	0.0000	0.0000	0.0000	0.0000	0.0000	0.0000	0.0000	0.0000	0.0000	0.0000	0.0000	0.0000	0.0000	0.0000	0.0000	0.0000	0.0000	0.0000	0.0000	0.0000	0.0000	0.0000	0.0000	0.0000	0.0000	0.0000	0.0000	0.0000	0.0000	0.0000	0.0000	0.0000	0.0000	0.0000	0.0000	0.0000	0.0000	0.0000	0.0000	0.0000	0.0000	0.0000	0.0000	0.0000	0.0000	0.0000	0.0000	0.0000	0.0000	0.0000	0.0000
REACTIVITY:31	0.0000	0.0000	0.0000	0.0000	0.0000	0.0000	0.0000	0.0000	0.0000	0.0000	0.0000	0.0000	0.0000	0.0000	0.0000	0.0000	0.0000	4.0000	20.0000	10.0000	6.0000	13.0000	25.0000	19.0000	11.0000	11.0000	9.0000	4.0000	0.0000	2040.0000	0.0000	4.0000	19.0000	17.0000	35.0000	13.0000	10.0000	27.0000	25.0000	14.0000	22.0000	14.0000	9.0000	17.0000	20.0000	9.0000	25.0000	24.0000	25.0000	9.0000	17.0000	6.0000	11.0000	10.0000	11.0000	14.0000	10.0000	13.0000	16.0000	18.0000	35.0000	14.0000	22.0000	17.0000	12.0000	5.0000	18.0000	17.0000	15.0000	24.0000	18.0000	9.0000	19.0000	7.0000	14.0000	6.0000	7.0000	9.0000	20.0000	18.0000	11.0000	30.0000	12.0000	17.0000	21.0000	29.0000	24.0000	17.0000	27.0000	7.0000	15.0000	26.0000	24.0000	23.0000	17.0000	12.0000	28.0000	14.0000	25.0000	25.0000	11.0000	11.0000	21.0000	14.0000	28.0000	14.0000	20.0000	7.0000	24.0000	16.0000	26.0000	31.0000	24.0000	23.0000	15.0000	12.0000	29.0000	26.0000	20.0000	35.0000	21.0000	24.0000	7.0000	18.0000	12.0000	24.0000	14.0000	19.0000	20.0000	19.0000	10.0000	20.0000	25.0000	13.0000	12.0000	11.0000	13.0000	7.0000	10.0000	13.0000	17.0000	17.0000	16.0000	11.0000	44.0000	18.0000	30.0000	16.0000	13.0000	81.0000	61.0000	240.0000	54.0000	13.0000	17.0000	29.0000	17.0000	10.0000	11.0000	7.0000	25.0000	17.0000	13.0000	16.0000	32.0000	15.0000	8.0000	23.0000	15.0000	23.0000	30.0000	14.0000	18.0000	14.0000	15.0000	29.0000	20.0000	18.0000	10.0000	26.0000	21.0000	24.0000	13.0000	19.0000	11.0000	27.0000	4.0000	13.0000	12.0000	21.0000	10.0000	33.0000	20.0000	18.0000	17.0000	24.0000	9.0000	18.0000	24.0000	23.0000	18.0000	15.0000	15.0000	19.0000	13.0000	12.0000	15.0000	23.0000	22.0000	18.0000	19.0000	16.0000	13.0000	9.0000	27.0000	24.0000	11.0000	5.0000	10.0000	33.0000	7.0000	11.0000	21.0000	7.0000	14.0000	9.0000	15.0000	6.0000	46.0000	24.0000	32.0000	30.0000	40.0000	22.0000	10.0000	38.0000	33.0000	18.0000	25.0000	15.0000	6.0000	37.0000	14.0000	26.0000	23.0000	17.0000	6.0000	14.0000	33.0000	34.0000	26.0000	23.0000	20.0000	14.0000	6.0000	22.0000	26.0000	27.0000	33.0000	19.0000	43.0000	18.0000	25.0000	18.0000	22.0000	32.0000	24.0000	30.0000	56.0000	16.0000	33.0000	23.0000	11.0000	23.0000	31.0000	33.0000	19.0000	16.0000	16.0000	34.0000	19.0000	6.0000	5.0000	0.0000	0.0000	1.0000	0.0000	0.0000	0.0000	1.0000	0.0000	6.0000	1.0000	4.0000	0.0000	1.0000	0.0000	0.0000	1.0000	0.0000	0.0000	0.0000	0.0000	0.0000	0.0000	0.0000	0.0000	0.0000	0.0000	0.0000	0.0000	0.0000	0.0000	0.0000	0.0000	0.0000	0.0000	0.0000	0.0000	0.0000	0.0000	0.0000	0.0000	0.0000	0.0000	0.0000	0.0000	0.0000	0.0000	0.0000	0.0000	0.0000	0.0000	0.0000	0.0000	0.0000	0.0000	0.0000	0.0000	0.0000	0.0000	0.0000	0.0000	0.0000	0.0000	0.0000	0.0000	0.0000	0.0000	0.0000	0.0000	0.0000	0.0000	0.0000	0.0000	0.0000	0.0000	0.0000	0.0000	0.0000	0.0000	0.0000	0.0000	0.0000	0.0000	0.0000	0.0000	0.0000	0.0000	0.0000	0.0000	0.0000	0.0000	0.0000	0.0000	0.0000	0.0000	0.0000	0.0000	0.0000	0.0000	0.0000	0.0000	0.0000	0.0000	0.0000	0.0000	0.0000	0.0000	0.0000	0.0000	0.0000	0.0000	0.0000	0.0000	0.0000	0.0000	0.0000	0.0000	0.0000	0.0000	0.0000	0.0000	0.0000	0.0000	0.0000	0.0000	0.0000	0.0000	0.0000	0.0000	0.0000	0.0000	0.0000	0.0000	0.0000	0.0000	0.0000	0.0000	0.0000	0.0000	0.0000	0.0000	0.0000	0.0000	0.0000	0.0000	0.0000	0.0000	0.0000	0.0000	0.0000	0.0000	0.0000	0.0000	0.0000	0.0000	0.0000	0.0000	0.0000	0.0000	0.0000	0.0000	0.0000	0.0000	0.0000	0.0000	0.0000	0.0000	0.0000	0.0000	0.0000	0.0000	0.0000	0.0000	0.0000	0.0000	0.0000	0.0000	0.0000	0.0000	0.0000	0.0000	0.0000	0.0000	0.0000	0.0000	0.0000	0.0000	0.0000	0.0000	0.0000	0.0000	0.0000	0.0000	0.0000	0.0000	0.0000	0.0000	0.0000	0.0000	0.0000	0.0000	0.0000	0.0000	0.0000	0.0000	0.0000	0.0000	0.0000	0.0000	0.0000	0.0000	0.0000	0.0000	0.0000	0.0000	0.0000	0.0000	0.0000	0.0000	0.0000	0.0000	0.0000	0.0000	0.0000	0.0000	0.0000	0.0000	0.0000	0.0000	0.0000	0.0000	0.0000	0.0000	0.0000	0.0000	0.0000	0.0000	0.0000	0.0000	0.0000	0.0000	0.0000	0.0000	0.0000	0.0000	0.0000	0.0000	0.0000	0.0000	0.0000	0.0000	0.0000	0.0000	0.0000	0.0000	0.0000	0.0000	0.0000	0.0000	0.0000	0.0000	0.0000	0.0000	0.0000	0.0000	0.0000	0.0000	0.0000	0.0000	0.0000	0.0000	0.0000	0.0000	0.0000	0.0000	0.0000	0.0000	0.0000	0.0000	0.0000	0.0000	0.0000	0.0000
REACTIVITY:32	0.0000	0.0000	0.0000	0.0000	0.0000	0.0000	0.0000	0.0000	0.0000	0.0000	0.0000	0.0000	0.0000	0.0000	0.0000	0.0000	0.0000	0.0000	7.0000	0.0000	3.0000	4.0000	14.0000	8.0000	1.0000	0.0000	2.0000	2.0000	1.0000	0.0000	657.0000	0.0000	6.0000	3.0000	6.0000	5.0000	6.0000	5.0000	16.0000	7.0000	5.0000	0.0000	5.0000	3.0000	8.0000	5.0000	8.0000	5.0000	9.0000	9.0000	3.0000	5.0000	2.0000	2.0000	5.0000	7.0000	1.0000	3.0000	4.0000	13.0000	5.0000	5.0000	9.0000	9.0000	4.0000	2.0000	5.0000	3.0000	2.0000	3.0000	5.0000	4.0000	3.0000	3.0000	5.0000	1.0000	7.0000	8.0000	3.0000	4.0000	11.0000	4.0000	5.0000	6.0000	4.0000	7.0000	13.0000	6.0000	7.0000	7.0000	7.0000	8.0000	3.0000	8.0000	2.0000	7.0000	7.0000	4.0000	7.0000	6.0000	4.0000	13.0000	7.0000	10.0000	8.0000	3.0000	7.0000	1.0000	7.0000	5.0000	10.0000	6.0000	5.0000	11.0000	10.0000	6.0000	5.0000	6.0000	11.0000	10.0000	6.0000	4.0000	3.0000	2.0000	13.0000	12.0000	9.0000	11.0000	5.0000	6.0000	9.0000	14.0000	8.0000	6.0000	4.0000	10.0000	5.0000	3.0000	2.0000	2.0000	10.0000	6.0000	3.0000	6.0000	11.0000	4.0000	7.0000	5.0000	8.0000	43.0000	34.0000	106.0000	24.0000	2.0000	7.0000	6.0000	1.0000	3.0000	6.0000	3.0000	11.0000	5.0000	9.0000	3.0000	8.0000	1.0000	3.0000	5.0000	11.0000	10.0000	2.0000	1.0000	6.0000	4.0000	4.0000	7.0000	6.0000	16.0000	3.0000	7.0000	7.0000	5.0000	5.0000	7.0000	7.0000	5.0000	3.0000	8.0000	5.0000	14.0000	9.0000	14.0000	2.0000	11.0000	9.0000	5.0000	4.0000	9.0000	13.0000	6.0000	5.0000	5.0000	7.0000	5.0000	5.0000	6.0000	6.0000	2.0000	4.0000	4.0000	7.0000	5.0000	3.0000	3.0000	3.0000	2.0000	5.0000	1.0000	2.0000	9.0000	5.0000	5.0000	3.0000	1.0000	2.0000	5.0000	9.0000	1.0000	8.0000	10.0000	21.0000	8.0000	9.0000	5.0000	7.0000	9.0000	7.0000	5.0000	7.0000	7.0000	3.0000	6.0000	5.0000	4.0000	12.0000	7.0000	2.0000	4.0000	10.0000	13.0000	7.0000	18.0000	13.0000	8.0000	1.0000	7.0000	6.0000	10.0000	13.0000	7.0000	13.0000	7.0000	13.0000	5.0000	4.0000	12.0000	5.0000	12.0000	6.0000	1.0000	6.0000	3.0000	2.0000	2.0000	10.0000	19.0000	8.0000	7.0000	1.0000	23.0000	7.0000	0.0000	0.0000	0.0000	0.0000	1.0000	0.0000	0.0000	2.0000	0.0000	0.0000	1.0000	2.0000	0.0000	2.0000	1.0000	0.0000	1.0000	0.0000	0.0000	0.0000	0.0000	0.0000	0.0000	0.0000	0.0000	0.0000	0.0000	0.0000	0.0000	0.0000	0.0000	0.0000	0.0000	0.0000	0.0000	0.0000	0.0000	0.0000	0.0000	0.0000	0.0000	0.0000	0.0000	0.0000	0.0000	0.0000	0.0000	0.0000	0.0000	0.0000	0.0000	0.0000	0.0000	0.0000	0.0000	0.0000	0.0000	0.0000	0.0000	0.0000	0.0000	0.0000	0.0000	0.0000	0.0000	0.0000	0.0000	0.0000	0.0000	0.0000	0.0000	0.0000	0.0000	0.0000	0.0000	0.0000	0.0000	0.0000	0.0000	0.0000	0.0000	0.0000	0.0000	0.0000	0.0000	0.0000	0.0000	0.0000	0.0000	0.0000	0.0000	0.0000	0.0000	0.0000	0.0000	0.0000	0.0000	0.0000	0.0000	0.0000	0.0000	0.0000	0.0000	0.0000	0.0000	0.0000	0.0000	0.0000	0.0000	0.0000	0.0000	0.0000	0.0000	0.0000	0.0000	0.0000	0.0000	0.0000	0.0000	0.0000	0.0000	0.0000	0.0000	0.0000	0.0000	0.0000	0.0000	0.0000	0.0000	0.0000	0.0000	0.0000	0.0000	0.0000	0.0000	0.0000	0.0000	0.0000	0.0000	0.0000	0.0000	0.0000	0.0000	0.0000	0.0000	0.0000	0.0000	0.0000	0.0000	0.0000	0.0000	0.0000	0.0000	0.0000	0.0000	0.0000	0.0000	0.0000	0.0000	0.0000	0.0000	0.0000	0.0000	0.0000	0.0000	0.0000	0.0000	0.0000	0.0000	0.0000	0.0000	0.0000	0.0000	0.0000	0.0000	0.0000	0.0000	0.0000	0.0000	0.0000	0.0000	0.0000	0.0000	0.0000	0.0000	0.0000	0.0000	0.0000	0.0000	0.0000	0.0000	0.0000	0.0000	0.0000	0.0000	0.0000	0.0000	0.0000	0.0000	0.0000	0.0000	0.0000	0.0000	0.0000	0.0000	0.0000	0.0000	0.0000	0.0000	0.0000	0.0000	0.0000	0.0000	0.0000	0.0000	0.0000	0.0000	0.0000	0.0000	0.0000	0.0000	0.0000	0.0000	0.0000	0.0000	0.0000	0.0000	0.0000	0.0000	0.0000	0.0000	0.0000	0.0000	0.0000	0.0000	0.0000	0.0000	0.0000	0.0000	0.0000	0.0000	0.0000	0.0000	0.0000	0.0000	0.0000	0.0000	0.0000	0.0000	0.0000	0.0000	0.0000	0.0000	0.0000	0.0000	0.0000	0.0000	0.0000	0.0000	0.0000	0.0000	0.0000	0.0000	0.0000	0.0000	0.0000	0.0000	0.0000	0.0000	0.0000	0.0000	0.0000	0.0000	0.0000	0.0000	0.0000	0.0000	0.0000	0.0000	0.0000	0.0000	0.0000	0.0000	0.0000
REACTIVITY:33	0.0000	0.0000	0.0000	0.0000	0.0000	0.0000	0.0000	0.0000	0.0000	0.0000	0.0000	0.0000	0.0000	0.0000	0.0000	0.0000	0.0000	1.0000	11.0000	6.0000	4.0000	9.0000	12.0000	12.0000	7.0000	5.0000	3.0000	5.0000	6.0000	4.0000	0.0000	940.0000	0.0000	5.0000	5.0000	4.0000	11.0000	7.0000	18.0000	5.0000	11.0000	4.0000	5.0000	12.0000	10.0000	9.0000	5.0000	6.0000	11.0000	8.0000	9.0000	1.0000	4.0000	7.0000	10.0000	0.0000	7.0000	3.0000	7.0000	4.0000	9.0000	6.0000	9.0000	14.0000	6.0000	7.0000	9.0000	9.0000	7.0000	6.0000	8.0000	1.0000	8.0000	8.0000	4.0000	7.0000	8.0000	8.0000	16.0000	5.0000	10.0000	16.0000	7.0000	10.0000	6.0000	2.0000	7.0000	6.0000	5.0000	8.0000	7.0000	7.0000	8.0000	12.0000	11.0000	11.0000	13.0000	5.0000	13.0000	9.0000	6.0000	11.0000	8.0000	7.0000	16.0000	7.0000	10.0000	4.0000	9.0000	11.0000	13.0000	10.0000	7.0000	16.0000	7.0000	10.0000	21.0000	13.0000	9.0000	15.0000	5.0000	12.0000	7.0000	11.0000	7.0000	8.0000	11.0000	19.0000	3.0000	12.0000	13.0000	6.0000	6.0000	9.0000	7.0000	5.0000	3.0000	14.0000	5.0000	8.0000	10.0000	4.0000	5.0000	4.0000	19.0000	6.0000	16.0000	3.0000	7.0000	66.0000	33.0000	159.0000	30.0000	8.0000	8.0000	6.0000	9.0000	9.0000	5.0000	4.0000	13.0000	5.0000	18.0000	10.0000	11.0000	7.0000	5.0000	8.0000	11.0000	12.0000	15.0000	8.0000	13.0000	3.0000	10.0000	13.0000	9.0000	6.0000	7.0000	10.0000	3.0000	16.0000	7.0000	2.0000	2.0000	9.0000	6.0000	9.0000	4.0000	17.0000	7.0000	14.0000	4.0000	16.0000	8.0000	6.0000	4.0000	7.0000	9.0000	10.0000	11.0000	15.0000	5.0000	14.0000	11.0000	7.0000	4.0000	4.0000	10.0000	12.0000	5.0000	3.0000	6.0000	0.0000	18.0000	6.0000	8.0000	3.0000	4.0000	10.0000	5.0000	8.0000	8.0000	3.0000	6.0000	6.0000	14.0000	6.0000	21.0000	11.0000	21.0000	23.0000	21.0000	13.0000	7.0000	8.0000	7.0000	13.0000	7.0000	9.0000	2.0000	7.0000	5.0000	7.0000	7.0000	13.0000	7.0000	4.0000	14.0000	18.0000	9.0000	13.0000	19.0000	10.0000	2.0000	12.0000	17.0000	11.0000	18.0000	16.0000	25.0000	12.0000	10.0000	21.0000	11.0000	11.0000	6.0000	24.0000	15.0000	5.0000	7.0000	9.0000	5.0000	4.0000	10.0000	17.0000	7.0000	13.0000	7.0000	35.0000	6.0000	2.0000	1.0000	0.0000	0.0000	0.0000	0.0000	0.0000	0.0000	0.0000	0.0000	1.0000	1.0000	0.0000	0.0000	0.0000	1.0000	0.0000	2.0000	0.0000	0.0000	0.0000	0.0000	0.0000	0.0000	0.0000	0.0000	0.0000	0.0000	0.0000	0.0000	0.0000	0.0000	0.0000	0.0000	0.0000	0.0000	0.0000	0.0000	0.0000	0.0000	0.0000	0.0000	0.0000	0.0000	0.0000	0.0000	0.0000	0.0000	0.0000	0.0000	0.0000	0.0000	0.0000	0.0000	0.0000	0.0000	0.0000	0.0000	0.0000	0.0000	0.0000	0.0000	0.0000	0.0000	0.0000	0.0000	0.0000	0.0000	0.0000	0.0000	0.0000	0.0000	0.0000	0.0000	0.0000	0.0000	0.0000	0.0000	0.0000	0.0000	0.0000	0.0000	0.0000	0.0000	0.0000	0.0000	0.0000	0.0000	0.0000	0.0000	0.0000	0.0000	0.0000	0.0000	0.0000	0.0000	0.0000	0.0000	0.0000	0.0000	0.0000	0.0000	0.0000	0.0000	0.0000	0.0000	0.0000	0.0000	0.0000	0.0000	0.0000	0.0000	0.0000	0.0000	0.0000	0.0000	0.0000	0.0000	0.0000	0.0000	0.0000	0.0000	0.0000	0.0000	0.0000	0.0000	0.0000	0.0000	0.0000	0.0000	0.0000	0.0000	0.0000	0.0000	0.0000	0.0000	0.0000	0.0000	0.0000	0.0000	0.0000	0.0000	0.0000	0.0000	0.0000	0.0000	0.0000	0.0000	0.0000	0.0000	0.0000	0.0000	0.0000	0.0000	0.0000	0.0000	0.0000	0.0000	0.0000	0.0000	0.0000	0.0000	0.0000	0.0000	0.0000	0.0000	0.0000	0.0000	0.0000	0.0000	0.0000	0.0000	0.0000	0.0000	0.0000	0.0000	0.0000	0.0000	0.0000	0.0000	0.0000	0.0000	0.0000	0.0000	0.0000	0.0000	0.0000	0.0000	0.0000	0.0000	0.0000	0.0000	0.0000	0.0000	0.0000	0.0000	0.0000	0.0000	0.0000	0.0000	0.0000	0.0000	0.0000	0.0000	0.0000	0.0000	0.0000	0.0000	0.0000	0.0000	0.0000	0.0000	0.0000	0.0000	0.0000	0.0000	0.0000	0.0000	0.0000	0.0000	0.0000	0.0000	0.0000	0.0000	0.0000	0.0000	0.0000	0.0000	0.0000	0.0000	0.0000	0.0000	0.0000	0.0000	0.0000	0.0000	0.0000	0.0000	0.0000	0.0000	0.0000	0.0000	0.0000	0.0000	0.0000	0.0000	0.0000	0.0000	0.0000	0.0000	0.0000	0.0000	0.0000	0.0000	0.0000	0.0000	0.0000	0.0000	0.0000	0.0000	0.0000	0.0000	0.0000	0.0000	0.0000	0.0000	0.0000	0.0000	0.0000	0.0000	0.0000	0.0000	0.0000	0.0000	0.0000	0.0000	0.0000	0.0000	0.0000	0.0000	0.0000	0.0000	0.0000	0.0000
REACTIVITY:34	0.0000	0.0000	0.0000	0.0000	0.0000	0.0000	0.0000	0.0000	0.0000	0.0000	0.0000	0.0000	0.0000	0.0000	0.0000	0.0000	0.0000	1.0000	2.0000	3.0000	5.0000	5.0000	14.0000	11.0000	7.0000	3.0000	4.0000	10.0000	9.0000	19.0000	6.0000	0.0000	814.0000	0.0000	12.0000	3.0000	9.0000	3.0000	13.0000	9.0000	10.0000	8.0000	2.0000	4.0000	3.0000	4.0000	1.0000	6.0000	7.0000	6.0000	2.0000	3.0000	13.0000	2.0000	7.0000	2.0000	2.0000	1.0000	8.0000	20.0000	4.0000	12.0000	9.0000	10.0000	3.0000	4.0000	7.0000	4.0000	5.0000	14.0000	15.0000	7.0000	4.0000	7.0000	5.0000	5.0000	1.0000	2.0000	5.0000	13.0000	14.0000	7.0000	16.0000	4.0000	12.0000	10.0000	5.0000	4.0000	7.0000	6.0000	9.0000	16.0000	8.0000	6.0000	9.0000	12.0000	9.0000	8.0000	14.0000	5.0000	7.0000	7.0000	12.0000	6.0000	10.0000	7.0000	5.0000	3.0000	9.0000	5.0000	8.0000	11.0000	6.0000	16.0000	12.0000	3.0000	15.0000	12.0000	6.0000	15.0000	9.0000	21.0000	3.0000	12.0000	12.0000	9.0000	8.0000	13.0000	3.0000	15.0000	1.0000	10.0000	8.0000	9.0000	9.0000	11.0000	6.0000	5.0000	9.0000	3.0000	6.0000	4.0000	4.0000	10.0000	7.0000	2.0000	4.0000	5.0000	6.0000	43.0000	41.0000	140.0000	25.0000	2.0000	7.0000	4.0000	7.0000	7.0000	9.0000	6.0000	10.0000	12.0000	5.0000	5.0000	5.0000	5.0000	7.0000	8.0000	5.0000	10.0000	15.0000	10.0000	10.0000	5.0000	7.0000	13.0000	6.0000	12.0000	4.0000	4.0000	10.0000	14.0000	9.0000	9.0000	3.0000	11.0000	0.0000	6.0000	5.0000	11.0000	12.0000	13.0000	5.0000	24.0000	10.0000	6.0000	3.0000	14.0000	8.0000	12.0000	12.0000	10.0000	6.0000	9.0000	6.0000	4.0000	4.0000	9.0000	7.0000	7.0000	5.0000	5.0000	6.0000	2.0000	9.0000	7.0000	5.0000	3.0000	2.0000	13.0000	4.0000	8.0000	4.0000	3.0000	6.0000	2.0000	5.0000	5.0000	17.0000	10.0000	13.0000	10.0000	11.0000	10.0000	4.0000	6.0000	11.0000	9.0000	6.0000	7.0000	3.0000	10.0000	14.0000	11.0000	10.0000	8.0000	5.0000	10.0000	9.0000	16.0000	9.0000	11.0000	12.0000	10.0000	6.0000	7.0000	10.0000	15.0000	12.0000	12.0000	15.0000	5.0000	9.0000	16.0000	4.0000	18.0000	9.0000	18.0000	19.0000	8.0000	7.0000	1.0000	6.0000	0.0000	16.0000	7.0000	16.0000	4.0000	4.0000	26.0000	11.0000	2.0000	0.0000	2.0000	0.0000	0.0000	1.0000	0.0000	0.0000	0.0000	0.0000	0.0000	0.0000	1.0000	0.0000	2.0000	0.0000	0.0000	1.0000	0.0000	0.0000	0.0000	0.0000	0.0000	0.0000	0.0000	0.0000	0.0000	0.0000	0.0000	0.0000	0.0000	0.0000	0.0000	0.0000	0.0000	0.0000	0.0000	0.0000	0.0000	0.0000	0.0000	0.0000	0.0000	0.0000	0.0000	0.0000	0.0000	0.0000	0.0000	0.0000	0.0000	0.0000	0.0000	0.0000	0.0000	0.0000	0.0000	0.0000	0.0000	0.0000	0.0000	0.0000	0.0000	0.0000	0.0000	0.0000	0.0000	0.0000	0.0000	0.0000	0.0000	0.0000	0.0000	0.0000	0.0000	0.0000	0.0000	0.0000	0.0000	0.0000	0.0000	0.0000	0.0000	0.0000	0.0000	0.0000	0.0000	0.0000	0.0000	0.0000	0.0000	0.0000	0.0000	0.0000	0.0000	0.0000	0.0000	0.0000	0.0000	0.0000	0.0000	0.0000	0.0000	0.0000	0.0000	0.0000	0.0000	0.0000	0.0000	0.0000	0.0000	0.0000	0.0000	0.0000	0.0000	0.0000	0.0000	0.0000	0.0000	0.0000	0.0000	0.0000	0.0000	0.0000	0.0000	0.0000	0.0000	0.0000	0.0000	0.0000	0.0000	0.0000	0.0000	0.0000	0.0000	0.0000	0.0000	0.0000	0.0000	0.0000	0.0000	0.0000	0.0000	0.0000	0.0000	0.0000	0.0000	0.0000	0.0000	0.0000	0.0000	0.0000	0.0000	0.0000	0.0000	0.0000	0.0000	0.0000	0.0000	0.0000	0.0000	0.0000	0.0000	0.0000	0.0000	0.0000	0.0000	0.0000	0.0000	0.0000	0.0000	0.0000	0.0000	0.0000	0.0000	0.0000	0.0000	0.0000	0.0000	0.0000	0.0000	0.0000	0.0000	0.0000	0.0000	0.0000	0.0000	0.0000	0.0000	0.0000	0.0000	0.0000	0.0000	0.0000	0.0000	0.0000	0.0000	0.0000	0.0000	0.0000	0.0000	0.0000	0.0000	0.0000	0.0000	0.0000	0.0000	0.0000	0.0000	0.0000	0.0000	0.0000	0.0000	0.0000	0.0000	0.0000	0.0000	0.0000	0.0000	0.0000	0.0000	0.0000	0.0000	0.0000	0.0000	0.0000	0.0000	0.0000	0.0000	0.0000	0.0000	0.0000	0.0000	0.0000	0.0000	0.0000	0.0000	0.0000	0.0000	0.0000	0.0000	0.0000	0.0000	0.0000	0.0000	0.0000	0.0000	0.0000	0.0000	0.0000	0.0000	0.0000	0.0000	0.0000	0.0000	0.0000	0.0000	0.0000	0.0000	0.0000	0.0000	0.0000	0.0000	0.0000	0.0000	0.0000	0.0000	0.0000	0.0000	0.0000	0.0000	0.0000	0.0000	0.0000	0.0000	0.0000	0.0000	0.0000	0.0000	0.0000	0.0000	0.0000	0.0000	0.0000
REACTIVITY:35	0.0000	0.0000	0.0000	0.0000	0.0000	0.0000	0.0000	0.0000	0.0000	0.0000	0.0000	0.0000	0.0000	0.0000	0.0000	0.0000	0.0000	0.0000	6.0000	3.0000	7.0000	8.0000	21.0000	11.0000	3.0000	0.0000	7.0000	1.0000	3.0000	17.0000	3.0000	5.0000	0.0000	742.0000	0.0000	6.0000	10.0000	5.0000	13.0000	10.0000	13.0000	5.0000	7.0000	6.0000	5.0000	0.0000	5.0000	7.0000	7.0000	8.0000	5.0000	3.0000	6.0000	5.0000	7.0000	4.0000	6.0000	4.0000	12.0000	8.0000	8.0000	7.0000	10.0000	8.0000	4.0000	3.0000	5.0000	7.0000	3.0000	3.0000	6.0000	2.0000	4.0000	6.0000	1.0000	2.0000	7.0000	4.0000	1.0000	5.0000	10.0000	15.0000	1.0000	2.0000	12.0000	10.0000	6.0000	4.0000	5.0000	5.0000	5.0000	7.0000	9.0000	6.0000	5.0000	4.0000	4.0000	3.0000	3.0000	4.0000	3.0000	7.0000	4.0000	9.0000	11.0000	5.0000	4.0000	5.0000	7.0000	4.0000	9.0000	6.0000	7.0000	19.0000	11.0000	11.0000	12.0000	7.0000	10.0000	9.0000	7.0000	9.0000	0.0000	9.0000	4.0000	6.0000	6.0000	14.0000	5.0000	11.0000	5.0000	16.0000	11.0000	8.0000	5.0000	6.0000	7.0000	2.0000	6.0000	7.0000	1.0000	3.0000	6.0000	7.0000	3.0000	9.0000	9.0000	5.0000	6.0000	53.0000	33.0000	97.0000	34.0000	0.0000	3.0000	9.0000	10.0000	9.0000	1.0000	3.0000	4.0000	13.0000	6.0000	5.0000	10.0000	4.0000	4.0000	10.0000	14.0000	12.0000	6.0000	5.0000	15.0000	6.0000	6.0000	12.0000	6.0000	7.0000	11.0000	11.0000	2.0000	5.0000	6.0000	7.0000	7.0000	7.0000	2.0000	3.0000	5.0000	15.0000	7.0000	11.0000	2.0000	13.0000	12.0000	6.0000	3.0000	1.0000	12.0000	10.0000	5.0000	5.0000	7.0000	14.0000	4.0000	7.0000	3.0000	3.0000	11.0000	10.0000	9.0000	4.0000	5.0000	2.0000	1.0000	7.0000	9.0000	2.0000	3.0000	9.0000	1.0000	8.0000	7.0000	3.0000	11.0000	5.0000	11.0000	7.0000	16.0000	4.0000	16.0000	22.0000	12.0000	9.0000	4.0000	7.0000	14.0000	3.0000	10.0000	6.0000	1.0000	11.0000	5.0000	7.0000	5.0000	8.0000	0.0000	10.0000	7.0000	11.0000	17.0000	12.0000	11.0000	8.0000	7.0000	3.0000	3.0000	8.0000	18.0000	10.0000	15.0000	16.0000	8.0000	10.0000	16.0000	17.0000	10.0000	8.0000	6.0000	3.0000	6.0000	8.0000	6.0000	4.0000	15.0000	12.0000	10.0000	8.0000	7.0000	28.0000	12.0000	0.0000	0.0000	0.0000	0.0000	0.0000	0.0000	0.0000	0.0000	0.0000	0.0000	0.0000	0.0000	1.0000	0.0000	2.0000	0.0000	0.0000	0.0000	0.0000	0.0000	0.0000	0.0000	0.0000	0.0000	0.0000	0.0000	0.0000	0.0000	0.0000	0.0000	0.0000	0.0000	0.0000	0.0000	0.0000	0.0000	0.0000	0.0000	0.0000	0.0000	0.0000	0.0000	0.0000	0.0000	0.0000	0.0000	0.0000	0.0000	0.0000	0.0000	0.0000	0.0000	0.0000	0.0000	0.0000	0.0000	0.0000	0.0000	0.0000	0.0000	0.0000	0.0000	0.0000	0.0000	0.0000	0.0000	0.0000	0.0000	0.0000	0.0000	0.0000	0.0000	0.0000	0.0000	0.0000	0.0000	0.0000	0.0000	0.0000	0.0000	0.0000	0.0000	0.0000	0.0000	0.0000	0.0000	0.0000	0.0000	0.0000	0.0000	0.0000	0.0000	0.0000	0.0000	0.0000	0.0000	0.0000	0.0000	0.0000	0.0000	0.0000	0.0000	0.0000	0.0000	0.0000	0.0000	0.0000	0.0000	0.0000	0.0000	0.0000	0.0000	0.0000	0.0000	0.0000	0.0000	0.0000	0.0000	0.0000	0.0000	0.0000	0.0000	0.0000	0.0000	0.0000	0.0000	0.0000	0.0000	0.0000	0.0000	0.0000	0.0000	0.0000	0.0000	0.0000	0.0000	0.0000	0.0000	0.0000	0.0000	0.0000	0.0000	0.0000	0.0000	0.0000	0.0000	0.0000	0.0000	0.0000	0.0000	0.0000	0.0000	0.0000	0.0000	0.0000	0.0000	0.0000	0.0000	0.0000	0.0000	0.0000	0.0000	0.0000	0.0000	0.0000	0.0000	0.0000	0.0000	0.0000	0.0000	0.0000	0.0000	0.0000	0.0000	0.0000	0.0000	0.0000	0.0000	0.0000	0.0000	0.0000	0.0000	0.0000	0.0000	0.0000	0.0000	0.0000	0.0000	0.0000	0.0000	0.0000	0.0000	0.0000	0.0000	0.0000	0.0000	0.0000	0.0000	0.0000	0.0000	0.0000	0.0000	0.0000	0.0000	0.0000	0.0000	0.0000	0.0000	0.0000	0.0000	0.0000	0.0000	0.0000	0.0000	0.0000	0.0000	0.0000	0.0000	0.0000	0.0000	0.0000	0.0000	0.0000	0.0000	0.0000	0.0000	0.0000	0.0000	0.0000	0.0000	0.0000	0.0000	0.0000	0.0000	0.0000	0.0000	0.0000	0.0000	0.0000	0.0000	0.0000	0.0000	0.0000	0.0000	0.0000	0.0000	0.0000	0.0000	0.0000	0.0000	0.0000	0.0000	0.0000	0.0000	0.0000	0.0000	0.0000	0.0000	0.0000	0.0000	0.0000	0.0000	0.0000	0.0000	0.0000	0.0000	0.0000	0.0000	0.0000	0.0000	0.0000	0.0000	0.0000	0.0000	0.0000	0.0000	0.0000	0.0000	0.0000	0.0000	0.0000	0.0000	0.0000	0.0000
REACTIVITY:36	0.0000	0.0000	0.0000	0.0000	0.0000	0.0000	0.0000	0.0000	0.0000	0.0000	0.0000	0.0000	0.0000	0.0000	0.0000	0.0000	0.0000	4.0000	7.0000	4.0000	9.0000	6.0000	15.0000	17.0000	6.0000	6.0000	4.0000	11.0000	15.0000	35.0000	6.0000	5.0000	12.0000	0.0000	1098.0000	0.0000	4.0000	15.0000	17.0000	8.0000	12.0000	7.0000	4.0000	9.0000	9.0000	7.0000	10.0000	16.0000	13.0000	9.0000	2.0000	8.0000	1.0000	2.0000	5.0000	6.0000	10.0000	7.0000	13.0000	4.0000	11.0000	13.0000	10.0000	19.0000	7.0000	5.0000	10.0000	8.0000	7.0000	11.0000	14.0000	1.0000	7.0000	9.0000	4.0000	4.0000	13.0000	4.0000	7.0000	2.0000	17.0000	10.0000	7.0000	4.0000	8.0000	16.0000	9.0000	15.0000	11.0000	11.0000	9.0000	19.0000	10.0000	17.0000	9.0000	6.0000	7.0000	6.0000	20.0000	7.0000	5.0000	13.0000	11.0000	8.0000	14.0000	12.0000	8.0000	6.0000	7.0000	5.0000	8.0000	14.0000	7.0000	8.0000	16.0000	17.0000	15.0000	17.0000	21.0000	11.0000	2.0000	11.0000	7.0000	16.0000	5.0000	15.0000	8.0000	12.0000	7.0000	17.0000	7.0000	10.0000	9.0000	10.0000	3.0000	9.0000	11.0000	5.0000	7.0000	4.0000	7.0000	10.0000	9.0000	13.0000	18.0000	7.0000	9.0000	4.0000	11.0000	62.0000	47.0000	219.0000	37.0000	19.0000	7.0000	11.0000	9.0000	14.0000	6.0000	6.0000	14.0000	22.0000	3.0000	7.0000	18.0000	6.0000	7.0000	14.0000	17.0000	14.0000	10.0000	1.0000	9.0000	14.0000	7.0000	17.0000	9.0000	6.0000	5.0000	14.0000	12.0000	6.0000	10.0000	8.0000	9.0000	8.0000	6.0000	8.0000	9.0000	11.0000	13.0000	15.0000	4.0000	11.0000	3.0000	7.0000	11.0000	12.0000	13.0000	14.0000	16.0000	11.0000	15.0000	14.0000	9.0000	10.0000	12.0000	11.0000	13.0000	19.0000	10.0000	7.0000	11.0000	8.0000	6.0000	5.0000	13.0000	5.0000	10.0000	9.0000	6.0000	6.0000	8.0000	2.0000	6.0000	7.0000	7.0000	16.0000	24.0000	13.0000	27.0000	14.0000	19.0000	7.0000	9.0000	13.0000	9.0000	10.0000	12.0000	11.0000	6.0000	21.0000	7.0000	20.0000	20.0000	14.0000	3.0000	10.0000	13.0000	12.0000	20.0000	11.0000	11.0000	7.0000	10.0000	9.0000	12.0000	22.0000	19.0000	13.0000	42.0000	7.0000	13.0000	19.0000	13.0000	21.0000	17.0000	11.0000	12.0000	6.0000	7.0000	11.0000	4.0000	9.0000	20.0000	18.0000	12.0000	8.0000	13.0000	29.0000	19.0000	2.0000	2.0000	0.0000	0.0000	0.0000	1.0000	0.0000	0.0000	0.0000	0.0000	0.0000	3.0000	1.0000	0.0000	0.0000	0.0000	0.0000	0.0000	0.0000	0.0000	0.0000	0.0000	0.0000	0.0000	0.0000	0.0000	0.0000	0.0000	0.0000	0.0000	0.0000	0.0000	0.0000	0.0000	0.0000	0.0000	0.0000	0.0000	0.0000	0.0000	0.0000	0.0000	0.0000	0.0000	0.0000	0.0000	0.0000	0.0000	0.0000	0.0000	0.0000	0.0000	0.0000	0.0000	0.0000	0.0000	0.0000	0.0000	0.0000	0.0000	0.0000	0.0000	0.0000	0.0000	0.0000	0.0000	0.0000	0.0000	0.0000	0.0000	0.0000	0.0000	0.0000	0.0000	0.0000	0.0000	0.0000	0.0000	0.0000	0.0000	0.0000	0.0000	0.0000	0.0000	0.0000	0.0000	0.0000	0.0000	0.0000	0.0000	0.0000	0.0000	0.0000	0.0000	0.0000	0.0000	0.0000	0.0000	0.0000	0.0000	0.0000	0.0000	0.0000	0.0000	0.0000	0.0000	0.0000	0.0000	0.0000	0.0000	0.0000	0.0000	0.0000	0.0000	0.0000	0.0000	0.0000	0.0000	0.0000	0.0000	0.0000	0.0000	0.0000	0.0000	0.0000	0.0000	0.0000	0.0000	0.0000	0.0000	0.0000	0.0000	0.0000	0.0000	0.0000	0.0000	0.0000	0.0000	0.0000	0.0000	0.0000	0.0000	0.0000	0.0000	0.0000	0.0000	0.0000	0.0000	0.0000	0.0000	0.0000	0.0000	0.0000	0.0000	0.0000	0.0000	0.0000	0.0000	0.0000	0.0000	0.0000	0.0000	0.0000	0.0000	0.0000	0.0000	0.0000	0.0000	0.0000	0.0000	0.0000	0.0000	0.0000	0.0000	0.0000	0.0000	0.0000	0.0000	0.0000	0.0000	0.0000	0.0000	0.0000	0.0000	0.0000	0.0000	0.0000	0.0000	0.0000	0.0000	0.0000	0.0000	0.0000	0.0000	0.0000	0.0000	0.0000	0.0000	0.0000	0.0000	0.0000	0.0000	0.0000	0.0000	0.0000	0.0000	0.0000	0.0000	0.0000	0.0000	0.0000	0.0000	0.0000	0.0000	0.0000	0.0000	0.0000	0.0000	0.0000	0.0000	0.0000	0.0000	0.0000	0.0000	0.0000	0.0000	0.0000	0.0000	0.0000	0.0000	0.0000	0.0000	0.0000	0.0000	0.0000	0.0000	0.0000	0.0000	0.0000	0.0000	0.0000	0.0000	0.0000	0.0000	0.0000	0.0000	0.0000	0.0000	0.0000	0.0000	0.0000	0.0000	0.0000	0.0000	0.0000	0.0000	0.0000	0.0000	0.0000	0.0000	0.0000	0.0000	0.0000	0.0000	0.0000	0.0000	0.0000	0.0000	0.0000	0.0000	0.0000	0.0000	0.0000	0.0000	0.0000	0.0000	0.0000	0.0000	0.0000	0.0000	0.0000	0.0000	0.0000	0.0000
REACTIVITY:37	0.0000	0.0000	0.0000	0.0000	0.0000	0.0000	0.0000	0.0000	0.0000	0.0000	0.0000	0.0000	0.0000	0.0000	0.0000	0.0000	0.0000	0.0000	5.0000	7.0000	4.0000	9.0000	20.0000	17.0000	4.0000	5.0000	7.0000	5.0000	7.0000	13.0000	5.0000	4.0000	3.0000	6.0000	0.0000	810.0000	0.0000	13.0000	12.0000	10.0000	12.0000	10.0000	8.0000	3.0000	9.0000	5.0000	6.0000	8.0000	9.0000	1.0000	8.0000	4.0000	6.0000	3.0000	3.0000	7.0000	6.0000	3.0000	5.0000	9.0000	6.0000	4.0000	6.0000	4.0000	9.0000	1.0000	2.0000	10.0000	2.0000	6.0000	8.0000	1.0000	5.0000	7.0000	11.0000	5.0000	11.0000	7.0000	7.0000	7.0000	20.0000	9.0000	2.0000	5.0000	15.0000	4.0000	4.0000	4.0000	7.0000	10.0000	5.0000	9.0000	8.0000	4.0000	7.0000	3.0000	6.0000	9.0000	7.0000	13.0000	7.0000	9.0000	8.0000	8.0000	14.0000	10.0000	10.0000	6.0000	5.0000	7.0000	13.0000	8.0000	8.0000	19.0000	12.0000	8.0000	9.0000	11.0000	7.0000	11.0000	4.0000	14.0000	5.0000	10.0000	10.0000	10.0000	9.0000	6.0000	5.0000	6.0000	5.0000	7.0000	10.0000	7.0000	3.0000	4.0000	5.0000	3.0000	7.0000	5.0000	9.0000	6.0000	10.0000	11.0000	8.0000	4.0000	8.0000	11.0000	2.0000	51.0000	47.0000	153.0000	23.0000	4.0000	7.0000	8.0000	12.0000	7.0000	9.0000	5.0000	5.0000	5.0000	7.0000	6.0000	10.0000	5.0000	4.0000	3.0000	5.0000	15.0000	18.0000	6.0000	10.0000	10.0000	4.0000	16.0000	9.0000	7.0000	5.0000	11.0000	11.0000	14.0000	2.0000	6.0000	5.0000	5.0000	2.0000	7.0000	11.0000	6.0000	5.0000	14.0000	2.0000	6.0000	8.0000	9.0000	7.0000	12.0000	9.0000	9.0000	3.0000	11.0000	11.0000	10.0000	6.0000	5.0000	2.0000	9.0000	7.0000	10.0000	10.0000	9.0000	4.0000	7.0000	7.0000	7.0000	13.0000	5.0000	4.0000	1.0000	9.0000	9.0000	6.0000	2.0000	6.0000	1.0000	9.0000	6.0000	18.0000	12.0000	14.0000	12.0000	16.0000	3.0000	4.0000	5.0000	9.0000	6.0000	8.0000	0.0000	3.0000	12.0000	6.0000	3.0000	8.0000	7.0000	1.0000	7.0000	11.0000	8.0000	17.0000	13.0000	18.0000	11.0000	8.0000	22.0000	6.0000	12.0000	13.0000	12.0000	26.0000	5.0000	9.0000	16.0000	5.0000	13.0000	12.0000	17.0000	18.0000	9.0000	6.0000	8.0000	9.0000	5.0000	12.0000	17.0000	8.0000	3.0000	4.0000	22.0000	3.0000	0.0000	1.0000	0.0000	0.0000	0.0000	0.0000	0.0000	0.0000	0.0000	0.0000	0.0000	0.0000	0.0000	0.0000	0.0000	1.0000	0.0000	0.0000	0.0000	0.0000	0.0000	0.0000	0.0000	0.0000	0.0000	0.0000	0.0000	0.0000	0.0000	0.0000	0.0000	0.0000	0.0000	0.0000	0.0000	0.0000	0.0000	0.0000	0.0000	0.0000	0.0000	0.0000	0.0000	0.0000	0.0000	0.0000	0.0000	0.0000	0.0000	0.0000	0.0000	0.0000	0.0000	0.0000	0.0000	0.0000	0.0000	0.0000	0.0000	0.0000	0.0000	0.0000	0.0000	0.0000	0.0000	0.0000	0.0000	0.0000	0.0000	0.0000	0.0000	0.0000	0.0000	0.0000	0.0000	0.0000	0.0000	0.0000	0.0000	0.0000	0.0000	0.0000	0.0000	0.0000	0.0000	0.0000	0.0000	0.0000	0.0000	0.0000	0.0000	0.0000	0.0000	0.0000	0.0000	0.0000	0.0000	0.0000	0.0000	0.0000	0.0000	0.0000	0.0000	0.0000	0.0000	0.0000	0.0000	0.0000	0.0000	0.0000	0.0000	0.0000	0.0000	0.0000	0.0000	0.0000	0.0000	0.0000	0.0000	0.0000	0.0000	0.0000	0.0000	0.0000	0.0000	0.0000	0.0000	0.0000	0.0000	0.0000	0.0000	0.0000	0.0000	0.0000	0.0000	0.0000	0.0000	0.0000	0.0000	0.0000	0.0000	0.0000	0.0000	0.0000	0.0000	0.0000	0.0000	0.0000	0.0000	0.0000	0.0000	0.0000	0.0000	0.0000	0.0000	0.0000	0.0000	0.0000	0.0000	0.0000	0.0000	0.0000	0.0000	0.0000	0.0000	0.0000	0.0000	0.0000	0.0000	0.0000	0.0000	0.0000	0.0000	0.0000	0.0000	0.0000	0.0000	0.0000	0.0000	0.0000	0.0000	0.0000	0.0000	0.0000	0.0000	0.0000	0.0000	0.0000	0.0000	0.0000	0.0000	0.0000	0.0000	0.0000	0.0000	0.0000	0.0000	0.0000	0.0000	0.0000	0.0000	0.0000	0.0000	0.0000	0.0000	0.0000	0.0000	0.0000	0.0000	0.0000	0.0000	0.0000	0.0000	0.0000	0.0000	0.0000	0.0000	0.0000	0.0000	0.0000	0.0000	0.0000	0.0000	0.0000	0.0000	0.0000	0.0000	0.0000	0.0000	0.0000	0.0000	0.0000	0.0000	0.0000	0.0000	0.0000	0.0000	0.0000	0.0000	0.0000	0.0000	0.0000	0.0000	0.0000	0.0000	0.0000	0.0000	0.0000	0.0000	0.0000	0.0000	0.0000	0.0000	0.0000	0.0000	0.0000	0.0000	0.0000	0.0000	0.0000	0.0000	0.0000	0.0000	0.0000	0.0000	0.0000	0.0000	0.0000	0.0000	0.0000	0.0000	0.0000	0.0000	0.0000	0.0000	0.0000	0.0000	0.0000	0.0000	0.0000	0.0000	0.0000	0.0000	0.0000
REACTIVITY:38	0.0000	0.0000	0.0000	0.0000	0.0000	0.0000	0.0000	0.0000	0.0000	0.0000	0.0000	0.0000	0.0000	0.0000	0.0000	0.0000	0.0000	1.0000	10.0000	4.0000	4.0000	6.0000	26.0000	15.0000	14.0000	4.0000	11.0000	5.0000	7.0000	10.0000	6.0000	11.0000	9.0000	10.0000	4.0000	0.0000	1047.0000	0.0000	6.0000	9.0000	12.0000	3.0000	2.0000	11.0000	8.0000	8.0000	7.0000	5.0000	8.0000	10.0000	12.0000	10.0000	6.0000	3.0000	3.0000	3.0000	8.0000	6.0000	7.0000	14.0000	12.0000	13.0000	8.0000	14.0000	7.0000	5.0000	9.0000	7.0000	2.0000	5.0000	12.0000	4.0000	12.0000	2.0000	17.0000	0.0000	10.0000	15.0000	14.0000	3.0000	11.0000	15.0000	6.0000	6.0000	17.0000	9.0000	18.0000	5.0000	5.0000	7.0000	12.0000	15.0000	8.0000	8.0000	10.0000	9.0000	9.0000	8.0000	10.0000	13.0000	5.0000	15.0000	15.0000	8.0000	10.0000	7.0000	15.0000	17.0000	16.0000	10.0000	9.0000	9.0000	15.0000	15.0000	12.0000	17.0000	14.0000	9.0000	18.0000	14.0000	7.0000	17.0000	5.0000	15.0000	16.0000	12.0000	4.0000	19.0000	7.0000	19.0000	7.0000	10.0000	18.0000	6.0000	8.0000	11.0000	10.0000	6.0000	9.0000	9.0000	7.0000	5.0000	16.0000	16.0000	10.0000	2.0000	16.0000	10.0000	4.0000	52.0000	53.0000	182.0000	34.0000	6.0000	10.0000	7.0000	15.0000	6.0000	4.0000	10.0000	20.0000	10.0000	9.0000	14.0000	12.0000	8.0000	6.0000	8.0000	14.0000	6.0000	25.0000	4.0000	13.0000	11.0000	12.0000	20.0000	12.0000	7.0000	6.0000	10.0000	10.0000	3.0000	9.0000	9.0000	3.0000	12.0000	4.0000	9.0000	8.0000	10.0000	9.0000	15.0000	4.0000	20.0000	8.0000	12.0000	8.0000	11.0000	20.0000	9.0000	12.0000	16.0000	9.0000	17.0000	10.0000	14.0000	10.0000	7.0000	11.0000	16.0000	6.0000	8.0000	6.0000	7.0000	10.0000	11.0000	6.0000	3.0000	5.0000	19.0000	3.0000	4.0000	12.0000	2.0000	5.0000	9.0000	10.0000	8.0000	22.0000	18.0000	22.0000	18.0000	21.0000	10.0000	5.0000	11.0000	10.0000	20.0000	4.0000	8.0000	3.0000	11.0000	9.0000	11.0000	12.0000	13.0000	6.0000	7.0000	23.0000	12.0000	11.0000	11.0000	6.0000	16.0000	5.0000	6.0000	10.0000	13.0000	17.0000	10.0000	22.0000	11.0000	22.0000	15.0000	8.0000	17.0000	18.0000	16.0000	8.0000	7.0000	7.0000	4.0000	7.0000	6.0000	12.0000	18.0000	12.0000	11.0000	9.0000	32.0000	14.0000	3.0000	0.0000	0.0000	0.0000	0.0000	0.0000	0.0000	0.0000	0.0000	1.0000	1.0000	1.0000	0.0000	0.0000	3.0000	0.0000	1.0000	0.0000	0.0000	0.0000	0.0000	0.0000	0.0000	0.0000	0.0000	0.0000	0.0000	0.0000	0.0000	0.0000	0.0000	0.0000	0.0000	0.0000	0.0000	0.0000	0.0000	0.0000	0.0000	0.0000	0.0000	0.0000	0.0000	0.0000	0.0000	0.0000	0.0000	0.0000	0.0000	0.0000	0.0000	0.0000	0.0000	0.0000	0.0000	0.0000	0.0000	0.0000	0.0000	0.0000	0.0000	0.0000	0.0000	0.0000	0.0000	0.0000	0.0000	0.0000	0.0000	0.0000	0.0000	0.0000	0.0000	0.0000	0.0000	0.0000	0.0000	0.0000	0.0000	0.0000	0.0000	0.0000	0.0000	0.0000	0.0000	0.0000	0.0000	0.0000	0.0000	0.0000	0.0000	0.0000	0.0000	0.0000	0.0000	0.0000	0.0000	0.0000	0.0000	0.0000	0.0000	0.0000	0.0000	0.0000	0.0000	0.0000	0.0000	0.0000	0.0000	0.0000	0.0000	0.0000	0.0000	0.0000	0.0000	0.0000	0.0000	0.0000	0.0000	0.0000	0.0000	0.0000	0.0000	0.0000	0.0000	0.0000	0.0000	0.0000	0.0000	0.0000	0.0000	0.0000	0.0000	0.0000	0.0000	0.0000	0.0000	0.0000	0.0000	0.0000	0.0000	0.0000	0.0000	0.0000	0.0000	0.0000	0.0000	0.0000	0.0000	0.0000	0.0000	0.0000	0.0000	0.0000	0.0000	0.0000	0.0000	0.0000	0.0000	0.0000	0.0000	0.0000	0.0000	0.0000	0.0000	0.0000	0.0000	0.0000	0.0000	0.0000	0.0000	0.0000	0.0000	0.0000	0.0000	0.0000	0.0000	0.0000	0.0000	0.0000	0.0000	0.0000	0.0000	0.0000	0.0000	0.0000	0.0000	0.0000	0.0000	0.0000	0.0000	0.0000	0.0000	0.0000	0.0000	0.0000	0.0000	0.0000	0.0000	0.0000	0.0000	0.0000	0.0000	0.0000	0.0000	0.0000	0.0000	0.0000	0.0000	0.0000	0.0000	0.0000	0.0000	0.0000	0.0000	0.0000	0.0000	0.0000	0.0000	0.0000	0.0000	0.0000	0.0000	0.0000	0.0000	0.0000	0.0000	0.0000	0.0000	0.0000	0.0000	0.0000	0.0000	0.0000	0.0000	0.0000	0.0000	0.0000	0.0000	0.0000	0.0000	0.0000	0.0000	0.0000	0.0000	0.0000	0.0000	0.0000	0.0000	0.0000	0.0000	0.0000	0.0000	0.0000	0.0000	0.0000	0.0000	0.0000	0.0000	0.0000	0.0000	0.0000	0.0000	0.0000	0.0000	0.0000	0.0000	0.0000	0.0000	0.0000	0.0000	0.0000	0.0000	0.0000	0.0000	0.0000	0.0000	0.0000	0.0000	0.0000	0.0000	0.0000	0.0000	0.0000
REACTIVITY:39	0.0000	0.0000	0.0000	0.0000	0.0000	0.0000	0.0000	0.0000	0.0000	0.0000	0.0000	0.0000	0.0000	0.0000	0.0000	0.0000	0.0000	5.0000	11.0000	4.0000	9.0000	7.0000	30.0000	17.0000	14.0000	11.0000	10.0000	7.0000	5.0000	27.0000	5.0000	7.0000	3.0000	5.0000	15.0000	13.0000	0.0000	1375.0000	0.0000	21.0000	10.0000	15.0000	7.0000	6.0000	12.0000	3.0000	12.0000	11.0000	15.0000	11.0000	7.0000	7.0000	6.0000	5.0000	11.0000	3.0000	6.0000	7.0000	16.0000	12.0000	11.0000	9.0000	14.0000	15.0000	18.0000	7.0000	2.0000	9.0000	6.0000	10.0000	15.0000	5.0000	4.0000	6.0000	11.0000	7.0000	9.0000	13.0000	15.0000	12.0000	26.0000	11.0000	8.0000	8.0000	9.0000	13.0000	20.0000	12.0000	10.0000	7.0000	11.0000	7.0000	12.0000	12.0000	13.0000	18.0000	9.0000	9.0000	11.0000	8.0000	12.0000	11.0000	13.0000	14.0000	13.0000	11.0000	14.0000	11.0000	11.0000	11.0000	15.0000	16.0000	15.0000	33.0000	20.0000	10.0000	14.0000	17.0000	14.0000	9.0000	6.0000	19.0000	4.0000	16.0000	10.0000	25.0000	20.0000	16.0000	6.0000	8.0000	6.0000	16.0000	12.0000	6.0000	7.0000	11.0000	10.0000	9.0000	3.0000	8.0000	11.0000	10.0000	13.0000	19.0000	14.0000	3.0000	18.0000	7.0000	3.0000	77.0000	77.0000	231.0000	40.0000	10.0000	13.0000	13.0000	10.0000	13.0000	10.0000	6.0000	6.0000	15.0000	9.0000	14.0000	8.0000	11.0000	7.0000	17.0000	4.0000	23.0000	11.0000	7.0000	19.0000	4.0000	6.0000	21.0000	14.0000	16.0000	11.0000	21.0000	11.0000	9.0000	8.0000	17.0000	17.0000	10.0000	9.0000	7.0000	9.0000	21.0000	15.0000	24.0000	12.0000	15.0000	10.0000	7.0000	6.0000	11.0000	12.0000	17.0000	16.0000	10.0000	10.0000	16.0000	13.0000	5.0000	4.0000	14.0000	20.0000	14.0000	9.0000	12.0000	4.0000	14.0000	14.0000	13.0000	19.0000	8.0000	7.0000	12.0000	7.0000	13.0000	17.0000	4.0000	9.0000	8.0000	15.0000	11.0000	27.0000	14.0000	39.0000	24.0000	17.0000	6.0000	12.0000	13.0000	21.0000	13.0000	17.0000	16.0000	6.0000	15.0000	11.0000	11.0000	27.0000	21.0000	9.0000	6.0000	13.0000	21.0000	9.0000	13.0000	21.0000	8.0000	10.0000	15.0000	19.0000	19.0000	23.0000	18.0000	28.0000	17.0000	8.0000	14.0000	24.0000	19.0000	18.0000	18.0000	27.0000	2.0000	11.0000	10.0000	5.0000	14.0000	25.0000	26.0000	13.0000	13.0000	15.0000	43.0000	15.0000	0.0000	0.0000	0.0000	0.0000	0.0000	0.0000	0.0000	0.0000	0.0000	0.0000	0.0000	3.0000	0.0000	1.0000	1.0000	1.0000	2.0000	0.0000	0.0000	0.0000	0.0000	0.0000	0.0000	0.0000	0.0000	0.0000	0.0000	0.0000	0.0000	0.0000	0.0000	0.0000	0.0000	0.0000	0.0000	0.0000	0.0000	0.0000	0.0000	0.0000	0.0000	0.0000	0.0000	0.0000	0.0000	0.0000	0.0000	0.0000	0.0000	0.0000	0.0000	0.0000	0.0000	0.0000	0.0000	0.0000	0.0000	0.0000	0.0000	0.0000	0.0000	0.0000	0.0000	0.0000	0.0000	0.0000	0.0000	0.0000	0.0000	0.0000	0.0000	0.0000	0.0000	0.0000	0.0000	0.0000	0.0000	0.0000	0.0000	0.0000	0.0000	0.0000	0.0000	0.0000	0.0000	0.0000	0.0000	0.0000	0.0000	0.0000	0.0000	0.0000	0.0000	0.0000	0.0000	0.0000	0.0000	0.0000	0.0000	0.0000	0.0000	0.0000	0.0000	0.0000	0.0000	0.0000	0.0000	0.0000	0.0000	0.0000	0.0000	0.0000	0.0000	0.0000	0.0000	0.0000	0.0000	0.0000	0.0000	0.0000	0.0000	0.0000	0.0000	0.0000	0.0000	0.0000	0.0000	0.0000	0.0000	0.0000	0.0000	0.0000	0.0000	0.0000	0.0000	0.0000	0.0000	0.0000	0.0000	0.0000	0.0000	0.0000	0.0000	0.0000	0.0000	0.0000	0.0000	0.0000	0.0000	0.0000	0.0000	0.0000	0.0000	0.0000	0.0000	0.0000	0.0000	0.0000	0.0000	0.0000	0.0000	0.0000	0.0000	0.0000	0.0000	0.0000	0.0000	0.0000	0.0000	0.0000	0.0000	0.0000	0.0000	0.0000	0.0000	0.0000	0.0000	0.0000	0.0000	0.0000	0.0000	0.0000	0.0000	0.0000	0.0000	0.0000	0.0000	0.0000	0.0000	0.0000	0.0000	0.0000	0.0000	0.0000	0.0000	0.0000	0.0000	0.0000	0.0000	0.0000	0.0000	0.0000	0.0000	0.0000	0.0000	0.0000	0.0000	0.0000	0.0000	0.0000	0.0000	0.0000	0.0000	0.0000	0.0000	0.0000	0.0000	0.0000	0.0000	0.0000	0.0000	0.0000	0.0000	0.0000	0.0000	0.0000	0.0000	0.0000	0.0000	0.0000	0.0000	0.0000	0.0000	0.0000	0.0000	0.0000	0.0000	0.0000	0.0000	0.0000	0.0000	0.0000	0.0000	0.0000	0.0000	0.0000	0.0000	0.0000	0.0000	0.0000	0.0000	0.0000	0.0000	0.0000	0.0000	0.0000	0.0000	0.0000	0.0000	0.0000	0.0000	0.0000	0.0000	0.0000	0.0000	0.0000	0.0000	0.0000	0.0000	0.0000	0.0000	0.0000	0.0000	0.0000	0.0000	0.0000	0.0000	0.0000	0.0000	0.0000	0.0000	0.0000	0.0000	0.0000
REACTIVITY:40	0.0000	0.0000	0.0000	0.0000	0.0000	0.0000	0.0000	0.0000	0.0000	0.0000	0.0000	0.0000	0.0000	0.0000	0.0000	0.0000	0.0000	1.0000	20.0000	14.0000	12.0000	20.0000	51.0000	46.0000	22.0000	18.0000	33.0000	8.0000	11.0000	25.0000	16.0000	18.0000	13.0000	13.0000	17.0000	12.0000	6.0000	0.0000	2869.0000	0.0000	32.0000	12.0000	19.0000	13.0000	25.0000	8.0000	18.0000	37.0000	28.0000	14.0000	21.0000	12.0000	10.0000	13.0000	18.0000	8.0000	21.0000	13.0000	17.0000	34.0000	30.0000	21.0000	42.0000	31.0000	30.0000	4.0000	10.0000	15.0000	10.0000	25.0000	33.0000	17.0000	18.0000	18.0000	20.0000	18.0000	30.0000	20.0000	28.0000	22.0000	39.0000	30.0000	12.0000	15.0000	29.0000	44.0000	40.0000	7.0000	22.0000	32.0000	25.0000	24.0000	27.0000	16.0000	16.0000	34.0000	30.0000	18.0000	26.0000	28.0000	19.0000	42.0000	29.0000	33.0000	23.0000	22.0000	25.0000	20.0000	31.0000	24.0000	33.0000	34.0000	25.0000	43.0000	35.0000	14.0000	39.0000	38.0000	27.0000	21.0000	20.0000	35.0000	10.0000	24.0000	27.0000	27.0000	44.0000	39.0000	17.0000	27.0000	22.0000	29.0000	26.0000	25.0000	18.0000	26.0000	25.0000	13.0000	23.0000	21.0000	30.0000	16.0000	26.0000	42.0000	37.0000	16.0000	37.0000	11.0000	19.0000	99.0000	103.0000	242.0000	101.0000	27.0000	23.0000	32.0000	33.0000	16.0000	19.0000	10.0000	35.0000	35.0000	23.0000	31.0000	35.0000	24.0000	24.0000	26.0000	32.0000	35.0000	39.0000	13.0000	32.0000	13.0000	22.0000	46.0000	31.0000	23.0000	13.0000	29.0000	22.0000	27.0000	13.0000	24.0000	19.0000	24.0000	6.0000	21.0000	21.0000	24.0000	19.0000	30.0000	13.0000	36.0000	13.0000	25.0000	10.0000	44.0000	34.0000	40.0000	39.0000	17.0000	27.0000	37.0000	27.0000	24.0000	26.0000	22.0000	30.0000	26.0000	27.0000	15.0000	24.0000	12.0000	16.0000	28.0000	16.0000	6.0000	20.0000	43.0000	21.0000	25.0000	31.0000	10.0000	25.0000	12.0000	33.0000	22.0000	54.0000	30.0000	65.0000	40.0000	36.0000	26.0000	19.0000	46.0000	43.0000	38.0000	26.0000	22.0000	15.0000	26.0000	33.0000	18.0000	29.0000	21.0000	13.0000	24.0000	46.0000	33.0000	38.0000	30.0000	34.0000	22.0000	15.0000	39.0000	41.0000	40.0000	54.0000	39.0000	61.0000	28.0000	29.0000	35.0000	32.0000	53.0000	28.0000	45.0000	63.0000	14.0000	15.0000	24.0000	13.0000	26.0000	33.0000	56.0000	32.0000	21.0000	19.0000	64.0000	26.0000	10.0000	0.0000	0.0000	0.0000	1.0000	0.0000	0.0000	0.0000	0.0000	0.0000	1.0000	0.0000	1.0000	4.0000	0.0000	3.0000	0.0000	4.0000	0.0000	0.0000	0.0000	0.0000	0.0000	0.0000	0.0000	0.0000	0.0000	0.0000	0.0000	0.0000	0.0000	0.0000	0.0000	0.0000	0.0000	0.0000	0.0000	0.0000	0.0000	0.0000	0.0000	0.0000	0.0000	0.0000	0.0000	0.0000	0.0000	0.0000	0.0000	0.0000	0.0000	0.0000	0.0000	0.0000	0.0000	0.0000	0.0000	0.0000	0.0000	0.0000	0.0000	0.0000	0.0000	0.0000	0.0000	0.0000	0.0000	0.0000	0.0000	0.0000	0.0000	0.0000	0.0000	0.0000	0.0000	0.0000	0.0000	0.0000	0.0000	0.0000	0.0000	0.0000	0.0000	0.0000	0.0000	0.0000	0.0000	0.0000	0.0000	0.0000	0.0000	0.0000	0.0000	0.0000	0.0000	0.0000	0.0000	0.0000	0.0000	0.0000	0.0000	0.0000	0.0000	0.0000	0.0000	0.0000	0.0000	0.0000	0.0000	0.0000	0.0000	0.0000	0.0000	0.0000	0.0000	0.0000	0.0000	0.0000	0.0000	0.0000	0.0000	0.0000	0.0000	0.0000	0.0000	0.0000	0.0000	0.0000	0.0000	0.0000	0.0000	0.0000	0.0000	0.0000	0.0000	0.0000	0.0000	0.0000	0.0000	0.0000	0.0000	0.0000	0.0000	0.0000	0.0000	0.0000	0.0000	0.0000	0.0000	0.0000	0.0000	0.0000	0.0000	0.0000	0.0000	0.0000	0.0000	0.0000	0.0000	0.0000	0.0000	0.0000	0.0000	0.0000	0.0000	0.0000	0.0000	0.0000	0.0000	0.0000	0.0000	0.0000	0.0000	0.0000	0.0000	0.0000	0.0000	0.0000	0.0000	0.0000	0.0000	0.0000	0.0000	0.0000	0.0000	0.0000	0.0000	0.0000	0.0000	0.0000	0.0000	0.0000	0.0000	0.0000	0.0000	0.0000	0.0000	0.0000	0.0000	0.0000	0.0000	0.0000	0.0000	0.0000	0.0000	0.0000	0.0000	0.0000	0.0000	0.0000	0.0000	0.0000	0.0000	0.0000	0.0000	0.0000	0.0000	0.0000	0.0000	0.0000	0.0000	0.0000	0.0000	0.0000	0.0000	0.0000	0.0000	0.0000	0.0000	0.0000	0.0000	0.0000	0.0000	0.0000	0.0000	0.0000	0.0000	0.0000	0.0000	0.0000	0.0000	0.0000	0.0000	0.0000	0.0000	0.0000	0.0000	0.0000	0.0000	0.0000	0.0000	0.0000	0.0000	0.0000	0.0000	0.0000	0.0000	0.0000	0.0000	0.0000	0.0000	0.0000	0.0000	0.0000	0.0000	0.0000	0.0000	0.0000	0.0000	0.0000	0.0000	0.0000	0.0000	0.0000	0.0000	0.0000	0.0000	0.0000	0.0000	0.0000	0.0000	0.0000	0.0000	0.0000
REACTIVITY:41	0.0000	0.0000	0.0000	0.0000	0.0000	0.0000	0.0000	0.0000	0.0000	0.0000	0.0000	0.0000	0.0000	0.0000	0.0000	0.0000	0.0000	3.0000	16.0000	13.0000	11.0000	5.0000	17.0000	19.0000	5.0000	2.0000	7.0000	2.0000	6.0000	14.0000	7.0000	5.0000	9.0000	10.0000	8.0000	10.0000	9.0000	21.0000	0.0000	1119.0000	0.0000	26.0000	20.0000	11.0000	9.0000	8.0000	4.0000	7.0000	8.0000	15.0000	11.0000	3.0000	3.0000	10.0000	8.0000	6.0000	5.0000	7.0000	9.0000	13.0000	22.0000	17.0000	21.0000	7.0000	6.0000	4.0000	9.0000	11.0000	4.0000	11.0000	13.0000	9.0000	9.0000	10.0000	11.0000	2.0000	7.0000	14.0000	8.0000	9.0000	11.0000	7.0000	10.0000	5.0000	13.0000	15.0000	10.0000	6.0000	7.0000	13.0000	8.0000	13.0000	8.0000	9.0000	16.0000	7.0000	11.0000	6.0000	11.0000	7.0000	16.0000	16.0000	12.0000	8.0000	6.0000	10.0000	11.0000	9.0000	9.0000	7.0000	22.0000	13.0000	23.0000	17.0000	14.0000	12.0000	19.0000	13.0000	8.0000	18.0000	5.0000	7.0000	3.0000	12.0000	12.0000	13.0000	12.0000	17.0000	11.0000	5.0000	3.0000	14.0000	11.0000	6.0000	6.0000	3.0000	6.0000	6.0000	6.0000	6.0000	6.0000	11.0000	8.0000	15.0000	11.0000	6.0000	8.0000	9.0000	7.0000	64.0000	39.0000	134.0000	40.0000	14.0000	8.0000	11.0000	10.0000	10.0000	3.0000	9.0000	9.0000	10.0000	14.0000	8.0000	11.0000	6.0000	9.0000	15.0000	15.0000	17.0000	20.0000	10.0000	9.0000	8.0000	9.0000	16.0000	12.0000	19.0000	4.0000	17.0000	11.0000	15.0000	4.0000	10.0000	14.0000	12.0000	4.0000	15.0000	5.0000	14.0000	4.0000	7.0000	7.0000	19.0000	13.0000	7.0000	7.0000	17.0000	21.0000	17.0000	8.0000	13.0000	17.0000	14.0000	23.0000	8.0000	5.0000	17.0000	12.0000	9.0000	12.0000	8.0000	5.0000	7.0000	14.0000	13.0000	5.0000	5.0000	2.0000	12.0000	4.0000	18.0000	6.0000	3.0000	10.0000	6.0000	14.0000	6.0000	28.0000	4.0000	21.0000	15.0000	17.0000	9.0000	4.0000	13.0000	10.0000	10.0000	10.0000	8.0000	6.0000	12.0000	16.0000	10.0000	12.0000	9.0000	5.0000	11.0000	17.0000	19.0000	12.0000	13.0000	13.0000	16.0000	11.0000	12.0000	21.0000	10.0000	14.0000	17.0000	36.0000	31.0000	8.0000	20.0000	12.0000	31.0000	6.0000	19.0000	20.0000	6.0000	6.0000	7.0000	8.0000	5.0000	14.0000	14.0000	6.0000	11.0000	5.0000	25.0000	11.0000	2.0000	0.0000	0.0000	0.0000	1.0000	0.0000	0.0000	0.0000	0.0000	0.0000	2.0000	4.0000	0.0000	1.0000	1.0000	0.0000	1.0000	0.0000	0.0000	0.0000	0.0000	0.0000	0.0000	0.0000	1.0000	0.0000	0.0000	0.0000	0.0000	0.0000	0.0000	0.0000	0.0000	0.0000	0.0000	0.0000	0.0000	0.0000	0.0000	0.0000	0.0000	0.0000	0.0000	0.0000	0.0000	0.0000	0.0000	0.0000	0.0000	0.0000	0.0000	0.0000	0.0000	0.0000	1.0000	0.0000	0.0000	0.0000	0.0000	0.0000	0.0000	0.0000	0.0000	0.0000	0.0000	0.0000	0.0000	0.0000	0.0000	0.0000	0.0000	0.0000	0.0000	0.0000	0.0000	0.0000	0.0000	0.0000	0.0000	0.0000	0.0000	0.0000	0.0000	0.0000	0.0000	0.0000	0.0000	0.0000	0.0000	0.0000	0.0000	0.0000	0.0000	0.0000	0.0000	0.0000	0.0000	0.0000	0.0000	0.0000	0.0000	0.0000	0.0000	0.0000	0.0000	0.0000	0.0000	0.0000	0.0000	0.0000	0.0000	0.0000	0.0000	0.0000	0.0000	0.0000	0.0000	0.0000	0.0000	0.0000	0.0000	0.0000	0.0000	0.0000	0.0000	0.0000	0.0000	0.0000	0.0000	0.0000	0.0000	0.0000	0.0000	0.0000	0.0000	0.0000	0.0000	0.0000	0.0000	0.0000	0.0000	0.0000	0.0000	0.0000	0.0000	0.0000	0.0000	0.0000	0.0000	0.0000	0.0000	0.0000	0.0000	0.0000	0.0000	0.0000	0.0000	0.0000	0.0000	0.0000	0.0000	0.0000	0.0000	0.0000	0.0000	0.0000	0.0000	0.0000	0.0000	0.0000	0.0000	0.0000	0.0000	0.0000	0.0000	0.0000	0.0000	0.0000	0.0000	0.0000	0.0000	0.0000	0.0000	0.0000	0.0000	0.0000	0.0000	0.0000	0.0000	0.0000	0.0000	0.0000	0.0000	0.0000	0.0000	0.0000	0.0000	0.0000	0.0000	0.0000	0.0000	0.0000	0.0000	0.0000	0.0000	0.0000	0.0000	0.0000	0.0000	0.0000	0.0000	0.0000	0.0000	0.0000	0.0000	0.0000	0.0000	0.0000	0.0000	0.0000	0.0000	0.0000	0.0000	0.0000	0.0000	0.0000	0.0000	0.0000	0.0000	0.0000	0.0000	0.0000	0.0000	0.0000	0.0000	0.0000	0.0000	0.0000	0.0000	0.0000	0.0000	0.0000	0.0000	0.0000	0.0000	0.0000	0.0000	0.0000	0.0000	0.0000	0.0000	0.0000	0.0000	0.0000	0.0000	0.0000	0.0000	0.0000	0.0000	0.0000	0.0000	0.0000	0.0000	0.0000	0.0000	0.0000	0.0000	0.0000	0.0000	0.0000	0.0000	0.0000	0.0000	0.0000	0.0000	0.0000	0.0000	0.0000	0.0000	0.0000	0.0000	0.0000	0.0000	0.0000
REACTIVITY:42	0.0000	0.0000	0.0000	0.0000	0.0000	0.0000	0.0000	0.0000	0.0000	0.0000	0.0000	0.0000	0.0000	0.0000	0.0000	0.0000	0.0000	2.0000	16.0000	11.0000	4.0000	16.0000	34.0000	22.0000	12.0000	15.0000	9.0000	7.0000	8.0000	22.0000	5.0000	11.0000	10.0000	13.0000	12.0000	12.0000	12.0000	10.0000	32.0000	0.0000	1851.0000	0.0000	16.0000	20.0000	9.0000	3.0000	11.0000	17.0000	24.0000	11.0000	8.0000	5.0000	12.0000	8.0000	12.0000	9.0000	14.0000	11.0000	21.0000	11.0000	24.0000	14.0000	13.0000	20.0000	15.0000	7.0000	19.0000	15.0000	11.0000	24.0000	11.0000	8.0000	15.0000	22.0000	17.0000	8.0000	16.0000	16.0000	15.0000	10.0000	24.0000	32.0000	16.0000	11.0000	29.0000	18.0000	19.0000	17.0000	14.0000	9.0000	19.0000	14.0000	17.0000	12.0000	16.0000	18.0000	14.0000	15.0000	15.0000	18.0000	12.0000	17.0000	16.0000	19.0000	17.0000	12.0000	20.0000	15.0000	20.0000	23.0000	15.0000	18.0000	33.0000	24.0000	21.0000	21.0000	28.0000	28.0000	29.0000	17.0000	10.0000	17.0000	7.0000	20.0000	31.0000	24.0000	22.0000	25.0000	21.0000	14.0000	13.0000	18.0000	19.0000	17.0000	30.0000	24.0000	15.0000	19.0000	9.0000	6.0000	17.0000	20.0000	16.0000	31.0000	23.0000	16.0000	20.0000	15.0000	10.0000	119.0000	113.0000	396.0000	61.0000	10.0000	18.0000	19.0000	11.0000	7.0000	9.0000	11.0000	24.0000	13.0000	18.0000	12.0000	23.0000	14.0000	14.0000	21.0000	23.0000	24.0000	28.0000	11.0000	36.0000	13.0000	13.0000	28.0000	18.0000	17.0000	6.0000	28.0000	20.0000	8.0000	9.0000	20.0000	13.0000	23.0000	5.0000	15.0000	20.0000	23.0000	12.0000	18.0000	6.0000	28.0000	13.0000	9.0000	9.0000	16.0000	19.0000	18.0000	26.0000	15.0000	10.0000	22.0000	23.0000	8.0000	10.0000	7.0000	22.0000	22.0000	15.0000	20.0000	11.0000	5.0000	17.0000	24.0000	14.0000	7.0000	11.0000	22.0000	23.0000	12.0000	11.0000	7.0000	17.0000	4.0000	11.0000	14.0000	29.0000	27.0000	49.0000	28.0000	26.0000	14.0000	13.0000	12.0000	24.0000	22.0000	20.0000	16.0000	10.0000	25.0000	14.0000	15.0000	24.0000	12.0000	17.0000	24.0000	30.0000	17.0000	33.0000	23.0000	30.0000	30.0000	13.0000	24.0000	31.0000	30.0000	38.0000	35.0000	38.0000	15.0000	23.0000	29.0000	28.0000	40.0000	26.0000	28.0000	39.0000	21.0000	15.0000	18.0000	5.0000	18.0000	24.0000	25.0000	20.0000	5.0000	11.0000	47.0000	16.0000	6.0000	0.0000	0.0000	0.0000	2.0000	0.0000	0.0000	0.0000	1.0000	1.0000	0.0000	3.0000	3.0000	0.0000	3.0000	0.0000	2.0000	0.0000	0.0000	0.0000	0.0000	0.0000	0.0000	0.0000	0.0000	0.0000	0.0000	0.0000	0.0000	0.0000	0.0000	0.0000	0.0000	0.0000	0.0000	0.0000	0.0000	0.0000	0.0000	0.0000	0.0000	0.0000	0.0000	0.0000	0.0000	0.0000	0.0000	0.0000	0.0000	0.0000	0.0000	0.0000	0.0000	0.0000	0.0000	0.0000	0.0000	0.0000	0.0000	0.0000	0.0000	0.0000	0.0000	0.0000	0.0000	0.0000	0.0000	0.0000	0.0000	0.0000	0.0000	0.0000	0.0000	0.0000	0.0000	0.0000	0.0000	0.0000	0.0000	0.0000	0.0000	0.0000	0.0000	0.0000	0.0000	0.0000	0.0000	0.0000	0.0000	0.0000	0.0000	0.0000	0.0000	0.0000	0.0000	0.0000	0.0000	0.0000	0.0000	0.0000	0.0000	0.0000	0.0000	0.0000	0.0000	0.0000	0.0000	0.0000	0.0000	0.0000	0.0000	0.0000	0.0000	0.0000	0.0000	0.0000	0.0000	0.0000	0.0000	0.0000	0.0000	0.0000	0.0000	0.0000	0.0000	0.0000	0.0000	0.0000	0.0000	0.0000	0.0000	0.0000	0.0000	0.0000	0.0000	0.0000	0.0000	0.0000	0.0000	0.0000	0.0000	0.0000	0.0000	0.0000	0.0000	0.0000	0.0000	0.0000	0.0000	0.0000	0.0000	0.0000	0.0000	0.0000	0.0000	0.0000	0.0000	0.0000	0.0000	0.0000	0.0000	0.0000	0.0000	0.0000	0.0000	0.0000	0.0000	0.0000	0.0000	0.0000	0.0000	0.0000	0.0000	0.0000	0.0000	0.0000	0.0000	0.0000	0.0000	0.0000	0.0000	0.0000	0.0000	0.0000	0.0000	0.0000	0.0000	0.0000	0.0000	0.0000	0.0000	0.0000	0.0000	0.0000	0.0000	0.0000	0.0000	0.0000	0.0000	0.0000	0.0000	0.0000	0.0000	0.0000	0.0000	0.0000	0.0000	0.0000	0.0000	0.0000	0.0000	0.0000	0.0000	0.0000	0.0000	0.0000	0.0000	0.0000	0.0000	0.0000	0.0000	0.0000	0.0000	0.0000	0.0000	0.0000	0.0000	0.0000	0.0000	0.0000	0.0000	0.0000	0.0000	0.0000	0.0000	0.0000	0.0000	0.0000	0.0000	0.0000	0.0000	0.0000	0.0000	0.0000	0.0000	0.0000	0.0000	0.0000	0.0000	0.0000	0.0000	0.0000	0.0000	0.0000	0.0000	0.0000	0.0000	0.0000	0.0000	0.0000	0.0000	0.0000	0.0000	0.0000	0.0000	0.0000	0.0000	0.0000	0.0000	0.0000	0.0000	0.0000	0.0000	0.0000	0.0000	0.0000	0.0000	0.0000	0.0000	0.0000	0.0000	0.0000	0.0000	0.0000
REACTIVITY:43	0.0000	0.0000	0.0000	0.0000	0.0000	0.0000	0.0000	0.0000	0.0000	0.0000	0.0000	0.0000	0.0000	0.0000	0.0000	0.0000	0.0000	0.0000	4.0000	9.0000	3.0000	5.0000	17.0000	14.0000	4.0000	3.0000	7.0000	0.0000	2.0000	14.0000	0.0000	4.0000	8.0000	5.0000	7.0000	10.0000	3.0000	15.0000	12.0000	26.0000	0.0000	952.0000	0.0000	8.0000	7.0000	1.0000	6.0000	8.0000	2.0000	1.0000	5.0000	3.0000	1.0000	2.0000	2.0000	5.0000	10.0000	6.0000	9.0000	7.0000	13.0000	12.0000	3.0000	13.0000	3.0000	2.0000	5.0000	6.0000	3.0000	6.0000	8.0000	8.0000	7.0000	5.0000	6.0000	5.0000	4.0000	2.0000	8.0000	9.0000	10.0000	24.0000	9.0000	10.0000	13.0000	14.0000	10.0000	9.0000	5.0000	13.0000	7.0000	7.0000	5.0000	5.0000	8.0000	12.0000	10.0000	4.0000	4.0000	9.0000	6.0000	14.0000	10.0000	13.0000	8.0000	5.0000	14.0000	0.0000	5.0000	8.0000	12.0000	14.0000	13.0000	26.0000	6.0000	9.0000	9.0000	15.0000	7.0000	7.0000	8.0000	9.0000	3.0000	13.0000	15.0000	9.0000	7.0000	15.0000	1.0000	8.0000	8.0000	9.0000	8.0000	6.0000	11.0000	7.0000	6.0000	9.0000	7.0000	8.0000	5.0000	4.0000	13.0000	15.0000	12.0000	3.0000	7.0000	4.0000	4.0000	66.0000	45.0000	249.0000	37.0000	10.0000	5.0000	8.0000	10.0000	4.0000	5.0000	4.0000	24.0000	11.0000	5.0000	7.0000	10.0000	9.0000	1.0000	7.0000	7.0000	11.0000	15.0000	7.0000	15.0000	4.0000	3.0000	23.0000	13.0000	13.0000	4.0000	13.0000	4.0000	14.0000	9.0000	11.0000	4.0000	12.0000	5.0000	5.0000	6.0000	11.0000	6.0000	15.0000	3.0000	22.0000	10.0000	5.0000	9.0000	11.0000	13.0000	9.0000	10.0000	8.0000	12.0000	7.0000	20.0000	8.0000	4.0000	13.0000	9.0000	10.0000	11.0000	4.0000	7.0000	4.0000	9.0000	6.0000	6.0000	3.0000	4.0000	11.0000	3.0000	7.0000	13.0000	3.0000	8.0000	9.0000	7.0000	8.0000	14.0000	11.0000	14.0000	17.0000	33.0000	14.0000	4.0000	13.0000	12.0000	7.0000	7.0000	4.0000	6.0000	7.0000	7.0000	7.0000	20.0000	11.0000	1.0000	10.0000	13.0000	9.0000	17.0000	18.0000	14.0000	19.0000	8.0000	20.0000	11.0000	11.0000	23.0000	22.0000	27.0000	10.0000	7.0000	12.0000	11.0000	21.0000	21.0000	14.0000	16.0000	8.0000	2.0000	11.0000	8.0000	12.0000	11.0000	20.0000	18.0000	3.0000	8.0000	31.0000	8.0000	7.0000	0.0000	0.0000	0.0000	0.0000	0.0000	0.0000	0.0000	0.0000	0.0000	0.0000	2.0000	0.0000	4.0000	1.0000	0.0000	1.0000	0.0000	0.0000	0.0000	0.0000	0.0000	0.0000	0.0000	0.0000	0.0000	0.0000	0.0000	0.0000	0.0000	0.0000	0.0000	0.0000	0.0000	0.0000	0.0000	0.0000	0.0000	0.0000	0.0000	0.0000	0.0000	0.0000	0.0000	0.0000	0.0000	0.0000	0.0000	0.0000	0.0000	0.0000	0.0000	0.0000	0.0000	0.0000	0.0000	0.0000	0.0000	0.0000	0.0000	0.0000	0.0000	0.0000	0.0000	0.0000	0.0000	0.0000	0.0000	0.0000	0.0000	0.0000	0.0000	0.0000	0.0000	0.0000	0.0000	0.0000	0.0000	0.0000	0.0000	0.0000	0.0000	0.0000	0.0000	0.0000	0.0000	0.0000	0.0000	0.0000	0.0000	0.0000	0.0000	0.0000	0.0000	0.0000	0.0000	0.0000	0.0000	0.0000	0.0000	0.0000	0.0000	0.0000	0.0000	0.0000	0.0000	0.0000	0.0000	0.0000	0.0000	0.0000	0.0000	0.0000	0.0000	0.0000	0.0000	0.0000	0.0000	0.0000	0.0000	0.0000	0.0000	0.0000	0.0000	0.0000	0.0000	0.0000	0.0000	0.0000	0.0000	0.0000	0.0000	0.0000	0.0000	0.0000	0.0000	0.0000	0.0000	0.0000	0.0000	0.0000	0.0000	0.0000	0.0000	0.0000	0.0000	0.0000	0.0000	0.0000	0.0000	0.0000	0.0000	0.0000	0.0000	0.0000	0.0000	0.0000	0.0000	0.0000	0.0000	0.0000	0.0000	0.0000	0.0000	0.0000	0.0000	0.0000	0.0000	0.0000	0.0000	0.0000	0.0000	0.0000	0.0000	0.0000	0.0000	0.0000	0.0000	0.0000	0.0000	0.0000	0.0000	0.0000	0.0000	0.0000	0.0000	0.0000	0.0000	0.0000	0.0000	0.0000	0.0000	0.0000	0.0000	0.0000	0.0000	0.0000	0.0000	0.0000	0.0000	0.0000	0.0000	0.0000	0.0000	0.0000	0.0000	0.0000	0.0000	0.0000	0.0000	0.0000	0.0000	0.0000	0.0000	0.0000	0.0000	0.0000	0.0000	0.0000	0.0000	0.0000	0.0000	0.0000	0.0000	0.0000	0.0000	0.0000	0.0000	0.0000	0.0000	0.0000	0.0000	0.0000	0.0000	0.0000	0.0000	0.0000	0.0000	0.0000	0.0000	0.0000	0.0000	0.0000	0.0000	0.0000	0.0000	0.0000	0.0000	0.0000	0.0000	0.0000	0.0000	0.0000	0.0000	0.0000	0.0000	0.0000	0.0000	0.0000	0.0000	0.0000	0.0000	0.0000	0.0000	0.0000	0.0000	0.0000	0.0000	0.0000	0.0000	0.0000	0.0000	0.0000	0.0000	0.0000	0.0000	0.0000	0.0000	0.0000	0.0000	0.0000	0.0000	0.0000	0.0000
REACTIVITY:44	0.0000	0.0000	0.0000	0.0000	0.0000	0.0000	0.0000	0.0000	0.0000	0.0000	0.0000	0.0000	0.0000	0.0000	0.0000	0.0000	0.0000	2.0000	9.0000	12.0000	4.0000	10.0000	22.0000	12.0000	4.0000	11.0000	7.0000	9.0000	8.0000	9.0000	5.0000	5.0000	2.0000	7.0000	4.0000	8.0000	2.0000	7.0000	19.0000	20.0000	16.0000	0.0000	1122.0000	0.0000	6.0000	3.0000	3.0000	10.0000	5.0000	4.0000	11.0000	11.0000	6.0000	6.0000	6.0000	4.0000	7.0000	6.0000	14.0000	2.0000	16.0000	6.0000	10.0000	14.0000	12.0000	4.0000	6.0000	20.0000	9.0000	15.0000	11.0000	9.0000	15.0000	12.0000	12.0000	4.0000	12.0000	14.0000	4.0000	11.0000	20.0000	7.0000	6.0000	3.0000	11.0000	19.0000	13.0000	8.0000	10.0000	20.0000	10.0000	12.0000	7.0000	10.0000	10.0000	6.0000	12.0000	6.0000	9.0000	11.0000	4.0000	8.0000	10.0000	16.0000	18.0000	10.0000	9.0000	17.0000	9.0000	4.0000	18.0000	11.0000	20.0000	19.0000	24.0000	19.0000	10.0000	15.0000	7.0000	17.0000	7.0000	15.0000	6.0000	4.0000	12.0000	9.0000	9.0000	10.0000	15.0000	10.0000	14.0000	13.0000	4.0000	17.0000	7.0000	4.0000	9.0000	10.0000	6.0000	1.0000	8.0000	5.0000	14.0000	14.0000	6.0000	5.0000	10.0000	2.0000	8.0000	65.0000	56.0000	202.0000	41.0000	5.0000	9.0000	5.0000	6.0000	6.0000	7.0000	6.0000	15.0000	12.0000	16.0000	7.0000	10.0000	3.0000	3.0000	8.0000	12.0000	13.0000	17.0000	7.0000	15.0000	2.0000	6.0000	19.0000	8.0000	11.0000	8.0000	17.0000	14.0000	13.0000	4.0000	9.0000	21.0000	10.0000	8.0000	8.0000	16.0000	14.0000	10.0000	15.0000	10.0000	16.0000	6.0000	9.0000	7.0000	9.0000	13.0000	9.0000	8.0000	7.0000	19.0000	21.0000	10.0000	7.0000	2.0000	5.0000	12.0000	12.0000	8.0000	6.0000	8.0000	6.0000	5.0000	7.0000	11.0000	7.0000	6.0000	16.0000	2.0000	12.0000	19.0000	3.0000	7.0000	6.0000	12.0000	16.0000	22.0000	12.0000	16.0000	15.0000	28.0000	12.0000	13.0000	8.0000	11.0000	13.0000	13.0000	9.0000	5.0000	12.0000	16.0000	4.0000	10.0000	15.0000	6.0000	15.0000	16.0000	16.0000	11.0000	13.0000	22.0000	15.0000	8.0000	18.0000	17.0000	10.0000	16.0000	13.0000	37.0000	18.0000	7.0000	20.0000	14.0000	19.0000	12.0000	18.0000	20.0000	7.0000	9.0000	4.0000	0.0000	4.0000	11.0000	13.0000	9.0000	6.0000	8.0000	42.0000	4.0000	3.0000	0.0000	0.0000	0.0000	0.0000	0.0000	0.0000	0.0000	0.0000	0.0000	1.0000	1.0000	0.0000	1.0000	0.0000	0.0000	0.0000	0.0000	0.0000	0.0000	0.0000	0.0000	0.0000	0.0000	0.0000	0.0000	0.0000	0.0000	0.0000	0.0000	0.0000	0.0000	0.0000	0.0000	0.0000	0.0000	0.0000	0.0000	0.0000	0.0000	0.0000	0.0000	0.0000	0.0000	0.0000	0.0000	0.0000	0.0000	0.0000	0.0000	0.0000	0.0000	0.0000	0.0000	0.0000	0.0000	0.0000	0.0000	0.0000	0.0000	0.0000	0.0000	0.0000	0.0000	0.0000	0.0000	0.0000	0.0000	0.0000	0.0000	0.0000	0.0000	0.0000	0.0000	0.0000	0.0000	0.0000	0.0000	0.0000	0.0000	0.0000	0.0000	0.0000	0.0000	0.0000	0.0000	0.0000	0.0000	0.0000	0.0000	0.0000	0.0000	0.0000	0.0000	0.0000	0.0000	0.0000	0.0000	0.0000	0.0000	0.0000	0.0000	0.0000	0.0000	0.0000	0.0000	0.0000	0.0000	0.0000	0.0000	0.0000	0.0000	0.0000	0.0000	0.0000	0.0000	0.0000	0.0000	0.0000	0.0000	0.0000	0.0000	0.0000	0.0000	0.0000	0.0000	0.0000	0.0000	0.0000	0.0000	0.0000	0.0000	0.0000	0.0000	0.0000	0.0000	0.0000	0.0000	0.0000	0.0000	0.0000	0.0000	0.0000	0.0000	0.0000	0.0000	0.0000	0.0000	0.0000	0.0000	0.0000	0.0000	0.0000	0.0000	0.0000	0.0000	0.0000	0.0000	0.0000	0.0000	0.0000	0.0000	0.0000	0.0000	0.0000	0.0000	0.0000	0.0000	0.0000	0.0000	0.0000	0.0000	0.0000	0.0000	0.0000	0.0000	0.0000	0.0000	0.0000	0.0000	0.0000	0.0000	0.0000	0.0000	0.0000	0.0000	0.0000	0.0000	0.0000	0.0000	0.0000	0.0000	0.0000	0.0000	0.0000	0.0000	0.0000	0.0000	0.0000	0.0000	0.0000	0.0000	0.0000	0.0000	0.0000	0.0000	0.0000	0.0000	0.0000	0.0000	0.0000	0.0000	0.0000	0.0000	0.0000	0.0000	0.0000	0.0000	0.0000	0.0000	0.0000	0.0000	0.0000	0.0000	0.0000	0.0000	0.0000	0.0000	0.0000	0.0000	0.0000	0.0000	0.0000	0.0000	0.0000	0.0000	0.0000	0.0000	0.0000	0.0000	0.0000	0.0000	0.0000	0.0000	0.0000	0.0000	0.0000	0.0000	0.0000	0.0000	0.0000	0.0000	0.0000	0.0000	0.0000	0.0000	0.0000	0.0000	0.0000	0.0000	0.0000	0.0000	0.0000	0.0000	0.0000	0.0000	0.0000	0.0000	0.0000	0.0000	0.0000	0.0000	0.0000	0.0000	0.0000	0.0000	0.0000	0.0000	0.0000	0.0000	0.0000	0.0000	0.0000	0.0000
REACTIVITY:45	0.0000	0.0000	0.0000	0.0000	0.0000	0.0000	0.0000	0.0000	0.0000	0.0000	0.0000	0.0000	0.0000	0.0000	0.0000	0.0000	0.0000	2.0000	20.0000	8.0000	5.0000	6.0000	16.0000	19.0000	6.0000	0.0000	4.0000	3.0000	4.0000	17.0000	3.0000	12.0000	4.0000	6.0000	9.0000	3.0000	11.0000	6.0000	13.0000	11.0000	20.0000	8.0000	0.0000	904.0000	0.0000	3.0000	4.0000	9.0000	13.0000	2.0000	7.0000	14.0000	3.0000	6.0000	11.0000	2.0000	2.0000	2.0000	6.0000	5.0000	10.0000	13.0000	10.0000	12.0000	7.0000	2.0000	2.0000	8.0000	7.0000	15.0000	13.0000	6.0000	5.0000	6.0000	12.0000	0.0000	6.0000	8.0000	11.0000	8.0000	19.0000	9.0000	6.0000	7.0000	11.0000	12.0000	4.0000	11.0000	7.0000	6.0000	6.0000	12.0000	8.0000	3.0000	12.0000	5.0000	8.0000	10.0000	4.0000	11.0000	10.0000	19.0000	5.0000	4.0000	10.0000	4.0000	7.0000	10.0000	12.0000	11.0000	6.0000	13.0000	12.0000	12.0000	10.0000	18.0000	15.0000	15.0000	14.0000	16.0000	4.0000	15.0000	2.0000	8.0000	12.0000	5.0000	13.0000	13.0000	6.0000	12.0000	5.0000	11.0000	12.0000	14.0000	7.0000	7.0000	9.0000	6.0000	5.0000	8.0000	13.0000	5.0000	8.0000	10.0000	19.0000	5.0000	5.0000	11.0000	8.0000	64.0000	46.0000	152.0000	36.0000	12.0000	8.0000	16.0000	7.0000	7.0000	4.0000	4.0000	12.0000	10.0000	7.0000	13.0000	15.0000	7.0000	7.0000	10.0000	11.0000	11.0000	10.0000	7.0000	9.0000	5.0000	7.0000	8.0000	7.0000	8.0000	11.0000	8.0000	6.0000	12.0000	7.0000	6.0000	1.0000	10.0000	4.0000	12.0000	7.0000	13.0000	17.0000	12.0000	4.0000	5.0000	10.0000	15.0000	7.0000	10.0000	12.0000	8.0000	11.0000	6.0000	12.0000	11.0000	14.0000	7.0000	3.0000	10.0000	7.0000	14.0000	9.0000	5.0000	8.0000	9.0000	1.0000	6.0000	5.0000	2.0000	2.0000	6.0000	3.0000	7.0000	9.0000	5.0000	11.0000	5.0000	9.0000	7.0000	10.0000	10.0000	24.0000	6.0000	18.0000	5.0000	3.0000	14.0000	14.0000	6.0000	11.0000	11.0000	3.0000	17.0000	8.0000	3.0000	8.0000	13.0000	4.0000	5.0000	10.0000	24.0000	7.0000	20.0000	11.0000	7.0000	6.0000	9.0000	20.0000	16.0000	11.0000	10.0000	22.0000	5.0000	3.0000	8.0000	12.0000	23.0000	12.0000	23.0000	20.0000	1.0000	7.0000	10.0000	6.0000	7.0000	14.0000	13.0000	7.0000	8.0000	5.0000	38.0000	7.0000	3.0000	0.0000	0.0000	0.0000	1.0000	0.0000	0.0000	0.0000	0.0000	0.0000	0.0000	1.0000	0.0000	0.0000	1.0000	1.0000	0.0000	0.0000	0.0000	0.0000	0.0000	0.0000	0.0000	0.0000	0.0000	0.0000	0.0000	0.0000	0.0000	0.0000	0.0000	0.0000	0.0000	0.0000	0.0000	0.0000	0.0000	0.0000	0.0000	0.0000	0.0000	0.0000	0.0000	0.0000	0.0000	0.0000	0.0000	0.0000	0.0000	0.0000	0.0000	0.0000	0.0000	0.0000	0.0000	0.0000	0.0000	0.0000	0.0000	0.0000	0.0000	0.0000	0.0000	0.0000	0.0000	0.0000	0.0000	0.0000	0.0000	0.0000	0.0000	0.0000	0.0000	0.0000	0.0000	0.0000	0.0000	0.0000	0.0000	0.0000	0.0000	0.0000	0.0000	0.0000	0.0000	0.0000	0.0000	0.0000	0.0000	0.0000	0.0000	0.0000	0.0000	0.0000	0.0000	0.0000	0.0000	0.0000	0.0000	0.0000	0.0000	0.0000	0.0000	0.0000	0.0000	0.0000	0.0000	0.0000	0.0000	0.0000	0.0000	0.0000	0.0000	0.0000	0.0000	0.0000	0.0000	0.0000	0.0000	0.0000	0.0000	0.0000	0.0000	0.0000	0.0000	0.0000	0.0000	0.0000	0.0000	0.0000	0.0000	0.0000	0.0000	0.0000	0.0000	0.0000	0.0000	0.0000	0.0000	0.0000	0.0000	0.0000	0.0000	0.0000	0.0000	0.0000	0.0000	0.0000	0.0000	0.0000	0.0000	0.0000	0.0000	0.0000	0.0000	0.0000	0.0000	0.0000	0.0000	0.0000	0.0000	0.0000	0.0000	0.0000	0.0000	0.0000	0.0000	0.0000	0.0000	0.0000	0.0000	0.0000	0.0000	0.0000	0.0000	0.0000	0.0000	0.0000	0.0000	0.0000	0.0000	0.0000	0.0000	0.0000	0.0000	0.0000	0.0000	0.0000	0.0000	0.0000	0.0000	0.0000	0.0000	0.0000	0.0000	0.0000	0.0000	0.0000	0.0000	0.0000	0.0000	0.0000	0.0000	0.0000	0.0000	0.0000	0.0000	0.0000	0.0000	0.0000	0.0000	0.0000	0.0000	0.0000	0.0000	0.0000	0.0000	0.0000	0.0000	0.0000	0.0000	0.0000	0.0000	0.0000	0.0000	0.0000	0.0000	0.0000	0.0000	0.0000	0.0000	0.0000	0.0000	0.0000	0.0000	0.0000	0.0000	0.0000	0.0000	0.0000	0.0000	0.0000	0.0000	0.0000	0.0000	0.0000	0.0000	0.0000	0.0000	0.0000	0.0000	0.0000	0.0000	0.0000	0.0000	0.0000	0.0000	0.0000	0.0000	0.0000	0.0000	0.0000	0.0000	0.0000	0.0000	0.0000	0.0000	0.0000	0.0000	0.0000	0.0000	0.0000	0.0000	0.0000	0.0000	0.0000	0.0000	0.0000	0.0000	0.0000	0.0000	0.0000	0.0000	0.0000
REACTIVITY:46	0.0000	0.0000	0.0000	0.0000	0.0000	0.0000	0.0000	0.0000	0.0000	0.0000	0.0000	0.0000	0.0000	0.0000	0.0000	0.0000	0.0000	3.0000	11.0000	8.0000	2.0000	5.0000	13.0000	27.0000	11.0000	6.0000	8.0000	4.0000	4.0000	20.0000	8.0000	10.0000	3.0000	5.0000	9.0000	9.0000	8.0000	12.0000	25.0000	9.0000	9.0000	7.0000	6.0000	0.0000	1130.0000	0.0000	7.0000	6.0000	11.0000	7.0000	7.0000	5.0000	4.0000	7.0000	15.0000	4.0000	11.0000	3.0000	7.0000	9.0000	10.0000	3.0000	12.0000	6.0000	14.0000	7.0000	7.0000	5.0000	7.0000	7.0000	11.0000	7.0000	12.0000	4.0000	11.0000	5.0000	9.0000	11.0000	11.0000	6.0000	13.0000	12.0000	14.0000	9.0000	14.0000	17.0000	12.0000	8.0000	12.0000	12.0000	8.0000	12.0000	7.0000	9.0000	9.0000	10.0000	9.0000	13.0000	14.0000	16.0000	10.0000	19.0000	20.0000	16.0000	11.0000	8.0000	14.0000	11.0000	11.0000	7.0000	16.0000	16.0000	13.0000	25.0000	13.0000	6.0000	13.0000	20.0000	19.0000	16.0000	4.0000	12.0000	10.0000	4.0000	14.0000	14.0000	8.0000	10.0000	1.0000	7.0000	16.0000	12.0000	16.0000	8.0000	6.0000	9.0000	9.0000	11.0000	9.0000	7.0000	4.0000	17.0000	12.0000	12.0000	11.0000	6.0000	6.0000	9.0000	9.0000	81.0000	73.0000	232.0000	43.0000	11.0000	16.0000	17.0000	10.0000	2.0000	0.0000	1.0000	22.0000	12.0000	3.0000	11.0000	16.0000	7.0000	10.0000	9.0000	11.0000	15.0000	21.0000	2.0000	23.0000	11.0000	9.0000	15.0000	6.0000	14.0000	7.0000	18.0000	17.0000	20.0000	19.0000	8.0000	9.0000	11.0000	4.0000	8.0000	7.0000	12.0000	13.0000	17.0000	11.0000	20.0000	9.0000	13.0000	6.0000	14.0000	20.0000	12.0000	16.0000	10.0000	13.0000	12.0000	8.0000	6.0000	3.0000	6.0000	10.0000	10.0000	11.0000	8.0000	16.0000	5.0000	10.0000	11.0000	7.0000	1.0000	8.0000	19.0000	10.0000	15.0000	9.0000	4.0000	15.0000	7.0000	7.0000	8.0000	25.0000	17.0000	32.0000	11.0000	24.0000	13.0000	9.0000	14.0000	13.0000	12.0000	12.0000	10.0000	7.0000	9.0000	10.0000	3.0000	16.0000	20.0000	4.0000	8.0000	21.0000	14.0000	14.0000	13.0000	24.0000	12.0000	4.0000	9.0000	10.0000	14.0000	20.0000	12.0000	24.0000	16.0000	6.0000	13.0000	11.0000	27.0000	18.0000	12.0000	27.0000	3.0000	8.0000	8.0000	8.0000	7.0000	15.0000	12.0000	8.0000	8.0000	5.0000	54.0000	5.0000	5.0000	1.0000	0.0000	0.0000	1.0000	0.0000	0.0000	1.0000	2.0000	0.0000	0.0000	1.0000	1.0000	1.0000	1.0000	0.0000	1.0000	2.0000	0.0000	0.0000	0.0000	0.0000	0.0000	0.0000	0.0000	0.0000	0.0000	0.0000	0.0000	0.0000	0.0000	0.0000	0.0000	0.0000	0.0000	0.0000	0.0000	0.0000	0.0000	0.0000	0.0000	0.0000	0.0000	0.0000	0.0000	0.0000	0.0000	0.0000	0.0000	0.0000	0.0000	0.0000	0.0000	0.0000	0.0000	0.0000	0.0000	0.0000	0.0000	0.0000	0.0000	0.0000	0.0000	0.0000	0.0000	0.0000	0.0000	0.0000	0.0000	0.0000	0.0000	0.0000	0.0000	0.0000	0.0000	0.0000	0.0000	0.0000	0.0000	0.0000	0.0000	0.0000	0.0000	0.0000	0.0000	0.0000	0.0000	0.0000	0.0000	0.0000	0.0000	0.0000	0.0000	0.0000	0.0000	0.0000	0.0000	0.0000	0.0000	0.0000	0.0000	0.0000	0.0000	0.0000	0.0000	0.0000	0.0000	0.0000	0.0000	0.0000	0.0000	0.0000	0.0000	0.0000	0.0000	0.0000	0.0000	0.0000	0.0000	0.0000	0.0000	0.0000	0.0000	0.0000	0.0000	0.0000	0.0000	0.0000	0.0000	0.0000	0.0000	0.0000	0.0000	0.0000	0.0000	0.0000	0.0000	0.0000	0.0000	0.0000	0.0000	0.0000	0.0000	0.0000	0.0000	0.0000	0.0000	0.0000	0.0000	0.0000	0.0000	0.0000	0.0000	0.0000	0.0000	0.0000	0.0000	0.0000	0.0000	0.0000	0.0000	0.0000	0.0000	0.0000	0.0000	0.0000	0.0000	0.0000	0.0000	0.0000	0.0000	0.0000	0.0000	0.0000	0.0000	0.0000	0.0000	0.0000	0.0000	0.0000	0.0000	0.0000	0.0000	0.0000	0.0000	0.0000	0.0000	0.0000	0.0000	0.0000	0.0000	0.0000	0.0000	0.0000	0.0000	0.0000	0.0000	0.0000	0.0000	0.0000	0.0000	0.0000	0.0000	0.0000	0.0000	0.0000	0.0000	0.0000	0.0000	0.0000	0.0000	0.0000	0.0000	0.0000	0.0000	0.0000	0.0000	0.0000	0.0000	0.0000	0.0000	0.0000	0.0000	0.0000	0.0000	0.0000	0.0000	0.0000	0.0000	0.0000	0.0000	0.0000	0.0000	0.0000	0.0000	0.0000	0.0000	0.0000	0.0000	0.0000	0.0000	0.0000	0.0000	0.0000	0.0000	0.0000	0.0000	0.0000	0.0000	0.0000	0.0000	0.0000	0.0000	0.0000	0.0000	0.0000	0.0000	0.0000	0.0000	0.0000	0.0000	0.0000	0.0000	0.0000	0.0000	0.0000	0.0000	0.0000	0.0000	0.0000	0.0000	0.0000	0.0000	0.0000	0.0000	0.0000	0.0000	0.0000	0.0000	0.0000	0.0000	0.0000	0.0000	0.0000
REACTIVITY:47	0.0000	0.0000	0.0000	0.0000	0.0000	0.0000	0.0000	0.0000	0.0000	0.0000	0.0000	0.0000	0.0000	0.0000	0.0000	0.0000	0.0000	0.0000	8.0000	3.0000	5.0000	1.0000	9.0000	11.0000	6.0000	1.0000	9.0000	2.0000	6.0000	9.0000	5.0000	9.0000	4.0000	0.0000	7.0000	5.0000	8.0000	3.0000	8.0000	8.0000	3.0000	1.0000	3.0000	3.0000	0.0000	676.0000	0.0000	8.0000	7.0000	4.0000	4.0000	4.0000	4.0000	2.0000	7.0000	3.0000	13.0000	3.0000	14.0000	0.0000	18.0000	5.0000	8.0000	5.0000	2.0000	1.0000	7.0000	6.0000	6.0000	8.0000	15.0000	3.0000	4.0000	1.0000	3.0000	4.0000	3.0000	6.0000	3.0000	7.0000	17.0000	6.0000	0.0000	0.0000	9.0000	6.0000	8.0000	2.0000	4.0000	6.0000	6.0000	6.0000	5.0000	3.0000	7.0000	6.0000	4.0000	8.0000	4.0000	2.0000	4.0000	6.0000	11.0000	6.0000	7.0000	2.0000	12.0000	4.0000	1.0000	7.0000	8.0000	10.0000	8.0000	6.0000	11.0000	5.0000	6.0000	14.0000	5.0000	7.0000	3.0000	5.0000	5.0000	3.0000	11.0000	5.0000	13.0000	13.0000	2.0000	10.0000	10.0000	3.0000	5.0000	5.0000	8.0000	4.0000	2.0000	7.0000	3.0000	7.0000	7.0000	3.0000	10.0000	13.0000	10.0000	2.0000	2.0000	2.0000	3.0000	21.0000	33.0000	133.0000	23.0000	6.0000	4.0000	5.0000	8.0000	2.0000	1.0000	2.0000	9.0000	4.0000	2.0000	12.0000	8.0000	9.0000	3.0000	5.0000	3.0000	10.0000	12.0000	4.0000	12.0000	5.0000	15.0000	8.0000	8.0000	9.0000	5.0000	7.0000	3.0000	9.0000	9.0000	3.0000	6.0000	2.0000	4.0000	1.0000	8.0000	8.0000	5.0000	13.0000	6.0000	7.0000	4.0000	2.0000	3.0000	6.0000	6.0000	14.0000	2.0000	10.0000	11.0000	5.0000	8.0000	2.0000	1.0000	6.0000	8.0000	4.0000	7.0000	3.0000	1.0000	4.0000	5.0000	8.0000	8.0000	1.0000	2.0000	4.0000	3.0000	6.0000	1.0000	0.0000	8.0000	7.0000	9.0000	12.0000	14.0000	8.0000	17.0000	10.0000	14.0000	4.0000	4.0000	8.0000	8.0000	11.0000	7.0000	6.0000	5.0000	8.0000	5.0000	6.0000	10.0000	17.0000	13.0000	2.0000	11.0000	10.0000	6.0000	4.0000	9.0000	6.0000	10.0000	9.0000	7.0000	9.0000	9.0000	8.0000	16.0000	9.0000	9.0000	10.0000	9.0000	13.0000	5.0000	17.0000	9.0000	6.0000	2.0000	4.0000	2.0000	5.0000	9.0000	13.0000	11.0000	3.0000	2.0000	19.0000	7.0000	3.0000	0.0000	0.0000	0.0000	0.0000	0.0000	0.0000	0.0000	0.0000	0.0000	0.0000	1.0000	0.0000	2.0000	1.0000	1.0000	0.0000	0.0000	0.0000	0.0000	0.0000	0.0000	0.0000	0.0000	0.0000	0.0000	0.0000	0.0000	0.0000	0.0000	0.0000	0.0000	0.0000	0.0000	0.0000	0.0000	0.0000	0.0000	0.0000	0.0000	0.0000	0.0000	0.0000	0.0000	0.0000	0.0000	0.0000	0.0000	0.0000	0.0000	0.0000	0.0000	0.0000	0.0000	0.0000	0.0000	0.0000	0.0000	0.0000	0.0000	0.0000	0.0000	0.0000	0.0000	0.0000	0.0000	0.0000	0.0000	0.0000	0.0000	0.0000	0.0000	0.0000	0.0000	0.0000	0.0000	0.0000	0.0000	0.0000	0.0000	0.0000	0.0000	0.0000	0.0000	0.0000	0.0000	0.0000	0.0000	0.0000	0.0000	0.0000	0.0000	0.0000	0.0000	0.0000	0.0000	0.0000	0.0000	0.0000	0.0000	0.0000	0.0000	0.0000	0.0000	0.0000	0.0000	0.0000	0.0000	0.0000	0.0000	0.0000	0.0000	0.0000	0.0000	0.0000	0.0000	0.0000	0.0000	0.0000	0.0000	0.0000	0.0000	0.0000	0.0000	0.0000	0.0000	0.0000	0.0000	0.0000	0.0000	0.0000	0.0000	0.0000	0.0000	0.0000	0.0000	0.0000	0.0000	0.0000	0.0000	0.0000	0.0000	0.0000	0.0000	0.0000	0.0000	0.0000	0.0000	0.0000	0.0000	0.0000	0.0000	0.0000	0.0000	0.0000	0.0000	0.0000	0.0000	0.0000	0.0000	0.0000	0.0000	0.0000	0.0000	0.0000	0.0000	0.0000	0.0000	0.0000	0.0000	0.0000	0.0000	0.0000	0.0000	0.0000	0.0000	0.0000	0.0000	0.0000	0.0000	0.0000	0.0000	0.0000	0.0000	0.0000	0.0000	0.0000	0.0000	0.0000	0.0000	0.0000	0.0000	0.0000	0.0000	0.0000	0.0000	0.0000	0.0000	0.0000	0.0000	0.0000	0.0000	0.0000	0.0000	0.0000	0.0000	0.0000	0.0000	0.0000	0.0000	0.0000	0.0000	0.0000	0.0000	0.0000	0.0000	0.0000	0.0000	0.0000	0.0000	0.0000	0.0000	0.0000	0.0000	0.0000	0.0000	0.0000	0.0000	0.0000	0.0000	0.0000	0.0000	0.0000	0.0000	0.0000	0.0000	0.0000	0.0000	0.0000	0.0000	0.0000	0.0000	0.0000	0.0000	0.0000	0.0000	0.0000	0.0000	0.0000	0.0000	0.0000	0.0000	0.0000	0.0000	0.0000	0.0000	0.0000	0.0000	0.0000	0.0000	0.0000	0.0000	0.0000	0.0000	0.0000	0.0000	0.0000	0.0000	0.0000	0.0000	0.0000	0.0000	0.0000	0.0000	0.0000	0.0000	0.0000	0.0000	0.0000	0.0000	0.0000	0.0000	0.0000	0.0000
REACTIVITY:48	0.0000	0.0000	0.0000	0.0000	0.0000	0.0000	0.0000	0.0000	0.0000	0.0000	0.0000	0.0000	0.0000	0.0000	0.0000	0.0000	0.0000	0.0000	12.0000	11.0000	7.0000	6.0000	15.0000	11.0000	8.0000	10.0000	7.0000	9.0000	5.0000	25.0000	8.0000	5.0000	1.0000	5.0000	10.0000	6.0000	7.0000	12.0000	18.0000	4.0000	11.0000	6.0000	3.0000	4.0000	7.0000	0.0000	1051.0000	0.0000	12.0000	4.0000	10.0000	6.0000	10.0000	3.0000	5.0000	6.0000	8.0000	5.0000	13.0000	7.0000	14.0000	2.0000	11.0000	11.0000	7.0000	6.0000	7.0000	8.0000	2.0000	14.0000	8.0000	9.0000	5.0000	4.0000	10.0000	5.0000	6.0000	9.0000	7.0000	6.0000	17.0000	4.0000	14.0000	9.0000	7.0000	11.0000	4.0000	12.0000	10.0000	4.0000	4.0000	8.0000	11.0000	16.0000	10.0000	11.0000	17.0000	13.0000	8.0000	12.0000	11.0000	11.0000	9.0000	9.0000	15.0000	10.0000	13.0000	12.0000	6.0000	9.0000	15.0000	10.0000	9.0000	17.0000	17.0000	6.0000	21.0000	11.0000	4.0000	11.0000	16.0000	6.0000	8.0000	4.0000	6.0000	21.0000	7.0000	10.0000	8.0000	9.0000	10.0000	10.0000	10.0000	7.0000	15.0000	9.0000	10.0000	5.0000	3.0000	10.0000	9.0000	9.0000	8.0000	5.0000	7.0000	8.0000	18.0000	8.0000	12.0000	74.0000	56.0000	199.0000	52.0000	10.0000	10.0000	13.0000	8.0000	9.0000	5.0000	8.0000	12.0000	15.0000	9.0000	13.0000	17.0000	5.0000	4.0000	9.0000	9.0000	16.0000	12.0000	4.0000	20.0000	5.0000	11.0000	17.0000	8.0000	9.0000	1.0000	16.0000	12.0000	19.0000	3.0000	13.0000	15.0000	11.0000	7.0000	4.0000	3.0000	13.0000	5.0000	11.0000	5.0000	11.0000	4.0000	7.0000	7.0000	7.0000	14.0000	9.0000	18.0000	9.0000	15.0000	15.0000	12.0000	7.0000	11.0000	11.0000	13.0000	11.0000	6.0000	5.0000	8.0000	2.0000	7.0000	6.0000	2.0000	2.0000	9.0000	15.0000	9.0000	4.0000	8.0000	2.0000	6.0000	10.0000	7.0000	14.0000	18.0000	21.0000	33.0000	14.0000	27.0000	13.0000	8.0000	20.0000	8.0000	10.0000	18.0000	11.0000	7.0000	16.0000	5.0000	10.0000	8.0000	7.0000	3.0000	17.0000	11.0000	13.0000	26.0000	8.0000	7.0000	14.0000	7.0000	10.0000	12.0000	12.0000	24.0000	13.0000	20.0000	9.0000	13.0000	10.0000	10.0000	17.0000	19.0000	18.0000	10.0000	5.0000	14.0000	6.0000	6.0000	7.0000	11.0000	16.0000	8.0000	11.0000	3.0000	28.0000	11.0000	3.0000	0.0000	0.0000	0.0000	0.0000	0.0000	0.0000	0.0000	0.0000	0.0000	0.0000	0.0000	0.0000	0.0000	1.0000	0.0000	0.0000	0.0000	0.0000	0.0000	0.0000	0.0000	0.0000	0.0000	0.0000	0.0000	0.0000	0.0000	0.0000	0.0000	0.0000	0.0000	0.0000	0.0000	0.0000	0.0000	0.0000	0.0000	0.0000	0.0000	0.0000	0.0000	0.0000	0.0000	0.0000	0.0000	0.0000	0.0000	0.0000	0.0000	0.0000	0.0000	0.0000	0.0000	0.0000	0.0000	0.0000	0.0000	0.0000	0.0000	0.0000	0.0000	0.0000	0.0000	0.0000	0.0000	0.0000	0.0000	0.0000	0.0000	0.0000	0.0000	0.0000	0.0000	0.0000	0.0000	0.0000	0.0000	0.0000	0.0000	0.0000	0.0000	0.0000	0.0000	0.0000	0.0000	0.0000	0.0000	0.0000	0.0000	0.0000	0.0000	0.0000	0.0000	0.0000	0.0000	0.0000	0.0000	0.0000	0.0000	0.0000	0.0000	0.0000	0.0000	0.0000	0.0000	0.0000	0.0000	0.0000	0.0000	0.0000	0.0000	0.0000	0.0000	0.0000	0.0000	0.0000	0.0000	0.0000	0.0000	0.0000	0.0000	0.0000	0.0000	0.0000	0.0000	0.0000	0.0000	0.0000	0.0000	0.0000	0.0000	0.0000	0.0000	0.0000	0.0000	0.0000	0.0000	0.0000	0.0000	0.0000	0.0000	0.0000	0.0000	0.0000	0.0000	0.0000	0.0000	0.0000	0.0000	0.0000	0.0000	0.0000	0.0000	0.0000	0.0000	0.0000	0.0000	0.0000	0.0000	0.0000	0.0000	0.0000	0.0000	0.0000	0.0000	0.0000	0.0000	0.0000	0.0000	0.0000	0.0000	0.0000	0.0000	0.0000	0.0000	0.0000	0.0000	0.0000	0.0000	0.0000	0.0000	0.0000	0.0000	0.0000	0.0000	0.0000	0.0000	0.0000	0.0000	0.0000	0.0000	0.0000	0.0000	0.0000	0.0000	0.0000	0.0000	0.0000	0.0000	0.0000	0.0000	0.0000	0.0000	0.0000	0.0000	0.0000	0.0000	0.0000	0.0000	0.0000	0.0000	0.0000	0.0000	0.0000	0.0000	0.0000	0.0000	0.0000	0.0000	0.0000	0.0000	0.0000	0.0000	0.0000	0.0000	0.0000	0.0000	0.0000	0.0000	0.0000	0.0000	0.0000	0.0000	0.0000	0.0000	0.0000	0.0000	0.0000	0.0000	0.0000	0.0000	0.0000	0.0000	0.0000	0.0000	0.0000	0.0000	0.0000	0.0000	0.0000	0.0000	0.0000	0.0000	0.0000	0.0000	0.0000	0.0000	0.0000	0.0000	0.0000	0.0000	0.0000	0.0000	0.0000	0.0000	0.0000	0.0000	0.0000	0.0000	0.0000	0.0000	0.0000	0.0000	0.0000	0.0000	0.0000	0.0000	0.0000	0.0000	0.0000	0.0000	0.0000	0.0000
REACTIVITY:49	0.0000	0.0000	0.0000	0.0000	0.0000	0.0000	0.0000	0.0000	0.0000	0.0000	0.0000	0.0000	0.0000	0.0000	0.0000	0.0000	0.0000	4.0000	15.0000	8.0000	4.0000	7.0000	22.0000	15.0000	11.0000	9.0000	8.0000	13.0000	8.0000	24.0000	5.0000	6.0000	6.0000	7.0000	16.0000	8.0000	5.0000	11.0000	37.0000	7.0000	17.0000	8.0000	10.0000	9.0000	6.0000	8.0000	0.0000	1440.0000	0.0000	8.0000	4.0000	6.0000	4.0000	5.0000	7.0000	12.0000	9.0000	2.0000	8.0000	23.0000	16.0000	19.0000	16.0000	10.0000	11.0000	4.0000	15.0000	10.0000	12.0000	10.0000	13.0000	4.0000	13.0000	8.0000	12.0000	7.0000	7.0000	9.0000	14.0000	13.0000	14.0000	19.0000	5.0000	6.0000	20.0000	24.0000	15.0000	6.0000	16.0000	16.0000	17.0000	12.0000	9.0000	18.0000	17.0000	20.0000	15.0000	13.0000	5.0000	12.0000	16.0000	14.0000	14.0000	11.0000	17.0000	15.0000	14.0000	7.0000	16.0000	11.0000	19.0000	13.0000	15.0000	22.0000	21.0000	11.0000	11.0000	22.0000	14.0000	7.0000	19.0000	14.0000	8.0000	16.0000	16.0000	28.0000	12.0000	26.0000	10.0000	10.0000	14.0000	11.0000	13.0000	13.0000	7.0000	8.0000	11.0000	12.0000	7.0000	13.0000	10.0000	13.0000	18.0000	27.0000	13.0000	11.0000	11.0000	8.0000	7.0000	65.0000	73.0000	267.0000	29.0000	6.0000	17.0000	21.0000	15.0000	14.0000	9.0000	4.0000	20.0000	17.0000	13.0000	9.0000	5.0000	8.0000	8.0000	11.0000	17.0000	11.0000	17.0000	10.0000	15.0000	0.0000	5.0000	21.0000	18.0000	14.0000	3.0000	21.0000	10.0000	23.0000	14.0000	7.0000	14.0000	6.0000	9.0000	6.0000	11.0000	17.0000	10.0000	18.0000	7.0000	20.0000	6.0000	8.0000	10.0000	9.0000	11.0000	20.0000	20.0000	10.0000	22.0000	18.0000	17.0000	8.0000	5.0000	23.0000	9.0000	22.0000	10.0000	13.0000	14.0000	6.0000	20.0000	15.0000	6.0000	1.0000	5.0000	11.0000	7.0000	16.0000	13.0000	6.0000	8.0000	8.0000	12.0000	7.0000	20.0000	8.0000	28.0000	14.0000	27.0000	11.0000	9.0000	23.0000	24.0000	20.0000	21.0000	6.0000	4.0000	11.0000	21.0000	15.0000	23.0000	24.0000	3.0000	17.0000	22.0000	21.0000	24.0000	21.0000	22.0000	15.0000	3.0000	10.0000	18.0000	39.0000	24.0000	14.0000	34.0000	14.0000	18.0000	18.0000	13.0000	25.0000	12.0000	34.0000	24.0000	7.0000	9.0000	10.0000	6.0000	15.0000	22.0000	18.0000	24.0000	6.0000	13.0000	27.0000	14.0000	12.0000	2.0000	1.0000	0.0000	2.0000	0.0000	0.0000	1.0000	0.0000	1.0000	1.0000	3.0000	1.0000	1.0000	0.0000	0.0000	0.0000	0.0000	0.0000	0.0000	0.0000	0.0000	0.0000	0.0000	0.0000	0.0000	0.0000	0.0000	0.0000	0.0000	0.0000	0.0000	0.0000	0.0000	0.0000	0.0000	0.0000	0.0000	0.0000	0.0000	0.0000	0.0000	0.0000	0.0000	0.0000	0.0000	0.0000	0.0000	0.0000	0.0000	0.0000	0.0000	0.0000	0.0000	0.0000	0.0000	0.0000	0.0000	0.0000	0.0000	0.0000	0.0000	0.0000	0.0000	0.0000	0.0000	0.0000	0.0000	0.0000	0.0000	0.0000	0.0000	0.0000	0.0000	0.0000	0.0000	0.0000	0.0000	0.0000	0.0000	0.0000	0.0000	0.0000	0.0000	0.0000	0.0000	0.0000	0.0000	0.0000	0.0000	0.0000	0.0000	0.0000	0.0000	0.0000	0.0000	0.0000	0.0000	0.0000	0.0000	0.0000	0.0000	0.0000	0.0000	0.0000	0.0000	0.0000	0.0000	0.0000	0.0000	0.0000	0.0000	0.0000	0.0000	0.0000	0.0000	0.0000	0.0000	0.0000	0.0000	0.0000	0.0000	0.0000	0.0000	0.0000	0.0000	0.0000	0.0000	0.0000	0.0000	0.0000	0.0000	0.0000	0.0000	0.0000	0.0000	0.0000	0.0000	0.0000	0.0000	0.0000	0.0000	0.0000	0.0000	0.0000	0.0000	0.0000	0.0000	0.0000	0.0000	0.0000	0.0000	0.0000	0.0000	0.0000	0.0000	0.0000	0.0000	0.0000	0.0000	0.0000	0.0000	0.0000	0.0000	0.0000	0.0000	0.0000	0.0000	0.0000	0.0000	0.0000	0.0000	0.0000	0.0000	0.0000	0.0000	0.0000	0.0000	0.0000	0.0000	0.0000	0.0000	0.0000	0.0000	0.0000	0.0000	0.0000	0.0000	0.0000	0.0000	0.0000	0.0000	0.0000	0.0000	0.0000	0.0000	0.0000	0.0000	0.0000	0.0000	0.0000	0.0000	0.0000	0.0000	0.0000	0.0000	0.0000	0.0000	0.0000	0.0000	0.0000	0.0000	0.0000	0.0000	0.0000	0.0000	0.0000	0.0000	0.0000	0.0000	0.0000	0.0000	0.0000	0.0000	0.0000	0.0000	0.0000	0.0000	0.0000	0.0000	0.0000	0.0000	0.0000	0.0000	0.0000	0.0000	0.0000	0.0000	0.0000	0.0000	0.0000	0.0000	0.0000	0.0000	0.0000	0.0000	0.0000	0.0000	0.0000	0.0000	0.0000	0.0000	0.0000	0.0000	0.0000	0.0000	0.0000	0.0000	0.0000	0.0000	0.0000	0.0000	0.0000	0.0000	0.0000	0.0000	0.0000	0.0000	0.0000	0.0000	0.0000	0.0000	0.0000	0.0000	0.0000	0.0000	0.0000	0.0000	0.0000	0.0000	0.0000	0.0000	0.0000	0.0000
REACTIVITY:50	0.0000	0.0000	0.0000	0.0000	0.0000	0.0000	0.0000	0.0000	0.0000	0.0000	0.0000	0.0000	0.0000	0.0000	0.0000	0.0000	0.0000	2.0000	10.0000	8.0000	7.0000	15.0000	24.0000	8.0000	4.0000	8.0000	7.0000	4.0000	10.0000	25.0000	9.0000	11.0000	7.0000	7.0000	13.0000	9.0000	8.0000	15.0000	28.0000	8.0000	24.0000	2.0000	5.0000	13.0000	11.0000	7.0000	12.0000	0.0000	1264.0000	0.0000	9.0000	5.0000	6.0000	5.0000	3.0000	5.0000	9.0000	7.0000	10.0000	11.0000	29.0000	14.0000	20.0000	18.0000	11.0000	12.0000	8.0000	6.0000	10.0000	7.0000	11.0000	10.0000	6.0000	5.0000	8.0000	5.0000	7.0000	12.0000	12.0000	15.0000	20.0000	7.0000	13.0000	12.0000	6.0000	25.0000	17.0000	10.0000	8.0000	16.0000	11.0000	12.0000	15.0000	18.0000	14.0000	10.0000	13.0000	10.0000	17.0000	17.0000	11.0000	6.0000	15.0000	14.0000	14.0000	8.0000	21.0000	10.0000	8.0000	7.0000	8.0000	14.0000	12.0000	18.0000	19.0000	11.0000	22.0000	20.0000	15.0000	13.0000	14.0000	17.0000	6.0000	16.0000	18.0000	18.0000	7.0000	18.0000	7.0000	14.0000	8.0000	17.0000	11.0000	11.0000	16.0000	15.0000	15.0000	11.0000	11.0000	4.0000	9.0000	14.0000	15.0000	21.0000	19.0000	7.0000	6.0000	9.0000	3.0000	55.0000	54.0000	248.0000	47.0000	11.0000	12.0000	6.0000	16.0000	10.0000	5.0000	7.0000	17.0000	16.0000	10.0000	8.0000	19.0000	4.0000	5.0000	13.0000	13.0000	18.0000	27.0000	4.0000	15.0000	13.0000	9.0000	27.0000	14.0000	16.0000	14.0000	27.0000	16.0000	15.0000	7.0000	12.0000	11.0000	13.0000	8.0000	11.0000	13.0000	13.0000	17.0000	16.0000	9.0000	20.0000	13.0000	13.0000	5.0000	13.0000	6.0000	14.0000	17.0000	17.0000	16.0000	17.0000	7.0000	8.0000	3.0000	14.0000	19.0000	13.0000	14.0000	11.0000	11.0000	8.0000	11.0000	8.0000	12.0000	0.0000	4.0000	14.0000	4.0000	13.0000	8.0000	4.0000	10.0000	6.0000	18.0000	14.0000	26.0000	16.0000	38.0000	20.0000	22.0000	13.0000	13.0000	19.0000	23.0000	12.0000	12.0000	9.0000	3.0000	15.0000	14.0000	12.0000	17.0000	10.0000	7.0000	13.0000	25.0000	10.0000	10.0000	14.0000	5.0000	8.0000	17.0000	9.0000	8.0000	12.0000	14.0000	23.0000	35.0000	11.0000	10.0000	15.0000	23.0000	31.0000	11.0000	25.0000	20.0000	10.0000	16.0000	9.0000	10.0000	9.0000	17.0000	26.0000	18.0000	12.0000	12.0000	38.0000	6.0000	5.0000	0.0000	0.0000	0.0000	1.0000	0.0000	0.0000	0.0000	1.0000	0.0000	0.0000	1.0000	1.0000	0.0000	1.0000	1.0000	0.0000	3.0000	0.0000	0.0000	0.0000	0.0000	0.0000	0.0000	0.0000	0.0000	0.0000	0.0000	0.0000	0.0000	0.0000	0.0000	0.0000	0.0000	0.0000	0.0000	0.0000	0.0000	0.0000	0.0000	0.0000	0.0000	0.0000	0.0000	0.0000	0.0000	0.0000	0.0000	0.0000	0.0000	0.0000	0.0000	0.0000	0.0000	0.0000	0.0000	0.0000	0.0000	0.0000	0.0000	0.0000	0.0000	0.0000	0.0000	0.0000	0.0000	0.0000	0.0000	0.0000	0.0000	0.0000	0.0000	0.0000	0.0000	0.0000	0.0000	0.0000	0.0000	0.0000	0.0000	0.0000	0.0000	0.0000	0.0000	0.0000	0.0000	0.0000	0.0000	0.0000	0.0000	0.0000	0.0000	0.0000	0.0000	0.0000	0.0000	0.0000	0.0000	0.0000	0.0000	0.0000	0.0000	0.0000	0.0000	0.0000	0.0000	0.0000	0.0000	0.0000	0.0000	0.0000	0.0000	0.0000	0.0000	0.0000	0.0000	0.0000	0.0000	0.0000	0.0000	0.0000	0.0000	0.0000	0.0000	0.0000	0.0000	0.0000	0.0000	0.0000	0.0000	0.0000	0.0000	0.0000	0.0000	0.0000	0.0000	0.0000	0.0000	0.0000	0.0000	0.0000	0.0000	0.0000	0.0000	0.0000	0.0000	0.0000	0.0000	0.0000	0.0000	0.0000	0.0000	0.0000	0.0000	0.0000	0.0000	0.0000	0.0000	0.0000	0.0000	0.0000	0.0000	0.0000	0.0000	0.0000	0.0000	0.0000	0.0000	0.0000	0.0000	0.0000	0.0000	0.0000	0.0000	0.0000	0.0000	0.0000	0.0000	0.0000	0.0000	0.0000	0.0000	0.0000	0.0000	0.0000	0.0000	0.0000	0.0000	0.0000	0.0000	0.0000	0.0000	0.0000	0.0000	0.0000	0.0000	0.0000	0.0000	0.0000	0.0000	0.0000	0.0000	0.0000	0.0000	0.0000	0.0000	0.0000	0.0000	0.0000	0.0000	0.0000	0.0000	0.0000	0.0000	0.0000	0.0000	0.0000	0.0000	0.0000	0.0000	0.0000	0.0000	0.0000	0.0000	0.0000	0.0000	0.0000	0.0000	0.0000	0.0000	0.0000	0.0000	0.0000	0.0000	0.0000	0.0000	0.0000	0.0000	0.0000	0.0000	0.0000	0.0000	0.0000	0.0000	0.0000	0.0000	0.0000	0.0000	0.0000	0.0000	0.0000	0.0000	0.0000	0.0000	0.0000	0.0000	0.0000	0.0000	0.0000	0.0000	0.0000	0.0000	0.0000	0.0000	0.0000	0.0000	0.0000	0.0000	0.0000	0.0000	0.0000	0.0000	0.0000	0.0000	0.0000	0.0000	0.0000	0.0000	0.0000	0.0000	0.0000	0.0000	0.0000	0.0000
REACTIVITY:51	0.0000	0.0000	0.0000	0.0000	0.0000	0.0000	0.0000	0.0000	0.0000	0.0000	0.0000	0.0000	0.0000	0.0000	0.0000	0.0000	0.0000	5.0000	8.0000	5.0000	7.0000	10.0000	24.0000	13.0000	4.0000	3.0000	4.0000	4.0000	6.0000	9.0000	9.0000	8.0000	6.0000	8.0000	9.0000	1.0000	10.0000	11.0000	14.0000	15.0000	11.0000	1.0000	4.0000	2.0000	7.0000	4.0000	4.0000	8.0000	0.0000	884.0000	0.0000	2.0000	5.0000	3.0000	8.0000	2.0000	4.0000	6.0000	11.0000	9.0000	19.0000	12.0000	8.0000	3.0000	1.0000	3.0000	11.0000	3.0000	5.0000	3.0000	11.0000	10.0000	5.0000	5.0000	2.0000	2.0000	15.0000	9.0000	3.0000	6.0000	7.0000	7.0000	4.0000	3.0000	11.0000	12.0000	12.0000	7.0000	9.0000	5.0000	7.0000	8.0000	9.0000	6.0000	11.0000	9.0000	7.0000	7.0000	4.0000	4.0000	4.0000	10.0000	8.0000	6.0000	10.0000	4.0000	16.0000	7.0000	3.0000	11.0000	8.0000	17.0000	4.0000	8.0000	9.0000	7.0000	11.0000	13.0000	5.0000	8.0000	3.0000	12.0000	1.0000	11.0000	8.0000	17.0000	5.0000	6.0000	8.0000	17.0000	9.0000	19.0000	10.0000	4.0000	8.0000	1.0000	4.0000	10.0000	3.0000	2.0000	7.0000	2.0000	10.0000	11.0000	16.0000	3.0000	11.0000	9.0000	8.0000	51.0000	52.0000	169.0000	19.0000	6.0000	11.0000	6.0000	9.0000	10.0000	5.0000	7.0000	14.0000	7.0000	9.0000	11.0000	7.0000	4.0000	3.0000	9.0000	11.0000	10.0000	18.0000	6.0000	17.0000	9.0000	8.0000	24.0000	10.0000	8.0000	6.0000	20.0000	5.0000	19.0000	6.0000	13.0000	5.0000	11.0000	2.0000	11.0000	13.0000	25.0000	7.0000	8.0000	4.0000	19.0000	10.0000	5.0000	6.0000	8.0000	13.0000	2.0000	8.0000	12.0000	7.0000	7.0000	5.0000	4.0000	4.0000	9.0000	6.0000	16.0000	5.0000	15.0000	6.0000	9.0000	15.0000	18.0000	10.0000	2.0000	5.0000	22.0000	7.0000	5.0000	10.0000	2.0000	7.0000	4.0000	8.0000	4.0000	29.0000	9.0000	13.0000	13.0000	16.0000	6.0000	7.0000	23.0000	4.0000	8.0000	12.0000	9.0000	2.0000	6.0000	9.0000	8.0000	7.0000	9.0000	3.0000	17.0000	13.0000	7.0000	14.0000	9.0000	9.0000	11.0000	2.0000	8.0000	13.0000	16.0000	16.0000	12.0000	28.0000	12.0000	10.0000	9.0000	10.0000	15.0000	17.0000	5.0000	18.0000	9.0000	6.0000	3.0000	5.0000	7.0000	9.0000	16.0000	13.0000	4.0000	7.0000	28.0000	10.0000	1.0000	0.0000	0.0000	0.0000	0.0000	0.0000	0.0000	0.0000	0.0000	0.0000	1.0000	1.0000	1.0000	0.0000	1.0000	1.0000	0.0000	2.0000	0.0000	0.0000	0.0000	0.0000	0.0000	0.0000	0.0000	0.0000	0.0000	0.0000	0.0000	0.0000	0.0000	0.0000	0.0000	0.0000	0.0000	0.0000	0.0000	0.0000	0.0000	0.0000	0.0000	0.0000	0.0000	0.0000	0.0000	0.0000	0.0000	0.0000	0.0000	0.0000	0.0000	0.0000	0.0000	0.0000	0.0000	0.0000	0.0000	0.0000	0.0000	0.0000	0.0000	0.0000	0.0000	0.0000	0.0000	0.0000	0.0000	0.0000	0.0000	0.0000	0.0000	0.0000	0.0000	0.0000	0.0000	0.0000	0.0000	0.0000	0.0000	0.0000	0.0000	0.0000	0.0000	0.0000	0.0000	0.0000	0.0000	0.0000	0.0000	0.0000	0.0000	0.0000	0.0000	0.0000	0.0000	0.0000	0.0000	0.0000	0.0000	0.0000	0.0000	0.0000	0.0000	0.0000	0.0000	0.0000	0.0000	0.0000	0.0000	0.0000	0.0000	0.0000	0.0000	0.0000	0.0000	0.0000	0.0000	0.0000	0.0000	0.0000	0.0000	0.0000	0.0000	0.0000	0.0000	0.0000	0.0000	0.0000	0.0000	0.0000	0.0000	0.0000	0.0000	0.0000	0.0000	0.0000	0.0000	0.0000	0.0000	0.0000	0.0000	0.0000	0.0000	0.0000	0.0000	0.0000	0.0000	0.0000	0.0000	0.0000	0.0000	0.0000	0.0000	0.0000	0.0000	0.0000	0.0000	0.0000	0.0000	0.0000	0.0000	0.0000	0.0000	0.0000	0.0000	0.0000	0.0000	0.0000	0.0000	0.0000	0.0000	0.0000	0.0000	0.0000	0.0000	0.0000	0.0000	0.0000	0.0000	0.0000	0.0000	0.0000	0.0000	0.0000	0.0000	0.0000	0.0000	0.0000	0.0000	0.0000	0.0000	0.0000	0.0000	0.0000	0.0000	0.0000	0.0000	0.0000	0.0000	0.0000	0.0000	0.0000	0.0000	0.0000	0.0000	0.0000	0.0000	0.0000	0.0000	0.0000	0.0000	0.0000	0.0000	0.0000	0.0000	0.0000	0.0000	0.0000	0.0000	0.0000	0.0000	0.0000	0.0000	0.0000	0.0000	0.0000	0.0000	0.0000	0.0000	0.0000	0.0000	0.0000	0.0000	0.0000	0.0000	0.0000	0.0000	0.0000	0.0000	0.0000	0.0000	0.0000	0.0000	0.0000	0.0000	0.0000	0.0000	0.0000	0.0000	0.0000	0.0000	0.0000	0.0000	0.0000	0.0000	0.0000	0.0000	0.0000	0.0000	0.0000	0.0000	0.0000	0.0000	0.0000	0.0000	0.0000	0.0000	0.0000	0.0000	0.0000	0.0000	0.0000	0.0000	0.0000	0.0000	0.0000	0.0000	0.0000	0.0000	0.0000	0.0000	0.0000	0.0000	0.0000
REACTIVITY:52	0.0000	0.0000	0.0000	0.0000	0.0000	0.0000	0.0000	0.0000	0.0000	0.0000	0.0000	0.0000	0.0000	0.0000	0.0000	0.0000	0.0000	0.0000	11.0000	1.0000	3.0000	6.0000	15.0000	17.0000	8.0000	3.0000	7.0000	3.0000	5.0000	17.0000	3.0000	9.0000	2.0000	5.0000	2.0000	8.0000	12.0000	7.0000	21.0000	11.0000	8.0000	5.0000	11.0000	7.0000	7.0000	4.0000	10.0000	4.0000	9.0000	0.0000	773.0000	0.0000	2.0000	6.0000	10.0000	6.0000	3.0000	6.0000	7.0000	11.0000	11.0000	4.0000	7.0000	8.0000	10.0000	4.0000	4.0000	11.0000	4.0000	4.0000	10.0000	8.0000	4.0000	2.0000	4.0000	1.0000	2.0000	4.0000	11.0000	2.0000	11.0000	10.0000	11.0000	8.0000	8.0000	12.0000	9.0000	8.0000	4.0000	10.0000	5.0000	8.0000	7.0000	5.0000	7.0000	4.0000	8.0000	8.0000	7.0000	9.0000	10.0000	14.0000	2.0000	7.0000	11.0000	11.0000	13.0000	11.0000	7.0000	10.0000	11.0000	8.0000	12.0000	9.0000	11.0000	5.0000	7.0000	14.0000	8.0000	5.0000	3.0000	10.0000	0.0000	10.0000	8.0000	9.0000	4.0000	4.0000	2.0000	12.0000	11.0000	5.0000	7.0000	8.0000	5.0000	12.0000	3.0000	5.0000	8.0000	4.0000	11.0000	5.0000	7.0000	8.0000	8.0000	4.0000	3.0000	2.0000	3.0000	47.0000	39.0000	148.0000	27.0000	4.0000	6.0000	8.0000	5.0000	4.0000	6.0000	2.0000	11.0000	5.0000	5.0000	15.0000	13.0000	2.0000	5.0000	3.0000	14.0000	9.0000	7.0000	3.0000	17.0000	7.0000	7.0000	3.0000	6.0000	10.0000	6.0000	14.0000	9.0000	7.0000	6.0000	0.0000	9.0000	10.0000	7.0000	4.0000	10.0000	10.0000	2.0000	8.0000	1.0000	11.0000	7.0000	10.0000	4.0000	14.0000	20.0000	7.0000	11.0000	8.0000	4.0000	14.0000	6.0000	2.0000	4.0000	9.0000	9.0000	14.0000	6.0000	10.0000	1.0000	2.0000	2.0000	5.0000	4.0000	2.0000	1.0000	11.0000	4.0000	5.0000	7.0000	3.0000	8.0000	2.0000	9.0000	8.0000	17.0000	11.0000	20.0000	10.0000	19.0000	6.0000	5.0000	13.0000	21.0000	12.0000	5.0000	6.0000	3.0000	13.0000	5.0000	4.0000	4.0000	12.0000	2.0000	8.0000	17.0000	22.0000	13.0000	9.0000	11.0000	3.0000	3.0000	6.0000	9.0000	11.0000	13.0000	8.0000	16.0000	15.0000	10.0000	9.0000	12.0000	11.0000	12.0000	7.0000	13.0000	5.0000	5.0000	12.0000	1.0000	6.0000	10.0000	12.0000	12.0000	4.0000	6.0000	24.0000	5.0000	4.0000	0.0000	0.0000	0.0000	0.0000	0.0000	0.0000	1.0000	0.0000	0.0000	0.0000	0.0000	1.0000	0.0000	0.0000	0.0000	0.0000	1.0000	0.0000	0.0000	0.0000	0.0000	0.0000	0.0000	0.0000	0.0000	0.0000	0.0000	0.0000	0.0000	0.0000	0.0000	0.0000	0.0000	0.0000	0.0000	0.0000	0.0000	0.0000	0.0000	0.0000	0.0000	0.0000	0.0000	0.0000	0.0000	0.0000	0.0000	0.0000	0.0000	0.0000	0.0000	0.0000	0.0000	0.0000	0.0000	0.0000	0.0000	0.0000	0.0000	0.0000	0.0000	0.0000	0.0000	0.0000	0.0000	0.0000	0.0000	0.0000	0.0000	0.0000	0.0000	0.0000	0.0000	0.0000	0.0000	0.0000	0.0000	0.0000	0.0000	0.0000	0.0000	0.0000	0.0000	0.0000	0.0000	0.0000	0.0000	0.0000	0.0000	0.0000	0.0000	0.0000	0.0000	0.0000	0.0000	0.0000	0.0000	0.0000	0.0000	0.0000	0.0000	0.0000	0.0000	0.0000	0.0000	0.0000	0.0000	0.0000	0.0000	0.0000	0.0000	0.0000	0.0000	0.0000	0.0000	0.0000	0.0000	0.0000	0.0000	0.0000	0.0000	0.0000	0.0000	0.0000	0.0000	0.0000	0.0000	0.0000	0.0000	0.0000	0.0000	0.0000	0.0000	0.0000	0.0000	0.0000	0.0000	0.0000	0.0000	0.0000	0.0000	0.0000	0.0000	0.0000	0.0000	0.0000	0.0000	0.0000	0.0000	0.0000	0.0000	0.0000	0.0000	0.0000	0.0000	0.0000	0.0000	0.0000	0.0000	0.0000	0.0000	0.0000	0.0000	0.0000	0.0000	0.0000	0.0000	0.0000	0.0000	0.0000	0.0000	0.0000	0.0000	0.0000	0.0000	0.0000	0.0000	0.0000	0.0000	0.0000	0.0000	0.0000	0.0000	0.0000	0.0000	0.0000	0.0000	0.0000	0.0000	0.0000	0.0000	0.0000	0.0000	0.0000	0.0000	0.0000	0.0000	0.0000	0.0000	0.0000	0.0000	0.0000	0.0000	0.0000	0.0000	0.0000	0.0000	0.0000	0.0000	0.0000	0.0000	0.0000	0.0000	0.0000	0.0000	0.0000	0.0000	0.0000	0.0000	0.0000	0.0000	0.0000	0.0000	0.0000	0.0000	0.0000	0.0000	0.0000	0.0000	0.0000	0.0000	0.0000	0.0000	0.0000	0.0000	0.0000	0.0000	0.0000	0.0000	0.0000	0.0000	0.0000	0.0000	0.0000	0.0000	0.0000	0.0000	0.0000	0.0000	0.0000	0.0000	0.0000	0.0000	0.0000	0.0000	0.0000	0.0000	0.0000	0.0000	0.0000	0.0000	0.0000	0.0000	0.0000	0.0000	0.0000	0.0000	0.0000	0.0000	0.0000	0.0000	0.0000	0.0000	0.0000	0.0000	0.0000	0.0000	0.0000	0.0000	0.0000	0.0000	0.0000	0.0000
REACTIVITY:53	0.0000	0.0000	0.0000	0.0000	0.0000	0.0000	0.0000	0.0000	0.0000	0.0000	0.0000	0.0000	0.0000	0.0000	0.0000	0.0000	0.0000	1.0000	7.0000	4.0000	4.0000	4.0000	8.0000	10.0000	5.0000	4.0000	1.0000	6.0000	4.0000	6.0000	5.0000	1.0000	3.0000	3.0000	8.0000	4.0000	10.0000	7.0000	12.0000	3.0000	5.0000	3.0000	11.0000	14.0000	5.0000	4.0000	6.0000	6.0000	5.0000	2.0000	0.0000	631.0000	0.0000	5.0000	2.0000	4.0000	5.0000	4.0000	5.0000	6.0000	13.0000	9.0000	14.0000	3.0000	5.0000	4.0000	2.0000	7.0000	6.0000	9.0000	4.0000	4.0000	1.0000	4.0000	2.0000	1.0000	4.0000	7.0000	8.0000	6.0000	9.0000	8.0000	3.0000	4.0000	10.0000	7.0000	7.0000	1.0000	4.0000	9.0000	4.0000	3.0000	5.0000	8.0000	2.0000	5.0000	9.0000	4.0000	6.0000	7.0000	7.0000	9.0000	13.0000	11.0000	6.0000	5.0000	4.0000	8.0000	5.0000	3.0000	5.0000	11.0000	7.0000	9.0000	20.0000	7.0000	6.0000	7.0000	5.0000	14.0000	2.0000	6.0000	5.0000	7.0000	5.0000	4.0000	5.0000	5.0000	3.0000	6.0000	6.0000	5.0000	3.0000	6.0000	4.0000	6.0000	3.0000	4.0000	6.0000	2.0000	3.0000	4.0000	5.0000	8.0000	10.0000	3.0000	8.0000	10.0000	1.0000	36.0000	26.0000	95.0000	20.0000	5.0000	3.0000	2.0000	7.0000	4.0000	7.0000	3.0000	12.0000	8.0000	6.0000	12.0000	8.0000	3.0000	5.0000	5.0000	6.0000	11.0000	6.0000	2.0000	12.0000	3.0000	6.0000	15.0000	6.0000	4.0000	0.0000	9.0000	7.0000	4.0000	7.0000	5.0000	7.0000	9.0000	2.0000	3.0000	6.0000	12.0000	8.0000	10.0000	4.0000	9.0000	3.0000	7.0000	1.0000	11.0000	4.0000	5.0000	7.0000	3.0000	10.0000	6.0000	5.0000	2.0000	3.0000	7.0000	11.0000	9.0000	6.0000	10.0000	4.0000	2.0000	9.0000	8.0000	5.0000	2.0000	5.0000	6.0000	4.0000	4.0000	5.0000	0.0000	6.0000	2.0000	5.0000	8.0000	9.0000	9.0000	21.0000	7.0000	12.0000	2.0000	2.0000	7.0000	8.0000	6.0000	5.0000	8.0000	1.0000	9.0000	8.0000	8.0000	6.0000	6.0000	2.0000	2.0000	12.0000	9.0000	6.0000	4.0000	5.0000	5.0000	1.0000	3.0000	7.0000	14.0000	6.0000	7.0000	5.0000	11.0000	5.0000	5.0000	5.0000	13.0000	8.0000	12.0000	6.0000	4.0000	2.0000	4.0000	5.0000	5.0000	2.0000	13.0000	5.0000	4.0000	3.0000	16.0000	7.0000	4.0000	0.0000	0.0000	0.0000	0.0000	0.0000	0.0000	0.0000	0.0000	1.0000	0.0000	0.0000	1.0000	2.0000	1.0000	0.0000	0.0000	0.0000	0.0000	0.0000	0.0000	0.0000	0.0000	0.0000	0.0000	0.0000	0.0000	0.0000	0.0000	0.0000	0.0000	0.0000	0.0000	0.0000	0.0000	0.0000	0.0000	0.0000	0.0000	0.0000	0.0000	0.0000	0.0000	0.0000	0.0000	0.0000	0.0000	0.0000	0.0000	0.0000	0.0000	0.0000	0.0000	0.0000	0.0000	0.0000	0.0000	0.0000	0.0000	0.0000	0.0000	0.0000	0.0000	0.0000	0.0000	0.0000	0.0000	0.0000	0.0000	0.0000	0.0000	0.0000	0.0000	0.0000	0.0000	0.0000	0.0000	0.0000	0.0000	0.0000	0.0000	0.0000	0.0000	0.0000	0.0000	0.0000	0.0000	0.0000	0.0000	0.0000	0.0000	0.0000	0.0000	0.0000	0.0000	0.0000	0.0000	0.0000	0.0000	0.0000	0.0000	0.0000	0.0000	0.0000	0.0000	0.0000	0.0000	0.0000	0.0000	0.0000	0.0000	0.0000	0.0000	0.0000	0.0000	0.0000	0.0000	0.0000	0.0000	0.0000	0.0000	0.0000	0.0000	0.0000	0.0000	0.0000	0.0000	0.0000	0.0000	0.0000	0.0000	0.0000	0.0000	0.0000	0.0000	0.0000	0.0000	0.0000	0.0000	0.0000	0.0000	0.0000	0.0000	0.0000	0.0000	0.0000	0.0000	0.0000	0.0000	0.0000	0.0000	0.0000	0.0000	0.0000	0.0000	0.0000	0.0000	0.0000	0.0000	0.0000	0.0000	0.0000	0.0000	0.0000	0.0000	0.0000	0.0000	0.0000	0.0000	0.0000	0.0000	0.0000	0.0000	0.0000	0.0000	0.0000	0.0000	0.0000	0.0000	0.0000	0.0000	0.0000	0.0000	0.0000	0.0000	0.0000	0.0000	0.0000	0.0000	0.0000	0.0000	0.0000	0.0000	0.0000	0.0000	0.0000	0.0000	0.0000	0.0000	0.0000	0.0000	0.0000	0.0000	0.0000	0.0000	0.0000	0.0000	0.0000	0.0000	0.0000	0.0000	0.0000	0.0000	0.0000	0.0000	0.0000	0.0000	0.0000	0.0000	0.0000	0.0000	0.0000	0.0000	0.0000	0.0000	0.0000	0.0000	0.0000	0.0000	0.0000	0.0000	0.0000	0.0000	0.0000	0.0000	0.0000	0.0000	0.0000	0.0000	0.0000	0.0000	0.0000	0.0000	0.0000	0.0000	0.0000	0.0000	0.0000	0.0000	0.0000	0.0000	0.0000	0.0000	0.0000	0.0000	0.0000	0.0000	0.0000	0.0000	0.0000	0.0000	0.0000	0.0000	0.0000	0.0000	0.0000	0.0000	0.0000	0.0000	0.0000	0.0000	0.0000	0.0000	0.0000	0.0000	0.0000	0.0000	0.0000	0.0000	0.0000	0.0000	0.0000	0.0000	0.0000
REACTIVITY:54	0.0000	0.0000	0.0000	0.0000	0.0000	0.0000	0.0000	0.0000	0.0000	0.0000	0.0000	0.0000	0.0000	0.0000	0.0000	0.0000	0.0000	3.0000	9.0000	6.0000	4.0000	9.0000	21.0000	8.0000	5.0000	6.0000	2.0000	0.0000	4.0000	11.0000	2.0000	4.0000	13.0000	6.0000	1.0000	6.0000	6.0000	6.0000	10.0000	3.0000	12.0000	1.0000	6.0000	3.0000	4.0000	4.0000	10.0000	4.0000	6.0000	5.0000	2.0000	0.0000	625.0000	0.0000	0.0000	8.0000	3.0000	3.0000	3.0000	4.0000	8.0000	11.0000	11.0000	9.0000	11.0000	3.0000	2.0000	1.0000	2.0000	7.0000	7.0000	0.0000	6.0000	2.0000	3.0000	4.0000	10.0000	4.0000	6.0000	2.0000	5.0000	8.0000	6.0000	4.0000	8.0000	10.0000	5.0000	5.0000	11.0000	7.0000	3.0000	4.0000	5.0000	2.0000	6.0000	5.0000	7.0000	4.0000	6.0000	10.0000	3.0000	11.0000	6.0000	4.0000	16.0000	5.0000	8.0000	7.0000	8.0000	11.0000	9.0000	8.0000	7.0000	10.0000	7.0000	4.0000	9.0000	8.0000	5.0000	5.0000	4.0000	10.0000	1.0000	2.0000	4.0000	6.0000	1.0000	10.0000	4.0000	11.0000	6.0000	5.0000	1.0000	5.0000	4.0000	9.0000	5.0000	8.0000	6.0000	5.0000	5.0000	5.0000	10.0000	2.0000	10.0000	9.0000	10.0000	10.0000	4.0000	32.0000	21.0000	112.0000	27.0000	3.0000	6.0000	6.0000	5.0000	11.0000	8.0000	5.0000	9.0000	8.0000	1.0000	5.0000	8.0000	5.0000	0.0000	5.0000	5.0000	6.0000	9.0000	4.0000	17.0000	1.0000	2.0000	7.0000	5.0000	11.0000	6.0000	8.0000	7.0000	13.0000	4.0000	5.0000	7.0000	13.0000	5.0000	4.0000	14.0000	11.0000	2.0000	5.0000	1.0000	14.0000	1.0000	4.0000	5.0000	4.0000	13.0000	5.0000	4.0000	7.0000	3.0000	3.0000	3.0000	5.0000	3.0000	6.0000	18.0000	3.0000	6.0000	6.0000	7.0000	5.0000	9.0000	1.0000	2.0000	5.0000	4.0000	8.0000	1.0000	4.0000	2.0000	1.0000	6.0000	6.0000	3.0000	4.0000	18.0000	10.0000	9.0000	9.0000	12.0000	10.0000	2.0000	5.0000	7.0000	10.0000	10.0000	2.0000	2.0000	5.0000	5.0000	6.0000	10.0000	5.0000	0.0000	12.0000	7.0000	9.0000	10.0000	13.0000	7.0000	10.0000	5.0000	2.0000	3.0000	7.0000	9.0000	6.0000	21.0000	5.0000	4.0000	3.0000	9.0000	12.0000	9.0000	8.0000	14.0000	4.0000	8.0000	3.0000	5.0000	7.0000	8.0000	6.0000	10.0000	3.0000	3.0000	8.0000	13.0000	2.0000	0.0000	0.0000	0.0000	0.0000	0.0000	0.0000	0.0000	0.0000	0.0000	0.0000	0.0000	0.0000	0.0000	1.0000	1.0000	0.0000	1.0000	0.0000	0.0000	0.0000	0.0000	0.0000	0.0000	0.0000	0.0000	0.0000	0.0000	0.0000	0.0000	0.0000	0.0000	0.0000	0.0000	0.0000	0.0000	0.0000	0.0000	0.0000	0.0000	0.0000	0.0000	0.0000	0.0000	0.0000	0.0000	0.0000	0.0000	0.0000	0.0000	0.0000	0.0000	0.0000	0.0000	0.0000	0.0000	0.0000	0.0000	0.0000	0.0000	0.0000	0.0000	0.0000	0.0000	0.0000	0.0000	0.0000	0.0000	0.0000	0.0000	0.0000	0.0000	0.0000	0.0000	0.0000	0.0000	0.0000	0.0000	0.0000	0.0000	0.0000	0.0000	0.0000	0.0000	0.0000	0.0000	0.0000	0.0000	0.0000	0.0000	0.0000	0.0000	0.0000	0.0000	0.0000	0.0000	0.0000	0.0000	0.0000	0.0000	0.0000	0.0000	0.0000	0.0000	0.0000	0.0000	0.0000	0.0000	0.0000	0.0000	0.0000	0.0000	0.0000	0.0000	0.0000	0.0000	0.0000	0.0000	0.0000	0.0000	0.0000	0.0000	0.0000	0.0000	0.0000	0.0000	0.0000	0.0000	0.0000	0.0000	0.0000	0.0000	0.0000	0.0000	0.0000	0.0000	0.0000	0.0000	0.0000	0.0000	0.0000	0.0000	0.0000	0.0000	0.0000	0.0000	0.0000	0.0000	0.0000	0.0000	0.0000	0.0000	0.0000	0.0000	0.0000	0.0000	0.0000	0.0000	0.0000	0.0000	0.0000	0.0000	0.0000	0.0000	0.0000	0.0000	0.0000	0.0000	0.0000	0.0000	0.0000	0.0000	0.0000	0.0000	0.0000	0.0000	0.0000	0.0000	0.0000	0.0000	0.0000	0.0000	0.0000	0.0000	0.0000	0.0000	0.0000	0.0000	0.0000	0.0000	0.0000	0.0000	0.0000	0.0000	0.0000	0.0000	0.0000	0.0000	0.0000	0.0000	0.0000	0.0000	0.0000	0.0000	0.0000	0.0000	0.0000	0.0000	0.0000	0.0000	0.0000	0.0000	0.0000	0.0000	0.0000	0.0000	0.0000	0.0000	0.0000	0.0000	0.0000	0.0000	0.0000	0.0000	0.0000	0.0000	0.0000	0.0000	0.0000	0.0000	0.0000	0.0000	0.0000	0.0000	0.0000	0.0000	0.0000	0.0000	0.0000	0.0000	0.0000	0.0000	0.0000	0.0000	0.0000	0.0000	0.0000	0.0000	0.0000	0.0000	0.0000	0.0000	0.0000	0.0000	0.0000	0.0000	0.0000	0.0000	0.0000	0.0000	0.0000	0.0000	0.0000	0.0000	0.0000	0.0000	0.0000	0.0000	0.0000	0.0000	0.0000	0.0000	0.0000	0.0000	0.0000	0.0000	0.0000	0.0000	0.0000	0.0000	0.0000	0.0000	0.0000	0.0000
REACTIVITY:55	0.0000	0.0000	0.0000	0.0000	0.0000	0.0000	0.0000	0.0000	0.0000	0.0000	0.0000	0.0000	0.0000	0.0000	0.0000	0.0000	0.0000	1.0000	9.0000	1.0000	8.0000	0.0000	14.0000	15.0000	3.0000	4.0000	2.0000	7.0000	4.0000	10.0000	2.0000	7.0000	2.0000	5.0000	2.0000	3.0000	3.0000	5.0000	13.0000	10.0000	8.0000	2.0000	6.0000	6.0000	7.0000	2.0000	3.0000	5.0000	5.0000	3.0000	6.0000	5.0000	0.0000	802.0000	0.0000	2.0000	4.0000	8.0000	4.0000	10.0000	10.0000	9.0000	8.0000	1.0000	9.0000	3.0000	1.0000	7.0000	2.0000	12.0000	3.0000	2.0000	7.0000	6.0000	1.0000	0.0000	5.0000	10.0000	8.0000	6.0000	14.0000	8.0000	6.0000	6.0000	2.0000	2.0000	8.0000	2.0000	7.0000	5.0000	11.0000	12.0000	2.0000	7.0000	13.0000	7.0000	14.0000	7.0000	6.0000	4.0000	10.0000	10.0000	11.0000	10.0000	9.0000	7.0000	15.0000	3.0000	14.0000	9.0000	7.0000	5.0000	6.0000	9.0000	5.0000	12.0000	4.0000	13.0000	4.0000	4.0000	5.0000	14.0000	1.0000	1.0000	10.0000	7.0000	3.0000	7.0000	2.0000	9.0000	3.0000	7.0000	15.0000	8.0000	8.0000	6.0000	4.0000	3.0000	5.0000	7.0000	3.0000	1.0000	7.0000	13.0000	3.0000	5.0000	3.0000	6.0000	3.0000	37.0000	40.0000	173.0000	29.0000	6.0000	7.0000	3.0000	7.0000	4.0000	5.0000	3.0000	8.0000	6.0000	6.0000	6.0000	10.0000	5.0000	5.0000	8.0000	7.0000	3.0000	10.0000	5.0000	9.0000	8.0000	10.0000	10.0000	13.0000	5.0000	5.0000	11.0000	6.0000	6.0000	3.0000	5.0000	4.0000	10.0000	0.0000	6.0000	6.0000	6.0000	12.0000	4.0000	3.0000	5.0000	9.0000	8.0000	8.0000	6.0000	16.0000	7.0000	7.0000	3.0000	9.0000	10.0000	11.0000	5.0000	6.0000	6.0000	12.0000	4.0000	14.0000	7.0000	5.0000	3.0000	6.0000	16.0000	12.0000	3.0000	4.0000	15.0000	5.0000	8.0000	7.0000	2.0000	9.0000	5.0000	3.0000	8.0000	13.0000	8.0000	21.0000	18.0000	10.0000	3.0000	6.0000	16.0000	7.0000	12.0000	14.0000	8.0000	2.0000	6.0000	8.0000	10.0000	12.0000	7.0000	6.0000	6.0000	22.0000	9.0000	15.0000	14.0000	10.0000	6.0000	3.0000	10.0000	6.0000	13.0000	19.0000	8.0000	26.0000	17.0000	6.0000	9.0000	4.0000	16.0000	5.0000	15.0000	18.0000	4.0000	11.0000	9.0000	0.0000	8.0000	11.0000	11.0000	11.0000	5.0000	12.0000	26.0000	5.0000	3.0000	1.0000	0.0000	1.0000	0.0000	0.0000	0.0000	0.0000	0.0000	0.0000	0.0000	0.0000	0.0000	1.0000	1.0000	0.0000	0.0000	0.0000	0.0000	0.0000	0.0000	0.0000	0.0000	0.0000	0.0000	0.0000	0.0000	0.0000	0.0000	0.0000	0.0000	0.0000	0.0000	0.0000	0.0000	0.0000	0.0000	0.0000	0.0000	0.0000	0.0000	0.0000	0.0000	0.0000	0.0000	0.0000	0.0000	0.0000	0.0000	0.0000	0.0000	0.0000	0.0000	0.0000	0.0000	0.0000	0.0000	0.0000	0.0000	0.0000	0.0000	0.0000	0.0000	0.0000	0.0000	0.0000	0.0000	0.0000	0.0000	0.0000	0.0000	0.0000	0.0000	0.0000	0.0000	0.0000	0.0000	0.0000	0.0000	0.0000	0.0000	0.0000	0.0000	0.0000	0.0000	0.0000	0.0000	0.0000	0.0000	0.0000	0.0000	0.0000	0.0000	0.0000	0.0000	0.0000	0.0000	0.0000	0.0000	0.0000	0.0000	0.0000	0.0000	0.0000	0.0000	0.0000	0.0000	0.0000	0.0000	0.0000	0.0000	0.0000	0.0000	0.0000	0.0000	0.0000	0.0000	0.0000	0.0000	0.0000	0.0000	0.0000	0.0000	0.0000	0.0000	0.0000	0.0000	0.0000	0.0000	0.0000	0.0000	0.0000	0.0000	0.0000	0.0000	0.0000	0.0000	0.0000	0.0000	0.0000	0.0000	0.0000	0.0000	0.0000	0.0000	0.0000	0.0000	0.0000	0.0000	0.0000	0.0000	0.0000	0.0000	0.0000	0.0000	0.0000	0.0000	0.0000	0.0000	0.0000	0.0000	0.0000	0.0000	0.0000	0.0000	0.0000	0.0000	0.0000	0.0000	0.0000	0.0000	0.0000	0.0000	0.0000	0.0000	0.0000	0.0000	0.0000	0.0000	0.0000	0.0000	0.0000	0.0000	0.0000	0.0000	0.0000	0.0000	0.0000	0.0000	0.0000	0.0000	0.0000	0.0000	0.0000	0.0000	0.0000	0.0000	0.0000	0.0000	0.0000	0.0000	0.0000	0.0000	0.0000	0.0000	0.0000	0.0000	0.0000	0.0000	0.0000	0.0000	0.0000	0.0000	0.0000	0.0000	0.0000	0.0000	0.0000	0.0000	0.0000	0.0000	0.0000	0.0000	0.0000	0.0000	0.0000	0.0000	0.0000	0.0000	0.0000	0.0000	0.0000	0.0000	0.0000	0.0000	0.0000	0.0000	0.0000	0.0000	0.0000	0.0000	0.0000	0.0000	0.0000	0.0000	0.0000	0.0000	0.0000	0.0000	0.0000	0.0000	0.0000	0.0000	0.0000	0.0000	0.0000	0.0000	0.0000	0.0000	0.0000	0.0000	0.0000	0.0000	0.0000	0.0000	0.0000	0.0000	0.0000	0.0000	0.0000	0.0000	0.0000	0.0000	0.0000	0.0000	0.0000	0.0000	0.0000	0.0000	0.0000	0.0000	0.0000	0.0000	0.0000
REACTIVITY:56	0.0000	0.0000	0.0000	0.0000	0.0000	0.0000	0.0000	0.0000	0.0000	0.0000	0.0000	0.0000	0.0000	0.0000	0.0000	0.0000	0.0000	2.0000	20.0000	2.0000	9.0000	7.0000	21.0000	12.0000	6.0000	4.0000	5.0000	7.0000	4.0000	11.0000	5.0000	10.0000	7.0000	7.0000	5.0000	3.0000	3.0000	11.0000	18.0000	8.0000	12.0000	2.0000	6.0000	11.0000	15.0000	7.0000	5.0000	7.0000	3.0000	8.0000	10.0000	2.0000	0.0000	0.0000	1005.0000	0.0000	7.0000	5.0000	14.0000	9.0000	10.0000	5.0000	9.0000	7.0000	16.0000	4.0000	5.0000	3.0000	8.0000	8.0000	9.0000	6.0000	11.0000	8.0000	16.0000	3.0000	5.0000	8.0000	8.0000	9.0000	13.0000	13.0000	12.0000	6.0000	5.0000	9.0000	16.0000	8.0000	5.0000	4.0000	7.0000	12.0000	11.0000	8.0000	6.0000	12.0000	14.0000	6.0000	5.0000	9.0000	10.0000	8.0000	8.0000	12.0000	14.0000	8.0000	6.0000	8.0000	8.0000	5.0000	15.0000	12.0000	16.0000	25.0000	14.0000	14.0000	17.0000	2.0000	9.0000	12.0000	1.0000	8.0000	5.0000	10.0000	16.0000	21.0000	9.0000	11.0000	6.0000	15.0000	4.0000	8.0000	11.0000	6.0000	13.0000	7.0000	6.0000	10.0000	8.0000	9.0000	12.0000	10.0000	9.0000	8.0000	15.0000	3.0000	15.0000	7.0000	9.0000	57.0000	43.0000	162.0000	46.0000	8.0000	14.0000	19.0000	20.0000	5.0000	9.0000	7.0000	15.0000	11.0000	9.0000	17.0000	13.0000	12.0000	6.0000	8.0000	13.0000	17.0000	17.0000	8.0000	24.0000	7.0000	15.0000	21.0000	15.0000	10.0000	5.0000	7.0000	10.0000	11.0000	3.0000	5.0000	17.0000	13.0000	11.0000	10.0000	7.0000	11.0000	8.0000	12.0000	8.0000	16.0000	9.0000	14.0000	8.0000	13.0000	14.0000	12.0000	12.0000	10.0000	11.0000	13.0000	12.0000	9.0000	3.0000	9.0000	10.0000	24.0000	9.0000	6.0000	8.0000	3.0000	5.0000	14.0000	6.0000	5.0000	4.0000	13.0000	2.0000	10.0000	9.0000	2.0000	9.0000	4.0000	6.0000	3.0000	20.0000	5.0000	27.0000	18.0000	29.0000	16.0000	8.0000	12.0000	9.0000	8.0000	14.0000	8.0000	9.0000	13.0000	8.0000	9.0000	14.0000	7.0000	2.0000	4.0000	15.0000	28.0000	16.0000	9.0000	14.0000	11.0000	13.0000	14.0000	17.0000	20.0000	17.0000	14.0000	29.0000	9.0000	3.0000	11.0000	12.0000	24.0000	10.0000	6.0000	17.0000	10.0000	2.0000	1.0000	6.0000	12.0000	14.0000	27.0000	10.0000	8.0000	2.0000	29.0000	9.0000	2.0000	0.0000	0.0000	0.0000	0.0000	0.0000	0.0000	0.0000	0.0000	0.0000	0.0000	1.0000	0.0000	0.0000	3.0000	0.0000	0.0000	0.0000	0.0000	0.0000	0.0000	0.0000	0.0000	0.0000	0.0000	0.0000	0.0000	0.0000	0.0000	0.0000	0.0000	0.0000	0.0000	0.0000	0.0000	0.0000	0.0000	0.0000	0.0000	0.0000	0.0000	0.0000	0.0000	0.0000	0.0000	0.0000	0.0000	0.0000	0.0000	0.0000	0.0000	0.0000	0.0000	0.0000	0.0000	0.0000	0.0000	0.0000	0.0000	0.0000	0.0000	0.0000	0.0000	0.0000	0.0000	0.0000	0.0000	0.0000	0.0000	0.0000	0.0000	0.0000	0.0000	0.0000	0.0000	0.0000	0.0000	0.0000	0.0000	0.0000	0.0000	0.0000	0.0000	0.0000	0.0000	0.0000	0.0000	0.0000	0.0000	0.0000	0.0000	0.0000	0.0000	0.0000	0.0000	0.0000	0.0000	0.0000	0.0000	0.0000	0.0000	0.0000	0.0000	0.0000	0.0000	0.0000	0.0000	0.0000	0.0000	0.0000	0.0000	0.0000	0.0000	0.0000	0.0000	0.0000	0.0000	0.0000	0.0000	0.0000	0.0000	0.0000	0.0000	0.0000	0.0000	0.0000	0.0000	0.0000	0.0000	0.0000	0.0000	0.0000	0.0000	0.0000	0.0000	0.0000	0.0000	0.0000	0.0000	0.0000	0.0000	0.0000	0.0000	0.0000	0.0000	0.0000	0.0000	0.0000	0.0000	0.0000	0.0000	0.0000	0.0000	0.0000	0.0000	0.0000	0.0000	0.0000	0.0000	0.0000	0.0000	0.0000	0.0000	0.0000	0.0000	0.0000	0.0000	0.0000	0.0000	0.0000	0.0000	0.0000	0.0000	0.0000	0.0000	0.0000	0.0000	0.0000	0.0000	0.0000	0.0000	0.0000	0.0000	0.0000	0.0000	0.0000	0.0000	0.0000	0.0000	0.0000	0.0000	0.0000	0.0000	0.0000	0.0000	0.0000	0.0000	0.0000	0.0000	0.0000	0.0000	0.0000	0.0000	0.0000	0.0000	0.0000	0.0000	0.0000	0.0000	0.0000	0.0000	0.0000	0.0000	0.0000	0.0000	0.0000	0.0000	0.0000	0.0000	0.0000	0.0000	0.0000	0.0000	0.0000	0.0000	0.0000	0.0000	0.0000	0.0000	0.0000	0.0000	0.0000	0.0000	0.0000	0.0000	0.0000	0.0000	0.0000	0.0000	0.0000	0.0000	0.0000	0.0000	0.0000	0.0000	0.0000	0.0000	0.0000	0.0000	0.0000	0.0000	0.0000	0.0000	0.0000	0.0000	0.0000	0.0000	0.0000	0.0000	0.0000	0.0000	0.0000	0.0000	0.0000	0.0000	0.0000	0.0000	0.0000	0.0000	0.0000	0.0000	0.0000	0.0000	0.0000	0.0000	0.0000	0.0000	0.0000	0.0000	0.0000	0.0000	0.0000	0.0000	0.0000
REACTIVITY:57	0.0000	0.0000	0.0000	0.0000	0.0000	0.0000	0.0000	0.0000	0.0000	0.0000	0.0000	0.0000	0.0000	0.0000	0.0000	0.0000	0.0000	1.0000	6.0000	5.0000	3.0000	2.0000	13.0000	7.0000	7.0000	4.0000	3.0000	2.0000	6.0000	14.0000	7.0000	0.0000	2.0000	4.0000	6.0000	7.0000	3.0000	3.0000	8.0000	6.0000	9.0000	5.0000	4.0000	2.0000	4.0000	3.0000	6.0000	12.0000	5.0000	2.0000	6.0000	4.0000	8.0000	2.0000	0.0000	678.0000	0.0000	0.0000	5.0000	8.0000	12.0000	1.0000	5.0000	5.0000	5.0000	5.0000	3.0000	5.0000	2.0000	8.0000	2.0000	1.0000	8.0000	3.0000	2.0000	3.0000	6.0000	3.0000	8.0000	7.0000	4.0000	5.0000	5.0000	4.0000	8.0000	11.0000	14.0000	5.0000	5.0000	7.0000	10.0000	1.0000	9.0000	1.0000	9.0000	6.0000	7.0000	6.0000	4.0000	4.0000	4.0000	13.0000	4.0000	10.0000	10.0000	6.0000	7.0000	7.0000	8.0000	5.0000	6.0000	7.0000	8.0000	8.0000	7.0000	7.0000	14.0000	7.0000	2.0000	5.0000	5.0000	4.0000	2.0000	5.0000	5.0000	6.0000	9.0000	9.0000	2.0000	16.0000	8.0000	9.0000	14.0000	10.0000	7.0000	5.0000	9.0000	1.0000	1.0000	4.0000	5.0000	2.0000	8.0000	6.0000	6.0000	11.0000	6.0000	4.0000	5.0000	51.0000	25.0000	100.0000	35.0000	8.0000	5.0000	2.0000	6.0000	5.0000	5.0000	5.0000	13.0000	4.0000	5.0000	7.0000	9.0000	2.0000	3.0000	9.0000	4.0000	16.0000	4.0000	4.0000	13.0000	2.0000	5.0000	16.0000	8.0000	7.0000	5.0000	8.0000	5.0000	8.0000	4.0000	4.0000	8.0000	6.0000	2.0000	6.0000	8.0000	11.0000	7.0000	10.0000	1.0000	9.0000	5.0000	4.0000	6.0000	7.0000	7.0000	10.0000	10.0000	6.0000	6.0000	8.0000	6.0000	4.0000	3.0000	8.0000	1.0000	6.0000	5.0000	8.0000	2.0000	3.0000	8.0000	5.0000	2.0000	4.0000	9.0000	7.0000	7.0000	7.0000	16.0000	1.0000	7.0000	8.0000	11.0000	3.0000	16.0000	10.0000	16.0000	11.0000	13.0000	7.0000	11.0000	22.0000	10.0000	6.0000	6.0000	4.0000	8.0000	4.0000	3.0000	4.0000	9.0000	4.0000	0.0000	6.0000	5.0000	5.0000	9.0000	6.0000	10.0000	10.0000	1.0000	6.0000	6.0000	16.0000	6.0000	10.0000	20.0000	6.0000	7.0000	6.0000	7.0000	23.0000	9.0000	14.0000	15.0000	3.0000	2.0000	5.0000	1.0000	9.0000	18.0000	12.0000	7.0000	7.0000	3.0000	12.0000	3.0000	2.0000	0.0000	0.0000	0.0000	0.0000	0.0000	0.0000	0.0000	0.0000	0.0000	0.0000	0.0000	0.0000	1.0000	0.0000	0.0000	0.0000	0.0000	0.0000	0.0000	0.0000	0.0000	0.0000	0.0000	0.0000	0.0000	0.0000	0.0000	0.0000	0.0000	0.0000	0.0000	0.0000	0.0000	0.0000	0.0000	0.0000	0.0000	0.0000	0.0000	0.0000	0.0000	0.0000	0.0000	0.0000	0.0000	0.0000	0.0000	0.0000	0.0000	0.0000	0.0000	0.0000	0.0000	0.0000	0.0000	0.0000	0.0000	0.0000	0.0000	0.0000	0.0000	0.0000	0.0000	0.0000	0.0000	0.0000	0.0000	0.0000	0.0000	0.0000	0.0000	0.0000	0.0000	0.0000	0.0000	0.0000	0.0000	0.0000	0.0000	0.0000	0.0000	0.0000	0.0000	0.0000	0.0000	0.0000	0.0000	0.0000	0.0000	0.0000	0.0000	0.0000	0.0000	0.0000	0.0000	0.0000	0.0000	0.0000	0.0000	0.0000	0.0000	0.0000	0.0000	0.0000	0.0000	0.0000	0.0000	0.0000	0.0000	0.0000	0.0000	0.0000	0.0000	0.0000	0.0000	0.0000	0.0000	0.0000	0.0000	0.0000	0.0000	0.0000	0.0000	0.0000	0.0000	0.0000	0.0000	0.0000	0.0000	0.0000	0.0000	0.0000	0.0000	0.0000	0.0000	0.0000	0.0000	0.0000	0.0000	0.0000	0.0000	0.0000	0.0000	0.0000	0.0000	0.0000	0.0000	0.0000	0.0000	0.0000	0.0000	0.0000	0.0000	0.0000	0.0000	0.0000	0.0000	0.0000	0.0000	0.0000	0.0000	0.0000	0.0000	0.0000	0.0000	0.0000	0.0000	0.0000	0.0000	0.0000	0.0000	0.0000	0.0000	0.0000	0.0000	0.0000	0.0000	0.0000	0.0000	0.0000	0.0000	0.0000	0.0000	0.0000	0.0000	0.0000	0.0000	0.0000	0.0000	0.0000	0.0000	0.0000	0.0000	0.0000	0.0000	0.0000	0.0000	0.0000	0.0000	0.0000	0.0000	0.0000	0.0000	0.0000	0.0000	0.0000	0.0000	0.0000	0.0000	0.0000	0.0000	0.0000	0.0000	0.0000	0.0000	0.0000	0.0000	0.0000	0.0000	0.0000	0.0000	0.0000	0.0000	0.0000	0.0000	0.0000	0.0000	0.0000	0.0000	0.0000	0.0000	0.0000	0.0000	0.0000	0.0000	0.0000	0.0000	0.0000	0.0000	0.0000	0.0000	0.0000	0.0000	0.0000	0.0000	0.0000	0.0000	0.0000	0.0000	0.0000	0.0000	0.0000	0.0000	0.0000	0.0000	0.0000	0.0000	0.0000	0.0000	0.0000	0.0000	0.0000	0.0000	0.0000	0.0000	0.0000	0.0000	0.0000	0.0000	0.0000	0.0000	0.0000	0.0000	0.0000	0.0000	0.0000	0.0000	0.0000	0.0000	0.0000	0.0000	0.0000	0.0000
REACTIVITY:58	0.0000	0.0000	0.0000	0.0000	0.0000	0.0000	0.0000	0.0000	0.0000	0.0000	0.0000	0.0000	0.0000	0.0000	0.0000	0.0000	0.0000	2.0000	8.0000	6.0000	4.0000	8.0000	16.0000	15.0000	4.0000	2.0000	5.0000	5.0000	7.0000	10.0000	1.0000	7.0000	2.0000	6.0000	10.0000	6.0000	8.0000	6.0000	21.0000	5.0000	14.0000	10.0000	7.0000	2.0000	11.0000	13.0000	8.0000	9.0000	9.0000	4.0000	3.0000	5.0000	3.0000	4.0000	7.0000	0.0000	863.0000	0.0000	3.0000	5.0000	8.0000	24.0000	16.0000	5.0000	4.0000	4.0000	7.0000	9.0000	12.0000	15.0000	15.0000	8.0000	8.0000	5.0000	7.0000	1.0000	8.0000	2.0000	7.0000	6.0000	11.0000	17.0000	5.0000	5.0000	5.0000	7.0000	15.0000	9.0000	10.0000	8.0000	13.0000	8.0000	10.0000	6.0000	10.0000	10.0000	8.0000	8.0000	12.0000	11.0000	6.0000	20.0000	13.0000	9.0000	8.0000	8.0000	4.0000	8.0000	14.0000	9.0000	14.0000	16.0000	10.0000	12.0000	20.0000	6.0000	19.0000	6.0000	7.0000	12.0000	3.0000	7.0000	4.0000	6.0000	10.0000	8.0000	12.0000	6.0000	7.0000	13.0000	3.0000	4.0000	7.0000	5.0000	11.0000	11.0000	6.0000	8.0000	13.0000	6.0000	7.0000	11.0000	12.0000	11.0000	6.0000	8.0000	4.0000	5.0000	2.0000	42.0000	49.0000	176.0000	42.0000	6.0000	11.0000	8.0000	8.0000	13.0000	6.0000	2.0000	11.0000	12.0000	9.0000	12.0000	9.0000	8.0000	8.0000	14.0000	11.0000	12.0000	14.0000	5.0000	11.0000	5.0000	3.0000	8.0000	15.0000	16.0000	7.0000	6.0000	8.0000	13.0000	5.0000	6.0000	6.0000	6.0000	8.0000	6.0000	5.0000	8.0000	8.0000	16.0000	2.0000	8.0000	6.0000	9.0000	4.0000	10.0000	6.0000	13.0000	7.0000	5.0000	6.0000	8.0000	6.0000	5.0000	10.0000	4.0000	11.0000	8.0000	11.0000	2.0000	5.0000	2.0000	10.0000	7.0000	6.0000	4.0000	13.0000	17.0000	1.0000	2.0000	5.0000	0.0000	5.0000	3.0000	9.0000	11.0000	26.0000	12.0000	23.0000	6.0000	10.0000	7.0000	8.0000	9.0000	14.0000	8.0000	13.0000	11.0000	4.0000	14.0000	8.0000	10.0000	17.0000	9.0000	6.0000	8.0000	11.0000	9.0000	16.0000	13.0000	13.0000	10.0000	9.0000	12.0000	9.0000	16.0000	19.0000	15.0000	22.0000	12.0000	7.0000	11.0000	13.0000	23.0000	26.0000	9.0000	15.0000	8.0000	3.0000	6.0000	2.0000	9.0000	18.0000	12.0000	8.0000	7.0000	8.0000	23.0000	9.0000	3.0000	0.0000	0.0000	0.0000	1.0000	0.0000	0.0000	0.0000	1.0000	0.0000	0.0000	2.0000	0.0000	0.0000	0.0000	1.0000	0.0000	1.0000	0.0000	0.0000	0.0000	0.0000	0.0000	0.0000	0.0000	0.0000	0.0000	0.0000	0.0000	0.0000	0.0000	0.0000	0.0000	0.0000	0.0000	0.0000	0.0000	0.0000	0.0000	0.0000	0.0000	0.0000	0.0000	0.0000	0.0000	0.0000	0.0000	0.0000	0.0000	0.0000	0.0000	0.0000	0.0000	0.0000	0.0000	0.0000	0.0000	0.0000	0.0000	0.0000	0.0000	0.0000	0.0000	0.0000	0.0000	0.0000	0.0000	0.0000	0.0000	0.0000	0.0000	0.0000	0.0000	0.0000	0.0000	0.0000	0.0000	0.0000	0.0000	0.0000	0.0000	0.0000	0.0000	0.0000	0.0000	0.0000	0.0000	0.0000	0.0000	0.0000	0.0000	0.0000	0.0000	0.0000	0.0000	0.0000	0.0000	0.0000	0.0000	0.0000	0.0000	0.0000	0.0000	0.0000	0.0000	0.0000	0.0000	0.0000	0.0000	0.0000	0.0000	0.0000	0.0000	0.0000	0.0000	0.0000	0.0000	0.0000	0.0000	0.0000	0.0000	0.0000	0.0000	0.0000	0.0000	0.0000	0.0000	0.0000	0.0000	0.0000	0.0000	0.0000	0.0000	0.0000	0.0000	0.0000	0.0000	0.0000	0.0000	0.0000	0.0000	0.0000	0.0000	0.0000	0.0000	0.0000	0.0000	0.0000	0.0000	0.0000	0.0000	0.0000	0.0000	0.0000	0.0000	0.0000	0.0000	0.0000	0.0000	0.0000	0.0000	0.0000	0.0000	0.0000	0.0000	0.0000	0.0000	0.0000	0.0000	0.0000	0.0000	0.0000	0.0000	0.0000	0.0000	0.0000	0.0000	0.0000	0.0000	0.0000	0.0000	0.0000	0.0000	0.0000	0.0000	0.0000	0.0000	0.0000	0.0000	0.0000	0.0000	0.0000	0.0000	0.0000	0.0000	0.0000	0.0000	0.0000	0.0000	0.0000	0.0000	0.0000	0.0000	0.0000	0.0000	0.0000	0.0000	0.0000	0.0000	0.0000	0.0000	0.0000	0.0000	0.0000	0.0000	0.0000	0.0000	0.0000	0.0000	0.0000	0.0000	0.0000	0.0000	0.0000	0.0000	0.0000	0.0000	0.0000	0.0000	0.0000	0.0000	0.0000	0.0000	0.0000	0.0000	0.0000	0.0000	0.0000	0.0000	0.0000	0.0000	0.0000	0.0000	0.0000	0.0000	0.0000	0.0000	0.0000	0.0000	0.0000	0.0000	0.0000	0.0000	0.0000	0.0000	0.0000	0.0000	0.0000	0.0000	0.0000	0.0000	0.0000	0.0000	0.0000	0.0000	0.0000	0.0000	0.0000	0.0000	0.0000	0.0000	0.0000	0.0000	0.0000	0.0000	0.0000	0.0000	0.0000	0.0000	0.0000	0.0000	0.0000	0.0000	0.0000
REACTIVITY:59	0.0000	0.0000	0.0000	0.0000	0.0000	0.0000	0.0000	0.0000	0.0000	0.0000	0.0000	0.0000	0.0000	0.0000	0.0000	0.0000	0.0000	1.0000	3.0000	2.0000	4.0000	9.0000	14.0000	8.0000	4.0000	3.0000	5.0000	5.0000	3.0000	13.0000	3.0000	3.0000	1.0000	4.0000	7.0000	3.0000	6.0000	7.0000	13.0000	7.0000	11.0000	6.0000	6.0000	2.0000	3.0000	3.0000	5.0000	2.0000	7.0000	6.0000	6.0000	4.0000	3.0000	8.0000	5.0000	0.0000	0.0000	656.0000	0.0000	17.0000	4.0000	6.0000	7.0000	8.0000	5.0000	2.0000	2.0000	4.0000	2.0000	8.0000	5.0000	4.0000	3.0000	7.0000	7.0000	1.0000	4.0000	4.0000	8.0000	8.0000	7.0000	10.0000	5.0000	0.0000	3.0000	11.0000	9.0000	4.0000	5.0000	6.0000	8.0000	10.0000	5.0000	3.0000	7.0000	4.0000	10.0000	4.0000	8.0000	12.0000	2.0000	5.0000	2.0000	4.0000	8.0000	5.0000	7.0000	4.0000	6.0000	4.0000	8.0000	18.0000	9.0000	7.0000	5.0000	8.0000	8.0000	10.0000	9.0000	4.0000	6.0000	6.0000	1.0000	8.0000	8.0000	11.0000	6.0000	7.0000	6.0000	3.0000	2.0000	4.0000	11.0000	10.0000	4.0000	15.0000	10.0000	4.0000	9.0000	2.0000	5.0000	8.0000	14.0000	5.0000	14.0000	0.0000	4.0000	5.0000	7.0000	46.0000	42.0000	102.0000	36.0000	4.0000	8.0000	3.0000	5.0000	3.0000	2.0000	6.0000	7.0000	5.0000	5.0000	6.0000	6.0000	4.0000	2.0000	6.0000	5.0000	9.0000	9.0000	5.0000	13.0000	5.0000	6.0000	9.0000	12.0000	5.0000	3.0000	9.0000	7.0000	5.0000	7.0000	10.0000	10.0000	4.0000	3.0000	5.0000	7.0000	6.0000	10.0000	5.0000	4.0000	5.0000	6.0000	2.0000	4.0000	6.0000	4.0000	6.0000	7.0000	15.0000	9.0000	10.0000	5.0000	8.0000	8.0000	5.0000	10.0000	8.0000	8.0000	7.0000	5.0000	1.0000	5.0000	3.0000	8.0000	1.0000	1.0000	14.0000	5.0000	2.0000	3.0000	0.0000	4.0000	5.0000	4.0000	3.0000	15.0000	2.0000	11.0000	9.0000	16.0000	8.0000	0.0000	12.0000	8.0000	6.0000	7.0000	10.0000	1.0000	8.0000	9.0000	9.0000	6.0000	5.0000	11.0000	7.0000	18.0000	7.0000	8.0000	3.0000	10.0000	7.0000	4.0000	7.0000	4.0000	8.0000	14.0000	16.0000	21.0000	5.0000	11.0000	13.0000	10.0000	18.0000	9.0000	13.0000	16.0000	5.0000	1.0000	5.0000	2.0000	4.0000	9.0000	13.0000	3.0000	6.0000	6.0000	27.0000	5.0000	5.0000	0.0000	0.0000	0.0000	0.0000	0.0000	0.0000	0.0000	0.0000	0.0000	2.0000	1.0000	0.0000	0.0000	1.0000	0.0000	0.0000	0.0000	0.0000	0.0000	0.0000	0.0000	0.0000	0.0000	0.0000	0.0000	0.0000	0.0000	0.0000	0.0000	0.0000	0.0000	0.0000	0.0000	0.0000	0.0000	0.0000	0.0000	0.0000	0.0000	0.0000	0.0000	0.0000	0.0000	0.0000	0.0000	0.0000	0.0000	0.0000	0.0000	0.0000	0.0000	0.0000	0.0000	0.0000	0.0000	0.0000	0.0000	0.0000	0.0000	0.0000	0.0000	0.0000	0.0000	0.0000	0.0000	0.0000	0.0000	0.0000	0.0000	0.0000	0.0000	0.0000	0.0000	0.0000	0.0000	0.0000	0.0000	0.0000	0.0000	0.0000	0.0000	0.0000	0.0000	0.0000	0.0000	0.0000	0.0000	0.0000	0.0000	0.0000	0.0000	0.0000	0.0000	0.0000	0.0000	0.0000	0.0000	0.0000	0.0000	0.0000	0.0000	0.0000	0.0000	0.0000	0.0000	0.0000	0.0000	0.0000	0.0000	0.0000	0.0000	0.0000	0.0000	0.0000	0.0000	0.0000	0.0000	0.0000	0.0000	0.0000	0.0000	0.0000	0.0000	0.0000	0.0000	0.0000	0.0000	0.0000	0.0000	0.0000	0.0000	0.0000	0.0000	0.0000	0.0000	0.0000	0.0000	0.0000	0.0000	0.0000	0.0000	0.0000	0.0000	0.0000	0.0000	0.0000	0.0000	0.0000	0.0000	0.0000	0.0000	0.0000	0.0000	0.0000	0.0000	0.0000	0.0000	0.0000	0.0000	0.0000	0.0000	0.0000	0.0000	0.0000	0.0000	0.0000	0.0000	0.0000	0.0000	0.0000	0.0000	0.0000	0.0000	0.0000	0.0000	0.0000	0.0000	0.0000	0.0000	0.0000	0.0000	0.0000	0.0000	0.0000	0.0000	0.0000	0.0000	0.0000	0.0000	0.0000	0.0000	0.0000	0.0000	0.0000	0.0000	0.0000	0.0000	0.0000	0.0000	0.0000	0.0000	0.0000	0.0000	0.0000	0.0000	0.0000	0.0000	0.0000	0.0000	0.0000	0.0000	0.0000	0.0000	0.0000	0.0000	0.0000	0.0000	0.0000	0.0000	0.0000	0.0000	0.0000	0.0000	0.0000	0.0000	0.0000	0.0000	0.0000	0.0000	0.0000	0.0000	0.0000	0.0000	0.0000	0.0000	0.0000	0.0000	0.0000	0.0000	0.0000	0.0000	0.0000	0.0000	0.0000	0.0000	0.0000	0.0000	0.0000	0.0000	0.0000	0.0000	0.0000	0.0000	0.0000	0.0000	0.0000	0.0000	0.0000	0.0000	0.0000	0.0000	0.0000	0.0000	0.0000	0.0000	0.0000	0.0000	0.0000	0.0000	0.0000	0.0000	0.0000	0.0000	0.0000	0.0000	0.0000	0.0000	0.0000	0.0000	0.0000	0.0000	0.0000	0.0000
REACTIVITY:60	0.0000	0.0000	0.0000	0.0000	0.0000	0.0000	0.0000	0.0000	0.0000	0.0000	0.0000	0.0000	0.0000	0.0000	0.0000	0.0000	0.0000	1.0000	8.0000	4.0000	11.0000	8.0000	18.0000	19.0000	8.0000	4.0000	8.0000	4.0000	5.0000	16.0000	4.0000	7.0000	8.0000	12.0000	13.0000	5.0000	7.0000	16.0000	17.0000	9.0000	21.0000	9.0000	14.0000	6.0000	7.0000	14.0000	13.0000	8.0000	10.0000	11.0000	7.0000	5.0000	3.0000	4.0000	14.0000	5.0000	3.0000	0.0000	1159.0000	0.0000	15.0000	5.0000	10.0000	14.0000	13.0000	3.0000	4.0000	4.0000	7.0000	22.0000	8.0000	3.0000	8.0000	6.0000	4.0000	4.0000	5.0000	9.0000	6.0000	8.0000	14.0000	7.0000	10.0000	6.0000	10.0000	12.0000	19.0000	6.0000	12.0000	15.0000	21.0000	9.0000	13.0000	20.0000	8.0000	11.0000	12.0000	12.0000	14.0000	8.0000	6.0000	13.0000	9.0000	11.0000	16.0000	3.0000	8.0000	3.0000	7.0000	19.0000	18.0000	14.0000	13.0000	15.0000	27.0000	12.0000	13.0000	12.0000	18.0000	13.0000	5.0000	15.0000	4.0000	17.0000	11.0000	14.0000	8.0000	14.0000	5.0000	6.0000	13.0000	14.0000	10.0000	11.0000	7.0000	16.0000	11.0000	14.0000	10.0000	8.0000	6.0000	2.0000	5.0000	14.0000	9.0000	7.0000	7.0000	7.0000	10.0000	64.0000	65.0000	163.0000	40.0000	11.0000	14.0000	13.0000	17.0000	2.0000	12.0000	4.0000	14.0000	12.0000	12.0000	12.0000	5.0000	6.0000	8.0000	7.0000	16.0000	5.0000	11.0000	6.0000	18.0000	3.0000	7.0000	22.0000	13.0000	6.0000	4.0000	13.0000	16.0000	10.0000	5.0000	4.0000	6.0000	14.0000	6.0000	7.0000	12.0000	19.0000	15.0000	13.0000	12.0000	18.0000	9.0000	13.0000	11.0000	7.0000	16.0000	11.0000	10.0000	9.0000	13.0000	17.0000	7.0000	7.0000	7.0000	10.0000	8.0000	7.0000	2.0000	13.0000	4.0000	11.0000	8.0000	4.0000	16.0000	6.0000	7.0000	7.0000	11.0000	11.0000	11.0000	6.0000	22.0000	13.0000	13.0000	4.0000	19.0000	16.0000	39.0000	9.0000	27.0000	12.0000	10.0000	12.0000	8.0000	13.0000	10.0000	15.0000	1.0000	22.0000	11.0000	13.0000	8.0000	9.0000	8.0000	5.0000	14.0000	12.0000	12.0000	13.0000	19.0000	10.0000	4.0000	10.0000	16.0000	12.0000	18.0000	22.0000	28.0000	9.0000	8.0000	13.0000	14.0000	10.0000	15.0000	14.0000	26.0000	18.0000	11.0000	8.0000	3.0000	6.0000	11.0000	12.0000	13.0000	7.0000	6.0000	46.0000	5.0000	4.0000	0.0000	0.0000	0.0000	0.0000	0.0000	0.0000	0.0000	2.0000	1.0000	0.0000	1.0000	1.0000	0.0000	1.0000	0.0000	0.0000	0.0000	0.0000	0.0000	0.0000	0.0000	0.0000	0.0000	1.0000	0.0000	0.0000	0.0000	0.0000	0.0000	0.0000	0.0000	0.0000	0.0000	0.0000	0.0000	0.0000	0.0000	0.0000	0.0000	0.0000	0.0000	0.0000	0.0000	0.0000	0.0000	0.0000	0.0000	0.0000	0.0000	0.0000	0.0000	0.0000	0.0000	1.0000	0.0000	0.0000	0.0000	0.0000	0.0000	0.0000	0.0000	0.0000	0.0000	0.0000	0.0000	0.0000	0.0000	0.0000	0.0000	0.0000	0.0000	0.0000	0.0000	0.0000	0.0000	0.0000	0.0000	0.0000	0.0000	0.0000	0.0000	0.0000	0.0000	0.0000	0.0000	0.0000	0.0000	0.0000	0.0000	0.0000	0.0000	0.0000	0.0000	0.0000	0.0000	0.0000	0.0000	0.0000	0.0000	0.0000	0.0000	0.0000	0.0000	0.0000	0.0000	0.0000	0.0000	0.0000	0.0000	0.0000	0.0000	0.0000	0.0000	0.0000	0.0000	0.0000	0.0000	0.0000	0.0000	0.0000	0.0000	0.0000	0.0000	0.0000	0.0000	0.0000	0.0000	0.0000	0.0000	0.0000	0.0000	0.0000	0.0000	0.0000	0.0000	0.0000	0.0000	0.0000	0.0000	0.0000	0.0000	0.0000	0.0000	0.0000	0.0000	0.0000	0.0000	0.0000	0.0000	0.0000	0.0000	0.0000	0.0000	0.0000	0.0000	0.0000	0.0000	0.0000	0.0000	0.0000	0.0000	0.0000	0.0000	0.0000	0.0000	0.0000	0.0000	0.0000	0.0000	0.0000	0.0000	0.0000	0.0000	0.0000	0.0000	0.0000	0.0000	0.0000	0.0000	0.0000	0.0000	0.0000	0.0000	0.0000	0.0000	0.0000	0.0000	0.0000	0.0000	0.0000	0.0000	0.0000	0.0000	0.0000	0.0000	0.0000	0.0000	0.0000	0.0000	0.0000	0.0000	0.0000	0.0000	0.0000	0.0000	0.0000	0.0000	0.0000	0.0000	0.0000	0.0000	0.0000	0.0000	0.0000	0.0000	0.0000	0.0000	0.0000	0.0000	0.0000	0.0000	0.0000	0.0000	0.0000	0.0000	0.0000	0.0000	0.0000	0.0000	0.0000	0.0000	0.0000	0.0000	0.0000	0.0000	0.0000	0.0000	0.0000	0.0000	0.0000	0.0000	0.0000	0.0000	0.0000	0.0000	0.0000	0.0000	0.0000	0.0000	0.0000	0.0000	0.0000	0.0000	0.0000	0.0000	0.0000	0.0000	0.0000	0.0000	0.0000	0.0000	0.0000	0.0000	0.0000	0.0000	0.0000	0.0000	0.0000	0.0000	0.0000	0.0000	0.0000	0.0000	0.0000	0.0000	0.0000	0.0000	0.0000	0.0000	0.0000	0.0000	0.0000	0.0000
REACTIVITY:61	0.0000	0.0000	0.0000	0.0000	0.0000	0.0000	0.0000	0.0000	0.0000	0.0000	0.0000	0.0000	0.0000	0.0000	0.0000	0.0000	0.0000	0.0000	9.0000	13.0000	1.0000	17.0000	38.0000	16.0000	10.0000	8.0000	9.0000	4.0000	10.0000	18.0000	13.0000	4.0000	20.0000	8.0000	4.0000	9.0000	14.0000	12.0000	34.0000	13.0000	11.0000	7.0000	2.0000	5.0000	9.0000	0.0000	7.0000	23.0000	11.0000	9.0000	11.0000	6.0000	4.0000	10.0000	9.0000	8.0000	5.0000	17.0000	0.0000	1359.0000	0.0000	6.0000	12.0000	19.0000	13.0000	8.0000	11.0000	12.0000	13.0000	25.0000	8.0000	7.0000	6.0000	12.0000	8.0000	2.0000	13.0000	13.0000	13.0000	11.0000	23.0000	19.0000	15.0000	1.0000	18.0000	20.0000	10.0000	9.0000	14.0000	13.0000	10.0000	15.0000	12.0000	13.0000	4.0000	9.0000	13.0000	8.0000	13.0000	10.0000	8.0000	12.0000	17.0000	13.0000	20.0000	14.0000	15.0000	13.0000	18.0000	10.0000	24.0000	13.0000	28.0000	23.0000	17.0000	19.0000	9.0000	18.0000	11.0000	20.0000	15.0000	18.0000	2.0000	18.0000	13.0000	21.0000	13.0000	29.0000	6.0000	21.0000	9.0000	15.0000	10.0000	14.0000	7.0000	11.0000	10.0000	4.0000	7.0000	1.0000	5.0000	5.0000	9.0000	22.0000	16.0000	4.0000	19.0000	9.0000	9.0000	78.0000	95.0000	221.0000	49.0000	4.0000	14.0000	11.0000	19.0000	6.0000	5.0000	4.0000	22.0000	15.0000	22.0000	13.0000	19.0000	7.0000	6.0000	12.0000	18.0000	19.0000	21.0000	8.0000	25.0000	6.0000	15.0000	14.0000	18.0000	9.0000	17.0000	12.0000	20.0000	10.0000	18.0000	16.0000	11.0000	14.0000	5.0000	13.0000	15.0000	13.0000	15.0000	13.0000	15.0000	9.0000	6.0000	9.0000	8.0000	12.0000	20.0000	8.0000	11.0000	13.0000	14.0000	22.0000	7.0000	12.0000	13.0000	19.0000	13.0000	21.0000	14.0000	5.0000	6.0000	16.0000	11.0000	7.0000	10.0000	7.0000	8.0000	26.0000	5.0000	6.0000	16.0000	9.0000	11.0000	6.0000	7.0000	10.0000	25.0000	18.0000	37.0000	20.0000	31.0000	15.0000	10.0000	13.0000	14.0000	17.0000	17.0000	10.0000	14.0000	10.0000	9.0000	16.0000	21.0000	19.0000	9.0000	13.0000	19.0000	15.0000	26.0000	19.0000	16.0000	14.0000	10.0000	13.0000	20.0000	21.0000	22.0000	18.0000	38.0000	23.0000	16.0000	16.0000	11.0000	24.0000	24.0000	14.0000	19.0000	9.0000	9.0000	12.0000	10.0000	11.0000	13.0000	31.0000	14.0000	11.0000	8.0000	39.0000	4.0000	6.0000	1.0000	0.0000	1.0000	0.0000	0.0000	0.0000	1.0000	2.0000	0.0000	0.0000	0.0000	0.0000	3.0000	0.0000	1.0000	1.0000	2.0000	0.0000	0.0000	0.0000	0.0000	0.0000	0.0000	0.0000	0.0000	0.0000	0.0000	0.0000	0.0000	0.0000	0.0000	0.0000	0.0000	0.0000	0.0000	0.0000	0.0000	0.0000	0.0000	0.0000	0.0000	0.0000	0.0000	0.0000	0.0000	0.0000	0.0000	0.0000	0.0000	0.0000	0.0000	0.0000	0.0000	0.0000	0.0000	0.0000	0.0000	0.0000	0.0000	0.0000	0.0000	0.0000	0.0000	0.0000	0.0000	0.0000	0.0000	0.0000	0.0000	0.0000	0.0000	0.0000	0.0000	0.0000	0.0000	0.0000	0.0000	0.0000	0.0000	0.0000	0.0000	0.0000	0.0000	0.0000	0.0000	0.0000	0.0000	0.0000	0.0000	0.0000	0.0000	0.0000	0.0000	0.0000	0.0000	0.0000	0.0000	0.0000	0.0000	0.0000	0.0000	0.0000	0.0000	0.0000	0.0000	0.0000	0.0000	0.0000	0.0000	0.0000	0.0000	0.0000	0.0000	0.0000	0.0000	0.0000	0.0000	0.0000	0.0000	0.0000	0.0000	0.0000	0.0000	0.0000	0.0000	0.0000	0.0000	0.0000	0.0000	0.0000	0.0000	0.0000	0.0000	0.0000	0.0000	0.0000	0.0000	0.0000	0.0000	0.0000	0.0000	0.0000	0.0000	0.0000	0.0000	0.0000	0.0000	0.0000	0.0000	0.0000	0.0000	0.0000	0.0000	0.0000	0.0000	0.0000	0.0000	0.0000	0.0000	0.0000	0.0000	0.0000	0.0000	0.0000	0.0000	0.0000	0.0000	0.0000	0.0000	0.0000	0.0000	0.0000	0.0000	0.0000	0.0000	0.0000	0.0000	0.0000	0.0000	0.0000	0.0000	0.0000	0.0000	0.0000	0.0000	0.0000	0.0000	0.0000	0.0000	0.0000	0.0000	0.0000	0.0000	0.0000	0.0000	0.0000	0.0000	0.0000	0.0000	0.0000	0.0000	0.0000	0.0000	0.0000	0.0000	0.0000	0.0000	0.0000	0.0000	0.0000	0.0000	0.0000	0.0000	0.0000	0.0000	0.0000	0.0000	0.0000	0.0000	0.0000	0.0000	0.0000	0.0000	0.0000	0.0000	0.0000	0.0000	0.0000	0.0000	0.0000	0.0000	0.0000	0.0000	0.0000	0.0000	0.0000	0.0000	0.0000	0.0000	0.0000	0.0000	0.0000	0.0000	0.0000	0.0000	0.0000	0.0000	0.0000	0.0000	0.0000	0.0000	0.0000	0.0000	0.0000	0.0000	0.0000	0.0000	0.0000	0.0000	0.0000	0.0000	0.0000	0.0000	0.0000	0.0000	0.0000	0.0000	0.0000	0.0000	0.0000	0.0000	0.0000	0.0000	0.0000	0.0000	0.0000	0.0000	0.0000	0.0000	0.0000	0.0000	0.0000	0.0000
REACTIVITY:62	0.0000	0.0000	0.0000	0.0000	0.0000	0.0000	0.0000	0.0000	0.0000	0.0000	0.0000	0.0000	0.0000	0.0000	0.0000	0.0000	0.0000	1.0000	22.0000	10.0000	11.0000	17.0000	35.0000	20.0000	7.0000	8.0000	17.0000	4.0000	8.0000	35.0000	5.0000	9.0000	4.0000	8.0000	11.0000	6.0000	12.0000	11.0000	30.0000	22.0000	24.0000	13.0000	16.0000	10.0000	10.0000	18.0000	14.0000	16.0000	29.0000	19.0000	11.0000	13.0000	8.0000	10.0000	10.0000	12.0000	8.0000	4.0000	15.0000	0.0000	1513.0000	0.0000	21.0000	14.0000	18.0000	5.0000	15.0000	16.0000	12.0000	24.0000	36.0000	6.0000	15.0000	9.0000	20.0000	8.0000	11.0000	6.0000	12.0000	12.0000	30.0000	27.0000	23.0000	5.0000	24.0000	26.0000	33.0000	8.0000	13.0000	12.0000	21.0000	12.0000	15.0000	18.0000	24.0000	14.0000	14.0000	9.0000	19.0000	29.0000	15.0000	24.0000	30.0000	7.0000	20.0000	15.0000	22.0000	15.0000	16.0000	13.0000	21.0000	30.0000	39.0000	22.0000	17.0000	15.0000	28.0000	23.0000	12.0000	28.0000	16.0000	16.0000	14.0000	21.0000	18.0000	12.0000	17.0000	17.0000	11.0000	14.0000	20.0000	19.0000	25.0000	15.0000	15.0000	14.0000	17.0000	11.0000	9.0000	3.0000	15.0000	7.0000	16.0000	22.0000	22.0000	10.0000	20.0000	10.0000	14.0000	102.0000	96.0000	223.0000	65.0000	14.0000	15.0000	18.0000	18.0000	7.0000	9.0000	8.0000	19.0000	18.0000	8.0000	13.0000	15.0000	8.0000	4.0000	13.0000	28.0000	29.0000	30.0000	8.0000	16.0000	6.0000	5.0000	30.0000	25.0000	12.0000	14.0000	21.0000	13.0000	16.0000	7.0000	4.0000	15.0000	8.0000	7.0000	10.0000	29.0000	19.0000	14.0000	24.0000	9.0000	17.0000	3.0000	17.0000	7.0000	18.0000	24.0000	25.0000	24.0000	13.0000	20.0000	18.0000	12.0000	13.0000	11.0000	12.0000	16.0000	23.0000	21.0000	4.0000	9.0000	7.0000	17.0000	13.0000	23.0000	3.0000	5.0000	21.0000	8.0000	9.0000	16.0000	6.0000	10.0000	9.0000	20.0000	16.0000	20.0000	21.0000	42.0000	22.0000	23.0000	11.0000	7.0000	21.0000	16.0000	20.0000	13.0000	14.0000	4.0000	25.0000	7.0000	19.0000	21.0000	10.0000	10.0000	13.0000	20.0000	24.0000	32.0000	22.0000	19.0000	16.0000	7.0000	20.0000	11.0000	26.0000	17.0000	22.0000	23.0000	14.0000	10.0000	18.0000	11.0000	18.0000	24.0000	19.0000	30.0000	6.0000	9.0000	6.0000	7.0000	7.0000	24.0000	26.0000	14.0000	13.0000	6.0000	48.0000	16.0000	5.0000	0.0000	0.0000	1.0000	3.0000	0.0000	0.0000	2.0000	1.0000	0.0000	1.0000	0.0000	1.0000	1.0000	3.0000	0.0000	1.0000	2.0000	0.0000	0.0000	0.0000	0.0000	0.0000	0.0000	0.0000	0.0000	0.0000	0.0000	0.0000	0.0000	0.0000	0.0000	0.0000	0.0000	0.0000	0.0000	0.0000	0.0000	0.0000	0.0000	0.0000	0.0000	0.0000	0.0000	0.0000	0.0000	0.0000	0.0000	0.0000	0.0000	0.0000	0.0000	0.0000	0.0000	0.0000	0.0000	0.0000	0.0000	0.0000	0.0000	0.0000	0.0000	0.0000	0.0000	0.0000	0.0000	0.0000	0.0000	0.0000	0.0000	0.0000	0.0000	0.0000	0.0000	0.0000	0.0000	0.0000	0.0000	0.0000	0.0000	0.0000	0.0000	0.0000	0.0000	0.0000	0.0000	0.0000	0.0000	0.0000	0.0000	0.0000	0.0000	0.0000	0.0000	0.0000	0.0000	0.0000	0.0000	0.0000	0.0000	0.0000	0.0000	0.0000	0.0000	0.0000	0.0000	0.0000	0.0000	0.0000	0.0000	0.0000	0.0000	0.0000	0.0000	0.0000	0.0000	0.0000	0.0000	0.0000	0.0000	0.0000	0.0000	0.0000	0.0000	0.0000	0.0000	0.0000	0.0000	0.0000	0.0000	0.0000	0.0000	0.0000	0.0000	0.0000	0.0000	0.0000	0.0000	0.0000	0.0000	0.0000	0.0000	0.0000	0.0000	0.0000	0.0000	0.0000	0.0000	0.0000	0.0000	0.0000	0.0000	0.0000	0.0000	0.0000	0.0000	0.0000	0.0000	0.0000	0.0000	0.0000	0.0000	0.0000	0.0000	0.0000	0.0000	0.0000	0.0000	0.0000	0.0000	0.0000	0.0000	0.0000	0.0000	0.0000	0.0000	0.0000	0.0000	0.0000	0.0000	0.0000	0.0000	0.0000	0.0000	0.0000	0.0000	0.0000	0.0000	0.0000	0.0000	0.0000	0.0000	0.0000	0.0000	0.0000	0.0000	0.0000	0.0000	0.0000	0.0000	0.0000	0.0000	0.0000	0.0000	0.0000	0.0000	0.0000	0.0000	0.0000	0.0000	0.0000	0.0000	0.0000	0.0000	0.0000	0.0000	0.0000	0.0000	0.0000	0.0000	0.0000	0.0000	0.0000	0.0000	0.0000	0.0000	0.0000	0.0000	0.0000	0.0000	0.0000	0.0000	0.0000	0.0000	0.0000	0.0000	0.0000	0.0000	0.0000	0.0000	0.0000	0.0000	0.0000	0.0000	0.0000	0.0000	0.0000	0.0000	0.0000	0.0000	0.0000	0.0000	0.0000	0.0000	0.0000	0.0000	0.0000	0.0000	0.0000	0.0000	0.0000	0.0000	0.0000	0.0000	0.0000	0.0000	0.0000	0.0000	0.0000	0.0000	0.0000	0.0000	0.0000	0.0000	0.0000	0.0000	0.0000	0.0000	0.0000	0.0000	0.0000	0.0000	0.0000	0.0000
REACTIVITY:63	0.0000	0.0000	0.0000	0.0000	0.0000	0.0000	0.0000	0.0000	0.0000	0.0000	0.0000	0.0000	0.0000	0.0000	0.0000	0.0000	0.0000	9.0000	12.0000	6.0000	7.0000	6.0000	28.0000	18.0000	1.0000	5.0000	6.0000	10.0000	6.0000	14.0000	5.0000	6.0000	12.0000	7.0000	13.0000	4.0000	13.0000	9.0000	21.0000	17.0000	14.0000	12.0000	6.0000	13.0000	3.0000	5.0000	2.0000	19.0000	14.0000	12.0000	4.0000	9.0000	11.0000	9.0000	5.0000	1.0000	24.0000	6.0000	5.0000	6.0000	0.0000	1160.0000	0.0000	14.0000	11.0000	0.0000	11.0000	6.0000	3.0000	11.0000	20.0000	4.0000	7.0000	6.0000	6.0000	5.0000	9.0000	3.0000	21.0000	9.0000	12.0000	17.0000	10.0000	7.0000	13.0000	25.0000	16.0000	5.0000	5.0000	19.0000	14.0000	9.0000	7.0000	9.0000	23.0000	13.0000	6.0000	7.0000	14.0000	16.0000	13.0000	16.0000	12.0000	9.0000	19.0000	9.0000	13.0000	7.0000	16.0000	8.0000	11.0000	15.0000	20.0000	12.0000	13.0000	17.0000	13.0000	18.0000	7.0000	7.0000	7.0000	10.0000	4.0000	15.0000	19.0000	14.0000	12.0000	14.0000	10.0000	25.0000	4.0000	14.0000	10.0000	4.0000	12.0000	8.0000	4.0000	13.0000	5.0000	10.0000	9.0000	12.0000	13.0000	13.0000	20.0000	3.0000	20.0000	9.0000	8.0000	74.0000	65.0000	176.0000	48.0000	9.0000	11.0000	4.0000	14.0000	8.0000	3.0000	5.0000	14.0000	15.0000	10.0000	14.0000	13.0000	11.0000	8.0000	14.0000	15.0000	20.0000	6.0000	6.0000	24.0000	9.0000	14.0000	24.0000	14.0000	3.0000	6.0000	15.0000	20.0000	21.0000	3.0000	12.0000	10.0000	16.0000	6.0000	11.0000	10.0000	8.0000	16.0000	18.0000	1.0000	12.0000	16.0000	11.0000	3.0000	14.0000	12.0000	10.0000	4.0000	6.0000	9.0000	16.0000	15.0000	8.0000	9.0000	14.0000	18.0000	14.0000	13.0000	11.0000	13.0000	7.0000	13.0000	9.0000	12.0000	7.0000	6.0000	17.0000	9.0000	13.0000	8.0000	3.0000	11.0000	9.0000	10.0000	18.0000	24.0000	10.0000	32.0000	19.0000	26.0000	5.0000	5.0000	17.0000	17.0000	12.0000	17.0000	6.0000	3.0000	7.0000	11.0000	17.0000	15.0000	17.0000	10.0000	11.0000	18.0000	14.0000	24.0000	16.0000	11.0000	13.0000	3.0000	12.0000	27.0000	12.0000	17.0000	18.0000	37.0000	16.0000	16.0000	14.0000	15.0000	31.0000	23.0000	19.0000	28.0000	7.0000	8.0000	12.0000	9.0000	8.0000	11.0000	25.0000	14.0000	9.0000	17.0000	27.0000	7.0000	1.0000	0.0000	0.0000	0.0000	0.0000	0.0000	0.0000	0.0000	0.0000	0.0000	0.0000	1.0000	0.0000	0.0000	0.0000	0.0000	0.0000	0.0000	0.0000	0.0000	0.0000	0.0000	0.0000	0.0000	0.0000	0.0000	0.0000	0.0000	0.0000	0.0000	0.0000	0.0000	0.0000	0.0000	0.0000	0.0000	0.0000	0.0000	0.0000	0.0000	0.0000	0.0000	0.0000	0.0000	0.0000	0.0000	0.0000	0.0000	0.0000	0.0000	0.0000	0.0000	0.0000	0.0000	0.0000	0.0000	0.0000	0.0000	0.0000	0.0000	0.0000	0.0000	0.0000	0.0000	0.0000	0.0000	0.0000	0.0000	0.0000	0.0000	0.0000	0.0000	0.0000	0.0000	0.0000	0.0000	0.0000	0.0000	0.0000	0.0000	0.0000	0.0000	0.0000	0.0000	0.0000	0.0000	0.0000	0.0000	0.0000	0.0000	0.0000	0.0000	0.0000	0.0000	0.0000	0.0000	0.0000	0.0000	0.0000	0.0000	0.0000	0.0000	0.0000	0.0000	0.0000	0.0000	0.0000	0.0000	0.0000	0.0000	0.0000	0.0000	0.0000	0.0000	0.0000	0.0000	0.0000	0.0000	0.0000	0.0000	0.0000	0.0000	0.0000	0.0000	0.0000	0.0000	0.0000	0.0000	0.0000	0.0000	0.0000	0.0000	0.0000	0.0000	0.0000	0.0000	0.0000	0.0000	0.0000	0.0000	0.0000	0.0000	0.0000	0.0000	0.0000	0.0000	0.0000	0.0000	0.0000	0.0000	0.0000	0.0000	0.0000	0.0000	0.0000	0.0000	0.0000	0.0000	0.0000	0.0000	0.0000	0.0000	0.0000	0.0000	0.0000	0.0000	0.0000	0.0000	0.0000	0.0000	0.0000	0.0000	0.0000	0.0000	0.0000	0.0000	0.0000	0.0000	0.0000	0.0000	0.0000	0.0000	0.0000	0.0000	0.0000	0.0000	0.0000	0.0000	0.0000	0.0000	0.0000	0.0000	0.0000	0.0000	0.0000	0.0000	0.0000	0.0000	0.0000	0.0000	0.0000	0.0000	0.0000	0.0000	0.0000	0.0000	0.0000	0.0000	0.0000	0.0000	0.0000	0.0000	0.0000	0.0000	0.0000	0.0000	0.0000	0.0000	0.0000	0.0000	0.0000	0.0000	0.0000	0.0000	0.0000	0.0000	0.0000	0.0000	0.0000	0.0000	0.0000	0.0000	0.0000	0.0000	0.0000	0.0000	0.0000	0.0000	0.0000	0.0000	0.0000	0.0000	0.0000	0.0000	0.0000	0.0000	0.0000	0.0000	0.0000	0.0000	0.0000	0.0000	0.0000	0.0000	0.0000	0.0000	0.0000	0.0000	0.0000	0.0000	0.0000	0.0000	0.0000	0.0000	0.0000	0.0000	0.0000	0.0000	0.0000	0.0000	0.0000	0.0000	0.0000	0.0000	0.0000	0.0000	0.0000	0.0000	0.0000	0.0000	0.0000	0.0000	0.0000	0.0000
REACTIVITY:64	0.0000	0.0000	0.0000	0.0000	0.0000	0.0000	0.0000	0.0000	0.0000	0.0000	0.0000	0.0000	0.0000	0.0000	0.0000	0.0000	0.0000	3.0000	20.0000	8.0000	11.0000	16.0000	17.0000	30.0000	8.0000	4.0000	13.0000	5.0000	5.0000	22.0000	9.0000	9.0000	9.0000	10.0000	10.0000	6.0000	8.0000	14.0000	42.0000	21.0000	13.0000	3.0000	10.0000	10.0000	12.0000	8.0000	11.0000	16.0000	20.0000	8.0000	7.0000	14.0000	11.0000	8.0000	9.0000	5.0000	16.0000	7.0000	10.0000	12.0000	21.0000	0.0000	1503.0000	0.0000	10.0000	8.0000	8.0000	13.0000	8.0000	18.0000	17.0000	7.0000	8.0000	9.0000	9.0000	5.0000	12.0000	14.0000	16.0000	15.0000	20.0000	16.0000	13.0000	10.0000	12.0000	21.0000	20.0000	9.0000	9.0000	22.0000	16.0000	22.0000	18.0000	17.0000	13.0000	15.0000	12.0000	8.0000	21.0000	18.0000	13.0000	22.0000	17.0000	16.0000	19.0000	16.0000	16.0000	13.0000	8.0000	15.0000	26.0000	18.0000	26.0000	17.0000	26.0000	19.0000	14.0000	26.0000	12.0000	26.0000	11.0000	6.0000	11.0000	12.0000	17.0000	20.0000	15.0000	16.0000	15.0000	19.0000	7.0000	11.0000	14.0000	12.0000	17.0000	11.0000	8.0000	9.0000	14.0000	10.0000	18.0000	8.0000	16.0000	17.0000	11.0000	7.0000	14.0000	11.0000	10.0000	76.0000	92.0000	237.0000	50.0000	12.0000	14.0000	10.0000	11.0000	8.0000	10.0000	4.0000	28.0000	18.0000	13.0000	15.0000	12.0000	11.0000	15.0000	9.0000	13.0000	25.0000	24.0000	8.0000	22.0000	6.0000	11.0000	21.0000	14.0000	9.0000	9.0000	12.0000	15.0000	18.0000	14.0000	15.0000	12.0000	19.0000	11.0000	17.0000	8.0000	16.0000	14.0000	14.0000	8.0000	20.0000	10.0000	12.0000	9.0000	16.0000	17.0000	16.0000	20.0000	7.0000	10.0000	15.0000	14.0000	9.0000	15.0000	19.0000	7.0000	22.0000	10.0000	16.0000	6.0000	3.0000	16.0000	7.0000	11.0000	5.0000	12.0000	20.0000	10.0000	4.0000	7.0000	10.0000	16.0000	11.0000	18.0000	11.0000	32.0000	21.0000	35.0000	23.0000	23.0000	17.0000	7.0000	16.0000	16.0000	17.0000	17.0000	6.0000	7.0000	25.0000	5.0000	10.0000	16.0000	12.0000	6.0000	18.0000	31.0000	27.0000	18.0000	14.0000	12.0000	11.0000	13.0000	20.0000	19.0000	23.0000	24.0000	12.0000	22.0000	14.0000	17.0000	25.0000	16.0000	31.0000	18.0000	16.0000	22.0000	14.0000	15.0000	4.0000	8.0000	19.0000	29.0000	15.0000	19.0000	5.0000	13.0000	33.0000	16.0000	6.0000	0.0000	0.0000	0.0000	0.0000	0.0000	0.0000	0.0000	0.0000	0.0000	0.0000	0.0000	1.0000	3.0000	2.0000	0.0000	0.0000	1.0000	0.0000	0.0000	0.0000	0.0000	0.0000	0.0000	0.0000	0.0000	0.0000	0.0000	0.0000	0.0000	0.0000	0.0000	0.0000	0.0000	0.0000	0.0000	0.0000	0.0000	0.0000	0.0000	0.0000	0.0000	0.0000	0.0000	0.0000	0.0000	0.0000	0.0000	0.0000	0.0000	0.0000	0.0000	0.0000	0.0000	0.0000	0.0000	0.0000	0.0000	0.0000	0.0000	0.0000	0.0000	0.0000	0.0000	0.0000	0.0000	0.0000	0.0000	0.0000	0.0000	0.0000	0.0000	0.0000	0.0000	0.0000	0.0000	0.0000	0.0000	0.0000	0.0000	0.0000	0.0000	0.0000	0.0000	0.0000	0.0000	0.0000	0.0000	0.0000	0.0000	0.0000	0.0000	0.0000	0.0000	0.0000	0.0000	0.0000	0.0000	0.0000	0.0000	0.0000	0.0000	0.0000	0.0000	0.0000	0.0000	0.0000	0.0000	0.0000	0.0000	0.0000	0.0000	0.0000	0.0000	0.0000	0.0000	0.0000	0.0000	0.0000	0.0000	0.0000	0.0000	0.0000	0.0000	0.0000	0.0000	0.0000	0.0000	0.0000	0.0000	0.0000	0.0000	0.0000	0.0000	0.0000	0.0000	0.0000	0.0000	0.0000	0.0000	0.0000	0.0000	0.0000	0.0000	0.0000	0.0000	0.0000	0.0000	0.0000	0.0000	0.0000	0.0000	0.0000	0.0000	0.0000	0.0000	0.0000	0.0000	0.0000	0.0000	0.0000	0.0000	0.0000	0.0000	0.0000	0.0000	0.0000	0.0000	0.0000	0.0000	0.0000	0.0000	0.0000	0.0000	0.0000	0.0000	0.0000	0.0000	0.0000	0.0000	0.0000	0.0000	0.0000	0.0000	0.0000	0.0000	0.0000	0.0000	0.0000	0.0000	0.0000	0.0000	0.0000	0.0000	0.0000	0.0000	0.0000	0.0000	0.0000	0.0000	0.0000	0.0000	0.0000	0.0000	0.0000	0.0000	0.0000	0.0000	0.0000	0.0000	0.0000	0.0000	0.0000	0.0000	0.0000	0.0000	0.0000	0.0000	0.0000	0.0000	0.0000	0.0000	0.0000	0.0000	0.0000	0.0000	0.0000	0.0000	0.0000	0.0000	0.0000	0.0000	0.0000	0.0000	0.0000	0.0000	0.0000	0.0000	0.0000	0.0000	0.0000	0.0000	0.0000	0.0000	0.0000	0.0000	0.0000	0.0000	0.0000	0.0000	0.0000	0.0000	0.0000	0.0000	0.0000	0.0000	0.0000	0.0000	0.0000	0.0000	0.0000	0.0000	0.0000	0.0000	0.0000	0.0000	0.0000	0.0000	0.0000	0.0000	0.0000	0.0000	0.0000	0.0000	0.0000	0.0000	0.0000	0.0000	0.0000	0.0000	0.0000	0.0000	0.0000	0.0000
REACTIVITY:65	0.0000	0.0000	0.0000	0.0000	0.0000	0.0000	0.0000	0.0000	0.0000	0.0000	0.0000	0.0000	0.0000	0.0000	0.0000	0.0000	0.0000	3.0000	10.0000	6.0000	6.0000	15.0000	19.0000	13.0000	6.0000	7.0000	8.0000	5.0000	6.0000	17.0000	9.0000	14.0000	10.0000	8.0000	19.0000	4.0000	14.0000	15.0000	31.0000	7.0000	20.0000	13.0000	14.0000	12.0000	6.0000	5.0000	11.0000	10.0000	18.0000	3.0000	8.0000	3.0000	9.0000	1.0000	7.0000	5.0000	5.0000	8.0000	14.0000	19.0000	14.0000	14.0000	0.0000	1251.0000	0.0000	6.0000	0.0000	7.0000	4.0000	18.0000	22.0000	2.0000	14.0000	10.0000	12.0000	4.0000	4.0000	12.0000	13.0000	11.0000	23.0000	19.0000	9.0000	12.0000	12.0000	20.0000	14.0000	10.0000	11.0000	9.0000	5.0000	12.0000	20.0000	16.0000	9.0000	11.0000	16.0000	10.0000	16.0000	13.0000	11.0000	18.0000	14.0000	8.0000	13.0000	9.0000	17.0000	11.0000	12.0000	15.0000	18.0000	18.0000	27.0000	21.0000	22.0000	13.0000	12.0000	16.0000	15.0000	15.0000	8.0000	18.0000	2.0000	15.0000	12.0000	13.0000	11.0000	13.0000	7.0000	20.0000	9.0000	12.0000	8.0000	6.0000	6.0000	10.0000	15.0000	11.0000	8.0000	10.0000	19.0000	11.0000	9.0000	16.0000	20.0000	9.0000	11.0000	12.0000	7.0000	93.0000	66.0000	171.0000	51.0000	13.0000	13.0000	13.0000	25.0000	8.0000	7.0000	4.0000	20.0000	7.0000	11.0000	8.0000	24.0000	8.0000	11.0000	17.0000	14.0000	14.0000	19.0000	8.0000	19.0000	2.0000	10.0000	17.0000	11.0000	9.0000	5.0000	21.0000	14.0000	17.0000	8.0000	11.0000	13.0000	5.0000	7.0000	10.0000	15.0000	16.0000	19.0000	14.0000	8.0000	9.0000	14.0000	11.0000	9.0000	25.0000	14.0000	24.0000	19.0000	12.0000	20.0000	10.0000	22.0000	7.0000	4.0000	14.0000	11.0000	19.0000	10.0000	18.0000	8.0000	11.0000	18.0000	13.0000	18.0000	2.0000	2.0000	15.0000	14.0000	6.0000	13.0000	4.0000	12.0000	7.0000	10.0000	17.0000	26.0000	18.0000	34.0000	14.0000	25.0000	13.0000	17.0000	14.0000	14.0000	12.0000	17.0000	15.0000	6.0000	6.0000	17.0000	6.0000	17.0000	13.0000	13.0000	20.0000	19.0000	15.0000	22.0000	16.0000	20.0000	10.0000	6.0000	18.0000	8.0000	25.0000	17.0000	20.0000	29.0000	13.0000	16.0000	16.0000	6.0000	18.0000	11.0000	23.0000	25.0000	4.0000	10.0000	5.0000	8.0000	9.0000	19.0000	19.0000	12.0000	14.0000	10.0000	53.0000	8.0000	2.0000	0.0000	0.0000	0.0000	1.0000	0.0000	0.0000	1.0000	0.0000	1.0000	0.0000	2.0000	3.0000	1.0000	2.0000	0.0000	0.0000	1.0000	0.0000	0.0000	0.0000	0.0000	0.0000	0.0000	0.0000	0.0000	0.0000	0.0000	0.0000	0.0000	0.0000	0.0000	0.0000	0.0000	0.0000	0.0000	0.0000	0.0000	0.0000	0.0000	0.0000	0.0000	0.0000	0.0000	0.0000	0.0000	0.0000	0.0000	0.0000	0.0000	0.0000	0.0000	0.0000	0.0000	0.0000	0.0000	0.0000	0.0000	0.0000	0.0000	0.0000	0.0000	0.0000	0.0000	0.0000	0.0000	0.0000	0.0000	0.0000	0.0000	0.0000	0.0000	0.0000	0.0000	0.0000	0.0000	0.0000	0.0000	0.0000	0.0000	0.0000	0.0000	0.0000	0.0000	0.0000	0.0000	0.0000	0.0000	0.0000	0.0000	0.0000	0.0000	0.0000	0.0000	0.0000	0.0000	0.0000	0.0000	0.0000	0.0000	0.0000	0.0000	0.0000	0.0000	0.0000	0.0000	0.0000	0.0000	0.0000	0.0000	0.0000	0.0000	0.0000	0.0000	0.0000	0.0000	0.0000	0.0000	0.0000	0.0000	0.0000	0.0000	0.0000	0.0000	0.0000	0.0000	0.0000	0.0000	0.0000	0.0000	0.0000	0.0000	0.0000	0.0000	0.0000	0.0000	0.0000	0.0000	0.0000	0.0000	0.0000	0.0000	0.0000	0.0000	0.0000	0.0000	0.0000	0.0000	0.0000	0.0000	0.0000	0.0000	0.0000	0.0000	0.0000	0.0000	0.0000	0.0000	0.0000	0.0000	0.0000	0.0000	0.0000	0.0000	0.0000	0.0000	0.0000	0.0000	0.0000	0.0000	0.0000	0.0000	0.0000	0.0000	0.0000	0.0000	0.0000	0.0000	0.0000	0.0000	0.0000	0.0000	0.0000	0.0000	0.0000	0.0000	0.0000	0.0000	0.0000	0.0000	0.0000	0.0000	0.0000	0.0000	0.0000	0.0000	0.0000	0.0000	0.0000	0.0000	0.0000	0.0000	0.0000	0.0000	0.0000	0.0000	0.0000	0.0000	0.0000	0.0000	0.0000	0.0000	0.0000	0.0000	0.0000	0.0000	0.0000	0.0000	0.0000	0.0000	0.0000	0.0000	0.0000	0.0000	0.0000	0.0000	0.0000	0.0000	0.0000	0.0000	0.0000	0.0000	0.0000	0.0000	0.0000	0.0000	0.0000	0.0000	0.0000	0.0000	0.0000	0.0000	0.0000	0.0000	0.0000	0.0000	0.0000	0.0000	0.0000	0.0000	0.0000	0.0000	0.0000	0.0000	0.0000	0.0000	0.0000	0.0000	0.0000	0.0000	0.0000	0.0000	0.0000	0.0000	0.0000	0.0000	0.0000	0.0000	0.0000	0.0000	0.0000	0.0000	0.0000	0.0000	0.0000	0.0000	0.0000	0.0000	0.0000	0.0000	0.0000	0.0000	0.0000	0.0000
REACTIVITY:66	0.0000	0.0000	0.0000	0.0000	0.0000	0.0000	0.0000	0.0000	0.0000	0.0000	0.0000	0.0000	0.0000	0.0000	0.0000	0.0000	0.0000	1.0000	7.0000	6.0000	5.0000	8.0000	33.0000	14.0000	2.0000	13.0000	16.0000	5.0000	2.0000	12.0000	4.0000	6.0000	3.0000	4.0000	7.0000	9.0000	7.0000	18.0000	30.0000	6.0000	15.0000	3.0000	12.0000	7.0000	14.0000	2.0000	7.0000	11.0000	11.0000	1.0000	10.0000	5.0000	11.0000	9.0000	16.0000	5.0000	4.0000	5.0000	13.0000	13.0000	18.0000	11.0000	10.0000	0.0000	956.0000	0.0000	7.0000	11.0000	2.0000	11.0000	17.0000	4.0000	6.0000	7.0000	11.0000	1.0000	9.0000	8.0000	16.0000	10.0000	9.0000	25.0000	8.0000	2.0000	12.0000	13.0000	12.0000	9.0000	7.0000	13.0000	10.0000	13.0000	5.0000	6.0000	7.0000	15.0000	7.0000	7.0000	17.0000	16.0000	8.0000	7.0000	21.0000	9.0000	21.0000	4.0000	8.0000	11.0000	11.0000	4.0000	11.0000	20.0000	21.0000	18.0000	12.0000	7.0000	15.0000	14.0000	15.0000	20.0000	6.0000	13.0000	8.0000	4.0000	9.0000	13.0000	10.0000	23.0000	6.0000	9.0000	11.0000	11.0000	6.0000	16.0000	9.0000	6.0000	12.0000	4.0000	4.0000	8.0000	10.0000	4.0000	11.0000	14.0000	8.0000	8.0000	6.0000	7.0000	6.0000	51.0000	51.0000	152.0000	28.0000	7.0000	11.0000	14.0000	8.0000	5.0000	8.0000	4.0000	10.0000	8.0000	8.0000	9.0000	9.0000	6.0000	6.0000	10.0000	9.0000	14.0000	14.0000	9.0000	11.0000	3.0000	9.0000	18.0000	9.0000	13.0000	10.0000	9.0000	5.0000	9.0000	9.0000	10.0000	9.0000	5.0000	7.0000	4.0000	8.0000	16.0000	18.0000	13.0000	8.0000	17.0000	4.0000	4.0000	9.0000	16.0000	7.0000	13.0000	8.0000	6.0000	7.0000	17.0000	14.0000	7.0000	3.0000	13.0000	18.0000	22.0000	17.0000	12.0000	4.0000	7.0000	5.0000	9.0000	9.0000	5.0000	4.0000	14.0000	1.0000	4.0000	2.0000	7.0000	14.0000	6.0000	20.0000	8.0000	23.0000	12.0000	21.0000	14.0000	24.0000	3.0000	9.0000	11.0000	17.0000	10.0000	7.0000	6.0000	5.0000	7.0000	7.0000	14.0000	13.0000	8.0000	3.0000	7.0000	18.0000	18.0000	17.0000	18.0000	16.0000	4.0000	6.0000	10.0000	14.0000	14.0000	18.0000	21.0000	22.0000	8.0000	8.0000	15.0000	9.0000	11.0000	10.0000	12.0000	13.0000	2.0000	10.0000	5.0000	4.0000	7.0000	8.0000	26.0000	10.0000	5.0000	10.0000	24.0000	4.0000	9.0000	0.0000	0.0000	0.0000	3.0000	0.0000	0.0000	0.0000	3.0000	0.0000	1.0000	2.0000	0.0000	0.0000	1.0000	1.0000	2.0000	2.0000	0.0000	0.0000	0.0000	0.0000	0.0000	0.0000	0.0000	0.0000	0.0000	0.0000	0.0000	0.0000	0.0000	0.0000	0.0000	0.0000	0.0000	0.0000	0.0000	0.0000	0.0000	0.0000	0.0000	0.0000	0.0000	0.0000	0.0000	0.0000	0.0000	0.0000	0.0000	0.0000	0.0000	0.0000	0.0000	0.0000	0.0000	0.0000	0.0000	0.0000	0.0000	0.0000	0.0000	0.0000	0.0000	0.0000	0.0000	0.0000	0.0000	0.0000	0.0000	0.0000	0.0000	0.0000	0.0000	0.0000	0.0000	0.0000	0.0000	0.0000	0.0000	0.0000	0.0000	0.0000	0.0000	0.0000	0.0000	0.0000	0.0000	0.0000	0.0000	0.0000	0.0000	0.0000	0.0000	0.0000	0.0000	0.0000	0.0000	0.0000	0.0000	0.0000	0.0000	0.0000	0.0000	0.0000	0.0000	0.0000	0.0000	0.0000	0.0000	0.0000	0.0000	0.0000	0.0000	0.0000	0.0000	0.0000	0.0000	0.0000	0.0000	0.0000	0.0000	0.0000	0.0000	0.0000	0.0000	0.0000	0.0000	0.0000	0.0000	0.0000	0.0000	0.0000	0.0000	0.0000	0.0000	0.0000	0.0000	0.0000	0.0000	0.0000	0.0000	0.0000	0.0000	0.0000	0.0000	0.0000	0.0000	0.0000	0.0000	0.0000	0.0000	0.0000	0.0000	0.0000	0.0000	0.0000	0.0000	0.0000	0.0000	0.0000	0.0000	0.0000	0.0000	0.0000	0.0000	0.0000	0.0000	0.0000	0.0000	0.0000	0.0000	0.0000	0.0000	0.0000	0.0000	0.0000	0.0000	0.0000	0.0000	0.0000	0.0000	0.0000	0.0000	0.0000	0.0000	0.0000	0.0000	0.0000	0.0000	0.0000	0.0000	0.0000	0.0000	0.0000	0.0000	0.0000	0.0000	0.0000	0.0000	0.0000	0.0000	0.0000	0.0000	0.0000	0.0000	0.0000	0.0000	0.0000	0.0000	0.0000	0.0000	0.0000	0.0000	0.0000	0.0000	0.0000	0.0000	0.0000	0.0000	0.0000	0.0000	0.0000	0.0000	0.0000	0.0000	0.0000	0.0000	0.0000	0.0000	0.0000	0.0000	0.0000	0.0000	0.0000	0.0000	0.0000	0.0000	0.0000	0.0000	0.0000	0.0000	0.0000	0.0000	0.0000	0.0000	0.0000	0.0000	0.0000	0.0000	0.0000	0.0000	0.0000	0.0000	0.0000	0.0000	0.0000	0.0000	0.0000	0.0000	0.0000	0.0000	0.0000	0.0000	0.0000	0.0000	0.0000	0.0000	0.0000	0.0000	0.0000	0.0000	0.0000	0.0000	0.0000	0.0000	0.0000	0.0000	0.0000	0.0000	0.0000	0.0000	0.0000	0.0000	0.0000
REACTIVITY:67	0.0000	0.0000	0.0000	0.0000	0.0000	0.0000	0.0000	0.0000	0.0000	0.0000	0.0000	0.0000	0.0000	0.0000	0.0000	0.0000	0.0000	1.0000	6.0000	4.0000	2.0000	5.0000	11.0000	4.0000	5.0000	2.0000	5.0000	2.0000	3.0000	5.0000	2.0000	7.0000	4.0000	3.0000	5.0000	1.0000	5.0000	7.0000	4.0000	4.0000	7.0000	2.0000	4.0000	2.0000	7.0000	1.0000	6.0000	4.0000	12.0000	3.0000	4.0000	4.0000	3.0000	3.0000	4.0000	5.0000	4.0000	2.0000	3.0000	8.0000	5.0000	0.0000	8.0000	6.0000	0.0000	485.0000	0.0000	6.0000	1.0000	8.0000	3.0000	2.0000	4.0000	8.0000	2.0000	1.0000	5.0000	4.0000	9.0000	3.0000	8.0000	6.0000	2.0000	2.0000	3.0000	4.0000	6.0000	7.0000	2.0000	4.0000	6.0000	5.0000	0.0000	8.0000	4.0000	5.0000	8.0000	2.0000	4.0000	3.0000	6.0000	5.0000	4.0000	4.0000	1.0000	4.0000	2.0000	2.0000	3.0000	3.0000	4.0000	2.0000	1.0000	8.0000	8.0000	3.0000	8.0000	8.0000	5.0000	6.0000	4.0000	9.0000	2.0000	4.0000	4.0000	5.0000	2.0000	7.0000	3.0000	6.0000	4.0000	9.0000	4.0000	6.0000	3.0000	3.0000	3.0000	5.0000	1.0000	2.0000	3.0000	3.0000	6.0000	7.0000	1.0000	3.0000	2.0000	5.0000	1.0000	37.0000	18.0000	74.0000	13.0000	2.0000	2.0000	7.0000	12.0000	2.0000	3.0000	1.0000	6.0000	3.0000	4.0000	6.0000	6.0000	7.0000	3.0000	3.0000	5.0000	7.0000	4.0000	2.0000	11.0000	10.0000	3.0000	6.0000	5.0000	4.0000	4.0000	5.0000	5.0000	9.0000	4.0000	2.0000	8.0000	4.0000	1.0000	3.0000	10.0000	4.0000	5.0000	6.0000	4.0000	5.0000	6.0000	1.0000	0.0000	4.0000	2.0000	6.0000	11.0000	7.0000	7.0000	7.0000	10.0000	7.0000	2.0000	4.0000	3.0000	11.0000	6.0000	8.0000	1.0000	1.0000	3.0000	5.0000	3.0000	0.0000	2.0000	10.0000	2.0000	1.0000	2.0000	0.0000	7.0000	4.0000	8.0000	2.0000	15.0000	1.0000	11.0000	10.0000	8.0000	2.0000	3.0000	4.0000	8.0000	8.0000	6.0000	2.0000	1.0000	4.0000	4.0000	11.0000	11.0000	4.0000	6.0000	4.0000	14.0000	8.0000	16.0000	8.0000	8.0000	3.0000	1.0000	7.0000	5.0000	5.0000	5.0000	6.0000	7.0000	9.0000	12.0000	8.0000	8.0000	9.0000	11.0000	11.0000	7.0000	6.0000	3.0000	2.0000	2.0000	3.0000	13.0000	9.0000	4.0000	4.0000	1.0000	16.0000	2.0000	2.0000	0.0000	0.0000	0.0000	0.0000	0.0000	0.0000	0.0000	0.0000	0.0000	0.0000	0.0000	0.0000	0.0000	0.0000	0.0000	0.0000	0.0000	0.0000	0.0000	0.0000	0.0000	0.0000	0.0000	0.0000	0.0000	0.0000	0.0000	0.0000	0.0000	0.0000	0.0000	0.0000	0.0000	0.0000	0.0000	0.0000	0.0000	0.0000	0.0000	0.0000	0.0000	0.0000	0.0000	0.0000	0.0000	0.0000	0.0000	0.0000	0.0000	0.0000	0.0000	0.0000	0.0000	0.0000	0.0000	0.0000	0.0000	0.0000	0.0000	0.0000	0.0000	0.0000	0.0000	0.0000	0.0000	0.0000	0.0000	0.0000	0.0000	0.0000	0.0000	0.0000	0.0000	0.0000	0.0000	0.0000	0.0000	0.0000	0.0000	0.0000	0.0000	0.0000	0.0000	0.0000	0.0000	0.0000	0.0000	0.0000	0.0000	0.0000	0.0000	0.0000	0.0000	0.0000	0.0000	0.0000	0.0000	0.0000	0.0000	0.0000	0.0000	0.0000	0.0000	0.0000	0.0000	0.0000	0.0000	0.0000	0.0000	0.0000	0.0000	0.0000	0.0000	0.0000	0.0000	0.0000	0.0000	0.0000	0.0000	0.0000	0.0000	0.0000	0.0000	0.0000	0.0000	0.0000	0.0000	0.0000	0.0000	0.0000	0.0000	0.0000	0.0000	0.0000	0.0000	0.0000	0.0000	0.0000	0.0000	0.0000	0.0000	0.0000	0.0000	0.0000	0.0000	0.0000	0.0000	0.0000	0.0000	0.0000	0.0000	0.0000	0.0000	0.0000	0.0000	0.0000	0.0000	0.0000	0.0000	0.0000	0.0000	0.0000	0.0000	0.0000	0.0000	0.0000	0.0000	0.0000	0.0000	0.0000	0.0000	0.0000	0.0000	0.0000	0.0000	0.0000	0.0000	0.0000	0.0000	0.0000	0.0000	0.0000	0.0000	0.0000	0.0000	0.0000	0.0000	0.0000	0.0000	0.0000	0.0000	0.0000	0.0000	0.0000	0.0000	0.0000	0.0000	0.0000	0.0000	0.0000	0.0000	0.0000	0.0000	0.0000	0.0000	0.0000	0.0000	0.0000	0.0000	0.0000	0.0000	0.0000	0.0000	0.0000	0.0000	0.0000	0.0000	0.0000	0.0000	0.0000	0.0000	0.0000	0.0000	0.0000	0.0000	0.0000	0.0000	0.0000	0.0000	0.0000	0.0000	0.0000	0.0000	0.0000	0.0000	0.0000	0.0000	0.0000	0.0000	0.0000	0.0000	0.0000	0.0000	0.0000	0.0000	0.0000	0.0000	0.0000	0.0000	0.0000	0.0000	0.0000	0.0000	0.0000	0.0000	0.0000	0.0000	0.0000	0.0000	0.0000	0.0000	0.0000	0.0000	0.0000	0.0000	0.0000	0.0000	0.0000	0.0000	0.0000	0.0000	0.0000	0.0000	0.0000	0.0000	0.0000	0.0000	0.0000	0.0000	0.0000	0.0000	0.0000	0.0000
REACTIVITY:68	0.0000	0.0000	0.0000	0.0000	0.0000	0.0000	0.0000	0.0000	0.0000	0.0000	0.0000	0.0000	0.0000	0.0000	0.0000	0.0000	0.0000	3.0000	10.0000	7.0000	9.0000	6.0000	15.0000	15.0000	3.0000	9.0000	5.0000	1.0000	7.0000	18.0000	5.0000	9.0000	7.0000	5.0000	10.0000	2.0000	9.0000	2.0000	10.0000	9.0000	19.0000	5.0000	6.0000	2.0000	7.0000	7.0000	7.0000	15.0000	8.0000	11.0000	4.0000	2.0000	2.0000	1.0000	5.0000	3.0000	7.0000	2.0000	4.0000	11.0000	15.0000	11.0000	8.0000	0.0000	7.0000	0.0000	994.0000	0.0000	6.0000	8.0000	13.0000	2.0000	7.0000	11.0000	9.0000	1.0000	8.0000	8.0000	3.0000	5.0000	21.0000	16.0000	13.0000	6.0000	4.0000	13.0000	12.0000	6.0000	8.0000	12.0000	6.0000	9.0000	5.0000	8.0000	9.0000	7.0000	7.0000	3.0000	3.0000	5.0000	10.0000	7.0000	6.0000	13.0000	13.0000	12.0000	7.0000	9.0000	15.0000	16.0000	13.0000	16.0000	23.0000	5.0000	16.0000	9.0000	8.0000	14.0000	9.0000	8.0000	10.0000	13.0000	6.0000	9.0000	8.0000	8.0000	14.0000	21.0000	7.0000	7.0000	10.0000	18.0000	4.0000	4.0000	9.0000	4.0000	11.0000	10.0000	9.0000	3.0000	7.0000	3.0000	2.0000	12.0000	16.0000	7.0000	15.0000	5.0000	6.0000	73.0000	47.0000	180.0000	29.0000	14.0000	11.0000	6.0000	10.0000	7.0000	6.0000	6.0000	12.0000	17.0000	2.0000	17.0000	7.0000	2.0000	6.0000	20.0000	12.0000	13.0000	12.0000	6.0000	15.0000	4.0000	6.0000	19.0000	10.0000	10.0000	7.0000	6.0000	8.0000	9.0000	7.0000	5.0000	12.0000	13.0000	1.0000	5.0000	7.0000	13.0000	2.0000	3.0000	8.0000	11.0000	8.0000	4.0000	6.0000	8.0000	19.0000	15.0000	12.0000	5.0000	8.0000	20.0000	11.0000	3.0000	11.0000	14.0000	9.0000	13.0000	8.0000	7.0000	5.0000	7.0000	9.0000	10.0000	7.0000	6.0000	5.0000	9.0000	4.0000	9.0000	4.0000	1.0000	3.0000	8.0000	10.0000	5.0000	20.0000	15.0000	17.0000	15.0000	20.0000	7.0000	7.0000	13.0000	10.0000	8.0000	14.0000	6.0000	3.0000	11.0000	5.0000	12.0000	15.0000	12.0000	6.0000	9.0000	17.0000	17.0000	14.0000	14.0000	15.0000	9.0000	8.0000	7.0000	11.0000	11.0000	13.0000	14.0000	24.0000	4.0000	7.0000	18.0000	11.0000	27.0000	12.0000	15.0000	31.0000	8.0000	6.0000	3.0000	3.0000	7.0000	18.0000	15.0000	18.0000	5.0000	15.0000	27.0000	10.0000	0.0000	0.0000	0.0000	0.0000	1.0000	0.0000	0.0000	1.0000	0.0000	0.0000	0.0000	1.0000	0.0000	1.0000	4.0000	0.0000	2.0000	0.0000	0.0000	0.0000	0.0000	0.0000	0.0000	0.0000	0.0000	0.0000	0.0000	0.0000	0.0000	0.0000	0.0000	0.0000	0.0000	0.0000	0.0000	0.0000	0.0000	0.0000	0.0000	0.0000	0.0000	0.0000	0.0000	0.0000	0.0000	0.0000	0.0000	0.0000	0.0000	0.0000	0.0000	0.0000	0.0000	0.0000	0.0000	0.0000	0.0000	0.0000	0.0000	0.0000	0.0000	0.0000	0.0000	0.0000	0.0000	0.0000	0.0000	0.0000	0.0000	0.0000	0.0000	0.0000	0.0000	0.0000	0.0000	0.0000	0.0000	0.0000	0.0000	0.0000	0.0000	0.0000	0.0000	0.0000	0.0000	0.0000	0.0000	0.0000	0.0000	0.0000	0.0000	0.0000	0.0000	0.0000	0.0000	0.0000	0.0000	0.0000	0.0000	0.0000	0.0000	0.0000	0.0000	0.0000	0.0000	0.0000	0.0000	0.0000	0.0000	0.0000	0.0000	0.0000	0.0000	0.0000	0.0000	0.0000	0.0000	0.0000	0.0000	0.0000	0.0000	0.0000	0.0000	0.0000	0.0000	0.0000	0.0000	0.0000	0.0000	0.0000	0.0000	0.0000	0.0000	0.0000	0.0000	0.0000	0.0000	0.0000	0.0000	0.0000	0.0000	0.0000	0.0000	0.0000	0.0000	0.0000	0.0000	0.0000	0.0000	0.0000	0.0000	0.0000	0.0000	0.0000	0.0000	0.0000	0.0000	0.0000	0.0000	0.0000	0.0000	0.0000	0.0000	0.0000	0.0000	0.0000	0.0000	0.0000	0.0000	0.0000	0.0000	0.0000	0.0000	0.0000	0.0000	0.0000	0.0000	0.0000	0.0000	0.0000	0.0000	0.0000	0.0000	0.0000	0.0000	0.0000	0.0000	0.0000	0.0000	0.0000	0.0000	0.0000	0.0000	0.0000	0.0000	0.0000	0.0000	0.0000	0.0000	0.0000	0.0000	0.0000	0.0000	0.0000	0.0000	0.0000	0.0000	0.0000	0.0000	0.0000	0.0000	0.0000	0.0000	0.0000	0.0000	0.0000	0.0000	0.0000	0.0000	0.0000	0.0000	0.0000	0.0000	0.0000	0.0000	0.0000	0.0000	0.0000	0.0000	0.0000	0.0000	0.0000	0.0000	0.0000	0.0000	0.0000	0.0000	0.0000	0.0000	0.0000	0.0000	0.0000	0.0000	0.0000	0.0000	0.0000	0.0000	0.0000	0.0000	0.0000	0.0000	0.0000	0.0000	0.0000	0.0000	0.0000	0.0000	0.0000	0.0000	0.0000	0.0000	0.0000	0.0000	0.0000	0.0000	0.0000	0.0000	0.0000	0.0000	0.0000	0.0000	0.0000	0.0000	0.0000	0.0000	0.0000	0.0000	0.0000	0.0000	0.0000	0.0000	0.0000	0.0000	0.0000
REACTIVITY:69	0.0000	0.0000	0.0000	0.0000	0.0000	0.0000	0.0000	0.0000	0.0000	0.0000	0.0000	0.0000	0.0000	0.0000	0.0000	0.0000	0.0000	2.0000	7.0000	3.0000	5.0000	7.0000	10.0000	22.0000	7.0000	2.0000	12.0000	4.0000	7.0000	17.0000	3.0000	9.0000	4.0000	7.0000	8.0000	10.0000	7.0000	9.0000	15.0000	11.0000	15.0000	6.0000	20.0000	8.0000	5.0000	6.0000	8.0000	10.0000	6.0000	3.0000	11.0000	7.0000	1.0000	7.0000	3.0000	5.0000	9.0000	4.0000	4.0000	12.0000	16.0000	6.0000	13.0000	7.0000	11.0000	6.0000	0.0000	923.0000	0.0000	19.0000	9.0000	8.0000	11.0000	13.0000	8.0000	4.0000	6.0000	7.0000	11.0000	8.0000	17.0000	16.0000	9.0000	3.0000	14.0000	11.0000	13.0000	13.0000	15.0000	17.0000	6.0000	9.0000	12.0000	11.0000	5.0000	6.0000	9.0000	13.0000	11.0000	13.0000	7.0000	15.0000	17.0000	9.0000	19.0000	20.0000	11.0000	9.0000	11.0000	7.0000	12.0000	15.0000	17.0000	14.0000	11.0000	8.0000	18.0000	19.0000	10.0000	16.0000	6.0000	7.0000	5.0000	9.0000	7.0000	12.0000	6.0000	9.0000	7.0000	10.0000	10.0000	4.0000	13.0000	4.0000	5.0000	10.0000	12.0000	8.0000	11.0000	8.0000	16.0000	8.0000	7.0000	7.0000	13.0000	6.0000	13.0000	10.0000	5.0000	56.0000	39.0000	155.0000	26.0000	8.0000	9.0000	8.0000	10.0000	6.0000	5.0000	5.0000	11.0000	11.0000	8.0000	10.0000	7.0000	8.0000	6.0000	22.0000	12.0000	18.0000	13.0000	5.0000	20.0000	8.0000	8.0000	14.0000	5.0000	9.0000	7.0000	17.0000	5.0000	6.0000	5.0000	5.0000	8.0000	8.0000	10.0000	6.0000	10.0000	8.0000	11.0000	21.0000	7.0000	15.0000	9.0000	6.0000	3.0000	10.0000	13.0000	5.0000	7.0000	6.0000	5.0000	11.0000	2.0000	0.0000	5.0000	10.0000	17.0000	13.0000	6.0000	19.0000	6.0000	7.0000	11.0000	9.0000	14.0000	5.0000	11.0000	15.0000	3.0000	5.0000	10.0000	1.0000	5.0000	5.0000	6.0000	4.0000	19.0000	5.0000	32.0000	14.0000	22.0000	7.0000	8.0000	11.0000	6.0000	7.0000	12.0000	9.0000	10.0000	10.0000	8.0000	0.0000	14.0000	13.0000	7.0000	6.0000	20.0000	16.0000	10.0000	11.0000	8.0000	10.0000	10.0000	12.0000	11.0000	14.0000	15.0000	10.0000	29.0000	10.0000	7.0000	11.0000	8.0000	14.0000	13.0000	14.0000	10.0000	6.0000	8.0000	8.0000	2.0000	7.0000	10.0000	14.0000	9.0000	5.0000	8.0000	23.0000	2.0000	11.0000	2.0000	0.0000	0.0000	1.0000	1.0000	0.0000	0.0000	3.0000	0.0000	1.0000	1.0000	0.0000	1.0000	0.0000	0.0000	0.0000	0.0000	0.0000	0.0000	0.0000	0.0000	0.0000	0.0000	0.0000	0.0000	0.0000	0.0000	0.0000	0.0000	0.0000	0.0000	0.0000	0.0000	0.0000	0.0000	0.0000	0.0000	0.0000	0.0000	0.0000	0.0000	0.0000	0.0000	0.0000	0.0000	0.0000	0.0000	0.0000	0.0000	0.0000	0.0000	0.0000	0.0000	0.0000	0.0000	0.0000	0.0000	0.0000	0.0000	0.0000	0.0000	0.0000	0.0000	0.0000	0.0000	0.0000	0.0000	0.0000	0.0000	0.0000	0.0000	0.0000	0.0000	0.0000	0.0000	0.0000	0.0000	0.0000	0.0000	0.0000	0.0000	0.0000	0.0000	0.0000	0.0000	0.0000	0.0000	0.0000	0.0000	0.0000	0.0000	0.0000	0.0000	0.0000	0.0000	0.0000	0.0000	0.0000	0.0000	0.0000	0.0000	0.0000	0.0000	0.0000	0.0000	0.0000	0.0000	0.0000	0.0000	0.0000	0.0000	0.0000	0.0000	0.0000	0.0000	0.0000	0.0000	0.0000	0.0000	0.0000	0.0000	0.0000	0.0000	0.0000	0.0000	0.0000	0.0000	0.0000	0.0000	0.0000	0.0000	0.0000	0.0000	0.0000	0.0000	0.0000	0.0000	0.0000	0.0000	0.0000	0.0000	0.0000	0.0000	0.0000	0.0000	0.0000	0.0000	0.0000	0.0000	0.0000	0.0000	0.0000	0.0000	0.0000	0.0000	0.0000	0.0000	0.0000	0.0000	0.0000	0.0000	0.0000	0.0000	0.0000	0.0000	0.0000	0.0000	0.0000	0.0000	0.0000	0.0000	0.0000	0.0000	0.0000	0.0000	0.0000	0.0000	0.0000	0.0000	0.0000	0.0000	0.0000	0.0000	0.0000	0.0000	0.0000	0.0000	0.0000	0.0000	0.0000	0.0000	0.0000	0.0000	0.0000	0.0000	0.0000	0.0000	0.0000	0.0000	0.0000	0.0000	0.0000	0.0000	0.0000	0.0000	0.0000	0.0000	0.0000	0.0000	0.0000	0.0000	0.0000	0.0000	0.0000	0.0000	0.0000	0.0000	0.0000	0.0000	0.0000	0.0000	0.0000	0.0000	0.0000	0.0000	0.0000	0.0000	0.0000	0.0000	0.0000	0.0000	0.0000	0.0000	0.0000	0.0000	0.0000	0.0000	0.0000	0.0000	0.0000	0.0000	0.0000	0.0000	0.0000	0.0000	0.0000	0.0000	0.0000	0.0000	0.0000	0.0000	0.0000	0.0000	0.0000	0.0000	0.0000	0.0000	0.0000	0.0000	0.0000	0.0000	0.0000	0.0000	0.0000	0.0000	0.0000	0.0000	0.0000	0.0000	0.0000	0.0000	0.0000	0.0000	0.0000	0.0000	0.0000	0.0000	0.0000	0.0000	0.0000	0.0000	0.0000	0.0000
REACTIVITY:70	0.0000	0.0000	0.0000	0.0000	0.0000	0.0000	0.0000	0.0000	0.0000	0.0000	0.0000	0.0000	0.0000	0.0000	0.0000	0.0000	0.0000	0.0000	10.0000	6.0000	4.0000	1.0000	19.0000	8.0000	2.0000	4.0000	6.0000	2.0000	9.0000	15.0000	2.0000	7.0000	5.0000	3.0000	7.0000	2.0000	2.0000	6.0000	10.0000	4.0000	11.0000	3.0000	9.0000	7.0000	7.0000	6.0000	2.0000	12.0000	10.0000	5.0000	4.0000	6.0000	2.0000	2.0000	8.0000	2.0000	12.0000	2.0000	7.0000	13.0000	12.0000	3.0000	8.0000	4.0000	2.0000	1.0000	6.0000	0.0000	611.0000	0.0000	9.0000	8.0000	8.0000	4.0000	2.0000	2.0000	3.0000	4.0000	6.0000	14.0000	4.0000	8.0000	10.0000	10.0000	13.0000	3.0000	8.0000	4.0000	5.0000	6.0000	13.0000	8.0000	16.0000	6.0000	6.0000	3.0000	4.0000	2.0000	9.0000	10.0000	3.0000	12.0000	6.0000	5.0000	10.0000	6.0000	10.0000	7.0000	8.0000	7.0000	9.0000	5.0000	12.0000	5.0000	12.0000	6.0000	10.0000	11.0000	3.0000	9.0000	4.0000	6.0000	4.0000	10.0000	5.0000	3.0000	7.0000	14.0000	14.0000	7.0000	6.0000	6.0000	7.0000	6.0000	6.0000	7.0000	8.0000	3.0000	8.0000	2.0000	3.0000	2.0000	9.0000	15.0000	2.0000	8.0000	3.0000	2.0000	6.0000	51.0000	36.0000	93.0000	23.0000	7.0000	3.0000	3.0000	2.0000	6.0000	5.0000	2.0000	1.0000	6.0000	7.0000	8.0000	3.0000	9.0000	3.0000	6.0000	4.0000	4.0000	9.0000	9.0000	12.0000	6.0000	3.0000	5.0000	5.0000	2.0000	3.0000	14.0000	5.0000	5.0000	6.0000	4.0000	2.0000	10.0000	5.0000	5.0000	4.0000	15.0000	4.0000	10.0000	6.0000	2.0000	10.0000	5.0000	4.0000	9.0000	16.0000	8.0000	7.0000	5.0000	9.0000	16.0000	6.0000	7.0000	7.0000	9.0000	6.0000	16.0000	6.0000	11.0000	7.0000	3.0000	7.0000	10.0000	8.0000	2.0000	6.0000	6.0000	4.0000	6.0000	2.0000	1.0000	4.0000	4.0000	7.0000	6.0000	13.0000	10.0000	17.0000	12.0000	24.0000	4.0000	3.0000	11.0000	11.0000	5.0000	7.0000	3.0000	2.0000	6.0000	4.0000	4.0000	12.0000	6.0000	8.0000	8.0000	10.0000	4.0000	12.0000	8.0000	8.0000	9.0000	4.0000	7.0000	6.0000	5.0000	13.0000	9.0000	15.0000	7.0000	4.0000	8.0000	9.0000	9.0000	8.0000	5.0000	6.0000	8.0000	4.0000	1.0000	4.0000	5.0000	6.0000	12.0000	7.0000	4.0000	5.0000	19.0000	10.0000	0.0000	0.0000	0.0000	0.0000	0.0000	0.0000	0.0000	0.0000	0.0000	0.0000	0.0000	0.0000	0.0000	1.0000	4.0000	0.0000	0.0000	0.0000	0.0000	0.0000	0.0000	0.0000	0.0000	0.0000	0.0000	0.0000	0.0000	0.0000	0.0000	0.0000	0.0000	0.0000	0.0000	0.0000	0.0000	0.0000	0.0000	0.0000	0.0000	0.0000	0.0000	0.0000	0.0000	0.0000	0.0000	0.0000	0.0000	0.0000	0.0000	0.0000	0.0000	0.0000	0.0000	0.0000	0.0000	0.0000	0.0000	0.0000	0.0000	0.0000	0.0000	0.0000	0.0000	0.0000	0.0000	0.0000	0.0000	0.0000	0.0000	0.0000	0.0000	0.0000	0.0000	0.0000	0.0000	0.0000	0.0000	0.0000	0.0000	0.0000	0.0000	0.0000	0.0000	0.0000	0.0000	0.0000	0.0000	0.0000	0.0000	0.0000	0.0000	0.0000	0.0000	0.0000	0.0000	0.0000	0.0000	0.0000	0.0000	0.0000	0.0000	0.0000	0.0000	0.0000	0.0000	0.0000	0.0000	0.0000	0.0000	0.0000	0.0000	0.0000	0.0000	0.0000	0.0000	0.0000	0.0000	0.0000	0.0000	0.0000	0.0000	0.0000	0.0000	0.0000	0.0000	0.0000	0.0000	0.0000	0.0000	0.0000	0.0000	0.0000	0.0000	0.0000	0.0000	0.0000	0.0000	0.0000	0.0000	0.0000	0.0000	0.0000	0.0000	0.0000	0.0000	0.0000	0.0000	0.0000	0.0000	0.0000	0.0000	0.0000	0.0000	0.0000	0.0000	0.0000	0.0000	0.0000	0.0000	0.0000	0.0000	0.0000	0.0000	0.0000	0.0000	0.0000	0.0000	0.0000	0.0000	0.0000	0.0000	0.0000	0.0000	0.0000	0.0000	0.0000	0.0000	0.0000	0.0000	0.0000	0.0000	0.0000	0.0000	0.0000	0.0000	0.0000	0.0000	0.0000	0.0000	0.0000	0.0000	0.0000	0.0000	0.0000	0.0000	0.0000	0.0000	0.0000	0.0000	0.0000	0.0000	0.0000	0.0000	0.0000	0.0000	0.0000	0.0000	0.0000	0.0000	0.0000	0.0000	0.0000	0.0000	0.0000	0.0000	0.0000	0.0000	0.0000	0.0000	0.0000	0.0000	0.0000	0.0000	0.0000	0.0000	0.0000	0.0000	0.0000	0.0000	0.0000	0.0000	0.0000	0.0000	0.0000	0.0000	0.0000	0.0000	0.0000	0.0000	0.0000	0.0000	0.0000	0.0000	0.0000	0.0000	0.0000	0.0000	0.0000	0.0000	0.0000	0.0000	0.0000	0.0000	0.0000	0.0000	0.0000	0.0000	0.0000	0.0000	0.0000	0.0000	0.0000	0.0000	0.0000	0.0000	0.0000	0.0000	0.0000	0.0000	0.0000	0.0000	0.0000	0.0000	0.0000	0.0000	0.0000	0.0000	0.0000	0.0000	0.0000	0.0000	0.0000	0.0000	0.0000
REACTIVITY:71	0.0000	0.0000	0.0000	0.0000	0.0000	0.0000	0.0000	0.0000	0.0000	0.0000	0.0000	0.0000	0.0000	0.0000	0.0000	0.0000	0.0000	2.0000	17.0000	3.0000	5.0000	9.0000	24.0000	25.0000	5.0000	1.0000	9.0000	2.0000	12.0000	24.0000	3.0000	6.0000	14.0000	3.0000	11.0000	6.0000	5.0000	10.0000	25.0000	11.0000	24.0000	6.0000	15.0000	15.0000	7.0000	8.0000	14.0000	10.0000	7.0000	3.0000	4.0000	9.0000	7.0000	12.0000	8.0000	8.0000	15.0000	8.0000	22.0000	25.0000	24.0000	11.0000	18.0000	18.0000	11.0000	8.0000	8.0000	19.0000	0.0000	1233.0000	0.0000	9.0000	7.0000	4.0000	10.0000	4.0000	5.0000	9.0000	11.0000	28.0000	19.0000	30.0000	11.0000	7.0000	19.0000	21.0000	13.0000	12.0000	14.0000	14.0000	5.0000	18.0000	16.0000	15.0000	17.0000	2.0000	18.0000	10.0000	10.0000	17.0000	10.0000	19.0000	17.0000	12.0000	15.0000	12.0000	15.0000	10.0000	11.0000	12.0000	17.0000	12.0000	22.0000	16.0000	24.0000	11.0000	16.0000	14.0000	10.0000	12.0000	14.0000	10.0000	5.0000	14.0000	13.0000	15.0000	10.0000	10.0000	11.0000	17.0000	16.0000	10.0000	15.0000	6.0000	11.0000	9.0000	12.0000	4.0000	11.0000	10.0000	9.0000	10.0000	10.0000	13.0000	16.0000	10.0000	8.0000	10.0000	9.0000	72.0000	75.0000	172.0000	56.0000	11.0000	12.0000	13.0000	22.0000	4.0000	8.0000	4.0000	15.0000	12.0000	7.0000	8.0000	16.0000	10.0000	7.0000	18.0000	23.0000	27.0000	15.0000	16.0000	12.0000	8.0000	14.0000	21.0000	5.0000	12.0000	6.0000	10.0000	9.0000	15.0000	6.0000	10.0000	14.0000	9.0000	7.0000	14.0000	14.0000	4.0000	14.0000	8.0000	7.0000	11.0000	8.0000	11.0000	12.0000	13.0000	18.0000	17.0000	8.0000	5.0000	15.0000	19.0000	5.0000	9.0000	6.0000	14.0000	13.0000	12.0000	11.0000	8.0000	4.0000	3.0000	8.0000	10.0000	11.0000	5.0000	7.0000	13.0000	4.0000	3.0000	12.0000	5.0000	10.0000	5.0000	8.0000	9.0000	37.0000	11.0000	30.0000	22.0000	14.0000	9.0000	10.0000	8.0000	17.0000	11.0000	5.0000	5.0000	4.0000	11.0000	11.0000	15.0000	18.0000	21.0000	5.0000	11.0000	23.0000	17.0000	22.0000	16.0000	18.0000	14.0000	9.0000	19.0000	12.0000	15.0000	28.0000	18.0000	34.0000	21.0000	8.0000	19.0000	19.0000	36.0000	20.0000	18.0000	21.0000	12.0000	13.0000	11.0000	1.0000	8.0000	14.0000	17.0000	8.0000	5.0000	3.0000	38.0000	14.0000	4.0000	0.0000	0.0000	0.0000	0.0000	0.0000	0.0000	0.0000	0.0000	0.0000	0.0000	0.0000	0.0000	0.0000	0.0000	0.0000	0.0000	0.0000	0.0000	0.0000	0.0000	0.0000	0.0000	0.0000	0.0000	0.0000	0.0000	0.0000	0.0000	0.0000	0.0000	0.0000	0.0000	0.0000	0.0000	0.0000	0.0000	0.0000	0.0000	0.0000	0.0000	0.0000	0.0000	0.0000	0.0000	0.0000	0.0000	0.0000	0.0000	0.0000	0.0000	0.0000	0.0000	0.0000	0.0000	0.0000	0.0000	0.0000	0.0000	0.0000	0.0000	0.0000	0.0000	0.0000	0.0000	0.0000	0.0000	0.0000	0.0000	0.0000	0.0000	0.0000	0.0000	0.0000	0.0000	0.0000	0.0000	0.0000	0.0000	0.0000	0.0000	0.0000	0.0000	0.0000	0.0000	0.0000	0.0000	0.0000	0.0000	0.0000	0.0000	0.0000	0.0000	0.0000	0.0000	0.0000	0.0000	0.0000	0.0000	0.0000	0.0000	0.0000	0.0000	0.0000	0.0000	0.0000	0.0000	0.0000	0.0000	0.0000	0.0000	0.0000	0.0000	0.0000	0.0000	0.0000	0.0000	0.0000	0.0000	0.0000	0.0000	0.0000	0.0000	0.0000	0.0000	0.0000	0.0000	0.0000	0.0000	0.0000	0.0000	0.0000	0.0000	0.0000	0.0000	0.0000	0.0000	0.0000	0.0000	0.0000	0.0000	0.0000	0.0000	0.0000	0.0000	0.0000	0.0000	0.0000	0.0000	0.0000	0.0000	0.0000	0.0000	0.0000	0.0000	0.0000	0.0000	0.0000	0.0000	0.0000	0.0000	0.0000	0.0000	0.0000	0.0000	0.0000	0.0000	0.0000	0.0000	0.0000	0.0000	0.0000	0.0000	0.0000	0.0000	0.0000	0.0000	0.0000	0.0000	0.0000	0.0000	0.0000	0.0000	0.0000	0.0000	0.0000	0.0000	0.0000	0.0000	0.0000	0.0000	0.0000	0.0000	0.0000	0.0000	0.0000	0.0000	0.0000	0.0000	0.0000	0.0000	0.0000	0.0000	0.0000	0.0000	0.0000	0.0000	0.0000	0.0000	0.0000	0.0000	0.0000	0.0000	0.0000	0.0000	0.0000	0.0000	0.0000	0.0000	0.0000	0.0000	0.0000	0.0000	0.0000	0.0000	0.0000	0.0000	0.0000	0.0000	0.0000	0.0000	0.0000	0.0000	0.0000	0.0000	0.0000	0.0000	0.0000	0.0000	0.0000	0.0000	0.0000	0.0000	0.0000	0.0000	0.0000	0.0000	0.0000	0.0000	0.0000	0.0000	0.0000	0.0000	0.0000	0.0000	0.0000	0.0000	0.0000	0.0000	0.0000	0.0000	0.0000	0.0000	0.0000	0.0000	0.0000	0.0000	0.0000	0.0000	0.0000	0.0000	0.0000	0.0000	0.0000	0.0000	0.0000	0.0000	0.0000	0.0000	0.0000	0.0000	0.0000	0.0000	0.0000
REACTIVITY:72	0.0000	0.0000	0.0000	0.0000	0.0000	0.0000	0.0000	0.0000	0.0000	0.0000	0.0000	0.0000	0.0000	0.0000	0.0000	0.0000	0.0000	2.0000	11.0000	7.0000	10.0000	9.0000	21.0000	30.0000	4.0000	7.0000	2.0000	6.0000	14.0000	18.0000	5.0000	8.0000	15.0000	6.0000	14.0000	8.0000	12.0000	15.0000	33.0000	13.0000	11.0000	8.0000	11.0000	13.0000	11.0000	15.0000	8.0000	13.0000	11.0000	11.0000	10.0000	4.0000	7.0000	3.0000	9.0000	2.0000	15.0000	5.0000	8.0000	8.0000	36.0000	20.0000	17.0000	22.0000	17.0000	3.0000	13.0000	9.0000	9.0000	0.0000	1276.0000	0.0000	18.0000	13.0000	16.0000	4.0000	8.0000	18.0000	14.0000	9.0000	12.0000	28.0000	8.0000	16.0000	12.0000	15.0000	20.0000	8.0000	14.0000	11.0000	16.0000	15.0000	13.0000	17.0000	12.0000	18.0000	17.0000	6.0000	15.0000	11.0000	21.0000	18.0000	17.0000	10.0000	20.0000	16.0000	15.0000	8.0000	9.0000	13.0000	9.0000	12.0000	18.0000	31.0000	22.0000	16.0000	23.0000	11.0000	10.0000	14.0000	6.0000	21.0000	5.0000	10.0000	13.0000	17.0000	13.0000	14.0000	13.0000	16.0000	9.0000	16.0000	17.0000	8.0000	12.0000	10.0000	9.0000	15.0000	15.0000	4.0000	15.0000	6.0000	18.0000	20.0000	14.0000	7.0000	7.0000	10.0000	11.0000	86.0000	55.0000	214.0000	47.0000	6.0000	12.0000	14.0000	11.0000	3.0000	5.0000	5.0000	30.0000	14.0000	6.0000	13.0000	12.0000	9.0000	6.0000	15.0000	16.0000	13.0000	13.0000	8.0000	15.0000	7.0000	9.0000	18.0000	16.0000	8.0000	4.0000	14.0000	9.0000	10.0000	14.0000	8.0000	10.0000	12.0000	5.0000	12.0000	14.0000	15.0000	10.0000	21.0000	5.0000	17.0000	7.0000	12.0000	9.0000	16.0000	19.0000	16.0000	12.0000	10.0000	12.0000	30.0000	13.0000	8.0000	4.0000	14.0000	16.0000	23.0000	10.0000	10.0000	7.0000	4.0000	14.0000	6.0000	11.0000	8.0000	3.0000	21.0000	7.0000	6.0000	11.0000	2.0000	16.0000	7.0000	11.0000	6.0000	23.0000	9.0000	21.0000	11.0000	21.0000	12.0000	9.0000	13.0000	18.0000	10.0000	17.0000	9.0000	6.0000	10.0000	10.0000	17.0000	15.0000	17.0000	5.0000	14.0000	19.0000	28.0000	17.0000	22.0000	15.0000	17.0000	4.0000	13.0000	16.0000	28.0000	28.0000	14.0000	28.0000	22.0000	13.0000	18.0000	22.0000	14.0000	20.0000	25.0000	26.0000	14.0000	10.0000	3.0000	8.0000	8.0000	24.0000	16.0000	6.0000	10.0000	13.0000	34.0000	9.0000	9.0000	0.0000	0.0000	0.0000	1.0000	1.0000	0.0000	1.0000	1.0000	0.0000	1.0000	1.0000	0.0000	2.0000	3.0000	0.0000	1.0000	0.0000	0.0000	0.0000	0.0000	0.0000	0.0000	0.0000	0.0000	0.0000	0.0000	0.0000	0.0000	0.0000	0.0000	0.0000	0.0000	0.0000	0.0000	0.0000	0.0000	0.0000	0.0000	0.0000	0.0000	0.0000	0.0000	0.0000	0.0000	0.0000	0.0000	0.0000	0.0000	0.0000	0.0000	0.0000	0.0000	0.0000	0.0000	0.0000	0.0000	0.0000	0.0000	0.0000	0.0000	0.0000	0.0000	0.0000	0.0000	0.0000	0.0000	0.0000	0.0000	0.0000	0.0000	0.0000	0.0000	0.0000	0.0000	0.0000	0.0000	0.0000	0.0000	0.0000	0.0000	0.0000	0.0000	0.0000	0.0000	0.0000	0.0000	0.0000	0.0000	0.0000	0.0000	0.0000	0.0000	0.0000	0.0000	0.0000	0.0000	0.0000	0.0000	0.0000	0.0000	0.0000	0.0000	0.0000	0.0000	0.0000	0.0000	0.0000	0.0000	0.0000	0.0000	0.0000	0.0000	0.0000	0.0000	0.0000	0.0000	0.0000	0.0000	0.0000	0.0000	0.0000	0.0000	0.0000	0.0000	0.0000	0.0000	0.0000	0.0000	0.0000	0.0000	0.0000	0.0000	0.0000	0.0000	0.0000	0.0000	0.0000	0.0000	0.0000	0.0000	0.0000	0.0000	0.0000	0.0000	0.0000	0.0000	0.0000	0.0000	0.0000	0.0000	0.0000	0.0000	0.0000	0.0000	0.0000	0.0000	0.0000	0.0000	0.0000	0.0000	0.0000	0.0000	0.0000	0.0000	0.0000	0.0000	0.0000	0.0000	0.0000	0.0000	0.0000	0.0000	0.0000	0.0000	0.0000	0.0000	0.0000	0.0000	0.0000	0.0000	0.0000	0.0000	0.0000	0.0000	0.0000	0.0000	0.0000	0.0000	0.0000	0.0000	0.0000	0.0000	0.0000	0.0000	0.0000	0.0000	0.0000	0.0000	0.0000	0.0000	0.0000	0.0000	0.0000	0.0000	0.0000	0.0000	0.0000	0.0000	0.0000	0.0000	0.0000	0.0000	0.0000	0.0000	0.0000	0.0000	0.0000	0.0000	0.0000	0.0000	0.0000	0.0000	0.0000	0.0000	0.0000	0.0000	0.0000	0.0000	0.0000	0.0000	0.0000	0.0000	0.0000	0.0000	0.0000	0.0000	0.0000	0.0000	0.0000	0.0000	0.0000	0.0000	0.0000	0.0000	0.0000	0.0000	0.0000	0.0000	0.0000	0.0000	0.0000	0.0000	0.0000	0.0000	0.0000	0.0000	0.0000	0.0000	0.0000	0.0000	0.0000	0.0000	0.0000	0.0000	0.0000	0.0000	0.0000	0.0000	0.0000	0.0000	0.0000	0.0000	0.0000	0.0000	0.0000	0.0000	0.0000	0.0000	0.0000	0.0000	0.0000	0.0000	0.0000
REACTIVITY:73	0.0000	0.0000	0.0000	0.0000	0.0000	0.0000	0.0000	0.0000	0.0000	0.0000	0.0000	0.0000	0.0000	0.0000	0.0000	0.0000	0.0000	2.0000	4.0000	2.0000	10.0000	3.0000	9.0000	6.0000	2.0000	3.0000	5.0000	5.0000	6.0000	9.0000	4.0000	1.0000	7.0000	2.0000	1.0000	1.0000	4.0000	5.0000	17.0000	9.0000	8.0000	8.0000	9.0000	6.0000	7.0000	3.0000	9.0000	4.0000	10.0000	10.0000	8.0000	4.0000	0.0000	2.0000	6.0000	1.0000	8.0000	4.0000	3.0000	7.0000	6.0000	4.0000	7.0000	2.0000	4.0000	2.0000	2.0000	8.0000	8.0000	9.0000	0.0000	538.0000	0.0000	2.0000	5.0000	1.0000	2.0000	9.0000	8.0000	4.0000	7.0000	4.0000	7.0000	1.0000	10.0000	4.0000	4.0000	2.0000	6.0000	10.0000	1.0000	7.0000	6.0000	1.0000	9.0000	5.0000	3.0000	6.0000	8.0000	7.0000	5.0000	6.0000	4.0000	12.0000	3.0000	3.0000	10.0000	4.0000	2.0000	2.0000	5.0000	6.0000	8.0000	14.0000	11.0000	3.0000	6.0000	6.0000	5.0000	11.0000	8.0000	3.0000	3.0000	4.0000	4.0000	10.0000	1.0000	5.0000	2.0000	4.0000	2.0000	7.0000	2.0000	4.0000	3.0000	6.0000	1.0000	6.0000	3.0000	5.0000	4.0000	3.0000	11.0000	6.0000	7.0000	0.0000	7.0000	2.0000	4.0000	41.0000	21.0000	81.0000	11.0000	3.0000	5.0000	4.0000	5.0000	2.0000	2.0000	4.0000	4.0000	6.0000	3.0000	5.0000	6.0000	10.0000	4.0000	7.0000	9.0000	7.0000	19.0000	6.0000	9.0000	2.0000	2.0000	10.0000	6.0000	9.0000	4.0000	7.0000	3.0000	8.0000	5.0000	2.0000	3.0000	9.0000	3.0000	8.0000	2.0000	9.0000	9.0000	8.0000	3.0000	8.0000	11.0000	7.0000	5.0000	6.0000	9.0000	5.0000	6.0000	4.0000	6.0000	4.0000	9.0000	2.0000	4.0000	5.0000	5.0000	3.0000	8.0000	6.0000	9.0000	2.0000	4.0000	5.0000	4.0000	3.0000	4.0000	7.0000	1.0000	2.0000	3.0000	0.0000	1.0000	4.0000	4.0000	6.0000	9.0000	5.0000	11.0000	7.0000	7.0000	5.0000	2.0000	4.0000	7.0000	5.0000	4.0000	4.0000	2.0000	10.0000	2.0000	2.0000	7.0000	9.0000	5.0000	4.0000	11.0000	8.0000	4.0000	6.0000	1.0000	1.0000	6.0000	5.0000	9.0000	8.0000	9.0000	7.0000	21.0000	3.0000	3.0000	16.0000	4.0000	3.0000	7.0000	10.0000	12.0000	1.0000	2.0000	2.0000	4.0000	8.0000	6.0000	12.0000	6.0000	3.0000	5.0000	18.0000	3.0000	5.0000	0.0000	0.0000	0.0000	0.0000	0.0000	0.0000	0.0000	1.0000	0.0000	0.0000	0.0000	0.0000	1.0000	0.0000	1.0000	0.0000	1.0000	0.0000	0.0000	0.0000	0.0000	0.0000	0.0000	0.0000	0.0000	0.0000	0.0000	0.0000	0.0000	0.0000	0.0000	0.0000	0.0000	0.0000	0.0000	0.0000	0.0000	0.0000	0.0000	0.0000	0.0000	0.0000	0.0000	0.0000	0.0000	0.0000	0.0000	0.0000	0.0000	0.0000	0.0000	0.0000	0.0000	0.0000	0.0000	0.0000	0.0000	0.0000	0.0000	0.0000	0.0000	0.0000	0.0000	0.0000	0.0000	0.0000	0.0000	0.0000	0.0000	0.0000	0.0000	0.0000	0.0000	0.0000	0.0000	0.0000	0.0000	0.0000	0.0000	0.0000	0.0000	0.0000	0.0000	0.0000	0.0000	0.0000	0.0000	0.0000	0.0000	0.0000	0.0000	0.0000	0.0000	0.0000	0.0000	0.0000	0.0000	0.0000	0.0000	0.0000	0.0000	0.0000	0.0000	0.0000	0.0000	0.0000	0.0000	0.0000	0.0000	0.0000	0.0000	0.0000	0.0000	0.0000	0.0000	0.0000	0.0000	0.0000	0.0000	0.0000	0.0000	0.0000	0.0000	0.0000	0.0000	0.0000	0.0000	0.0000	0.0000	0.0000	0.0000	0.0000	0.0000	0.0000	0.0000	0.0000	0.0000	0.0000	0.0000	0.0000	0.0000	0.0000	0.0000	0.0000	0.0000	0.0000	0.0000	0.0000	0.0000	0.0000	0.0000	0.0000	0.0000	0.0000	0.0000	0.0000	0.0000	0.0000	0.0000	0.0000	0.0000	0.0000	0.0000	0.0000	0.0000	0.0000	0.0000	0.0000	0.0000	0.0000	0.0000	0.0000	0.0000	0.0000	0.0000	0.0000	0.0000	0.0000	0.0000	0.0000	0.0000	0.0000	0.0000	0.0000	0.0000	0.0000	0.0000	0.0000	0.0000	0.0000	0.0000	0.0000	0.0000	0.0000	0.0000	0.0000	0.0000	0.0000	0.0000	0.0000	0.0000	0.0000	0.0000	0.0000	0.0000	0.0000	0.0000	0.0000	0.0000	0.0000	0.0000	0.0000	0.0000	0.0000	0.0000	0.0000	0.0000	0.0000	0.0000	0.0000	0.0000	0.0000	0.0000	0.0000	0.0000	0.0000	0.0000	0.0000	0.0000	0.0000	0.0000	0.0000	0.0000	0.0000	0.0000	0.0000	0.0000	0.0000	0.0000	0.0000	0.0000	0.0000	0.0000	0.0000	0.0000	0.0000	0.0000	0.0000	0.0000	0.0000	0.0000	0.0000	0.0000	0.0000	0.0000	0.0000	0.0000	0.0000	0.0000	0.0000	0.0000	0.0000	0.0000	0.0000	0.0000	0.0000	0.0000	0.0000	0.0000	0.0000	0.0000	0.0000	0.0000	0.0000	0.0000	0.0000	0.0000	0.0000	0.0000	0.0000	0.0000	0.0000	0.0000
REACTIVITY:74	0.0000	0.0000	0.0000	0.0000	0.0000	0.0000	0.0000	0.0000	0.0000	0.0000	0.0000	0.0000	0.0000	0.0000	0.0000	0.0000	0.0000	3.0000	16.0000	3.0000	6.0000	7.0000	14.0000	26.0000	6.0000	5.0000	6.0000	4.0000	4.0000	19.0000	3.0000	8.0000	4.0000	4.0000	7.0000	5.0000	12.0000	4.0000	18.0000	9.0000	15.0000	7.0000	15.0000	5.0000	12.0000	4.0000	5.0000	13.0000	6.0000	5.0000	4.0000	1.0000	6.0000	7.0000	11.0000	8.0000	8.0000	3.0000	8.0000	6.0000	15.0000	7.0000	8.0000	14.0000	6.0000	4.0000	7.0000	11.0000	8.0000	7.0000	18.0000	0.0000	1078.0000	0.0000	13.0000	5.0000	5.0000	3.0000	7.0000	3.0000	12.0000	15.0000	3.0000	9.0000	7.0000	11.0000	13.0000	9.0000	7.0000	9.0000	12.0000	9.0000	8.0000	11.0000	11.0000	3.0000	10.0000	5.0000	7.0000	7.0000	10.0000	11.0000	17.0000	14.0000	11.0000	9.0000	12.0000	8.0000	9.0000	11.0000	19.0000	10.0000	12.0000	20.0000	14.0000	14.0000	12.0000	8.0000	12.0000	12.0000	3.0000	17.0000	8.0000	8.0000	9.0000	14.0000	7.0000	11.0000	18.0000	10.0000	6.0000	10.0000	14.0000	10.0000	4.0000	12.0000	6.0000	8.0000	5.0000	3.0000	15.0000	10.0000	4.0000	9.0000	6.0000	6.0000	8.0000	13.0000	12.0000	71.0000	48.0000	163.0000	52.0000	8.0000	8.0000	12.0000	14.0000	8.0000	4.0000	4.0000	18.0000	16.0000	4.0000	8.0000	15.0000	11.0000	8.0000	3.0000	17.0000	8.0000	11.0000	3.0000	11.0000	9.0000	11.0000	15.0000	13.0000	12.0000	5.0000	12.0000	5.0000	7.0000	4.0000	5.0000	8.0000	9.0000	7.0000	8.0000	8.0000	10.0000	1.0000	19.0000	6.0000	18.0000	9.0000	7.0000	0.0000	11.0000	22.0000	10.0000	10.0000	8.0000	5.0000	15.0000	6.0000	6.0000	5.0000	11.0000	8.0000	17.0000	10.0000	4.0000	17.0000	2.0000	11.0000	13.0000	13.0000	4.0000	13.0000	7.0000	14.0000	10.0000	8.0000	3.0000	12.0000	4.0000	7.0000	4.0000	21.0000	17.0000	25.0000	11.0000	20.0000	16.0000	7.0000	12.0000	10.0000	14.0000	11.0000	15.0000	0.0000	15.0000	10.0000	10.0000	11.0000	18.0000	4.0000	8.0000	19.0000	5.0000	17.0000	15.0000	14.0000	13.0000	10.0000	11.0000	16.0000	19.0000	17.0000	7.0000	24.0000	5.0000	8.0000	12.0000	5.0000	10.0000	20.0000	18.0000	17.0000	13.0000	6.0000	9.0000	5.0000	11.0000	16.0000	13.0000	16.0000	8.0000	7.0000	30.0000	4.0000	5.0000	0.0000	0.0000	0.0000	0.0000	1.0000	0.0000	0.0000	0.0000	0.0000	0.0000	0.0000	0.0000	0.0000	0.0000	0.0000	0.0000	0.0000	0.0000	0.0000	0.0000	0.0000	0.0000	0.0000	0.0000	0.0000	0.0000	0.0000	0.0000	0.0000	0.0000	0.0000	0.0000	0.0000	0.0000	0.0000	0.0000	0.0000	0.0000	0.0000	0.0000	0.0000	0.0000	0.0000	0.0000	0.0000	0.0000	0.0000	0.0000	0.0000	0.0000	0.0000	0.0000	0.0000	0.0000	0.0000	0.0000	0.0000	0.0000	0.0000	0.0000	0.0000	0.0000	0.0000	0.0000	0.0000	0.0000	0.0000	0.0000	0.0000	0.0000	0.0000	0.0000	0.0000	0.0000	0.0000	0.0000	0.0000	0.0000	0.0000	0.0000	0.0000	0.0000	0.0000	0.0000	0.0000	0.0000	0.0000	0.0000	0.0000	0.0000	0.0000	0.0000	0.0000	0.0000	0.0000	0.0000	0.0000	0.0000	0.0000	0.0000	0.0000	0.0000	0.0000	0.0000	0.0000	0.0000	0.0000	0.0000	0.0000	0.0000	0.0000	0.0000	0.0000	0.0000	0.0000	0.0000	0.0000	0.0000	0.0000	0.0000	0.0000	0.0000	0.0000	0.0000	0.0000	0.0000	0.0000	0.0000	0.0000	0.0000	0.0000	0.0000	0.0000	0.0000	0.0000	0.0000	0.0000	0.0000	0.0000	0.0000	0.0000	0.0000	0.0000	0.0000	0.0000	0.0000	0.0000	0.0000	0.0000	0.0000	0.0000	0.0000	0.0000	0.0000	0.0000	0.0000	0.0000	0.0000	0.0000	0.0000	0.0000	0.0000	0.0000	0.0000	0.0000	0.0000	0.0000	0.0000	0.0000	0.0000	0.0000	0.0000	0.0000	0.0000	0.0000	0.0000	0.0000	0.0000	0.0000	0.0000	0.0000	0.0000	0.0000	0.0000	0.0000	0.0000	0.0000	0.0000	0.0000	0.0000	0.0000	0.0000	0.0000	0.0000	0.0000	0.0000	0.0000	0.0000	0.0000	0.0000	0.0000	0.0000	0.0000	0.0000	0.0000	0.0000	0.0000	0.0000	0.0000	0.0000	0.0000	0.0000	0.0000	0.0000	0.0000	0.0000	0.0000	0.0000	0.0000	0.0000	0.0000	0.0000	0.0000	0.0000	0.0000	0.0000	0.0000	0.0000	0.0000	0.0000	0.0000	0.0000	0.0000	0.0000	0.0000	0.0000	0.0000	0.0000	0.0000	0.0000	0.0000	0.0000	0.0000	0.0000	0.0000	0.0000	0.0000	0.0000	0.0000	0.0000	0.0000	0.0000	0.0000	0.0000	0.0000	0.0000	0.0000	0.0000	0.0000	0.0000	0.0000	0.0000	0.0000	0.0000	0.0000	0.0000	0.0000	0.0000	0.0000	0.0000	0.0000	0.0000	0.0000	0.0000	0.0000	0.0000	0.0000	0.0000	0.0000	0.0000	0.0000	0.0000	0.0000
REACTIVITY:75	0.0000	0.0000	0.0000	0.0000	0.0000	0.0000	0.0000	0.0000	0.0000	0.0000	0.0000	0.0000	0.0000	0.0000	0.0000	0.0000	0.0000	4.0000	5.0000	4.0000	4.0000	11.0000	21.0000	16.0000	0.0000	5.0000	3.0000	0.0000	7.0000	7.0000	3.0000	8.0000	7.0000	6.0000	9.0000	7.0000	2.0000	6.0000	18.0000	10.0000	22.0000	5.0000	12.0000	6.0000	4.0000	1.0000	4.0000	8.0000	5.0000	5.0000	2.0000	4.0000	2.0000	6.0000	8.0000	3.0000	5.0000	7.0000	6.0000	12.0000	9.0000	6.0000	9.0000	10.0000	7.0000	8.0000	11.0000	13.0000	4.0000	4.0000	13.0000	2.0000	0.0000	977.0000	0.0000	8.0000	4.0000	4.0000	10.0000	12.0000	8.0000	14.0000	11.0000	3.0000	20.0000	7.0000	12.0000	5.0000	9.0000	9.0000	2.0000	8.0000	6.0000	6.0000	6.0000	9.0000	18.0000	10.0000	11.0000	7.0000	5.0000	7.0000	5.0000	9.0000	8.0000	5.0000	11.0000	12.0000	9.0000	14.0000	9.0000	11.0000	18.0000	20.0000	16.0000	8.0000	6.0000	17.0000	10.0000	14.0000	4.0000	7.0000	3.0000	8.0000	13.0000	6.0000	4.0000	15.0000	6.0000	13.0000	9.0000	17.0000	14.0000	10.0000	8.0000	5.0000	7.0000	8.0000	3.0000	4.0000	11.0000	6.0000	4.0000	5.0000	9.0000	5.0000	9.0000	8.0000	4.0000	59.0000	57.0000	137.0000	47.0000	0.0000	9.0000	15.0000	11.0000	8.0000	6.0000	4.0000	9.0000	6.0000	6.0000	8.0000	9.0000	7.0000	5.0000	8.0000	14.0000	10.0000	18.0000	6.0000	10.0000	7.0000	8.0000	12.0000	8.0000	8.0000	12.0000	11.0000	10.0000	9.0000	8.0000	2.0000	15.0000	10.0000	3.0000	8.0000	5.0000	10.0000	13.0000	13.0000	14.0000	17.0000	12.0000	7.0000	6.0000	12.0000	14.0000	8.0000	6.0000	4.0000	8.0000	16.0000	13.0000	5.0000	5.0000	4.0000	12.0000	14.0000	7.0000	16.0000	3.0000	6.0000	9.0000	8.0000	8.0000	5.0000	4.0000	12.0000	5.0000	7.0000	8.0000	9.0000	10.0000	0.0000	10.0000	8.0000	24.0000	12.0000	25.0000	13.0000	25.0000	11.0000	12.0000	16.0000	8.0000	11.0000	15.0000	2.0000	5.0000	7.0000	10.0000	10.0000	16.0000	12.0000	7.0000	5.0000	16.0000	8.0000	14.0000	10.0000	8.0000	8.0000	4.0000	4.0000	10.0000	16.0000	15.0000	13.0000	23.0000	9.0000	7.0000	17.0000	10.0000	21.0000	3.0000	10.0000	17.0000	8.0000	14.0000	10.0000	4.0000	7.0000	15.0000	9.0000	16.0000	6.0000	5.0000	35.0000	12.0000	5.0000	0.0000	0.0000	0.0000	1.0000	0.0000	0.0000	0.0000	0.0000	0.0000	0.0000	2.0000	0.0000	3.0000	2.0000	0.0000	1.0000	1.0000	0.0000	0.0000	0.0000	0.0000	0.0000	0.0000	0.0000	0.0000	0.0000	0.0000	0.0000	0.0000	0.0000	0.0000	0.0000	0.0000	0.0000	0.0000	0.0000	0.0000	0.0000	0.0000	0.0000	0.0000	0.0000	0.0000	0.0000	0.0000	0.0000	0.0000	0.0000	0.0000	0.0000	0.0000	0.0000	0.0000	0.0000	0.0000	0.0000	0.0000	0.0000	0.0000	0.0000	0.0000	0.0000	0.0000	0.0000	0.0000	0.0000	0.0000	0.0000	0.0000	0.0000	0.0000	0.0000	0.0000	0.0000	0.0000	0.0000	0.0000	0.0000	0.0000	0.0000	0.0000	0.0000	0.0000	0.0000	0.0000	0.0000	0.0000	0.0000	0.0000	0.0000	0.0000	0.0000	0.0000	0.0000	0.0000	0.0000	0.0000	0.0000	0.0000	0.0000	0.0000	0.0000	0.0000	0.0000	0.0000	0.0000	0.0000	0.0000	0.0000	0.0000	0.0000	0.0000	0.0000	0.0000	0.0000	0.0000	0.0000	0.0000	0.0000	0.0000	0.0000	0.0000	0.0000	0.0000	0.0000	0.0000	0.0000	0.0000	0.0000	0.0000	0.0000	0.0000	0.0000	0.0000	0.0000	0.0000	0.0000	0.0000	0.0000	0.0000	0.0000	0.0000	0.0000	0.0000	0.0000	0.0000	0.0000	0.0000	0.0000	0.0000	0.0000	0.0000	0.0000	0.0000	0.0000	0.0000	0.0000	0.0000	0.0000	0.0000	0.0000	0.0000	0.0000	0.0000	0.0000	0.0000	0.0000	0.0000	0.0000	0.0000	0.0000	0.0000	0.0000	0.0000	0.0000	0.0000	0.0000	0.0000	0.0000	0.0000	0.0000	0.0000	0.0000	0.0000	0.0000	0.0000	0.0000	0.0000	0.0000	0.0000	0.0000	0.0000	0.0000	0.0000	0.0000	0.0000	0.0000	0.0000	0.0000	0.0000	0.0000	0.0000	0.0000	0.0000	0.0000	0.0000	0.0000	0.0000	0.0000	0.0000	0.0000	0.0000	0.0000	0.0000	0.0000	0.0000	0.0000	0.0000	0.0000	0.0000	0.0000	0.0000	0.0000	0.0000	0.0000	0.0000	0.0000	0.0000	0.0000	0.0000	0.0000	0.0000	0.0000	0.0000	0.0000	0.0000	0.0000	0.0000	0.0000	0.0000	0.0000	0.0000	0.0000	0.0000	0.0000	0.0000	0.0000	0.0000	0.0000	0.0000	0.0000	0.0000	0.0000	0.0000	0.0000	0.0000	0.0000	0.0000	0.0000	0.0000	0.0000	0.0000	0.0000	0.0000	0.0000	0.0000	0.0000	0.0000	0.0000	0.0000	0.0000	0.0000	0.0000	0.0000	0.0000	0.0000	0.0000	0.0000	0.0000	0.0000	0.0000	0.0000	0.0000
REACTIVITY:76	0.0000	0.0000	0.0000	0.0000	0.0000	0.0000	0.0000	0.0000	0.0000	0.0000	0.0000	0.0000	0.0000	0.0000	0.0000	0.0000	0.0000	3.0000	8.0000	9.0000	4.0000	7.0000	15.0000	22.0000	4.0000	8.0000	14.0000	6.0000	2.0000	14.0000	5.0000	4.0000	5.0000	1.0000	4.0000	11.0000	17.0000	11.0000	20.0000	11.0000	17.0000	6.0000	12.0000	12.0000	11.0000	3.0000	10.0000	12.0000	8.0000	2.0000	4.0000	2.0000	3.0000	1.0000	16.0000	2.0000	7.0000	7.0000	4.0000	8.0000	20.0000	6.0000	9.0000	12.0000	11.0000	2.0000	9.0000	8.0000	2.0000	10.0000	16.0000	5.0000	13.0000	0.0000	804.0000	0.0000	6.0000	7.0000	7.0000	6.0000	18.0000	19.0000	4.0000	4.0000	12.0000	22.0000	24.0000	11.0000	9.0000	15.0000	24.0000	9.0000	14.0000	7.0000	8.0000	6.0000	7.0000	13.0000	6.0000	18.0000	9.0000	9.0000	21.0000	10.0000	12.0000	9.0000	12.0000	9.0000	9.0000	10.0000	9.0000	16.0000	20.0000	9.0000	17.0000	14.0000	15.0000	15.0000	5.0000	12.0000	5.0000	13.0000	6.0000	12.0000	14.0000	10.0000	10.0000	14.0000	9.0000	5.0000	13.0000	9.0000	7.0000	10.0000	13.0000	3.0000	17.0000	8.0000	5.0000	7.0000	7.0000	5.0000	10.0000	13.0000	13.0000	5.0000	13.0000	8.0000	9.0000	44.0000	43.0000	124.0000	30.0000	10.0000	10.0000	16.0000	15.0000	2.0000	8.0000	4.0000	13.0000	8.0000	7.0000	9.0000	9.0000	4.0000	5.0000	7.0000	7.0000	20.0000	31.0000	3.0000	15.0000	8.0000	7.0000	15.0000	11.0000	5.0000	8.0000	9.0000	9.0000	10.0000	2.0000	3.0000	18.0000	11.0000	7.0000	2.0000	4.0000	7.0000	14.0000	15.0000	9.0000	26.0000	8.0000	8.0000	5.0000	13.0000	21.0000	5.0000	9.0000	6.0000	28.0000	12.0000	7.0000	8.0000	5.0000	7.0000	3.0000	17.0000	11.0000	2.0000	11.0000	6.0000	18.0000	5.0000	6.0000	3.0000	6.0000	8.0000	5.0000	3.0000	5.0000	3.0000	5.0000	1.0000	9.0000	7.0000	21.0000	17.0000	14.0000	8.0000	24.0000	8.0000	6.0000	4.0000	8.0000	3.0000	5.0000	9.0000	3.0000	14.0000	9.0000	13.0000	15.0000	10.0000	7.0000	10.0000	14.0000	12.0000	12.0000	8.0000	15.0000	7.0000	10.0000	12.0000	15.0000	7.0000	19.0000	14.0000	11.0000	12.0000	11.0000	16.0000	5.0000	18.0000	8.0000	17.0000	15.0000	7.0000	7.0000	8.0000	7.0000	6.0000	9.0000	15.0000	4.0000	3.0000	8.0000	31.0000	7.0000	1.0000	0.0000	0.0000	0.0000	0.0000	0.0000	0.0000	0.0000	1.0000	0.0000	0.0000	0.0000	3.0000	2.0000	2.0000	0.0000	1.0000	2.0000	0.0000	0.0000	0.0000	0.0000	0.0000	0.0000	0.0000	0.0000	0.0000	0.0000	0.0000	0.0000	0.0000	0.0000	0.0000	0.0000	0.0000	0.0000	0.0000	0.0000	0.0000	0.0000	0.0000	0.0000	0.0000	0.0000	0.0000	0.0000	0.0000	0.0000	0.0000	0.0000	0.0000	0.0000	0.0000	0.0000	0.0000	0.0000	0.0000	0.0000	0.0000	0.0000	0.0000	0.0000	0.0000	0.0000	0.0000	0.0000	0.0000	0.0000	0.0000	0.0000	0.0000	0.0000	0.0000	0.0000	0.0000	0.0000	0.0000	0.0000	0.0000	0.0000	0.0000	0.0000	0.0000	0.0000	0.0000	0.0000	0.0000	0.0000	0.0000	0.0000	0.0000	0.0000	0.0000	0.0000	0.0000	0.0000	0.0000	0.0000	0.0000	0.0000	0.0000	0.0000	0.0000	0.0000	0.0000	0.0000	0.0000	0.0000	0.0000	0.0000	0.0000	0.0000	0.0000	0.0000	0.0000	0.0000	0.0000	0.0000	0.0000	0.0000	0.0000	0.0000	0.0000	0.0000	0.0000	0.0000	0.0000	0.0000	0.0000	0.0000	0.0000	0.0000	0.0000	0.0000	0.0000	0.0000	0.0000	0.0000	0.0000	0.0000	0.0000	0.0000	0.0000	0.0000	0.0000	0.0000	0.0000	0.0000	0.0000	0.0000	0.0000	0.0000	0.0000	0.0000	0.0000	0.0000	0.0000	0.0000	0.0000	0.0000	0.0000	0.0000	0.0000	0.0000	0.0000	0.0000	0.0000	0.0000	0.0000	0.0000	0.0000	0.0000	0.0000	0.0000	0.0000	0.0000	0.0000	0.0000	0.0000	0.0000	0.0000	0.0000	0.0000	0.0000	0.0000	0.0000	0.0000	0.0000	0.0000	0.0000	0.0000	0.0000	0.0000	0.0000	0.0000	0.0000	0.0000	0.0000	0.0000	0.0000	0.0000	0.0000	0.0000	0.0000	0.0000	0.0000	0.0000	0.0000	0.0000	0.0000	0.0000	0.0000	0.0000	0.0000	0.0000	0.0000	0.0000	0.0000	0.0000	0.0000	0.0000	0.0000	0.0000	0.0000	0.0000	0.0000	0.0000	0.0000	0.0000	0.0000	0.0000	0.0000	0.0000	0.0000	0.0000	0.0000	0.0000	0.0000	0.0000	0.0000	0.0000	0.0000	0.0000	0.0000	0.0000	0.0000	0.0000	0.0000	0.0000	0.0000	0.0000	0.0000	0.0000	0.0000	0.0000	0.0000	0.0000	0.0000	0.0000	0.0000	0.0000	0.0000	0.0000	0.0000	0.0000	0.0000	0.0000	0.0000	0.0000	0.0000	0.0000	0.0000	0.0000	0.0000	0.0000	0.0000	0.0000	0.0000	0.0000	0.0000	0.0000	0.0000	0.0000	0.0000
REACTIVITY:77	0.0000	0.0000	0.0000	0.0000	0.0000	0.0000	0.0000	0.0000	0.0000	0.0000	0.0000	0.0000	0.0000	0.0000	0.0000	0.0000	0.0000	0.0000	8.0000	3.0000	0.0000	3.0000	16.0000	10.0000	2.0000	3.0000	8.0000	2.0000	3.0000	6.0000	1.0000	7.0000	5.0000	2.0000	4.0000	5.0000	0.0000	7.0000	18.0000	2.0000	8.0000	5.0000	4.0000	0.0000	5.0000	4.0000	5.0000	7.0000	5.0000	2.0000	1.0000	1.0000	4.0000	0.0000	3.0000	3.0000	1.0000	1.0000	4.0000	2.0000	8.0000	5.0000	5.0000	4.0000	1.0000	1.0000	1.0000	4.0000	2.0000	4.0000	4.0000	1.0000	5.0000	8.0000	0.0000	541.0000	0.0000	5.0000	1.0000	3.0000	4.0000	2.0000	7.0000	1.0000	4.0000	3.0000	4.0000	0.0000	3.0000	3.0000	2.0000	9.0000	6.0000	3.0000	4.0000	3.0000	3.0000	1.0000	9.0000	6.0000	6.0000	6.0000	3.0000	5.0000	9.0000	8.0000	5.0000	4.0000	2.0000	4.0000	3.0000	3.0000	11.0000	7.0000	2.0000	7.0000	9.0000	7.0000	6.0000	5.0000	6.0000	11.0000	2.0000	7.0000	3.0000	6.0000	3.0000	7.0000	3.0000	5.0000	12.0000	7.0000	3.0000	5.0000	4.0000	2.0000	5.0000	8.0000	5.0000	1.0000	1.0000	2.0000	4.0000	4.0000	5.0000	3.0000	3.0000	6.0000	5.0000	31.0000	25.0000	103.0000	19.0000	3.0000	7.0000	4.0000	11.0000	1.0000	0.0000	0.0000	10.0000	4.0000	6.0000	8.0000	18.0000	3.0000	1.0000	6.0000	6.0000	6.0000	16.0000	6.0000	21.0000	6.0000	2.0000	8.0000	7.0000	14.0000	6.0000	9.0000	2.0000	9.0000	6.0000	6.0000	9.0000	7.0000	1.0000	3.0000	1.0000	5.0000	7.0000	10.0000	0.0000	2.0000	1.0000	3.0000	3.0000	10.0000	7.0000	8.0000	9.0000	2.0000	5.0000	8.0000	5.0000	4.0000	2.0000	2.0000	6.0000	8.0000	7.0000	0.0000	2.0000	1.0000	2.0000	2.0000	8.0000	1.0000	3.0000	5.0000	1.0000	3.0000	5.0000	4.0000	4.0000	5.0000	3.0000	4.0000	10.0000	7.0000	15.0000	14.0000	9.0000	8.0000	2.0000	6.0000	10.0000	11.0000	6.0000	0.0000	2.0000	0.0000	5.0000	10.0000	8.0000	2.0000	0.0000	7.0000	7.0000	7.0000	7.0000	10.0000	7.0000	5.0000	1.0000	7.0000	5.0000	11.0000	8.0000	7.0000	13.0000	7.0000	5.0000	6.0000	6.0000	9.0000	4.0000	8.0000	7.0000	3.0000	4.0000	6.0000	1.0000	7.0000	7.0000	14.0000	10.0000	4.0000	4.0000	6.0000	15.0000	0.0000	0.0000	0.0000	0.0000	0.0000	0.0000	0.0000	0.0000	0.0000	0.0000	0.0000	0.0000	0.0000	0.0000	0.0000	0.0000	0.0000	0.0000	0.0000	0.0000	0.0000	0.0000	0.0000	0.0000	0.0000	0.0000	0.0000	0.0000	0.0000	0.0000	0.0000	0.0000	0.0000	0.0000	0.0000	0.0000	0.0000	0.0000	0.0000	0.0000	0.0000	0.0000	0.0000	0.0000	0.0000	0.0000	0.0000	0.0000	0.0000	0.0000	0.0000	0.0000	0.0000	0.0000	0.0000	0.0000	0.0000	0.0000	0.0000	0.0000	0.0000	0.0000	0.0000	0.0000	0.0000	0.0000	0.0000	0.0000	0.0000	0.0000	0.0000	0.0000	0.0000	0.0000	0.0000	0.0000	0.0000	0.0000	0.0000	0.0000	0.0000	0.0000	0.0000	0.0000	0.0000	0.0000	0.0000	0.0000	0.0000	0.0000	0.0000	0.0000	0.0000	0.0000	0.0000	0.0000	0.0000	0.0000	0.0000	0.0000	0.0000	0.0000	0.0000	0.0000	0.0000	0.0000	0.0000	0.0000	0.0000	0.0000	0.0000	0.0000	0.0000	0.0000	0.0000	0.0000	0.0000	0.0000	0.0000	0.0000	0.0000	0.0000	0.0000	0.0000	0.0000	0.0000	0.0000	0.0000	0.0000	0.0000	0.0000	0.0000	0.0000	0.0000	0.0000	0.0000	0.0000	0.0000	0.0000	0.0000	0.0000	0.0000	0.0000	0.0000	0.0000	0.0000	0.0000	0.0000	0.0000	0.0000	0.0000	0.0000	0.0000	0.0000	0.0000	0.0000	0.0000	0.0000	0.0000	0.0000	0.0000	0.0000	0.0000	0.0000	0.0000	0.0000	0.0000	0.0000	0.0000	0.0000	0.0000	0.0000	0.0000	0.0000	0.0000	0.0000	0.0000	0.0000	0.0000	0.0000	0.0000	0.0000	0.0000	0.0000	0.0000	0.0000	0.0000	0.0000	0.0000	0.0000	0.0000	0.0000	0.0000	0.0000	0.0000	0.0000	0.0000	0.0000	0.0000	0.0000	0.0000	0.0000	0.0000	0.0000	0.0000	0.0000	0.0000	0.0000	0.0000	0.0000	0.0000	0.0000	0.0000	0.0000	0.0000	0.0000	0.0000	0.0000	0.0000	0.0000	0.0000	0.0000	0.0000	0.0000	0.0000	0.0000	0.0000	0.0000	0.0000	0.0000	0.0000	0.0000	0.0000	0.0000	0.0000	0.0000	0.0000	0.0000	0.0000	0.0000	0.0000	0.0000	0.0000	0.0000	0.0000	0.0000	0.0000	0.0000	0.0000	0.0000	0.0000	0.0000	0.0000	0.0000	0.0000	0.0000	0.0000	0.0000	0.0000	0.0000	0.0000	0.0000	0.0000	0.0000	0.0000	0.0000	0.0000	0.0000	0.0000	0.0000	0.0000	0.0000	0.0000	0.0000	0.0000	0.0000	0.0000	0.0000	0.0000	0.0000	0.0000	0.0000	0.0000	0.0000
REACTIVITY:78	0.0000	0.0000	0.0000	0.0000	0.0000	0.0000	0.0000	0.0000	0.0000	0.0000	0.0000	0.0000	0.0000	0.0000	0.0000	0.0000	0.0000	0.0000	8.0000	3.0000	8.0000	4.0000	23.0000	15.0000	5.0000	6.0000	6.0000	3.0000	6.0000	7.0000	7.0000	8.0000	1.0000	7.0000	13.0000	11.0000	10.0000	9.0000	30.0000	7.0000	16.0000	4.0000	12.0000	6.0000	9.0000	3.0000	6.0000	7.0000	7.0000	15.0000	2.0000	4.0000	10.0000	5.0000	5.0000	6.0000	8.0000	4.0000	5.0000	13.0000	11.0000	9.0000	12.0000	4.0000	9.0000	5.0000	8.0000	6.0000	3.0000	5.0000	8.0000	2.0000	5.0000	4.0000	6.0000	0.0000	1030.0000	0.0000	7.0000	9.0000	9.0000	7.0000	9.0000	5.0000	13.0000	2.0000	14.0000	3.0000	11.0000	10.0000	8.0000	12.0000	6.0000	11.0000	7.0000	8.0000	8.0000	10.0000	14.0000	6.0000	4.0000	6.0000	10.0000	9.0000	7.0000	4.0000	9.0000	12.0000	9.0000	10.0000	6.0000	14.0000	11.0000	21.0000	11.0000	12.0000	15.0000	12.0000	13.0000	9.0000	2.0000	13.0000	6.0000	9.0000	13.0000	10.0000	7.0000	13.0000	10.0000	18.0000	9.0000	8.0000	9.0000	6.0000	12.0000	9.0000	8.0000	5.0000	7.0000	1.0000	7.0000	6.0000	17.0000	9.0000	10.0000	8.0000	20.0000	12.0000	11.0000	84.0000	49.0000	161.0000	33.0000	6.0000	8.0000	9.0000	14.0000	2.0000	7.0000	4.0000	13.0000	9.0000	10.0000	13.0000	12.0000	8.0000	7.0000	11.0000	15.0000	13.0000	14.0000	10.0000	18.0000	8.0000	14.0000	17.0000	19.0000	14.0000	9.0000	14.0000	10.0000	16.0000	15.0000	12.0000	5.0000	15.0000	6.0000	5.0000	11.0000	8.0000	17.0000	10.0000	9.0000	8.0000	9.0000	4.0000	4.0000	13.0000	14.0000	12.0000	13.0000	12.0000	16.0000	4.0000	9.0000	4.0000	10.0000	11.0000	12.0000	12.0000	6.0000	11.0000	14.0000	11.0000	18.0000	7.0000	16.0000	7.0000	2.0000	14.0000	7.0000	4.0000	2.0000	4.0000	10.0000	6.0000	16.0000	12.0000	31.0000	13.0000	29.0000	14.0000	21.0000	3.0000	11.0000	10.0000	15.0000	14.0000	15.0000	6.0000	5.0000	17.0000	7.0000	14.0000	17.0000	8.0000	7.0000	11.0000	13.0000	11.0000	18.0000	14.0000	11.0000	12.0000	14.0000	9.0000	8.0000	12.0000	14.0000	15.0000	13.0000	13.0000	11.0000	13.0000	16.0000	14.0000	12.0000	15.0000	10.0000	4.0000	8.0000	4.0000	4.0000	12.0000	10.0000	19.0000	10.0000	5.0000	3.0000	38.0000	15.0000	5.0000	0.0000	0.0000	0.0000	1.0000	0.0000	1.0000	1.0000	1.0000	0.0000	0.0000	0.0000	0.0000	0.0000	2.0000	0.0000	0.0000	0.0000	0.0000	0.0000	0.0000	0.0000	0.0000	0.0000	0.0000	0.0000	0.0000	0.0000	0.0000	0.0000	0.0000	0.0000	0.0000	0.0000	0.0000	0.0000	0.0000	0.0000	0.0000	0.0000	0.0000	0.0000	0.0000	0.0000	0.0000	0.0000	0.0000	0.0000	0.0000	0.0000	0.0000	0.0000	0.0000	0.0000	0.0000	0.0000	0.0000	0.0000	0.0000	0.0000	0.0000	0.0000	0.0000	0.0000	0.0000	0.0000	0.0000	0.0000	0.0000	0.0000	0.0000	0.0000	0.0000	0.0000	0.0000	0.0000	0.0000	0.0000	0.0000	0.0000	0.0000	0.0000	0.0000	0.0000	0.0000	0.0000	0.0000	0.0000	0.0000	0.0000	0.0000	0.0000	0.0000	0.0000	0.0000	0.0000	0.0000	0.0000	0.0000	0.0000	0.0000	0.0000	0.0000	0.0000	0.0000	0.0000	0.0000	0.0000	0.0000	0.0000	0.0000	0.0000	0.0000	0.0000	0.0000	0.0000	0.0000	0.0000	0.0000	0.0000	0.0000	0.0000	0.0000	0.0000	0.0000	0.0000	0.0000	0.0000	0.0000	0.0000	0.0000	0.0000	0.0000	0.0000	0.0000	0.0000	0.0000	0.0000	0.0000	0.0000	0.0000	0.0000	0.0000	0.0000	0.0000	0.0000	0.0000	0.0000	0.0000	0.0000	0.0000	0.0000	0.0000	0.0000	0.0000	0.0000	0.0000	0.0000	0.0000	0.0000	0.0000	0.0000	0.0000	0.0000	0.0000	0.0000	0.0000	0.0000	0.0000	0.0000	0.0000	0.0000	0.0000	0.0000	0.0000	0.0000	0.0000	0.0000	0.0000	0.0000	0.0000	0.0000	0.0000	0.0000	0.0000	0.0000	0.0000	0.0000	0.0000	0.0000	0.0000	0.0000	0.0000	0.0000	0.0000	0.0000	0.0000	0.0000	0.0000	0.0000	0.0000	0.0000	0.0000	0.0000	0.0000	0.0000	0.0000	0.0000	0.0000	0.0000	0.0000	0.0000	0.0000	0.0000	0.0000	0.0000	0.0000	0.0000	0.0000	0.0000	0.0000	0.0000	0.0000	0.0000	0.0000	0.0000	0.0000	0.0000	0.0000	0.0000	0.0000	0.0000	0.0000	0.0000	0.0000	0.0000	0.0000	0.0000	0.0000	0.0000	0.0000	0.0000	0.0000	0.0000	0.0000	0.0000	0.0000	0.0000	0.0000	0.0000	0.0000	0.0000	0.0000	0.0000	0.0000	0.0000	0.0000	0.0000	0.0000	0.0000	0.0000	0.0000	0.0000	0.0000	0.0000	0.0000	0.0000	0.0000	0.0000	0.0000	0.0000	0.0000	0.0000	0.0000	0.0000	0.0000	0.0000	0.0000	0.0000	0.0000	0.0000	0.0000	0.0000	0.0000
REACTIVITY:79	0.0000	0.0000	0.0000	0.0000	0.0000	0.0000	0.0000	0.0000	0.0000	0.0000	0.0000	0.0000	0.0000	0.0000	0.0000	0.0000	0.0000	0.0000	8.0000	5.0000	4.0000	2.0000	20.0000	12.0000	5.0000	7.0000	3.0000	2.0000	5.0000	9.0000	8.0000	8.0000	2.0000	4.0000	4.0000	7.0000	15.0000	13.0000	20.0000	14.0000	16.0000	2.0000	14.0000	8.0000	11.0000	6.0000	9.0000	9.0000	12.0000	9.0000	4.0000	7.0000	4.0000	10.0000	8.0000	3.0000	2.0000	4.0000	9.0000	13.0000	6.0000	3.0000	14.0000	12.0000	8.0000	4.0000	8.0000	7.0000	4.0000	9.0000	18.0000	9.0000	3.0000	4.0000	7.0000	5.0000	0.0000	978.0000	0.0000	11.0000	3.0000	8.0000	7.0000	4.0000	11.0000	12.0000	12.0000	5.0000	6.0000	5.0000	4.0000	7.0000	1.0000	15.0000	14.0000	8.0000	12.0000	5.0000	6.0000	2.0000	6.0000	13.0000	10.0000	10.0000	7.0000	11.0000	4.0000	6.0000	8.0000	16.0000	10.0000	5.0000	10.0000	17.0000	8.0000	14.0000	9.0000	9.0000	6.0000	14.0000	4.0000	14.0000	4.0000	12.0000	7.0000	10.0000	11.0000	17.0000	6.0000	7.0000	4.0000	12.0000	8.0000	7.0000	9.0000	9.0000	5.0000	4.0000	3.0000	6.0000	4.0000	0.0000	8.0000	9.0000	12.0000	5.0000	12.0000	7.0000	7.0000	47.0000	41.0000	173.0000	18.0000	17.0000	4.0000	8.0000	20.0000	8.0000	4.0000	2.0000	11.0000	12.0000	11.0000	8.0000	14.0000	2.0000	2.0000	12.0000	11.0000	10.0000	13.0000	7.0000	16.0000	7.0000	11.0000	21.0000	10.0000	7.0000	9.0000	16.0000	8.0000	6.0000	8.0000	8.0000	16.0000	7.0000	7.0000	8.0000	12.0000	8.0000	13.0000	12.0000	6.0000	19.0000	7.0000	5.0000	4.0000	11.0000	6.0000	17.0000	14.0000	10.0000	12.0000	11.0000	10.0000	6.0000	4.0000	9.0000	17.0000	11.0000	7.0000	9.0000	8.0000	1.0000	13.0000	14.0000	5.0000	4.0000	2.0000	21.0000	6.0000	5.0000	22.0000	3.0000	14.0000	5.0000	12.0000	4.0000	24.0000	9.0000	26.0000	13.0000	14.0000	14.0000	6.0000	5.0000	14.0000	14.0000	11.0000	4.0000	2.0000	15.0000	6.0000	7.0000	15.0000	4.0000	9.0000	10.0000	13.0000	16.0000	16.0000	19.0000	18.0000	15.0000	8.0000	14.0000	10.0000	15.0000	18.0000	6.0000	19.0000	9.0000	15.0000	7.0000	11.0000	15.0000	19.0000	13.0000	24.0000	3.0000	3.0000	4.0000	6.0000	12.0000	16.0000	15.0000	11.0000	10.0000	8.0000	25.0000	11.0000	3.0000	0.0000	0.0000	0.0000	0.0000	0.0000	0.0000	1.0000	3.0000	2.0000	1.0000	1.0000	2.0000	3.0000	1.0000	0.0000	0.0000	1.0000	0.0000	0.0000	0.0000	0.0000	0.0000	0.0000	0.0000	0.0000	0.0000	0.0000	0.0000	0.0000	0.0000	0.0000	0.0000	0.0000	0.0000	0.0000	0.0000	0.0000	0.0000	0.0000	0.0000	0.0000	0.0000	0.0000	0.0000	0.0000	0.0000	0.0000	0.0000	0.0000	0.0000	0.0000	0.0000	0.0000	0.0000	0.0000	0.0000	0.0000	0.0000	0.0000	0.0000	0.0000	0.0000	0.0000	0.0000	0.0000	0.0000	0.0000	0.0000	0.0000	0.0000	0.0000	0.0000	0.0000	0.0000	0.0000	0.0000	0.0000	0.0000	0.0000	0.0000	0.0000	0.0000	0.0000	0.0000	0.0000	0.0000	0.0000	0.0000	0.0000	0.0000	0.0000	0.0000	0.0000	0.0000	0.0000	0.0000	0.0000	0.0000	0.0000	0.0000	0.0000	0.0000	0.0000	0.0000	0.0000	0.0000	0.0000	0.0000	0.0000	0.0000	0.0000	0.0000	0.0000	0.0000	0.0000	0.0000	0.0000	0.0000	0.0000	0.0000	0.0000	0.0000	0.0000	0.0000	0.0000	0.0000	0.0000	0.0000	0.0000	0.0000	0.0000	0.0000	0.0000	0.0000	0.0000	0.0000	0.0000	0.0000	0.0000	0.0000	0.0000	0.0000	0.0000	0.0000	0.0000	0.0000	0.0000	0.0000	0.0000	0.0000	0.0000	0.0000	0.0000	0.0000	0.0000	0.0000	0.0000	0.0000	0.0000	0.0000	0.0000	0.0000	0.0000	0.0000	0.0000	0.0000	0.0000	0.0000	0.0000	0.0000	0.0000	0.0000	0.0000	0.0000	0.0000	0.0000	0.0000	0.0000	0.0000	0.0000	0.0000	0.0000	0.0000	0.0000	0.0000	0.0000	0.0000	0.0000	0.0000	0.0000	0.0000	0.0000	0.0000	0.0000	0.0000	0.0000	0.0000	0.0000	0.0000	0.0000	0.0000	0.0000	0.0000	0.0000	0.0000	0.0000	0.0000	0.0000	0.0000	0.0000	0.0000	0.0000	0.0000	0.0000	0.0000	0.0000	0.0000	0.0000	0.0000	0.0000	0.0000	0.0000	0.0000	0.0000	0.0000	0.0000	0.0000	0.0000	0.0000	0.0000	0.0000	0.0000	0.0000	0.0000	0.0000	0.0000	0.0000	0.0000	0.0000	0.0000	0.0000	0.0000	0.0000	0.0000	0.0000	0.0000	0.0000	0.0000	0.0000	0.0000	0.0000	0.0000	0.0000	0.0000	0.0000	0.0000	0.0000	0.0000	0.0000	0.0000	0.0000	0.0000	0.0000	0.0000	0.0000	0.0000	0.0000	0.0000	0.0000	0.0000	0.0000	0.0000	0.0000	0.0000	0.0000	0.0000	0.0000	0.0000	0.0000	0.0000	0.0000	0.0000	0.0000
REACTIVITY:80	0.0000	0.0000	0.0000	0.0000	0.0000	0.0000	0.0000	0.0000	0.0000	0.0000	0.0000	0.0000	0.0000	0.0000	0.0000	0.0000	0.0000	0.0000	12.0000	5.0000	5.0000	3.0000	20.0000	21.0000	2.0000	14.0000	2.0000	6.0000	4.0000	20.0000	3.0000	16.0000	5.0000	1.0000	7.0000	7.0000	14.0000	15.0000	28.0000	8.0000	15.0000	8.0000	4.0000	11.0000	11.0000	3.0000	7.0000	14.0000	12.0000	3.0000	11.0000	8.0000	6.0000	8.0000	8.0000	8.0000	7.0000	8.0000	6.0000	13.0000	12.0000	21.0000	16.0000	13.0000	16.0000	9.0000	3.0000	11.0000	6.0000	11.0000	14.0000	8.0000	7.0000	10.0000	7.0000	1.0000	7.0000	0.0000	1116.0000	0.0000	15.0000	22.0000	17.0000	3.0000	22.0000	13.0000	13.0000	6.0000	7.0000	9.0000	5.0000	9.0000	11.0000	10.0000	7.0000	8.0000	12.0000	14.0000	9.0000	14.0000	9.0000	13.0000	23.0000	14.0000	10.0000	3.0000	7.0000	17.0000	15.0000	11.0000	23.0000	22.0000	18.0000	17.0000	22.0000	8.0000	15.0000	12.0000	16.0000	11.0000	9.0000	16.0000	3.0000	14.0000	18.0000	11.0000	12.0000	20.0000	12.0000	14.0000	10.0000	12.0000	16.0000	8.0000	10.0000	15.0000	6.0000	9.0000	5.0000	5.0000	14.0000	8.0000	15.0000	9.0000	25.0000	8.0000	15.0000	7.0000	6.0000	70.0000	39.0000	166.0000	40.0000	6.0000	11.0000	23.0000	8.0000	10.0000	5.0000	9.0000	20.0000	11.0000	6.0000	13.0000	11.0000	7.0000	4.0000	7.0000	10.0000	14.0000	13.0000	9.0000	9.0000	9.0000	10.0000	21.0000	4.0000	7.0000	8.0000	14.0000	17.0000	9.0000	5.0000	11.0000	9.0000	10.0000	8.0000	6.0000	7.0000	20.0000	10.0000	9.0000	4.0000	14.0000	11.0000	10.0000	6.0000	14.0000	12.0000	15.0000	13.0000	4.0000	9.0000	10.0000	11.0000	6.0000	5.0000	11.0000	11.0000	8.0000	9.0000	7.0000	8.0000	10.0000	12.0000	7.0000	6.0000	7.0000	9.0000	10.0000	5.0000	7.0000	10.0000	6.0000	8.0000	8.0000	11.0000	5.0000	24.0000	5.0000	22.0000	18.0000	29.0000	15.0000	12.0000	8.0000	19.0000	8.0000	6.0000	7.0000	2.0000	21.0000	2.0000	13.0000	12.0000	12.0000	9.0000	16.0000	26.0000	21.0000	21.0000	14.0000	19.0000	8.0000	7.0000	5.0000	10.0000	22.0000	15.0000	13.0000	25.0000	15.0000	7.0000	9.0000	6.0000	25.0000	14.0000	26.0000	17.0000	8.0000	12.0000	10.0000	6.0000	21.0000	17.0000	17.0000	13.0000	10.0000	9.0000	50.0000	5.0000	2.0000	0.0000	0.0000	0.0000	0.0000	0.0000	0.0000	2.0000	0.0000	1.0000	1.0000	3.0000	0.0000	2.0000	2.0000	2.0000	0.0000	3.0000	0.0000	0.0000	0.0000	0.0000	0.0000	0.0000	0.0000	0.0000	0.0000	0.0000	0.0000	0.0000	0.0000	0.0000	0.0000	0.0000	0.0000	0.0000	0.0000	0.0000	0.0000	0.0000	0.0000	0.0000	0.0000	0.0000	0.0000	0.0000	0.0000	0.0000	0.0000	0.0000	0.0000	0.0000	0.0000	0.0000	0.0000	0.0000	0.0000	0.0000	0.0000	0.0000	0.0000	0.0000	0.0000	0.0000	0.0000	0.0000	0.0000	0.0000	0.0000	0.0000	0.0000	0.0000	0.0000	0.0000	0.0000	0.0000	0.0000	0.0000	0.0000	0.0000	0.0000	0.0000	0.0000	0.0000	0.0000	0.0000	0.0000	0.0000	0.0000	0.0000	0.0000	0.0000	0.0000	0.0000	0.0000	0.0000	0.0000	0.0000	0.0000	0.0000	0.0000	0.0000	0.0000	0.0000	0.0000	0.0000	0.0000	0.0000	0.0000	0.0000	0.0000	0.0000	0.0000	0.0000	0.0000	0.0000	0.0000	0.0000	0.0000	0.0000	0.0000	0.0000	0.0000	0.0000	0.0000	0.0000	0.0000	0.0000	0.0000	0.0000	0.0000	0.0000	0.0000	0.0000	0.0000	0.0000	0.0000	0.0000	0.0000	0.0000	0.0000	0.0000	0.0000	0.0000	0.0000	0.0000	0.0000	0.0000	0.0000	0.0000	0.0000	0.0000	0.0000	0.0000	0.0000	0.0000	0.0000	0.0000	0.0000	0.0000	0.0000	0.0000	0.0000	0.0000	0.0000	0.0000	0.0000	0.0000	0.0000	0.0000	0.0000	0.0000	0.0000	0.0000	0.0000	0.0000	0.0000	0.0000	0.0000	0.0000	0.0000	0.0000	0.0000	0.0000	0.0000	0.0000	0.0000	0.0000	0.0000	0.0000	0.0000	0.0000	0.0000	0.0000	0.0000	0.0000	0.0000	0.0000	0.0000	0.0000	0.0000	0.0000	0.0000	0.0000	0.0000	0.0000	0.0000	0.0000	0.0000	0.0000	0.0000	0.0000	0.0000	0.0000	0.0000	0.0000	0.0000	0.0000	0.0000	0.0000	0.0000	0.0000	0.0000	0.0000	0.0000	0.0000	0.0000	0.0000	0.0000	0.0000	0.0000	0.0000	0.0000	0.0000	0.0000	0.0000	0.0000	0.0000	0.0000	0.0000	0.0000	0.0000	0.0000	0.0000	0.0000	0.0000	0.0000	0.0000	0.0000	0.0000	0.0000	0.0000	0.0000	0.0000	0.0000	0.0000	0.0000	0.0000	0.0000	0.0000	0.0000	0.0000	0.0000	0.0000	0.0000	0.0000	0.0000	0.0000	0.0000	0.0000	0.0000	0.0000	0.0000	0.0000	0.0000	0.0000	0.0000	0.0000	0.0000	0.0000	0.0000	0.0000	0.0000	0.0000
REACTIVITY:81	0.0000	0.0000	0.0000	0.0000	0.0000	0.0000	0.0000	0.0000	0.0000	0.0000	0.0000	0.0000	0.0000	0.0000	0.0000	0.0000	0.0000	3.0000	11.0000	9.0000	5.0000	8.0000	22.0000	16.0000	6.0000	5.0000	4.0000	4.0000	7.0000	18.0000	4.0000	5.0000	13.0000	5.0000	2.0000	7.0000	3.0000	12.0000	22.0000	9.0000	10.0000	9.0000	11.0000	8.0000	6.0000	7.0000	6.0000	13.0000	15.0000	6.0000	2.0000	6.0000	2.0000	6.0000	9.0000	7.0000	6.0000	8.0000	8.0000	11.0000	12.0000	9.0000	15.0000	11.0000	10.0000	3.0000	5.0000	8.0000	14.0000	28.0000	9.0000	4.0000	3.0000	12.0000	6.0000	3.0000	9.0000	11.0000	0.0000	986.0000	0.0000	24.0000	9.0000	12.0000	16.0000	15.0000	8.0000	5.0000	3.0000	12.0000	12.0000	13.0000	13.0000	8.0000	9.0000	5.0000	10.0000	9.0000	13.0000	11.0000	6.0000	19.0000	8.0000	9.0000	14.0000	6.0000	14.0000	5.0000	19.0000	10.0000	18.0000	12.0000	9.0000	23.0000	21.0000	7.0000	11.0000	18.0000	12.0000	14.0000	18.0000	4.0000	6.0000	13.0000	18.0000	5.0000	13.0000	13.0000	11.0000	16.0000	12.0000	10.0000	12.0000	6.0000	8.0000	11.0000	14.0000	5.0000	11.0000	5.0000	7.0000	9.0000	13.0000	10.0000	13.0000	7.0000	6.0000	10.0000	7.0000	43.0000	47.0000	171.0000	19.0000	6.0000	9.0000	8.0000	15.0000	4.0000	3.0000	5.0000	19.0000	12.0000	5.0000	5.0000	14.0000	7.0000	7.0000	13.0000	7.0000	12.0000	15.0000	7.0000	7.0000	5.0000	11.0000	22.0000	10.0000	12.0000	11.0000	20.0000	8.0000	10.0000	4.0000	19.0000	10.0000	11.0000	5.0000	8.0000	8.0000	13.0000	9.0000	12.0000	5.0000	18.0000	10.0000	12.0000	3.0000	11.0000	14.0000	12.0000	14.0000	6.0000	8.0000	10.0000	7.0000	4.0000	11.0000	11.0000	16.0000	12.0000	6.0000	5.0000	6.0000	1.0000	7.0000	13.0000	6.0000	4.0000	7.0000	7.0000	4.0000	9.0000	9.0000	5.0000	8.0000	3.0000	15.0000	8.0000	18.0000	17.0000	27.0000	23.0000	24.0000	6.0000	11.0000	13.0000	6.0000	16.0000	13.0000	6.0000	9.0000	11.0000	9.0000	3.0000	10.0000	9.0000	12.0000	10.0000	8.0000	12.0000	15.0000	15.0000	11.0000	6.0000	4.0000	8.0000	7.0000	12.0000	26.0000	6.0000	29.0000	14.0000	14.0000	10.0000	14.0000	17.0000	9.0000	11.0000	25.0000	7.0000	11.0000	5.0000	2.0000	3.0000	8.0000	15.0000	12.0000	5.0000	3.0000	37.0000	7.0000	6.0000	0.0000	1.0000	0.0000	1.0000	0.0000	0.0000	0.0000	0.0000	1.0000	0.0000	2.0000	1.0000	1.0000	2.0000	0.0000	1.0000	1.0000	0.0000	0.0000	0.0000	0.0000	0.0000	0.0000	0.0000	0.0000	0.0000	0.0000	0.0000	0.0000	0.0000	0.0000	0.0000	0.0000	0.0000	0.0000	0.0000	0.0000	0.0000	0.0000	0.0000	0.0000	0.0000	0.0000	0.0000	0.0000	0.0000	0.0000	0.0000	0.0000	0.0000	0.0000	0.0000	0.0000	0.0000	0.0000	0.0000	0.0000	0.0000	0.0000	0.0000	0.0000	0.0000	0.0000	0.0000	0.0000	0.0000	0.0000	0.0000	0.0000	0.0000	0.0000	0.0000	0.0000	0.0000	0.0000	0.0000	0.0000	0.0000	0.0000	0.0000	0.0000	0.0000	0.0000	0.0000	0.0000	0.0000	0.0000	0.0000	0.0000	0.0000	0.0000	0.0000	0.0000	0.0000	0.0000	0.0000	0.0000	0.0000	0.0000	0.0000	0.0000	0.0000	0.0000	0.0000	0.0000	0.0000	0.0000	0.0000	0.0000	0.0000	0.0000	0.0000	0.0000	0.0000	0.0000	0.0000	0.0000	0.0000	0.0000	0.0000	0.0000	0.0000	0.0000	0.0000	0.0000	0.0000	0.0000	0.0000	0.0000	0.0000	0.0000	0.0000	0.0000	0.0000	0.0000	0.0000	0.0000	0.0000	0.0000	0.0000	0.0000	0.0000	0.0000	0.0000	0.0000	0.0000	0.0000	0.0000	0.0000	0.0000	0.0000	0.0000	0.0000	0.0000	0.0000	0.0000	0.0000	0.0000	0.0000	0.0000	0.0000	0.0000	0.0000	0.0000	0.0000	0.0000	0.0000	0.0000	0.0000	0.0000	0.0000	0.0000	0.0000	0.0000	0.0000	0.0000	0.0000	0.0000	0.0000	0.0000	0.0000	0.0000	0.0000	0.0000	0.0000	0.0000	0.0000	0.0000	0.0000	0.0000	0.0000	0.0000	0.0000	0.0000	0.0000	0.0000	0.0000	0.0000	0.0000	0.0000	0.0000	0.0000	0.0000	0.0000	0.0000	0.0000	0.0000	0.0000	0.0000	0.0000	0.0000	0.0000	0.0000	0.0000	0.0000	0.0000	0.0000	0.0000	0.0000	0.0000	0.0000	0.0000	0.0000	0.0000	0.0000	0.0000	0.0000	0.0000	0.0000	0.0000	0.0000	0.0000	0.0000	0.0000	0.0000	0.0000	0.0000	0.0000	0.0000	0.0000	0.0000	0.0000	0.0000	0.0000	0.0000	0.0000	0.0000	0.0000	0.0000	0.0000	0.0000	0.0000	0.0000	0.0000	0.0000	0.0000	0.0000	0.0000	0.0000	0.0000	0.0000	0.0000	0.0000	0.0000	0.0000	0.0000	0.0000	0.0000	0.0000	0.0000	0.0000	0.0000	0.0000	0.0000	0.0000	0.0000	0.0000	0.0000	0.0000	0.0000	0.0000	0.0000	0.0000
REACTIVITY:82	0.0000	0.0000	0.0000	0.0000	0.0000	0.0000	0.0000	0.0000	0.0000	0.0000	0.0000	0.0000	0.0000	0.0000	0.0000	0.0000	0.0000	9.0000	27.0000	10.0000	7.0000	11.0000	18.0000	22.0000	6.0000	9.0000	6.0000	4.0000	7.0000	11.0000	11.0000	10.0000	14.0000	10.0000	17.0000	20.0000	11.0000	26.0000	39.0000	11.0000	24.0000	10.0000	20.0000	19.0000	13.0000	17.0000	17.0000	14.0000	20.0000	7.0000	11.0000	9.0000	5.0000	14.0000	13.0000	4.0000	11.0000	7.0000	14.0000	23.0000	30.0000	12.0000	20.0000	23.0000	9.0000	8.0000	21.0000	17.0000	4.0000	19.0000	12.0000	7.0000	12.0000	8.0000	18.0000	4.0000	9.0000	3.0000	15.0000	0.0000	1506.0000	0.0000	9.0000	10.0000	21.0000	22.0000	25.0000	15.0000	10.0000	18.0000	15.0000	13.0000	10.0000	27.0000	6.0000	12.0000	17.0000	9.0000	12.0000	20.0000	11.0000	18.0000	16.0000	12.0000	20.0000	14.0000	20.0000	14.0000	12.0000	14.0000	12.0000	20.0000	17.0000	18.0000	25.0000	12.0000	19.0000	19.0000	17.0000	28.0000	8.0000	32.0000	9.0000	15.0000	11.0000	20.0000	24.0000	19.0000	12.0000	12.0000	18.0000	20.0000	23.0000	13.0000	12.0000	11.0000	15.0000	10.0000	10.0000	3.0000	14.0000	9.0000	18.0000	22.0000	21.0000	8.0000	19.0000	15.0000	16.0000	97.0000	75.0000	267.0000	54.0000	8.0000	12.0000	21.0000	23.0000	10.0000	8.0000	5.0000	20.0000	13.0000	14.0000	10.0000	24.0000	5.0000	14.0000	10.0000	17.0000	22.0000	24.0000	6.0000	34.0000	5.0000	19.0000	28.0000	15.0000	17.0000	5.0000	18.0000	16.0000	12.0000	4.0000	17.0000	13.0000	13.0000	6.0000	9.0000	14.0000	21.0000	18.0000	26.0000	15.0000	22.0000	13.0000	15.0000	13.0000	20.0000	17.0000	11.0000	14.0000	6.0000	14.0000	27.0000	14.0000	11.0000	11.0000	17.0000	22.0000	19.0000	21.0000	12.0000	3.0000	10.0000	14.0000	8.0000	12.0000	12.0000	9.0000	25.0000	11.0000	12.0000	8.0000	8.0000	11.0000	4.0000	19.0000	6.0000	35.0000	23.0000	38.0000	18.0000	29.0000	15.0000	10.0000	15.0000	17.0000	12.0000	18.0000	7.0000	7.0000	18.0000	18.0000	10.0000	19.0000	14.0000	6.0000	17.0000	23.0000	28.0000	24.0000	17.0000	22.0000	12.0000	5.0000	12.0000	20.0000	24.0000	20.0000	14.0000	38.0000	24.0000	17.0000	13.0000	19.0000	41.0000	27.0000	21.0000	23.0000	6.0000	8.0000	15.0000	5.0000	9.0000	25.0000	22.0000	12.0000	8.0000	6.0000	43.0000	25.0000	10.0000	0.0000	0.0000	0.0000	0.0000	0.0000	0.0000	0.0000	0.0000	0.0000	1.0000	1.0000	0.0000	2.0000	5.0000	0.0000	2.0000	1.0000	0.0000	0.0000	0.0000	0.0000	0.0000	0.0000	0.0000	0.0000	0.0000	0.0000	0.0000	0.0000	0.0000	0.0000	0.0000	0.0000	0.0000	0.0000	0.0000	0.0000	0.0000	0.0000	0.0000	0.0000	0.0000	0.0000	0.0000	0.0000	0.0000	0.0000	0.0000	0.0000	0.0000	0.0000	0.0000	0.0000	0.0000	0.0000	0.0000	0.0000	0.0000	0.0000	0.0000	0.0000	0.0000	0.0000	0.0000	0.0000	0.0000	0.0000	0.0000	0.0000	0.0000	0.0000	0.0000	0.0000	0.0000	0.0000	0.0000	0.0000	0.0000	0.0000	0.0000	0.0000	0.0000	0.0000	0.0000	0.0000	0.0000	0.0000	0.0000	0.0000	0.0000	0.0000	0.0000	0.0000	0.0000	0.0000	0.0000	0.0000	0.0000	0.0000	0.0000	0.0000	0.0000	0.0000	0.0000	0.0000	0.0000	0.0000	0.0000	0.0000	0.0000	0.0000	0.0000	0.0000	0.0000	0.0000	0.0000	0.0000	0.0000	0.0000	0.0000	0.0000	0.0000	0.0000	0.0000	0.0000	0.0000	0.0000	0.0000	0.0000	0.0000	0.0000	0.0000	0.0000	0.0000	0.0000	0.0000	0.0000	0.0000	0.0000	0.0000	0.0000	0.0000	0.0000	0.0000	0.0000	0.0000	0.0000	0.0000	0.0000	0.0000	0.0000	0.0000	0.0000	0.0000	0.0000	0.0000	0.0000	0.0000	0.0000	0.0000	0.0000	0.0000	0.0000	0.0000	0.0000	0.0000	0.0000	0.0000	0.0000	0.0000	0.0000	0.0000	0.0000	0.0000	0.0000	0.0000	0.0000	0.0000	0.0000	0.0000	0.0000	0.0000	0.0000	0.0000	0.0000	0.0000	0.0000	0.0000	0.0000	0.0000	0.0000	0.0000	0.0000	0.0000	0.0000	0.0000	0.0000	0.0000	0.0000	0.0000	0.0000	0.0000	0.0000	0.0000	0.0000	0.0000	0.0000	0.0000	0.0000	0.0000	0.0000	0.0000	0.0000	0.0000	0.0000	0.0000	0.0000	0.0000	0.0000	0.0000	0.0000	0.0000	0.0000	0.0000	0.0000	0.0000	0.0000	0.0000	0.0000	0.0000	0.0000	0.0000	0.0000	0.0000	0.0000	0.0000	0.0000	0.0000	0.0000	0.0000	0.0000	0.0000	0.0000	0.0000	0.0000	0.0000	0.0000	0.0000	0.0000	0.0000	0.0000	0.0000	0.0000	0.0000	0.0000	0.0000	0.0000	0.0000	0.0000	0.0000	0.0000	0.0000	0.0000	0.0000	0.0000	0.0000	0.0000	0.0000	0.0000	0.0000	0.0000	0.0000	0.0000	0.0000	0.0000	0.0000	0.0000	0.0000	0.0000	0.0000	0.0000	0.0000	0.0000
REACTIVITY:83	0.0000	0.0000	0.0000	0.0000	0.0000	0.0000	0.0000	0.0000	0.0000	0.0000	0.0000	0.0000	0.0000	0.0000	0.0000	0.0000	0.0000	3.0000	18.0000	11.0000	11.0000	9.0000	29.0000	24.0000	3.0000	11.0000	12.0000	2.0000	4.0000	30.0000	4.0000	16.0000	7.0000	15.0000	10.0000	9.0000	15.0000	11.0000	30.0000	7.0000	32.0000	24.0000	7.0000	9.0000	12.0000	6.0000	4.0000	19.0000	7.0000	7.0000	10.0000	8.0000	8.0000	8.0000	13.0000	5.0000	17.0000	10.0000	7.0000	19.0000	27.0000	17.0000	16.0000	19.0000	25.0000	6.0000	16.0000	16.0000	8.0000	30.0000	28.0000	4.0000	15.0000	14.0000	19.0000	2.0000	7.0000	8.0000	22.0000	24.0000	0.0000	1477.0000	0.0000	15.0000	20.0000	39.0000	24.0000	11.0000	21.0000	13.0000	14.0000	14.0000	18.0000	9.0000	19.0000	11.0000	22.0000	5.0000	12.0000	24.0000	5.0000	22.0000	25.0000	16.0000	19.0000	12.0000	27.0000	6.0000	23.0000	13.0000	17.0000	15.0000	32.0000	30.0000	25.0000	12.0000	29.0000	28.0000	22.0000	18.0000	11.0000	32.0000	8.0000	13.0000	19.0000	15.0000	14.0000	14.0000	8.0000	31.0000	17.0000	15.0000	13.0000	12.0000	13.0000	18.0000	17.0000	7.0000	13.0000	15.0000	12.0000	7.0000	15.0000	18.0000	29.0000	6.0000	19.0000	10.0000	11.0000	99.0000	85.0000	218.0000	45.0000	5.0000	12.0000	12.0000	15.0000	9.0000	12.0000	10.0000	24.0000	18.0000	9.0000	13.0000	15.0000	6.0000	15.0000	17.0000	20.0000	13.0000	24.0000	11.0000	30.0000	9.0000	8.0000	25.0000	20.0000	15.0000	5.0000	19.0000	13.0000	20.0000	8.0000	13.0000	13.0000	16.0000	7.0000	12.0000	13.0000	10.0000	12.0000	26.0000	8.0000	18.0000	5.0000	11.0000	6.0000	15.0000	27.0000	15.0000	11.0000	14.0000	8.0000	29.0000	15.0000	8.0000	12.0000	23.0000	14.0000	17.0000	13.0000	13.0000	9.0000	12.0000	23.0000	11.0000	11.0000	11.0000	9.0000	17.0000	4.0000	14.0000	16.0000	4.0000	11.0000	11.0000	14.0000	13.0000	45.0000	22.0000	38.0000	14.0000	28.0000	19.0000	10.0000	31.0000	22.0000	18.0000	21.0000	14.0000	11.0000	32.0000	15.0000	10.0000	15.0000	19.0000	13.0000	16.0000	22.0000	24.0000	17.0000	21.0000	29.0000	16.0000	15.0000	13.0000	12.0000	23.0000	30.0000	25.0000	37.0000	13.0000	13.0000	26.0000	15.0000	18.0000	16.0000	32.0000	21.0000	16.0000	4.0000	6.0000	6.0000	11.0000	21.0000	22.0000	14.0000	14.0000	6.0000	47.0000	10.0000	6.0000	1.0000	0.0000	0.0000	0.0000	0.0000	0.0000	0.0000	0.0000	0.0000	1.0000	3.0000	0.0000	3.0000	1.0000	2.0000	0.0000	3.0000	0.0000	0.0000	0.0000	0.0000	0.0000	0.0000	0.0000	0.0000	0.0000	0.0000	0.0000	0.0000	0.0000	0.0000	0.0000	0.0000	0.0000	0.0000	0.0000	0.0000	0.0000	0.0000	0.0000	0.0000	0.0000	0.0000	0.0000	0.0000	0.0000	0.0000	0.0000	0.0000	0.0000	0.0000	0.0000	0.0000	0.0000	0.0000	0.0000	0.0000	0.0000	0.0000	0.0000	0.0000	0.0000	0.0000	0.0000	0.0000	0.0000	0.0000	0.0000	0.0000	0.0000	0.0000	0.0000	0.0000	0.0000	0.0000	0.0000	0.0000	0.0000	0.0000	0.0000	0.0000	0.0000	0.0000	0.0000	0.0000	0.0000	0.0000	0.0000	0.0000	0.0000	0.0000	0.0000	0.0000	0.0000	0.0000	0.0000	0.0000	0.0000	0.0000	0.0000	0.0000	0.0000	0.0000	0.0000	0.0000	0.0000	0.0000	0.0000	0.0000	0.0000	0.0000	0.0000	0.0000	0.0000	0.0000	0.0000	0.0000	0.0000	0.0000	0.0000	0.0000	0.0000	0.0000	0.0000	0.0000	0.0000	0.0000	0.0000	0.0000	0.0000	0.0000	0.0000	0.0000	0.0000	0.0000	0.0000	0.0000	0.0000	0.0000	0.0000	0.0000	0.0000	0.0000	0.0000	0.0000	0.0000	0.0000	0.0000	0.0000	0.0000	0.0000	0.0000	0.0000	0.0000	0.0000	0.0000	0.0000	0.0000	0.0000	0.0000	0.0000	0.0000	0.0000	0.0000	0.0000	0.0000	0.0000	0.0000	0.0000	0.0000	0.0000	0.0000	0.0000	0.0000	0.0000	0.0000	0.0000	0.0000	0.0000	0.0000	0.0000	0.0000	0.0000	0.0000	0.0000	0.0000	0.0000	0.0000	0.0000	0.0000	0.0000	0.0000	0.0000	0.0000	0.0000	0.0000	0.0000	0.0000	0.0000	0.0000	0.0000	0.0000	0.0000	0.0000	0.0000	0.0000	0.0000	0.0000	0.0000	0.0000	0.0000	0.0000	0.0000	0.0000	0.0000	0.0000	0.0000	0.0000	0.0000	0.0000	0.0000	0.0000	0.0000	0.0000	0.0000	0.0000	0.0000	0.0000	0.0000	0.0000	0.0000	0.0000	0.0000	0.0000	0.0000	0.0000	0.0000	0.0000	0.0000	0.0000	0.0000	0.0000	0.0000	0.0000	0.0000	0.0000	0.0000	0.0000	0.0000	0.0000	0.0000	0.0000	0.0000	0.0000	0.0000	0.0000	0.0000	0.0000	0.0000	0.0000	0.0000	0.0000	0.0000	0.0000	0.0000	0.0000	0.0000	0.0000	0.0000	0.0000	0.0000	0.0000	0.0000	0.0000	0.0000	0.0000	0.0000	0.0000	0.0000	0.0000	0.0000	0.0000	0.0000
REACTIVITY:84	0.0000	0.0000	0.0000	0.0000	0.0000	0.0000	0.0000	0.0000	0.0000	0.0000	0.0000	0.0000	0.0000	0.0000	0.0000	0.0000	0.0000	4.0000	12.0000	4.0000	8.0000	5.0000	16.0000	5.0000	7.0000	5.0000	4.0000	6.0000	5.0000	12.0000	5.0000	7.0000	16.0000	1.0000	7.0000	2.0000	6.0000	8.0000	12.0000	10.0000	16.0000	9.0000	6.0000	6.0000	14.0000	0.0000	14.0000	5.0000	13.0000	4.0000	11.0000	3.0000	6.0000	6.0000	12.0000	5.0000	5.0000	5.0000	10.0000	15.0000	23.0000	10.0000	13.0000	9.0000	8.0000	2.0000	13.0000	9.0000	10.0000	11.0000	8.0000	7.0000	3.0000	11.0000	4.0000	7.0000	9.0000	7.0000	17.0000	9.0000	9.0000	0.0000	908.0000	0.0000	24.0000	8.0000	11.0000	10.0000	10.0000	10.0000	4.0000	4.0000	8.0000	5.0000	5.0000	7.0000	12.0000	3.0000	10.0000	17.0000	4.0000	15.0000	16.0000	8.0000	19.0000	8.0000	10.0000	14.0000	2.0000	14.0000	5.0000	8.0000	12.0000	19.0000	13.0000	6.0000	10.0000	10.0000	8.0000	14.0000	5.0000	8.0000	5.0000	12.0000	10.0000	16.0000	16.0000	16.0000	6.0000	6.0000	4.0000	9.0000	6.0000	3.0000	5.0000	5.0000	14.0000	5.0000	5.0000	3.0000	11.0000	7.0000	10.0000	9.0000	15.0000	5.0000	9.0000	8.0000	7.0000	58.0000	48.0000	134.0000	37.0000	3.0000	4.0000	6.0000	12.0000	7.0000	5.0000	3.0000	10.0000	8.0000	5.0000	4.0000	13.0000	6.0000	7.0000	11.0000	13.0000	15.0000	11.0000	13.0000	17.0000	7.0000	11.0000	14.0000	17.0000	12.0000	4.0000	9.0000	9.0000	5.0000	11.0000	9.0000	5.0000	5.0000	3.0000	9.0000	10.0000	20.0000	3.0000	10.0000	3.0000	10.0000	11.0000	9.0000	8.0000	9.0000	11.0000	8.0000	4.0000	9.0000	14.0000	14.0000	12.0000	10.0000	7.0000	14.0000	16.0000	6.0000	10.0000	5.0000	4.0000	6.0000	4.0000	13.0000	7.0000	1.0000	4.0000	15.0000	8.0000	11.0000	5.0000	5.0000	8.0000	3.0000	8.0000	4.0000	21.0000	19.0000	19.0000	12.0000	14.0000	11.0000	3.0000	11.0000	11.0000	6.0000	8.0000	7.0000	5.0000	15.0000	3.0000	4.0000	8.0000	11.0000	7.0000	8.0000	15.0000	11.0000	18.0000	17.0000	15.0000	14.0000	4.0000	8.0000	17.0000	10.0000	10.0000	14.0000	21.0000	7.0000	11.0000	7.0000	11.0000	25.0000	12.0000	20.0000	19.0000	5.0000	5.0000	4.0000	5.0000	3.0000	12.0000	8.0000	16.0000	10.0000	8.0000	24.0000	9.0000	7.0000	0.0000	0.0000	0.0000	1.0000	0.0000	0.0000	0.0000	2.0000	0.0000	1.0000	0.0000	0.0000	1.0000	1.0000	1.0000	2.0000	2.0000	0.0000	0.0000	0.0000	0.0000	0.0000	0.0000	0.0000	0.0000	0.0000	0.0000	0.0000	0.0000	0.0000	0.0000	0.0000	0.0000	0.0000	0.0000	0.0000	0.0000	0.0000	0.0000	0.0000	0.0000	0.0000	0.0000	0.0000	0.0000	0.0000	0.0000	0.0000	0.0000	0.0000	0.0000	0.0000	0.0000	0.0000	0.0000	0.0000	0.0000	0.0000	0.0000	0.0000	0.0000	0.0000	0.0000	0.0000	0.0000	0.0000	0.0000	0.0000	0.0000	0.0000	0.0000	0.0000	0.0000	0.0000	0.0000	0.0000	0.0000	0.0000	0.0000	0.0000	0.0000	0.0000	0.0000	0.0000	0.0000	0.0000	0.0000	0.0000	0.0000	0.0000	0.0000	0.0000	0.0000	0.0000	0.0000	0.0000	0.0000	0.0000	0.0000	0.0000	0.0000	0.0000	0.0000	0.0000	0.0000	0.0000	0.0000	0.0000	0.0000	0.0000	0.0000	0.0000	0.0000	0.0000	0.0000	0.0000	0.0000	0.0000	0.0000	0.0000	0.0000	0.0000	0.0000	0.0000	0.0000	0.0000	0.0000	0.0000	0.0000	0.0000	0.0000	0.0000	0.0000	0.0000	0.0000	0.0000	0.0000	0.0000	0.0000	0.0000	0.0000	0.0000	0.0000	0.0000	0.0000	0.0000	0.0000	0.0000	0.0000	0.0000	0.0000	0.0000	0.0000	0.0000	0.0000	0.0000	0.0000	0.0000	0.0000	0.0000	0.0000	0.0000	0.0000	0.0000	0.0000	0.0000	0.0000	0.0000	0.0000	0.0000	0.0000	0.0000	0.0000	0.0000	0.0000	0.0000	0.0000	0.0000	0.0000	0.0000	0.0000	0.0000	0.0000	0.0000	0.0000	0.0000	0.0000	0.0000	0.0000	0.0000	0.0000	0.0000	0.0000	0.0000	0.0000	0.0000	0.0000	0.0000	0.0000	0.0000	0.0000	0.0000	0.0000	0.0000	0.0000	0.0000	0.0000	0.0000	0.0000	0.0000	0.0000	0.0000	0.0000	0.0000	0.0000	0.0000	0.0000	0.0000	0.0000	0.0000	0.0000	0.0000	0.0000	0.0000	0.0000	0.0000	0.0000	0.0000	0.0000	0.0000	0.0000	0.0000	0.0000	0.0000	0.0000	0.0000	0.0000	0.0000	0.0000	0.0000	0.0000	0.0000	0.0000	0.0000	0.0000	0.0000	0.0000	0.0000	0.0000	0.0000	0.0000	0.0000	0.0000	0.0000	0.0000	0.0000	0.0000	0.0000	0.0000	0.0000	0.0000	0.0000	0.0000	0.0000	0.0000	0.0000	0.0000	0.0000	0.0000	0.0000	0.0000	0.0000	0.0000	0.0000	0.0000	0.0000	0.0000	0.0000	0.0000	0.0000	0.0000	0.0000	0.0000
REACTIVITY:85	0.0000	0.0000	0.0000	0.0000	0.0000	0.0000	0.0000	0.0000	0.0000	0.0000	0.0000	0.0000	0.0000	0.0000	0.0000	0.0000	0.0000	0.0000	3.0000	9.0000	8.0000	5.0000	7.0000	15.0000	1.0000	3.0000	4.0000	2.0000	2.0000	17.0000	6.0000	10.0000	4.0000	2.0000	4.0000	5.0000	6.0000	8.0000	15.0000	5.0000	11.0000	10.0000	3.0000	7.0000	9.0000	0.0000	9.0000	6.0000	12.0000	3.0000	8.0000	4.0000	4.0000	6.0000	6.0000	4.0000	5.0000	0.0000	6.0000	1.0000	5.0000	7.0000	10.0000	12.0000	2.0000	2.0000	6.0000	3.0000	10.0000	7.0000	16.0000	1.0000	9.0000	3.0000	4.0000	1.0000	5.0000	4.0000	3.0000	12.0000	10.0000	15.0000	0.0000	756.0000	0.0000	5.0000	7.0000	4.0000	9.0000	11.0000	11.0000	10.0000	9.0000	13.0000	4.0000	11.0000	13.0000	5.0000	10.0000	9.0000	10.0000	20.0000	9.0000	9.0000	11.0000	5.0000	10.0000	5.0000	8.0000	5.0000	16.0000	10.0000	5.0000	16.0000	8.0000	15.0000	9.0000	16.0000	4.0000	1.0000	5.0000	16.0000	6.0000	13.0000	7.0000	4.0000	12.0000	14.0000	9.0000	17.0000	4.0000	11.0000	8.0000	6.0000	9.0000	3.0000	9.0000	2.0000	3.0000	6.0000	10.0000	7.0000	12.0000	12.0000	7.0000	0.0000	13.0000	7.0000	8.0000	52.0000	45.0000	114.0000	32.0000	5.0000	2.0000	11.0000	9.0000	10.0000	2.0000	7.0000	21.0000	12.0000	11.0000	8.0000	7.0000	11.0000	2.0000	8.0000	14.0000	15.0000	10.0000	5.0000	10.0000	11.0000	5.0000	10.0000	9.0000	5.0000	3.0000	8.0000	18.0000	15.0000	10.0000	8.0000	5.0000	7.0000	5.0000	5.0000	13.0000	10.0000	4.0000	9.0000	4.0000	15.0000	7.0000	8.0000	3.0000	8.0000	12.0000	12.0000	5.0000	8.0000	8.0000	14.0000	10.0000	6.0000	4.0000	6.0000	10.0000	13.0000	7.0000	6.0000	6.0000	3.0000	8.0000	8.0000	6.0000	5.0000	4.0000	11.0000	5.0000	6.0000	9.0000	1.0000	5.0000	4.0000	3.0000	5.0000	16.0000	15.0000	21.0000	9.0000	20.0000	5.0000	11.0000	12.0000	11.0000	13.0000	7.0000	6.0000	3.0000	10.0000	5.0000	6.0000	19.0000	7.0000	5.0000	6.0000	14.0000	8.0000	14.0000	14.0000	13.0000	8.0000	5.0000	9.0000	15.0000	13.0000	7.0000	6.0000	25.0000	4.0000	7.0000	14.0000	10.0000	19.0000	10.0000	17.0000	17.0000	6.0000	7.0000	0.0000	6.0000	6.0000	22.0000	11.0000	13.0000	14.0000	6.0000	28.0000	8.0000	2.0000	0.0000	0.0000	0.0000	1.0000	1.0000	0.0000	0.0000	1.0000	0.0000	0.0000	0.0000	1.0000	1.0000	0.0000	1.0000	0.0000	2.0000	0.0000	0.0000	0.0000	0.0000	0.0000	0.0000	0.0000	0.0000	0.0000	0.0000	0.0000	0.0000	0.0000	0.0000	0.0000	0.0000	0.0000	0.0000	0.0000	0.0000	0.0000	0.0000	0.0000	0.0000	0.0000	0.0000	0.0000	0.0000	0.0000	0.0000	0.0000	0.0000	0.0000	0.0000	0.0000	0.0000	0.0000	0.0000	0.0000	0.0000	0.0000	0.0000	0.0000	0.0000	0.0000	0.0000	0.0000	0.0000	0.0000	0.0000	0.0000	0.0000	0.0000	0.0000	0.0000	0.0000	0.0000	0.0000	0.0000	0.0000	0.0000	0.0000	0.0000	0.0000	0.0000	0.0000	0.0000	0.0000	0.0000	0.0000	0.0000	0.0000	0.0000	0.0000	0.0000	0.0000	0.0000	0.0000	0.0000	0.0000	0.0000	0.0000	0.0000	0.0000	0.0000	0.0000	0.0000	0.0000	0.0000	0.0000	0.0000	0.0000	0.0000	0.0000	0.0000	0.0000	0.0000	0.0000	0.0000	0.0000	0.0000	0.0000	0.0000	0.0000	0.0000	0.0000	0.0000	0.0000	0.0000	0.0000	0.0000	0.0000	0.0000	0.0000	0.0000	0.0000	0.0000	0.0000	0.0000	0.0000	0.0000	0.0000	0.0000	0.0000	0.0000	0.0000	0.0000	0.0000	0.0000	0.0000	0.0000	0.0000	0.0000	0.0000	0.0000	0.0000	0.0000	0.0000	0.0000	0.0000	0.0000	0.0000	0.0000	0.0000	0.0000	0.0000	0.0000	0.0000	0.0000	0.0000	0.0000	0.0000	0.0000	0.0000	0.0000	0.0000	0.0000	0.0000	0.0000	0.0000	0.0000	0.0000	0.0000	0.0000	0.0000	0.0000	0.0000	0.0000	0.0000	0.0000	0.0000	0.0000	0.0000	0.0000	0.0000	0.0000	0.0000	0.0000	0.0000	0.0000	0.0000	0.0000	0.0000	0.0000	0.0000	0.0000	0.0000	0.0000	0.0000	0.0000	0.0000	0.0000	0.0000	0.0000	0.0000	0.0000	0.0000	0.0000	0.0000	0.0000	0.0000	0.0000	0.0000	0.0000	0.0000	0.0000	0.0000	0.0000	0.0000	0.0000	0.0000	0.0000	0.0000	0.0000	0.0000	0.0000	0.0000	0.0000	0.0000	0.0000	0.0000	0.0000	0.0000	0.0000	0.0000	0.0000	0.0000	0.0000	0.0000	0.0000	0.0000	0.0000	0.0000	0.0000	0.0000	0.0000	0.0000	0.0000	0.0000	0.0000	0.0000	0.0000	0.0000	0.0000	0.0000	0.0000	0.0000	0.0000	0.0000	0.0000	0.0000	0.0000	0.0000	0.0000	0.0000	0.0000	0.0000	0.0000	0.0000	0.0000	0.0000	0.0000	0.0000	0.0000	0.0000	0.0000
REACTIVITY:86	0.0000	0.0000	0.0000	0.0000	0.0000	0.0000	0.0000	0.0000	0.0000	0.0000	0.0000	0.0000	0.0000	0.0000	0.0000	0.0000	0.0000	2.0000	14.0000	5.0000	10.0000	9.0000	18.0000	26.0000	4.0000	4.0000	12.0000	5.0000	4.0000	21.0000	4.0000	6.0000	12.0000	12.0000	8.0000	15.0000	17.0000	9.0000	29.0000	13.0000	29.0000	13.0000	11.0000	11.0000	14.0000	9.0000	7.0000	20.0000	6.0000	11.0000	8.0000	10.0000	8.0000	2.0000	5.0000	8.0000	5.0000	3.0000	10.0000	18.0000	24.0000	13.0000	12.0000	12.0000	12.0000	3.0000	4.0000	14.0000	13.0000	19.0000	12.0000	10.0000	7.0000	20.0000	12.0000	4.0000	13.0000	11.0000	22.0000	16.0000	21.0000	20.0000	24.0000	0.0000	1353.0000	0.0000	16.0000	9.0000	12.0000	14.0000	13.0000	10.0000	23.0000	5.0000	13.0000	9.0000	13.0000	5.0000	13.0000	18.0000	8.0000	25.0000	23.0000	13.0000	20.0000	10.0000	14.0000	13.0000	10.0000	16.0000	13.0000	12.0000	19.0000	26.0000	17.0000	11.0000	18.0000	16.0000	18.0000	11.0000	15.0000	7.0000	8.0000	17.0000	16.0000	7.0000	17.0000	18.0000	16.0000	21.0000	7.0000	16.0000	17.0000	15.0000	13.0000	13.0000	10.0000	8.0000	13.0000	7.0000	12.0000	12.0000	26.0000	18.0000	17.0000	12.0000	13.0000	12.0000	12.0000	88.0000	53.0000	194.0000	37.0000	19.0000	9.0000	11.0000	9.0000	7.0000	11.0000	2.0000	23.0000	10.0000	12.0000	17.0000	11.0000	5.0000	8.0000	18.0000	20.0000	20.0000	26.0000	10.0000	25.0000	10.0000	12.0000	27.0000	22.0000	10.0000	9.0000	26.0000	11.0000	9.0000	5.0000	15.0000	15.0000	13.0000	10.0000	7.0000	12.0000	8.0000	13.0000	24.0000	13.0000	17.0000	14.0000	17.0000	8.0000	10.0000	15.0000	24.0000	17.0000	8.0000	12.0000	24.0000	9.0000	11.0000	16.0000	9.0000	19.0000	20.0000	12.0000	13.0000	10.0000	7.0000	14.0000	12.0000	8.0000	6.0000	14.0000	12.0000	8.0000	13.0000	13.0000	13.0000	11.0000	1.0000	7.0000	11.0000	32.0000	10.0000	31.0000	23.0000	23.0000	14.0000	20.0000	19.0000	22.0000	18.0000	20.0000	12.0000	6.0000	14.0000	10.0000	20.0000	15.0000	15.0000	10.0000	11.0000	31.0000	10.0000	24.0000	32.0000	20.0000	14.0000	4.0000	28.0000	26.0000	21.0000	27.0000	21.0000	36.0000	14.0000	15.0000	15.0000	19.0000	23.0000	20.0000	32.0000	17.0000	11.0000	6.0000	11.0000	9.0000	4.0000	23.0000	25.0000	23.0000	7.0000	8.0000	39.0000	7.0000	5.0000	0.0000	0.0000	1.0000	0.0000	1.0000	0.0000	0.0000	0.0000	0.0000	0.0000	1.0000	0.0000	1.0000	0.0000	2.0000	0.0000	1.0000	0.0000	0.0000	0.0000	0.0000	0.0000	0.0000	0.0000	0.0000	0.0000	0.0000	0.0000	0.0000	0.0000	0.0000	0.0000	0.0000	0.0000	0.0000	0.0000	0.0000	0.0000	0.0000	0.0000	0.0000	0.0000	0.0000	0.0000	0.0000	0.0000	0.0000	0.0000	0.0000	0.0000	0.0000	0.0000	0.0000	0.0000	0.0000	0.0000	0.0000	0.0000	0.0000	0.0000	0.0000	0.0000	0.0000	0.0000	0.0000	0.0000	0.0000	0.0000	0.0000	0.0000	0.0000	0.0000	0.0000	0.0000	0.0000	0.0000	0.0000	0.0000	0.0000	0.0000	0.0000	0.0000	0.0000	0.0000	0.0000	0.0000	0.0000	0.0000	0.0000	0.0000	0.0000	0.0000	0.0000	0.0000	0.0000	0.0000	0.0000	0.0000	0.0000	0.0000	0.0000	0.0000	0.0000	0.0000	0.0000	0.0000	0.0000	0.0000	0.0000	0.0000	0.0000	0.0000	0.0000	0.0000	0.0000	0.0000	0.0000	0.0000	0.0000	0.0000	0.0000	0.0000	0.0000	0.0000	0.0000	0.0000	0.0000	0.0000	0.0000	0.0000	0.0000	0.0000	0.0000	0.0000	0.0000	0.0000	0.0000	0.0000	0.0000	0.0000	0.0000	0.0000	0.0000	0.0000	0.0000	0.0000	0.0000	0.0000	0.0000	0.0000	0.0000	0.0000	0.0000	0.0000	0.0000	0.0000	0.0000	0.0000	0.0000	0.0000	0.0000	0.0000	0.0000	0.0000	0.0000	0.0000	0.0000	0.0000	0.0000	0.0000	0.0000	0.0000	0.0000	0.0000	0.0000	0.0000	0.0000	0.0000	0.0000	0.0000	0.0000	0.0000	0.0000	0.0000	0.0000	0.0000	0.0000	0.0000	0.0000	0.0000	0.0000	0.0000	0.0000	0.0000	0.0000	0.0000	0.0000	0.0000	0.0000	0.0000	0.0000	0.0000	0.0000	0.0000	0.0000	0.0000	0.0000	0.0000	0.0000	0.0000	0.0000	0.0000	0.0000	0.0000	0.0000	0.0000	0.0000	0.0000	0.0000	0.0000	0.0000	0.0000	0.0000	0.0000	0.0000	0.0000	0.0000	0.0000	0.0000	0.0000	0.0000	0.0000	0.0000	0.0000	0.0000	0.0000	0.0000	0.0000	0.0000	0.0000	0.0000	0.0000	0.0000	0.0000	0.0000	0.0000	0.0000	0.0000	0.0000	0.0000	0.0000	0.0000	0.0000	0.0000	0.0000	0.0000	0.0000	0.0000	0.0000	0.0000	0.0000	0.0000	0.0000	0.0000	0.0000	0.0000	0.0000	0.0000	0.0000	0.0000	0.0000	0.0000	0.0000	0.0000	0.0000	0.0000	0.0000	0.0000	0.0000	0.0000	0.0000	0.0000	0.0000
REACTIVITY:87	0.0000	0.0000	0.0000	0.0000	0.0000	0.0000	0.0000	0.0000	0.0000	0.0000	0.0000	0.0000	0.0000	0.0000	0.0000	0.0000	0.0000	1.0000	16.0000	16.0000	15.0000	14.0000	30.0000	22.0000	10.0000	12.0000	8.0000	8.0000	7.0000	29.0000	7.0000	2.0000	10.0000	10.0000	16.0000	4.0000	9.0000	13.0000	44.0000	15.0000	18.0000	14.0000	19.0000	12.0000	17.0000	6.0000	11.0000	24.0000	25.0000	12.0000	12.0000	7.0000	10.0000	2.0000	9.0000	11.0000	7.0000	11.0000	12.0000	20.0000	26.0000	25.0000	21.0000	20.0000	13.0000	4.0000	13.0000	11.0000	3.0000	21.0000	15.0000	4.0000	11.0000	7.0000	22.0000	3.0000	2.0000	12.0000	13.0000	15.0000	22.0000	39.0000	8.0000	5.0000	0.0000	1505.0000	0.0000	13.0000	14.0000	39.0000	28.0000	13.0000	23.0000	14.0000	12.0000	13.0000	12.0000	14.0000	13.0000	16.0000	9.0000	10.0000	22.0000	18.0000	14.0000	18.0000	12.0000	19.0000	17.0000	7.0000	11.0000	27.0000	20.0000	17.0000	20.0000	17.0000	34.0000	21.0000	16.0000	19.0000	9.0000	24.0000	5.0000	16.0000	20.0000	20.0000	15.0000	21.0000	17.0000	22.0000	22.0000	13.0000	12.0000	10.0000	7.0000	16.0000	14.0000	3.0000	17.0000	7.0000	18.0000	8.0000	14.0000	13.0000	17.0000	8.0000	21.0000	9.0000	10.0000	77.0000	77.0000	218.0000	49.0000	17.0000	15.0000	16.0000	25.0000	6.0000	12.0000	4.0000	23.0000	16.0000	12.0000	15.0000	17.0000	9.0000	16.0000	12.0000	18.0000	30.0000	23.0000	12.0000	15.0000	19.0000	10.0000	30.0000	14.0000	16.0000	15.0000	26.0000	11.0000	16.0000	14.0000	12.0000	18.0000	15.0000	5.0000	10.0000	18.0000	23.0000	10.0000	19.0000	7.0000	21.0000	10.0000	15.0000	4.0000	18.0000	13.0000	11.0000	10.0000	17.0000	10.0000	26.0000	8.0000	13.0000	5.0000	9.0000	13.0000	27.0000	19.0000	10.0000	8.0000	11.0000	17.0000	11.0000	8.0000	4.0000	13.0000	19.0000	6.0000	6.0000	11.0000	1.0000	10.0000	6.0000	9.0000	15.0000	30.0000	30.0000	36.0000	19.0000	29.0000	14.0000	7.0000	14.0000	19.0000	12.0000	13.0000	9.0000	7.0000	26.0000	10.0000	14.0000	25.0000	17.0000	6.0000	19.0000	26.0000	17.0000	29.0000	22.0000	21.0000	7.0000	8.0000	6.0000	12.0000	18.0000	28.0000	15.0000	40.0000	12.0000	19.0000	24.0000	13.0000	33.0000	18.0000	32.0000	16.0000	16.0000	6.0000	14.0000	11.0000	6.0000	25.0000	15.0000	16.0000	8.0000	6.0000	40.0000	11.0000	13.0000	1.0000	1.0000	0.0000	0.0000	2.0000	0.0000	1.0000	1.0000	0.0000	1.0000	0.0000	2.0000	0.0000	1.0000	2.0000	0.0000	2.0000	0.0000	0.0000	0.0000	0.0000	0.0000	0.0000	0.0000	0.0000	0.0000	0.0000	0.0000	0.0000	0.0000	0.0000	0.0000	0.0000	0.0000	0.0000	0.0000	0.0000	0.0000	0.0000	0.0000	0.0000	0.0000	0.0000	0.0000	0.0000	0.0000	0.0000	0.0000	0.0000	0.0000	0.0000	0.0000	0.0000	0.0000	0.0000	0.0000	0.0000	0.0000	0.0000	0.0000	0.0000	0.0000	0.0000	0.0000	0.0000	0.0000	0.0000	0.0000	0.0000	0.0000	0.0000	0.0000	0.0000	0.0000	0.0000	0.0000	0.0000	0.0000	0.0000	0.0000	0.0000	0.0000	0.0000	0.0000	0.0000	0.0000	0.0000	0.0000	0.0000	0.0000	0.0000	0.0000	0.0000	0.0000	0.0000	0.0000	0.0000	0.0000	0.0000	0.0000	0.0000	0.0000	0.0000	0.0000	0.0000	0.0000	0.0000	0.0000	0.0000	0.0000	0.0000	0.0000	0.0000	0.0000	0.0000	0.0000	0.0000	0.0000	0.0000	0.0000	0.0000	0.0000	0.0000	0.0000	0.0000	0.0000	0.0000	0.0000	0.0000	0.0000	0.0000	0.0000	0.0000	0.0000	0.0000	0.0000	0.0000	0.0000	0.0000	0.0000	0.0000	0.0000	0.0000	0.0000	0.0000	0.0000	0.0000	0.0000	0.0000	0.0000	0.0000	0.0000	0.0000	0.0000	0.0000	0.0000	0.0000	0.0000	0.0000	0.0000	0.0000	0.0000	0.0000	0.0000	0.0000	0.0000	0.0000	0.0000	0.0000	0.0000	0.0000	0.0000	0.0000	0.0000	0.0000	0.0000	0.0000	0.0000	0.0000	0.0000	0.0000	0.0000	0.0000	0.0000	0.0000	0.0000	0.0000	0.0000	0.0000	0.0000	0.0000	0.0000	0.0000	0.0000	0.0000	0.0000	0.0000	0.0000	0.0000	0.0000	0.0000	0.0000	0.0000	0.0000	0.0000	0.0000	0.0000	0.0000	0.0000	0.0000	0.0000	0.0000	0.0000	0.0000	0.0000	0.0000	0.0000	0.0000	0.0000	0.0000	0.0000	0.0000	0.0000	0.0000	0.0000	0.0000	0.0000	0.0000	0.0000	0.0000	0.0000	0.0000	0.0000	0.0000	0.0000	0.0000	0.0000	0.0000	0.0000	0.0000	0.0000	0.0000	0.0000	0.0000	0.0000	0.0000	0.0000	0.0000	0.0000	0.0000	0.0000	0.0000	0.0000	0.0000	0.0000	0.0000	0.0000	0.0000	0.0000	0.0000	0.0000	0.0000	0.0000	0.0000	0.0000	0.0000	0.0000	0.0000	0.0000	0.0000	0.0000	0.0000	0.0000	0.0000	0.0000	0.0000	0.0000	0.0000	0.0000	0.0000	0.0000	0.0000	0.0000
REACTIVITY:88	0.0000	0.0000	0.0000	0.0000	0.0000	0.0000	0.0000	0.0000	0.0000	0.0000	0.0000	0.0000	0.0000	0.0000	0.0000	0.0000	0.0000	5.0000	22.0000	12.0000	9.0000	9.0000	49.0000	29.0000	12.0000	5.0000	10.0000	5.0000	9.0000	24.0000	13.0000	7.0000	5.0000	6.0000	9.0000	4.0000	18.0000	20.0000	40.0000	10.0000	19.0000	10.0000	13.0000	4.0000	12.0000	8.0000	4.0000	15.0000	17.0000	12.0000	9.0000	7.0000	5.0000	8.0000	16.0000	14.0000	15.0000	9.0000	19.0000	10.0000	33.0000	16.0000	20.0000	14.0000	12.0000	6.0000	12.0000	13.0000	8.0000	13.0000	20.0000	4.0000	13.0000	12.0000	24.0000	4.0000	14.0000	12.0000	13.0000	8.0000	25.0000	24.0000	11.0000	7.0000	16.0000	0.0000	1535.0000	0.0000	11.0000	13.0000	13.0000	19.0000	15.0000	16.0000	15.0000	8.0000	12.0000	15.0000	13.0000	22.0000	18.0000	28.0000	20.0000	22.0000	17.0000	14.0000	13.0000	13.0000	18.0000	11.0000	19.0000	16.0000	22.0000	20.0000	25.0000	19.0000	33.0000	24.0000	11.0000	22.0000	16.0000	34.0000	10.0000	9.0000	16.0000	12.0000	17.0000	15.0000	15.0000	13.0000	18.0000	18.0000	22.0000	10.0000	15.0000	15.0000	11.0000	11.0000	14.0000	7.0000	10.0000	12.0000	21.0000	21.0000	25.0000	9.0000	20.0000	11.0000	14.0000	84.0000	89.0000	228.0000	54.0000	20.0000	9.0000	23.0000	23.0000	8.0000	7.0000	12.0000	22.0000	10.0000	21.0000	19.0000	15.0000	11.0000	9.0000	16.0000	17.0000	24.0000	23.0000	9.0000	31.0000	4.0000	10.0000	20.0000	17.0000	11.0000	5.0000	19.0000	11.0000	21.0000	10.0000	10.0000	21.0000	15.0000	16.0000	9.0000	28.0000	15.0000	15.0000	23.0000	13.0000	23.0000	12.0000	12.0000	5.0000	19.0000	19.0000	18.0000	15.0000	13.0000	16.0000	16.0000	11.0000	7.0000	6.0000	10.0000	21.0000	16.0000	22.0000	14.0000	12.0000	7.0000	13.0000	18.0000	9.0000	4.0000	16.0000	34.0000	16.0000	8.0000	12.0000	7.0000	12.0000	8.0000	10.0000	11.0000	51.0000	16.0000	21.0000	19.0000	29.0000	14.0000	8.0000	23.0000	18.0000	13.0000	15.0000	10.0000	9.0000	19.0000	11.0000	9.0000	16.0000	4.0000	7.0000	16.0000	31.0000	17.0000	39.0000	24.0000	26.0000	16.0000	7.0000	15.0000	21.0000	23.0000	27.0000	19.0000	33.0000	25.0000	24.0000	14.0000	19.0000	22.0000	17.0000	19.0000	28.0000	9.0000	10.0000	10.0000	11.0000	15.0000	18.0000	25.0000	15.0000	9.0000	14.0000	31.0000	17.0000	5.0000	0.0000	1.0000	1.0000	1.0000	1.0000	0.0000	0.0000	0.0000	0.0000	0.0000	4.0000	1.0000	2.0000	2.0000	0.0000	0.0000	2.0000	0.0000	0.0000	0.0000	0.0000	0.0000	0.0000	0.0000	0.0000	0.0000	0.0000	0.0000	0.0000	0.0000	0.0000	0.0000	0.0000	0.0000	0.0000	0.0000	0.0000	0.0000	0.0000	0.0000	0.0000	0.0000	0.0000	0.0000	0.0000	0.0000	0.0000	0.0000	0.0000	0.0000	0.0000	0.0000	0.0000	0.0000	0.0000	0.0000	0.0000	0.0000	0.0000	0.0000	0.0000	0.0000	0.0000	0.0000	0.0000	0.0000	0.0000	0.0000	0.0000	0.0000	0.0000	0.0000	0.0000	0.0000	0.0000	0.0000	0.0000	0.0000	0.0000	0.0000	0.0000	0.0000	0.0000	0.0000	0.0000	0.0000	0.0000	0.0000	0.0000	0.0000	0.0000	0.0000	0.0000	0.0000	0.0000	0.0000	0.0000	0.0000	0.0000	0.0000	0.0000	0.0000	0.0000	0.0000	0.0000	0.0000	0.0000	0.0000	0.0000	0.0000	0.0000	0.0000	0.0000	0.0000	0.0000	0.0000	0.0000	0.0000	0.0000	0.0000	0.0000	0.0000	0.0000	0.0000	0.0000	0.0000	0.0000	0.0000	0.0000	0.0000	0.0000	0.0000	0.0000	0.0000	0.0000	0.0000	0.0000	0.0000	0.0000	0.0000	0.0000	0.0000	0.0000	0.0000	0.0000	0.0000	0.0000	0.0000	0.0000	0.0000	0.0000	0.0000	0.0000	0.0000	0.0000	0.0000	0.0000	0.0000	0.0000	0.0000	0.0000	0.0000	0.0000	0.0000	0.0000	0.0000	0.0000	0.0000	0.0000	0.0000	0.0000	0.0000	0.0000	0.0000	0.0000	0.0000	0.0000	0.0000	0.0000	0.0000	0.0000	0.0000	0.0000	0.0000	0.0000	0.0000	0.0000	0.0000	0.0000	0.0000	0.0000	0.0000	0.0000	0.0000	0.0000	0.0000	0.0000	0.0000	0.0000	0.0000	0.0000	0.0000	0.0000	0.0000	0.0000	0.0000	0.0000	0.0000	0.0000	0.0000	0.0000	0.0000	0.0000	0.0000	0.0000	0.0000	0.0000	0.0000	0.0000	0.0000	0.0000	0.0000	0.0000	0.0000	0.0000	0.0000	0.0000	0.0000	0.0000	0.0000	0.0000	0.0000	0.0000	0.0000	0.0000	0.0000	0.0000	0.0000	0.0000	0.0000	0.0000	0.0000	0.0000	0.0000	0.0000	0.0000	0.0000	0.0000	0.0000	0.0000	0.0000	0.0000	0.0000	0.0000	0.0000	0.0000	0.0000	0.0000	0.0000	0.0000	0.0000	0.0000	0.0000	0.0000	0.0000	0.0000	0.0000	0.0000	0.0000	0.0000	0.0000	0.0000	0.0000	0.0000	0.0000	0.0000	0.0000	0.0000	0.0000	0.0000	0.0000	0.0000	0.0000
REACTIVITY:89	0.0000	0.0000	0.0000	0.0000	0.0000	0.0000	0.0000	0.0000	0.0000	0.0000	0.0000	0.0000	0.0000	0.0000	0.0000	0.0000	0.0000	4.0000	10.0000	4.0000	2.0000	5.0000	21.0000	11.0000	11.0000	2.0000	9.0000	5.0000	6.0000	17.0000	6.0000	6.0000	4.0000	4.0000	15.0000	4.0000	5.0000	12.0000	7.0000	6.0000	17.0000	9.0000	8.0000	11.0000	8.0000	2.0000	12.0000	6.0000	10.0000	7.0000	8.0000	1.0000	5.0000	2.0000	8.0000	5.0000	9.0000	4.0000	6.0000	9.0000	8.0000	5.0000	9.0000	10.0000	9.0000	7.0000	6.0000	13.0000	4.0000	12.0000	8.0000	2.0000	9.0000	5.0000	11.0000	0.0000	3.0000	5.0000	6.0000	5.0000	15.0000	11.0000	10.0000	4.0000	9.0000	13.0000	0.0000	860.0000	0.0000	13.0000	10.0000	12.0000	12.0000	11.0000	5.0000	5.0000	10.0000	14.0000	7.0000	11.0000	13.0000	18.0000	9.0000	8.0000	9.0000	9.0000	16.0000	9.0000	5.0000	9.0000	10.0000	8.0000	13.0000	11.0000	12.0000	12.0000	18.0000	17.0000	12.0000	11.0000	6.0000	10.0000	4.0000	5.0000	7.0000	19.0000	14.0000	15.0000	5.0000	13.0000	6.0000	8.0000	8.0000	5.0000	5.0000	2.0000	9.0000	11.0000	6.0000	8.0000	15.0000	7.0000	12.0000	7.0000	7.0000	8.0000	11.0000	8.0000	9.0000	64.0000	48.0000	137.0000	27.0000	12.0000	11.0000	6.0000	11.0000	6.0000	3.0000	7.0000	16.0000	5.0000	10.0000	3.0000	9.0000	4.0000	3.0000	8.0000	14.0000	16.0000	8.0000	4.0000	13.0000	3.0000	9.0000	10.0000	5.0000	7.0000	5.0000	10.0000	6.0000	11.0000	6.0000	5.0000	2.0000	9.0000	5.0000	17.0000	5.0000	8.0000	2.0000	19.0000	3.0000	13.0000	15.0000	5.0000	1.0000	6.0000	11.0000	4.0000	6.0000	6.0000	6.0000	9.0000	4.0000	9.0000	7.0000	4.0000	16.0000	16.0000	4.0000	5.0000	5.0000	10.0000	8.0000	9.0000	9.0000	4.0000	1.0000	14.0000	5.0000	3.0000	5.0000	3.0000	13.0000	10.0000	8.0000	4.0000	19.0000	22.0000	17.0000	17.0000	17.0000	6.0000	7.0000	15.0000	11.0000	15.0000	9.0000	5.0000	1.0000	11.0000	7.0000	6.0000	10.0000	7.0000	10.0000	7.0000	16.0000	16.0000	15.0000	9.0000	8.0000	4.0000	8.0000	11.0000	17.0000	5.0000	9.0000	10.0000	18.0000	15.0000	11.0000	9.0000	8.0000	16.0000	16.0000	14.0000	13.0000	7.0000	2.0000	9.0000	6.0000	7.0000	12.0000	14.0000	10.0000	7.0000	2.0000	18.0000	12.0000	3.0000	0.0000	0.0000	0.0000	1.0000	0.0000	0.0000	0.0000	1.0000	0.0000	0.0000	1.0000	0.0000	0.0000	0.0000	1.0000	0.0000	1.0000	0.0000	0.0000	0.0000	0.0000	0.0000	0.0000	0.0000	0.0000	0.0000	0.0000	0.0000	0.0000	0.0000	0.0000	0.0000	0.0000	0.0000	0.0000	0.0000	0.0000	0.0000	0.0000	0.0000	0.0000	0.0000	0.0000	0.0000	0.0000	0.0000	0.0000	0.0000	0.0000	0.0000	0.0000	0.0000	0.0000	0.0000	0.0000	0.0000	0.0000	0.0000	0.0000	0.0000	0.0000	0.0000	0.0000	0.0000	0.0000	0.0000	0.0000	0.0000	0.0000	0.0000	0.0000	0.0000	0.0000	0.0000	0.0000	0.0000	0.0000	0.0000	0.0000	0.0000	0.0000	0.0000	0.0000	0.0000	0.0000	0.0000	0.0000	0.0000	0.0000	0.0000	0.0000	0.0000	0.0000	0.0000	0.0000	0.0000	0.0000	0.0000	0.0000	0.0000	0.0000	0.0000	0.0000	0.0000	0.0000	0.0000	0.0000	0.0000	0.0000	0.0000	0.0000	0.0000	0.0000	0.0000	0.0000	0.0000	0.0000	0.0000	0.0000	0.0000	0.0000	0.0000	0.0000	0.0000	0.0000	0.0000	0.0000	0.0000	0.0000	0.0000	0.0000	0.0000	0.0000	0.0000	0.0000	0.0000	0.0000	0.0000	0.0000	0.0000	0.0000	0.0000	0.0000	0.0000	0.0000	0.0000	0.0000	0.0000	0.0000	0.0000	0.0000	0.0000	0.0000	0.0000	0.0000	0.0000	0.0000	0.0000	0.0000	0.0000	0.0000	0.0000	0.0000	0.0000	0.0000	0.0000	0.0000	0.0000	0.0000	0.0000	0.0000	0.0000	0.0000	0.0000	0.0000	0.0000	0.0000	0.0000	0.0000	0.0000	0.0000	0.0000	0.0000	0.0000	0.0000	0.0000	0.0000	0.0000	0.0000	0.0000	0.0000	0.0000	0.0000	0.0000	0.0000	0.0000	0.0000	0.0000	0.0000	0.0000	0.0000	0.0000	0.0000	0.0000	0.0000	0.0000	0.0000	0.0000	0.0000	0.0000	0.0000	0.0000	0.0000	0.0000	0.0000	0.0000	0.0000	0.0000	0.0000	0.0000	0.0000	0.0000	0.0000	0.0000	0.0000	0.0000	0.0000	0.0000	0.0000	0.0000	0.0000	0.0000	0.0000	0.0000	0.0000	0.0000	0.0000	0.0000	0.0000	0.0000	0.0000	0.0000	0.0000	0.0000	0.0000	0.0000	0.0000	0.0000	0.0000	0.0000	0.0000	0.0000	0.0000	0.0000	0.0000	0.0000	0.0000	0.0000	0.0000	0.0000	0.0000	0.0000	0.0000	0.0000	0.0000	0.0000	0.0000	0.0000	0.0000	0.0000	0.0000	0.0000	0.0000	0.0000	0.0000	0.0000	0.0000	0.0000	0.0000	0.0000	0.0000	0.0000	0.0000
REACTIVITY:90	0.0000	0.0000	0.0000	0.0000	0.0000	0.0000	0.0000	0.0000	0.0000	0.0000	0.0000	0.0000	0.0000	0.0000	0.0000	0.0000	0.0000	2.0000	9.0000	7.0000	6.0000	9.0000	20.0000	17.0000	2.0000	8.0000	3.0000	4.0000	3.0000	27.0000	7.0000	5.0000	7.0000	5.0000	11.0000	7.0000	5.0000	10.0000	22.0000	7.0000	14.0000	5.0000	10.0000	7.0000	12.0000	4.0000	10.0000	16.0000	8.0000	9.0000	4.0000	4.0000	11.0000	7.0000	5.0000	5.0000	10.0000	5.0000	12.0000	14.0000	13.0000	5.0000	9.0000	11.0000	7.0000	2.0000	8.0000	15.0000	5.0000	14.0000	14.0000	6.0000	7.0000	9.0000	9.0000	3.0000	11.0000	6.0000	7.0000	3.0000	10.0000	21.0000	10.0000	9.0000	12.0000	14.0000	11.0000	0.0000	1038.0000	0.0000	9.0000	8.0000	12.0000	6.0000	4.0000	9.0000	16.0000	8.0000	9.0000	6.0000	7.0000	10.0000	8.0000	17.0000	9.0000	13.0000	12.0000	6.0000	6.0000	9.0000	15.0000	17.0000	12.0000	17.0000	19.0000	11.0000	19.0000	11.0000	12.0000	8.0000	8.0000	16.0000	9.0000	7.0000	11.0000	5.0000	6.0000	22.0000	11.0000	14.0000	5.0000	6.0000	9.0000	7.0000	15.0000	12.0000	12.0000	8.0000	2.0000	5.0000	7.0000	9.0000	16.0000	11.0000	14.0000	6.0000	16.0000	14.0000	9.0000	62.0000	60.0000	151.0000	47.0000	12.0000	10.0000	16.0000	23.0000	7.0000	13.0000	3.0000	20.0000	7.0000	13.0000	21.0000	11.0000	9.0000	7.0000	16.0000	7.0000	14.0000	13.0000	12.0000	19.0000	13.0000	7.0000	13.0000	13.0000	14.0000	4.0000	15.0000	11.0000	4.0000	5.0000	7.0000	9.0000	7.0000	7.0000	7.0000	16.0000	15.0000	6.0000	16.0000	5.0000	11.0000	8.0000	5.0000	7.0000	15.0000	11.0000	11.0000	9.0000	9.0000	10.0000	13.0000	13.0000	7.0000	3.0000	11.0000	6.0000	19.0000	4.0000	7.0000	10.0000	6.0000	10.0000	8.0000	13.0000	12.0000	6.0000	16.0000	8.0000	7.0000	10.0000	7.0000	10.0000	4.0000	12.0000	12.0000	21.0000	12.0000	31.0000	20.0000	15.0000	12.0000	16.0000	12.0000	13.0000	13.0000	16.0000	7.0000	3.0000	17.0000	5.0000	11.0000	10.0000	4.0000	7.0000	4.0000	18.0000	23.0000	16.0000	17.0000	11.0000	15.0000	9.0000	13.0000	15.0000	12.0000	18.0000	15.0000	20.0000	7.0000	14.0000	9.0000	13.0000	19.0000	20.0000	14.0000	30.0000	6.0000	13.0000	11.0000	1.0000	9.0000	18.0000	11.0000	6.0000	8.0000	15.0000	30.0000	18.0000	3.0000	0.0000	0.0000	0.0000	0.0000	0.0000	0.0000	0.0000	0.0000	1.0000	0.0000	0.0000	0.0000	1.0000	0.0000	0.0000	0.0000	0.0000	0.0000	0.0000	0.0000	0.0000	0.0000	0.0000	1.0000	0.0000	0.0000	0.0000	0.0000	0.0000	0.0000	0.0000	0.0000	0.0000	0.0000	0.0000	0.0000	0.0000	0.0000	0.0000	0.0000	0.0000	0.0000	0.0000	0.0000	0.0000	0.0000	0.0000	0.0000	0.0000	0.0000	0.0000	0.0000	0.0000	1.0000	0.0000	0.0000	0.0000	0.0000	0.0000	0.0000	0.0000	0.0000	0.0000	0.0000	0.0000	0.0000	0.0000	0.0000	0.0000	0.0000	0.0000	0.0000	0.0000	0.0000	0.0000	0.0000	0.0000	0.0000	0.0000	0.0000	0.0000	0.0000	0.0000	0.0000	0.0000	0.0000	0.0000	0.0000	0.0000	0.0000	0.0000	0.0000	0.0000	0.0000	0.0000	0.0000	0.0000	0.0000	0.0000	0.0000	0.0000	0.0000	0.0000	0.0000	0.0000	0.0000	0.0000	0.0000	0.0000	0.0000	0.0000	0.0000	0.0000	0.0000	0.0000	0.0000	0.0000	0.0000	0.0000	0.0000	0.0000	0.0000	0.0000	0.0000	0.0000	0.0000	0.0000	0.0000	0.0000	0.0000	0.0000	0.0000	0.0000	0.0000	0.0000	0.0000	0.0000	0.0000	0.0000	0.0000	0.0000	0.0000	0.0000	0.0000	0.0000	0.0000	0.0000	0.0000	0.0000	0.0000	0.0000	0.0000	0.0000	0.0000	0.0000	0.0000	0.0000	0.0000	0.0000	0.0000	0.0000	0.0000	0.0000	0.0000	0.0000	0.0000	0.0000	0.0000	0.0000	0.0000	0.0000	0.0000	0.0000	0.0000	0.0000	0.0000	0.0000	0.0000	0.0000	0.0000	0.0000	0.0000	0.0000	0.0000	0.0000	0.0000	0.0000	0.0000	0.0000	0.0000	0.0000	0.0000	0.0000	0.0000	0.0000	0.0000	0.0000	0.0000	0.0000	0.0000	0.0000	0.0000	0.0000	0.0000	0.0000	0.0000	0.0000	0.0000	0.0000	0.0000	0.0000	0.0000	0.0000	0.0000	0.0000	0.0000	0.0000	0.0000	0.0000	0.0000	0.0000	0.0000	0.0000	0.0000	0.0000	0.0000	0.0000	0.0000	0.0000	0.0000	0.0000	0.0000	0.0000	0.0000	0.0000	0.0000	0.0000	0.0000	0.0000	0.0000	0.0000	0.0000	0.0000	0.0000	0.0000	0.0000	0.0000	0.0000	0.0000	0.0000	0.0000	0.0000	0.0000	0.0000	0.0000	0.0000	0.0000	0.0000	0.0000	0.0000	0.0000	0.0000	0.0000	0.0000	0.0000	0.0000	0.0000	0.0000	0.0000	0.0000	0.0000	0.0000	0.0000	0.0000	0.0000	0.0000	0.0000	0.0000	0.0000	0.0000	0.0000	0.0000	0.0000
[truncated: 4,059,981 more chars]
