# Supplementary material for: Short- and long-range interactions in the HIV-1 5′ UTR regulate genome dimerization and packaging
Source: Nat Struct Mol Biol. 2022 Mar 28;29(4):306–19. doi: 10.1038/s41594-022-00746-2 (PMC9010304; doi:10.1038/s41594-022-00746-2)
Supplement: Supplementary file 5 — Two-dimensional structure prediction for unpooled samples. [file 41594_2022_746_MOESM5_ESM.zip › 2d-structure-inference/rdat/one_D_Cap_3G_Mt_DB_d_5NL43.raw.rdat]

RDAT_VERSION	0.34
NAME	one_D_Cap_3G_Mt_DB_d_5NL43
SEQUENCE	GGUCUCUCUGGUUAGACCAGAUCUGAGCCUGGGAGCUCUCUGGCUAACUAGGGAACCCACUGCUUAAGCCUCAAUAAAGCUUGCCUUGAGUGCUCAAAGUAGUGUGUGCCCGUCUGUUGUGUGACUCUGGUAACUAGAGAUCCCUCAGACCCUUUUAGUCAGUGUGGAAAAUCUCUAGCAGUGGCGCCCGAACAGGGACUUGAAAGCGAAAGUAAAGCCAGAGGAGAUCUCUCGACGCAGGACUCGGCUUGCUGAAGCGCGCACGGCAAGAGGCGAGGGGCGGCGACUGGUGAGUACGCCAAAAAUUUUGACUAGCGGAGGCUAGAAGGAGAGAGAUGGGUGCGAGAGCGUCGGUAUUAAGCGGGGGAGAAUUAGAUAAAUGGGAAAAAAUUCGGUUAAGGCCAGGGGGAAAGAAACAAUAUAAACUAAAACAUAUAGUAUGGGCAAGCAGGGAGCUAGAACGAUUCGCAGUUAAUCCUGGCCUUUUAGAGACAUCAGAAGGCUGUAGACAAAUACUGGGACAGCUACAACCAUCCCUUCAGACAGGAUCAGAAGAACUUAGAUC
STRUCTURE	.....................................................................................................................................................................................................................................................................................................................................................................................................................................................................................................................................................................................
OFFSET	0

COMMENT	Created from /vol/projects/rsmyth/illumina/18_LY_AS_DimerLRI_Aha_HA/results_DMS/LY_amplicon/simple/one_D_Cap_3G_Mt_DB_d_5NL43.simple using simple_to_rdat.py
COMMENT	

SEQPOS	G1	G2	U3	C4	U5	C6	U7	C8	U9	G10	G11	U12	U13	A14	G15	A16	C17	C18	A19	G20	A21	U22	C23	U24	G25	A26	G27	C28	C29	U30	G31	G32	G33	A34	G35	C36	U37	C38	U39	C40	U41	G42	G43	C44	U45	A46	A47	C48	U49	A50	G51	G52	G53	A54	A55	C56	C57	C58	A59	C60	U61	G62	C63	U64	U65	A66	A67	G68	C69	C70	U71	C72	A73	A74	U75	A76	A77	A78	G79	C80	U81	U82	G83	C84	C85	U86	U87	G88	A89	G90	U91	G92	C93	U94	C95	A96	A97	A98	G99	U100	A101	G102	U103	G104	U105	G106	U107	G108	C109	C110	C111	G112	U113	C114	U115	G116	U117	U118	G119	U120	G121	U122	G123	A124	C125	U126	C127	U128	G129	G130	U131	A132	A133	C134	U135	A136	G137	A138	G139	A140	U141	C142	C143	C144	U145	C146	A147	G148	A149	C150	C151	C152	U153	U154	U155	U156	A157	G158	U159	C160	A161	G162	U163	G164	U165	G166	G167	A168	A169	A170	A171	U172	C173	U174	C175	U176	A177	G178	C179	A180	G181	U182	G183	G184	C185	G186	C187	C188	C189	G190	A191	A192	C193	A194	G195	G196	G197	A198	C199	U200	U201	G202	A203	A204	A205	G206	C207	G208	A209	A210	A211	G212	U213	A214	A215	A216	G217	C218	C219	A220	G221	A222	G223	G224	A225	G226	A227	U228	C229	U230	C231	U232	C233	G234	A235	C236	G237	C238	A239	G240	G241	A242	C243	U244	C245	G246	G247	C248	U249	U250	G251	C252	U253	G254	A255	A256	G257	C258	G259	C260	G261	C262	A263	C264	G265	G266	C267	A268	A269	G270	A271	G272	G273	C274	G275	A276	G277	G278	G279	G280	C281	G282	G283	C284	G285	A286	C287	U288	G289	G290	U291	G292	A293	G294	U295	A296	C297	G298	C299	C300	A301	A302	A303	A304	A305	U306	U307	U308	U309	G310	A311	C312	U313	A314	G315	C316	G317	G318	A319	G320	G321	C322	U323	A324	G325	A326	A327	G328	G329	A330	G331	A332	G333	A334	G335	A336	U337	G338	G339	G340	U341	G342	C343	G344	A345	G346	A347	G348	C349	G350	U351	C352	G353	G354	U355	A356	U357	U358	A359	A360	G361	C362	G363	G364	G365	G366	G367	A368	G369	A370	A371	U372	U373	A374	G375	A376	U377	A378	A379	A380	U381	G382	G383	G384	A385	A386	A387	A388	A389	A390	U391	U392	C393	G394	G395	U396	U397	A398	A399	G400	G401	C402	C403	A404	G405	G406	G407	G408	G409	A410	A411	A412	G413	A414	A415	A416	C417	A418	A419	U420	A421	U422	A423	A424	A425	C426	U427	A428	A429	A430	A431	C432	A433	U434	A435	U436	A437	G438	U439	A440	U441	G442	G443	G444	C445	A446	A447	G448	C449	A450	G451	G452	G453	A454	G455	C456	U457	A458	G459	A460	A461	C462	G463	A464	U465	U466	C467	G468	C469	A470	G471	U472	U473	A474	A475	U476	C477	C478	U479	G480	G481	C482	C483	U484	U485	U486	U487	A488	G489	A490	G491	A492	C493	A494	U495	C496	A497	G498	A499	A500	G501	G502	C503	U504	G505	U506	A507	G508	A509	C510	A511	A512	A513	U514	A515	C516	U517	G518	G519	G520	A521	C522	A523	G524	C525	U526	A527	C528	A529	A530	C531	C532	A533	U534	C535	C536	C537	U538	U539	C540	A541	G542	A543	C544	A545	G546	G547	A548	U549	C550	A551	G552	A553	A554	G555	A556	A557	C558	U559	U560	A561	G562	A563	U564	C565

ANNOTATION	

ANNOTATION_DATA:1	reads:228222	mutation:WT	
ANNOTATION_DATA:2	reads:0	mutation:G1X	
ANNOTATION_DATA:3	reads:0	mutation:G2X	
ANNOTATION_DATA:4	reads:0	mutation:U3X	
ANNOTATION_DATA:5	reads:0	mutation:C4X	
ANNOTATION_DATA:6	reads:0	mutation:U5X	
ANNOTATION_DATA:7	reads:0	mutation:C6X	
ANNOTATION_DATA:8	reads:0	mutation:U7X	
ANNOTATION_DATA:9	reads:0	mutation:C8X	
ANNOTATION_DATA:10	reads:0	mutation:U9X	
ANNOTATION_DATA:11	reads:0	mutation:G10X	
ANNOTATION_DATA:12	reads:0	mutation:G11X	
ANNOTATION_DATA:13	reads:0	mutation:U12X	
ANNOTATION_DATA:14	reads:0	mutation:U13X	
ANNOTATION_DATA:15	reads:0	mutation:A14X	
ANNOTATION_DATA:16	reads:0	mutation:G15X	
ANNOTATION_DATA:17	reads:0	mutation:A16X	
ANNOTATION_DATA:18	reads:0	mutation:C17X	
ANNOTATION_DATA:19	reads:236	mutation:C18X	
ANNOTATION_DATA:20	reads:2934	mutation:A19X	
ANNOTATION_DATA:21	reads:934	mutation:G20X	
ANNOTATION_DATA:22	reads:11687	mutation:A21X	
ANNOTATION_DATA:23	reads:2083	mutation:U22X	
ANNOTATION_DATA:24	reads:26037	mutation:C23X	
ANNOTATION_DATA:25	reads:3462	mutation:U24X	
ANNOTATION_DATA:26	reads:742	mutation:G25X	
ANNOTATION_DATA:27	reads:1954	mutation:A26X	
ANNOTATION_DATA:28	reads:1246	mutation:G27X	
ANNOTATION_DATA:29	reads:991	mutation:C28X	
ANNOTATION_DATA:30	reads:2338	mutation:C29X	
ANNOTATION_DATA:31	reads:4146	mutation:U30X	
ANNOTATION_DATA:32	reads:998	mutation:G31X	
ANNOTATION_DATA:33	reads:1436	mutation:G32X	
ANNOTATION_DATA:34	reads:1030	mutation:G33X	
ANNOTATION_DATA:35	reads:19360	mutation:A34X	
ANNOTATION_DATA:36	reads:1698	mutation:G35X	
ANNOTATION_DATA:37	reads:1362	mutation:C36X	
ANNOTATION_DATA:38	reads:1216	mutation:U37X	
ANNOTATION_DATA:39	reads:1672	mutation:C38X	
ANNOTATION_DATA:40	reads:2127	mutation:U39X	
ANNOTATION_DATA:41	reads:1290	mutation:C40X	
ANNOTATION_DATA:42	reads:2069	mutation:U41X	
ANNOTATION_DATA:43	reads:1082	mutation:G42X	
ANNOTATION_DATA:44	reads:1268	mutation:G43X	
ANNOTATION_DATA:45	reads:1367	mutation:C44X	
ANNOTATION_DATA:46	reads:1126	mutation:U45X	
ANNOTATION_DATA:47	reads:1177	mutation:A46X	
ANNOTATION_DATA:48	reads:3332	mutation:A47X	
ANNOTATION_DATA:49	reads:1716	mutation:C48X	
ANNOTATION_DATA:50	reads:1439	mutation:U49X	
ANNOTATION_DATA:51	reads:3178	mutation:A50X	
ANNOTATION_DATA:52	reads:971	mutation:G51X	
ANNOTATION_DATA:53	reads:835	mutation:G52X	
ANNOTATION_DATA:54	reads:803	mutation:G53X	
ANNOTATION_DATA:55	reads:3047	mutation:A54X	
ANNOTATION_DATA:56	reads:4504	mutation:A55X	
ANNOTATION_DATA:57	reads:1691	mutation:C56X	
ANNOTATION_DATA:58	reads:1788	mutation:C57X	
ANNOTATION_DATA:59	reads:1165	mutation:C58X	
ANNOTATION_DATA:60	reads:14738	mutation:A59X	
ANNOTATION_DATA:61	reads:13967	mutation:C60X	
ANNOTATION_DATA:62	reads:2200	mutation:U61X	
ANNOTATION_DATA:63	reads:1807	mutation:G62X	
ANNOTATION_DATA:64	reads:11870	mutation:C63X	
ANNOTATION_DATA:65	reads:2545	mutation:U64X	
ANNOTATION_DATA:66	reads:1586	mutation:U65X	
ANNOTATION_DATA:67	reads:11884	mutation:A66X	
ANNOTATION_DATA:68	reads:14761	mutation:A67X	
ANNOTATION_DATA:69	reads:1215	mutation:G68X	
ANNOTATION_DATA:70	reads:3346	mutation:C69X	
ANNOTATION_DATA:71	reads:3271	mutation:C70X	
ANNOTATION_DATA:72	reads:1508	mutation:U71X	
ANNOTATION_DATA:73	reads:3763	mutation:C72X	
ANNOTATION_DATA:74	reads:2383	mutation:A73X	
ANNOTATION_DATA:75	reads:16769	mutation:A74X	
ANNOTATION_DATA:76	reads:1984	mutation:U75X	
ANNOTATION_DATA:77	reads:3108	mutation:A76X	
ANNOTATION_DATA:78	reads:10247	mutation:A77X	
ANNOTATION_DATA:79	reads:17937	mutation:A78X	
ANNOTATION_DATA:80	reads:1469	mutation:G79X	
ANNOTATION_DATA:81	reads:7397	mutation:C80X	
ANNOTATION_DATA:82	reads:2047	mutation:U81X	
ANNOTATION_DATA:83	reads:2274	mutation:U82X	
ANNOTATION_DATA:84	reads:1572	mutation:G83X	
ANNOTATION_DATA:85	reads:8964	mutation:C84X	
ANNOTATION_DATA:86	reads:6870	mutation:C85X	
ANNOTATION_DATA:87	reads:1591	mutation:U86X	
ANNOTATION_DATA:88	reads:2151	mutation:U87X	
ANNOTATION_DATA:89	reads:1221	mutation:G88X	
ANNOTATION_DATA:90	reads:10264	mutation:A89X	
ANNOTATION_DATA:91	reads:1608	mutation:G90X	
ANNOTATION_DATA:92	reads:2816	mutation:U91X	
ANNOTATION_DATA:93	reads:1350	mutation:G92X	
ANNOTATION_DATA:94	reads:3750	mutation:C93X	
ANNOTATION_DATA:95	reads:1172	mutation:U94X	
ANNOTATION_DATA:96	reads:9602	mutation:C95X	
ANNOTATION_DATA:97	reads:4802	mutation:A96X	
ANNOTATION_DATA:98	reads:4467	mutation:A97X	
ANNOTATION_DATA:99	reads:12330	mutation:A98X	
ANNOTATION_DATA:100	reads:2150	mutation:G99X	
ANNOTATION_DATA:101	reads:2615	mutation:U100X	
ANNOTATION_DATA:102	reads:6456	mutation:A101X	
ANNOTATION_DATA:103	reads:2615	mutation:G102X	
ANNOTATION_DATA:104	reads:2510	mutation:U103X	
ANNOTATION_DATA:105	reads:3006	mutation:G104X	
ANNOTATION_DATA:106	reads:2738	mutation:U105X	
ANNOTATION_DATA:107	reads:2052	mutation:G106X	
ANNOTATION_DATA:108	reads:2138	mutation:U107X	
ANNOTATION_DATA:109	reads:1851	mutation:G108X	
ANNOTATION_DATA:110	reads:3200	mutation:C109X	
ANNOTATION_DATA:111	reads:2681	mutation:C110X	
ANNOTATION_DATA:112	reads:4748	mutation:C111X	
ANNOTATION_DATA:113	reads:2192	mutation:G112X	
ANNOTATION_DATA:114	reads:2215	mutation:U113X	
ANNOTATION_DATA:115	reads:7279	mutation:C114X	
ANNOTATION_DATA:116	reads:2479	mutation:U115X	
ANNOTATION_DATA:117	reads:2697	mutation:G116X	
ANNOTATION_DATA:118	reads:2601	mutation:U117X	
ANNOTATION_DATA:119	reads:2625	mutation:U118X	
ANNOTATION_DATA:120	reads:2071	mutation:G119X	
ANNOTATION_DATA:121	reads:2606	mutation:U120X	
ANNOTATION_DATA:122	reads:2065	mutation:G121X	
ANNOTATION_DATA:123	reads:2497	mutation:U122X	
ANNOTATION_DATA:124	reads:900	mutation:G123X	
ANNOTATION_DATA:125	reads:20884	mutation:A124X	
ANNOTATION_DATA:126	reads:2883	mutation:C125X	
ANNOTATION_DATA:127	reads:1407	mutation:U126X	
ANNOTATION_DATA:128	reads:1990	mutation:C127X	
ANNOTATION_DATA:129	reads:1812	mutation:U128X	
ANNOTATION_DATA:130	reads:990	mutation:G129X	
ANNOTATION_DATA:131	reads:1339	mutation:G130X	
ANNOTATION_DATA:132	reads:1512	mutation:U131X	
ANNOTATION_DATA:133	reads:8160	mutation:A132X	
ANNOTATION_DATA:134	reads:23950	mutation:A133X	
ANNOTATION_DATA:135	reads:5040	mutation:C134X	
ANNOTATION_DATA:136	reads:1189	mutation:U135X	
ANNOTATION_DATA:137	reads:3196	mutation:A136X	
ANNOTATION_DATA:138	reads:893	mutation:G137X	
ANNOTATION_DATA:139	reads:3236	mutation:A138X	
ANNOTATION_DATA:140	reads:1027	mutation:G139X	
ANNOTATION_DATA:141	reads:7143	mutation:A140X	
ANNOTATION_DATA:142	reads:1303	mutation:U141X	
ANNOTATION_DATA:143	reads:2205	mutation:C142X	
ANNOTATION_DATA:144	reads:1309	mutation:C143X	
ANNOTATION_DATA:145	reads:1610	mutation:C144X	
ANNOTATION_DATA:146	reads:2009	mutation:U145X	
ANNOTATION_DATA:147	reads:3274	mutation:C146X	
ANNOTATION_DATA:148	reads:9678	mutation:A147X	
ANNOTATION_DATA:149	reads:914	mutation:G148X	
ANNOTATION_DATA:150	reads:2857	mutation:A149X	
ANNOTATION_DATA:151	reads:2853	mutation:C150X	
ANNOTATION_DATA:152	reads:39219	mutation:C151X	
ANNOTATION_DATA:153	reads:38786	mutation:C152X	
ANNOTATION_DATA:154	reads:2900	mutation:U153X	
ANNOTATION_DATA:155	reads:2168	mutation:U154X	
ANNOTATION_DATA:156	reads:2396	mutation:U155X	
ANNOTATION_DATA:157	reads:2684	mutation:U156X	
ANNOTATION_DATA:158	reads:18723	mutation:A157X	
ANNOTATION_DATA:159	reads:847	mutation:G158X	
ANNOTATION_DATA:160	reads:988	mutation:U159X	
ANNOTATION_DATA:161	reads:2470	mutation:C160X	
ANNOTATION_DATA:162	reads:11061	mutation:A161X	
ANNOTATION_DATA:163	reads:1530	mutation:G162X	
ANNOTATION_DATA:164	reads:1615	mutation:U163X	
ANNOTATION_DATA:165	reads:1768	mutation:G164X	
ANNOTATION_DATA:166	reads:4525	mutation:U165X	
ANNOTATION_DATA:167	reads:1038	mutation:G166X	
ANNOTATION_DATA:168	reads:1072	mutation:G167X	
ANNOTATION_DATA:169	reads:4005	mutation:A168X	
ANNOTATION_DATA:170	reads:5580	mutation:A169X	
ANNOTATION_DATA:171	reads:10660	mutation:A170X	
ANNOTATION_DATA:172	reads:12526	mutation:A171X	
ANNOTATION_DATA:173	reads:990	mutation:U172X	
ANNOTATION_DATA:174	reads:1623	mutation:C173X	
ANNOTATION_DATA:175	reads:1188	mutation:U174X	
ANNOTATION_DATA:176	reads:1242	mutation:C175X	
ANNOTATION_DATA:177	reads:2472	mutation:U176X	
ANNOTATION_DATA:178	reads:6157	mutation:A177X	
ANNOTATION_DATA:179	reads:1346	mutation:G178X	
ANNOTATION_DATA:180	reads:21645	mutation:C179X	
ANNOTATION_DATA:181	reads:15890	mutation:A180X	
ANNOTATION_DATA:182	reads:2151	mutation:G181X	
ANNOTATION_DATA:183	reads:2282	mutation:U182X	
ANNOTATION_DATA:184	reads:1331	mutation:G183X	
ANNOTATION_DATA:185	reads:1147	mutation:G184X	
ANNOTATION_DATA:186	reads:13135	mutation:C185X	
ANNOTATION_DATA:187	reads:1987	mutation:G186X	
ANNOTATION_DATA:188	reads:1455	mutation:C187X	
ANNOTATION_DATA:189	reads:2210	mutation:C188X	
ANNOTATION_DATA:190	reads:3088	mutation:C189X	
ANNOTATION_DATA:191	reads:1838	mutation:G190X	
ANNOTATION_DATA:192	reads:9400	mutation:A191X	
ANNOTATION_DATA:193	reads:16990	mutation:A192X	
ANNOTATION_DATA:194	reads:21804	mutation:C193X	
ANNOTATION_DATA:195	reads:22366	mutation:A194X	
ANNOTATION_DATA:196	reads:949	mutation:G195X	
ANNOTATION_DATA:197	reads:975	mutation:G196X	
ANNOTATION_DATA:198	reads:706	mutation:G197X	
ANNOTATION_DATA:199	reads:14020	mutation:A198X	
ANNOTATION_DATA:200	reads:12336	mutation:C199X	
ANNOTATION_DATA:201	reads:2250	mutation:U200X	
ANNOTATION_DATA:202	reads:2365	mutation:U201X	
ANNOTATION_DATA:203	reads:2624	mutation:G202X	
ANNOTATION_DATA:204	reads:9585	mutation:A203X	
ANNOTATION_DATA:205	reads:15546	mutation:A204X	
ANNOTATION_DATA:206	reads:9238	mutation:A205X	
ANNOTATION_DATA:207	reads:1202	mutation:G206X	
ANNOTATION_DATA:208	reads:10548	mutation:C207X	
ANNOTATION_DATA:209	reads:2272	mutation:G208X	
ANNOTATION_DATA:210	reads:7872	mutation:A209X	
ANNOTATION_DATA:211	reads:8685	mutation:A210X	
ANNOTATION_DATA:212	reads:11234	mutation:A211X	
ANNOTATION_DATA:213	reads:1755	mutation:G212X	
ANNOTATION_DATA:214	reads:1896	mutation:U213X	
ANNOTATION_DATA:215	reads:3891	mutation:A214X	
ANNOTATION_DATA:216	reads:10647	mutation:A215X	
ANNOTATION_DATA:217	reads:16827	mutation:A216X	
ANNOTATION_DATA:218	reads:1529	mutation:G217X	
ANNOTATION_DATA:219	reads:2142	mutation:C218X	
ANNOTATION_DATA:220	reads:2114	mutation:C219X	
ANNOTATION_DATA:221	reads:6175	mutation:A220X	
ANNOTATION_DATA:222	reads:856	mutation:G221X	
ANNOTATION_DATA:223	reads:6855	mutation:A222X	
ANNOTATION_DATA:224	reads:1350	mutation:G223X	
ANNOTATION_DATA:225	reads:659	mutation:G224X	
ANNOTATION_DATA:226	reads:17319	mutation:A225X	
ANNOTATION_DATA:227	reads:1484	mutation:G226X	
ANNOTATION_DATA:228	reads:15706	mutation:A227X	
ANNOTATION_DATA:229	reads:1855	mutation:U228X	
ANNOTATION_DATA:230	reads:6908	mutation:C229X	
ANNOTATION_DATA:231	reads:2068	mutation:U230X	
ANNOTATION_DATA:232	reads:6319	mutation:C231X	
ANNOTATION_DATA:233	reads:1762	mutation:U232X	
ANNOTATION_DATA:234	reads:6078	mutation:C233X	
ANNOTATION_DATA:235	reads:789	mutation:G234X	
ANNOTATION_DATA:236	reads:14697	mutation:A235X	
ANNOTATION_DATA:237	reads:11054	mutation:C236X	
ANNOTATION_DATA:238	reads:1629	mutation:G237X	
ANNOTATION_DATA:239	reads:11125	mutation:C238X	
ANNOTATION_DATA:240	reads:16143	mutation:A239X	
ANNOTATION_DATA:241	reads:1735	mutation:G240X	
ANNOTATION_DATA:242	reads:825	mutation:G241X	
ANNOTATION_DATA:243	reads:23122	mutation:A242X	
ANNOTATION_DATA:244	reads:1886	mutation:C243X	
ANNOTATION_DATA:245	reads:1373	mutation:U244X	
ANNOTATION_DATA:246	reads:2736	mutation:C245X	
ANNOTATION_DATA:247	reads:1380	mutation:G246X	
ANNOTATION_DATA:248	reads:1382	mutation:G247X	
ANNOTATION_DATA:249	reads:1602	mutation:C248X	
ANNOTATION_DATA:250	reads:1707	mutation:U249X	
ANNOTATION_DATA:251	reads:1130	mutation:U250X	
ANNOTATION_DATA:252	reads:460	mutation:G251X	
ANNOTATION_DATA:253	reads:1892	mutation:C252X	
ANNOTATION_DATA:254	reads:1423	mutation:U253X	
ANNOTATION_DATA:255	reads:568	mutation:G254X	
ANNOTATION_DATA:256	reads:9923	mutation:A255X	
ANNOTATION_DATA:257	reads:16893	mutation:A256X	
ANNOTATION_DATA:258	reads:435	mutation:G257X	
ANNOTATION_DATA:259	reads:5067	mutation:C258X	
ANNOTATION_DATA:260	reads:475	mutation:G259X	
ANNOTATION_DATA:261	reads:6385	mutation:C260X	
ANNOTATION_DATA:262	reads:741	mutation:G261X	
ANNOTATION_DATA:263	reads:4040	mutation:C262X	
ANNOTATION_DATA:264	reads:12195	mutation:A263X	
ANNOTATION_DATA:265	reads:4713	mutation:C264X	
ANNOTATION_DATA:266	reads:1121	mutation:G265X	
ANNOTATION_DATA:267	reads:434	mutation:G266X	
ANNOTATION_DATA:268	reads:1366	mutation:C267X	
ANNOTATION_DATA:269	reads:2645	mutation:A268X	
ANNOTATION_DATA:270	reads:5042	mutation:A269X	
ANNOTATION_DATA:271	reads:592	mutation:G270X	
ANNOTATION_DATA:272	reads:11698	mutation:A271X	
ANNOTATION_DATA:273	reads:1752	mutation:G272X	
ANNOTATION_DATA:274	reads:1156	mutation:G273X	
ANNOTATION_DATA:275	reads:6026	mutation:C274X	
ANNOTATION_DATA:276	reads:647	mutation:G275X	
ANNOTATION_DATA:277	reads:7906	mutation:A276X	
ANNOTATION_DATA:278	reads:683	mutation:G277X	
ANNOTATION_DATA:279	reads:1234	mutation:G278X	
ANNOTATION_DATA:280	reads:1405	mutation:G279X	
ANNOTATION_DATA:281	reads:3476	mutation:G280X	
ANNOTATION_DATA:282	reads:10442	mutation:C281X	
ANNOTATION_DATA:283	reads:600	mutation:G282X	
ANNOTATION_DATA:284	reads:9	mutation:G283X	
ANNOTATION_DATA:285	reads:9	mutation:C284X	
ANNOTATION_DATA:286	reads:4	mutation:G285X	
ANNOTATION_DATA:287	reads:7	mutation:A286X	
ANNOTATION_DATA:288	reads:9	mutation:C287X	
ANNOTATION_DATA:289	reads:7	mutation:U288X	
ANNOTATION_DATA:290	reads:5	mutation:G289X	
ANNOTATION_DATA:291	reads:16	mutation:G290X	
ANNOTATION_DATA:292	reads:9	mutation:U291X	
ANNOTATION_DATA:293	reads:10	mutation:G292X	
ANNOTATION_DATA:294	reads:22	mutation:A293X	
ANNOTATION_DATA:295	reads:26	mutation:G294X	
ANNOTATION_DATA:296	reads:37	mutation:U295X	
ANNOTATION_DATA:297	reads:48	mutation:A296X	
ANNOTATION_DATA:298	reads:24	mutation:C297X	
ANNOTATION_DATA:299	reads:20	mutation:G298X	
ANNOTATION_DATA:300	reads:32	mutation:C299X	
ANNOTATION_DATA:301	reads:1	mutation:C300X	
ANNOTATION_DATA:302	reads:0	mutation:A301X	
ANNOTATION_DATA:303	reads:0	mutation:A302X	
ANNOTATION_DATA:304	reads:0	mutation:A303X	
ANNOTATION_DATA:305	reads:0	mutation:A304X	
ANNOTATION_DATA:306	reads:0	mutation:A305X	
ANNOTATION_DATA:307	reads:0	mutation:U306X	
ANNOTATION_DATA:308	reads:0	mutation:U307X	
ANNOTATION_DATA:309	reads:0	mutation:U308X	
ANNOTATION_DATA:310	reads:0	mutation:U309X	
ANNOTATION_DATA:311	reads:0	mutation:G310X	
ANNOTATION_DATA:312	reads:0	mutation:A311X	
ANNOTATION_DATA:313	reads:0	mutation:C312X	
ANNOTATION_DATA:314	reads:0	mutation:U313X	
ANNOTATION_DATA:315	reads:0	mutation:A314X	
ANNOTATION_DATA:316	reads:0	mutation:G315X	
ANNOTATION_DATA:317	reads:0	mutation:C316X	
ANNOTATION_DATA:318	reads:0	mutation:G317X	
ANNOTATION_DATA:319	reads:0	mutation:G318X	
ANNOTATION_DATA:320	reads:0	mutation:A319X	
ANNOTATION_DATA:321	reads:0	mutation:G320X	
ANNOTATION_DATA:322	reads:0	mutation:G321X	
ANNOTATION_DATA:323	reads:0	mutation:C322X	
ANNOTATION_DATA:324	reads:0	mutation:U323X	
ANNOTATION_DATA:325	reads:0	mutation:A324X	
ANNOTATION_DATA:326	reads:0	mutation:G325X	
ANNOTATION_DATA:327	reads:1	mutation:A326X	
ANNOTATION_DATA:328	reads:0	mutation:A327X	
ANNOTATION_DATA:329	reads:0	mutation:G328X	
ANNOTATION_DATA:330	reads:0	mutation:G329X	
ANNOTATION_DATA:331	reads:0	mutation:A330X	
ANNOTATION_DATA:332	reads:0	mutation:G331X	
ANNOTATION_DATA:333	reads:0	mutation:A332X	
ANNOTATION_DATA:334	reads:0	mutation:G333X	
ANNOTATION_DATA:335	reads:0	mutation:A334X	
ANNOTATION_DATA:336	reads:0	mutation:G335X	
ANNOTATION_DATA:337	reads:0	mutation:A336X	
ANNOTATION_DATA:338	reads:0	mutation:U337X	
ANNOTATION_DATA:339	reads:0	mutation:G338X	
ANNOTATION_DATA:340	reads:0	mutation:G339X	
ANNOTATION_DATA:341	reads:0	mutation:G340X	
ANNOTATION_DATA:342	reads:0	mutation:U341X	
ANNOTATION_DATA:343	reads:0	mutation:G342X	
ANNOTATION_DATA:344	reads:1	mutation:C343X	
ANNOTATION_DATA:345	reads:0	mutation:G344X	
ANNOTATION_DATA:346	reads:0	mutation:A345X	
ANNOTATION_DATA:347	reads:0	mutation:G346X	
ANNOTATION_DATA:348	reads:0	mutation:A347X	
ANNOTATION_DATA:349	reads:0	mutation:G348X	
ANNOTATION_DATA:350	reads:0	mutation:C349X	
ANNOTATION_DATA:351	reads:0	mutation:G350X	
ANNOTATION_DATA:352	reads:0	mutation:U351X	
ANNOTATION_DATA:353	reads:0	mutation:C352X	
ANNOTATION_DATA:354	reads:0	mutation:G353X	
ANNOTATION_DATA:355	reads:0	mutation:G354X	
ANNOTATION_DATA:356	reads:0	mutation:U355X	
ANNOTATION_DATA:357	reads:0	mutation:A356X	
ANNOTATION_DATA:358	reads:0	mutation:U357X	
ANNOTATION_DATA:359	reads:0	mutation:U358X	
ANNOTATION_DATA:360	reads:1	mutation:A359X	
ANNOTATION_DATA:361	reads:0	mutation:A360X	
ANNOTATION_DATA:362	reads:0	mutation:G361X	
ANNOTATION_DATA:363	reads:0	mutation:C362X	
ANNOTATION_DATA:364	reads:0	mutation:G363X	
ANNOTATION_DATA:365	reads:0	mutation:G364X	
ANNOTATION_DATA:366	reads:0	mutation:G365X	
ANNOTATION_DATA:367	reads:0	mutation:G366X	
ANNOTATION_DATA:368	reads:0	mutation:G367X	
ANNOTATION_DATA:369	reads:0	mutation:A368X	
ANNOTATION_DATA:370	reads:0	mutation:G369X	
ANNOTATION_DATA:371	reads:0	mutation:A370X	
ANNOTATION_DATA:372	reads:0	mutation:A371X	
ANNOTATION_DATA:373	reads:0	mutation:U372X	
ANNOTATION_DATA:374	reads:0	mutation:U373X	
ANNOTATION_DATA:375	reads:0	mutation:A374X	
ANNOTATION_DATA:376	reads:0	mutation:G375X	
ANNOTATION_DATA:377	reads:0	mutation:A376X	
ANNOTATION_DATA:378	reads:0	mutation:U377X	
ANNOTATION_DATA:379	reads:0	mutation:A378X	
ANNOTATION_DATA:380	reads:0	mutation:A379X	
ANNOTATION_DATA:381	reads:0	mutation:A380X	
ANNOTATION_DATA:382	reads:0	mutation:U381X	
ANNOTATION_DATA:383	reads:0	mutation:G382X	
ANNOTATION_DATA:384	reads:0	mutation:G383X	
ANNOTATION_DATA:385	reads:0	mutation:G384X	
ANNOTATION_DATA:386	reads:0	mutation:A385X	
ANNOTATION_DATA:387	reads:0	mutation:A386X	
ANNOTATION_DATA:388	reads:0	mutation:A387X	
ANNOTATION_DATA:389	reads:0	mutation:A388X	
ANNOTATION_DATA:390	reads:0	mutation:A389X	
ANNOTATION_DATA:391	reads:0	mutation:A390X	
ANNOTATION_DATA:392	reads:0	mutation:U391X	
ANNOTATION_DATA:393	reads:0	mutation:U392X	
ANNOTATION_DATA:394	reads:0	mutation:C393X	
ANNOTATION_DATA:395	reads:0	mutation:G394X	
ANNOTATION_DATA:396	reads:0	mutation:G395X	
ANNOTATION_DATA:397	reads:0	mutation:U396X	
ANNOTATION_DATA:398	reads:0	mutation:U397X	
ANNOTATION_DATA:399	reads:0	mutation:A398X	
ANNOTATION_DATA:400	reads:0	mutation:A399X	
ANNOTATION_DATA:401	reads:0	mutation:G400X	
ANNOTATION_DATA:402	reads:0	mutation:G401X	
ANNOTATION_DATA:403	reads:0	mutation:C402X	
ANNOTATION_DATA:404	reads:0	mutation:C403X	
ANNOTATION_DATA:405	reads:0	mutation:A404X	
ANNOTATION_DATA:406	reads:0	mutation:G405X	
ANNOTATION_DATA:407	reads:0	mutation:G406X	
ANNOTATION_DATA:408	reads:0	mutation:G407X	
ANNOTATION_DATA:409	reads:0	mutation:G408X	
ANNOTATION_DATA:410	reads:0	mutation:G409X	
ANNOTATION_DATA:411	reads:0	mutation:A410X	
ANNOTATION_DATA:412	reads:0	mutation:A411X	
ANNOTATION_DATA:413	reads:0	mutation:A412X	
ANNOTATION_DATA:414	reads:0	mutation:G413X	
ANNOTATION_DATA:415	reads:0	mutation:A414X	
ANNOTATION_DATA:416	reads:0	mutation:A415X	
ANNOTATION_DATA:417	reads:0	mutation:A416X	
ANNOTATION_DATA:418	reads:0	mutation:C417X	
ANNOTATION_DATA:419	reads:0	mutation:A418X	
ANNOTATION_DATA:420	reads:0	mutation:A419X	
ANNOTATION_DATA:421	reads:0	mutation:U420X	
ANNOTATION_DATA:422	reads:0	mutation:A421X	
ANNOTATION_DATA:423	reads:0	mutation:U422X	
ANNOTATION_DATA:424	reads:0	mutation:A423X	
ANNOTATION_DATA:425	reads:0	mutation:A424X	
ANNOTATION_DATA:426	reads:0	mutation:A425X	
ANNOTATION_DATA:427	reads:0	mutation:C426X	
ANNOTATION_DATA:428	reads:0	mutation:U427X	
ANNOTATION_DATA:429	reads:0	mutation:A428X	
ANNOTATION_DATA:430	reads:0	mutation:A429X	
ANNOTATION_DATA:431	reads:0	mutation:A430X	
ANNOTATION_DATA:432	reads:0	mutation:A431X	
ANNOTATION_DATA:433	reads:0	mutation:C432X	
ANNOTATION_DATA:434	reads:0	mutation:A433X	
ANNOTATION_DATA:435	reads:0	mutation:U434X	
ANNOTATION_DATA:436	reads:0	mutation:A435X	
ANNOTATION_DATA:437	reads:0	mutation:U436X	
ANNOTATION_DATA:438	reads:0	mutation:A437X	
ANNOTATION_DATA:439	reads:0	mutation:G438X	
ANNOTATION_DATA:440	reads:0	mutation:U439X	
ANNOTATION_DATA:441	reads:0	mutation:A440X	
ANNOTATION_DATA:442	reads:0	mutation:U441X	
ANNOTATION_DATA:443	reads:0	mutation:G442X	
ANNOTATION_DATA:444	reads:0	mutation:G443X	
ANNOTATION_DATA:445	reads:0	mutation:G444X	
ANNOTATION_DATA:446	reads:0	mutation:C445X	
ANNOTATION_DATA:447	reads:0	mutation:A446X	
ANNOTATION_DATA:448	reads:0	mutation:A447X	
ANNOTATION_DATA:449	reads:0	mutation:G448X	
ANNOTATION_DATA:450	reads:0	mutation:C449X	
ANNOTATION_DATA:451	reads:0	mutation:A450X	
ANNOTATION_DATA:452	reads:0	mutation:G451X	
ANNOTATION_DATA:453	reads:0	mutation:G452X	
ANNOTATION_DATA:454	reads:0	mutation:G453X	
ANNOTATION_DATA:455	reads:0	mutation:A454X	
ANNOTATION_DATA:456	reads:0	mutation:G455X	
ANNOTATION_DATA:457	reads:0	mutation:C456X	
ANNOTATION_DATA:458	reads:0	mutation:U457X	
ANNOTATION_DATA:459	reads:0	mutation:A458X	
ANNOTATION_DATA:460	reads:0	mutation:G459X	
ANNOTATION_DATA:461	reads:0	mutation:A460X	
ANNOTATION_DATA:462	reads:0	mutation:A461X	
ANNOTATION_DATA:463	reads:0	mutation:C462X	
ANNOTATION_DATA:464	reads:0	mutation:G463X	
ANNOTATION_DATA:465	reads:0	mutation:A464X	
ANNOTATION_DATA:466	reads:0	mutation:U465X	
ANNOTATION_DATA:467	reads:0	mutation:U466X	
ANNOTATION_DATA:468	reads:0	mutation:C467X	
ANNOTATION_DATA:469	reads:0	mutation:G468X	
ANNOTATION_DATA:470	reads:0	mutation:C469X	
ANNOTATION_DATA:471	reads:0	mutation:A470X	
ANNOTATION_DATA:472	reads:0	mutation:G471X	
ANNOTATION_DATA:473	reads:0	mutation:U472X	
ANNOTATION_DATA:474	reads:0	mutation:U473X	
ANNOTATION_DATA:475	reads:0	mutation:A474X	
ANNOTATION_DATA:476	reads:0	mutation:A475X	
ANNOTATION_DATA:477	reads:0	mutation:U476X	
ANNOTATION_DATA:478	reads:0	mutation:C477X	
ANNOTATION_DATA:479	reads:0	mutation:C478X	
ANNOTATION_DATA:480	reads:0	mutation:U479X	
ANNOTATION_DATA:481	reads:0	mutation:G480X	
ANNOTATION_DATA:482	reads:0	mutation:G481X	
ANNOTATION_DATA:483	reads:0	mutation:C482X	
ANNOTATION_DATA:484	reads:0	mutation:C483X	
ANNOTATION_DATA:485	reads:0	mutation:U484X	
ANNOTATION_DATA:486	reads:0	mutation:U485X	
ANNOTATION_DATA:487	reads:0	mutation:U486X	
ANNOTATION_DATA:488	reads:0	mutation:U487X	
ANNOTATION_DATA:489	reads:0	mutation:A488X	
ANNOTATION_DATA:490	reads:0	mutation:G489X	
ANNOTATION_DATA:491	reads:0	mutation:A490X	
ANNOTATION_DATA:492	reads:0	mutation:G491X	
ANNOTATION_DATA:493	reads:0	mutation:A492X	
ANNOTATION_DATA:494	reads:0	mutation:C493X	
ANNOTATION_DATA:495	reads:0	mutation:A494X	
ANNOTATION_DATA:496	reads:0	mutation:U495X	
ANNOTATION_DATA:497	reads:0	mutation:C496X	
ANNOTATION_DATA:498	reads:0	mutation:A497X	
ANNOTATION_DATA:499	reads:0	mutation:G498X	
ANNOTATION_DATA:500	reads:0	mutation:A499X	
ANNOTATION_DATA:501	reads:0	mutation:A500X	
ANNOTATION_DATA:502	reads:0	mutation:G501X	
ANNOTATION_DATA:503	reads:0	mutation:G502X	
ANNOTATION_DATA:504	reads:0	mutation:C503X	
ANNOTATION_DATA:505	reads:0	mutation:U504X	
ANNOTATION_DATA:506	reads:0	mutation:G505X	
ANNOTATION_DATA:507	reads:0	mutation:U506X	
ANNOTATION_DATA:508	reads:0	mutation:A507X	
ANNOTATION_DATA:509	reads:0	mutation:G508X	
ANNOTATION_DATA:510	reads:0	mutation:A509X	
ANNOTATION_DATA:511	reads:0	mutation:C510X	
ANNOTATION_DATA:512	reads:0	mutation:A511X	
ANNOTATION_DATA:513	reads:0	mutation:A512X	
ANNOTATION_DATA:514	reads:0	mutation:A513X	
ANNOTATION_DATA:515	reads:0	mutation:U514X	
ANNOTATION_DATA:516	reads:0	mutation:A515X	
ANNOTATION_DATA:517	reads:0	mutation:C516X	
ANNOTATION_DATA:518	reads:0	mutation:U517X	
ANNOTATION_DATA:519	reads:0	mutation:G518X	
ANNOTATION_DATA:520	reads:0	mutation:G519X	
ANNOTATION_DATA:521	reads:0	mutation:G520X	
ANNOTATION_DATA:522	reads:0	mutation:A521X	
ANNOTATION_DATA:523	reads:0	mutation:C522X	
ANNOTATION_DATA:524	reads:0	mutation:A523X	
ANNOTATION_DATA:525	reads:0	mutation:G524X	
ANNOTATION_DATA:526	reads:0	mutation:C525X	
ANNOTATION_DATA:527	reads:0	mutation:U526X	
ANNOTATION_DATA:528	reads:0	mutation:A527X	
ANNOTATION_DATA:529	reads:0	mutation:C528X	
ANNOTATION_DATA:530	reads:0	mutation:A529X	
ANNOTATION_DATA:531	reads:0	mutation:A530X	
ANNOTATION_DATA:532	reads:0	mutation:C531X	
ANNOTATION_DATA:533	reads:0	mutation:C532X	
ANNOTATION_DATA:534	reads:0	mutation:A533X	
ANNOTATION_DATA:535	reads:0	mutation:U534X	
ANNOTATION_DATA:536	reads:0	mutation:C535X	
ANNOTATION_DATA:537	reads:0	mutation:C536X	
ANNOTATION_DATA:538	reads:0	mutation:C537X	
ANNOTATION_DATA:539	reads:0	mutation:U538X	
ANNOTATION_DATA:540	reads:0	mutation:U539X	
ANNOTATION_DATA:541	reads:0	mutation:C540X	
ANNOTATION_DATA:542	reads:0	mutation:A541X	
ANNOTATION_DATA:543	reads:0	mutation:G542X	
ANNOTATION_DATA:544	reads:0	mutation:A543X	
ANNOTATION_DATA:545	reads:0	mutation:C544X	
ANNOTATION_DATA:546	reads:0	mutation:A545X	
ANNOTATION_DATA:547	reads:0	mutation:G546X	
ANNOTATION_DATA:548	reads:0	mutation:G547X	
ANNOTATION_DATA:549	reads:0	mutation:A548X	
ANNOTATION_DATA:550	reads:0	mutation:U549X	
ANNOTATION_DATA:551	reads:0	mutation:C550X	
ANNOTATION_DATA:552	reads:0	mutation:A551X	
ANNOTATION_DATA:553	reads:0	mutation:G552X	
ANNOTATION_DATA:554	reads:0	mutation:A553X	
ANNOTATION_DATA:555	reads:0	mutation:A554X	
ANNOTATION_DATA:556	reads:0	mutation:G555X	
ANNOTATION_DATA:557	reads:0	mutation:A556X	
ANNOTATION_DATA:558	reads:0	mutation:A557X	
ANNOTATION_DATA:559	reads:0	mutation:C558X	
ANNOTATION_DATA:560	reads:0	mutation:U559X	
ANNOTATION_DATA:561	reads:0	mutation:U560X	
ANNOTATION_DATA:562	reads:0	mutation:A561X	
ANNOTATION_DATA:563	reads:0	mutation:G562X	
ANNOTATION_DATA:564	reads:0	mutation:A563X	
ANNOTATION_DATA:565	reads:0	mutation:U564X	
ANNOTATION_DATA:566	reads:0	mutation:C565X	

REACTIVITY:1	0.0000	0.0000	0.0000	0.0000	0.0000	0.0000	0.0000	0.0000	0.0000	0.0000	0.0000	0.0000	0.0000	0.0000	0.0000	0.0000	0.0000	236.0000	2934.0000	934.0000	11687.0000	2083.0000	26037.0000	3462.0000	742.0000	1954.0000	1246.0000	991.0000	2338.0000	4146.0000	998.0000	1436.0000	1030.0000	19360.0000	1698.0000	1362.0000	1216.0000	1672.0000	2127.0000	1290.0000	2069.0000	1082.0000	1268.0000	1367.0000	1126.0000	1177.0000	3332.0000	1716.0000	1439.0000	3178.0000	971.0000	835.0000	803.0000	3047.0000	4504.0000	1691.0000	1788.0000	1165.0000	14738.0000	13967.0000	2200.0000	1807.0000	11870.0000	2545.0000	1586.0000	11884.0000	14761.0000	1215.0000	3346.0000	3271.0000	1508.0000	3763.0000	2383.0000	16769.0000	1984.0000	3108.0000	10247.0000	17937.0000	1469.0000	7397.0000	2047.0000	2274.0000	1572.0000	8964.0000	6870.0000	1591.0000	2151.0000	1221.0000	10264.0000	1608.0000	2816.0000	1350.0000	3750.0000	1172.0000	9602.0000	4802.0000	4467.0000	12330.0000	2150.0000	2615.0000	6456.0000	2615.0000	2510.0000	3006.0000	2738.0000	2052.0000	2138.0000	1851.0000	3200.0000	2681.0000	4748.0000	2192.0000	2215.0000	7279.0000	2479.0000	2697.0000	2601.0000	2625.0000	2071.0000	2606.0000	2065.0000	2497.0000	900.0000	20884.0000	2883.0000	1407.0000	1990.0000	1812.0000	990.0000	1339.0000	1512.0000	8160.0000	23950.0000	5040.0000	1189.0000	3196.0000	893.0000	3236.0000	1027.0000	7143.0000	1303.0000	2205.0000	1309.0000	1610.0000	2009.0000	3274.0000	9678.0000	914.0000	2857.0000	2853.0000	39219.0000	38786.0000	2900.0000	2168.0000	2396.0000	2684.0000	18723.0000	847.0000	988.0000	2470.0000	11061.0000	1530.0000	1615.0000	1768.0000	4525.0000	1038.0000	1072.0000	4005.0000	5580.0000	10660.0000	12526.0000	990.0000	1623.0000	1188.0000	1242.0000	2472.0000	6157.0000	1346.0000	21645.0000	15890.0000	2151.0000	2282.0000	1331.0000	1147.0000	13135.0000	1987.0000	1455.0000	2210.0000	3088.0000	1838.0000	9400.0000	16990.0000	21804.0000	22366.0000	949.0000	975.0000	706.0000	14020.0000	12336.0000	2250.0000	2365.0000	2624.0000	9585.0000	15546.0000	9238.0000	1202.0000	10548.0000	2272.0000	7872.0000	8685.0000	11234.0000	1755.0000	1896.0000	3891.0000	10647.0000	16827.0000	1529.0000	2142.0000	2114.0000	6175.0000	856.0000	6855.0000	1350.0000	659.0000	17319.0000	1484.0000	15706.0000	1855.0000	6908.0000	2068.0000	6319.0000	1762.0000	6078.0000	789.0000	14697.0000	11054.0000	1629.0000	11125.0000	16143.0000	1735.0000	825.0000	23122.0000	1886.0000	1373.0000	2736.0000	1380.0000	1382.0000	1602.0000	1707.0000	1130.0000	460.0000	1892.0000	1423.0000	568.0000	9923.0000	16893.0000	435.0000	5067.0000	475.0000	6385.0000	741.0000	4040.0000	12195.0000	4713.0000	1121.0000	434.0000	1366.0000	2645.0000	5042.0000	592.0000	11698.0000	1752.0000	1156.0000	6026.0000	647.0000	7906.0000	683.0000	1234.0000	1405.0000	3476.0000	10442.0000	600.0000	9.0000	9.0000	4.0000	7.0000	9.0000	7.0000	5.0000	16.0000	9.0000	10.0000	22.0000	26.0000	37.0000	48.0000	24.0000	20.0000	32.0000	1.0000	0.0000	0.0000	0.0000	0.0000	0.0000	0.0000	0.0000	0.0000	0.0000	0.0000	0.0000	0.0000	0.0000	0.0000	0.0000	0.0000	0.0000	0.0000	0.0000	0.0000	0.0000	0.0000	0.0000	0.0000	0.0000	1.0000	0.0000	0.0000	0.0000	0.0000	0.0000	0.0000	0.0000	0.0000	0.0000	0.0000	0.0000	0.0000	0.0000	0.0000	0.0000	0.0000	1.0000	0.0000	0.0000	0.0000	0.0000	0.0000	0.0000	0.0000	0.0000	0.0000	0.0000	0.0000	0.0000	0.0000	0.0000	0.0000	1.0000	0.0000	0.0000	0.0000	0.0000	0.0000	0.0000	0.0000	0.0000	0.0000	0.0000	0.0000	0.0000	0.0000	0.0000	0.0000	0.0000	0.0000	0.0000	0.0000	0.0000	0.0000	0.0000	0.0000	0.0000	0.0000	0.0000	0.0000	0.0000	0.0000	0.0000	0.0000	0.0000	0.0000	0.0000	0.0000	0.0000	0.0000	0.0000	0.0000	0.0000	0.0000	0.0000	0.0000	0.0000	0.0000	0.0000	0.0000	0.0000	0.0000	0.0000	0.0000	0.0000	0.0000	0.0000	0.0000	0.0000	0.0000	0.0000	0.0000	0.0000	0.0000	0.0000	0.0000	0.0000	0.0000	0.0000	0.0000	0.0000	0.0000	0.0000	0.0000	0.0000	0.0000	0.0000	0.0000	0.0000	0.0000	0.0000	0.0000	0.0000	0.0000	0.0000	0.0000	0.0000	0.0000	0.0000	0.0000	0.0000	0.0000	0.0000	0.0000	0.0000	0.0000	0.0000	0.0000	0.0000	0.0000	0.0000	0.0000	0.0000	0.0000	0.0000	0.0000	0.0000	0.0000	0.0000	0.0000	0.0000	0.0000	0.0000	0.0000	0.0000	0.0000	0.0000	0.0000	0.0000	0.0000	0.0000	0.0000	0.0000	0.0000	0.0000	0.0000	0.0000	0.0000	0.0000	0.0000	0.0000	0.0000	0.0000	0.0000	0.0000	0.0000	0.0000	0.0000	0.0000	0.0000	0.0000	0.0000	0.0000	0.0000	0.0000	0.0000	0.0000	0.0000	0.0000	0.0000	0.0000	0.0000	0.0000	0.0000	0.0000	0.0000	0.0000	0.0000	0.0000	0.0000	0.0000	0.0000	0.0000	0.0000	0.0000	0.0000	0.0000	0.0000	0.0000	0.0000	0.0000	0.0000	0.0000	0.0000	0.0000	0.0000	0.0000	0.0000	0.0000	0.0000	0.0000	0.0000	0.0000	0.0000	0.0000	0.0000	0.0000	0.0000	0.0000	0.0000	0.0000	0.0000	0.0000	0.0000	0.0000	0.0000	0.0000	0.0000	0.0000	0.0000	0.0000	0.0000	0.0000	0.0000	0.0000	0.0000	0.0000	0.0000	0.0000
REACTIVITY:2	0.0000	0.0000	0.0000	0.0000	0.0000	0.0000	0.0000	0.0000	0.0000	0.0000	0.0000	0.0000	0.0000	0.0000	0.0000	0.0000	0.0000	0.0000	0.0000	0.0000	0.0000	0.0000	0.0000	0.0000	0.0000	0.0000	0.0000	0.0000	0.0000	0.0000	0.0000	0.0000	0.0000	0.0000	0.0000	0.0000	0.0000	0.0000	0.0000	0.0000	0.0000	0.0000	0.0000	0.0000	0.0000	0.0000	0.0000	0.0000	0.0000	0.0000	0.0000	0.0000	0.0000	0.0000	0.0000	0.0000	0.0000	0.0000	0.0000	0.0000	0.0000	0.0000	0.0000	0.0000	0.0000	0.0000	0.0000	0.0000	0.0000	0.0000	0.0000	0.0000	0.0000	0.0000	0.0000	0.0000	0.0000	0.0000	0.0000	0.0000	0.0000	0.0000	0.0000	0.0000	0.0000	0.0000	0.0000	0.0000	0.0000	0.0000	0.0000	0.0000	0.0000	0.0000	0.0000	0.0000	0.0000	0.0000	0.0000	0.0000	0.0000	0.0000	0.0000	0.0000	0.0000	0.0000	0.0000	0.0000	0.0000	0.0000	0.0000	0.0000	0.0000	0.0000	0.0000	0.0000	0.0000	0.0000	0.0000	0.0000	0.0000	0.0000	0.0000	0.0000	0.0000	0.0000	0.0000	0.0000	0.0000	0.0000	0.0000	0.0000	0.0000	0.0000	0.0000	0.0000	0.0000	0.0000	0.0000	0.0000	0.0000	0.0000	0.0000	0.0000	0.0000	0.0000	0.0000	0.0000	0.0000	0.0000	0.0000	0.0000	0.0000	0.0000	0.0000	0.0000	0.0000	0.0000	0.0000	0.0000	0.0000	0.0000	0.0000	0.0000	0.0000	0.0000	0.0000	0.0000	0.0000	0.0000	0.0000	0.0000	0.0000	0.0000	0.0000	0.0000	0.0000	0.0000	0.0000	0.0000	0.0000	0.0000	0.0000	0.0000	0.0000	0.0000	0.0000	0.0000	0.0000	0.0000	0.0000	0.0000	0.0000	0.0000	0.0000	0.0000	0.0000	0.0000	0.0000	0.0000	0.0000	0.0000	0.0000	0.0000	0.0000	0.0000	0.0000	0.0000	0.0000	0.0000	0.0000	0.0000	0.0000	0.0000	0.0000	0.0000	0.0000	0.0000	0.0000	0.0000	0.0000	0.0000	0.0000	0.0000	0.0000	0.0000	0.0000	0.0000	0.0000	0.0000	0.0000	0.0000	0.0000	0.0000	0.0000	0.0000	0.0000	0.0000	0.0000	0.0000	0.0000	0.0000	0.0000	0.0000	0.0000	0.0000	0.0000	0.0000	0.0000	0.0000	0.0000	0.0000	0.0000	0.0000	0.0000	0.0000	0.0000	0.0000	0.0000	0.0000	0.0000	0.0000	0.0000	0.0000	0.0000	0.0000	0.0000	0.0000	0.0000	0.0000	0.0000	0.0000	0.0000	0.0000	0.0000	0.0000	0.0000	0.0000	0.0000	0.0000	0.0000	0.0000	0.0000	0.0000	0.0000	0.0000	0.0000	0.0000	0.0000	0.0000	0.0000	0.0000	0.0000	0.0000	0.0000	0.0000	0.0000	0.0000	0.0000	0.0000	0.0000	0.0000	0.0000	0.0000	0.0000	0.0000	0.0000	0.0000	0.0000	0.0000	0.0000	0.0000	0.0000	0.0000	0.0000	0.0000	0.0000	0.0000	0.0000	0.0000	0.0000	0.0000	0.0000	0.0000	0.0000	0.0000	0.0000	0.0000	0.0000	0.0000	0.0000	0.0000	0.0000	0.0000	0.0000	0.0000	0.0000	0.0000	0.0000	0.0000	0.0000	0.0000	0.0000	0.0000	0.0000	0.0000	0.0000	0.0000	0.0000	0.0000	0.0000	0.0000	0.0000	0.0000	0.0000	0.0000	0.0000	0.0000	0.0000	0.0000	0.0000	0.0000	0.0000	0.0000	0.0000	0.0000	0.0000	0.0000	0.0000	0.0000	0.0000	0.0000	0.0000	0.0000	0.0000	0.0000	0.0000	0.0000	0.0000	0.0000	0.0000	0.0000	0.0000	0.0000	0.0000	0.0000	0.0000	0.0000	0.0000	0.0000	0.0000	0.0000	0.0000	0.0000	0.0000	0.0000	0.0000	0.0000	0.0000	0.0000	0.0000	0.0000	0.0000	0.0000	0.0000	0.0000	0.0000	0.0000	0.0000	0.0000	0.0000	0.0000	0.0000	0.0000	0.0000	0.0000	0.0000	0.0000	0.0000	0.0000	0.0000	0.0000	0.0000	0.0000	0.0000	0.0000	0.0000	0.0000	0.0000	0.0000	0.0000	0.0000	0.0000	0.0000	0.0000	0.0000	0.0000	0.0000	0.0000	0.0000	0.0000	0.0000	0.0000	0.0000	0.0000	0.0000	0.0000	0.0000	0.0000	0.0000	0.0000	0.0000	0.0000	0.0000	0.0000	0.0000	0.0000	0.0000	0.0000	0.0000	0.0000	0.0000	0.0000	0.0000	0.0000	0.0000	0.0000	0.0000	0.0000	0.0000	0.0000	0.0000	0.0000	0.0000	0.0000	0.0000	0.0000	0.0000	0.0000	0.0000	0.0000	0.0000	0.0000	0.0000	0.0000	0.0000	0.0000	0.0000	0.0000	0.0000	0.0000	0.0000	0.0000	0.0000	0.0000	0.0000	0.0000	0.0000	0.0000	0.0000	0.0000	0.0000	0.0000	0.0000	0.0000	0.0000	0.0000	0.0000	0.0000	0.0000	0.0000	0.0000	0.0000	0.0000	0.0000	0.0000	0.0000	0.0000	0.0000	0.0000	0.0000	0.0000	0.0000	0.0000	0.0000	0.0000	0.0000	0.0000	0.0000	0.0000	0.0000	0.0000	0.0000	0.0000	0.0000	0.0000	0.0000	0.0000	0.0000	0.0000	0.0000	0.0000	0.0000	0.0000	0.0000	0.0000	0.0000	0.0000	0.0000	0.0000	0.0000	0.0000	0.0000	0.0000	0.0000	0.0000	0.0000	0.0000	0.0000	0.0000	0.0000	0.0000	0.0000	0.0000	0.0000
REACTIVITY:3	0.0000	0.0000	0.0000	0.0000	0.0000	0.0000	0.0000	0.0000	0.0000	0.0000	0.0000	0.0000	0.0000	0.0000	0.0000	0.0000	0.0000	0.0000	0.0000	0.0000	0.0000	0.0000	0.0000	0.0000	0.0000	0.0000	0.0000	0.0000	0.0000	0.0000	0.0000	0.0000	0.0000	0.0000	0.0000	0.0000	0.0000	0.0000	0.0000	0.0000	0.0000	0.0000	0.0000	0.0000	0.0000	0.0000	0.0000	0.0000	0.0000	0.0000	0.0000	0.0000	0.0000	0.0000	0.0000	0.0000	0.0000	0.0000	0.0000	0.0000	0.0000	0.0000	0.0000	0.0000	0.0000	0.0000	0.0000	0.0000	0.0000	0.0000	0.0000	0.0000	0.0000	0.0000	0.0000	0.0000	0.0000	0.0000	0.0000	0.0000	0.0000	0.0000	0.0000	0.0000	0.0000	0.0000	0.0000	0.0000	0.0000	0.0000	0.0000	0.0000	0.0000	0.0000	0.0000	0.0000	0.0000	0.0000	0.0000	0.0000	0.0000	0.0000	0.0000	0.0000	0.0000	0.0000	0.0000	0.0000	0.0000	0.0000	0.0000	0.0000	0.0000	0.0000	0.0000	0.0000	0.0000	0.0000	0.0000	0.0000	0.0000	0.0000	0.0000	0.0000	0.0000	0.0000	0.0000	0.0000	0.0000	0.0000	0.0000	0.0000	0.0000	0.0000	0.0000	0.0000	0.0000	0.0000	0.0000	0.0000	0.0000	0.0000	0.0000	0.0000	0.0000	0.0000	0.0000	0.0000	0.0000	0.0000	0.0000	0.0000	0.0000	0.0000	0.0000	0.0000	0.0000	0.0000	0.0000	0.0000	0.0000	0.0000	0.0000	0.0000	0.0000	0.0000	0.0000	0.0000	0.0000	0.0000	0.0000	0.0000	0.0000	0.0000	0.0000	0.0000	0.0000	0.0000	0.0000	0.0000	0.0000	0.0000	0.0000	0.0000	0.0000	0.0000	0.0000	0.0000	0.0000	0.0000	0.0000	0.0000	0.0000	0.0000	0.0000	0.0000	0.0000	0.0000	0.0000	0.0000	0.0000	0.0000	0.0000	0.0000	0.0000	0.0000	0.0000	0.0000	0.0000	0.0000	0.0000	0.0000	0.0000	0.0000	0.0000	0.0000	0.0000	0.0000	0.0000	0.0000	0.0000	0.0000	0.0000	0.0000	0.0000	0.0000	0.0000	0.0000	0.0000	0.0000	0.0000	0.0000	0.0000	0.0000	0.0000	0.0000	0.0000	0.0000	0.0000	0.0000	0.0000	0.0000	0.0000	0.0000	0.0000	0.0000	0.0000	0.0000	0.0000	0.0000	0.0000	0.0000	0.0000	0.0000	0.0000	0.0000	0.0000	0.0000	0.0000	0.0000	0.0000	0.0000	0.0000	0.0000	0.0000	0.0000	0.0000	0.0000	0.0000	0.0000	0.0000	0.0000	0.0000	0.0000	0.0000	0.0000	0.0000	0.0000	0.0000	0.0000	0.0000	0.0000	0.0000	0.0000	0.0000	0.0000	0.0000	0.0000	0.0000	0.0000	0.0000	0.0000	0.0000	0.0000	0.0000	0.0000	0.0000	0.0000	0.0000	0.0000	0.0000	0.0000	0.0000	0.0000	0.0000	0.0000	0.0000	0.0000	0.0000	0.0000	0.0000	0.0000	0.0000	0.0000	0.0000	0.0000	0.0000	0.0000	0.0000	0.0000	0.0000	0.0000	0.0000	0.0000	0.0000	0.0000	0.0000	0.0000	0.0000	0.0000	0.0000	0.0000	0.0000	0.0000	0.0000	0.0000	0.0000	0.0000	0.0000	0.0000	0.0000	0.0000	0.0000	0.0000	0.0000	0.0000	0.0000	0.0000	0.0000	0.0000	0.0000	0.0000	0.0000	0.0000	0.0000	0.0000	0.0000	0.0000	0.0000	0.0000	0.0000	0.0000	0.0000	0.0000	0.0000	0.0000	0.0000	0.0000	0.0000	0.0000	0.0000	0.0000	0.0000	0.0000	0.0000	0.0000	0.0000	0.0000	0.0000	0.0000	0.0000	0.0000	0.0000	0.0000	0.0000	0.0000	0.0000	0.0000	0.0000	0.0000	0.0000	0.0000	0.0000	0.0000	0.0000	0.0000	0.0000	0.0000	0.0000	0.0000	0.0000	0.0000	0.0000	0.0000	0.0000	0.0000	0.0000	0.0000	0.0000	0.0000	0.0000	0.0000	0.0000	0.0000	0.0000	0.0000	0.0000	0.0000	0.0000	0.0000	0.0000	0.0000	0.0000	0.0000	0.0000	0.0000	0.0000	0.0000	0.0000	0.0000	0.0000	0.0000	0.0000	0.0000	0.0000	0.0000	0.0000	0.0000	0.0000	0.0000	0.0000	0.0000	0.0000	0.0000	0.0000	0.0000	0.0000	0.0000	0.0000	0.0000	0.0000	0.0000	0.0000	0.0000	0.0000	0.0000	0.0000	0.0000	0.0000	0.0000	0.0000	0.0000	0.0000	0.0000	0.0000	0.0000	0.0000	0.0000	0.0000	0.0000	0.0000	0.0000	0.0000	0.0000	0.0000	0.0000	0.0000	0.0000	0.0000	0.0000	0.0000	0.0000	0.0000	0.0000	0.0000	0.0000	0.0000	0.0000	0.0000	0.0000	0.0000	0.0000	0.0000	0.0000	0.0000	0.0000	0.0000	0.0000	0.0000	0.0000	0.0000	0.0000	0.0000	0.0000	0.0000	0.0000	0.0000	0.0000	0.0000	0.0000	0.0000	0.0000	0.0000	0.0000	0.0000	0.0000	0.0000	0.0000	0.0000	0.0000	0.0000	0.0000	0.0000	0.0000	0.0000	0.0000	0.0000	0.0000	0.0000	0.0000	0.0000	0.0000	0.0000	0.0000	0.0000	0.0000	0.0000	0.0000	0.0000	0.0000	0.0000	0.0000	0.0000	0.0000	0.0000	0.0000	0.0000	0.0000	0.0000	0.0000	0.0000	0.0000	0.0000	0.0000	0.0000	0.0000	0.0000	0.0000	0.0000	0.0000	0.0000	0.0000	0.0000	0.0000	0.0000
REACTIVITY:4	0.0000	0.0000	0.0000	0.0000	0.0000	0.0000	0.0000	0.0000	0.0000	0.0000	0.0000	0.0000	0.0000	0.0000	0.0000	0.0000	0.0000	0.0000	0.0000	0.0000	0.0000	0.0000	0.0000	0.0000	0.0000	0.0000	0.0000	0.0000	0.0000	0.0000	0.0000	0.0000	0.0000	0.0000	0.0000	0.0000	0.0000	0.0000	0.0000	0.0000	0.0000	0.0000	0.0000	0.0000	0.0000	0.0000	0.0000	0.0000	0.0000	0.0000	0.0000	0.0000	0.0000	0.0000	0.0000	0.0000	0.0000	0.0000	0.0000	0.0000	0.0000	0.0000	0.0000	0.0000	0.0000	0.0000	0.0000	0.0000	0.0000	0.0000	0.0000	0.0000	0.0000	0.0000	0.0000	0.0000	0.0000	0.0000	0.0000	0.0000	0.0000	0.0000	0.0000	0.0000	0.0000	0.0000	0.0000	0.0000	0.0000	0.0000	0.0000	0.0000	0.0000	0.0000	0.0000	0.0000	0.0000	0.0000	0.0000	0.0000	0.0000	0.0000	0.0000	0.0000	0.0000	0.0000	0.0000	0.0000	0.0000	0.0000	0.0000	0.0000	0.0000	0.0000	0.0000	0.0000	0.0000	0.0000	0.0000	0.0000	0.0000	0.0000	0.0000	0.0000	0.0000	0.0000	0.0000	0.0000	0.0000	0.0000	0.0000	0.0000	0.0000	0.0000	0.0000	0.0000	0.0000	0.0000	0.0000	0.0000	0.0000	0.0000	0.0000	0.0000	0.0000	0.0000	0.0000	0.0000	0.0000	0.0000	0.0000	0.0000	0.0000	0.0000	0.0000	0.0000	0.0000	0.0000	0.0000	0.0000	0.0000	0.0000	0.0000	0.0000	0.0000	0.0000	0.0000	0.0000	0.0000	0.0000	0.0000	0.0000	0.0000	0.0000	0.0000	0.0000	0.0000	0.0000	0.0000	0.0000	0.0000	0.0000	0.0000	0.0000	0.0000	0.0000	0.0000	0.0000	0.0000	0.0000	0.0000	0.0000	0.0000	0.0000	0.0000	0.0000	0.0000	0.0000	0.0000	0.0000	0.0000	0.0000	0.0000	0.0000	0.0000	0.0000	0.0000	0.0000	0.0000	0.0000	0.0000	0.0000	0.0000	0.0000	0.0000	0.0000	0.0000	0.0000	0.0000	0.0000	0.0000	0.0000	0.0000	0.0000	0.0000	0.0000	0.0000	0.0000	0.0000	0.0000	0.0000	0.0000	0.0000	0.0000	0.0000	0.0000	0.0000	0.0000	0.0000	0.0000	0.0000	0.0000	0.0000	0.0000	0.0000	0.0000	0.0000	0.0000	0.0000	0.0000	0.0000	0.0000	0.0000	0.0000	0.0000	0.0000	0.0000	0.0000	0.0000	0.0000	0.0000	0.0000	0.0000	0.0000	0.0000	0.0000	0.0000	0.0000	0.0000	0.0000	0.0000	0.0000	0.0000	0.0000	0.0000	0.0000	0.0000	0.0000	0.0000	0.0000	0.0000	0.0000	0.0000	0.0000	0.0000	0.0000	0.0000	0.0000	0.0000	0.0000	0.0000	0.0000	0.0000	0.0000	0.0000	0.0000	0.0000	0.0000	0.0000	0.0000	0.0000	0.0000	0.0000	0.0000	0.0000	0.0000	0.0000	0.0000	0.0000	0.0000	0.0000	0.0000	0.0000	0.0000	0.0000	0.0000	0.0000	0.0000	0.0000	0.0000	0.0000	0.0000	0.0000	0.0000	0.0000	0.0000	0.0000	0.0000	0.0000	0.0000	0.0000	0.0000	0.0000	0.0000	0.0000	0.0000	0.0000	0.0000	0.0000	0.0000	0.0000	0.0000	0.0000	0.0000	0.0000	0.0000	0.0000	0.0000	0.0000	0.0000	0.0000	0.0000	0.0000	0.0000	0.0000	0.0000	0.0000	0.0000	0.0000	0.0000	0.0000	0.0000	0.0000	0.0000	0.0000	0.0000	0.0000	0.0000	0.0000	0.0000	0.0000	0.0000	0.0000	0.0000	0.0000	0.0000	0.0000	0.0000	0.0000	0.0000	0.0000	0.0000	0.0000	0.0000	0.0000	0.0000	0.0000	0.0000	0.0000	0.0000	0.0000	0.0000	0.0000	0.0000	0.0000	0.0000	0.0000	0.0000	0.0000	0.0000	0.0000	0.0000	0.0000	0.0000	0.0000	0.0000	0.0000	0.0000	0.0000	0.0000	0.0000	0.0000	0.0000	0.0000	0.0000	0.0000	0.0000	0.0000	0.0000	0.0000	0.0000	0.0000	0.0000	0.0000	0.0000	0.0000	0.0000	0.0000	0.0000	0.0000	0.0000	0.0000	0.0000	0.0000	0.0000	0.0000	0.0000	0.0000	0.0000	0.0000	0.0000	0.0000	0.0000	0.0000	0.0000	0.0000	0.0000	0.0000	0.0000	0.0000	0.0000	0.0000	0.0000	0.0000	0.0000	0.0000	0.0000	0.0000	0.0000	0.0000	0.0000	0.0000	0.0000	0.0000	0.0000	0.0000	0.0000	0.0000	0.0000	0.0000	0.0000	0.0000	0.0000	0.0000	0.0000	0.0000	0.0000	0.0000	0.0000	0.0000	0.0000	0.0000	0.0000	0.0000	0.0000	0.0000	0.0000	0.0000	0.0000	0.0000	0.0000	0.0000	0.0000	0.0000	0.0000	0.0000	0.0000	0.0000	0.0000	0.0000	0.0000	0.0000	0.0000	0.0000	0.0000	0.0000	0.0000	0.0000	0.0000	0.0000	0.0000	0.0000	0.0000	0.0000	0.0000	0.0000	0.0000	0.0000	0.0000	0.0000	0.0000	0.0000	0.0000	0.0000	0.0000	0.0000	0.0000	0.0000	0.0000	0.0000	0.0000	0.0000	0.0000	0.0000	0.0000	0.0000	0.0000	0.0000	0.0000	0.0000	0.0000	0.0000	0.0000	0.0000	0.0000	0.0000	0.0000	0.0000	0.0000	0.0000	0.0000	0.0000	0.0000	0.0000	0.0000	0.0000	0.0000	0.0000	0.0000	0.0000	0.0000	0.0000	0.0000	0.0000	0.0000
REACTIVITY:5	0.0000	0.0000	0.0000	0.0000	0.0000	0.0000	0.0000	0.0000	0.0000	0.0000	0.0000	0.0000	0.0000	0.0000	0.0000	0.0000	0.0000	0.0000	0.0000	0.0000	0.0000	0.0000	0.0000	0.0000	0.0000	0.0000	0.0000	0.0000	0.0000	0.0000	0.0000	0.0000	0.0000	0.0000	0.0000	0.0000	0.0000	0.0000	0.0000	0.0000	0.0000	0.0000	0.0000	0.0000	0.0000	0.0000	0.0000	0.0000	0.0000	0.0000	0.0000	0.0000	0.0000	0.0000	0.0000	0.0000	0.0000	0.0000	0.0000	0.0000	0.0000	0.0000	0.0000	0.0000	0.0000	0.0000	0.0000	0.0000	0.0000	0.0000	0.0000	0.0000	0.0000	0.0000	0.0000	0.0000	0.0000	0.0000	0.0000	0.0000	0.0000	0.0000	0.0000	0.0000	0.0000	0.0000	0.0000	0.0000	0.0000	0.0000	0.0000	0.0000	0.0000	0.0000	0.0000	0.0000	0.0000	0.0000	0.0000	0.0000	0.0000	0.0000	0.0000	0.0000	0.0000	0.0000	0.0000	0.0000	0.0000	0.0000	0.0000	0.0000	0.0000	0.0000	0.0000	0.0000	0.0000	0.0000	0.0000	0.0000	0.0000	0.0000	0.0000	0.0000	0.0000	0.0000	0.0000	0.0000	0.0000	0.0000	0.0000	0.0000	0.0000	0.0000	0.0000	0.0000	0.0000	0.0000	0.0000	0.0000	0.0000	0.0000	0.0000	0.0000	0.0000	0.0000	0.0000	0.0000	0.0000	0.0000	0.0000	0.0000	0.0000	0.0000	0.0000	0.0000	0.0000	0.0000	0.0000	0.0000	0.0000	0.0000	0.0000	0.0000	0.0000	0.0000	0.0000	0.0000	0.0000	0.0000	0.0000	0.0000	0.0000	0.0000	0.0000	0.0000	0.0000	0.0000	0.0000	0.0000	0.0000	0.0000	0.0000	0.0000	0.0000	0.0000	0.0000	0.0000	0.0000	0.0000	0.0000	0.0000	0.0000	0.0000	0.0000	0.0000	0.0000	0.0000	0.0000	0.0000	0.0000	0.0000	0.0000	0.0000	0.0000	0.0000	0.0000	0.0000	0.0000	0.0000	0.0000	0.0000	0.0000	0.0000	0.0000	0.0000	0.0000	0.0000	0.0000	0.0000	0.0000	0.0000	0.0000	0.0000	0.0000	0.0000	0.0000	0.0000	0.0000	0.0000	0.0000	0.0000	0.0000	0.0000	0.0000	0.0000	0.0000	0.0000	0.0000	0.0000	0.0000	0.0000	0.0000	0.0000	0.0000	0.0000	0.0000	0.0000	0.0000	0.0000	0.0000	0.0000	0.0000	0.0000	0.0000	0.0000	0.0000	0.0000	0.0000	0.0000	0.0000	0.0000	0.0000	0.0000	0.0000	0.0000	0.0000	0.0000	0.0000	0.0000	0.0000	0.0000	0.0000	0.0000	0.0000	0.0000	0.0000	0.0000	0.0000	0.0000	0.0000	0.0000	0.0000	0.0000	0.0000	0.0000	0.0000	0.0000	0.0000	0.0000	0.0000	0.0000	0.0000	0.0000	0.0000	0.0000	0.0000	0.0000	0.0000	0.0000	0.0000	0.0000	0.0000	0.0000	0.0000	0.0000	0.0000	0.0000	0.0000	0.0000	0.0000	0.0000	0.0000	0.0000	0.0000	0.0000	0.0000	0.0000	0.0000	0.0000	0.0000	0.0000	0.0000	0.0000	0.0000	0.0000	0.0000	0.0000	0.0000	0.0000	0.0000	0.0000	0.0000	0.0000	0.0000	0.0000	0.0000	0.0000	0.0000	0.0000	0.0000	0.0000	0.0000	0.0000	0.0000	0.0000	0.0000	0.0000	0.0000	0.0000	0.0000	0.0000	0.0000	0.0000	0.0000	0.0000	0.0000	0.0000	0.0000	0.0000	0.0000	0.0000	0.0000	0.0000	0.0000	0.0000	0.0000	0.0000	0.0000	0.0000	0.0000	0.0000	0.0000	0.0000	0.0000	0.0000	0.0000	0.0000	0.0000	0.0000	0.0000	0.0000	0.0000	0.0000	0.0000	0.0000	0.0000	0.0000	0.0000	0.0000	0.0000	0.0000	0.0000	0.0000	0.0000	0.0000	0.0000	0.0000	0.0000	0.0000	0.0000	0.0000	0.0000	0.0000	0.0000	0.0000	0.0000	0.0000	0.0000	0.0000	0.0000	0.0000	0.0000	0.0000	0.0000	0.0000	0.0000	0.0000	0.0000	0.0000	0.0000	0.0000	0.0000	0.0000	0.0000	0.0000	0.0000	0.0000	0.0000	0.0000	0.0000	0.0000	0.0000	0.0000	0.0000	0.0000	0.0000	0.0000	0.0000	0.0000	0.0000	0.0000	0.0000	0.0000	0.0000	0.0000	0.0000	0.0000	0.0000	0.0000	0.0000	0.0000	0.0000	0.0000	0.0000	0.0000	0.0000	0.0000	0.0000	0.0000	0.0000	0.0000	0.0000	0.0000	0.0000	0.0000	0.0000	0.0000	0.0000	0.0000	0.0000	0.0000	0.0000	0.0000	0.0000	0.0000	0.0000	0.0000	0.0000	0.0000	0.0000	0.0000	0.0000	0.0000	0.0000	0.0000	0.0000	0.0000	0.0000	0.0000	0.0000	0.0000	0.0000	0.0000	0.0000	0.0000	0.0000	0.0000	0.0000	0.0000	0.0000	0.0000	0.0000	0.0000	0.0000	0.0000	0.0000	0.0000	0.0000	0.0000	0.0000	0.0000	0.0000	0.0000	0.0000	0.0000	0.0000	0.0000	0.0000	0.0000	0.0000	0.0000	0.0000	0.0000	0.0000	0.0000	0.0000	0.0000	0.0000	0.0000	0.0000	0.0000	0.0000	0.0000	0.0000	0.0000	0.0000	0.0000	0.0000	0.0000	0.0000	0.0000	0.0000	0.0000	0.0000	0.0000	0.0000	0.0000	0.0000	0.0000	0.0000	0.0000	0.0000	0.0000	0.0000	0.0000	0.0000	0.0000	0.0000	0.0000	0.0000	0.0000	0.0000	0.0000	0.0000
REACTIVITY:6	0.0000	0.0000	0.0000	0.0000	0.0000	0.0000	0.0000	0.0000	0.0000	0.0000	0.0000	0.0000	0.0000	0.0000	0.0000	0.0000	0.0000	0.0000	0.0000	0.0000	0.0000	0.0000	0.0000	0.0000	0.0000	0.0000	0.0000	0.0000	0.0000	0.0000	0.0000	0.0000	0.0000	0.0000	0.0000	0.0000	0.0000	0.0000	0.0000	0.0000	0.0000	0.0000	0.0000	0.0000	0.0000	0.0000	0.0000	0.0000	0.0000	0.0000	0.0000	0.0000	0.0000	0.0000	0.0000	0.0000	0.0000	0.0000	0.0000	0.0000	0.0000	0.0000	0.0000	0.0000	0.0000	0.0000	0.0000	0.0000	0.0000	0.0000	0.0000	0.0000	0.0000	0.0000	0.0000	0.0000	0.0000	0.0000	0.0000	0.0000	0.0000	0.0000	0.0000	0.0000	0.0000	0.0000	0.0000	0.0000	0.0000	0.0000	0.0000	0.0000	0.0000	0.0000	0.0000	0.0000	0.0000	0.0000	0.0000	0.0000	0.0000	0.0000	0.0000	0.0000	0.0000	0.0000	0.0000	0.0000	0.0000	0.0000	0.0000	0.0000	0.0000	0.0000	0.0000	0.0000	0.0000	0.0000	0.0000	0.0000	0.0000	0.0000	0.0000	0.0000	0.0000	0.0000	0.0000	0.0000	0.0000	0.0000	0.0000	0.0000	0.0000	0.0000	0.0000	0.0000	0.0000	0.0000	0.0000	0.0000	0.0000	0.0000	0.0000	0.0000	0.0000	0.0000	0.0000	0.0000	0.0000	0.0000	0.0000	0.0000	0.0000	0.0000	0.0000	0.0000	0.0000	0.0000	0.0000	0.0000	0.0000	0.0000	0.0000	0.0000	0.0000	0.0000	0.0000	0.0000	0.0000	0.0000	0.0000	0.0000	0.0000	0.0000	0.0000	0.0000	0.0000	0.0000	0.0000	0.0000	0.0000	0.0000	0.0000	0.0000	0.0000	0.0000	0.0000	0.0000	0.0000	0.0000	0.0000	0.0000	0.0000	0.0000	0.0000	0.0000	0.0000	0.0000	0.0000	0.0000	0.0000	0.0000	0.0000	0.0000	0.0000	0.0000	0.0000	0.0000	0.0000	0.0000	0.0000	0.0000	0.0000	0.0000	0.0000	0.0000	0.0000	0.0000	0.0000	0.0000	0.0000	0.0000	0.0000	0.0000	0.0000	0.0000	0.0000	0.0000	0.0000	0.0000	0.0000	0.0000	0.0000	0.0000	0.0000	0.0000	0.0000	0.0000	0.0000	0.0000	0.0000	0.0000	0.0000	0.0000	0.0000	0.0000	0.0000	0.0000	0.0000	0.0000	0.0000	0.0000	0.0000	0.0000	0.0000	0.0000	0.0000	0.0000	0.0000	0.0000	0.0000	0.0000	0.0000	0.0000	0.0000	0.0000	0.0000	0.0000	0.0000	0.0000	0.0000	0.0000	0.0000	0.0000	0.0000	0.0000	0.0000	0.0000	0.0000	0.0000	0.0000	0.0000	0.0000	0.0000	0.0000	0.0000	0.0000	0.0000	0.0000	0.0000	0.0000	0.0000	0.0000	0.0000	0.0000	0.0000	0.0000	0.0000	0.0000	0.0000	0.0000	0.0000	0.0000	0.0000	0.0000	0.0000	0.0000	0.0000	0.0000	0.0000	0.0000	0.0000	0.0000	0.0000	0.0000	0.0000	0.0000	0.0000	0.0000	0.0000	0.0000	0.0000	0.0000	0.0000	0.0000	0.0000	0.0000	0.0000	0.0000	0.0000	0.0000	0.0000	0.0000	0.0000	0.0000	0.0000	0.0000	0.0000	0.0000	0.0000	0.0000	0.0000	0.0000	0.0000	0.0000	0.0000	0.0000	0.0000	0.0000	0.0000	0.0000	0.0000	0.0000	0.0000	0.0000	0.0000	0.0000	0.0000	0.0000	0.0000	0.0000	0.0000	0.0000	0.0000	0.0000	0.0000	0.0000	0.0000	0.0000	0.0000	0.0000	0.0000	0.0000	0.0000	0.0000	0.0000	0.0000	0.0000	0.0000	0.0000	0.0000	0.0000	0.0000	0.0000	0.0000	0.0000	0.0000	0.0000	0.0000	0.0000	0.0000	0.0000	0.0000	0.0000	0.0000	0.0000	0.0000	0.0000	0.0000	0.0000	0.0000	0.0000	0.0000	0.0000	0.0000	0.0000	0.0000	0.0000	0.0000	0.0000	0.0000	0.0000	0.0000	0.0000	0.0000	0.0000	0.0000	0.0000	0.0000	0.0000	0.0000	0.0000	0.0000	0.0000	0.0000	0.0000	0.0000	0.0000	0.0000	0.0000	0.0000	0.0000	0.0000	0.0000	0.0000	0.0000	0.0000	0.0000	0.0000	0.0000	0.0000	0.0000	0.0000	0.0000	0.0000	0.0000	0.0000	0.0000	0.0000	0.0000	0.0000	0.0000	0.0000	0.0000	0.0000	0.0000	0.0000	0.0000	0.0000	0.0000	0.0000	0.0000	0.0000	0.0000	0.0000	0.0000	0.0000	0.0000	0.0000	0.0000	0.0000	0.0000	0.0000	0.0000	0.0000	0.0000	0.0000	0.0000	0.0000	0.0000	0.0000	0.0000	0.0000	0.0000	0.0000	0.0000	0.0000	0.0000	0.0000	0.0000	0.0000	0.0000	0.0000	0.0000	0.0000	0.0000	0.0000	0.0000	0.0000	0.0000	0.0000	0.0000	0.0000	0.0000	0.0000	0.0000	0.0000	0.0000	0.0000	0.0000	0.0000	0.0000	0.0000	0.0000	0.0000	0.0000	0.0000	0.0000	0.0000	0.0000	0.0000	0.0000	0.0000	0.0000	0.0000	0.0000	0.0000	0.0000	0.0000	0.0000	0.0000	0.0000	0.0000	0.0000	0.0000	0.0000	0.0000	0.0000	0.0000	0.0000	0.0000	0.0000	0.0000	0.0000	0.0000	0.0000	0.0000	0.0000	0.0000	0.0000	0.0000	0.0000	0.0000	0.0000	0.0000	0.0000	0.0000	0.0000	0.0000	0.0000	0.0000	0.0000	0.0000	0.0000	0.0000
REACTIVITY:7	0.0000	0.0000	0.0000	0.0000	0.0000	0.0000	0.0000	0.0000	0.0000	0.0000	0.0000	0.0000	0.0000	0.0000	0.0000	0.0000	0.0000	0.0000	0.0000	0.0000	0.0000	0.0000	0.0000	0.0000	0.0000	0.0000	0.0000	0.0000	0.0000	0.0000	0.0000	0.0000	0.0000	0.0000	0.0000	0.0000	0.0000	0.0000	0.0000	0.0000	0.0000	0.0000	0.0000	0.0000	0.0000	0.0000	0.0000	0.0000	0.0000	0.0000	0.0000	0.0000	0.0000	0.0000	0.0000	0.0000	0.0000	0.0000	0.0000	0.0000	0.0000	0.0000	0.0000	0.0000	0.0000	0.0000	0.0000	0.0000	0.0000	0.0000	0.0000	0.0000	0.0000	0.0000	0.0000	0.0000	0.0000	0.0000	0.0000	0.0000	0.0000	0.0000	0.0000	0.0000	0.0000	0.0000	0.0000	0.0000	0.0000	0.0000	0.0000	0.0000	0.0000	0.0000	0.0000	0.0000	0.0000	0.0000	0.0000	0.0000	0.0000	0.0000	0.0000	0.0000	0.0000	0.0000	0.0000	0.0000	0.0000	0.0000	0.0000	0.0000	0.0000	0.0000	0.0000	0.0000	0.0000	0.0000	0.0000	0.0000	0.0000	0.0000	0.0000	0.0000	0.0000	0.0000	0.0000	0.0000	0.0000	0.0000	0.0000	0.0000	0.0000	0.0000	0.0000	0.0000	0.0000	0.0000	0.0000	0.0000	0.0000	0.0000	0.0000	0.0000	0.0000	0.0000	0.0000	0.0000	0.0000	0.0000	0.0000	0.0000	0.0000	0.0000	0.0000	0.0000	0.0000	0.0000	0.0000	0.0000	0.0000	0.0000	0.0000	0.0000	0.0000	0.0000	0.0000	0.0000	0.0000	0.0000	0.0000	0.0000	0.0000	0.0000	0.0000	0.0000	0.0000	0.0000	0.0000	0.0000	0.0000	0.0000	0.0000	0.0000	0.0000	0.0000	0.0000	0.0000	0.0000	0.0000	0.0000	0.0000	0.0000	0.0000	0.0000	0.0000	0.0000	0.0000	0.0000	0.0000	0.0000	0.0000	0.0000	0.0000	0.0000	0.0000	0.0000	0.0000	0.0000	0.0000	0.0000	0.0000	0.0000	0.0000	0.0000	0.0000	0.0000	0.0000	0.0000	0.0000	0.0000	0.0000	0.0000	0.0000	0.0000	0.0000	0.0000	0.0000	0.0000	0.0000	0.0000	0.0000	0.0000	0.0000	0.0000	0.0000	0.0000	0.0000	0.0000	0.0000	0.0000	0.0000	0.0000	0.0000	0.0000	0.0000	0.0000	0.0000	0.0000	0.0000	0.0000	0.0000	0.0000	0.0000	0.0000	0.0000	0.0000	0.0000	0.0000	0.0000	0.0000	0.0000	0.0000	0.0000	0.0000	0.0000	0.0000	0.0000	0.0000	0.0000	0.0000	0.0000	0.0000	0.0000	0.0000	0.0000	0.0000	0.0000	0.0000	0.0000	0.0000	0.0000	0.0000	0.0000	0.0000	0.0000	0.0000	0.0000	0.0000	0.0000	0.0000	0.0000	0.0000	0.0000	0.0000	0.0000	0.0000	0.0000	0.0000	0.0000	0.0000	0.0000	0.0000	0.0000	0.0000	0.0000	0.0000	0.0000	0.0000	0.0000	0.0000	0.0000	0.0000	0.0000	0.0000	0.0000	0.0000	0.0000	0.0000	0.0000	0.0000	0.0000	0.0000	0.0000	0.0000	0.0000	0.0000	0.0000	0.0000	0.0000	0.0000	0.0000	0.0000	0.0000	0.0000	0.0000	0.0000	0.0000	0.0000	0.0000	0.0000	0.0000	0.0000	0.0000	0.0000	0.0000	0.0000	0.0000	0.0000	0.0000	0.0000	0.0000	0.0000	0.0000	0.0000	0.0000	0.0000	0.0000	0.0000	0.0000	0.0000	0.0000	0.0000	0.0000	0.0000	0.0000	0.0000	0.0000	0.0000	0.0000	0.0000	0.0000	0.0000	0.0000	0.0000	0.0000	0.0000	0.0000	0.0000	0.0000	0.0000	0.0000	0.0000	0.0000	0.0000	0.0000	0.0000	0.0000	0.0000	0.0000	0.0000	0.0000	0.0000	0.0000	0.0000	0.0000	0.0000	0.0000	0.0000	0.0000	0.0000	0.0000	0.0000	0.0000	0.0000	0.0000	0.0000	0.0000	0.0000	0.0000	0.0000	0.0000	0.0000	0.0000	0.0000	0.0000	0.0000	0.0000	0.0000	0.0000	0.0000	0.0000	0.0000	0.0000	0.0000	0.0000	0.0000	0.0000	0.0000	0.0000	0.0000	0.0000	0.0000	0.0000	0.0000	0.0000	0.0000	0.0000	0.0000	0.0000	0.0000	0.0000	0.0000	0.0000	0.0000	0.0000	0.0000	0.0000	0.0000	0.0000	0.0000	0.0000	0.0000	0.0000	0.0000	0.0000	0.0000	0.0000	0.0000	0.0000	0.0000	0.0000	0.0000	0.0000	0.0000	0.0000	0.0000	0.0000	0.0000	0.0000	0.0000	0.0000	0.0000	0.0000	0.0000	0.0000	0.0000	0.0000	0.0000	0.0000	0.0000	0.0000	0.0000	0.0000	0.0000	0.0000	0.0000	0.0000	0.0000	0.0000	0.0000	0.0000	0.0000	0.0000	0.0000	0.0000	0.0000	0.0000	0.0000	0.0000	0.0000	0.0000	0.0000	0.0000	0.0000	0.0000	0.0000	0.0000	0.0000	0.0000	0.0000	0.0000	0.0000	0.0000	0.0000	0.0000	0.0000	0.0000	0.0000	0.0000	0.0000	0.0000	0.0000	0.0000	0.0000	0.0000	0.0000	0.0000	0.0000	0.0000	0.0000	0.0000	0.0000	0.0000	0.0000	0.0000	0.0000	0.0000	0.0000	0.0000	0.0000	0.0000	0.0000	0.0000	0.0000	0.0000	0.0000	0.0000	0.0000	0.0000	0.0000	0.0000	0.0000	0.0000	0.0000	0.0000	0.0000	0.0000	0.0000	0.0000	0.0000	0.0000	0.0000	0.0000	0.0000
REACTIVITY:8	0.0000	0.0000	0.0000	0.0000	0.0000	0.0000	0.0000	0.0000	0.0000	0.0000	0.0000	0.0000	0.0000	0.0000	0.0000	0.0000	0.0000	0.0000	0.0000	0.0000	0.0000	0.0000	0.0000	0.0000	0.0000	0.0000	0.0000	0.0000	0.0000	0.0000	0.0000	0.0000	0.0000	0.0000	0.0000	0.0000	0.0000	0.0000	0.0000	0.0000	0.0000	0.0000	0.0000	0.0000	0.0000	0.0000	0.0000	0.0000	0.0000	0.0000	0.0000	0.0000	0.0000	0.0000	0.0000	0.0000	0.0000	0.0000	0.0000	0.0000	0.0000	0.0000	0.0000	0.0000	0.0000	0.0000	0.0000	0.0000	0.0000	0.0000	0.0000	0.0000	0.0000	0.0000	0.0000	0.0000	0.0000	0.0000	0.0000	0.0000	0.0000	0.0000	0.0000	0.0000	0.0000	0.0000	0.0000	0.0000	0.0000	0.0000	0.0000	0.0000	0.0000	0.0000	0.0000	0.0000	0.0000	0.0000	0.0000	0.0000	0.0000	0.0000	0.0000	0.0000	0.0000	0.0000	0.0000	0.0000	0.0000	0.0000	0.0000	0.0000	0.0000	0.0000	0.0000	0.0000	0.0000	0.0000	0.0000	0.0000	0.0000	0.0000	0.0000	0.0000	0.0000	0.0000	0.0000	0.0000	0.0000	0.0000	0.0000	0.0000	0.0000	0.0000	0.0000	0.0000	0.0000	0.0000	0.0000	0.0000	0.0000	0.0000	0.0000	0.0000	0.0000	0.0000	0.0000	0.0000	0.0000	0.0000	0.0000	0.0000	0.0000	0.0000	0.0000	0.0000	0.0000	0.0000	0.0000	0.0000	0.0000	0.0000	0.0000	0.0000	0.0000	0.0000	0.0000	0.0000	0.0000	0.0000	0.0000	0.0000	0.0000	0.0000	0.0000	0.0000	0.0000	0.0000	0.0000	0.0000	0.0000	0.0000	0.0000	0.0000	0.0000	0.0000	0.0000	0.0000	0.0000	0.0000	0.0000	0.0000	0.0000	0.0000	0.0000	0.0000	0.0000	0.0000	0.0000	0.0000	0.0000	0.0000	0.0000	0.0000	0.0000	0.0000	0.0000	0.0000	0.0000	0.0000	0.0000	0.0000	0.0000	0.0000	0.0000	0.0000	0.0000	0.0000	0.0000	0.0000	0.0000	0.0000	0.0000	0.0000	0.0000	0.0000	0.0000	0.0000	0.0000	0.0000	0.0000	0.0000	0.0000	0.0000	0.0000	0.0000	0.0000	0.0000	0.0000	0.0000	0.0000	0.0000	0.0000	0.0000	0.0000	0.0000	0.0000	0.0000	0.0000	0.0000	0.0000	0.0000	0.0000	0.0000	0.0000	0.0000	0.0000	0.0000	0.0000	0.0000	0.0000	0.0000	0.0000	0.0000	0.0000	0.0000	0.0000	0.0000	0.0000	0.0000	0.0000	0.0000	0.0000	0.0000	0.0000	0.0000	0.0000	0.0000	0.0000	0.0000	0.0000	0.0000	0.0000	0.0000	0.0000	0.0000	0.0000	0.0000	0.0000	0.0000	0.0000	0.0000	0.0000	0.0000	0.0000	0.0000	0.0000	0.0000	0.0000	0.0000	0.0000	0.0000	0.0000	0.0000	0.0000	0.0000	0.0000	0.0000	0.0000	0.0000	0.0000	0.0000	0.0000	0.0000	0.0000	0.0000	0.0000	0.0000	0.0000	0.0000	0.0000	0.0000	0.0000	0.0000	0.0000	0.0000	0.0000	0.0000	0.0000	0.0000	0.0000	0.0000	0.0000	0.0000	0.0000	0.0000	0.0000	0.0000	0.0000	0.0000	0.0000	0.0000	0.0000	0.0000	0.0000	0.0000	0.0000	0.0000	0.0000	0.0000	0.0000	0.0000	0.0000	0.0000	0.0000	0.0000	0.0000	0.0000	0.0000	0.0000	0.0000	0.0000	0.0000	0.0000	0.0000	0.0000	0.0000	0.0000	0.0000	0.0000	0.0000	0.0000	0.0000	0.0000	0.0000	0.0000	0.0000	0.0000	0.0000	0.0000	0.0000	0.0000	0.0000	0.0000	0.0000	0.0000	0.0000	0.0000	0.0000	0.0000	0.0000	0.0000	0.0000	0.0000	0.0000	0.0000	0.0000	0.0000	0.0000	0.0000	0.0000	0.0000	0.0000	0.0000	0.0000	0.0000	0.0000	0.0000	0.0000	0.0000	0.0000	0.0000	0.0000	0.0000	0.0000	0.0000	0.0000	0.0000	0.0000	0.0000	0.0000	0.0000	0.0000	0.0000	0.0000	0.0000	0.0000	0.0000	0.0000	0.0000	0.0000	0.0000	0.0000	0.0000	0.0000	0.0000	0.0000	0.0000	0.0000	0.0000	0.0000	0.0000	0.0000	0.0000	0.0000	0.0000	0.0000	0.0000	0.0000	0.0000	0.0000	0.0000	0.0000	0.0000	0.0000	0.0000	0.0000	0.0000	0.0000	0.0000	0.0000	0.0000	0.0000	0.0000	0.0000	0.0000	0.0000	0.0000	0.0000	0.0000	0.0000	0.0000	0.0000	0.0000	0.0000	0.0000	0.0000	0.0000	0.0000	0.0000	0.0000	0.0000	0.0000	0.0000	0.0000	0.0000	0.0000	0.0000	0.0000	0.0000	0.0000	0.0000	0.0000	0.0000	0.0000	0.0000	0.0000	0.0000	0.0000	0.0000	0.0000	0.0000	0.0000	0.0000	0.0000	0.0000	0.0000	0.0000	0.0000	0.0000	0.0000	0.0000	0.0000	0.0000	0.0000	0.0000	0.0000	0.0000	0.0000	0.0000	0.0000	0.0000	0.0000	0.0000	0.0000	0.0000	0.0000	0.0000	0.0000	0.0000	0.0000	0.0000	0.0000	0.0000	0.0000	0.0000	0.0000	0.0000	0.0000	0.0000	0.0000	0.0000	0.0000	0.0000	0.0000	0.0000	0.0000	0.0000	0.0000	0.0000	0.0000	0.0000	0.0000	0.0000	0.0000	0.0000	0.0000	0.0000	0.0000	0.0000	0.0000	0.0000	0.0000	0.0000	0.0000
REACTIVITY:9	0.0000	0.0000	0.0000	0.0000	0.0000	0.0000	0.0000	0.0000	0.0000	0.0000	0.0000	0.0000	0.0000	0.0000	0.0000	0.0000	0.0000	0.0000	0.0000	0.0000	0.0000	0.0000	0.0000	0.0000	0.0000	0.0000	0.0000	0.0000	0.0000	0.0000	0.0000	0.0000	0.0000	0.0000	0.0000	0.0000	0.0000	0.0000	0.0000	0.0000	0.0000	0.0000	0.0000	0.0000	0.0000	0.0000	0.0000	0.0000	0.0000	0.0000	0.0000	0.0000	0.0000	0.0000	0.0000	0.0000	0.0000	0.0000	0.0000	0.0000	0.0000	0.0000	0.0000	0.0000	0.0000	0.0000	0.0000	0.0000	0.0000	0.0000	0.0000	0.0000	0.0000	0.0000	0.0000	0.0000	0.0000	0.0000	0.0000	0.0000	0.0000	0.0000	0.0000	0.0000	0.0000	0.0000	0.0000	0.0000	0.0000	0.0000	0.0000	0.0000	0.0000	0.0000	0.0000	0.0000	0.0000	0.0000	0.0000	0.0000	0.0000	0.0000	0.0000	0.0000	0.0000	0.0000	0.0000	0.0000	0.0000	0.0000	0.0000	0.0000	0.0000	0.0000	0.0000	0.0000	0.0000	0.0000	0.0000	0.0000	0.0000	0.0000	0.0000	0.0000	0.0000	0.0000	0.0000	0.0000	0.0000	0.0000	0.0000	0.0000	0.0000	0.0000	0.0000	0.0000	0.0000	0.0000	0.0000	0.0000	0.0000	0.0000	0.0000	0.0000	0.0000	0.0000	0.0000	0.0000	0.0000	0.0000	0.0000	0.0000	0.0000	0.0000	0.0000	0.0000	0.0000	0.0000	0.0000	0.0000	0.0000	0.0000	0.0000	0.0000	0.0000	0.0000	0.0000	0.0000	0.0000	0.0000	0.0000	0.0000	0.0000	0.0000	0.0000	0.0000	0.0000	0.0000	0.0000	0.0000	0.0000	0.0000	0.0000	0.0000	0.0000	0.0000	0.0000	0.0000	0.0000	0.0000	0.0000	0.0000	0.0000	0.0000	0.0000	0.0000	0.0000	0.0000	0.0000	0.0000	0.0000	0.0000	0.0000	0.0000	0.0000	0.0000	0.0000	0.0000	0.0000	0.0000	0.0000	0.0000	0.0000	0.0000	0.0000	0.0000	0.0000	0.0000	0.0000	0.0000	0.0000	0.0000	0.0000	0.0000	0.0000	0.0000	0.0000	0.0000	0.0000	0.0000	0.0000	0.0000	0.0000	0.0000	0.0000	0.0000	0.0000	0.0000	0.0000	0.0000	0.0000	0.0000	0.0000	0.0000	0.0000	0.0000	0.0000	0.0000	0.0000	0.0000	0.0000	0.0000	0.0000	0.0000	0.0000	0.0000	0.0000	0.0000	0.0000	0.0000	0.0000	0.0000	0.0000	0.0000	0.0000	0.0000	0.0000	0.0000	0.0000	0.0000	0.0000	0.0000	0.0000	0.0000	0.0000	0.0000	0.0000	0.0000	0.0000	0.0000	0.0000	0.0000	0.0000	0.0000	0.0000	0.0000	0.0000	0.0000	0.0000	0.0000	0.0000	0.0000	0.0000	0.0000	0.0000	0.0000	0.0000	0.0000	0.0000	0.0000	0.0000	0.0000	0.0000	0.0000	0.0000	0.0000	0.0000	0.0000	0.0000	0.0000	0.0000	0.0000	0.0000	0.0000	0.0000	0.0000	0.0000	0.0000	0.0000	0.0000	0.0000	0.0000	0.0000	0.0000	0.0000	0.0000	0.0000	0.0000	0.0000	0.0000	0.0000	0.0000	0.0000	0.0000	0.0000	0.0000	0.0000	0.0000	0.0000	0.0000	0.0000	0.0000	0.0000	0.0000	0.0000	0.0000	0.0000	0.0000	0.0000	0.0000	0.0000	0.0000	0.0000	0.0000	0.0000	0.0000	0.0000	0.0000	0.0000	0.0000	0.0000	0.0000	0.0000	0.0000	0.0000	0.0000	0.0000	0.0000	0.0000	0.0000	0.0000	0.0000	0.0000	0.0000	0.0000	0.0000	0.0000	0.0000	0.0000	0.0000	0.0000	0.0000	0.0000	0.0000	0.0000	0.0000	0.0000	0.0000	0.0000	0.0000	0.0000	0.0000	0.0000	0.0000	0.0000	0.0000	0.0000	0.0000	0.0000	0.0000	0.0000	0.0000	0.0000	0.0000	0.0000	0.0000	0.0000	0.0000	0.0000	0.0000	0.0000	0.0000	0.0000	0.0000	0.0000	0.0000	0.0000	0.0000	0.0000	0.0000	0.0000	0.0000	0.0000	0.0000	0.0000	0.0000	0.0000	0.0000	0.0000	0.0000	0.0000	0.0000	0.0000	0.0000	0.0000	0.0000	0.0000	0.0000	0.0000	0.0000	0.0000	0.0000	0.0000	0.0000	0.0000	0.0000	0.0000	0.0000	0.0000	0.0000	0.0000	0.0000	0.0000	0.0000	0.0000	0.0000	0.0000	0.0000	0.0000	0.0000	0.0000	0.0000	0.0000	0.0000	0.0000	0.0000	0.0000	0.0000	0.0000	0.0000	0.0000	0.0000	0.0000	0.0000	0.0000	0.0000	0.0000	0.0000	0.0000	0.0000	0.0000	0.0000	0.0000	0.0000	0.0000	0.0000	0.0000	0.0000	0.0000	0.0000	0.0000	0.0000	0.0000	0.0000	0.0000	0.0000	0.0000	0.0000	0.0000	0.0000	0.0000	0.0000	0.0000	0.0000	0.0000	0.0000	0.0000	0.0000	0.0000	0.0000	0.0000	0.0000	0.0000	0.0000	0.0000	0.0000	0.0000	0.0000	0.0000	0.0000	0.0000	0.0000	0.0000	0.0000	0.0000	0.0000	0.0000	0.0000	0.0000	0.0000	0.0000	0.0000	0.0000	0.0000	0.0000	0.0000	0.0000	0.0000	0.0000	0.0000	0.0000	0.0000	0.0000	0.0000	0.0000	0.0000	0.0000	0.0000	0.0000	0.0000	0.0000	0.0000	0.0000	0.0000	0.0000	0.0000	0.0000	0.0000	0.0000	0.0000	0.0000	0.0000	0.0000	0.0000	0.0000
REACTIVITY:10	0.0000	0.0000	0.0000	0.0000	0.0000	0.0000	0.0000	0.0000	0.0000	0.0000	0.0000	0.0000	0.0000	0.0000	0.0000	0.0000	0.0000	0.0000	0.0000	0.0000	0.0000	0.0000	0.0000	0.0000	0.0000	0.0000	0.0000	0.0000	0.0000	0.0000	0.0000	0.0000	0.0000	0.0000	0.0000	0.0000	0.0000	0.0000	0.0000	0.0000	0.0000	0.0000	0.0000	0.0000	0.0000	0.0000	0.0000	0.0000	0.0000	0.0000	0.0000	0.0000	0.0000	0.0000	0.0000	0.0000	0.0000	0.0000	0.0000	0.0000	0.0000	0.0000	0.0000	0.0000	0.0000	0.0000	0.0000	0.0000	0.0000	0.0000	0.0000	0.0000	0.0000	0.0000	0.0000	0.0000	0.0000	0.0000	0.0000	0.0000	0.0000	0.0000	0.0000	0.0000	0.0000	0.0000	0.0000	0.0000	0.0000	0.0000	0.0000	0.0000	0.0000	0.0000	0.0000	0.0000	0.0000	0.0000	0.0000	0.0000	0.0000	0.0000	0.0000	0.0000	0.0000	0.0000	0.0000	0.0000	0.0000	0.0000	0.0000	0.0000	0.0000	0.0000	0.0000	0.0000	0.0000	0.0000	0.0000	0.0000	0.0000	0.0000	0.0000	0.0000	0.0000	0.0000	0.0000	0.0000	0.0000	0.0000	0.0000	0.0000	0.0000	0.0000	0.0000	0.0000	0.0000	0.0000	0.0000	0.0000	0.0000	0.0000	0.0000	0.0000	0.0000	0.0000	0.0000	0.0000	0.0000	0.0000	0.0000	0.0000	0.0000	0.0000	0.0000	0.0000	0.0000	0.0000	0.0000	0.0000	0.0000	0.0000	0.0000	0.0000	0.0000	0.0000	0.0000	0.0000	0.0000	0.0000	0.0000	0.0000	0.0000	0.0000	0.0000	0.0000	0.0000	0.0000	0.0000	0.0000	0.0000	0.0000	0.0000	0.0000	0.0000	0.0000	0.0000	0.0000	0.0000	0.0000	0.0000	0.0000	0.0000	0.0000	0.0000	0.0000	0.0000	0.0000	0.0000	0.0000	0.0000	0.0000	0.0000	0.0000	0.0000	0.0000	0.0000	0.0000	0.0000	0.0000	0.0000	0.0000	0.0000	0.0000	0.0000	0.0000	0.0000	0.0000	0.0000	0.0000	0.0000	0.0000	0.0000	0.0000	0.0000	0.0000	0.0000	0.0000	0.0000	0.0000	0.0000	0.0000	0.0000	0.0000	0.0000	0.0000	0.0000	0.0000	0.0000	0.0000	0.0000	0.0000	0.0000	0.0000	0.0000	0.0000	0.0000	0.0000	0.0000	0.0000	0.0000	0.0000	0.0000	0.0000	0.0000	0.0000	0.0000	0.0000	0.0000	0.0000	0.0000	0.0000	0.0000	0.0000	0.0000	0.0000	0.0000	0.0000	0.0000	0.0000	0.0000	0.0000	0.0000	0.0000	0.0000	0.0000	0.0000	0.0000	0.0000	0.0000	0.0000	0.0000	0.0000	0.0000	0.0000	0.0000	0.0000	0.0000	0.0000	0.0000	0.0000	0.0000	0.0000	0.0000	0.0000	0.0000	0.0000	0.0000	0.0000	0.0000	0.0000	0.0000	0.0000	0.0000	0.0000	0.0000	0.0000	0.0000	0.0000	0.0000	0.0000	0.0000	0.0000	0.0000	0.0000	0.0000	0.0000	0.0000	0.0000	0.0000	0.0000	0.0000	0.0000	0.0000	0.0000	0.0000	0.0000	0.0000	0.0000	0.0000	0.0000	0.0000	0.0000	0.0000	0.0000	0.0000	0.0000	0.0000	0.0000	0.0000	0.0000	0.0000	0.0000	0.0000	0.0000	0.0000	0.0000	0.0000	0.0000	0.0000	0.0000	0.0000	0.0000	0.0000	0.0000	0.0000	0.0000	0.0000	0.0000	0.0000	0.0000	0.0000	0.0000	0.0000	0.0000	0.0000	0.0000	0.0000	0.0000	0.0000	0.0000	0.0000	0.0000	0.0000	0.0000	0.0000	0.0000	0.0000	0.0000	0.0000	0.0000	0.0000	0.0000	0.0000	0.0000	0.0000	0.0000	0.0000	0.0000	0.0000	0.0000	0.0000	0.0000	0.0000	0.0000	0.0000	0.0000	0.0000	0.0000	0.0000	0.0000	0.0000	0.0000	0.0000	0.0000	0.0000	0.0000	0.0000	0.0000	0.0000	0.0000	0.0000	0.0000	0.0000	0.0000	0.0000	0.0000	0.0000	0.0000	0.0000	0.0000	0.0000	0.0000	0.0000	0.0000	0.0000	0.0000	0.0000	0.0000	0.0000	0.0000	0.0000	0.0000	0.0000	0.0000	0.0000	0.0000	0.0000	0.0000	0.0000	0.0000	0.0000	0.0000	0.0000	0.0000	0.0000	0.0000	0.0000	0.0000	0.0000	0.0000	0.0000	0.0000	0.0000	0.0000	0.0000	0.0000	0.0000	0.0000	0.0000	0.0000	0.0000	0.0000	0.0000	0.0000	0.0000	0.0000	0.0000	0.0000	0.0000	0.0000	0.0000	0.0000	0.0000	0.0000	0.0000	0.0000	0.0000	0.0000	0.0000	0.0000	0.0000	0.0000	0.0000	0.0000	0.0000	0.0000	0.0000	0.0000	0.0000	0.0000	0.0000	0.0000	0.0000	0.0000	0.0000	0.0000	0.0000	0.0000	0.0000	0.0000	0.0000	0.0000	0.0000	0.0000	0.0000	0.0000	0.0000	0.0000	0.0000	0.0000	0.0000	0.0000	0.0000	0.0000	0.0000	0.0000	0.0000	0.0000	0.0000	0.0000	0.0000	0.0000	0.0000	0.0000	0.0000	0.0000	0.0000	0.0000	0.0000	0.0000	0.0000	0.0000	0.0000	0.0000	0.0000	0.0000	0.0000	0.0000	0.0000	0.0000	0.0000	0.0000	0.0000	0.0000	0.0000	0.0000	0.0000	0.0000	0.0000	0.0000	0.0000	0.0000	0.0000	0.0000	0.0000	0.0000	0.0000	0.0000	0.0000	0.0000	0.0000	0.0000	0.0000	0.0000
REACTIVITY:11	0.0000	0.0000	0.0000	0.0000	0.0000	0.0000	0.0000	0.0000	0.0000	0.0000	0.0000	0.0000	0.0000	0.0000	0.0000	0.0000	0.0000	0.0000	0.0000	0.0000	0.0000	0.0000	0.0000	0.0000	0.0000	0.0000	0.0000	0.0000	0.0000	0.0000	0.0000	0.0000	0.0000	0.0000	0.0000	0.0000	0.0000	0.0000	0.0000	0.0000	0.0000	0.0000	0.0000	0.0000	0.0000	0.0000	0.0000	0.0000	0.0000	0.0000	0.0000	0.0000	0.0000	0.0000	0.0000	0.0000	0.0000	0.0000	0.0000	0.0000	0.0000	0.0000	0.0000	0.0000	0.0000	0.0000	0.0000	0.0000	0.0000	0.0000	0.0000	0.0000	0.0000	0.0000	0.0000	0.0000	0.0000	0.0000	0.0000	0.0000	0.0000	0.0000	0.0000	0.0000	0.0000	0.0000	0.0000	0.0000	0.0000	0.0000	0.0000	0.0000	0.0000	0.0000	0.0000	0.0000	0.0000	0.0000	0.0000	0.0000	0.0000	0.0000	0.0000	0.0000	0.0000	0.0000	0.0000	0.0000	0.0000	0.0000	0.0000	0.0000	0.0000	0.0000	0.0000	0.0000	0.0000	0.0000	0.0000	0.0000	0.0000	0.0000	0.0000	0.0000	0.0000	0.0000	0.0000	0.0000	0.0000	0.0000	0.0000	0.0000	0.0000	0.0000	0.0000	0.0000	0.0000	0.0000	0.0000	0.0000	0.0000	0.0000	0.0000	0.0000	0.0000	0.0000	0.0000	0.0000	0.0000	0.0000	0.0000	0.0000	0.0000	0.0000	0.0000	0.0000	0.0000	0.0000	0.0000	0.0000	0.0000	0.0000	0.0000	0.0000	0.0000	0.0000	0.0000	0.0000	0.0000	0.0000	0.0000	0.0000	0.0000	0.0000	0.0000	0.0000	0.0000	0.0000	0.0000	0.0000	0.0000	0.0000	0.0000	0.0000	0.0000	0.0000	0.0000	0.0000	0.0000	0.0000	0.0000	0.0000	0.0000	0.0000	0.0000	0.0000	0.0000	0.0000	0.0000	0.0000	0.0000	0.0000	0.0000	0.0000	0.0000	0.0000	0.0000	0.0000	0.0000	0.0000	0.0000	0.0000	0.0000	0.0000	0.0000	0.0000	0.0000	0.0000	0.0000	0.0000	0.0000	0.0000	0.0000	0.0000	0.0000	0.0000	0.0000	0.0000	0.0000	0.0000	0.0000	0.0000	0.0000	0.0000	0.0000	0.0000	0.0000	0.0000	0.0000	0.0000	0.0000	0.0000	0.0000	0.0000	0.0000	0.0000	0.0000	0.0000	0.0000	0.0000	0.0000	0.0000	0.0000	0.0000	0.0000	0.0000	0.0000	0.0000	0.0000	0.0000	0.0000	0.0000	0.0000	0.0000	0.0000	0.0000	0.0000	0.0000	0.0000	0.0000	0.0000	0.0000	0.0000	0.0000	0.0000	0.0000	0.0000	0.0000	0.0000	0.0000	0.0000	0.0000	0.0000	0.0000	0.0000	0.0000	0.0000	0.0000	0.0000	0.0000	0.0000	0.0000	0.0000	0.0000	0.0000	0.0000	0.0000	0.0000	0.0000	0.0000	0.0000	0.0000	0.0000	0.0000	0.0000	0.0000	0.0000	0.0000	0.0000	0.0000	0.0000	0.0000	0.0000	0.0000	0.0000	0.0000	0.0000	0.0000	0.0000	0.0000	0.0000	0.0000	0.0000	0.0000	0.0000	0.0000	0.0000	0.0000	0.0000	0.0000	0.0000	0.0000	0.0000	0.0000	0.0000	0.0000	0.0000	0.0000	0.0000	0.0000	0.0000	0.0000	0.0000	0.0000	0.0000	0.0000	0.0000	0.0000	0.0000	0.0000	0.0000	0.0000	0.0000	0.0000	0.0000	0.0000	0.0000	0.0000	0.0000	0.0000	0.0000	0.0000	0.0000	0.0000	0.0000	0.0000	0.0000	0.0000	0.0000	0.0000	0.0000	0.0000	0.0000	0.0000	0.0000	0.0000	0.0000	0.0000	0.0000	0.0000	0.0000	0.0000	0.0000	0.0000	0.0000	0.0000	0.0000	0.0000	0.0000	0.0000	0.0000	0.0000	0.0000	0.0000	0.0000	0.0000	0.0000	0.0000	0.0000	0.0000	0.0000	0.0000	0.0000	0.0000	0.0000	0.0000	0.0000	0.0000	0.0000	0.0000	0.0000	0.0000	0.0000	0.0000	0.0000	0.0000	0.0000	0.0000	0.0000	0.0000	0.0000	0.0000	0.0000	0.0000	0.0000	0.0000	0.0000	0.0000	0.0000	0.0000	0.0000	0.0000	0.0000	0.0000	0.0000	0.0000	0.0000	0.0000	0.0000	0.0000	0.0000	0.0000	0.0000	0.0000	0.0000	0.0000	0.0000	0.0000	0.0000	0.0000	0.0000	0.0000	0.0000	0.0000	0.0000	0.0000	0.0000	0.0000	0.0000	0.0000	0.0000	0.0000	0.0000	0.0000	0.0000	0.0000	0.0000	0.0000	0.0000	0.0000	0.0000	0.0000	0.0000	0.0000	0.0000	0.0000	0.0000	0.0000	0.0000	0.0000	0.0000	0.0000	0.0000	0.0000	0.0000	0.0000	0.0000	0.0000	0.0000	0.0000	0.0000	0.0000	0.0000	0.0000	0.0000	0.0000	0.0000	0.0000	0.0000	0.0000	0.0000	0.0000	0.0000	0.0000	0.0000	0.0000	0.0000	0.0000	0.0000	0.0000	0.0000	0.0000	0.0000	0.0000	0.0000	0.0000	0.0000	0.0000	0.0000	0.0000	0.0000	0.0000	0.0000	0.0000	0.0000	0.0000	0.0000	0.0000	0.0000	0.0000	0.0000	0.0000	0.0000	0.0000	0.0000	0.0000	0.0000	0.0000	0.0000	0.0000	0.0000	0.0000	0.0000	0.0000	0.0000	0.0000	0.0000	0.0000	0.0000	0.0000	0.0000	0.0000	0.0000	0.0000	0.0000	0.0000	0.0000	0.0000	0.0000	0.0000	0.0000	0.0000	0.0000	0.0000	0.0000
REACTIVITY:12	0.0000	0.0000	0.0000	0.0000	0.0000	0.0000	0.0000	0.0000	0.0000	0.0000	0.0000	0.0000	0.0000	0.0000	0.0000	0.0000	0.0000	0.0000	0.0000	0.0000	0.0000	0.0000	0.0000	0.0000	0.0000	0.0000	0.0000	0.0000	0.0000	0.0000	0.0000	0.0000	0.0000	0.0000	0.0000	0.0000	0.0000	0.0000	0.0000	0.0000	0.0000	0.0000	0.0000	0.0000	0.0000	0.0000	0.0000	0.0000	0.0000	0.0000	0.0000	0.0000	0.0000	0.0000	0.0000	0.0000	0.0000	0.0000	0.0000	0.0000	0.0000	0.0000	0.0000	0.0000	0.0000	0.0000	0.0000	0.0000	0.0000	0.0000	0.0000	0.0000	0.0000	0.0000	0.0000	0.0000	0.0000	0.0000	0.0000	0.0000	0.0000	0.0000	0.0000	0.0000	0.0000	0.0000	0.0000	0.0000	0.0000	0.0000	0.0000	0.0000	0.0000	0.0000	0.0000	0.0000	0.0000	0.0000	0.0000	0.0000	0.0000	0.0000	0.0000	0.0000	0.0000	0.0000	0.0000	0.0000	0.0000	0.0000	0.0000	0.0000	0.0000	0.0000	0.0000	0.0000	0.0000	0.0000	0.0000	0.0000	0.0000	0.0000	0.0000	0.0000	0.0000	0.0000	0.0000	0.0000	0.0000	0.0000	0.0000	0.0000	0.0000	0.0000	0.0000	0.0000	0.0000	0.0000	0.0000	0.0000	0.0000	0.0000	0.0000	0.0000	0.0000	0.0000	0.0000	0.0000	0.0000	0.0000	0.0000	0.0000	0.0000	0.0000	0.0000	0.0000	0.0000	0.0000	0.0000	0.0000	0.0000	0.0000	0.0000	0.0000	0.0000	0.0000	0.0000	0.0000	0.0000	0.0000	0.0000	0.0000	0.0000	0.0000	0.0000	0.0000	0.0000	0.0000	0.0000	0.0000	0.0000	0.0000	0.0000	0.0000	0.0000	0.0000	0.0000	0.0000	0.0000	0.0000	0.0000	0.0000	0.0000	0.0000	0.0000	0.0000	0.0000	0.0000	0.0000	0.0000	0.0000	0.0000	0.0000	0.0000	0.0000	0.0000	0.0000	0.0000	0.0000	0.0000	0.0000	0.0000	0.0000	0.0000	0.0000	0.0000	0.0000	0.0000	0.0000	0.0000	0.0000	0.0000	0.0000	0.0000	0.0000	0.0000	0.0000	0.0000	0.0000	0.0000	0.0000	0.0000	0.0000	0.0000	0.0000	0.0000	0.0000	0.0000	0.0000	0.0000	0.0000	0.0000	0.0000	0.0000	0.0000	0.0000	0.0000	0.0000	0.0000	0.0000	0.0000	0.0000	0.0000	0.0000	0.0000	0.0000	0.0000	0.0000	0.0000	0.0000	0.0000	0.0000	0.0000	0.0000	0.0000	0.0000	0.0000	0.0000	0.0000	0.0000	0.0000	0.0000	0.0000	0.0000	0.0000	0.0000	0.0000	0.0000	0.0000	0.0000	0.0000	0.0000	0.0000	0.0000	0.0000	0.0000	0.0000	0.0000	0.0000	0.0000	0.0000	0.0000	0.0000	0.0000	0.0000	0.0000	0.0000	0.0000	0.0000	0.0000	0.0000	0.0000	0.0000	0.0000	0.0000	0.0000	0.0000	0.0000	0.0000	0.0000	0.0000	0.0000	0.0000	0.0000	0.0000	0.0000	0.0000	0.0000	0.0000	0.0000	0.0000	0.0000	0.0000	0.0000	0.0000	0.0000	0.0000	0.0000	0.0000	0.0000	0.0000	0.0000	0.0000	0.0000	0.0000	0.0000	0.0000	0.0000	0.0000	0.0000	0.0000	0.0000	0.0000	0.0000	0.0000	0.0000	0.0000	0.0000	0.0000	0.0000	0.0000	0.0000	0.0000	0.0000	0.0000	0.0000	0.0000	0.0000	0.0000	0.0000	0.0000	0.0000	0.0000	0.0000	0.0000	0.0000	0.0000	0.0000	0.0000	0.0000	0.0000	0.0000	0.0000	0.0000	0.0000	0.0000	0.0000	0.0000	0.0000	0.0000	0.0000	0.0000	0.0000	0.0000	0.0000	0.0000	0.0000	0.0000	0.0000	0.0000	0.0000	0.0000	0.0000	0.0000	0.0000	0.0000	0.0000	0.0000	0.0000	0.0000	0.0000	0.0000	0.0000	0.0000	0.0000	0.0000	0.0000	0.0000	0.0000	0.0000	0.0000	0.0000	0.0000	0.0000	0.0000	0.0000	0.0000	0.0000	0.0000	0.0000	0.0000	0.0000	0.0000	0.0000	0.0000	0.0000	0.0000	0.0000	0.0000	0.0000	0.0000	0.0000	0.0000	0.0000	0.0000	0.0000	0.0000	0.0000	0.0000	0.0000	0.0000	0.0000	0.0000	0.0000	0.0000	0.0000	0.0000	0.0000	0.0000	0.0000	0.0000	0.0000	0.0000	0.0000	0.0000	0.0000	0.0000	0.0000	0.0000	0.0000	0.0000	0.0000	0.0000	0.0000	0.0000	0.0000	0.0000	0.0000	0.0000	0.0000	0.0000	0.0000	0.0000	0.0000	0.0000	0.0000	0.0000	0.0000	0.0000	0.0000	0.0000	0.0000	0.0000	0.0000	0.0000	0.0000	0.0000	0.0000	0.0000	0.0000	0.0000	0.0000	0.0000	0.0000	0.0000	0.0000	0.0000	0.0000	0.0000	0.0000	0.0000	0.0000	0.0000	0.0000	0.0000	0.0000	0.0000	0.0000	0.0000	0.0000	0.0000	0.0000	0.0000	0.0000	0.0000	0.0000	0.0000	0.0000	0.0000	0.0000	0.0000	0.0000	0.0000	0.0000	0.0000	0.0000	0.0000	0.0000	0.0000	0.0000	0.0000	0.0000	0.0000	0.0000	0.0000	0.0000	0.0000	0.0000	0.0000	0.0000	0.0000	0.0000	0.0000	0.0000	0.0000	0.0000	0.0000	0.0000	0.0000	0.0000	0.0000	0.0000	0.0000	0.0000	0.0000	0.0000	0.0000	0.0000	0.0000	0.0000	0.0000	0.0000	0.0000	0.0000	0.0000
REACTIVITY:13	0.0000	0.0000	0.0000	0.0000	0.0000	0.0000	0.0000	0.0000	0.0000	0.0000	0.0000	0.0000	0.0000	0.0000	0.0000	0.0000	0.0000	0.0000	0.0000	0.0000	0.0000	0.0000	0.0000	0.0000	0.0000	0.0000	0.0000	0.0000	0.0000	0.0000	0.0000	0.0000	0.0000	0.0000	0.0000	0.0000	0.0000	0.0000	0.0000	0.0000	0.0000	0.0000	0.0000	0.0000	0.0000	0.0000	0.0000	0.0000	0.0000	0.0000	0.0000	0.0000	0.0000	0.0000	0.0000	0.0000	0.0000	0.0000	0.0000	0.0000	0.0000	0.0000	0.0000	0.0000	0.0000	0.0000	0.0000	0.0000	0.0000	0.0000	0.0000	0.0000	0.0000	0.0000	0.0000	0.0000	0.0000	0.0000	0.0000	0.0000	0.0000	0.0000	0.0000	0.0000	0.0000	0.0000	0.0000	0.0000	0.0000	0.0000	0.0000	0.0000	0.0000	0.0000	0.0000	0.0000	0.0000	0.0000	0.0000	0.0000	0.0000	0.0000	0.0000	0.0000	0.0000	0.0000	0.0000	0.0000	0.0000	0.0000	0.0000	0.0000	0.0000	0.0000	0.0000	0.0000	0.0000	0.0000	0.0000	0.0000	0.0000	0.0000	0.0000	0.0000	0.0000	0.0000	0.0000	0.0000	0.0000	0.0000	0.0000	0.0000	0.0000	0.0000	0.0000	0.0000	0.0000	0.0000	0.0000	0.0000	0.0000	0.0000	0.0000	0.0000	0.0000	0.0000	0.0000	0.0000	0.0000	0.0000	0.0000	0.0000	0.0000	0.0000	0.0000	0.0000	0.0000	0.0000	0.0000	0.0000	0.0000	0.0000	0.0000	0.0000	0.0000	0.0000	0.0000	0.0000	0.0000	0.0000	0.0000	0.0000	0.0000	0.0000	0.0000	0.0000	0.0000	0.0000	0.0000	0.0000	0.0000	0.0000	0.0000	0.0000	0.0000	0.0000	0.0000	0.0000	0.0000	0.0000	0.0000	0.0000	0.0000	0.0000	0.0000	0.0000	0.0000	0.0000	0.0000	0.0000	0.0000	0.0000	0.0000	0.0000	0.0000	0.0000	0.0000	0.0000	0.0000	0.0000	0.0000	0.0000	0.0000	0.0000	0.0000	0.0000	0.0000	0.0000	0.0000	0.0000	0.0000	0.0000	0.0000	0.0000	0.0000	0.0000	0.0000	0.0000	0.0000	0.0000	0.0000	0.0000	0.0000	0.0000	0.0000	0.0000	0.0000	0.0000	0.0000	0.0000	0.0000	0.0000	0.0000	0.0000	0.0000	0.0000	0.0000	0.0000	0.0000	0.0000	0.0000	0.0000	0.0000	0.0000	0.0000	0.0000	0.0000	0.0000	0.0000	0.0000	0.0000	0.0000	0.0000	0.0000	0.0000	0.0000	0.0000	0.0000	0.0000	0.0000	0.0000	0.0000	0.0000	0.0000	0.0000	0.0000	0.0000	0.0000	0.0000	0.0000	0.0000	0.0000	0.0000	0.0000	0.0000	0.0000	0.0000	0.0000	0.0000	0.0000	0.0000	0.0000	0.0000	0.0000	0.0000	0.0000	0.0000	0.0000	0.0000	0.0000	0.0000	0.0000	0.0000	0.0000	0.0000	0.0000	0.0000	0.0000	0.0000	0.0000	0.0000	0.0000	0.0000	0.0000	0.0000	0.0000	0.0000	0.0000	0.0000	0.0000	0.0000	0.0000	0.0000	0.0000	0.0000	0.0000	0.0000	0.0000	0.0000	0.0000	0.0000	0.0000	0.0000	0.0000	0.0000	0.0000	0.0000	0.0000	0.0000	0.0000	0.0000	0.0000	0.0000	0.0000	0.0000	0.0000	0.0000	0.0000	0.0000	0.0000	0.0000	0.0000	0.0000	0.0000	0.0000	0.0000	0.0000	0.0000	0.0000	0.0000	0.0000	0.0000	0.0000	0.0000	0.0000	0.0000	0.0000	0.0000	0.0000	0.0000	0.0000	0.0000	0.0000	0.0000	0.0000	0.0000	0.0000	0.0000	0.0000	0.0000	0.0000	0.0000	0.0000	0.0000	0.0000	0.0000	0.0000	0.0000	0.0000	0.0000	0.0000	0.0000	0.0000	0.0000	0.0000	0.0000	0.0000	0.0000	0.0000	0.0000	0.0000	0.0000	0.0000	0.0000	0.0000	0.0000	0.0000	0.0000	0.0000	0.0000	0.0000	0.0000	0.0000	0.0000	0.0000	0.0000	0.0000	0.0000	0.0000	0.0000	0.0000	0.0000	0.0000	0.0000	0.0000	0.0000	0.0000	0.0000	0.0000	0.0000	0.0000	0.0000	0.0000	0.0000	0.0000	0.0000	0.0000	0.0000	0.0000	0.0000	0.0000	0.0000	0.0000	0.0000	0.0000	0.0000	0.0000	0.0000	0.0000	0.0000	0.0000	0.0000	0.0000	0.0000	0.0000	0.0000	0.0000	0.0000	0.0000	0.0000	0.0000	0.0000	0.0000	0.0000	0.0000	0.0000	0.0000	0.0000	0.0000	0.0000	0.0000	0.0000	0.0000	0.0000	0.0000	0.0000	0.0000	0.0000	0.0000	0.0000	0.0000	0.0000	0.0000	0.0000	0.0000	0.0000	0.0000	0.0000	0.0000	0.0000	0.0000	0.0000	0.0000	0.0000	0.0000	0.0000	0.0000	0.0000	0.0000	0.0000	0.0000	0.0000	0.0000	0.0000	0.0000	0.0000	0.0000	0.0000	0.0000	0.0000	0.0000	0.0000	0.0000	0.0000	0.0000	0.0000	0.0000	0.0000	0.0000	0.0000	0.0000	0.0000	0.0000	0.0000	0.0000	0.0000	0.0000	0.0000	0.0000	0.0000	0.0000	0.0000	0.0000	0.0000	0.0000	0.0000	0.0000	0.0000	0.0000	0.0000	0.0000	0.0000	0.0000	0.0000	0.0000	0.0000	0.0000	0.0000	0.0000	0.0000	0.0000	0.0000	0.0000	0.0000	0.0000	0.0000	0.0000	0.0000	0.0000	0.0000	0.0000	0.0000	0.0000	0.0000	0.0000
REACTIVITY:14	0.0000	0.0000	0.0000	0.0000	0.0000	0.0000	0.0000	0.0000	0.0000	0.0000	0.0000	0.0000	0.0000	0.0000	0.0000	0.0000	0.0000	0.0000	0.0000	0.0000	0.0000	0.0000	0.0000	0.0000	0.0000	0.0000	0.0000	0.0000	0.0000	0.0000	0.0000	0.0000	0.0000	0.0000	0.0000	0.0000	0.0000	0.0000	0.0000	0.0000	0.0000	0.0000	0.0000	0.0000	0.0000	0.0000	0.0000	0.0000	0.0000	0.0000	0.0000	0.0000	0.0000	0.0000	0.0000	0.0000	0.0000	0.0000	0.0000	0.0000	0.0000	0.0000	0.0000	0.0000	0.0000	0.0000	0.0000	0.0000	0.0000	0.0000	0.0000	0.0000	0.0000	0.0000	0.0000	0.0000	0.0000	0.0000	0.0000	0.0000	0.0000	0.0000	0.0000	0.0000	0.0000	0.0000	0.0000	0.0000	0.0000	0.0000	0.0000	0.0000	0.0000	0.0000	0.0000	0.0000	0.0000	0.0000	0.0000	0.0000	0.0000	0.0000	0.0000	0.0000	0.0000	0.0000	0.0000	0.0000	0.0000	0.0000	0.0000	0.0000	0.0000	0.0000	0.0000	0.0000	0.0000	0.0000	0.0000	0.0000	0.0000	0.0000	0.0000	0.0000	0.0000	0.0000	0.0000	0.0000	0.0000	0.0000	0.0000	0.0000	0.0000	0.0000	0.0000	0.0000	0.0000	0.0000	0.0000	0.0000	0.0000	0.0000	0.0000	0.0000	0.0000	0.0000	0.0000	0.0000	0.0000	0.0000	0.0000	0.0000	0.0000	0.0000	0.0000	0.0000	0.0000	0.0000	0.0000	0.0000	0.0000	0.0000	0.0000	0.0000	0.0000	0.0000	0.0000	0.0000	0.0000	0.0000	0.0000	0.0000	0.0000	0.0000	0.0000	0.0000	0.0000	0.0000	0.0000	0.0000	0.0000	0.0000	0.0000	0.0000	0.0000	0.0000	0.0000	0.0000	0.0000	0.0000	0.0000	0.0000	0.0000	0.0000	0.0000	0.0000	0.0000	0.0000	0.0000	0.0000	0.0000	0.0000	0.0000	0.0000	0.0000	0.0000	0.0000	0.0000	0.0000	0.0000	0.0000	0.0000	0.0000	0.0000	0.0000	0.0000	0.0000	0.0000	0.0000	0.0000	0.0000	0.0000	0.0000	0.0000	0.0000	0.0000	0.0000	0.0000	0.0000	0.0000	0.0000	0.0000	0.0000	0.0000	0.0000	0.0000	0.0000	0.0000	0.0000	0.0000	0.0000	0.0000	0.0000	0.0000	0.0000	0.0000	0.0000	0.0000	0.0000	0.0000	0.0000	0.0000	0.0000	0.0000	0.0000	0.0000	0.0000	0.0000	0.0000	0.0000	0.0000	0.0000	0.0000	0.0000	0.0000	0.0000	0.0000	0.0000	0.0000	0.0000	0.0000	0.0000	0.0000	0.0000	0.0000	0.0000	0.0000	0.0000	0.0000	0.0000	0.0000	0.0000	0.0000	0.0000	0.0000	0.0000	0.0000	0.0000	0.0000	0.0000	0.0000	0.0000	0.0000	0.0000	0.0000	0.0000	0.0000	0.0000	0.0000	0.0000	0.0000	0.0000	0.0000	0.0000	0.0000	0.0000	0.0000	0.0000	0.0000	0.0000	0.0000	0.0000	0.0000	0.0000	0.0000	0.0000	0.0000	0.0000	0.0000	0.0000	0.0000	0.0000	0.0000	0.0000	0.0000	0.0000	0.0000	0.0000	0.0000	0.0000	0.0000	0.0000	0.0000	0.0000	0.0000	0.0000	0.0000	0.0000	0.0000	0.0000	0.0000	0.0000	0.0000	0.0000	0.0000	0.0000	0.0000	0.0000	0.0000	0.0000	0.0000	0.0000	0.0000	0.0000	0.0000	0.0000	0.0000	0.0000	0.0000	0.0000	0.0000	0.0000	0.0000	0.0000	0.0000	0.0000	0.0000	0.0000	0.0000	0.0000	0.0000	0.0000	0.0000	0.0000	0.0000	0.0000	0.0000	0.0000	0.0000	0.0000	0.0000	0.0000	0.0000	0.0000	0.0000	0.0000	0.0000	0.0000	0.0000	0.0000	0.0000	0.0000	0.0000	0.0000	0.0000	0.0000	0.0000	0.0000	0.0000	0.0000	0.0000	0.0000	0.0000	0.0000	0.0000	0.0000	0.0000	0.0000	0.0000	0.0000	0.0000	0.0000	0.0000	0.0000	0.0000	0.0000	0.0000	0.0000	0.0000	0.0000	0.0000	0.0000	0.0000	0.0000	0.0000	0.0000	0.0000	0.0000	0.0000	0.0000	0.0000	0.0000	0.0000	0.0000	0.0000	0.0000	0.0000	0.0000	0.0000	0.0000	0.0000	0.0000	0.0000	0.0000	0.0000	0.0000	0.0000	0.0000	0.0000	0.0000	0.0000	0.0000	0.0000	0.0000	0.0000	0.0000	0.0000	0.0000	0.0000	0.0000	0.0000	0.0000	0.0000	0.0000	0.0000	0.0000	0.0000	0.0000	0.0000	0.0000	0.0000	0.0000	0.0000	0.0000	0.0000	0.0000	0.0000	0.0000	0.0000	0.0000	0.0000	0.0000	0.0000	0.0000	0.0000	0.0000	0.0000	0.0000	0.0000	0.0000	0.0000	0.0000	0.0000	0.0000	0.0000	0.0000	0.0000	0.0000	0.0000	0.0000	0.0000	0.0000	0.0000	0.0000	0.0000	0.0000	0.0000	0.0000	0.0000	0.0000	0.0000	0.0000	0.0000	0.0000	0.0000	0.0000	0.0000	0.0000	0.0000	0.0000	0.0000	0.0000	0.0000	0.0000	0.0000	0.0000	0.0000	0.0000	0.0000	0.0000	0.0000	0.0000	0.0000	0.0000	0.0000	0.0000	0.0000	0.0000	0.0000	0.0000	0.0000	0.0000	0.0000	0.0000	0.0000	0.0000	0.0000	0.0000	0.0000	0.0000	0.0000	0.0000	0.0000	0.0000	0.0000	0.0000	0.0000	0.0000	0.0000	0.0000	0.0000	0.0000	0.0000	0.0000	0.0000
REACTIVITY:15	0.0000	0.0000	0.0000	0.0000	0.0000	0.0000	0.0000	0.0000	0.0000	0.0000	0.0000	0.0000	0.0000	0.0000	0.0000	0.0000	0.0000	0.0000	0.0000	0.0000	0.0000	0.0000	0.0000	0.0000	0.0000	0.0000	0.0000	0.0000	0.0000	0.0000	0.0000	0.0000	0.0000	0.0000	0.0000	0.0000	0.0000	0.0000	0.0000	0.0000	0.0000	0.0000	0.0000	0.0000	0.0000	0.0000	0.0000	0.0000	0.0000	0.0000	0.0000	0.0000	0.0000	0.0000	0.0000	0.0000	0.0000	0.0000	0.0000	0.0000	0.0000	0.0000	0.0000	0.0000	0.0000	0.0000	0.0000	0.0000	0.0000	0.0000	0.0000	0.0000	0.0000	0.0000	0.0000	0.0000	0.0000	0.0000	0.0000	0.0000	0.0000	0.0000	0.0000	0.0000	0.0000	0.0000	0.0000	0.0000	0.0000	0.0000	0.0000	0.0000	0.0000	0.0000	0.0000	0.0000	0.0000	0.0000	0.0000	0.0000	0.0000	0.0000	0.0000	0.0000	0.0000	0.0000	0.0000	0.0000	0.0000	0.0000	0.0000	0.0000	0.0000	0.0000	0.0000	0.0000	0.0000	0.0000	0.0000	0.0000	0.0000	0.0000	0.0000	0.0000	0.0000	0.0000	0.0000	0.0000	0.0000	0.0000	0.0000	0.0000	0.0000	0.0000	0.0000	0.0000	0.0000	0.0000	0.0000	0.0000	0.0000	0.0000	0.0000	0.0000	0.0000	0.0000	0.0000	0.0000	0.0000	0.0000	0.0000	0.0000	0.0000	0.0000	0.0000	0.0000	0.0000	0.0000	0.0000	0.0000	0.0000	0.0000	0.0000	0.0000	0.0000	0.0000	0.0000	0.0000	0.0000	0.0000	0.0000	0.0000	0.0000	0.0000	0.0000	0.0000	0.0000	0.0000	0.0000	0.0000	0.0000	0.0000	0.0000	0.0000	0.0000	0.0000	0.0000	0.0000	0.0000	0.0000	0.0000	0.0000	0.0000	0.0000	0.0000	0.0000	0.0000	0.0000	0.0000	0.0000	0.0000	0.0000	0.0000	0.0000	0.0000	0.0000	0.0000	0.0000	0.0000	0.0000	0.0000	0.0000	0.0000	0.0000	0.0000	0.0000	0.0000	0.0000	0.0000	0.0000	0.0000	0.0000	0.0000	0.0000	0.0000	0.0000	0.0000	0.0000	0.0000	0.0000	0.0000	0.0000	0.0000	0.0000	0.0000	0.0000	0.0000	0.0000	0.0000	0.0000	0.0000	0.0000	0.0000	0.0000	0.0000	0.0000	0.0000	0.0000	0.0000	0.0000	0.0000	0.0000	0.0000	0.0000	0.0000	0.0000	0.0000	0.0000	0.0000	0.0000	0.0000	0.0000	0.0000	0.0000	0.0000	0.0000	0.0000	0.0000	0.0000	0.0000	0.0000	0.0000	0.0000	0.0000	0.0000	0.0000	0.0000	0.0000	0.0000	0.0000	0.0000	0.0000	0.0000	0.0000	0.0000	0.0000	0.0000	0.0000	0.0000	0.0000	0.0000	0.0000	0.0000	0.0000	0.0000	0.0000	0.0000	0.0000	0.0000	0.0000	0.0000	0.0000	0.0000	0.0000	0.0000	0.0000	0.0000	0.0000	0.0000	0.0000	0.0000	0.0000	0.0000	0.0000	0.0000	0.0000	0.0000	0.0000	0.0000	0.0000	0.0000	0.0000	0.0000	0.0000	0.0000	0.0000	0.0000	0.0000	0.0000	0.0000	0.0000	0.0000	0.0000	0.0000	0.0000	0.0000	0.0000	0.0000	0.0000	0.0000	0.0000	0.0000	0.0000	0.0000	0.0000	0.0000	0.0000	0.0000	0.0000	0.0000	0.0000	0.0000	0.0000	0.0000	0.0000	0.0000	0.0000	0.0000	0.0000	0.0000	0.0000	0.0000	0.0000	0.0000	0.0000	0.0000	0.0000	0.0000	0.0000	0.0000	0.0000	0.0000	0.0000	0.0000	0.0000	0.0000	0.0000	0.0000	0.0000	0.0000	0.0000	0.0000	0.0000	0.0000	0.0000	0.0000	0.0000	0.0000	0.0000	0.0000	0.0000	0.0000	0.0000	0.0000	0.0000	0.0000	0.0000	0.0000	0.0000	0.0000	0.0000	0.0000	0.0000	0.0000	0.0000	0.0000	0.0000	0.0000	0.0000	0.0000	0.0000	0.0000	0.0000	0.0000	0.0000	0.0000	0.0000	0.0000	0.0000	0.0000	0.0000	0.0000	0.0000	0.0000	0.0000	0.0000	0.0000	0.0000	0.0000	0.0000	0.0000	0.0000	0.0000	0.0000	0.0000	0.0000	0.0000	0.0000	0.0000	0.0000	0.0000	0.0000	0.0000	0.0000	0.0000	0.0000	0.0000	0.0000	0.0000	0.0000	0.0000	0.0000	0.0000	0.0000	0.0000	0.0000	0.0000	0.0000	0.0000	0.0000	0.0000	0.0000	0.0000	0.0000	0.0000	0.0000	0.0000	0.0000	0.0000	0.0000	0.0000	0.0000	0.0000	0.0000	0.0000	0.0000	0.0000	0.0000	0.0000	0.0000	0.0000	0.0000	0.0000	0.0000	0.0000	0.0000	0.0000	0.0000	0.0000	0.0000	0.0000	0.0000	0.0000	0.0000	0.0000	0.0000	0.0000	0.0000	0.0000	0.0000	0.0000	0.0000	0.0000	0.0000	0.0000	0.0000	0.0000	0.0000	0.0000	0.0000	0.0000	0.0000	0.0000	0.0000	0.0000	0.0000	0.0000	0.0000	0.0000	0.0000	0.0000	0.0000	0.0000	0.0000	0.0000	0.0000	0.0000	0.0000	0.0000	0.0000	0.0000	0.0000	0.0000	0.0000	0.0000	0.0000	0.0000	0.0000	0.0000	0.0000	0.0000	0.0000	0.0000	0.0000	0.0000	0.0000	0.0000	0.0000	0.0000	0.0000	0.0000	0.0000	0.0000	0.0000	0.0000	0.0000	0.0000	0.0000	0.0000	0.0000	0.0000	0.0000	0.0000	0.0000	0.0000
REACTIVITY:16	0.0000	0.0000	0.0000	0.0000	0.0000	0.0000	0.0000	0.0000	0.0000	0.0000	0.0000	0.0000	0.0000	0.0000	0.0000	0.0000	0.0000	0.0000	0.0000	0.0000	0.0000	0.0000	0.0000	0.0000	0.0000	0.0000	0.0000	0.0000	0.0000	0.0000	0.0000	0.0000	0.0000	0.0000	0.0000	0.0000	0.0000	0.0000	0.0000	0.0000	0.0000	0.0000	0.0000	0.0000	0.0000	0.0000	0.0000	0.0000	0.0000	0.0000	0.0000	0.0000	0.0000	0.0000	0.0000	0.0000	0.0000	0.0000	0.0000	0.0000	0.0000	0.0000	0.0000	0.0000	0.0000	0.0000	0.0000	0.0000	0.0000	0.0000	0.0000	0.0000	0.0000	0.0000	0.0000	0.0000	0.0000	0.0000	0.0000	0.0000	0.0000	0.0000	0.0000	0.0000	0.0000	0.0000	0.0000	0.0000	0.0000	0.0000	0.0000	0.0000	0.0000	0.0000	0.0000	0.0000	0.0000	0.0000	0.0000	0.0000	0.0000	0.0000	0.0000	0.0000	0.0000	0.0000	0.0000	0.0000	0.0000	0.0000	0.0000	0.0000	0.0000	0.0000	0.0000	0.0000	0.0000	0.0000	0.0000	0.0000	0.0000	0.0000	0.0000	0.0000	0.0000	0.0000	0.0000	0.0000	0.0000	0.0000	0.0000	0.0000	0.0000	0.0000	0.0000	0.0000	0.0000	0.0000	0.0000	0.0000	0.0000	0.0000	0.0000	0.0000	0.0000	0.0000	0.0000	0.0000	0.0000	0.0000	0.0000	0.0000	0.0000	0.0000	0.0000	0.0000	0.0000	0.0000	0.0000	0.0000	0.0000	0.0000	0.0000	0.0000	0.0000	0.0000	0.0000	0.0000	0.0000	0.0000	0.0000	0.0000	0.0000	0.0000	0.0000	0.0000	0.0000	0.0000	0.0000	0.0000	0.0000	0.0000	0.0000	0.0000	0.0000	0.0000	0.0000	0.0000	0.0000	0.0000	0.0000	0.0000	0.0000	0.0000	0.0000	0.0000	0.0000	0.0000	0.0000	0.0000	0.0000	0.0000	0.0000	0.0000	0.0000	0.0000	0.0000	0.0000	0.0000	0.0000	0.0000	0.0000	0.0000	0.0000	0.0000	0.0000	0.0000	0.0000	0.0000	0.0000	0.0000	0.0000	0.0000	0.0000	0.0000	0.0000	0.0000	0.0000	0.0000	0.0000	0.0000	0.0000	0.0000	0.0000	0.0000	0.0000	0.0000	0.0000	0.0000	0.0000	0.0000	0.0000	0.0000	0.0000	0.0000	0.0000	0.0000	0.0000	0.0000	0.0000	0.0000	0.0000	0.0000	0.0000	0.0000	0.0000	0.0000	0.0000	0.0000	0.0000	0.0000	0.0000	0.0000	0.0000	0.0000	0.0000	0.0000	0.0000	0.0000	0.0000	0.0000	0.0000	0.0000	0.0000	0.0000	0.0000	0.0000	0.0000	0.0000	0.0000	0.0000	0.0000	0.0000	0.0000	0.0000	0.0000	0.0000	0.0000	0.0000	0.0000	0.0000	0.0000	0.0000	0.0000	0.0000	0.0000	0.0000	0.0000	0.0000	0.0000	0.0000	0.0000	0.0000	0.0000	0.0000	0.0000	0.0000	0.0000	0.0000	0.0000	0.0000	0.0000	0.0000	0.0000	0.0000	0.0000	0.0000	0.0000	0.0000	0.0000	0.0000	0.0000	0.0000	0.0000	0.0000	0.0000	0.0000	0.0000	0.0000	0.0000	0.0000	0.0000	0.0000	0.0000	0.0000	0.0000	0.0000	0.0000	0.0000	0.0000	0.0000	0.0000	0.0000	0.0000	0.0000	0.0000	0.0000	0.0000	0.0000	0.0000	0.0000	0.0000	0.0000	0.0000	0.0000	0.0000	0.0000	0.0000	0.0000	0.0000	0.0000	0.0000	0.0000	0.0000	0.0000	0.0000	0.0000	0.0000	0.0000	0.0000	0.0000	0.0000	0.0000	0.0000	0.0000	0.0000	0.0000	0.0000	0.0000	0.0000	0.0000	0.0000	0.0000	0.0000	0.0000	0.0000	0.0000	0.0000	0.0000	0.0000	0.0000	0.0000	0.0000	0.0000	0.0000	0.0000	0.0000	0.0000	0.0000	0.0000	0.0000	0.0000	0.0000	0.0000	0.0000	0.0000	0.0000	0.0000	0.0000	0.0000	0.0000	0.0000	0.0000	0.0000	0.0000	0.0000	0.0000	0.0000	0.0000	0.0000	0.0000	0.0000	0.0000	0.0000	0.0000	0.0000	0.0000	0.0000	0.0000	0.0000	0.0000	0.0000	0.0000	0.0000	0.0000	0.0000	0.0000	0.0000	0.0000	0.0000	0.0000	0.0000	0.0000	0.0000	0.0000	0.0000	0.0000	0.0000	0.0000	0.0000	0.0000	0.0000	0.0000	0.0000	0.0000	0.0000	0.0000	0.0000	0.0000	0.0000	0.0000	0.0000	0.0000	0.0000	0.0000	0.0000	0.0000	0.0000	0.0000	0.0000	0.0000	0.0000	0.0000	0.0000	0.0000	0.0000	0.0000	0.0000	0.0000	0.0000	0.0000	0.0000	0.0000	0.0000	0.0000	0.0000	0.0000	0.0000	0.0000	0.0000	0.0000	0.0000	0.0000	0.0000	0.0000	0.0000	0.0000	0.0000	0.0000	0.0000	0.0000	0.0000	0.0000	0.0000	0.0000	0.0000	0.0000	0.0000	0.0000	0.0000	0.0000	0.0000	0.0000	0.0000	0.0000	0.0000	0.0000	0.0000	0.0000	0.0000	0.0000	0.0000	0.0000	0.0000	0.0000	0.0000	0.0000	0.0000	0.0000	0.0000	0.0000	0.0000	0.0000	0.0000	0.0000	0.0000	0.0000	0.0000	0.0000	0.0000	0.0000	0.0000	0.0000	0.0000	0.0000	0.0000	0.0000	0.0000	0.0000	0.0000	0.0000	0.0000	0.0000	0.0000	0.0000	0.0000	0.0000	0.0000	0.0000	0.0000	0.0000	0.0000	0.0000	0.0000	0.0000
REACTIVITY:17	0.0000	0.0000	0.0000	0.0000	0.0000	0.0000	0.0000	0.0000	0.0000	0.0000	0.0000	0.0000	0.0000	0.0000	0.0000	0.0000	0.0000	0.0000	0.0000	0.0000	0.0000	0.0000	0.0000	0.0000	0.0000	0.0000	0.0000	0.0000	0.0000	0.0000	0.0000	0.0000	0.0000	0.0000	0.0000	0.0000	0.0000	0.0000	0.0000	0.0000	0.0000	0.0000	0.0000	0.0000	0.0000	0.0000	0.0000	0.0000	0.0000	0.0000	0.0000	0.0000	0.0000	0.0000	0.0000	0.0000	0.0000	0.0000	0.0000	0.0000	0.0000	0.0000	0.0000	0.0000	0.0000	0.0000	0.0000	0.0000	0.0000	0.0000	0.0000	0.0000	0.0000	0.0000	0.0000	0.0000	0.0000	0.0000	0.0000	0.0000	0.0000	0.0000	0.0000	0.0000	0.0000	0.0000	0.0000	0.0000	0.0000	0.0000	0.0000	0.0000	0.0000	0.0000	0.0000	0.0000	0.0000	0.0000	0.0000	0.0000	0.0000	0.0000	0.0000	0.0000	0.0000	0.0000	0.0000	0.0000	0.0000	0.0000	0.0000	0.0000	0.0000	0.0000	0.0000	0.0000	0.0000	0.0000	0.0000	0.0000	0.0000	0.0000	0.0000	0.0000	0.0000	0.0000	0.0000	0.0000	0.0000	0.0000	0.0000	0.0000	0.0000	0.0000	0.0000	0.0000	0.0000	0.0000	0.0000	0.0000	0.0000	0.0000	0.0000	0.0000	0.0000	0.0000	0.0000	0.0000	0.0000	0.0000	0.0000	0.0000	0.0000	0.0000	0.0000	0.0000	0.0000	0.0000	0.0000	0.0000	0.0000	0.0000	0.0000	0.0000	0.0000	0.0000	0.0000	0.0000	0.0000	0.0000	0.0000	0.0000	0.0000	0.0000	0.0000	0.0000	0.0000	0.0000	0.0000	0.0000	0.0000	0.0000	0.0000	0.0000	0.0000	0.0000	0.0000	0.0000	0.0000	0.0000	0.0000	0.0000	0.0000	0.0000	0.0000	0.0000	0.0000	0.0000	0.0000	0.0000	0.0000	0.0000	0.0000	0.0000	0.0000	0.0000	0.0000	0.0000	0.0000	0.0000	0.0000	0.0000	0.0000	0.0000	0.0000	0.0000	0.0000	0.0000	0.0000	0.0000	0.0000	0.0000	0.0000	0.0000	0.0000	0.0000	0.0000	0.0000	0.0000	0.0000	0.0000	0.0000	0.0000	0.0000	0.0000	0.0000	0.0000	0.0000	0.0000	0.0000	0.0000	0.0000	0.0000	0.0000	0.0000	0.0000	0.0000	0.0000	0.0000	0.0000	0.0000	0.0000	0.0000	0.0000	0.0000	0.0000	0.0000	0.0000	0.0000	0.0000	0.0000	0.0000	0.0000	0.0000	0.0000	0.0000	0.0000	0.0000	0.0000	0.0000	0.0000	0.0000	0.0000	0.0000	0.0000	0.0000	0.0000	0.0000	0.0000	0.0000	0.0000	0.0000	0.0000	0.0000	0.0000	0.0000	0.0000	0.0000	0.0000	0.0000	0.0000	0.0000	0.0000	0.0000	0.0000	0.0000	0.0000	0.0000	0.0000	0.0000	0.0000	0.0000	0.0000	0.0000	0.0000	0.0000	0.0000	0.0000	0.0000	0.0000	0.0000	0.0000	0.0000	0.0000	0.0000	0.0000	0.0000	0.0000	0.0000	0.0000	0.0000	0.0000	0.0000	0.0000	0.0000	0.0000	0.0000	0.0000	0.0000	0.0000	0.0000	0.0000	0.0000	0.0000	0.0000	0.0000	0.0000	0.0000	0.0000	0.0000	0.0000	0.0000	0.0000	0.0000	0.0000	0.0000	0.0000	0.0000	0.0000	0.0000	0.0000	0.0000	0.0000	0.0000	0.0000	0.0000	0.0000	0.0000	0.0000	0.0000	0.0000	0.0000	0.0000	0.0000	0.0000	0.0000	0.0000	0.0000	0.0000	0.0000	0.0000	0.0000	0.0000	0.0000	0.0000	0.0000	0.0000	0.0000	0.0000	0.0000	0.0000	0.0000	0.0000	0.0000	0.0000	0.0000	0.0000	0.0000	0.0000	0.0000	0.0000	0.0000	0.0000	0.0000	0.0000	0.0000	0.0000	0.0000	0.0000	0.0000	0.0000	0.0000	0.0000	0.0000	0.0000	0.0000	0.0000	0.0000	0.0000	0.0000	0.0000	0.0000	0.0000	0.0000	0.0000	0.0000	0.0000	0.0000	0.0000	0.0000	0.0000	0.0000	0.0000	0.0000	0.0000	0.0000	0.0000	0.0000	0.0000	0.0000	0.0000	0.0000	0.0000	0.0000	0.0000	0.0000	0.0000	0.0000	0.0000	0.0000	0.0000	0.0000	0.0000	0.0000	0.0000	0.0000	0.0000	0.0000	0.0000	0.0000	0.0000	0.0000	0.0000	0.0000	0.0000	0.0000	0.0000	0.0000	0.0000	0.0000	0.0000	0.0000	0.0000	0.0000	0.0000	0.0000	0.0000	0.0000	0.0000	0.0000	0.0000	0.0000	0.0000	0.0000	0.0000	0.0000	0.0000	0.0000	0.0000	0.0000	0.0000	0.0000	0.0000	0.0000	0.0000	0.0000	0.0000	0.0000	0.0000	0.0000	0.0000	0.0000	0.0000	0.0000	0.0000	0.0000	0.0000	0.0000	0.0000	0.0000	0.0000	0.0000	0.0000	0.0000	0.0000	0.0000	0.0000	0.0000	0.0000	0.0000	0.0000	0.0000	0.0000	0.0000	0.0000	0.0000	0.0000	0.0000	0.0000	0.0000	0.0000	0.0000	0.0000	0.0000	0.0000	0.0000	0.0000	0.0000	0.0000	0.0000	0.0000	0.0000	0.0000	0.0000	0.0000	0.0000	0.0000	0.0000	0.0000	0.0000	0.0000	0.0000	0.0000	0.0000	0.0000	0.0000	0.0000	0.0000	0.0000	0.0000	0.0000	0.0000	0.0000	0.0000	0.0000	0.0000	0.0000	0.0000	0.0000	0.0000	0.0000	0.0000	0.0000	0.0000	0.0000
REACTIVITY:18	0.0000	0.0000	0.0000	0.0000	0.0000	0.0000	0.0000	0.0000	0.0000	0.0000	0.0000	0.0000	0.0000	0.0000	0.0000	0.0000	0.0000	0.0000	0.0000	0.0000	0.0000	0.0000	0.0000	0.0000	0.0000	0.0000	0.0000	0.0000	0.0000	0.0000	0.0000	0.0000	0.0000	0.0000	0.0000	0.0000	0.0000	0.0000	0.0000	0.0000	0.0000	0.0000	0.0000	0.0000	0.0000	0.0000	0.0000	0.0000	0.0000	0.0000	0.0000	0.0000	0.0000	0.0000	0.0000	0.0000	0.0000	0.0000	0.0000	0.0000	0.0000	0.0000	0.0000	0.0000	0.0000	0.0000	0.0000	0.0000	0.0000	0.0000	0.0000	0.0000	0.0000	0.0000	0.0000	0.0000	0.0000	0.0000	0.0000	0.0000	0.0000	0.0000	0.0000	0.0000	0.0000	0.0000	0.0000	0.0000	0.0000	0.0000	0.0000	0.0000	0.0000	0.0000	0.0000	0.0000	0.0000	0.0000	0.0000	0.0000	0.0000	0.0000	0.0000	0.0000	0.0000	0.0000	0.0000	0.0000	0.0000	0.0000	0.0000	0.0000	0.0000	0.0000	0.0000	0.0000	0.0000	0.0000	0.0000	0.0000	0.0000	0.0000	0.0000	0.0000	0.0000	0.0000	0.0000	0.0000	0.0000	0.0000	0.0000	0.0000	0.0000	0.0000	0.0000	0.0000	0.0000	0.0000	0.0000	0.0000	0.0000	0.0000	0.0000	0.0000	0.0000	0.0000	0.0000	0.0000	0.0000	0.0000	0.0000	0.0000	0.0000	0.0000	0.0000	0.0000	0.0000	0.0000	0.0000	0.0000	0.0000	0.0000	0.0000	0.0000	0.0000	0.0000	0.0000	0.0000	0.0000	0.0000	0.0000	0.0000	0.0000	0.0000	0.0000	0.0000	0.0000	0.0000	0.0000	0.0000	0.0000	0.0000	0.0000	0.0000	0.0000	0.0000	0.0000	0.0000	0.0000	0.0000	0.0000	0.0000	0.0000	0.0000	0.0000	0.0000	0.0000	0.0000	0.0000	0.0000	0.0000	0.0000	0.0000	0.0000	0.0000	0.0000	0.0000	0.0000	0.0000	0.0000	0.0000	0.0000	0.0000	0.0000	0.0000	0.0000	0.0000	0.0000	0.0000	0.0000	0.0000	0.0000	0.0000	0.0000	0.0000	0.0000	0.0000	0.0000	0.0000	0.0000	0.0000	0.0000	0.0000	0.0000	0.0000	0.0000	0.0000	0.0000	0.0000	0.0000	0.0000	0.0000	0.0000	0.0000	0.0000	0.0000	0.0000	0.0000	0.0000	0.0000	0.0000	0.0000	0.0000	0.0000	0.0000	0.0000	0.0000	0.0000	0.0000	0.0000	0.0000	0.0000	0.0000	0.0000	0.0000	0.0000	0.0000	0.0000	0.0000	0.0000	0.0000	0.0000	0.0000	0.0000	0.0000	0.0000	0.0000	0.0000	0.0000	0.0000	0.0000	0.0000	0.0000	0.0000	0.0000	0.0000	0.0000	0.0000	0.0000	0.0000	0.0000	0.0000	0.0000	0.0000	0.0000	0.0000	0.0000	0.0000	0.0000	0.0000	0.0000	0.0000	0.0000	0.0000	0.0000	0.0000	0.0000	0.0000	0.0000	0.0000	0.0000	0.0000	0.0000	0.0000	0.0000	0.0000	0.0000	0.0000	0.0000	0.0000	0.0000	0.0000	0.0000	0.0000	0.0000	0.0000	0.0000	0.0000	0.0000	0.0000	0.0000	0.0000	0.0000	0.0000	0.0000	0.0000	0.0000	0.0000	0.0000	0.0000	0.0000	0.0000	0.0000	0.0000	0.0000	0.0000	0.0000	0.0000	0.0000	0.0000	0.0000	0.0000	0.0000	0.0000	0.0000	0.0000	0.0000	0.0000	0.0000	0.0000	0.0000	0.0000	0.0000	0.0000	0.0000	0.0000	0.0000	0.0000	0.0000	0.0000	0.0000	0.0000	0.0000	0.0000	0.0000	0.0000	0.0000	0.0000	0.0000	0.0000	0.0000	0.0000	0.0000	0.0000	0.0000	0.0000	0.0000	0.0000	0.0000	0.0000	0.0000	0.0000	0.0000	0.0000	0.0000	0.0000	0.0000	0.0000	0.0000	0.0000	0.0000	0.0000	0.0000	0.0000	0.0000	0.0000	0.0000	0.0000	0.0000	0.0000	0.0000	0.0000	0.0000	0.0000	0.0000	0.0000	0.0000	0.0000	0.0000	0.0000	0.0000	0.0000	0.0000	0.0000	0.0000	0.0000	0.0000	0.0000	0.0000	0.0000	0.0000	0.0000	0.0000	0.0000	0.0000	0.0000	0.0000	0.0000	0.0000	0.0000	0.0000	0.0000	0.0000	0.0000	0.0000	0.0000	0.0000	0.0000	0.0000	0.0000	0.0000	0.0000	0.0000	0.0000	0.0000	0.0000	0.0000	0.0000	0.0000	0.0000	0.0000	0.0000	0.0000	0.0000	0.0000	0.0000	0.0000	0.0000	0.0000	0.0000	0.0000	0.0000	0.0000	0.0000	0.0000	0.0000	0.0000	0.0000	0.0000	0.0000	0.0000	0.0000	0.0000	0.0000	0.0000	0.0000	0.0000	0.0000	0.0000	0.0000	0.0000	0.0000	0.0000	0.0000	0.0000	0.0000	0.0000	0.0000	0.0000	0.0000	0.0000	0.0000	0.0000	0.0000	0.0000	0.0000	0.0000	0.0000	0.0000	0.0000	0.0000	0.0000	0.0000	0.0000	0.0000	0.0000	0.0000	0.0000	0.0000	0.0000	0.0000	0.0000	0.0000	0.0000	0.0000	0.0000	0.0000	0.0000	0.0000	0.0000	0.0000	0.0000	0.0000	0.0000	0.0000	0.0000	0.0000	0.0000	0.0000	0.0000	0.0000	0.0000	0.0000	0.0000	0.0000	0.0000	0.0000	0.0000	0.0000	0.0000	0.0000	0.0000	0.0000	0.0000	0.0000	0.0000	0.0000	0.0000	0.0000	0.0000	0.0000	0.0000	0.0000	0.0000	0.0000
REACTIVITY:19	0.0000	0.0000	0.0000	0.0000	0.0000	0.0000	0.0000	0.0000	0.0000	0.0000	0.0000	0.0000	0.0000	0.0000	0.0000	0.0000	0.0000	236.0000	0.0000	6.0000	11.0000	2.0000	21.0000	9.0000	0.0000	2.0000	0.0000	5.0000	2.0000	6.0000	1.0000	1.0000	3.0000	9.0000	0.0000	8.0000	1.0000	1.0000	4.0000	2.0000	6.0000	6.0000	12.0000	3.0000	3.0000	3.0000	4.0000	5.0000	3.0000	5.0000	2.0000	0.0000	0.0000	7.0000	5.0000	1.0000	1.0000	0.0000	11.0000	15.0000	3.0000	0.0000	5.0000	1.0000	4.0000	12.0000	23.0000	1.0000	2.0000	2.0000	5.0000	2.0000	1.0000	13.0000	3.0000	2.0000	8.0000	13.0000	1.0000	11.0000	1.0000	5.0000	2.0000	13.0000	5.0000	0.0000	1.0000	1.0000	9.0000	0.0000	2.0000	0.0000	6.0000	0.0000	4.0000	8.0000	3.0000	10.0000	0.0000	3.0000	6.0000	3.0000	3.0000	2.0000	2.0000	1.0000	1.0000	0.0000	1.0000	0.0000	4.0000	1.0000	0.0000	7.0000	4.0000	1.0000	4.0000	4.0000	1.0000	8.0000	5.0000	5.0000	0.0000	22.0000	5.0000	0.0000	4.0000	2.0000	1.0000	3.0000	2.0000	7.0000	19.0000	6.0000	1.0000	4.0000	0.0000	3.0000	1.0000	8.0000	2.0000	4.0000	1.0000	0.0000	2.0000	6.0000	6.0000	3.0000	1.0000	1.0000	44.0000	38.0000	4.0000	3.0000	4.0000	3.0000	10.0000	0.0000	0.0000	3.0000	13.0000	2.0000	1.0000	0.0000	4.0000	0.0000	1.0000	5.0000	4.0000	12.0000	24.0000	0.0000	1.0000	4.0000	2.0000	2.0000	8.0000	0.0000	16.0000	14.0000	3.0000	1.0000	2.0000	0.0000	16.0000	2.0000	0.0000	7.0000	2.0000	1.0000	5.0000	12.0000	13.0000	24.0000	0.0000	1.0000	1.0000	14.0000	6.0000	4.0000	2.0000	3.0000	5.0000	18.0000	9.0000	1.0000	8.0000	1.0000	13.0000	9.0000	13.0000	3.0000	2.0000	1.0000	10.0000	12.0000	3.0000	0.0000	2.0000	7.0000	0.0000	7.0000	0.0000	0.0000	12.0000	3.0000	19.0000	2.0000	6.0000	7.0000	5.0000	2.0000	5.0000	1.0000	15.0000	12.0000	1.0000	10.0000	19.0000	1.0000	1.0000	17.0000	4.0000	0.0000	2.0000	2.0000	3.0000	3.0000	2.0000	0.0000	0.0000	1.0000	2.0000	0.0000	14.0000	17.0000	0.0000	6.0000	0.0000	5.0000	2.0000	5.0000	13.0000	5.0000	1.0000	1.0000	0.0000	3.0000	4.0000	0.0000	11.0000	2.0000	1.0000	8.0000	0.0000	10.0000	0.0000	2.0000	4.0000	3.0000	18.0000	1.0000	0.0000	0.0000	0.0000	0.0000	0.0000	0.0000	0.0000	0.0000	0.0000	0.0000	0.0000	0.0000	0.0000	0.0000	0.0000	0.0000	0.0000	0.0000	0.0000	0.0000	0.0000	0.0000	0.0000	0.0000	0.0000	0.0000	0.0000	0.0000	0.0000	0.0000	0.0000	0.0000	0.0000	0.0000	0.0000	0.0000	0.0000	0.0000	0.0000	0.0000	0.0000	0.0000	0.0000	0.0000	0.0000	0.0000	0.0000	0.0000	0.0000	0.0000	0.0000	0.0000	0.0000	0.0000	0.0000	0.0000	0.0000	0.0000	0.0000	0.0000	0.0000	0.0000	0.0000	0.0000	0.0000	0.0000	0.0000	0.0000	0.0000	0.0000	0.0000	0.0000	0.0000	0.0000	0.0000	0.0000	0.0000	0.0000	0.0000	0.0000	0.0000	0.0000	0.0000	0.0000	0.0000	0.0000	0.0000	0.0000	0.0000	0.0000	0.0000	0.0000	0.0000	0.0000	0.0000	0.0000	0.0000	0.0000	0.0000	0.0000	0.0000	0.0000	0.0000	0.0000	0.0000	0.0000	0.0000	0.0000	0.0000	0.0000	0.0000	0.0000	0.0000	0.0000	0.0000	0.0000	0.0000	0.0000	0.0000	0.0000	0.0000	0.0000	0.0000	0.0000	0.0000	0.0000	0.0000	0.0000	0.0000	0.0000	0.0000	0.0000	0.0000	0.0000	0.0000	0.0000	0.0000	0.0000	0.0000	0.0000	0.0000	0.0000	0.0000	0.0000	0.0000	0.0000	0.0000	0.0000	0.0000	0.0000	0.0000	0.0000	0.0000	0.0000	0.0000	0.0000	0.0000	0.0000	0.0000	0.0000	0.0000	0.0000	0.0000	0.0000	0.0000	0.0000	0.0000	0.0000	0.0000	0.0000	0.0000	0.0000	0.0000	0.0000	0.0000	0.0000	0.0000	0.0000	0.0000	0.0000	0.0000	0.0000	0.0000	0.0000	0.0000	0.0000	0.0000	0.0000	0.0000	0.0000	0.0000	0.0000	0.0000	0.0000	0.0000	0.0000	0.0000	0.0000	0.0000	0.0000	0.0000	0.0000	0.0000	0.0000	0.0000	0.0000	0.0000	0.0000	0.0000	0.0000	0.0000	0.0000	0.0000	0.0000	0.0000	0.0000	0.0000	0.0000	0.0000	0.0000	0.0000	0.0000	0.0000	0.0000	0.0000	0.0000	0.0000	0.0000	0.0000	0.0000	0.0000	0.0000	0.0000	0.0000	0.0000	0.0000	0.0000	0.0000	0.0000	0.0000	0.0000	0.0000	0.0000	0.0000	0.0000	0.0000	0.0000	0.0000	0.0000	0.0000	0.0000	0.0000	0.0000	0.0000	0.0000	0.0000	0.0000	0.0000	0.0000	0.0000	0.0000	0.0000	0.0000	0.0000	0.0000	0.0000	0.0000	0.0000	0.0000	0.0000	0.0000	0.0000	0.0000	0.0000	0.0000	0.0000	0.0000	0.0000	0.0000	0.0000	0.0000	0.0000	0.0000
REACTIVITY:20	0.0000	0.0000	0.0000	0.0000	0.0000	0.0000	0.0000	0.0000	0.0000	0.0000	0.0000	0.0000	0.0000	0.0000	0.0000	0.0000	0.0000	0.0000	2934.0000	0.0000	88.0000	14.0000	221.0000	31.0000	15.0000	33.0000	23.0000	25.0000	39.0000	48.0000	15.0000	9.0000	12.0000	220.0000	22.0000	30.0000	22.0000	27.0000	23.0000	42.0000	73.0000	28.0000	18.0000	27.0000	9.0000	26.0000	66.0000	55.0000	15.0000	65.0000	9.0000	19.0000	11.0000	43.0000	53.0000	28.0000	41.0000	16.0000	131.0000	162.0000	26.0000	25.0000	154.0000	23.0000	15.0000	140.0000	181.0000	19.0000	23.0000	42.0000	14.0000	32.0000	16.0000	210.0000	17.0000	41.0000	122.0000	239.0000	16.0000	105.0000	22.0000	28.0000	14.0000	126.0000	100.0000	16.0000	18.0000	9.0000	98.0000	12.0000	36.0000	15.0000	59.0000	13.0000	123.0000	54.0000	43.0000	132.0000	23.0000	34.0000	68.0000	31.0000	33.0000	34.0000	27.0000	25.0000	30.0000	18.0000	44.0000	23.0000	48.0000	14.0000	30.0000	81.0000	25.0000	34.0000	29.0000	37.0000	35.0000	42.0000	25.0000	24.0000	8.0000	218.0000	38.0000	17.0000	28.0000	19.0000	6.0000	16.0000	13.0000	100.0000	296.0000	51.0000	10.0000	34.0000	9.0000	31.0000	13.0000	96.0000	10.0000	36.0000	17.0000	19.0000	25.0000	28.0000	131.0000	15.0000	29.0000	38.0000	504.0000	465.0000	40.0000	31.0000	30.0000	33.0000	255.0000	12.0000	11.0000	28.0000	138.0000	28.0000	22.0000	27.0000	46.0000	7.0000	12.0000	44.0000	68.0000	120.0000	135.0000	14.0000	21.0000	10.0000	15.0000	22.0000	64.0000	8.0000	244.0000	166.0000	27.0000	34.0000	16.0000	14.0000	137.0000	10.0000	19.0000	27.0000	43.0000	20.0000	90.0000	195.0000	241.0000	233.0000	11.0000	5.0000	9.0000	203.0000	160.0000	28.0000	27.0000	54.0000	106.0000	197.0000	111.0000	20.0000	139.0000	26.0000	113.0000	131.0000	139.0000	18.0000	22.0000	50.0000	126.0000	191.0000	20.0000	19.0000	20.0000	70.0000	8.0000	80.0000	14.0000	13.0000	225.0000	21.0000	197.0000	23.0000	60.0000	24.0000	65.0000	21.0000	82.0000	10.0000	155.0000	126.0000	31.0000	131.0000	214.0000	26.0000	9.0000	269.0000	24.0000	28.0000	41.0000	12.0000	16.0000	19.0000	18.0000	15.0000	5.0000	23.0000	28.0000	8.0000	125.0000	194.0000	5.0000	61.0000	4.0000	86.0000	7.0000	38.0000	159.0000	41.0000	14.0000	2.0000	18.0000	35.0000	71.0000	6.0000	132.0000	18.0000	18.0000	78.0000	8.0000	93.0000	7.0000	16.0000	20.0000	69.0000	115.0000	8.0000	1.0000	0.0000	0.0000	0.0000	1.0000	0.0000	0.0000	0.0000	0.0000	1.0000	0.0000	0.0000	0.0000	0.0000	0.0000	1.0000	0.0000	0.0000	0.0000	0.0000	0.0000	0.0000	0.0000	0.0000	0.0000	0.0000	0.0000	0.0000	0.0000	0.0000	0.0000	0.0000	0.0000	0.0000	0.0000	0.0000	0.0000	0.0000	0.0000	0.0000	0.0000	0.0000	0.0000	0.0000	0.0000	0.0000	0.0000	0.0000	0.0000	0.0000	0.0000	0.0000	0.0000	0.0000	0.0000	0.0000	0.0000	0.0000	0.0000	0.0000	0.0000	0.0000	0.0000	0.0000	0.0000	0.0000	0.0000	0.0000	0.0000	0.0000	0.0000	0.0000	0.0000	0.0000	0.0000	0.0000	0.0000	0.0000	0.0000	0.0000	0.0000	0.0000	0.0000	0.0000	0.0000	0.0000	0.0000	0.0000	0.0000	0.0000	0.0000	0.0000	0.0000	0.0000	0.0000	0.0000	0.0000	0.0000	0.0000	0.0000	0.0000	0.0000	0.0000	0.0000	0.0000	0.0000	0.0000	0.0000	0.0000	0.0000	0.0000	0.0000	0.0000	0.0000	0.0000	0.0000	0.0000	0.0000	0.0000	0.0000	0.0000	0.0000	0.0000	0.0000	0.0000	0.0000	0.0000	0.0000	0.0000	0.0000	0.0000	0.0000	0.0000	0.0000	0.0000	0.0000	0.0000	0.0000	0.0000	0.0000	0.0000	0.0000	0.0000	0.0000	0.0000	0.0000	0.0000	0.0000	0.0000	0.0000	0.0000	0.0000	0.0000	0.0000	0.0000	0.0000	0.0000	0.0000	0.0000	0.0000	0.0000	0.0000	0.0000	0.0000	0.0000	0.0000	0.0000	0.0000	0.0000	0.0000	0.0000	0.0000	0.0000	0.0000	0.0000	0.0000	0.0000	0.0000	0.0000	0.0000	0.0000	0.0000	0.0000	0.0000	0.0000	0.0000	0.0000	0.0000	0.0000	0.0000	0.0000	0.0000	0.0000	0.0000	0.0000	0.0000	0.0000	0.0000	0.0000	0.0000	0.0000	0.0000	0.0000	0.0000	0.0000	0.0000	0.0000	0.0000	0.0000	0.0000	0.0000	0.0000	0.0000	0.0000	0.0000	0.0000	0.0000	0.0000	0.0000	0.0000	0.0000	0.0000	0.0000	0.0000	0.0000	0.0000	0.0000	0.0000	0.0000	0.0000	0.0000	0.0000	0.0000	0.0000	0.0000	0.0000	0.0000	0.0000	0.0000	0.0000	0.0000	0.0000	0.0000	0.0000	0.0000	0.0000	0.0000	0.0000	0.0000	0.0000	0.0000	0.0000	0.0000	0.0000	0.0000	0.0000	0.0000	0.0000	0.0000	0.0000	0.0000	0.0000	0.0000	0.0000	0.0000	0.0000	0.0000	0.0000	0.0000	0.0000	0.0000	0.0000	0.0000	0.0000	0.0000	0.0000	0.0000	0.0000	0.0000	0.0000	0.0000	0.0000	0.0000
REACTIVITY:21	0.0000	0.0000	0.0000	0.0000	0.0000	0.0000	0.0000	0.0000	0.0000	0.0000	0.0000	0.0000	0.0000	0.0000	0.0000	0.0000	0.0000	6.0000	0.0000	934.0000	0.0000	7.0000	84.0000	15.0000	4.0000	14.0000	7.0000	6.0000	3.0000	6.0000	5.0000	5.0000	4.0000	60.0000	2.0000	4.0000	7.0000	12.0000	8.0000	59.0000	14.0000	7.0000	7.0000	5.0000	12.0000	10.0000	18.0000	18.0000	3.0000	13.0000	4.0000	0.0000	1.0000	13.0000	16.0000	8.0000	12.0000	0.0000	59.0000	49.0000	6.0000	3.0000	56.0000	10.0000	11.0000	48.0000	53.0000	4.0000	13.0000	15.0000	5.0000	0.0000	7.0000	61.0000	17.0000	10.0000	34.0000	64.0000	8.0000	26.0000	0.0000	10.0000	7.0000	40.0000	26.0000	7.0000	15.0000	8.0000	44.0000	2.0000	8.0000	6.0000	9.0000	7.0000	34.0000	14.0000	17.0000	59.0000	9.0000	12.0000	22.0000	9.0000	6.0000	14.0000	13.0000	6.0000	7.0000	7.0000	13.0000	8.0000	14.0000	22.0000	10.0000	24.0000	16.0000	10.0000	9.0000	11.0000	6.0000	9.0000	5.0000	9.0000	0.0000	81.0000	12.0000	7.0000	6.0000	6.0000	4.0000	5.0000	13.0000	31.0000	102.0000	16.0000	3.0000	10.0000	2.0000	9.0000	2.0000	21.0000	3.0000	6.0000	6.0000	4.0000	6.0000	11.0000	32.0000	3.0000	11.0000	11.0000	189.0000	146.0000	8.0000	2.0000	4.0000	13.0000	84.0000	5.0000	2.0000	10.0000	37.0000	11.0000	9.0000	6.0000	19.0000	5.0000	8.0000	5.0000	29.0000	40.0000	46.0000	5.0000	3.0000	5.0000	5.0000	10.0000	27.0000	2.0000	71.0000	52.0000	5.0000	10.0000	5.0000	6.0000	49.0000	10.0000	2.0000	11.0000	12.0000	9.0000	27.0000	66.0000	90.0000	87.0000	4.0000	4.0000	3.0000	78.0000	27.0000	12.0000	10.0000	12.0000	36.0000	57.0000	53.0000	4.0000	34.0000	8.0000	28.0000	32.0000	47.0000	15.0000	8.0000	7.0000	37.0000	59.0000	5.0000	12.0000	13.0000	16.0000	1.0000	21.0000	4.0000	1.0000	71.0000	6.0000	54.0000	8.0000	29.0000	5.0000	20.0000	1.0000	16.0000	5.0000	49.0000	33.0000	12.0000	35.0000	65.0000	6.0000	4.0000	72.0000	4.0000	7.0000	10.0000	5.0000	2.0000	4.0000	5.0000	9.0000	1.0000	9.0000	2.0000	0.0000	37.0000	63.0000	1.0000	11.0000	1.0000	34.0000	2.0000	16.0000	43.0000	19.0000	5.0000	0.0000	7.0000	7.0000	12.0000	11.0000	53.0000	6.0000	4.0000	25.0000	0.0000	36.0000	2.0000	2.0000	2.0000	11.0000	34.0000	4.0000	0.0000	0.0000	0.0000	0.0000	0.0000	0.0000	0.0000	1.0000	0.0000	1.0000	0.0000	0.0000	0.0000	0.0000	0.0000	1.0000	0.0000	0.0000	0.0000	0.0000	0.0000	0.0000	0.0000	0.0000	0.0000	0.0000	0.0000	0.0000	0.0000	0.0000	0.0000	0.0000	0.0000	0.0000	0.0000	0.0000	0.0000	0.0000	0.0000	0.0000	0.0000	0.0000	0.0000	0.0000	0.0000	0.0000	0.0000	0.0000	0.0000	0.0000	0.0000	0.0000	0.0000	0.0000	0.0000	0.0000	0.0000	0.0000	0.0000	0.0000	0.0000	0.0000	0.0000	0.0000	0.0000	0.0000	0.0000	0.0000	0.0000	0.0000	0.0000	0.0000	0.0000	0.0000	0.0000	0.0000	0.0000	0.0000	0.0000	0.0000	0.0000	0.0000	0.0000	0.0000	0.0000	0.0000	0.0000	0.0000	0.0000	0.0000	0.0000	0.0000	0.0000	0.0000	0.0000	0.0000	0.0000	0.0000	0.0000	0.0000	0.0000	0.0000	0.0000	0.0000	0.0000	0.0000	0.0000	0.0000	0.0000	0.0000	0.0000	0.0000	0.0000	0.0000	0.0000	0.0000	0.0000	0.0000	0.0000	0.0000	0.0000	0.0000	0.0000	0.0000	0.0000	0.0000	0.0000	0.0000	0.0000	0.0000	0.0000	0.0000	0.0000	0.0000	0.0000	0.0000	0.0000	0.0000	0.0000	0.0000	0.0000	0.0000	0.0000	0.0000	0.0000	0.0000	0.0000	0.0000	0.0000	0.0000	0.0000	0.0000	0.0000	0.0000	0.0000	0.0000	0.0000	0.0000	0.0000	0.0000	0.0000	0.0000	0.0000	0.0000	0.0000	0.0000	0.0000	0.0000	0.0000	0.0000	0.0000	0.0000	0.0000	0.0000	0.0000	0.0000	0.0000	0.0000	0.0000	0.0000	0.0000	0.0000	0.0000	0.0000	0.0000	0.0000	0.0000	0.0000	0.0000	0.0000	0.0000	0.0000	0.0000	0.0000	0.0000	0.0000	0.0000	0.0000	0.0000	0.0000	0.0000	0.0000	0.0000	0.0000	0.0000	0.0000	0.0000	0.0000	0.0000	0.0000	0.0000	0.0000	0.0000	0.0000	0.0000	0.0000	0.0000	0.0000	0.0000	0.0000	0.0000	0.0000	0.0000	0.0000	0.0000	0.0000	0.0000	0.0000	0.0000	0.0000	0.0000	0.0000	0.0000	0.0000	0.0000	0.0000	0.0000	0.0000	0.0000	0.0000	0.0000	0.0000	0.0000	0.0000	0.0000	0.0000	0.0000	0.0000	0.0000	0.0000	0.0000	0.0000	0.0000	0.0000	0.0000	0.0000	0.0000	0.0000	0.0000	0.0000	0.0000	0.0000	0.0000	0.0000	0.0000	0.0000	0.0000	0.0000	0.0000	0.0000	0.0000	0.0000	0.0000	0.0000	0.0000	0.0000	0.0000	0.0000	0.0000	0.0000	0.0000	0.0000	0.0000
REACTIVITY:22	0.0000	0.0000	0.0000	0.0000	0.0000	0.0000	0.0000	0.0000	0.0000	0.0000	0.0000	0.0000	0.0000	0.0000	0.0000	0.0000	0.0000	11.0000	88.0000	0.0000	11687.0000	0.0000	389.0000	110.0000	21.0000	73.0000	38.0000	65.0000	73.0000	182.0000	32.0000	73.0000	45.0000	914.0000	80.0000	77.0000	49.0000	53.0000	137.0000	85.0000	108.0000	54.0000	53.0000	75.0000	48.0000	57.0000	180.0000	93.0000	75.0000	155.0000	45.0000	26.0000	55.0000	121.0000	228.0000	88.0000	94.0000	48.0000	698.0000	698.0000	102.0000	96.0000	529.0000	144.0000	82.0000	614.0000	709.0000	53.0000	154.0000	185.0000	64.0000	180.0000	112.0000	827.0000	91.0000	146.0000	504.0000	915.0000	109.0000	363.0000	96.0000	101.0000	88.0000	428.0000	372.0000	56.0000	117.0000	66.0000	548.0000	63.0000	127.0000	64.0000	165.0000	56.0000	500.0000	222.0000	215.0000	528.0000	86.0000	110.0000	321.0000	120.0000	132.0000	168.0000	124.0000	86.0000	111.0000	74.0000	168.0000	126.0000	203.0000	103.0000	90.0000	370.0000	130.0000	120.0000	107.0000	112.0000	94.0000	123.0000	102.0000	112.0000	46.0000	1043.0000	138.0000	56.0000	90.0000	84.0000	37.0000	52.0000	99.0000	381.0000	1169.0000	226.0000	38.0000	146.0000	48.0000	145.0000	50.0000	315.0000	66.0000	118.0000	56.0000	62.0000	88.0000	132.0000	459.0000	45.0000	151.0000	142.0000	1966.0000	2104.0000	136.0000	123.0000	114.0000	120.0000	947.0000	35.0000	40.0000	114.0000	540.0000	68.0000	67.0000	94.0000	230.0000	38.0000	48.0000	183.0000	273.0000	499.0000	603.0000	45.0000	74.0000	50.0000	52.0000	119.0000	261.0000	74.0000	1056.0000	792.0000	113.0000	148.0000	59.0000	46.0000	672.0000	81.0000	65.0000	110.0000	164.0000	94.0000	477.0000	837.0000	1046.0000	1083.0000	48.0000	44.0000	31.0000	670.0000	609.0000	109.0000	139.0000	161.0000	465.0000	806.0000	438.0000	56.0000	479.0000	112.0000	384.0000	439.0000	557.0000	55.0000	87.0000	184.0000	509.0000	829.0000	67.0000	97.0000	112.0000	309.0000	35.0000	377.0000	67.0000	34.0000	787.0000	59.0000	744.0000	90.0000	306.0000	82.0000	289.0000	69.0000	272.0000	21.0000	722.0000	541.0000	88.0000	532.0000	767.0000	95.0000	38.0000	1120.0000	84.0000	50.0000	120.0000	62.0000	62.0000	98.0000	83.0000	51.0000	15.0000	80.0000	65.0000	15.0000	500.0000	815.0000	27.0000	254.0000	9.0000	281.0000	33.0000	205.0000	587.0000	236.0000	61.0000	24.0000	65.0000	135.0000	273.0000	34.0000	549.0000	83.0000	53.0000	303.0000	24.0000	418.0000	31.0000	49.0000	83.0000	183.0000	501.0000	30.0000	0.0000	2.0000	0.0000	1.0000	2.0000	1.0000	0.0000	1.0000	0.0000	0.0000	0.0000	0.0000	1.0000	4.0000	4.0000	0.0000	3.0000	0.0000	0.0000	0.0000	0.0000	0.0000	0.0000	0.0000	0.0000	0.0000	0.0000	0.0000	0.0000	0.0000	0.0000	0.0000	0.0000	0.0000	0.0000	0.0000	0.0000	0.0000	0.0000	0.0000	0.0000	0.0000	0.0000	0.0000	0.0000	0.0000	0.0000	0.0000	0.0000	0.0000	0.0000	0.0000	0.0000	0.0000	0.0000	0.0000	0.0000	0.0000	0.0000	0.0000	0.0000	0.0000	0.0000	0.0000	0.0000	0.0000	0.0000	0.0000	0.0000	0.0000	0.0000	0.0000	0.0000	0.0000	0.0000	0.0000	0.0000	0.0000	0.0000	0.0000	0.0000	0.0000	0.0000	0.0000	0.0000	0.0000	0.0000	0.0000	0.0000	0.0000	0.0000	0.0000	0.0000	0.0000	0.0000	0.0000	0.0000	0.0000	0.0000	0.0000	0.0000	0.0000	0.0000	0.0000	0.0000	0.0000	0.0000	0.0000	0.0000	0.0000	0.0000	0.0000	0.0000	0.0000	0.0000	0.0000	0.0000	0.0000	0.0000	0.0000	0.0000	0.0000	0.0000	0.0000	0.0000	0.0000	0.0000	0.0000	0.0000	0.0000	0.0000	0.0000	0.0000	0.0000	0.0000	0.0000	0.0000	0.0000	0.0000	0.0000	0.0000	0.0000	0.0000	0.0000	0.0000	0.0000	0.0000	0.0000	0.0000	0.0000	0.0000	0.0000	0.0000	0.0000	0.0000	0.0000	0.0000	0.0000	0.0000	0.0000	0.0000	0.0000	0.0000	0.0000	0.0000	0.0000	0.0000	0.0000	0.0000	0.0000	0.0000	0.0000	0.0000	0.0000	0.0000	0.0000	0.0000	0.0000	0.0000	0.0000	0.0000	0.0000	0.0000	0.0000	0.0000	0.0000	0.0000	0.0000	0.0000	0.0000	0.0000	0.0000	0.0000	0.0000	0.0000	0.0000	0.0000	0.0000	0.0000	0.0000	0.0000	0.0000	0.0000	0.0000	0.0000	0.0000	0.0000	0.0000	0.0000	0.0000	0.0000	0.0000	0.0000	0.0000	0.0000	0.0000	0.0000	0.0000	0.0000	0.0000	0.0000	0.0000	0.0000	0.0000	0.0000	0.0000	0.0000	0.0000	0.0000	0.0000	0.0000	0.0000	0.0000	0.0000	0.0000	0.0000	0.0000	0.0000	0.0000	0.0000	0.0000	0.0000	0.0000	0.0000	0.0000	0.0000	0.0000	0.0000	0.0000	0.0000	0.0000	0.0000	0.0000	0.0000	0.0000	0.0000	0.0000	0.0000	0.0000	0.0000	0.0000	0.0000	0.0000	0.0000	0.0000	0.0000	0.0000	0.0000	0.0000	0.0000	0.0000	0.0000	0.0000	0.0000	0.0000	0.0000	0.0000	0.0000	0.0000	0.0000	0.0000	0.0000	0.0000
REACTIVITY:23	0.0000	0.0000	0.0000	0.0000	0.0000	0.0000	0.0000	0.0000	0.0000	0.0000	0.0000	0.0000	0.0000	0.0000	0.0000	0.0000	0.0000	2.0000	14.0000	7.0000	0.0000	2083.0000	0.0000	23.0000	6.0000	20.0000	8.0000	2.0000	14.0000	23.0000	10.0000	12.0000	5.0000	176.0000	14.0000	11.0000	13.0000	13.0000	11.0000	10.0000	12.0000	9.0000	16.0000	10.0000	6.0000	10.0000	19.0000	11.0000	11.0000	27.0000	6.0000	5.0000	5.0000	18.0000	28.0000	9.0000	24.0000	6.0000	150.0000	118.0000	22.0000	14.0000	121.0000	20.0000	15.0000	119.0000	114.0000	12.0000	22.0000	28.0000	17.0000	28.0000	15.0000	136.0000	20.0000	31.0000	89.0000	148.0000	8.0000	74.0000	18.0000	18.0000	20.0000	88.0000	58.0000	15.0000	17.0000	10.0000	98.0000	14.0000	25.0000	7.0000	45.0000	8.0000	76.0000	40.0000	39.0000	93.0000	20.0000	21.0000	64.0000	14.0000	32.0000	30.0000	31.0000	22.0000	13.0000	20.0000	21.0000	32.0000	35.0000	13.0000	12.0000	66.0000	14.0000	17.0000	27.0000	24.0000	16.0000	13.0000	24.0000	19.0000	9.0000	169.0000	30.0000	14.0000	13.0000	16.0000	9.0000	4.0000	17.0000	66.0000	200.0000	44.0000	17.0000	26.0000	10.0000	31.0000	12.0000	50.0000	14.0000	23.0000	22.0000	18.0000	14.0000	27.0000	61.0000	11.0000	34.0000	23.0000	349.0000	308.0000	18.0000	14.0000	19.0000	19.0000	188.0000	2.0000	8.0000	30.0000	91.0000	24.0000	11.0000	19.0000	41.0000	6.0000	8.0000	36.0000	58.0000	84.0000	100.0000	9.0000	15.0000	7.0000	12.0000	13.0000	75.0000	11.0000	202.0000	151.0000	26.0000	19.0000	21.0000	13.0000	107.0000	24.0000	15.0000	14.0000	25.0000	14.0000	85.0000	176.0000	173.0000	196.0000	6.0000	12.0000	7.0000	133.0000	92.0000	25.0000	20.0000	20.0000	71.0000	121.0000	101.0000	8.0000	86.0000	16.0000	71.0000	54.0000	98.0000	20.0000	19.0000	34.0000	111.0000	142.0000	10.0000	23.0000	18.0000	50.0000	18.0000	51.0000	15.0000	3.0000	150.0000	11.0000	144.0000	16.0000	68.0000	15.0000	56.0000	16.0000	51.0000	9.0000	116.0000	85.0000	9.0000	104.0000	133.0000	16.0000	6.0000	216.0000	11.0000	11.0000	11.0000	9.0000	8.0000	10.0000	8.0000	11.0000	6.0000	13.0000	12.0000	4.0000	84.0000	155.0000	3.0000	38.0000	3.0000	60.0000	2.0000	25.0000	124.0000	31.0000	9.0000	3.0000	8.0000	18.0000	50.0000	4.0000	91.0000	11.0000	5.0000	57.0000	5.0000	61.0000	6.0000	9.0000	12.0000	25.0000	91.0000	9.0000	0.0000	0.0000	0.0000	0.0000	0.0000	0.0000	1.0000	0.0000	0.0000	0.0000	0.0000	1.0000	0.0000	0.0000	1.0000	0.0000	0.0000	0.0000	0.0000	0.0000	0.0000	0.0000	0.0000	0.0000	0.0000	0.0000	0.0000	0.0000	0.0000	0.0000	0.0000	0.0000	0.0000	0.0000	0.0000	0.0000	0.0000	0.0000	0.0000	0.0000	0.0000	0.0000	0.0000	0.0000	0.0000	0.0000	0.0000	0.0000	0.0000	0.0000	0.0000	0.0000	0.0000	0.0000	0.0000	0.0000	0.0000	0.0000	0.0000	0.0000	0.0000	0.0000	0.0000	0.0000	0.0000	0.0000	0.0000	0.0000	0.0000	0.0000	0.0000	0.0000	0.0000	0.0000	0.0000	0.0000	0.0000	0.0000	0.0000	0.0000	0.0000	0.0000	0.0000	0.0000	0.0000	0.0000	0.0000	0.0000	0.0000	0.0000	0.0000	0.0000	0.0000	0.0000	0.0000	0.0000	0.0000	0.0000	0.0000	0.0000	0.0000	0.0000	0.0000	0.0000	0.0000	0.0000	0.0000	0.0000	0.0000	0.0000	0.0000	0.0000	0.0000	0.0000	0.0000	0.0000	0.0000	0.0000	0.0000	0.0000	0.0000	0.0000	0.0000	0.0000	0.0000	0.0000	0.0000	0.0000	0.0000	0.0000	0.0000	0.0000	0.0000	0.0000	0.0000	0.0000	0.0000	0.0000	0.0000	0.0000	0.0000	0.0000	0.0000	0.0000	0.0000	0.0000	0.0000	0.0000	0.0000	0.0000	0.0000	0.0000	0.0000	0.0000	0.0000	0.0000	0.0000	0.0000	0.0000	0.0000	0.0000	0.0000	0.0000	0.0000	0.0000	0.0000	0.0000	0.0000	0.0000	0.0000	0.0000	0.0000	0.0000	0.0000	0.0000	0.0000	0.0000	0.0000	0.0000	0.0000	0.0000	0.0000	0.0000	0.0000	0.0000	0.0000	0.0000	0.0000	0.0000	0.0000	0.0000	0.0000	0.0000	0.0000	0.0000	0.0000	0.0000	0.0000	0.0000	0.0000	0.0000	0.0000	0.0000	0.0000	0.0000	0.0000	0.0000	0.0000	0.0000	0.0000	0.0000	0.0000	0.0000	0.0000	0.0000	0.0000	0.0000	0.0000	0.0000	0.0000	0.0000	0.0000	0.0000	0.0000	0.0000	0.0000	0.0000	0.0000	0.0000	0.0000	0.0000	0.0000	0.0000	0.0000	0.0000	0.0000	0.0000	0.0000	0.0000	0.0000	0.0000	0.0000	0.0000	0.0000	0.0000	0.0000	0.0000	0.0000	0.0000	0.0000	0.0000	0.0000	0.0000	0.0000	0.0000	0.0000	0.0000	0.0000	0.0000	0.0000	0.0000	0.0000	0.0000	0.0000	0.0000	0.0000	0.0000	0.0000	0.0000	0.0000	0.0000	0.0000	0.0000	0.0000	0.0000	0.0000	0.0000	0.0000	0.0000	0.0000	0.0000	0.0000	0.0000
REACTIVITY:24	0.0000	0.0000	0.0000	0.0000	0.0000	0.0000	0.0000	0.0000	0.0000	0.0000	0.0000	0.0000	0.0000	0.0000	0.0000	0.0000	0.0000	21.0000	221.0000	84.0000	389.0000	0.0000	26037.0000	0.0000	69.0000	165.0000	76.0000	91.0000	248.0000	429.0000	102.0000	160.0000	125.0000	2055.0000	168.0000	106.0000	110.0000	222.0000	226.0000	171.0000	183.0000	115.0000	127.0000	153.0000	96.0000	122.0000	314.0000	130.0000	127.0000	340.0000	99.0000	88.0000	83.0000	330.0000	486.0000	167.0000	171.0000	137.0000	1645.0000	1599.0000	219.0000	173.0000	1282.0000	261.0000	180.0000	1238.0000	1538.0000	135.0000	393.0000	368.0000	138.0000	447.0000	235.0000	1877.0000	206.0000	330.0000	1110.0000	2070.0000	161.0000	796.0000	204.0000	214.0000	154.0000	989.0000	703.0000	174.0000	255.0000	134.0000	1076.0000	194.0000	301.0000	159.0000	402.0000	111.0000	973.0000	512.0000	482.0000	1265.0000	222.0000	289.0000	656.0000	294.0000	248.0000	319.0000	273.0000	218.0000	202.0000	213.0000	340.0000	273.0000	484.0000	241.0000	238.0000	779.0000	268.0000	304.0000	281.0000	290.0000	239.0000	260.0000	250.0000	249.0000	137.0000	2326.0000	330.0000	133.0000	202.0000	197.0000	103.0000	145.0000	136.0000	843.0000	2626.0000	541.0000	133.0000	364.0000	97.0000	347.0000	113.0000	710.0000	136.0000	253.0000	148.0000	169.0000	222.0000	314.0000	1063.0000	100.0000	293.0000	267.0000	4370.0000	4495.0000	340.0000	202.0000	253.0000	279.0000	2082.0000	94.0000	109.0000	262.0000	1165.0000	140.0000	178.0000	200.0000	541.0000	97.0000	121.0000	437.0000	630.0000	1191.0000	1361.0000	107.0000	174.0000	132.0000	122.0000	255.0000	667.0000	145.0000	2457.0000	1733.0000	247.0000	237.0000	142.0000	128.0000	1455.0000	218.0000	155.0000	232.0000	328.0000	215.0000	999.0000	1812.0000	2313.0000	2524.0000	75.0000	98.0000	70.0000	1521.0000	1294.0000	252.0000	235.0000	241.0000	1057.0000	1692.0000	952.0000	121.0000	1152.0000	229.0000	822.0000	925.0000	1167.0000	214.0000	189.0000	434.0000	1162.0000	1832.0000	172.0000	232.0000	233.0000	661.0000	88.0000	677.0000	136.0000	73.0000	1923.0000	144.0000	1604.0000	199.0000	722.0000	248.0000	711.0000	177.0000	655.0000	79.0000	1605.0000	1230.0000	159.0000	1122.0000	1709.0000	206.0000	104.0000	2515.0000	191.0000	153.0000	290.0000	141.0000	148.0000	157.0000	186.0000	116.0000	44.0000	189.0000	129.0000	65.0000	1042.0000	1794.0000	44.0000	509.0000	50.0000	684.0000	100.0000	407.0000	1316.0000	508.0000	126.0000	47.0000	116.0000	272.0000	509.0000	58.0000	1280.0000	193.0000	120.0000	635.0000	65.0000	814.0000	80.0000	113.0000	145.0000	374.0000	1215.0000	68.0000	4.0000	0.0000	0.0000	0.0000	0.0000	1.0000	0.0000	2.0000	4.0000	1.0000	3.0000	1.0000	3.0000	8.0000	1.0000	2.0000	4.0000	0.0000	0.0000	0.0000	0.0000	0.0000	0.0000	0.0000	0.0000	0.0000	0.0000	0.0000	0.0000	0.0000	0.0000	0.0000	0.0000	0.0000	0.0000	0.0000	0.0000	0.0000	0.0000	0.0000	0.0000	0.0000	0.0000	0.0000	0.0000	0.0000	0.0000	0.0000	0.0000	0.0000	0.0000	0.0000	0.0000	0.0000	0.0000	0.0000	0.0000	0.0000	0.0000	0.0000	0.0000	0.0000	0.0000	0.0000	0.0000	0.0000	0.0000	0.0000	0.0000	0.0000	0.0000	0.0000	0.0000	0.0000	0.0000	0.0000	0.0000	0.0000	0.0000	0.0000	0.0000	0.0000	0.0000	0.0000	0.0000	0.0000	0.0000	0.0000	0.0000	0.0000	0.0000	0.0000	0.0000	0.0000	0.0000	0.0000	0.0000	0.0000	0.0000	0.0000	0.0000	0.0000	0.0000	0.0000	0.0000	0.0000	0.0000	0.0000	0.0000	0.0000	0.0000	0.0000	0.0000	0.0000	0.0000	0.0000	0.0000	0.0000	0.0000	0.0000	0.0000	0.0000	0.0000	0.0000	0.0000	0.0000	0.0000	0.0000	0.0000	0.0000	0.0000	0.0000	0.0000	0.0000	0.0000	0.0000	0.0000	0.0000	0.0000	0.0000	0.0000	0.0000	0.0000	0.0000	0.0000	0.0000	0.0000	0.0000	0.0000	0.0000	0.0000	0.0000	0.0000	0.0000	0.0000	0.0000	0.0000	0.0000	0.0000	0.0000	0.0000	0.0000	0.0000	0.0000	0.0000	0.0000	0.0000	0.0000	0.0000	0.0000	0.0000	0.0000	0.0000	0.0000	0.0000	0.0000	0.0000	0.0000	0.0000	0.0000	0.0000	0.0000	0.0000	0.0000	0.0000	0.0000	0.0000	0.0000	0.0000	0.0000	0.0000	0.0000	0.0000	0.0000	0.0000	0.0000	0.0000	0.0000	0.0000	0.0000	0.0000	0.0000	0.0000	0.0000	0.0000	0.0000	0.0000	0.0000	0.0000	0.0000	0.0000	0.0000	0.0000	0.0000	0.0000	0.0000	0.0000	0.0000	0.0000	0.0000	0.0000	0.0000	0.0000	0.0000	0.0000	0.0000	0.0000	0.0000	0.0000	0.0000	0.0000	0.0000	0.0000	0.0000	0.0000	0.0000	0.0000	0.0000	0.0000	0.0000	0.0000	0.0000	0.0000	0.0000	0.0000	0.0000	0.0000	0.0000	0.0000	0.0000	0.0000	0.0000	0.0000	0.0000	0.0000	0.0000	0.0000	0.0000	0.0000	0.0000	0.0000	0.0000	0.0000	0.0000	0.0000	0.0000	0.0000	0.0000	0.0000	0.0000	0.0000	0.0000	0.0000	0.0000	0.0000	0.0000	0.0000	0.0000	0.0000	0.0000	0.0000	0.0000	0.0000
REACTIVITY:25	0.0000	0.0000	0.0000	0.0000	0.0000	0.0000	0.0000	0.0000	0.0000	0.0000	0.0000	0.0000	0.0000	0.0000	0.0000	0.0000	0.0000	9.0000	31.0000	15.0000	110.0000	23.0000	0.0000	3462.0000	0.0000	24.0000	13.0000	6.0000	30.0000	60.0000	12.0000	15.0000	21.0000	268.0000	13.0000	11.0000	25.0000	20.0000	27.0000	18.0000	26.0000	13.0000	26.0000	15.0000	13.0000	12.0000	53.0000	20.0000	17.0000	47.0000	21.0000	9.0000	10.0000	43.0000	66.0000	14.0000	31.0000	12.0000	195.0000	237.0000	29.0000	34.0000	152.0000	37.0000	28.0000	166.0000	231.0000	11.0000	42.0000	42.0000	22.0000	56.0000	35.0000	213.0000	34.0000	39.0000	127.0000	254.0000	29.0000	101.0000	33.0000	27.0000	30.0000	124.0000	105.0000	27.0000	29.0000	21.0000	112.0000	32.0000	38.0000	30.0000	56.0000	13.0000	146.0000	57.0000	65.0000	180.0000	29.0000	41.0000	90.0000	29.0000	40.0000	50.0000	37.0000	24.0000	36.0000	18.0000	55.0000	35.0000	49.0000	39.0000	33.0000	130.0000	28.0000	35.0000	31.0000	45.0000	32.0000	46.0000	31.0000	32.0000	13.0000	290.0000	49.0000	25.0000	21.0000	30.0000	14.0000	19.0000	29.0000	141.0000	296.0000	69.0000	16.0000	30.0000	15.0000	39.0000	15.0000	88.0000	22.0000	29.0000	19.0000	16.0000	29.0000	41.0000	147.0000	9.0000	39.0000	34.0000	583.0000	549.0000	47.0000	29.0000	39.0000	53.0000	231.0000	7.0000	10.0000	39.0000	150.0000	20.0000	25.0000	23.0000	50.0000	15.0000	19.0000	62.0000	71.0000	146.0000	185.0000	15.0000	25.0000	19.0000	16.0000	43.0000	98.0000	18.0000	287.0000	238.0000	27.0000	17.0000	16.0000	21.0000	169.0000	12.0000	20.0000	29.0000	39.0000	27.0000	131.0000	238.0000	308.0000	302.0000	12.0000	14.0000	9.0000	190.0000	185.0000	25.0000	42.0000	46.0000	143.0000	229.0000	123.0000	29.0000	156.0000	34.0000	113.0000	115.0000	171.0000	20.0000	30.0000	59.0000	113.0000	239.0000	16.0000	21.0000	20.0000	79.0000	15.0000	116.0000	14.0000	4.0000	222.0000	18.0000	208.0000	22.0000	108.0000	26.0000	87.0000	27.0000	76.0000	16.0000	226.0000	169.0000	26.0000	117.0000	254.0000	24.0000	11.0000	337.0000	22.0000	26.0000	38.0000	23.0000	11.0000	26.0000	20.0000	13.0000	10.0000	34.0000	15.0000	9.0000	145.0000	239.0000	4.0000	52.0000	6.0000	84.0000	8.0000	57.0000	171.0000	77.0000	15.0000	2.0000	26.0000	24.0000	63.0000	10.0000	159.0000	21.0000	16.0000	55.0000	4.0000	106.0000	8.0000	17.0000	24.0000	47.0000	142.0000	7.0000	0.0000	0.0000	0.0000	0.0000	0.0000	0.0000	0.0000	0.0000	0.0000	0.0000	0.0000	1.0000	3.0000	1.0000	0.0000	0.0000	1.0000	0.0000	0.0000	0.0000	0.0000	0.0000	0.0000	0.0000	0.0000	0.0000	0.0000	0.0000	0.0000	0.0000	0.0000	0.0000	0.0000	0.0000	0.0000	0.0000	0.0000	0.0000	0.0000	0.0000	0.0000	0.0000	0.0000	0.0000	0.0000	0.0000	0.0000	0.0000	0.0000	0.0000	0.0000	0.0000	0.0000	0.0000	0.0000	0.0000	0.0000	0.0000	0.0000	0.0000	0.0000	0.0000	0.0000	0.0000	0.0000	0.0000	0.0000	0.0000	0.0000	0.0000	0.0000	0.0000	0.0000	0.0000	0.0000	0.0000	0.0000	0.0000	0.0000	0.0000	0.0000	0.0000	0.0000	0.0000	0.0000	0.0000	0.0000	0.0000	0.0000	0.0000	0.0000	0.0000	0.0000	0.0000	0.0000	0.0000	0.0000	0.0000	0.0000	0.0000	0.0000	0.0000	0.0000	0.0000	0.0000	0.0000	0.0000	0.0000	0.0000	0.0000	0.0000	0.0000	0.0000	0.0000	0.0000	0.0000	0.0000	0.0000	0.0000	0.0000	0.0000	0.0000	0.0000	0.0000	0.0000	0.0000	0.0000	0.0000	0.0000	0.0000	0.0000	0.0000	0.0000	0.0000	0.0000	0.0000	0.0000	0.0000	0.0000	0.0000	0.0000	0.0000	0.0000	0.0000	0.0000	0.0000	0.0000	0.0000	0.0000	0.0000	0.0000	0.0000	0.0000	0.0000	0.0000	0.0000	0.0000	0.0000	0.0000	0.0000	0.0000	0.0000	0.0000	0.0000	0.0000	0.0000	0.0000	0.0000	0.0000	0.0000	0.0000	0.0000	0.0000	0.0000	0.0000	0.0000	0.0000	0.0000	0.0000	0.0000	0.0000	0.0000	0.0000	0.0000	0.0000	0.0000	0.0000	0.0000	0.0000	0.0000	0.0000	0.0000	0.0000	0.0000	0.0000	0.0000	0.0000	0.0000	0.0000	0.0000	0.0000	0.0000	0.0000	0.0000	0.0000	0.0000	0.0000	0.0000	0.0000	0.0000	0.0000	0.0000	0.0000	0.0000	0.0000	0.0000	0.0000	0.0000	0.0000	0.0000	0.0000	0.0000	0.0000	0.0000	0.0000	0.0000	0.0000	0.0000	0.0000	0.0000	0.0000	0.0000	0.0000	0.0000	0.0000	0.0000	0.0000	0.0000	0.0000	0.0000	0.0000	0.0000	0.0000	0.0000	0.0000	0.0000	0.0000	0.0000	0.0000	0.0000	0.0000	0.0000	0.0000	0.0000	0.0000	0.0000	0.0000	0.0000	0.0000	0.0000	0.0000	0.0000	0.0000	0.0000	0.0000	0.0000	0.0000	0.0000	0.0000	0.0000	0.0000	0.0000	0.0000	0.0000	0.0000	0.0000	0.0000	0.0000	0.0000	0.0000	0.0000	0.0000	0.0000
REACTIVITY:26	0.0000	0.0000	0.0000	0.0000	0.0000	0.0000	0.0000	0.0000	0.0000	0.0000	0.0000	0.0000	0.0000	0.0000	0.0000	0.0000	0.0000	0.0000	15.0000	4.0000	21.0000	6.0000	69.0000	0.0000	742.0000	0.0000	5.0000	11.0000	6.0000	9.0000	1.0000	2.0000	1.0000	54.0000	6.0000	9.0000	3.0000	107.0000	19.0000	0.0000	6.0000	3.0000	9.0000	2.0000	3.0000	4.0000	8.0000	6.0000	4.0000	13.0000	4.0000	1.0000	0.0000	11.0000	12.0000	9.0000	9.0000	4.0000	45.0000	34.0000	3.0000	7.0000	24.0000	6.0000	2.0000	35.0000	34.0000	3.0000	7.0000	9.0000	3.0000	8.0000	7.0000	42.0000	9.0000	12.0000	30.0000	59.0000	9.0000	26.0000	4.0000	8.0000	3.0000	29.0000	20.0000	6.0000	9.0000	4.0000	40.0000	1.0000	18.0000	5.0000	12.0000	4.0000	16.0000	20.0000	13.0000	41.0000	12.0000	6.0000	17.0000	14.0000	10.0000	12.0000	9.0000	3.0000	8.0000	15.0000	3.0000	10.0000	12.0000	6.0000	4.0000	29.0000	7.0000	4.0000	6.0000	4.0000	6.0000	8.0000	8.0000	8.0000	0.0000	70.0000	3.0000	2.0000	6.0000	9.0000	3.0000	2.0000	2.0000	23.0000	59.0000	15.0000	7.0000	13.0000	0.0000	7.0000	1.0000	19.0000	6.0000	8.0000	3.0000	2.0000	8.0000	11.0000	22.0000	4.0000	9.0000	11.0000	122.0000	107.0000	5.0000	2.0000	9.0000	7.0000	48.0000	6.0000	0.0000	4.0000	27.0000	5.0000	8.0000	3.0000	25.0000	4.0000	1.0000	19.0000	15.0000	25.0000	24.0000	1.0000	5.0000	0.0000	5.0000	5.0000	20.0000	6.0000	70.0000	51.0000	7.0000	4.0000	4.0000	2.0000	41.0000	3.0000	2.0000	15.0000	8.0000	8.0000	19.0000	41.0000	58.0000	67.0000	1.0000	3.0000	4.0000	41.0000	36.0000	6.0000	7.0000	6.0000	37.0000	47.0000	21.0000	4.0000	35.0000	4.0000	27.0000	28.0000	45.0000	3.0000	4.0000	5.0000	35.0000	39.0000	10.0000	4.0000	9.0000	19.0000	0.0000	18.0000	4.0000	3.0000	69.0000	2.0000	44.0000	5.0000	21.0000	3.0000	20.0000	3.0000	11.0000	5.0000	53.0000	35.0000	3.0000	39.0000	48.0000	5.0000	1.0000	70.0000	7.0000	5.0000	11.0000	2.0000	4.0000	6.0000	10.0000	5.0000	2.0000	12.0000	3.0000	2.0000	39.0000	53.0000	0.0000	13.0000	4.0000	23.0000	4.0000	8.0000	34.0000	12.0000	2.0000	5.0000	3.0000	11.0000	19.0000	6.0000	32.0000	3.0000	4.0000	21.0000	0.0000	19.0000	4.0000	3.0000	6.0000	9.0000	30.0000	1.0000	0.0000	0.0000	0.0000	0.0000	0.0000	0.0000	0.0000	0.0000	0.0000	0.0000	0.0000	0.0000	0.0000	1.0000	0.0000	0.0000	0.0000	0.0000	0.0000	0.0000	0.0000	0.0000	0.0000	0.0000	0.0000	0.0000	0.0000	0.0000	0.0000	0.0000	0.0000	0.0000	0.0000	0.0000	0.0000	0.0000	0.0000	0.0000	0.0000	0.0000	0.0000	0.0000	0.0000	0.0000	0.0000	0.0000	0.0000	0.0000	0.0000	0.0000	0.0000	0.0000	0.0000	0.0000	0.0000	0.0000	0.0000	0.0000	0.0000	0.0000	0.0000	0.0000	0.0000	0.0000	0.0000	0.0000	0.0000	0.0000	0.0000	0.0000	0.0000	0.0000	0.0000	0.0000	0.0000	0.0000	0.0000	0.0000	0.0000	0.0000	0.0000	0.0000	0.0000	0.0000	0.0000	0.0000	0.0000	0.0000	0.0000	0.0000	0.0000	0.0000	0.0000	0.0000	0.0000	0.0000	0.0000	0.0000	0.0000	0.0000	0.0000	0.0000	0.0000	0.0000	0.0000	0.0000	0.0000	0.0000	0.0000	0.0000	0.0000	0.0000	0.0000	0.0000	0.0000	0.0000	0.0000	0.0000	0.0000	0.0000	0.0000	0.0000	0.0000	0.0000	0.0000	0.0000	0.0000	0.0000	0.0000	0.0000	0.0000	0.0000	0.0000	0.0000	0.0000	0.0000	0.0000	0.0000	0.0000	0.0000	0.0000	0.0000	0.0000	0.0000	0.0000	0.0000	0.0000	0.0000	0.0000	0.0000	0.0000	0.0000	0.0000	0.0000	0.0000	0.0000	0.0000	0.0000	0.0000	0.0000	0.0000	0.0000	0.0000	0.0000	0.0000	0.0000	0.0000	0.0000	0.0000	0.0000	0.0000	0.0000	0.0000	0.0000	0.0000	0.0000	0.0000	0.0000	0.0000	0.0000	0.0000	0.0000	0.0000	0.0000	0.0000	0.0000	0.0000	0.0000	0.0000	0.0000	0.0000	0.0000	0.0000	0.0000	0.0000	0.0000	0.0000	0.0000	0.0000	0.0000	0.0000	0.0000	0.0000	0.0000	0.0000	0.0000	0.0000	0.0000	0.0000	0.0000	0.0000	0.0000	0.0000	0.0000	0.0000	0.0000	0.0000	0.0000	0.0000	0.0000	0.0000	0.0000	0.0000	0.0000	0.0000	0.0000	0.0000	0.0000	0.0000	0.0000	0.0000	0.0000	0.0000	0.0000	0.0000	0.0000	0.0000	0.0000	0.0000	0.0000	0.0000	0.0000	0.0000	0.0000	0.0000	0.0000	0.0000	0.0000	0.0000	0.0000	0.0000	0.0000	0.0000	0.0000	0.0000	0.0000	0.0000	0.0000	0.0000	0.0000	0.0000	0.0000	0.0000	0.0000	0.0000	0.0000	0.0000	0.0000	0.0000	0.0000	0.0000	0.0000	0.0000	0.0000	0.0000	0.0000	0.0000	0.0000	0.0000	0.0000	0.0000	0.0000	0.0000
REACTIVITY:27	0.0000	0.0000	0.0000	0.0000	0.0000	0.0000	0.0000	0.0000	0.0000	0.0000	0.0000	0.0000	0.0000	0.0000	0.0000	0.0000	0.0000	2.0000	33.0000	14.0000	73.0000	20.0000	165.0000	24.0000	0.0000	1954.0000	0.0000	11.0000	25.0000	24.0000	6.0000	9.0000	10.0000	114.0000	21.0000	41.0000	31.0000	51.0000	21.0000	12.0000	14.0000	24.0000	15.0000	6.0000	14.0000	14.0000	36.0000	27.0000	9.0000	37.0000	12.0000	9.0000	11.0000	30.0000	45.0000	19.0000	25.0000	6.0000	117.0000	110.0000	14.0000	9.0000	92.0000	12.0000	8.0000	73.0000	132.0000	8.0000	13.0000	30.0000	12.0000	29.0000	16.0000	131.0000	17.0000	19.0000	96.0000	153.0000	13.0000	69.0000	23.0000	16.0000	18.0000	78.0000	36.0000	12.0000	16.0000	6.0000	64.0000	5.0000	13.0000	10.0000	24.0000	2.0000	86.0000	37.0000	40.0000	96.0000	25.0000	13.0000	51.0000	15.0000	20.0000	24.0000	18.0000	12.0000	15.0000	10.0000	36.0000	21.0000	37.0000	13.0000	19.0000	62.0000	20.0000	24.0000	14.0000	18.0000	19.0000	21.0000	12.0000	17.0000	3.0000	157.0000	27.0000	10.0000	18.0000	10.0000	7.0000	20.0000	10.0000	65.0000	156.0000	26.0000	7.0000	22.0000	6.0000	32.0000	5.0000	62.0000	9.0000	23.0000	6.0000	11.0000	17.0000	22.0000	84.0000	12.0000	20.0000	19.0000	334.0000	337.0000	37.0000	15.0000	20.0000	25.0000	152.0000	7.0000	6.0000	21.0000	91.0000	16.0000	12.0000	10.0000	34.0000	3.0000	9.0000	30.0000	44.0000	95.0000	91.0000	6.0000	15.0000	7.0000	8.0000	14.0000	43.0000	12.0000	179.0000	122.0000	13.0000	18.0000	15.0000	10.0000	128.0000	12.0000	15.0000	18.0000	18.0000	16.0000	76.0000	141.0000	166.0000	159.0000	4.0000	8.0000	4.0000	121.0000	92.0000	14.0000	14.0000	22.0000	103.0000	114.0000	85.0000	16.0000	95.0000	24.0000	51.0000	63.0000	92.0000	17.0000	13.0000	34.0000	88.0000	117.0000	13.0000	11.0000	14.0000	36.0000	8.0000	48.0000	10.0000	9.0000	127.0000	10.0000	140.0000	16.0000	59.0000	23.0000	56.0000	14.0000	56.0000	5.0000	134.0000	72.0000	15.0000	91.0000	135.0000	17.0000	6.0000	193.0000	12.0000	7.0000	19.0000	5.0000	11.0000	15.0000	13.0000	11.0000	3.0000	10.0000	14.0000	2.0000	95.0000	125.0000	2.0000	49.0000	5.0000	41.0000	8.0000	31.0000	87.0000	33.0000	11.0000	2.0000	6.0000	11.0000	34.0000	6.0000	93.0000	13.0000	6.0000	49.0000	3.0000	66.0000	4.0000	7.0000	8.0000	31.0000	72.0000	3.0000	0.0000	0.0000	0.0000	0.0000	0.0000	0.0000	0.0000	0.0000	0.0000	0.0000	0.0000	0.0000	0.0000	0.0000	0.0000	0.0000	0.0000	0.0000	0.0000	0.0000	0.0000	0.0000	0.0000	0.0000	0.0000	0.0000	0.0000	0.0000	0.0000	0.0000	0.0000	0.0000	0.0000	0.0000	0.0000	0.0000	0.0000	0.0000	0.0000	0.0000	0.0000	0.0000	0.0000	0.0000	0.0000	0.0000	0.0000	0.0000	0.0000	0.0000	0.0000	0.0000	0.0000	0.0000	0.0000	0.0000	0.0000	0.0000	0.0000	0.0000	0.0000	0.0000	0.0000	0.0000	0.0000	0.0000	0.0000	0.0000	0.0000	0.0000	0.0000	0.0000	0.0000	0.0000	0.0000	0.0000	0.0000	0.0000	0.0000	0.0000	0.0000	0.0000	0.0000	0.0000	0.0000	0.0000	0.0000	0.0000	0.0000	0.0000	0.0000	0.0000	0.0000	0.0000	0.0000	0.0000	0.0000	0.0000	0.0000	0.0000	0.0000	0.0000	0.0000	0.0000	0.0000	0.0000	0.0000	0.0000	0.0000	0.0000	0.0000	0.0000	0.0000	0.0000	0.0000	0.0000	0.0000	0.0000	0.0000	0.0000	0.0000	0.0000	0.0000	0.0000	0.0000	0.0000	0.0000	0.0000	0.0000	0.0000	0.0000	0.0000	0.0000	0.0000	0.0000	0.0000	0.0000	0.0000	0.0000	0.0000	0.0000	0.0000	0.0000	0.0000	0.0000	0.0000	0.0000	0.0000	0.0000	0.0000	0.0000	0.0000	0.0000	0.0000	0.0000	0.0000	0.0000	0.0000	0.0000	0.0000	0.0000	0.0000	0.0000	0.0000	0.0000	0.0000	0.0000	0.0000	0.0000	0.0000	0.0000	0.0000	0.0000	0.0000	0.0000	0.0000	0.0000	0.0000	0.0000	0.0000	0.0000	0.0000	0.0000	0.0000	0.0000	0.0000	0.0000	0.0000	0.0000	0.0000	0.0000	0.0000	0.0000	0.0000	0.0000	0.0000	0.0000	0.0000	0.0000	0.0000	0.0000	0.0000	0.0000	0.0000	0.0000	0.0000	0.0000	0.0000	0.0000	0.0000	0.0000	0.0000	0.0000	0.0000	0.0000	0.0000	0.0000	0.0000	0.0000	0.0000	0.0000	0.0000	0.0000	0.0000	0.0000	0.0000	0.0000	0.0000	0.0000	0.0000	0.0000	0.0000	0.0000	0.0000	0.0000	0.0000	0.0000	0.0000	0.0000	0.0000	0.0000	0.0000	0.0000	0.0000	0.0000	0.0000	0.0000	0.0000	0.0000	0.0000	0.0000	0.0000	0.0000	0.0000	0.0000	0.0000	0.0000	0.0000	0.0000	0.0000	0.0000	0.0000	0.0000	0.0000	0.0000	0.0000	0.0000	0.0000	0.0000	0.0000	0.0000	0.0000	0.0000	0.0000	0.0000	0.0000	0.0000	0.0000	0.0000	0.0000	0.0000	0.0000	0.0000
REACTIVITY:28	0.0000	0.0000	0.0000	0.0000	0.0000	0.0000	0.0000	0.0000	0.0000	0.0000	0.0000	0.0000	0.0000	0.0000	0.0000	0.0000	0.0000	0.0000	23.0000	7.0000	38.0000	8.0000	76.0000	13.0000	5.0000	0.0000	1246.0000	0.0000	38.0000	16.0000	1.0000	6.0000	5.0000	87.0000	5.0000	31.0000	11.0000	32.0000	13.0000	3.0000	15.0000	6.0000	8.0000	8.0000	6.0000	13.0000	31.0000	31.0000	5.0000	24.0000	1.0000	4.0000	3.0000	31.0000	21.0000	8.0000	10.0000	2.0000	50.0000	66.0000	7.0000	7.0000	50.0000	19.0000	11.0000	69.0000	84.0000	7.0000	21.0000	26.0000	11.0000	31.0000	7.0000	68.0000	15.0000	21.0000	69.0000	82.0000	8.0000	32.0000	12.0000	20.0000	7.0000	48.0000	48.0000	3.0000	6.0000	2.0000	39.0000	8.0000	12.0000	11.0000	29.0000	8.0000	53.0000	26.0000	23.0000	59.0000	10.0000	16.0000	35.0000	6.0000	9.0000	12.0000	13.0000	14.0000	8.0000	8.0000	17.0000	7.0000	33.0000	8.0000	14.0000	39.0000	17.0000	12.0000	19.0000	11.0000	8.0000	18.0000	5.0000	18.0000	13.0000	117.0000	16.0000	5.0000	10.0000	14.0000	7.0000	10.0000	12.0000	29.0000	132.0000	26.0000	6.0000	13.0000	4.0000	21.0000	4.0000	31.0000	10.0000	7.0000	2.0000	8.0000	6.0000	21.0000	51.0000	8.0000	10.0000	8.0000	195.0000	224.0000	10.0000	11.0000	15.0000	14.0000	83.0000	7.0000	5.0000	9.0000	62.0000	12.0000	4.0000	12.0000	31.0000	5.0000	5.0000	34.0000	24.0000	51.0000	78.0000	2.0000	5.0000	5.0000	7.0000	12.0000	20.0000	3.0000	91.0000	71.0000	7.0000	14.0000	11.0000	4.0000	73.0000	18.0000	6.0000	15.0000	19.0000	16.0000	41.0000	94.0000	91.0000	96.0000	2.0000	13.0000	4.0000	85.0000	71.0000	6.0000	12.0000	16.0000	69.0000	78.0000	46.0000	6.0000	54.0000	11.0000	41.0000	46.0000	55.0000	11.0000	7.0000	25.0000	53.0000	90.0000	8.0000	15.0000	13.0000	21.0000	7.0000	34.0000	14.0000	5.0000	81.0000	17.0000	97.0000	7.0000	39.0000	9.0000	33.0000	12.0000	36.0000	5.0000	96.0000	65.0000	7.0000	56.0000	88.0000	9.0000	2.0000	124.0000	9.0000	2.0000	10.0000	2.0000	8.0000	16.0000	14.0000	5.0000	1.0000	8.0000	10.0000	1.0000	54.0000	82.0000	1.0000	21.0000	4.0000	50.0000	5.0000	15.0000	60.0000	18.0000	1.0000	1.0000	7.0000	10.0000	22.0000	2.0000	61.0000	12.0000	14.0000	27.0000	3.0000	41.0000	3.0000	6.0000	12.0000	28.0000	61.0000	4.0000	0.0000	0.0000	0.0000	0.0000	0.0000	0.0000	0.0000	0.0000	0.0000	1.0000	0.0000	0.0000	0.0000	0.0000	0.0000	0.0000	0.0000	0.0000	0.0000	0.0000	0.0000	0.0000	0.0000	0.0000	0.0000	0.0000	0.0000	0.0000	0.0000	0.0000	0.0000	0.0000	0.0000	0.0000	0.0000	0.0000	0.0000	0.0000	0.0000	0.0000	0.0000	0.0000	0.0000	0.0000	0.0000	0.0000	0.0000	0.0000	0.0000	0.0000	0.0000	0.0000	0.0000	0.0000	0.0000	0.0000	0.0000	0.0000	0.0000	0.0000	0.0000	0.0000	0.0000	0.0000	0.0000	0.0000	0.0000	0.0000	0.0000	0.0000	0.0000	0.0000	0.0000	0.0000	0.0000	0.0000	0.0000	0.0000	0.0000	0.0000	0.0000	0.0000	0.0000	0.0000	0.0000	0.0000	0.0000	0.0000	0.0000	0.0000	0.0000	0.0000	0.0000	0.0000	0.0000	0.0000	0.0000	0.0000	0.0000	0.0000	0.0000	0.0000	0.0000	0.0000	0.0000	0.0000	0.0000	0.0000	0.0000	0.0000	0.0000	0.0000	0.0000	0.0000	0.0000	0.0000	0.0000	0.0000	0.0000	0.0000	0.0000	0.0000	0.0000	0.0000	0.0000	0.0000	0.0000	0.0000	0.0000	0.0000	0.0000	0.0000	0.0000	0.0000	0.0000	0.0000	0.0000	0.0000	0.0000	0.0000	0.0000	0.0000	0.0000	0.0000	0.0000	0.0000	0.0000	0.0000	0.0000	0.0000	0.0000	0.0000	0.0000	0.0000	0.0000	0.0000	0.0000	0.0000	0.0000	0.0000	0.0000	0.0000	0.0000	0.0000	0.0000	0.0000	0.0000	0.0000	0.0000	0.0000	0.0000	0.0000	0.0000	0.0000	0.0000	0.0000	0.0000	0.0000	0.0000	0.0000	0.0000	0.0000	0.0000	0.0000	0.0000	0.0000	0.0000	0.0000	0.0000	0.0000	0.0000	0.0000	0.0000	0.0000	0.0000	0.0000	0.0000	0.0000	0.0000	0.0000	0.0000	0.0000	0.0000	0.0000	0.0000	0.0000	0.0000	0.0000	0.0000	0.0000	0.0000	0.0000	0.0000	0.0000	0.0000	0.0000	0.0000	0.0000	0.0000	0.0000	0.0000	0.0000	0.0000	0.0000	0.0000	0.0000	0.0000	0.0000	0.0000	0.0000	0.0000	0.0000	0.0000	0.0000	0.0000	0.0000	0.0000	0.0000	0.0000	0.0000	0.0000	0.0000	0.0000	0.0000	0.0000	0.0000	0.0000	0.0000	0.0000	0.0000	0.0000	0.0000	0.0000	0.0000	0.0000	0.0000	0.0000	0.0000	0.0000	0.0000	0.0000	0.0000	0.0000	0.0000	0.0000	0.0000	0.0000	0.0000	0.0000	0.0000	0.0000	0.0000	0.0000	0.0000	0.0000	0.0000	0.0000	0.0000	0.0000	0.0000	0.0000	0.0000	0.0000
REACTIVITY:29	0.0000	0.0000	0.0000	0.0000	0.0000	0.0000	0.0000	0.0000	0.0000	0.0000	0.0000	0.0000	0.0000	0.0000	0.0000	0.0000	0.0000	5.0000	25.0000	6.0000	65.0000	2.0000	91.0000	6.0000	11.0000	11.0000	0.0000	991.0000	0.0000	9.0000	2.0000	2.0000	3.0000	48.0000	116.0000	40.0000	10.0000	16.0000	16.0000	8.0000	11.0000	14.0000	5.0000	4.0000	2.0000	8.0000	27.0000	31.0000	10.0000	20.0000	5.0000	8.0000	4.0000	24.0000	16.0000	5.0000	9.0000	1.0000	51.0000	49.0000	6.0000	9.0000	36.0000	7.0000	9.0000	51.0000	52.0000	4.0000	17.0000	13.0000	4.0000	10.0000	7.0000	68.0000	12.0000	12.0000	52.0000	75.0000	3.0000	27.0000	11.0000	11.0000	8.0000	42.0000	21.0000	5.0000	10.0000	2.0000	19.0000	2.0000	11.0000	2.0000	12.0000	9.0000	47.0000	18.0000	13.0000	52.0000	8.0000	12.0000	24.0000	6.0000	11.0000	14.0000	12.0000	11.0000	11.0000	6.0000	10.0000	10.0000	27.0000	11.0000	9.0000	16.0000	8.0000	16.0000	4.0000	14.0000	5.0000	10.0000	15.0000	13.0000	3.0000	92.0000	21.0000	5.0000	12.0000	4.0000	11.0000	8.0000	7.0000	36.0000	94.0000	13.0000	5.0000	15.0000	3.0000	13.0000	8.0000	30.0000	4.0000	12.0000	9.0000	6.0000	9.0000	16.0000	34.0000	3.0000	10.0000	14.0000	178.0000	170.0000	18.0000	8.0000	6.0000	15.0000	74.0000	3.0000	2.0000	6.0000	49.0000	5.0000	9.0000	9.0000	20.0000	3.0000	2.0000	23.0000	34.0000	50.0000	46.0000	8.0000	11.0000	7.0000	5.0000	8.0000	29.0000	1.0000	74.0000	62.0000	4.0000	5.0000	3.0000	2.0000	44.0000	16.0000	8.0000	7.0000	11.0000	4.0000	39.0000	55.0000	77.0000	76.0000	3.0000	4.0000	2.0000	51.0000	43.0000	6.0000	8.0000	16.0000	28.0000	64.0000	49.0000	6.0000	38.0000	10.0000	33.0000	31.0000	44.0000	5.0000	3.0000	29.0000	43.0000	81.0000	10.0000	7.0000	4.0000	23.0000	2.0000	28.0000	6.0000	2.0000	57.0000	2.0000	56.0000	5.0000	22.0000	7.0000	33.0000	18.0000	17.0000	8.0000	78.0000	54.0000	5.0000	43.0000	75.0000	6.0000	3.0000	82.0000	7.0000	8.0000	12.0000	4.0000	6.0000	6.0000	5.0000	8.0000	2.0000	6.0000	1.0000	3.0000	36.0000	79.0000	8.0000	19.0000	0.0000	24.0000	1.0000	22.0000	52.0000	14.0000	2.0000	0.0000	4.0000	13.0000	27.0000	2.0000	49.0000	5.0000	5.0000	19.0000	2.0000	34.0000	2.0000	5.0000	5.0000	14.0000	32.0000	5.0000	0.0000	0.0000	0.0000	0.0000	0.0000	0.0000	0.0000	0.0000	0.0000	0.0000	0.0000	0.0000	0.0000	0.0000	0.0000	0.0000	0.0000	0.0000	0.0000	0.0000	0.0000	0.0000	0.0000	0.0000	0.0000	0.0000	0.0000	0.0000	0.0000	0.0000	0.0000	0.0000	0.0000	0.0000	0.0000	0.0000	0.0000	0.0000	0.0000	0.0000	0.0000	0.0000	0.0000	0.0000	0.0000	0.0000	0.0000	0.0000	0.0000	0.0000	0.0000	0.0000	0.0000	0.0000	0.0000	0.0000	0.0000	0.0000	0.0000	0.0000	0.0000	0.0000	0.0000	0.0000	0.0000	0.0000	0.0000	0.0000	0.0000	0.0000	0.0000	0.0000	0.0000	0.0000	0.0000	0.0000	0.0000	0.0000	0.0000	0.0000	0.0000	0.0000	0.0000	0.0000	0.0000	0.0000	0.0000	0.0000	0.0000	0.0000	0.0000	0.0000	0.0000	0.0000	0.0000	0.0000	0.0000	0.0000	0.0000	0.0000	0.0000	0.0000	0.0000	0.0000	0.0000	0.0000	0.0000	0.0000	0.0000	0.0000	0.0000	0.0000	0.0000	0.0000	0.0000	0.0000	0.0000	0.0000	0.0000	0.0000	0.0000	0.0000	0.0000	0.0000	0.0000	0.0000	0.0000	0.0000	0.0000	0.0000	0.0000	0.0000	0.0000	0.0000	0.0000	0.0000	0.0000	0.0000	0.0000	0.0000	0.0000	0.0000	0.0000	0.0000	0.0000	0.0000	0.0000	0.0000	0.0000	0.0000	0.0000	0.0000	0.0000	0.0000	0.0000	0.0000	0.0000	0.0000	0.0000	0.0000	0.0000	0.0000	0.0000	0.0000	0.0000	0.0000	0.0000	0.0000	0.0000	0.0000	0.0000	0.0000	0.0000	0.0000	0.0000	0.0000	0.0000	0.0000	0.0000	0.0000	0.0000	0.0000	0.0000	0.0000	0.0000	0.0000	0.0000	0.0000	0.0000	0.0000	0.0000	0.0000	0.0000	0.0000	0.0000	0.0000	0.0000	0.0000	0.0000	0.0000	0.0000	0.0000	0.0000	0.0000	0.0000	0.0000	0.0000	0.0000	0.0000	0.0000	0.0000	0.0000	0.0000	0.0000	0.0000	0.0000	0.0000	0.0000	0.0000	0.0000	0.0000	0.0000	0.0000	0.0000	0.0000	0.0000	0.0000	0.0000	0.0000	0.0000	0.0000	0.0000	0.0000	0.0000	0.0000	0.0000	0.0000	0.0000	0.0000	0.0000	0.0000	0.0000	0.0000	0.0000	0.0000	0.0000	0.0000	0.0000	0.0000	0.0000	0.0000	0.0000	0.0000	0.0000	0.0000	0.0000	0.0000	0.0000	0.0000	0.0000	0.0000	0.0000	0.0000	0.0000	0.0000	0.0000	0.0000	0.0000	0.0000	0.0000	0.0000	0.0000	0.0000	0.0000	0.0000	0.0000	0.0000	0.0000	0.0000	0.0000	0.0000	0.0000	0.0000
REACTIVITY:30	0.0000	0.0000	0.0000	0.0000	0.0000	0.0000	0.0000	0.0000	0.0000	0.0000	0.0000	0.0000	0.0000	0.0000	0.0000	0.0000	0.0000	2.0000	39.0000	3.0000	73.0000	14.0000	248.0000	30.0000	6.0000	25.0000	38.0000	0.0000	2338.0000	0.0000	6.0000	11.0000	37.0000	142.0000	68.0000	49.0000	19.0000	25.0000	20.0000	12.0000	13.0000	8.0000	8.0000	18.0000	10.0000	14.0000	32.0000	15.0000	9.0000	35.0000	2.0000	13.0000	10.0000	26.0000	49.0000	14.0000	15.0000	9.0000	150.0000	145.0000	22.0000	18.0000	114.0000	10.0000	15.0000	118.0000	144.0000	14.0000	26.0000	27.0000	8.0000	37.0000	49.0000	161.0000	20.0000	29.0000	86.0000	173.0000	10.0000	84.0000	27.0000	29.0000	10.0000	98.0000	85.0000	16.0000	21.0000	9.0000	74.0000	12.0000	31.0000	18.0000	41.0000	9.0000	93.0000	40.0000	31.0000	106.0000	16.0000	25.0000	74.0000	30.0000	22.0000	23.0000	31.0000	25.0000	35.0000	20.0000	35.0000	34.0000	34.0000	28.0000	22.0000	67.0000	20.0000	33.0000	25.0000	19.0000	21.0000	28.0000	28.0000	26.0000	12.0000	207.0000	19.0000	7.0000	13.0000	18.0000	10.0000	12.0000	10.0000	74.0000	255.0000	49.0000	13.0000	27.0000	10.0000	19.0000	5.0000	59.0000	10.0000	33.0000	17.0000	17.0000	28.0000	26.0000	99.0000	8.0000	18.0000	24.0000	457.0000	376.0000	26.0000	22.0000	34.0000	34.0000	169.0000	7.0000	7.0000	16.0000	101.0000	10.0000	12.0000	25.0000	45.0000	10.0000	7.0000	27.0000	47.0000	100.0000	103.0000	6.0000	11.0000	11.0000	10.0000	26.0000	47.0000	18.0000	221.0000	155.0000	11.0000	25.0000	13.0000	15.0000	140.0000	24.0000	8.0000	22.0000	30.0000	18.0000	81.0000	162.0000	184.0000	199.0000	9.0000	12.0000	4.0000	130.0000	114.0000	20.0000	16.0000	30.0000	96.0000	156.0000	87.0000	9.0000	106.0000	26.0000	74.0000	87.0000	111.0000	20.0000	9.0000	44.0000	108.0000	170.0000	26.0000	12.0000	16.0000	53.0000	14.0000	73.0000	18.0000	8.0000	164.0000	16.0000	178.0000	20.0000	65.0000	31.0000	64.0000	23.0000	52.0000	5.0000	156.0000	120.0000	14.0000	96.0000	161.0000	19.0000	3.0000	226.0000	19.0000	7.0000	25.0000	6.0000	30.0000	25.0000	21.0000	9.0000	4.0000	9.0000	17.0000	2.0000	88.0000	156.0000	5.0000	35.0000	2.0000	42.0000	8.0000	42.0000	111.0000	35.0000	11.0000	5.0000	13.0000	28.0000	51.0000	2.0000	130.0000	11.0000	5.0000	56.0000	10.0000	58.0000	2.0000	9.0000	12.0000	17.0000	99.0000	8.0000	0.0000	0.0000	0.0000	0.0000	0.0000	0.0000	0.0000	0.0000	0.0000	0.0000	0.0000	0.0000	0.0000	1.0000	0.0000	0.0000	1.0000	0.0000	0.0000	0.0000	0.0000	0.0000	0.0000	0.0000	0.0000	0.0000	0.0000	0.0000	0.0000	0.0000	0.0000	0.0000	0.0000	0.0000	0.0000	0.0000	0.0000	0.0000	0.0000	0.0000	0.0000	0.0000	0.0000	0.0000	0.0000	0.0000	0.0000	0.0000	0.0000	0.0000	0.0000	0.0000	0.0000	0.0000	0.0000	0.0000	0.0000	0.0000	0.0000	0.0000	0.0000	0.0000	0.0000	0.0000	0.0000	0.0000	0.0000	0.0000	0.0000	0.0000	0.0000	0.0000	0.0000	0.0000	0.0000	0.0000	0.0000	0.0000	0.0000	0.0000	0.0000	0.0000	0.0000	0.0000	0.0000	0.0000	0.0000	0.0000	0.0000	0.0000	0.0000	0.0000	0.0000	0.0000	0.0000	0.0000	0.0000	0.0000	0.0000	0.0000	0.0000	0.0000	0.0000	0.0000	0.0000	0.0000	0.0000	0.0000	0.0000	0.0000	0.0000	0.0000	0.0000	0.0000	0.0000	0.0000	0.0000	0.0000	0.0000	0.0000	0.0000	0.0000	0.0000	0.0000	0.0000	0.0000	0.0000	0.0000	0.0000	0.0000	0.0000	0.0000	0.0000	0.0000	0.0000	0.0000	0.0000	0.0000	0.0000	0.0000	0.0000	0.0000	0.0000	0.0000	0.0000	0.0000	0.0000	0.0000	0.0000	0.0000	0.0000	0.0000	0.0000	0.0000	0.0000	0.0000	0.0000	0.0000	0.0000	0.0000	0.0000	0.0000	0.0000	0.0000	0.0000	0.0000	0.0000	0.0000	0.0000	0.0000	0.0000	0.0000	0.0000	0.0000	0.0000	0.0000	0.0000	0.0000	0.0000	0.0000	0.0000	0.0000	0.0000	0.0000	0.0000	0.0000	0.0000	0.0000	0.0000	0.0000	0.0000	0.0000	0.0000	0.0000	0.0000	0.0000	0.0000	0.0000	0.0000	0.0000	0.0000	0.0000	0.0000	0.0000	0.0000	0.0000	0.0000	0.0000	0.0000	0.0000	0.0000	0.0000	0.0000	0.0000	0.0000	0.0000	0.0000	0.0000	0.0000	0.0000	0.0000	0.0000	0.0000	0.0000	0.0000	0.0000	0.0000	0.0000	0.0000	0.0000	0.0000	0.0000	0.0000	0.0000	0.0000	0.0000	0.0000	0.0000	0.0000	0.0000	0.0000	0.0000	0.0000	0.0000	0.0000	0.0000	0.0000	0.0000	0.0000	0.0000	0.0000	0.0000	0.0000	0.0000	0.0000	0.0000	0.0000	0.0000	0.0000	0.0000	0.0000	0.0000	0.0000	0.0000	0.0000	0.0000	0.0000	0.0000	0.0000	0.0000	0.0000	0.0000	0.0000	0.0000	0.0000	0.0000	0.0000	0.0000	0.0000	0.0000	0.0000	0.0000	0.0000
REACTIVITY:31	0.0000	0.0000	0.0000	0.0000	0.0000	0.0000	0.0000	0.0000	0.0000	0.0000	0.0000	0.0000	0.0000	0.0000	0.0000	0.0000	0.0000	6.0000	48.0000	6.0000	182.0000	23.0000	429.0000	60.0000	9.0000	24.0000	16.0000	9.0000	0.0000	4146.0000	0.0000	13.0000	15.0000	390.0000	23.0000	18.0000	28.0000	13.0000	33.0000	19.0000	30.0000	14.0000	31.0000	25.0000	30.0000	12.0000	49.0000	25.0000	34.0000	47.0000	24.0000	10.0000	14.0000	46.0000	95.0000	45.0000	20.0000	16.0000	252.0000	231.0000	33.0000	34.0000	228.0000	42.0000	29.0000	224.0000	200.0000	24.0000	61.0000	65.0000	24.0000	66.0000	43.0000	286.0000	38.0000	46.0000	179.0000	317.0000	16.0000	111.0000	42.0000	39.0000	32.0000	144.0000	120.0000	25.0000	40.0000	22.0000	185.0000	28.0000	40.0000	19.0000	51.0000	24.0000	177.0000	91.0000	69.0000	199.0000	39.0000	67.0000	120.0000	44.0000	49.0000	52.0000	59.0000	35.0000	27.0000	47.0000	55.0000	36.0000	81.0000	21.0000	33.0000	126.0000	38.0000	51.0000	44.0000	41.0000	29.0000	38.0000	47.0000	31.0000	11.0000	350.0000	40.0000	24.0000	37.0000	32.0000	12.0000	38.0000	34.0000	143.0000	369.0000	103.0000	21.0000	64.0000	18.0000	68.0000	25.0000	146.0000	16.0000	32.0000	28.0000	18.0000	29.0000	62.0000	149.0000	7.0000	42.0000	48.0000	678.0000	683.0000	56.0000	38.0000	30.0000	43.0000	331.0000	10.0000	15.0000	43.0000	176.0000	13.0000	24.0000	26.0000	60.0000	18.0000	15.0000	59.0000	102.0000	166.0000	206.0000	18.0000	42.0000	16.0000	24.0000	33.0000	88.0000	15.0000	350.0000	282.0000	33.0000	44.0000	29.0000	17.0000	200.0000	33.0000	22.0000	33.0000	58.0000	37.0000	159.0000	282.0000	396.0000	374.0000	20.0000	12.0000	13.0000	267.0000	204.0000	45.0000	42.0000	40.0000	147.0000	287.0000	145.0000	25.0000	177.0000	43.0000	150.0000	132.0000	203.0000	34.0000	28.0000	52.0000	205.0000	278.0000	27.0000	35.0000	22.0000	88.0000	6.0000	105.0000	16.0000	8.0000	295.0000	28.0000	253.0000	22.0000	113.0000	46.0000	117.0000	27.0000	109.0000	14.0000	228.0000	192.0000	23.0000	177.0000	263.0000	28.0000	16.0000	359.0000	39.0000	21.0000	45.0000	22.0000	26.0000	34.0000	25.0000	16.0000	10.0000	41.0000	23.0000	8.0000	177.0000	328.0000	6.0000	97.0000	5.0000	94.0000	18.0000	63.0000	224.0000	68.0000	11.0000	2.0000	23.0000	56.0000	77.0000	12.0000	187.0000	34.0000	15.0000	102.0000	9.0000	141.0000	14.0000	27.0000	26.0000	62.0000	159.0000	9.0000	0.0000	0.0000	0.0000	0.0000	0.0000	0.0000	0.0000	0.0000	0.0000	0.0000	0.0000	1.0000	0.0000	0.0000	0.0000	1.0000	1.0000	0.0000	0.0000	0.0000	0.0000	0.0000	0.0000	0.0000	0.0000	0.0000	0.0000	0.0000	0.0000	0.0000	0.0000	0.0000	0.0000	0.0000	0.0000	0.0000	0.0000	0.0000	0.0000	0.0000	0.0000	0.0000	0.0000	0.0000	0.0000	0.0000	0.0000	0.0000	0.0000	0.0000	0.0000	0.0000	0.0000	0.0000	0.0000	0.0000	0.0000	0.0000	0.0000	0.0000	0.0000	0.0000	0.0000	0.0000	0.0000	0.0000	0.0000	0.0000	0.0000	0.0000	0.0000	0.0000	0.0000	0.0000	0.0000	0.0000	0.0000	0.0000	0.0000	0.0000	0.0000	0.0000	0.0000	0.0000	0.0000	0.0000	0.0000	0.0000	0.0000	0.0000	0.0000	0.0000	0.0000	0.0000	0.0000	0.0000	0.0000	0.0000	0.0000	0.0000	0.0000	0.0000	0.0000	0.0000	0.0000	0.0000	0.0000	0.0000	0.0000	0.0000	0.0000	0.0000	0.0000	0.0000	0.0000	0.0000	0.0000	0.0000	0.0000	0.0000	0.0000	0.0000	0.0000	0.0000	0.0000	0.0000	0.0000	0.0000	0.0000	0.0000	0.0000	0.0000	0.0000	0.0000	0.0000	0.0000	0.0000	0.0000	0.0000	0.0000	0.0000	0.0000	0.0000	0.0000	0.0000	0.0000	0.0000	0.0000	0.0000	0.0000	0.0000	0.0000	0.0000	0.0000	0.0000	0.0000	0.0000	0.0000	0.0000	0.0000	0.0000	0.0000	0.0000	0.0000	0.0000	0.0000	0.0000	0.0000	0.0000	0.0000	0.0000	0.0000	0.0000	0.0000	0.0000	0.0000	0.0000	0.0000	0.0000	0.0000	0.0000	0.0000	0.0000	0.0000	0.0000	0.0000	0.0000	0.0000	0.0000	0.0000	0.0000	0.0000	0.0000	0.0000	0.0000	0.0000	0.0000	0.0000	0.0000	0.0000	0.0000	0.0000	0.0000	0.0000	0.0000	0.0000	0.0000	0.0000	0.0000	0.0000	0.0000	0.0000	0.0000	0.0000	0.0000	0.0000	0.0000	0.0000	0.0000	0.0000	0.0000	0.0000	0.0000	0.0000	0.0000	0.0000	0.0000	0.0000	0.0000	0.0000	0.0000	0.0000	0.0000	0.0000	0.0000	0.0000	0.0000	0.0000	0.0000	0.0000	0.0000	0.0000	0.0000	0.0000	0.0000	0.0000	0.0000	0.0000	0.0000	0.0000	0.0000	0.0000	0.0000	0.0000	0.0000	0.0000	0.0000	0.0000	0.0000	0.0000	0.0000	0.0000	0.0000	0.0000	0.0000	0.0000	0.0000	0.0000	0.0000	0.0000	0.0000	0.0000	0.0000	0.0000	0.0000	0.0000	0.0000	0.0000	0.0000	0.0000	0.0000	0.0000	0.0000
REACTIVITY:32	0.0000	0.0000	0.0000	0.0000	0.0000	0.0000	0.0000	0.0000	0.0000	0.0000	0.0000	0.0000	0.0000	0.0000	0.0000	0.0000	0.0000	1.0000	15.0000	5.0000	32.0000	10.0000	102.0000	12.0000	1.0000	6.0000	1.0000	2.0000	6.0000	0.0000	998.0000	0.0000	9.0000	83.0000	6.0000	3.0000	3.0000	8.0000	12.0000	7.0000	4.0000	0.0000	9.0000	10.0000	7.0000	2.0000	7.0000	5.0000	12.0000	5.0000	4.0000	2.0000	4.0000	6.0000	25.0000	0.0000	9.0000	7.0000	56.0000	66.0000	9.0000	7.0000	55.0000	14.0000	3.0000	61.0000	66.0000	8.0000	18.0000	11.0000	12.0000	11.0000	4.0000	62.0000	6.0000	8.0000	30.0000	73.0000	3.0000	38.0000	13.0000	8.0000	9.0000	43.0000	33.0000	8.0000	2.0000	1.0000	42.0000	5.0000	15.0000	3.0000	13.0000	4.0000	36.0000	16.0000	15.0000	51.0000	3.0000	10.0000	25.0000	8.0000	8.0000	19.0000	4.0000	10.0000	2.0000	2.0000	11.0000	7.0000	19.0000	11.0000	7.0000	30.0000	6.0000	11.0000	15.0000	16.0000	10.0000	12.0000	12.0000	8.0000	3.0000	73.0000	16.0000	6.0000	13.0000	7.0000	6.0000	1.0000	5.0000	27.0000	90.0000	15.0000	6.0000	17.0000	4.0000	14.0000	3.0000	25.0000	3.0000	8.0000	7.0000	4.0000	5.0000	6.0000	35.0000	6.0000	21.0000	13.0000	181.0000	176.0000	15.0000	17.0000	11.0000	9.0000	77.0000	6.0000	10.0000	9.0000	39.0000	5.0000	10.0000	9.0000	21.0000	9.0000	2.0000	17.0000	28.0000	40.0000	45.0000	11.0000	7.0000	3.0000	6.0000	15.0000	31.0000	8.0000	117.0000	44.0000	9.0000	16.0000	11.0000	4.0000	47.0000	7.0000	5.0000	13.0000	10.0000	9.0000	47.0000	63.0000	94.0000	104.0000	5.0000	9.0000	1.0000	71.0000	35.0000	2.0000	14.0000	14.0000	42.0000	66.0000	42.0000	3.0000	40.0000	14.0000	44.0000	37.0000	54.0000	9.0000	7.0000	25.0000	47.0000	71.0000	8.0000	6.0000	10.0000	46.0000	3.0000	24.0000	6.0000	5.0000	93.0000	4.0000	78.0000	10.0000	35.0000	17.0000	24.0000	4.0000	28.0000	0.0000	47.0000	30.0000	12.0000	45.0000	68.0000	3.0000	2.0000	95.0000	4.0000	5.0000	11.0000	8.0000	6.0000	10.0000	13.0000	2.0000	5.0000	11.0000	7.0000	1.0000	56.0000	64.0000	3.0000	13.0000	2.0000	30.0000	2.0000	16.0000	42.0000	26.0000	6.0000	1.0000	4.0000	15.0000	27.0000	2.0000	38.0000	5.0000	9.0000	26.0000	2.0000	30.0000	1.0000	3.0000	6.0000	25.0000	34.0000	2.0000	0.0000	0.0000	0.0000	0.0000	0.0000	0.0000	0.0000	0.0000	0.0000	0.0000	0.0000	0.0000	0.0000	0.0000	0.0000	0.0000	0.0000	0.0000	0.0000	0.0000	0.0000	0.0000	0.0000	0.0000	0.0000	0.0000	0.0000	0.0000	0.0000	0.0000	0.0000	0.0000	0.0000	0.0000	0.0000	0.0000	0.0000	0.0000	0.0000	0.0000	0.0000	0.0000	0.0000	0.0000	0.0000	0.0000	0.0000	0.0000	0.0000	0.0000	0.0000	0.0000	0.0000	0.0000	0.0000	0.0000	0.0000	0.0000	0.0000	0.0000	0.0000	0.0000	0.0000	0.0000	0.0000	0.0000	0.0000	0.0000	0.0000	0.0000	0.0000	0.0000	0.0000	0.0000	0.0000	0.0000	0.0000	0.0000	0.0000	0.0000	0.0000	0.0000	0.0000	0.0000	0.0000	0.0000	0.0000	0.0000	0.0000	0.0000	0.0000	0.0000	0.0000	0.0000	0.0000	0.0000	0.0000	0.0000	0.0000	0.0000	0.0000	0.0000	0.0000	0.0000	0.0000	0.0000	0.0000	0.0000	0.0000	0.0000	0.0000	0.0000	0.0000	0.0000	0.0000	0.0000	0.0000	0.0000	0.0000	0.0000	0.0000	0.0000	0.0000	0.0000	0.0000	0.0000	0.0000	0.0000	0.0000	0.0000	0.0000	0.0000	0.0000	0.0000	0.0000	0.0000	0.0000	0.0000	0.0000	0.0000	0.0000	0.0000	0.0000	0.0000	0.0000	0.0000	0.0000	0.0000	0.0000	0.0000	0.0000	0.0000	0.0000	0.0000	0.0000	0.0000	0.0000	0.0000	0.0000	0.0000	0.0000	0.0000	0.0000	0.0000	0.0000	0.0000	0.0000	0.0000	0.0000	0.0000	0.0000	0.0000	0.0000	0.0000	0.0000	0.0000	0.0000	0.0000	0.0000	0.0000	0.0000	0.0000	0.0000	0.0000	0.0000	0.0000	0.0000	0.0000	0.0000	0.0000	0.0000	0.0000	0.0000	0.0000	0.0000	0.0000	0.0000	0.0000	0.0000	0.0000	0.0000	0.0000	0.0000	0.0000	0.0000	0.0000	0.0000	0.0000	0.0000	0.0000	0.0000	0.0000	0.0000	0.0000	0.0000	0.0000	0.0000	0.0000	0.0000	0.0000	0.0000	0.0000	0.0000	0.0000	0.0000	0.0000	0.0000	0.0000	0.0000	0.0000	0.0000	0.0000	0.0000	0.0000	0.0000	0.0000	0.0000	0.0000	0.0000	0.0000	0.0000	0.0000	0.0000	0.0000	0.0000	0.0000	0.0000	0.0000	0.0000	0.0000	0.0000	0.0000	0.0000	0.0000	0.0000	0.0000	0.0000	0.0000	0.0000	0.0000	0.0000	0.0000	0.0000	0.0000	0.0000	0.0000	0.0000	0.0000	0.0000	0.0000	0.0000	0.0000	0.0000	0.0000	0.0000	0.0000	0.0000	0.0000	0.0000	0.0000	0.0000	0.0000	0.0000
REACTIVITY:33	0.0000	0.0000	0.0000	0.0000	0.0000	0.0000	0.0000	0.0000	0.0000	0.0000	0.0000	0.0000	0.0000	0.0000	0.0000	0.0000	0.0000	1.0000	9.0000	5.0000	73.0000	12.0000	160.0000	15.0000	2.0000	9.0000	6.0000	2.0000	11.0000	13.0000	0.0000	1436.0000	0.0000	83.0000	7.0000	4.0000	8.0000	8.0000	13.0000	7.0000	16.0000	9.0000	14.0000	6.0000	2.0000	9.0000	15.0000	4.0000	17.0000	16.0000	6.0000	1.0000	2.0000	17.0000	27.0000	15.0000	15.0000	6.0000	79.0000	81.0000	12.0000	4.0000	62.0000	21.0000	18.0000	83.0000	92.0000	4.0000	20.0000	14.0000	9.0000	25.0000	15.0000	96.0000	5.0000	16.0000	51.0000	97.0000	11.0000	54.0000	11.0000	10.0000	14.0000	53.0000	40.0000	5.0000	8.0000	7.0000	57.0000	9.0000	12.0000	7.0000	22.0000	7.0000	55.0000	32.0000	21.0000	78.0000	9.0000	14.0000	40.0000	15.0000	14.0000	15.0000	17.0000	13.0000	20.0000	11.0000	12.0000	12.0000	18.0000	21.0000	11.0000	30.0000	16.0000	10.0000	20.0000	13.0000	18.0000	20.0000	12.0000	20.0000	5.0000	99.0000	28.0000	12.0000	21.0000	9.0000	4.0000	4.0000	17.0000	48.0000	152.0000	33.0000	14.0000	26.0000	3.0000	21.0000	4.0000	46.0000	5.0000	5.0000	8.0000	3.0000	13.0000	20.0000	54.0000	4.0000	19.0000	17.0000	251.0000	244.0000	13.0000	12.0000	12.0000	18.0000	120.0000	7.0000	9.0000	9.0000	64.0000	3.0000	9.0000	8.0000	23.0000	9.0000	1.0000	19.0000	28.0000	67.0000	73.0000	8.0000	7.0000	5.0000	6.0000	15.0000	44.0000	10.0000	143.0000	102.0000	22.0000	7.0000	7.0000	9.0000	93.0000	13.0000	13.0000	13.0000	27.0000	14.0000	54.0000	109.0000	119.0000	143.0000	8.0000	9.0000	4.0000	89.0000	63.0000	5.0000	12.0000	14.0000	55.0000	105.0000	70.0000	17.0000	54.0000	15.0000	49.0000	41.0000	70.0000	20.0000	19.0000	30.0000	76.0000	82.0000	10.0000	7.0000	16.0000	39.0000	1.0000	41.0000	8.0000	5.0000	129.0000	14.0000	78.0000	6.0000	48.0000	14.0000	41.0000	3.0000	47.0000	2.0000	88.0000	54.0000	6.0000	64.0000	98.0000	7.0000	0.0000	114.0000	11.0000	6.0000	13.0000	12.0000	7.0000	11.0000	9.0000	6.0000	4.0000	10.0000	4.0000	2.0000	55.0000	92.0000	1.0000	18.0000	4.0000	44.0000	10.0000	26.0000	74.0000	24.0000	5.0000	3.0000	7.0000	18.0000	28.0000	3.0000	64.0000	14.0000	6.0000	46.0000	5.0000	55.0000	4.0000	9.0000	11.0000	29.0000	60.0000	4.0000	0.0000	0.0000	0.0000	0.0000	0.0000	0.0000	0.0000	0.0000	0.0000	0.0000	1.0000	0.0000	5.0000	0.0000	1.0000	0.0000	0.0000	0.0000	0.0000	0.0000	0.0000	0.0000	0.0000	0.0000	0.0000	0.0000	0.0000	0.0000	0.0000	0.0000	0.0000	0.0000	0.0000	0.0000	0.0000	0.0000	0.0000	0.0000	0.0000	0.0000	0.0000	0.0000	0.0000	0.0000	0.0000	0.0000	0.0000	0.0000	0.0000	0.0000	0.0000	0.0000	0.0000	0.0000	0.0000	0.0000	0.0000	0.0000	0.0000	0.0000	0.0000	0.0000	0.0000	0.0000	0.0000	0.0000	0.0000	0.0000	0.0000	0.0000	0.0000	0.0000	0.0000	0.0000	0.0000	0.0000	0.0000	0.0000	0.0000	0.0000	0.0000	0.0000	0.0000	0.0000	0.0000	0.0000	0.0000	0.0000	0.0000	0.0000	0.0000	0.0000	0.0000	0.0000	0.0000	0.0000	0.0000	0.0000	0.0000	0.0000	0.0000	0.0000	0.0000	0.0000	0.0000	0.0000	0.0000	0.0000	0.0000	0.0000	0.0000	0.0000	0.0000	0.0000	0.0000	0.0000	0.0000	0.0000	0.0000	0.0000	0.0000	0.0000	0.0000	0.0000	0.0000	0.0000	0.0000	0.0000	0.0000	0.0000	0.0000	0.0000	0.0000	0.0000	0.0000	0.0000	0.0000	0.0000	0.0000	0.0000	0.0000	0.0000	0.0000	0.0000	0.0000	0.0000	0.0000	0.0000	0.0000	0.0000	0.0000	0.0000	0.0000	0.0000	0.0000	0.0000	0.0000	0.0000	0.0000	0.0000	0.0000	0.0000	0.0000	0.0000	0.0000	0.0000	0.0000	0.0000	0.0000	0.0000	0.0000	0.0000	0.0000	0.0000	0.0000	0.0000	0.0000	0.0000	0.0000	0.0000	0.0000	0.0000	0.0000	0.0000	0.0000	0.0000	0.0000	0.0000	0.0000	0.0000	0.0000	0.0000	0.0000	0.0000	0.0000	0.0000	0.0000	0.0000	0.0000	0.0000	0.0000	0.0000	0.0000	0.0000	0.0000	0.0000	0.0000	0.0000	0.0000	0.0000	0.0000	0.0000	0.0000	0.0000	0.0000	0.0000	0.0000	0.0000	0.0000	0.0000	0.0000	0.0000	0.0000	0.0000	0.0000	0.0000	0.0000	0.0000	0.0000	0.0000	0.0000	0.0000	0.0000	0.0000	0.0000	0.0000	0.0000	0.0000	0.0000	0.0000	0.0000	0.0000	0.0000	0.0000	0.0000	0.0000	0.0000	0.0000	0.0000	0.0000	0.0000	0.0000	0.0000	0.0000	0.0000	0.0000	0.0000	0.0000	0.0000	0.0000	0.0000	0.0000	0.0000	0.0000	0.0000	0.0000	0.0000	0.0000	0.0000	0.0000	0.0000	0.0000	0.0000	0.0000	0.0000	0.0000	0.0000	0.0000	0.0000	0.0000	0.0000	0.0000	0.0000
REACTIVITY:34	0.0000	0.0000	0.0000	0.0000	0.0000	0.0000	0.0000	0.0000	0.0000	0.0000	0.0000	0.0000	0.0000	0.0000	0.0000	0.0000	0.0000	3.0000	12.0000	4.0000	45.0000	5.0000	125.0000	21.0000	1.0000	10.0000	5.0000	3.0000	37.0000	15.0000	9.0000	0.0000	1030.0000	0.0000	8.0000	4.0000	4.0000	5.0000	8.0000	6.0000	11.0000	5.0000	3.0000	7.0000	5.0000	5.0000	17.0000	9.0000	7.0000	10.0000	6.0000	4.0000	1.0000	12.0000	25.0000	5.0000	7.0000	8.0000	53.0000	55.0000	6.0000	10.0000	39.0000	10.0000	8.0000	61.0000	70.0000	15.0000	15.0000	12.0000	13.0000	18.0000	4.0000	79.0000	8.0000	13.0000	30.0000	63.0000	2.0000	22.0000	9.0000	11.0000	4.0000	45.0000	28.0000	4.0000	15.0000	1.0000	47.0000	3.0000	17.0000	11.0000	13.0000	6.0000	48.0000	21.0000	14.0000	37.0000	10.0000	7.0000	22.0000	11.0000	12.0000	10.0000	8.0000	10.0000	18.0000	8.0000	17.0000	7.0000	23.0000	11.0000	6.0000	37.0000	10.0000	13.0000	7.0000	8.0000	4.0000	10.0000	14.0000	7.0000	6.0000	96.0000	9.0000	5.0000	2.0000	6.0000	6.0000	8.0000	1.0000	40.0000	132.0000	19.0000	5.0000	11.0000	8.0000	12.0000	6.0000	34.0000	3.0000	10.0000	5.0000	4.0000	11.0000	17.0000	50.0000	5.0000	13.0000	7.0000	204.0000	161.0000	18.0000	7.0000	11.0000	9.0000	70.0000	3.0000	7.0000	9.0000	34.0000	4.0000	12.0000	5.0000	15.0000	1.0000	0.0000	11.0000	28.0000	35.0000	49.0000	4.0000	5.0000	11.0000	5.0000	11.0000	35.0000	5.0000	96.0000	70.0000	10.0000	6.0000	6.0000	3.0000	55.0000	10.0000	3.0000	9.0000	9.0000	6.0000	38.0000	67.0000	117.0000	116.0000	5.0000	5.0000	3.0000	54.0000	49.0000	6.0000	7.0000	6.0000	30.0000	70.0000	43.0000	3.0000	47.0000	13.0000	41.0000	41.0000	37.0000	5.0000	8.0000	15.0000	41.0000	77.0000	3.0000	5.0000	13.0000	29.0000	3.0000	23.0000	3.0000	2.0000	63.0000	12.0000	60.0000	8.0000	27.0000	12.0000	41.0000	7.0000	28.0000	6.0000	57.0000	47.0000	3.0000	65.0000	64.0000	7.0000	3.0000	98.0000	8.0000	12.0000	13.0000	9.0000	5.0000	10.0000	2.0000	6.0000	5.0000	10.0000	6.0000	4.0000	40.0000	77.0000	2.0000	23.0000	1.0000	30.0000	2.0000	20.0000	56.0000	23.0000	8.0000	6.0000	4.0000	10.0000	26.0000	4.0000	46.0000	2.0000	4.0000	33.0000	1.0000	43.0000	2.0000	4.0000	5.0000	16.0000	46.0000	4.0000	0.0000	0.0000	0.0000	0.0000	0.0000	0.0000	0.0000	0.0000	0.0000	0.0000	0.0000	0.0000	0.0000	0.0000	0.0000	0.0000	0.0000	0.0000	0.0000	0.0000	0.0000	0.0000	0.0000	0.0000	0.0000	0.0000	0.0000	0.0000	0.0000	0.0000	0.0000	0.0000	0.0000	0.0000	0.0000	0.0000	0.0000	0.0000	0.0000	0.0000	0.0000	0.0000	0.0000	0.0000	0.0000	0.0000	0.0000	0.0000	0.0000	0.0000	0.0000	0.0000	0.0000	0.0000	0.0000	0.0000	0.0000	0.0000	0.0000	0.0000	0.0000	0.0000	0.0000	0.0000	0.0000	0.0000	0.0000	0.0000	0.0000	0.0000	0.0000	0.0000	0.0000	0.0000	0.0000	0.0000	0.0000	0.0000	0.0000	0.0000	0.0000	0.0000	0.0000	0.0000	0.0000	0.0000	0.0000	0.0000	0.0000	0.0000	0.0000	0.0000	0.0000	0.0000	0.0000	0.0000	0.0000	0.0000	0.0000	0.0000	0.0000	0.0000	0.0000	0.0000	0.0000	0.0000	0.0000	0.0000	0.0000	0.0000	0.0000	0.0000	0.0000	0.0000	0.0000	0.0000	0.0000	0.0000	0.0000	0.0000	0.0000	0.0000	0.0000	0.0000	0.0000	0.0000	0.0000	0.0000	0.0000	0.0000	0.0000	0.0000	0.0000	0.0000	0.0000	0.0000	0.0000	0.0000	0.0000	0.0000	0.0000	0.0000	0.0000	0.0000	0.0000	0.0000	0.0000	0.0000	0.0000	0.0000	0.0000	0.0000	0.0000	0.0000	0.0000	0.0000	0.0000	0.0000	0.0000	0.0000	0.0000	0.0000	0.0000	0.0000	0.0000	0.0000	0.0000	0.0000	0.0000	0.0000	0.0000	0.0000	0.0000	0.0000	0.0000	0.0000	0.0000	0.0000	0.0000	0.0000	0.0000	0.0000	0.0000	0.0000	0.0000	0.0000	0.0000	0.0000	0.0000	0.0000	0.0000	0.0000	0.0000	0.0000	0.0000	0.0000	0.0000	0.0000	0.0000	0.0000	0.0000	0.0000	0.0000	0.0000	0.0000	0.0000	0.0000	0.0000	0.0000	0.0000	0.0000	0.0000	0.0000	0.0000	0.0000	0.0000	0.0000	0.0000	0.0000	0.0000	0.0000	0.0000	0.0000	0.0000	0.0000	0.0000	0.0000	0.0000	0.0000	0.0000	0.0000	0.0000	0.0000	0.0000	0.0000	0.0000	0.0000	0.0000	0.0000	0.0000	0.0000	0.0000	0.0000	0.0000	0.0000	0.0000	0.0000	0.0000	0.0000	0.0000	0.0000	0.0000	0.0000	0.0000	0.0000	0.0000	0.0000	0.0000	0.0000	0.0000	0.0000	0.0000	0.0000	0.0000	0.0000	0.0000	0.0000	0.0000	0.0000	0.0000	0.0000	0.0000	0.0000	0.0000	0.0000	0.0000	0.0000	0.0000	0.0000	0.0000	0.0000	0.0000	0.0000
REACTIVITY:35	0.0000	0.0000	0.0000	0.0000	0.0000	0.0000	0.0000	0.0000	0.0000	0.0000	0.0000	0.0000	0.0000	0.0000	0.0000	0.0000	0.0000	9.0000	220.0000	60.0000	914.0000	176.0000	2055.0000	268.0000	54.0000	114.0000	87.0000	48.0000	142.0000	390.0000	83.0000	83.0000	0.0000	19360.0000	0.0000	93.0000	96.0000	90.0000	147.0000	78.0000	225.0000	60.0000	59.0000	89.0000	88.0000	83.0000	249.0000	106.0000	90.0000	216.0000	57.0000	64.0000	71.0000	199.0000	341.0000	130.0000	114.0000	100.0000	1199.0000	1190.0000	179.0000	138.0000	951.0000	214.0000	142.0000	920.0000	1090.0000	105.0000	260.0000	264.0000	150.0000	296.0000	168.0000	1296.0000	143.0000	234.0000	850.0000	1379.0000	128.0000	567.0000	133.0000	188.0000	122.0000	713.0000	500.0000	113.0000	164.0000	80.0000	830.0000	142.0000	255.0000	121.0000	296.0000	83.0000	807.0000	362.0000	359.0000	1012.0000	189.0000	211.0000	469.0000	194.0000	202.0000	232.0000	196.0000	167.0000	166.0000	155.0000	230.0000	220.0000	388.0000	165.0000	151.0000	608.0000	209.0000	232.0000	193.0000	200.0000	147.0000	218.0000	143.0000	190.0000	58.0000	1682.0000	223.0000	115.0000	150.0000	155.0000	77.0000	97.0000	103.0000	622.0000	1880.0000	380.0000	74.0000	267.0000	66.0000	230.0000	75.0000	547.0000	121.0000	172.0000	86.0000	144.0000	157.0000	294.0000	791.0000	71.0000	208.0000	209.0000	3054.0000	3239.0000	229.0000	176.0000	189.0000	202.0000	1485.0000	65.0000	73.0000	209.0000	887.0000	103.0000	122.0000	121.0000	334.0000	103.0000	83.0000	325.0000	405.0000	849.0000	940.0000	79.0000	117.0000	106.0000	106.0000	230.0000	496.0000	94.0000	1746.0000	1224.0000	175.0000	189.0000	94.0000	87.0000	1025.0000	159.0000	87.0000	163.0000	271.0000	131.0000	723.0000	1306.0000	1840.0000	1692.0000	69.0000	61.0000	63.0000	1125.0000	967.0000	153.0000	205.0000	200.0000	811.0000	1234.0000	792.0000	73.0000	861.0000	183.0000	645.0000	670.0000	885.0000	151.0000	171.0000	286.0000	887.0000	1324.0000	128.0000	187.0000	157.0000	493.0000	75.0000	543.0000	71.0000	35.0000	1311.0000	109.0000	1213.0000	148.0000	551.0000	172.0000	536.0000	140.0000	483.0000	74.0000	1198.0000	872.0000	139.0000	831.0000	1300.0000	116.0000	73.0000	1879.0000	148.0000	118.0000	212.0000	131.0000	98.0000	128.0000	127.0000	95.0000	39.0000	161.0000	85.0000	45.0000	754.0000	1321.0000	27.0000	375.0000	31.0000	552.0000	69.0000	368.0000	949.0000	386.0000	91.0000	36.0000	116.0000	195.0000	369.0000	38.0000	898.0000	110.0000	93.0000	479.0000	50.0000	638.0000	56.0000	102.0000	126.0000	287.0000	873.0000	57.0000	2.0000	1.0000	1.0000	1.0000	0.0000	0.0000	2.0000	1.0000	0.0000	0.0000	1.0000	3.0000	4.0000	6.0000	3.0000	1.0000	3.0000	0.0000	0.0000	0.0000	0.0000	0.0000	0.0000	0.0000	0.0000	0.0000	0.0000	0.0000	0.0000	0.0000	0.0000	0.0000	0.0000	0.0000	0.0000	0.0000	0.0000	0.0000	0.0000	0.0000	0.0000	0.0000	0.0000	0.0000	0.0000	0.0000	0.0000	0.0000	0.0000	0.0000	0.0000	0.0000	0.0000	0.0000	0.0000	0.0000	0.0000	0.0000	0.0000	0.0000	0.0000	0.0000	0.0000	0.0000	0.0000	0.0000	0.0000	0.0000	0.0000	0.0000	0.0000	0.0000	0.0000	0.0000	0.0000	0.0000	0.0000	0.0000	0.0000	0.0000	0.0000	0.0000	0.0000	0.0000	0.0000	0.0000	0.0000	0.0000	0.0000	0.0000	0.0000	0.0000	0.0000	0.0000	0.0000	0.0000	0.0000	0.0000	0.0000	0.0000	0.0000	0.0000	0.0000	0.0000	0.0000	0.0000	0.0000	0.0000	0.0000	0.0000	0.0000	0.0000	0.0000	0.0000	0.0000	0.0000	0.0000	0.0000	0.0000	0.0000	0.0000	0.0000	0.0000	0.0000	0.0000	0.0000	0.0000	0.0000	0.0000	0.0000	0.0000	0.0000	0.0000	0.0000	0.0000	0.0000	0.0000	0.0000	0.0000	0.0000	0.0000	0.0000	0.0000	0.0000	0.0000	0.0000	0.0000	0.0000	0.0000	0.0000	0.0000	0.0000	0.0000	0.0000	0.0000	0.0000	0.0000	0.0000	0.0000	0.0000	0.0000	0.0000	0.0000	0.0000	0.0000	0.0000	0.0000	0.0000	0.0000	0.0000	0.0000	0.0000	0.0000	0.0000	0.0000	0.0000	0.0000	0.0000	0.0000	0.0000	0.0000	0.0000	0.0000	0.0000	0.0000	0.0000	0.0000	0.0000	0.0000	0.0000	0.0000	0.0000	0.0000	0.0000	0.0000	0.0000	0.0000	0.0000	0.0000	0.0000	0.0000	0.0000	0.0000	0.0000	0.0000	0.0000	0.0000	0.0000	0.0000	0.0000	0.0000	0.0000	0.0000	0.0000	0.0000	0.0000	0.0000	0.0000	0.0000	0.0000	0.0000	0.0000	0.0000	0.0000	0.0000	0.0000	0.0000	0.0000	0.0000	0.0000	0.0000	0.0000	0.0000	0.0000	0.0000	0.0000	0.0000	0.0000	0.0000	0.0000	0.0000	0.0000	0.0000	0.0000	0.0000	0.0000	0.0000	0.0000	0.0000	0.0000	0.0000	0.0000	0.0000	0.0000	0.0000	0.0000	0.0000	0.0000	0.0000	0.0000	0.0000	0.0000	0.0000	0.0000	0.0000	0.0000	0.0000	0.0000	0.0000	0.0000	0.0000	0.0000	0.0000	0.0000	0.0000	0.0000	0.0000	0.0000	0.0000	0.0000	0.0000	0.0000	0.0000
REACTIVITY:36	0.0000	0.0000	0.0000	0.0000	0.0000	0.0000	0.0000	0.0000	0.0000	0.0000	0.0000	0.0000	0.0000	0.0000	0.0000	0.0000	0.0000	0.0000	22.0000	2.0000	80.0000	14.0000	168.0000	13.0000	6.0000	21.0000	5.0000	116.0000	68.0000	23.0000	6.0000	7.0000	8.0000	0.0000	1698.0000	0.0000	8.0000	5.0000	14.0000	8.0000	15.0000	17.0000	10.0000	10.0000	10.0000	26.0000	28.0000	13.0000	8.0000	21.0000	7.0000	7.0000	8.0000	30.0000	24.0000	17.0000	13.0000	9.0000	70.0000	89.0000	15.0000	13.0000	66.0000	26.0000	3.0000	92.0000	93.0000	8.0000	15.0000	22.0000	6.0000	25.0000	12.0000	110.0000	8.0000	16.0000	93.0000	115.0000	13.0000	42.0000	16.0000	16.0000	11.0000	89.0000	53.0000	20.0000	6.0000	4.0000	64.0000	8.0000	22.0000	3.0000	40.0000	15.0000	76.0000	24.0000	21.0000	71.0000	18.0000	19.0000	49.0000	13.0000	21.0000	9.0000	23.0000	8.0000	12.0000	14.0000	24.0000	23.0000	40.0000	14.0000	13.0000	52.0000	9.0000	25.0000	17.0000	16.0000	13.0000	13.0000	13.0000	17.0000	8.0000	155.0000	30.0000	9.0000	18.0000	9.0000	9.0000	11.0000	18.0000	54.0000	162.0000	41.0000	18.0000	21.0000	4.0000	21.0000	5.0000	41.0000	8.0000	18.0000	6.0000	12.0000	11.0000	20.0000	62.0000	5.0000	14.0000	19.0000	279.0000	289.0000	17.0000	15.0000	15.0000	16.0000	140.0000	7.0000	0.0000	12.0000	73.0000	22.0000	18.0000	13.0000	17.0000	3.0000	5.0000	38.0000	41.0000	57.0000	75.0000	2.0000	13.0000	10.0000	17.0000	15.0000	34.0000	1.0000	152.0000	112.0000	15.0000	23.0000	7.0000	11.0000	77.0000	7.0000	4.0000	12.0000	22.0000	13.0000	71.0000	113.0000	162.0000	156.0000	5.0000	5.0000	3.0000	102.0000	97.0000	17.0000	14.0000	22.0000	62.0000	107.0000	62.0000	2.0000	92.0000	15.0000	58.0000	42.0000	59.0000	14.0000	8.0000	36.0000	76.0000	148.0000	10.0000	25.0000	15.0000	28.0000	6.0000	47.0000	11.0000	4.0000	137.0000	7.0000	113.0000	11.0000	51.0000	10.0000	54.0000	16.0000	54.0000	11.0000	115.0000	78.0000	4.0000	64.0000	115.0000	10.0000	3.0000	165.0000	16.0000	14.0000	17.0000	8.0000	9.0000	6.0000	13.0000	9.0000	1.0000	2.0000	13.0000	1.0000	75.0000	122.0000	2.0000	39.0000	7.0000	45.0000	3.0000	31.0000	84.0000	26.0000	4.0000	3.0000	12.0000	18.0000	31.0000	7.0000	80.0000	10.0000	8.0000	44.0000	2.0000	37.0000	8.0000	8.0000	5.0000	36.0000	80.0000	5.0000	0.0000	0.0000	0.0000	0.0000	0.0000	1.0000	0.0000	0.0000	0.0000	0.0000	0.0000	0.0000	0.0000	0.0000	0.0000	0.0000	0.0000	0.0000	0.0000	0.0000	0.0000	0.0000	0.0000	0.0000	0.0000	0.0000	0.0000	0.0000	0.0000	0.0000	0.0000	0.0000	0.0000	0.0000	0.0000	0.0000	0.0000	0.0000	0.0000	0.0000	0.0000	0.0000	0.0000	0.0000	0.0000	0.0000	0.0000	0.0000	0.0000	0.0000	0.0000	0.0000	0.0000	0.0000	0.0000	0.0000	0.0000	0.0000	0.0000	0.0000	0.0000	0.0000	0.0000	0.0000	0.0000	0.0000	0.0000	0.0000	0.0000	0.0000	0.0000	0.0000	0.0000	0.0000	0.0000	0.0000	0.0000	0.0000	0.0000	0.0000	0.0000	0.0000	0.0000	0.0000	0.0000	0.0000	0.0000	0.0000	0.0000	0.0000	0.0000	0.0000	0.0000	0.0000	0.0000	0.0000	0.0000	0.0000	0.0000	0.0000	0.0000	0.0000	0.0000	0.0000	0.0000	0.0000	0.0000	0.0000	0.0000	0.0000	0.0000	0.0000	0.0000	0.0000	0.0000	0.0000	0.0000	0.0000	0.0000	0.0000	0.0000	0.0000	0.0000	0.0000	0.0000	0.0000	0.0000	0.0000	0.0000	0.0000	0.0000	0.0000	0.0000	0.0000	0.0000	0.0000	0.0000	0.0000	0.0000	0.0000	0.0000	0.0000	0.0000	0.0000	0.0000	0.0000	0.0000	0.0000	0.0000	0.0000	0.0000	0.0000	0.0000	0.0000	0.0000	0.0000	0.0000	0.0000	0.0000	0.0000	0.0000	0.0000	0.0000	0.0000	0.0000	0.0000	0.0000	0.0000	0.0000	0.0000	0.0000	0.0000	0.0000	0.0000	0.0000	0.0000	0.0000	0.0000	0.0000	0.0000	0.0000	0.0000	0.0000	0.0000	0.0000	0.0000	0.0000	0.0000	0.0000	0.0000	0.0000	0.0000	0.0000	0.0000	0.0000	0.0000	0.0000	0.0000	0.0000	0.0000	0.0000	0.0000	0.0000	0.0000	0.0000	0.0000	0.0000	0.0000	0.0000	0.0000	0.0000	0.0000	0.0000	0.0000	0.0000	0.0000	0.0000	0.0000	0.0000	0.0000	0.0000	0.0000	0.0000	0.0000	0.0000	0.0000	0.0000	0.0000	0.0000	0.0000	0.0000	0.0000	0.0000	0.0000	0.0000	0.0000	0.0000	0.0000	0.0000	0.0000	0.0000	0.0000	0.0000	0.0000	0.0000	0.0000	0.0000	0.0000	0.0000	0.0000	0.0000	0.0000	0.0000	0.0000	0.0000	0.0000	0.0000	0.0000	0.0000	0.0000	0.0000	0.0000	0.0000	0.0000	0.0000	0.0000	0.0000	0.0000	0.0000	0.0000	0.0000	0.0000	0.0000	0.0000	0.0000	0.0000	0.0000	0.0000	0.0000	0.0000	0.0000	0.0000	0.0000
REACTIVITY:37	0.0000	0.0000	0.0000	0.0000	0.0000	0.0000	0.0000	0.0000	0.0000	0.0000	0.0000	0.0000	0.0000	0.0000	0.0000	0.0000	0.0000	8.0000	30.0000	4.0000	77.0000	11.0000	106.0000	11.0000	9.0000	41.0000	31.0000	40.0000	49.0000	18.0000	3.0000	4.0000	4.0000	93.0000	0.0000	1362.0000	0.0000	19.0000	8.0000	12.0000	64.0000	3.0000	7.0000	3.0000	6.0000	20.0000	49.0000	46.0000	16.0000	69.0000	9.0000	6.0000	5.0000	30.0000	23.0000	8.0000	28.0000	8.0000	50.0000	65.0000	5.0000	6.0000	47.0000	13.0000	10.0000	82.0000	68.0000	7.0000	11.0000	9.0000	11.0000	18.0000	17.0000	76.0000	20.0000	21.0000	45.0000	101.0000	9.0000	51.0000	18.0000	20.0000	9.0000	71.0000	51.0000	6.0000	12.0000	7.0000	40.0000	4.0000	14.0000	7.0000	19.0000	3.0000	42.0000	31.0000	20.0000	37.0000	10.0000	13.0000	26.0000	3.0000	12.0000	17.0000	14.0000	9.0000	6.0000	8.0000	9.0000	16.0000	14.0000	5.0000	16.0000	48.0000	18.0000	16.0000	13.0000	10.0000	10.0000	9.0000	18.0000	11.0000	2.0000	103.0000	15.0000	2.0000	14.0000	6.0000	7.0000	7.0000	20.0000	41.0000	148.0000	21.0000	7.0000	22.0000	3.0000	11.0000	2.0000	40.0000	9.0000	14.0000	0.0000	16.0000	7.0000	25.0000	58.0000	8.0000	16.0000	18.0000	210.0000	221.0000	19.0000	17.0000	9.0000	21.0000	85.0000	6.0000	4.0000	15.0000	60.0000	5.0000	6.0000	5.0000	27.0000	5.0000	8.0000	23.0000	28.0000	44.0000	54.0000	8.0000	12.0000	6.0000	9.0000	6.0000	24.0000	8.0000	105.0000	73.0000	7.0000	9.0000	4.0000	8.0000	68.0000	4.0000	13.0000	10.0000	21.0000	5.0000	48.0000	72.0000	92.0000	102.0000	3.0000	13.0000	2.0000	69.0000	84.0000	17.0000	11.0000	14.0000	63.0000	88.0000	49.0000	11.0000	59.0000	15.0000	47.0000	41.0000	63.0000	18.0000	15.0000	22.0000	77.0000	81.0000	7.0000	12.0000	11.0000	29.0000	0.0000	48.0000	7.0000	3.0000	111.0000	9.0000	95.0000	14.0000	40.0000	9.0000	36.0000	5.0000	43.0000	4.0000	96.0000	48.0000	9.0000	60.0000	89.0000	8.0000	12.0000	141.0000	13.0000	7.0000	9.0000	3.0000	5.0000	10.0000	7.0000	2.0000	2.0000	16.0000	9.0000	8.0000	51.0000	76.0000	3.0000	25.0000	4.0000	29.0000	5.0000	26.0000	61.0000	37.0000	10.0000	1.0000	6.0000	4.0000	41.0000	6.0000	54.0000	8.0000	7.0000	21.0000	2.0000	45.0000	7.0000	8.0000	11.0000	19.0000	64.0000	7.0000	0.0000	0.0000	0.0000	0.0000	0.0000	0.0000	0.0000	0.0000	0.0000	0.0000	0.0000	0.0000	0.0000	0.0000	0.0000	0.0000	0.0000	0.0000	0.0000	0.0000	0.0000	0.0000	0.0000	0.0000	0.0000	0.0000	0.0000	0.0000	0.0000	0.0000	0.0000	0.0000	0.0000	0.0000	0.0000	0.0000	0.0000	0.0000	0.0000	0.0000	0.0000	0.0000	0.0000	0.0000	0.0000	0.0000	0.0000	0.0000	0.0000	0.0000	0.0000	0.0000	0.0000	0.0000	0.0000	0.0000	0.0000	0.0000	0.0000	0.0000	0.0000	0.0000	0.0000	0.0000	0.0000	0.0000	0.0000	0.0000	0.0000	0.0000	0.0000	0.0000	0.0000	0.0000	0.0000	0.0000	0.0000	0.0000	0.0000	0.0000	0.0000	0.0000	0.0000	0.0000	0.0000	0.0000	0.0000	0.0000	0.0000	0.0000	0.0000	0.0000	0.0000	0.0000	0.0000	0.0000	0.0000	0.0000	0.0000	0.0000	0.0000	0.0000	0.0000	0.0000	0.0000	0.0000	0.0000	0.0000	0.0000	0.0000	0.0000	0.0000	0.0000	0.0000	0.0000	0.0000	0.0000	0.0000	0.0000	0.0000	0.0000	0.0000	0.0000	0.0000	0.0000	0.0000	0.0000	0.0000	0.0000	0.0000	0.0000	0.0000	0.0000	0.0000	0.0000	0.0000	0.0000	0.0000	0.0000	0.0000	0.0000	0.0000	0.0000	0.0000	0.0000	0.0000	0.0000	0.0000	0.0000	0.0000	0.0000	0.0000	0.0000	0.0000	0.0000	0.0000	0.0000	0.0000	0.0000	0.0000	0.0000	0.0000	0.0000	0.0000	0.0000	0.0000	0.0000	0.0000	0.0000	0.0000	0.0000	0.0000	0.0000	0.0000	0.0000	0.0000	0.0000	0.0000	0.0000	0.0000	0.0000	0.0000	0.0000	0.0000	0.0000	0.0000	0.0000	0.0000	0.0000	0.0000	0.0000	0.0000	0.0000	0.0000	0.0000	0.0000	0.0000	0.0000	0.0000	0.0000	0.0000	0.0000	0.0000	0.0000	0.0000	0.0000	0.0000	0.0000	0.0000	0.0000	0.0000	0.0000	0.0000	0.0000	0.0000	0.0000	0.0000	0.0000	0.0000	0.0000	0.0000	0.0000	0.0000	0.0000	0.0000	0.0000	0.0000	0.0000	0.0000	0.0000	0.0000	0.0000	0.0000	0.0000	0.0000	0.0000	0.0000	0.0000	0.0000	0.0000	0.0000	0.0000	0.0000	0.0000	0.0000	0.0000	0.0000	0.0000	0.0000	0.0000	0.0000	0.0000	0.0000	0.0000	0.0000	0.0000	0.0000	0.0000	0.0000	0.0000	0.0000	0.0000	0.0000	0.0000	0.0000	0.0000	0.0000	0.0000	0.0000	0.0000	0.0000	0.0000	0.0000	0.0000	0.0000	0.0000	0.0000	0.0000	0.0000	0.0000	0.0000	0.0000	0.0000
REACTIVITY:38	0.0000	0.0000	0.0000	0.0000	0.0000	0.0000	0.0000	0.0000	0.0000	0.0000	0.0000	0.0000	0.0000	0.0000	0.0000	0.0000	0.0000	1.0000	22.0000	7.0000	49.0000	13.0000	110.0000	25.0000	3.0000	31.0000	11.0000	10.0000	19.0000	28.0000	3.0000	8.0000	4.0000	96.0000	8.0000	0.0000	1216.0000	0.0000	9.0000	13.0000	14.0000	9.0000	9.0000	4.0000	9.0000	7.0000	21.0000	23.0000	6.0000	24.0000	6.0000	1.0000	6.0000	17.0000	28.0000	13.0000	10.0000	6.0000	70.0000	59.0000	14.0000	13.0000	62.0000	14.0000	11.0000	57.0000	69.0000	8.0000	8.0000	18.0000	7.0000	20.0000	11.0000	78.0000	7.0000	14.0000	48.0000	94.0000	15.0000	45.0000	14.0000	18.0000	11.0000	58.0000	37.0000	12.0000	16.0000	7.0000	27.0000	13.0000	9.0000	9.0000	24.0000	6.0000	43.0000	34.0000	27.0000	43.0000	6.0000	16.0000	37.0000	11.0000	13.0000	9.0000	16.0000	11.0000	12.0000	14.0000	16.0000	11.0000	22.0000	15.0000	6.0000	32.0000	19.0000	10.0000	22.0000	16.0000	10.0000	23.0000	6.0000	22.0000	7.0000	109.0000	21.0000	6.0000	10.0000	5.0000	6.0000	2.0000	12.0000	39.0000	114.0000	22.0000	11.0000	16.0000	8.0000	15.0000	10.0000	36.0000	9.0000	10.0000	3.0000	15.0000	11.0000	18.0000	50.0000	4.0000	8.0000	13.0000	179.0000	174.0000	14.0000	7.0000	16.0000	9.0000	102.0000	7.0000	4.0000	12.0000	61.0000	13.0000	11.0000	18.0000	39.0000	12.0000	11.0000	16.0000	32.0000	51.0000	56.0000	4.0000	4.0000	8.0000	4.0000	11.0000	38.0000	9.0000	97.0000	82.0000	2.0000	9.0000	7.0000	8.0000	71.0000	7.0000	8.0000	13.0000	10.0000	3.0000	47.0000	78.0000	123.0000	95.0000	7.0000	8.0000	6.0000	73.0000	74.0000	10.0000	10.0000	16.0000	48.0000	65.0000	45.0000	4.0000	58.0000	19.0000	32.0000	41.0000	57.0000	15.0000	12.0000	19.0000	52.0000	95.0000	11.0000	9.0000	7.0000	26.0000	5.0000	28.0000	2.0000	4.0000	70.0000	5.0000	67.0000	12.0000	34.0000	12.0000	32.0000	14.0000	23.0000	1.0000	75.0000	58.0000	3.0000	48.0000	84.0000	6.0000	4.0000	96.0000	12.0000	11.0000	12.0000	3.0000	7.0000	13.0000	14.0000	8.0000	1.0000	12.0000	6.0000	2.0000	49.0000	75.0000	0.0000	22.0000	4.0000	30.0000	11.0000	20.0000	64.0000	18.0000	5.0000	5.0000	1.0000	11.0000	34.0000	3.0000	63.0000	8.0000	3.0000	32.0000	2.0000	29.0000	5.0000	4.0000	7.0000	12.0000	47.0000	1.0000	0.0000	0.0000	0.0000	0.0000	0.0000	0.0000	0.0000	0.0000	0.0000	0.0000	0.0000	0.0000	0.0000	0.0000	0.0000	0.0000	0.0000	0.0000	0.0000	0.0000	0.0000	0.0000	0.0000	0.0000	0.0000	0.0000	0.0000	0.0000	0.0000	0.0000	0.0000	0.0000	0.0000	0.0000	0.0000	0.0000	0.0000	0.0000	0.0000	0.0000	0.0000	0.0000	0.0000	0.0000	0.0000	0.0000	0.0000	0.0000	0.0000	0.0000	0.0000	0.0000	0.0000	0.0000	0.0000	0.0000	0.0000	0.0000	0.0000	0.0000	0.0000	0.0000	0.0000	0.0000	0.0000	0.0000	0.0000	0.0000	0.0000	0.0000	0.0000	0.0000	0.0000	0.0000	0.0000	0.0000	0.0000	0.0000	0.0000	0.0000	0.0000	0.0000	0.0000	0.0000	0.0000	0.0000	0.0000	0.0000	0.0000	0.0000	0.0000	0.0000	0.0000	0.0000	0.0000	0.0000	0.0000	0.0000	0.0000	0.0000	0.0000	0.0000	0.0000	0.0000	0.0000	0.0000	0.0000	0.0000	0.0000	0.0000	0.0000	0.0000	0.0000	0.0000	0.0000	0.0000	0.0000	0.0000	0.0000	0.0000	0.0000	0.0000	0.0000	0.0000	0.0000	0.0000	0.0000	0.0000	0.0000	0.0000	0.0000	0.0000	0.0000	0.0000	0.0000	0.0000	0.0000	0.0000	0.0000	0.0000	0.0000	0.0000	0.0000	0.0000	0.0000	0.0000	0.0000	0.0000	0.0000	0.0000	0.0000	0.0000	0.0000	0.0000	0.0000	0.0000	0.0000	0.0000	0.0000	0.0000	0.0000	0.0000	0.0000	0.0000	0.0000	0.0000	0.0000	0.0000	0.0000	0.0000	0.0000	0.0000	0.0000	0.0000	0.0000	0.0000	0.0000	0.0000	0.0000	0.0000	0.0000	0.0000	0.0000	0.0000	0.0000	0.0000	0.0000	0.0000	0.0000	0.0000	0.0000	0.0000	0.0000	0.0000	0.0000	0.0000	0.0000	0.0000	0.0000	0.0000	0.0000	0.0000	0.0000	0.0000	0.0000	0.0000	0.0000	0.0000	0.0000	0.0000	0.0000	0.0000	0.0000	0.0000	0.0000	0.0000	0.0000	0.0000	0.0000	0.0000	0.0000	0.0000	0.0000	0.0000	0.0000	0.0000	0.0000	0.0000	0.0000	0.0000	0.0000	0.0000	0.0000	0.0000	0.0000	0.0000	0.0000	0.0000	0.0000	0.0000	0.0000	0.0000	0.0000	0.0000	0.0000	0.0000	0.0000	0.0000	0.0000	0.0000	0.0000	0.0000	0.0000	0.0000	0.0000	0.0000	0.0000	0.0000	0.0000	0.0000	0.0000	0.0000	0.0000	0.0000	0.0000	0.0000	0.0000	0.0000	0.0000	0.0000	0.0000	0.0000	0.0000	0.0000	0.0000	0.0000	0.0000	0.0000	0.0000	0.0000	0.0000	0.0000	0.0000
REACTIVITY:39	0.0000	0.0000	0.0000	0.0000	0.0000	0.0000	0.0000	0.0000	0.0000	0.0000	0.0000	0.0000	0.0000	0.0000	0.0000	0.0000	0.0000	1.0000	27.0000	12.0000	53.0000	13.0000	222.0000	20.0000	107.0000	51.0000	32.0000	16.0000	25.0000	13.0000	8.0000	8.0000	5.0000	90.0000	5.0000	19.0000	0.0000	1672.0000	0.0000	15.0000	17.0000	13.0000	4.0000	8.0000	6.0000	7.0000	13.0000	22.0000	13.0000	19.0000	6.0000	8.0000	11.0000	14.0000	21.0000	11.0000	10.0000	6.0000	90.0000	67.0000	14.0000	18.0000	78.0000	13.0000	12.0000	80.0000	83.0000	5.0000	18.0000	10.0000	5.0000	30.0000	16.0000	112.0000	13.0000	15.0000	66.0000	126.0000	14.0000	51.0000	15.0000	10.0000	5.0000	62.0000	43.0000	16.0000	20.0000	2.0000	78.0000	7.0000	17.0000	13.0000	20.0000	10.0000	78.0000	29.0000	19.0000	75.0000	10.0000	15.0000	41.0000	13.0000	19.0000	18.0000	22.0000	15.0000	6.0000	10.0000	20.0000	17.0000	37.0000	15.0000	16.0000	40.0000	15.0000	22.0000	18.0000	12.0000	25.0000	20.0000	10.0000	6.0000	5.0000	148.0000	17.0000	12.0000	11.0000	14.0000	12.0000	9.0000	12.0000	36.0000	181.0000	25.0000	11.0000	28.0000	3.0000	17.0000	5.0000	43.0000	8.0000	21.0000	5.0000	17.0000	8.0000	17.0000	43.0000	12.0000	10.0000	19.0000	303.0000	247.0000	18.0000	11.0000	9.0000	28.0000	122.0000	11.0000	8.0000	15.0000	61.0000	9.0000	12.0000	13.0000	41.0000	3.0000	9.0000	28.0000	36.0000	81.0000	81.0000	7.0000	13.0000	6.0000	3.0000	14.0000	51.0000	6.0000	163.0000	98.0000	22.0000	18.0000	13.0000	11.0000	61.0000	10.0000	10.0000	18.0000	9.0000	15.0000	60.0000	129.0000	163.0000	143.0000	3.0000	3.0000	1.0000	88.0000	84.0000	14.0000	14.0000	14.0000	82.0000	127.0000	67.0000	6.0000	63.0000	21.0000	55.0000	70.0000	76.0000	10.0000	15.0000	33.0000	61.0000	121.0000	15.0000	15.0000	15.0000	42.0000	7.0000	37.0000	7.0000	1.0000	129.0000	11.0000	104.0000	15.0000	46.0000	19.0000	44.0000	13.0000	29.0000	4.0000	93.0000	64.0000	23.0000	78.0000	91.0000	14.0000	5.0000	170.0000	15.0000	12.0000	24.0000	9.0000	8.0000	14.0000	17.0000	6.0000	3.0000	15.0000	3.0000	2.0000	72.0000	132.0000	1.0000	38.0000	1.0000	44.0000	2.0000	34.0000	78.0000	37.0000	14.0000	6.0000	15.0000	15.0000	25.0000	3.0000	98.0000	12.0000	4.0000	38.0000	1.0000	68.0000	5.0000	11.0000	9.0000	16.0000	58.0000	2.0000	1.0000	0.0000	0.0000	0.0000	0.0000	0.0000	1.0000	0.0000	0.0000	0.0000	0.0000	1.0000	0.0000	0.0000	0.0000	1.0000	0.0000	0.0000	0.0000	0.0000	0.0000	0.0000	0.0000	0.0000	0.0000	0.0000	0.0000	0.0000	0.0000	0.0000	0.0000	0.0000	0.0000	0.0000	0.0000	0.0000	0.0000	0.0000	0.0000	0.0000	0.0000	0.0000	0.0000	0.0000	0.0000	0.0000	0.0000	0.0000	0.0000	0.0000	0.0000	0.0000	0.0000	0.0000	0.0000	0.0000	0.0000	0.0000	0.0000	0.0000	0.0000	0.0000	0.0000	0.0000	0.0000	0.0000	0.0000	0.0000	0.0000	0.0000	0.0000	0.0000	0.0000	0.0000	0.0000	0.0000	0.0000	0.0000	0.0000	0.0000	0.0000	0.0000	0.0000	0.0000	0.0000	0.0000	0.0000	0.0000	0.0000	0.0000	0.0000	0.0000	0.0000	0.0000	0.0000	0.0000	0.0000	0.0000	0.0000	0.0000	0.0000	0.0000	0.0000	0.0000	0.0000	0.0000	0.0000	0.0000	0.0000	0.0000	0.0000	0.0000	0.0000	0.0000	0.0000	0.0000	0.0000	0.0000	0.0000	0.0000	0.0000	0.0000	0.0000	0.0000	0.0000	0.0000	0.0000	0.0000	0.0000	0.0000	0.0000	0.0000	0.0000	0.0000	0.0000	0.0000	0.0000	0.0000	0.0000	0.0000	0.0000	0.0000	0.0000	0.0000	0.0000	0.0000	0.0000	0.0000	0.0000	0.0000	0.0000	0.0000	0.0000	0.0000	0.0000	0.0000	0.0000	0.0000	0.0000	0.0000	0.0000	0.0000	0.0000	0.0000	0.0000	0.0000	0.0000	0.0000	0.0000	0.0000	0.0000	0.0000	0.0000	0.0000	0.0000	0.0000	0.0000	0.0000	0.0000	0.0000	0.0000	0.0000	0.0000	0.0000	0.0000	0.0000	0.0000	0.0000	0.0000	0.0000	0.0000	0.0000	0.0000	0.0000	0.0000	0.0000	0.0000	0.0000	0.0000	0.0000	0.0000	0.0000	0.0000	0.0000	0.0000	0.0000	0.0000	0.0000	0.0000	0.0000	0.0000	0.0000	0.0000	0.0000	0.0000	0.0000	0.0000	0.0000	0.0000	0.0000	0.0000	0.0000	0.0000	0.0000	0.0000	0.0000	0.0000	0.0000	0.0000	0.0000	0.0000	0.0000	0.0000	0.0000	0.0000	0.0000	0.0000	0.0000	0.0000	0.0000	0.0000	0.0000	0.0000	0.0000	0.0000	0.0000	0.0000	0.0000	0.0000	0.0000	0.0000	0.0000	0.0000	0.0000	0.0000	0.0000	0.0000	0.0000	0.0000	0.0000	0.0000	0.0000	0.0000	0.0000	0.0000	0.0000	0.0000	0.0000	0.0000	0.0000	0.0000	0.0000	0.0000	0.0000	0.0000	0.0000	0.0000	0.0000	0.0000	0.0000	0.0000	0.0000	0.0000
REACTIVITY:40	0.0000	0.0000	0.0000	0.0000	0.0000	0.0000	0.0000	0.0000	0.0000	0.0000	0.0000	0.0000	0.0000	0.0000	0.0000	0.0000	0.0000	4.0000	23.0000	8.0000	137.0000	11.0000	226.0000	27.0000	19.0000	21.0000	13.0000	16.0000	20.0000	33.0000	12.0000	13.0000	8.0000	147.0000	14.0000	8.0000	9.0000	0.0000	2127.0000	0.0000	16.0000	6.0000	11.0000	17.0000	6.0000	11.0000	15.0000	18.0000	16.0000	24.0000	9.0000	11.0000	6.0000	36.0000	41.0000	15.0000	19.0000	14.0000	140.0000	109.0000	9.0000	10.0000	90.0000	28.0000	20.0000	98.0000	126.0000	18.0000	20.0000	32.0000	15.0000	30.0000	24.0000	121.0000	14.0000	21.0000	106.0000	175.0000	14.0000	55.0000	11.0000	20.0000	17.0000	65.0000	70.0000	4.0000	22.0000	17.0000	68.0000	13.0000	28.0000	14.0000	35.0000	10.0000	81.0000	39.0000	30.0000	108.0000	26.0000	32.0000	61.0000	12.0000	29.0000	24.0000	29.0000	15.0000	24.0000	12.0000	37.0000	17.0000	31.0000	19.0000	18.0000	60.0000	13.0000	25.0000	24.0000	22.0000	13.0000	20.0000	15.0000	21.0000	9.0000	189.0000	31.0000	8.0000	14.0000	15.0000	7.0000	15.0000	18.0000	69.0000	195.0000	53.0000	11.0000	38.0000	3.0000	29.0000	5.0000	63.0000	13.0000	21.0000	4.0000	13.0000	22.0000	22.0000	80.0000	6.0000	22.0000	33.0000	340.0000	314.0000	27.0000	12.0000	23.0000	40.0000	174.0000	9.0000	12.0000	22.0000	94.0000	14.0000	16.0000	15.0000	44.0000	7.0000	10.0000	32.0000	54.0000	83.0000	102.0000	13.0000	15.0000	16.0000	7.0000	19.0000	59.0000	14.0000	192.0000	145.0000	11.0000	15.0000	9.0000	11.0000	106.0000	19.0000	12.0000	17.0000	21.0000	13.0000	82.0000	166.0000	167.0000	204.0000	8.0000	8.0000	7.0000	127.0000	95.0000	21.0000	18.0000	27.0000	96.0000	138.0000	89.0000	14.0000	97.0000	23.0000	62.0000	77.0000	93.0000	22.0000	12.0000	29.0000	102.0000	134.0000	17.0000	22.0000	18.0000	36.0000	5.0000	70.0000	13.0000	2.0000	169.0000	9.0000	107.0000	10.0000	52.0000	10.0000	53.0000	17.0000	54.0000	14.0000	109.0000	112.0000	14.0000	102.0000	145.0000	16.0000	3.0000	215.0000	23.0000	3.0000	28.0000	17.0000	18.0000	23.0000	6.0000	9.0000	6.0000	18.0000	18.0000	5.0000	84.0000	119.0000	7.0000	59.0000	4.0000	58.0000	5.0000	35.0000	89.0000	40.0000	12.0000	1.0000	13.0000	16.0000	42.0000	5.0000	114.0000	18.0000	12.0000	49.0000	3.0000	64.0000	11.0000	9.0000	10.0000	34.0000	96.0000	6.0000	0.0000	0.0000	0.0000	0.0000	0.0000	0.0000	1.0000	1.0000	0.0000	0.0000	0.0000	1.0000	0.0000	2.0000	2.0000	0.0000	2.0000	0.0000	0.0000	0.0000	0.0000	0.0000	0.0000	0.0000	0.0000	0.0000	0.0000	0.0000	0.0000	0.0000	0.0000	0.0000	0.0000	0.0000	0.0000	0.0000	0.0000	0.0000	0.0000	0.0000	0.0000	0.0000	0.0000	0.0000	0.0000	0.0000	0.0000	0.0000	0.0000	0.0000	0.0000	0.0000	0.0000	0.0000	0.0000	0.0000	0.0000	0.0000	0.0000	0.0000	0.0000	0.0000	0.0000	0.0000	0.0000	0.0000	0.0000	0.0000	0.0000	0.0000	0.0000	0.0000	0.0000	0.0000	0.0000	0.0000	0.0000	0.0000	0.0000	0.0000	0.0000	0.0000	0.0000	0.0000	0.0000	0.0000	0.0000	0.0000	0.0000	0.0000	0.0000	0.0000	0.0000	0.0000	0.0000	0.0000	0.0000	0.0000	0.0000	0.0000	0.0000	0.0000	0.0000	0.0000	0.0000	0.0000	0.0000	0.0000	0.0000	0.0000	0.0000	0.0000	0.0000	0.0000	0.0000	0.0000	0.0000	0.0000	0.0000	0.0000	0.0000	0.0000	0.0000	0.0000	0.0000	0.0000	0.0000	0.0000	0.0000	0.0000	0.0000	0.0000	0.0000	0.0000	0.0000	0.0000	0.0000	0.0000	0.0000	0.0000	0.0000	0.0000	0.0000	0.0000	0.0000	0.0000	0.0000	0.0000	0.0000	0.0000	0.0000	0.0000	0.0000	0.0000	0.0000	0.0000	0.0000	0.0000	0.0000	0.0000	0.0000	0.0000	0.0000	0.0000	0.0000	0.0000	0.0000	0.0000	0.0000	0.0000	0.0000	0.0000	0.0000	0.0000	0.0000	0.0000	0.0000	0.0000	0.0000	0.0000	0.0000	0.0000	0.0000	0.0000	0.0000	0.0000	0.0000	0.0000	0.0000	0.0000	0.0000	0.0000	0.0000	0.0000	0.0000	0.0000	0.0000	0.0000	0.0000	0.0000	0.0000	0.0000	0.0000	0.0000	0.0000	0.0000	0.0000	0.0000	0.0000	0.0000	0.0000	0.0000	0.0000	0.0000	0.0000	0.0000	0.0000	0.0000	0.0000	0.0000	0.0000	0.0000	0.0000	0.0000	0.0000	0.0000	0.0000	0.0000	0.0000	0.0000	0.0000	0.0000	0.0000	0.0000	0.0000	0.0000	0.0000	0.0000	0.0000	0.0000	0.0000	0.0000	0.0000	0.0000	0.0000	0.0000	0.0000	0.0000	0.0000	0.0000	0.0000	0.0000	0.0000	0.0000	0.0000	0.0000	0.0000	0.0000	0.0000	0.0000	0.0000	0.0000	0.0000	0.0000	0.0000	0.0000	0.0000	0.0000	0.0000	0.0000	0.0000	0.0000	0.0000	0.0000	0.0000	0.0000	0.0000	0.0000	0.0000	0.0000	0.0000	0.0000	0.0000
REACTIVITY:41	0.0000	0.0000	0.0000	0.0000	0.0000	0.0000	0.0000	0.0000	0.0000	0.0000	0.0000	0.0000	0.0000	0.0000	0.0000	0.0000	0.0000	2.0000	42.0000	59.0000	85.0000	10.0000	171.0000	18.0000	0.0000	12.0000	3.0000	8.0000	12.0000	19.0000	7.0000	7.0000	6.0000	78.0000	8.0000	12.0000	13.0000	15.0000	0.0000	1290.0000	0.0000	24.0000	14.0000	9.0000	12.0000	3.0000	17.0000	9.0000	4.0000	13.0000	2.0000	2.0000	3.0000	19.0000	21.0000	11.0000	12.0000	4.0000	67.0000	81.0000	10.0000	17.0000	65.0000	9.0000	16.0000	59.0000	100.0000	5.0000	18.0000	15.0000	2.0000	17.0000	7.0000	63.0000	6.0000	25.0000	50.0000	90.0000	6.0000	41.0000	8.0000	14.0000	6.0000	38.0000	27.0000	9.0000	11.0000	9.0000	71.0000	9.0000	10.0000	6.0000	26.0000	9.0000	57.0000	24.0000	23.0000	88.0000	15.0000	8.0000	30.0000	12.0000	11.0000	12.0000	10.0000	10.0000	13.0000	16.0000	18.0000	12.0000	30.0000	11.0000	16.0000	41.0000	9.0000	15.0000	14.0000	15.0000	11.0000	9.0000	18.0000	11.0000	4.0000	121.0000	21.0000	5.0000	8.0000	3.0000	7.0000	18.0000	7.0000	40.0000	114.0000	22.0000	6.0000	20.0000	3.0000	26.0000	6.0000	31.0000	3.0000	9.0000	3.0000	4.0000	3.0000	29.0000	50.0000	3.0000	6.0000	17.0000	184.0000	235.0000	20.0000	5.0000	17.0000	11.0000	103.0000	1.0000	5.0000	19.0000	53.0000	18.0000	18.0000	7.0000	24.0000	5.0000	7.0000	16.0000	30.0000	51.0000	67.0000	11.0000	9.0000	5.0000	5.0000	11.0000	39.0000	10.0000	93.0000	85.0000	14.0000	19.0000	2.0000	4.0000	67.0000	6.0000	8.0000	16.0000	20.0000	7.0000	53.0000	76.0000	101.0000	134.0000	11.0000	5.0000	5.0000	75.0000	68.0000	13.0000	15.0000	10.0000	67.0000	77.0000	37.0000	5.0000	50.0000	4.0000	47.0000	46.0000	61.0000	22.0000	12.0000	20.0000	62.0000	81.0000	6.0000	12.0000	10.0000	28.0000	2.0000	47.0000	11.0000	4.0000	94.0000	18.0000	92.0000	9.0000	44.0000	10.0000	22.0000	11.0000	29.0000	6.0000	86.0000	48.0000	5.0000	62.0000	65.0000	12.0000	3.0000	126.0000	8.0000	9.0000	8.0000	5.0000	4.0000	3.0000	17.0000	8.0000	2.0000	6.0000	5.0000	0.0000	53.0000	81.0000	3.0000	24.0000	1.0000	33.0000	6.0000	15.0000	82.0000	23.0000	5.0000	5.0000	6.0000	26.0000	11.0000	1.0000	44.0000	19.0000	4.0000	17.0000	5.0000	32.0000	7.0000	4.0000	6.0000	10.0000	72.0000	4.0000	0.0000	0.0000	0.0000	0.0000	0.0000	0.0000	0.0000	0.0000	0.0000	1.0000	0.0000	0.0000	0.0000	0.0000	0.0000	3.0000	1.0000	0.0000	0.0000	0.0000	0.0000	0.0000	0.0000	0.0000	0.0000	0.0000	0.0000	0.0000	0.0000	0.0000	0.0000	0.0000	0.0000	0.0000	0.0000	0.0000	0.0000	0.0000	0.0000	0.0000	0.0000	0.0000	0.0000	0.0000	0.0000	0.0000	0.0000	0.0000	0.0000	0.0000	0.0000	0.0000	0.0000	0.0000	0.0000	0.0000	0.0000	0.0000	0.0000	0.0000	0.0000	0.0000	0.0000	0.0000	0.0000	0.0000	0.0000	0.0000	0.0000	0.0000	0.0000	0.0000	0.0000	0.0000	0.0000	0.0000	0.0000	0.0000	0.0000	0.0000	0.0000	0.0000	0.0000	0.0000	0.0000	0.0000	0.0000	0.0000	0.0000	0.0000	0.0000	0.0000	0.0000	0.0000	0.0000	0.0000	0.0000	0.0000	0.0000	0.0000	0.0000	0.0000	0.0000	0.0000	0.0000	0.0000	0.0000	0.0000	0.0000	0.0000	0.0000	0.0000	0.0000	0.0000	0.0000	0.0000	0.0000	0.0000	0.0000	0.0000	0.0000	0.0000	0.0000	0.0000	0.0000	0.0000	0.0000	0.0000	0.0000	0.0000	0.0000	0.0000	0.0000	0.0000	0.0000	0.0000	0.0000	0.0000	0.0000	0.0000	0.0000	0.0000	0.0000	0.0000	0.0000	0.0000	0.0000	0.0000	0.0000	0.0000	0.0000	0.0000	0.0000	0.0000	0.0000	0.0000	0.0000	0.0000	0.0000	0.0000	0.0000	0.0000	0.0000	0.0000	0.0000	0.0000	0.0000	0.0000	0.0000	0.0000	0.0000	0.0000	0.0000	0.0000	0.0000	0.0000	0.0000	0.0000	0.0000	0.0000	0.0000	0.0000	0.0000	0.0000	0.0000	0.0000	0.0000	0.0000	0.0000	0.0000	0.0000	0.0000	0.0000	0.0000	0.0000	0.0000	0.0000	0.0000	0.0000	0.0000	0.0000	0.0000	0.0000	0.0000	0.0000	0.0000	0.0000	0.0000	0.0000	0.0000	0.0000	0.0000	0.0000	0.0000	0.0000	0.0000	0.0000	0.0000	0.0000	0.0000	0.0000	0.0000	0.0000	0.0000	0.0000	0.0000	0.0000	0.0000	0.0000	0.0000	0.0000	0.0000	0.0000	0.0000	0.0000	0.0000	0.0000	0.0000	0.0000	0.0000	0.0000	0.0000	0.0000	0.0000	0.0000	0.0000	0.0000	0.0000	0.0000	0.0000	0.0000	0.0000	0.0000	0.0000	0.0000	0.0000	0.0000	0.0000	0.0000	0.0000	0.0000	0.0000	0.0000	0.0000	0.0000	0.0000	0.0000	0.0000	0.0000	0.0000	0.0000	0.0000	0.0000	0.0000	0.0000	0.0000	0.0000	0.0000	0.0000	0.0000	0.0000	0.0000	0.0000
REACTIVITY:42	0.0000	0.0000	0.0000	0.0000	0.0000	0.0000	0.0000	0.0000	0.0000	0.0000	0.0000	0.0000	0.0000	0.0000	0.0000	0.0000	0.0000	6.0000	73.0000	14.0000	108.0000	12.0000	183.0000	26.0000	6.0000	14.0000	15.0000	11.0000	13.0000	30.0000	4.0000	16.0000	11.0000	225.0000	15.0000	64.0000	14.0000	17.0000	16.0000	0.0000	2069.0000	0.0000	13.0000	10.0000	6.0000	25.0000	46.0000	44.0000	28.0000	54.0000	9.0000	7.0000	8.0000	27.0000	21.0000	19.0000	14.0000	4.0000	99.0000	93.0000	21.0000	15.0000	81.0000	23.0000	17.0000	112.0000	124.0000	14.0000	26.0000	37.0000	6.0000	40.0000	27.0000	161.0000	14.0000	26.0000	85.0000	117.0000	9.0000	82.0000	27.0000	39.0000	12.0000	88.0000	52.0000	16.0000	18.0000	9.0000	97.0000	13.0000	20.0000	16.0000	30.0000	6.0000	90.0000	40.0000	33.0000	81.0000	13.0000	17.0000	40.0000	25.0000	16.0000	19.0000	18.0000	27.0000	15.0000	10.0000	29.0000	23.0000	33.0000	24.0000	22.0000	59.0000	23.0000	14.0000	19.0000	17.0000	21.0000	19.0000	12.0000	12.0000	11.0000	148.0000	30.0000	27.0000	20.0000	10.0000	13.0000	11.0000	16.0000	76.0000	195.0000	39.0000	11.0000	27.0000	5.0000	15.0000	9.0000	56.0000	13.0000	17.0000	13.0000	35.0000	10.0000	39.0000	113.0000	14.0000	9.0000	27.0000	337.0000	380.0000	35.0000	12.0000	15.0000	26.0000	144.0000	6.0000	5.0000	31.0000	105.0000	17.0000	17.0000	10.0000	29.0000	18.0000	11.0000	31.0000	45.0000	66.0000	122.0000	9.0000	15.0000	10.0000	15.0000	27.0000	56.0000	5.0000	166.0000	130.0000	21.0000	22.0000	7.0000	11.0000	124.0000	18.0000	4.0000	14.0000	36.0000	16.0000	70.0000	151.0000	172.0000	157.0000	7.0000	7.0000	3.0000	124.0000	105.0000	31.0000	19.0000	22.0000	78.0000	123.0000	75.0000	9.0000	89.0000	21.0000	68.0000	98.0000	110.0000	19.0000	19.0000	23.0000	106.0000	144.0000	13.0000	14.0000	18.0000	55.0000	10.0000	60.0000	12.0000	7.0000	151.0000	8.0000	117.0000	12.0000	58.0000	25.0000	85.0000	13.0000	51.0000	8.0000	110.0000	70.0000	10.0000	95.0000	124.0000	16.0000	2.0000	200.0000	13.0000	17.0000	20.0000	20.0000	9.0000	15.0000	18.0000	8.0000	6.0000	8.0000	20.0000	7.0000	77.0000	159.0000	3.0000	38.0000	5.0000	56.0000	4.0000	29.0000	92.0000	36.0000	6.0000	0.0000	12.0000	18.0000	35.0000	7.0000	102.0000	17.0000	6.0000	37.0000	10.0000	81.0000	3.0000	11.0000	19.0000	41.0000	81.0000	5.0000	0.0000	0.0000	0.0000	0.0000	1.0000	0.0000	0.0000	0.0000	0.0000	0.0000	0.0000	0.0000	0.0000	0.0000	0.0000	1.0000	1.0000	0.0000	0.0000	0.0000	0.0000	0.0000	0.0000	0.0000	0.0000	0.0000	0.0000	0.0000	0.0000	0.0000	0.0000	0.0000	0.0000	0.0000	0.0000	0.0000	0.0000	0.0000	0.0000	0.0000	0.0000	0.0000	0.0000	0.0000	0.0000	0.0000	0.0000	0.0000	0.0000	0.0000	0.0000	0.0000	0.0000	0.0000	0.0000	0.0000	0.0000	0.0000	0.0000	0.0000	0.0000	0.0000	0.0000	0.0000	0.0000	0.0000	0.0000	0.0000	0.0000	0.0000	0.0000	0.0000	0.0000	0.0000	0.0000	0.0000	0.0000	0.0000	0.0000	0.0000	0.0000	0.0000	0.0000	0.0000	0.0000	0.0000	0.0000	0.0000	0.0000	0.0000	0.0000	0.0000	0.0000	0.0000	0.0000	0.0000	0.0000	0.0000	0.0000	0.0000	0.0000	0.0000	0.0000	0.0000	0.0000	0.0000	0.0000	0.0000	0.0000	0.0000	0.0000	0.0000	0.0000	0.0000	0.0000	0.0000	0.0000	0.0000	0.0000	0.0000	0.0000	0.0000	0.0000	0.0000	0.0000	0.0000	0.0000	0.0000	0.0000	0.0000	0.0000	0.0000	0.0000	0.0000	0.0000	0.0000	0.0000	0.0000	0.0000	0.0000	0.0000	0.0000	0.0000	0.0000	0.0000	0.0000	0.0000	0.0000	0.0000	0.0000	0.0000	0.0000	0.0000	0.0000	0.0000	0.0000	0.0000	0.0000	0.0000	0.0000	0.0000	0.0000	0.0000	0.0000	0.0000	0.0000	0.0000	0.0000	0.0000	0.0000	0.0000	0.0000	0.0000	0.0000	0.0000	0.0000	0.0000	0.0000	0.0000	0.0000	0.0000	0.0000	0.0000	0.0000	0.0000	0.0000	0.0000	0.0000	0.0000	0.0000	0.0000	0.0000	0.0000	0.0000	0.0000	0.0000	0.0000	0.0000	0.0000	0.0000	0.0000	0.0000	0.0000	0.0000	0.0000	0.0000	0.0000	0.0000	0.0000	0.0000	0.0000	0.0000	0.0000	0.0000	0.0000	0.0000	0.0000	0.0000	0.0000	0.0000	0.0000	0.0000	0.0000	0.0000	0.0000	0.0000	0.0000	0.0000	0.0000	0.0000	0.0000	0.0000	0.0000	0.0000	0.0000	0.0000	0.0000	0.0000	0.0000	0.0000	0.0000	0.0000	0.0000	0.0000	0.0000	0.0000	0.0000	0.0000	0.0000	0.0000	0.0000	0.0000	0.0000	0.0000	0.0000	0.0000	0.0000	0.0000	0.0000	0.0000	0.0000	0.0000	0.0000	0.0000	0.0000	0.0000	0.0000	0.0000	0.0000	0.0000	0.0000	0.0000	0.0000	0.0000	0.0000	0.0000	0.0000	0.0000	0.0000	0.0000	0.0000	0.0000	0.0000
REACTIVITY:43	0.0000	0.0000	0.0000	0.0000	0.0000	0.0000	0.0000	0.0000	0.0000	0.0000	0.0000	0.0000	0.0000	0.0000	0.0000	0.0000	0.0000	6.0000	28.0000	7.0000	54.0000	9.0000	115.0000	13.0000	3.0000	24.0000	6.0000	14.0000	8.0000	14.0000	0.0000	9.0000	5.0000	60.0000	17.0000	3.0000	9.0000	13.0000	6.0000	24.0000	0.0000	1082.0000	0.0000	16.0000	6.0000	7.0000	38.0000	41.0000	7.0000	26.0000	3.0000	7.0000	4.0000	17.0000	18.0000	11.0000	13.0000	5.0000	46.0000	47.0000	12.0000	9.0000	36.0000	9.0000	6.0000	63.0000	78.0000	2.0000	9.0000	11.0000	3.0000	12.0000	3.0000	77.0000	16.0000	11.0000	54.0000	62.0000	8.0000	34.0000	12.0000	7.0000	3.0000	48.0000	27.0000	9.0000	13.0000	7.0000	43.0000	7.0000	14.0000	7.0000	5.0000	8.0000	47.0000	25.0000	16.0000	51.0000	9.0000	11.0000	28.0000	10.0000	6.0000	16.0000	11.0000	4.0000	1.0000	10.0000	8.0000	9.0000	18.0000	13.0000	6.0000	40.0000	14.0000	13.0000	11.0000	17.0000	8.0000	14.0000	7.0000	20.0000	7.0000	86.0000	13.0000	9.0000	8.0000	7.0000	4.0000	7.0000	6.0000	31.0000	123.0000	19.0000	2.0000	15.0000	2.0000	11.0000	8.0000	34.0000	5.0000	6.0000	12.0000	5.0000	12.0000	13.0000	42.0000	2.0000	16.0000	22.0000	183.0000	188.0000	8.0000	8.0000	15.0000	13.0000	77.0000	7.0000	5.0000	9.0000	54.0000	5.0000	11.0000	6.0000	11.0000	3.0000	3.0000	24.0000	32.0000	52.0000	65.0000	4.0000	7.0000	6.0000	7.0000	10.0000	22.0000	6.0000	93.0000	61.0000	11.0000	12.0000	2.0000	8.0000	49.0000	6.0000	8.0000	6.0000	19.0000	6.0000	39.0000	98.0000	109.0000	90.0000	6.0000	4.0000	11.0000	57.0000	51.0000	7.0000	11.0000	8.0000	51.0000	62.0000	43.0000	2.0000	52.0000	8.0000	31.0000	27.0000	48.0000	10.0000	9.0000	26.0000	48.0000	66.0000	10.0000	15.0000	8.0000	29.0000	5.0000	31.0000	3.0000	1.0000	57.0000	9.0000	68.0000	5.0000	22.0000	7.0000	31.0000	9.0000	27.0000	5.0000	53.0000	37.0000	5.0000	49.0000	76.0000	8.0000	4.0000	112.0000	4.0000	5.0000	11.0000	9.0000	6.0000	5.0000	6.0000	8.0000	3.0000	10.0000	9.0000	1.0000	52.0000	67.0000	3.0000	13.0000	7.0000	20.0000	3.0000	16.0000	66.0000	17.0000	1.0000	3.0000	4.0000	18.0000	18.0000	0.0000	46.0000	8.0000	1.0000	30.0000	4.0000	41.0000	2.0000	13.0000	8.0000	17.0000	53.0000	1.0000	0.0000	0.0000	0.0000	0.0000	0.0000	0.0000	0.0000	0.0000	0.0000	0.0000	0.0000	0.0000	0.0000	0.0000	0.0000	0.0000	0.0000	0.0000	0.0000	0.0000	0.0000	0.0000	0.0000	0.0000	0.0000	0.0000	0.0000	0.0000	0.0000	0.0000	0.0000	0.0000	0.0000	0.0000	0.0000	0.0000	0.0000	0.0000	0.0000	0.0000	0.0000	0.0000	0.0000	0.0000	0.0000	0.0000	0.0000	0.0000	0.0000	0.0000	0.0000	0.0000	0.0000	0.0000	0.0000	0.0000	0.0000	0.0000	0.0000	0.0000	0.0000	0.0000	0.0000	0.0000	0.0000	0.0000	0.0000	0.0000	0.0000	0.0000	0.0000	0.0000	0.0000	0.0000	0.0000	0.0000	0.0000	0.0000	0.0000	0.0000	0.0000	0.0000	0.0000	0.0000	0.0000	0.0000	0.0000	0.0000	0.0000	0.0000	0.0000	0.0000	0.0000	0.0000	0.0000	0.0000	0.0000	0.0000	0.0000	0.0000	0.0000	0.0000	0.0000	0.0000	0.0000	0.0000	0.0000	0.0000	0.0000	0.0000	0.0000	0.0000	0.0000	0.0000	0.0000	0.0000	0.0000	0.0000	0.0000	0.0000	0.0000	0.0000	0.0000	0.0000	0.0000	0.0000	0.0000	0.0000	0.0000	0.0000	0.0000	0.0000	0.0000	0.0000	0.0000	0.0000	0.0000	0.0000	0.0000	0.0000	0.0000	0.0000	0.0000	0.0000	0.0000	0.0000	0.0000	0.0000	0.0000	0.0000	0.0000	0.0000	0.0000	0.0000	0.0000	0.0000	0.0000	0.0000	0.0000	0.0000	0.0000	0.0000	0.0000	0.0000	0.0000	0.0000	0.0000	0.0000	0.0000	0.0000	0.0000	0.0000	0.0000	0.0000	0.0000	0.0000	0.0000	0.0000	0.0000	0.0000	0.0000	0.0000	0.0000	0.0000	0.0000	0.0000	0.0000	0.0000	0.0000	0.0000	0.0000	0.0000	0.0000	0.0000	0.0000	0.0000	0.0000	0.0000	0.0000	0.0000	0.0000	0.0000	0.0000	0.0000	0.0000	0.0000	0.0000	0.0000	0.0000	0.0000	0.0000	0.0000	0.0000	0.0000	0.0000	0.0000	0.0000	0.0000	0.0000	0.0000	0.0000	0.0000	0.0000	0.0000	0.0000	0.0000	0.0000	0.0000	0.0000	0.0000	0.0000	0.0000	0.0000	0.0000	0.0000	0.0000	0.0000	0.0000	0.0000	0.0000	0.0000	0.0000	0.0000	0.0000	0.0000	0.0000	0.0000	0.0000	0.0000	0.0000	0.0000	0.0000	0.0000	0.0000	0.0000	0.0000	0.0000	0.0000	0.0000	0.0000	0.0000	0.0000	0.0000	0.0000	0.0000	0.0000	0.0000	0.0000	0.0000	0.0000	0.0000	0.0000	0.0000	0.0000	0.0000	0.0000	0.0000	0.0000	0.0000	0.0000	0.0000	0.0000	0.0000
REACTIVITY:44	0.0000	0.0000	0.0000	0.0000	0.0000	0.0000	0.0000	0.0000	0.0000	0.0000	0.0000	0.0000	0.0000	0.0000	0.0000	0.0000	0.0000	12.0000	18.0000	7.0000	53.0000	16.0000	127.0000	26.0000	9.0000	15.0000	8.0000	5.0000	8.0000	31.0000	9.0000	14.0000	3.0000	59.0000	10.0000	7.0000	9.0000	4.0000	11.0000	14.0000	13.0000	0.0000	1268.0000	0.0000	5.0000	10.0000	20.0000	16.0000	12.0000	21.0000	4.0000	7.0000	2.0000	19.0000	33.0000	4.0000	11.0000	2.0000	74.0000	68.0000	11.0000	9.0000	61.0000	18.0000	8.0000	59.0000	72.0000	10.0000	17.0000	17.0000	11.0000	17.0000	15.0000	79.0000	19.0000	16.0000	51.0000	96.0000	11.0000	50.0000	16.0000	9.0000	12.0000	40.0000	42.0000	7.0000	12.0000	8.0000	51.0000	12.0000	17.0000	3.0000	25.0000	6.0000	60.0000	31.0000	25.0000	61.0000	10.0000	10.0000	33.0000	12.0000	10.0000	16.0000	8.0000	11.0000	9.0000	16.0000	14.0000	15.0000	24.0000	13.0000	10.0000	37.0000	17.0000	11.0000	23.0000	19.0000	2.0000	11.0000	13.0000	14.0000	4.0000	97.0000	18.0000	6.0000	1.0000	12.0000	6.0000	12.0000	12.0000	27.0000	124.0000	31.0000	9.0000	15.0000	4.0000	20.0000	2.0000	35.0000	3.0000	11.0000	5.0000	8.0000	7.0000	20.0000	57.0000	3.0000	9.0000	6.0000	198.0000	216.0000	22.0000	6.0000	4.0000	20.0000	109.0000	1.0000	14.0000	13.0000	39.0000	6.0000	6.0000	5.0000	17.0000	10.0000	7.0000	15.0000	31.0000	58.0000	74.0000	0.0000	9.0000	8.0000	10.0000	11.0000	34.0000	5.0000	93.0000	85.0000	10.0000	10.0000	7.0000	4.0000	69.0000	21.0000	17.0000	10.0000	11.0000	9.0000	55.0000	88.0000	102.0000	112.0000	5.0000	3.0000	7.0000	63.0000	68.0000	12.0000	13.0000	12.0000	54.0000	89.0000	43.0000	8.0000	66.0000	15.0000	59.0000	61.0000	52.0000	15.0000	8.0000	19.0000	36.0000	70.0000	5.0000	10.0000	8.0000	25.0000	2.0000	26.0000	4.0000	5.0000	89.0000	3.0000	67.0000	11.0000	34.0000	12.0000	42.0000	7.0000	36.0000	2.0000	80.0000	64.0000	6.0000	57.0000	81.0000	11.0000	3.0000	118.0000	7.0000	12.0000	12.0000	10.0000	4.0000	8.0000	9.0000	8.0000	0.0000	4.0000	13.0000	5.0000	63.0000	79.0000	2.0000	28.0000	1.0000	35.0000	7.0000	11.0000	90.0000	29.0000	2.0000	3.0000	9.0000	5.0000	25.0000	2.0000	44.0000	3.0000	6.0000	22.0000	3.0000	22.0000	3.0000	4.0000	7.0000	20.0000	43.0000	6.0000	0.0000	0.0000	0.0000	0.0000	0.0000	0.0000	0.0000	3.0000	0.0000	0.0000	0.0000	0.0000	0.0000	0.0000	0.0000	0.0000	0.0000	0.0000	0.0000	0.0000	0.0000	0.0000	0.0000	0.0000	0.0000	0.0000	0.0000	0.0000	0.0000	0.0000	0.0000	0.0000	0.0000	0.0000	0.0000	0.0000	0.0000	0.0000	0.0000	0.0000	0.0000	0.0000	0.0000	0.0000	0.0000	0.0000	0.0000	0.0000	0.0000	0.0000	0.0000	0.0000	0.0000	0.0000	0.0000	0.0000	0.0000	0.0000	0.0000	0.0000	0.0000	0.0000	0.0000	0.0000	0.0000	0.0000	0.0000	0.0000	0.0000	0.0000	0.0000	0.0000	0.0000	0.0000	0.0000	0.0000	0.0000	0.0000	0.0000	0.0000	0.0000	0.0000	0.0000	0.0000	0.0000	0.0000	0.0000	0.0000	0.0000	0.0000	0.0000	0.0000	0.0000	0.0000	0.0000	0.0000	0.0000	0.0000	0.0000	0.0000	0.0000	0.0000	0.0000	0.0000	0.0000	0.0000	0.0000	0.0000	0.0000	0.0000	0.0000	0.0000	0.0000	0.0000	0.0000	0.0000	0.0000	0.0000	0.0000	0.0000	0.0000	0.0000	0.0000	0.0000	0.0000	0.0000	0.0000	0.0000	0.0000	0.0000	0.0000	0.0000	0.0000	0.0000	0.0000	0.0000	0.0000	0.0000	0.0000	0.0000	0.0000	0.0000	0.0000	0.0000	0.0000	0.0000	0.0000	0.0000	0.0000	0.0000	0.0000	0.0000	0.0000	0.0000	0.0000	0.0000	0.0000	0.0000	0.0000	0.0000	0.0000	0.0000	0.0000	0.0000	0.0000	0.0000	0.0000	0.0000	0.0000	0.0000	0.0000	0.0000	0.0000	0.0000	0.0000	0.0000	0.0000	0.0000	0.0000	0.0000	0.0000	0.0000	0.0000	0.0000	0.0000	0.0000	0.0000	0.0000	0.0000	0.0000	0.0000	0.0000	0.0000	0.0000	0.0000	0.0000	0.0000	0.0000	0.0000	0.0000	0.0000	0.0000	0.0000	0.0000	0.0000	0.0000	0.0000	0.0000	0.0000	0.0000	0.0000	0.0000	0.0000	0.0000	0.0000	0.0000	0.0000	0.0000	0.0000	0.0000	0.0000	0.0000	0.0000	0.0000	0.0000	0.0000	0.0000	0.0000	0.0000	0.0000	0.0000	0.0000	0.0000	0.0000	0.0000	0.0000	0.0000	0.0000	0.0000	0.0000	0.0000	0.0000	0.0000	0.0000	0.0000	0.0000	0.0000	0.0000	0.0000	0.0000	0.0000	0.0000	0.0000	0.0000	0.0000	0.0000	0.0000	0.0000	0.0000	0.0000	0.0000	0.0000	0.0000	0.0000	0.0000	0.0000	0.0000	0.0000	0.0000	0.0000	0.0000	0.0000	0.0000	0.0000	0.0000	0.0000	0.0000	0.0000	0.0000	0.0000	0.0000	0.0000	0.0000
REACTIVITY:45	0.0000	0.0000	0.0000	0.0000	0.0000	0.0000	0.0000	0.0000	0.0000	0.0000	0.0000	0.0000	0.0000	0.0000	0.0000	0.0000	0.0000	3.0000	27.0000	5.0000	75.0000	10.0000	153.0000	15.0000	2.0000	6.0000	8.0000	4.0000	18.0000	25.0000	10.0000	6.0000	7.0000	89.0000	10.0000	3.0000	4.0000	8.0000	17.0000	9.0000	10.0000	16.0000	0.0000	1367.0000	0.0000	8.0000	18.0000	21.0000	14.0000	26.0000	8.0000	1.0000	9.0000	21.0000	24.0000	12.0000	18.0000	5.0000	87.0000	61.0000	10.0000	10.0000	55.0000	11.0000	14.0000	70.0000	93.0000	11.0000	12.0000	23.0000	5.0000	13.0000	15.0000	108.0000	10.0000	14.0000	52.0000	88.0000	9.0000	46.0000	12.0000	11.0000	13.0000	54.0000	65.0000	5.0000	8.0000	4.0000	40.0000	9.0000	17.0000	4.0000	23.0000	7.0000	62.0000	36.0000	19.0000	77.0000	14.0000	18.0000	35.0000	13.0000	25.0000	13.0000	12.0000	9.0000	13.0000	15.0000	19.0000	15.0000	28.0000	12.0000	11.0000	35.0000	5.0000	12.0000	10.0000	7.0000	4.0000	26.0000	12.0000	15.0000	6.0000	117.0000	14.0000	18.0000	20.0000	13.0000	9.0000	9.0000	7.0000	49.0000	126.0000	32.0000	3.0000	18.0000	5.0000	21.0000	4.0000	41.0000	6.0000	12.0000	8.0000	8.0000	7.0000	11.0000	59.0000	3.0000	15.0000	17.0000	218.0000	224.0000	23.0000	8.0000	15.0000	23.0000	90.0000	1.0000	7.0000	21.0000	67.0000	9.0000	13.0000	9.0000	19.0000	8.0000	7.0000	27.0000	36.0000	63.0000	57.0000	8.0000	6.0000	9.0000	16.0000	16.0000	34.0000	14.0000	108.0000	85.0000	7.0000	17.0000	12.0000	4.0000	64.0000	8.0000	11.0000	11.0000	11.0000	10.0000	40.0000	93.0000	138.0000	123.0000	12.0000	8.0000	3.0000	84.0000	53.0000	5.0000	14.0000	11.0000	40.0000	100.0000	50.0000	7.0000	50.0000	12.0000	56.0000	53.0000	74.0000	5.0000	10.0000	24.0000	77.0000	95.0000	9.0000	5.0000	12.0000	34.0000	3.0000	52.0000	7.0000	4.0000	110.0000	7.0000	114.0000	12.0000	29.0000	5.0000	44.0000	19.0000	23.0000	3.0000	82.0000	51.0000	9.0000	58.0000	94.0000	7.0000	3.0000	103.0000	12.0000	9.0000	20.0000	7.0000	5.0000	7.0000	9.0000	4.0000	2.0000	7.0000	12.0000	4.0000	61.0000	81.0000	1.0000	32.0000	1.0000	47.0000	9.0000	28.0000	82.0000	33.0000	5.0000	3.0000	9.0000	17.0000	28.0000	2.0000	63.0000	10.0000	10.0000	34.0000	4.0000	35.0000	3.0000	9.0000	17.0000	13.0000	59.0000	3.0000	0.0000	0.0000	0.0000	0.0000	0.0000	0.0000	0.0000	0.0000	0.0000	0.0000	0.0000	0.0000	0.0000	1.0000	0.0000	0.0000	3.0000	0.0000	0.0000	0.0000	0.0000	0.0000	0.0000	0.0000	0.0000	0.0000	0.0000	0.0000	0.0000	0.0000	0.0000	0.0000	0.0000	0.0000	0.0000	0.0000	0.0000	0.0000	0.0000	0.0000	0.0000	0.0000	0.0000	0.0000	0.0000	0.0000	0.0000	0.0000	0.0000	0.0000	0.0000	0.0000	0.0000	0.0000	0.0000	0.0000	0.0000	0.0000	0.0000	0.0000	0.0000	0.0000	0.0000	0.0000	0.0000	0.0000	0.0000	0.0000	0.0000	0.0000	0.0000	0.0000	0.0000	0.0000	0.0000	0.0000	0.0000	0.0000	0.0000	0.0000	0.0000	0.0000	0.0000	0.0000	0.0000	0.0000	0.0000	0.0000	0.0000	0.0000	0.0000	0.0000	0.0000	0.0000	0.0000	0.0000	0.0000	0.0000	0.0000	0.0000	0.0000	0.0000	0.0000	0.0000	0.0000	0.0000	0.0000	0.0000	0.0000	0.0000	0.0000	0.0000	0.0000	0.0000	0.0000	0.0000	0.0000	0.0000	0.0000	0.0000	0.0000	0.0000	0.0000	0.0000	0.0000	0.0000	0.0000	0.0000	0.0000	0.0000	0.0000	0.0000	0.0000	0.0000	0.0000	0.0000	0.0000	0.0000	0.0000	0.0000	0.0000	0.0000	0.0000	0.0000	0.0000	0.0000	0.0000	0.0000	0.0000	0.0000	0.0000	0.0000	0.0000	0.0000	0.0000	0.0000	0.0000	0.0000	0.0000	0.0000	0.0000	0.0000	0.0000	0.0000	0.0000	0.0000	0.0000	0.0000	0.0000	0.0000	0.0000	0.0000	0.0000	0.0000	0.0000	0.0000	0.0000	0.0000	0.0000	0.0000	0.0000	0.0000	0.0000	0.0000	0.0000	0.0000	0.0000	0.0000	0.0000	0.0000	0.0000	0.0000	0.0000	0.0000	0.0000	0.0000	0.0000	0.0000	0.0000	0.0000	0.0000	0.0000	0.0000	0.0000	0.0000	0.0000	0.0000	0.0000	0.0000	0.0000	0.0000	0.0000	0.0000	0.0000	0.0000	0.0000	0.0000	0.0000	0.0000	0.0000	0.0000	0.0000	0.0000	0.0000	0.0000	0.0000	0.0000	0.0000	0.0000	0.0000	0.0000	0.0000	0.0000	0.0000	0.0000	0.0000	0.0000	0.0000	0.0000	0.0000	0.0000	0.0000	0.0000	0.0000	0.0000	0.0000	0.0000	0.0000	0.0000	0.0000	0.0000	0.0000	0.0000	0.0000	0.0000	0.0000	0.0000	0.0000	0.0000	0.0000	0.0000	0.0000	0.0000	0.0000	0.0000	0.0000	0.0000	0.0000	0.0000	0.0000	0.0000	0.0000	0.0000	0.0000	0.0000	0.0000	0.0000	0.0000	0.0000	0.0000	0.0000	0.0000	0.0000
REACTIVITY:46	0.0000	0.0000	0.0000	0.0000	0.0000	0.0000	0.0000	0.0000	0.0000	0.0000	0.0000	0.0000	0.0000	0.0000	0.0000	0.0000	0.0000	3.0000	9.0000	12.0000	48.0000	6.0000	96.0000	13.0000	3.0000	14.0000	6.0000	2.0000	10.0000	30.0000	7.0000	2.0000	5.0000	88.0000	10.0000	6.0000	9.0000	6.0000	6.0000	12.0000	6.0000	6.0000	5.0000	0.0000	1126.0000	0.0000	24.0000	27.0000	6.0000	29.0000	3.0000	2.0000	3.0000	9.0000	10.0000	6.0000	15.0000	3.0000	74.0000	54.0000	11.0000	9.0000	53.0000	19.0000	3.0000	60.0000	54.0000	17.0000	20.0000	22.0000	8.0000	23.0000	12.0000	86.0000	11.0000	14.0000	54.0000	79.0000	2.0000	30.0000	8.0000	5.0000	4.0000	43.0000	30.0000	6.0000	11.0000	6.0000	61.0000	7.0000	19.0000	2.0000	9.0000	1.0000	56.0000	24.0000	18.0000	58.0000	10.0000	17.0000	29.0000	7.0000	7.0000	9.0000	20.0000	7.0000	7.0000	11.0000	5.0000	10.0000	12.0000	7.0000	10.0000	35.0000	17.0000	18.0000	14.0000	11.0000	13.0000	17.0000	11.0000	15.0000	7.0000	75.0000	13.0000	9.0000	7.0000	12.0000	2.0000	8.0000	9.0000	42.0000	117.0000	18.0000	4.0000	9.0000	5.0000	11.0000	7.0000	20.0000	11.0000	9.0000	8.0000	8.0000	11.0000	17.0000	42.0000	4.0000	10.0000	8.0000	176.0000	198.0000	16.0000	5.0000	14.0000	14.0000	97.0000	3.0000	6.0000	14.0000	67.0000	6.0000	6.0000	8.0000	16.0000	5.0000	6.0000	17.0000	29.0000	60.0000	59.0000	4.0000	13.0000	8.0000	8.0000	16.0000	29.0000	5.0000	95.0000	79.0000	4.0000	12.0000	6.0000	3.0000	62.0000	9.0000	3.0000	11.0000	11.0000	8.0000	47.0000	60.0000	102.0000	75.0000	0.0000	6.0000	8.0000	77.0000	71.0000	18.0000	13.0000	12.0000	51.0000	64.0000	40.0000	8.0000	51.0000	9.0000	24.0000	40.0000	56.0000	5.0000	8.0000	16.0000	51.0000	96.0000	7.0000	10.0000	10.0000	38.0000	2.0000	35.0000	5.0000	1.0000	75.0000	3.0000	67.0000	9.0000	39.0000	12.0000	28.0000	3.0000	37.0000	0.0000	76.0000	47.0000	6.0000	58.0000	72.0000	15.0000	2.0000	109.0000	11.0000	5.0000	9.0000	6.0000	8.0000	5.0000	10.0000	4.0000	4.0000	9.0000	8.0000	3.0000	42.0000	76.0000	2.0000	15.0000	2.0000	28.0000	5.0000	23.0000	56.0000	31.0000	1.0000	4.0000	9.0000	7.0000	22.0000	3.0000	56.0000	7.0000	5.0000	24.0000	4.0000	32.0000	3.0000	6.0000	8.0000	16.0000	54.0000	2.0000	0.0000	0.0000	0.0000	0.0000	0.0000	0.0000	0.0000	0.0000	0.0000	0.0000	0.0000	0.0000	0.0000	1.0000	0.0000	1.0000	0.0000	0.0000	0.0000	0.0000	0.0000	0.0000	0.0000	0.0000	0.0000	0.0000	0.0000	0.0000	0.0000	0.0000	0.0000	0.0000	0.0000	0.0000	0.0000	0.0000	0.0000	0.0000	0.0000	0.0000	0.0000	0.0000	0.0000	0.0000	0.0000	0.0000	0.0000	0.0000	0.0000	0.0000	0.0000	0.0000	0.0000	0.0000	0.0000	0.0000	0.0000	0.0000	0.0000	0.0000	0.0000	0.0000	0.0000	0.0000	0.0000	0.0000	0.0000	0.0000	0.0000	0.0000	0.0000	0.0000	0.0000	0.0000	0.0000	0.0000	0.0000	0.0000	0.0000	0.0000	0.0000	0.0000	0.0000	0.0000	0.0000	0.0000	0.0000	0.0000	0.0000	0.0000	0.0000	0.0000	0.0000	0.0000	0.0000	0.0000	0.0000	0.0000	0.0000	0.0000	0.0000	0.0000	0.0000	0.0000	0.0000	0.0000	0.0000	0.0000	0.0000	0.0000	0.0000	0.0000	0.0000	0.0000	0.0000	0.0000	0.0000	0.0000	0.0000	0.0000	0.0000	0.0000	0.0000	0.0000	0.0000	0.0000	0.0000	0.0000	0.0000	0.0000	0.0000	0.0000	0.0000	0.0000	0.0000	0.0000	0.0000	0.0000	0.0000	0.0000	0.0000	0.0000	0.0000	0.0000	0.0000	0.0000	0.0000	0.0000	0.0000	0.0000	0.0000	0.0000	0.0000	0.0000	0.0000	0.0000	0.0000	0.0000	0.0000	0.0000	0.0000	0.0000	0.0000	0.0000	0.0000	0.0000	0.0000	0.0000	0.0000	0.0000	0.0000	0.0000	0.0000	0.0000	0.0000	0.0000	0.0000	0.0000	0.0000	0.0000	0.0000	0.0000	0.0000	0.0000	0.0000	0.0000	0.0000	0.0000	0.0000	0.0000	0.0000	0.0000	0.0000	0.0000	0.0000	0.0000	0.0000	0.0000	0.0000	0.0000	0.0000	0.0000	0.0000	0.0000	0.0000	0.0000	0.0000	0.0000	0.0000	0.0000	0.0000	0.0000	0.0000	0.0000	0.0000	0.0000	0.0000	0.0000	0.0000	0.0000	0.0000	0.0000	0.0000	0.0000	0.0000	0.0000	0.0000	0.0000	0.0000	0.0000	0.0000	0.0000	0.0000	0.0000	0.0000	0.0000	0.0000	0.0000	0.0000	0.0000	0.0000	0.0000	0.0000	0.0000	0.0000	0.0000	0.0000	0.0000	0.0000	0.0000	0.0000	0.0000	0.0000	0.0000	0.0000	0.0000	0.0000	0.0000	0.0000	0.0000	0.0000	0.0000	0.0000	0.0000	0.0000	0.0000	0.0000	0.0000	0.0000	0.0000	0.0000	0.0000	0.0000	0.0000	0.0000	0.0000	0.0000	0.0000	0.0000	0.0000	0.0000	0.0000	0.0000
REACTIVITY:47	0.0000	0.0000	0.0000	0.0000	0.0000	0.0000	0.0000	0.0000	0.0000	0.0000	0.0000	0.0000	0.0000	0.0000	0.0000	0.0000	0.0000	3.0000	26.0000	10.0000	57.0000	10.0000	122.0000	12.0000	4.0000	14.0000	13.0000	8.0000	14.0000	12.0000	2.0000	9.0000	5.0000	83.0000	26.0000	20.0000	7.0000	7.0000	11.0000	3.0000	25.0000	7.0000	10.0000	8.0000	0.0000	1177.0000	0.0000	42.0000	5.0000	28.0000	2.0000	10.0000	5.0000	21.0000	22.0000	9.0000	27.0000	4.0000	58.0000	41.0000	8.0000	15.0000	53.0000	22.0000	6.0000	57.0000	64.0000	8.0000	13.0000	14.0000	8.0000	12.0000	14.0000	66.0000	10.0000	20.0000	57.0000	83.0000	6.0000	48.0000	8.0000	15.0000	5.0000	71.0000	29.0000	16.0000	16.0000	3.0000	41.0000	4.0000	11.0000	7.0000	11.0000	3.0000	36.0000	26.0000	21.0000	37.0000	14.0000	10.0000	22.0000	5.0000	10.0000	8.0000	15.0000	10.0000	7.0000	8.0000	10.0000	17.0000	14.0000	8.0000	12.0000	45.0000	3.0000	17.0000	9.0000	5.0000	7.0000	14.0000	15.0000	11.0000	4.0000	102.0000	11.0000	7.0000	10.0000	4.0000	2.0000	9.0000	15.0000	34.0000	142.0000	23.0000	4.0000	26.0000	3.0000	17.0000	4.0000	35.0000	5.0000	13.0000	4.0000	13.0000	11.0000	6.0000	35.0000	6.0000	13.0000	15.0000	183.0000	229.0000	17.0000	12.0000	14.0000	16.0000	85.0000	2.0000	6.0000	11.0000	56.0000	6.0000	7.0000	14.0000	19.0000	3.0000	9.0000	24.0000	32.0000	58.0000	64.0000	6.0000	8.0000	6.0000	11.0000	14.0000	30.0000	13.0000	74.0000	68.0000	6.0000	13.0000	3.0000	11.0000	68.0000	7.0000	17.0000	13.0000	16.0000	10.0000	54.0000	79.0000	98.0000	96.0000	8.0000	8.0000	5.0000	82.0000	81.0000	15.0000	6.0000	8.0000	53.0000	85.0000	31.0000	1.0000	64.0000	7.0000	37.0000	38.0000	58.0000	7.0000	7.0000	17.0000	53.0000	76.0000	10.0000	4.0000	8.0000	32.0000	3.0000	22.0000	8.0000	4.0000	65.0000	7.0000	57.0000	6.0000	32.0000	8.0000	20.0000	13.0000	35.0000	4.0000	55.0000	48.0000	10.0000	40.0000	61.0000	5.0000	0.0000	115.0000	8.0000	12.0000	12.0000	8.0000	6.0000	9.0000	7.0000	8.0000	4.0000	2.0000	6.0000	4.0000	37.0000	76.0000	1.0000	23.0000	0.0000	25.0000	6.0000	19.0000	53.0000	17.0000	3.0000	1.0000	4.0000	5.0000	22.0000	2.0000	57.0000	9.0000	3.0000	21.0000	2.0000	37.0000	8.0000	6.0000	3.0000	20.0000	65.0000	0.0000	0.0000	0.0000	0.0000	0.0000	0.0000	0.0000	0.0000	0.0000	0.0000	0.0000	0.0000	0.0000	0.0000	0.0000	0.0000	0.0000	1.0000	0.0000	0.0000	0.0000	0.0000	0.0000	0.0000	0.0000	0.0000	0.0000	0.0000	0.0000	0.0000	0.0000	0.0000	0.0000	0.0000	0.0000	0.0000	0.0000	0.0000	0.0000	0.0000	0.0000	0.0000	0.0000	0.0000	0.0000	0.0000	0.0000	0.0000	0.0000	0.0000	0.0000	0.0000	0.0000	0.0000	0.0000	0.0000	0.0000	0.0000	0.0000	0.0000	0.0000	0.0000	0.0000	0.0000	0.0000	0.0000	0.0000	0.0000	0.0000	0.0000	0.0000	0.0000	0.0000	0.0000	0.0000	0.0000	0.0000	0.0000	0.0000	0.0000	0.0000	0.0000	0.0000	0.0000	0.0000	0.0000	0.0000	0.0000	0.0000	0.0000	0.0000	0.0000	0.0000	0.0000	0.0000	0.0000	0.0000	0.0000	0.0000	0.0000	0.0000	0.0000	0.0000	0.0000	0.0000	0.0000	0.0000	0.0000	0.0000	0.0000	0.0000	0.0000	0.0000	0.0000	0.0000	0.0000	0.0000	0.0000	0.0000	0.0000	0.0000	0.0000	0.0000	0.0000	0.0000	0.0000	0.0000	0.0000	0.0000	0.0000	0.0000	0.0000	0.0000	0.0000	0.0000	0.0000	0.0000	0.0000	0.0000	0.0000	0.0000	0.0000	0.0000	0.0000	0.0000	0.0000	0.0000	0.0000	0.0000	0.0000	0.0000	0.0000	0.0000	0.0000	0.0000	0.0000	0.0000	0.0000	0.0000	0.0000	0.0000	0.0000	0.0000	0.0000	0.0000	0.0000	0.0000	0.0000	0.0000	0.0000	0.0000	0.0000	0.0000	0.0000	0.0000	0.0000	0.0000	0.0000	0.0000	0.0000	0.0000	0.0000	0.0000	0.0000	0.0000	0.0000	0.0000	0.0000	0.0000	0.0000	0.0000	0.0000	0.0000	0.0000	0.0000	0.0000	0.0000	0.0000	0.0000	0.0000	0.0000	0.0000	0.0000	0.0000	0.0000	0.0000	0.0000	0.0000	0.0000	0.0000	0.0000	0.0000	0.0000	0.0000	0.0000	0.0000	0.0000	0.0000	0.0000	0.0000	0.0000	0.0000	0.0000	0.0000	0.0000	0.0000	0.0000	0.0000	0.0000	0.0000	0.0000	0.0000	0.0000	0.0000	0.0000	0.0000	0.0000	0.0000	0.0000	0.0000	0.0000	0.0000	0.0000	0.0000	0.0000	0.0000	0.0000	0.0000	0.0000	0.0000	0.0000	0.0000	0.0000	0.0000	0.0000	0.0000	0.0000	0.0000	0.0000	0.0000	0.0000	0.0000	0.0000	0.0000	0.0000	0.0000	0.0000	0.0000	0.0000	0.0000	0.0000	0.0000	0.0000	0.0000	0.0000	0.0000	0.0000	0.0000	0.0000	0.0000	0.0000	0.0000	0.0000	0.0000
REACTIVITY:48	0.0000	0.0000	0.0000	0.0000	0.0000	0.0000	0.0000	0.0000	0.0000	0.0000	0.0000	0.0000	0.0000	0.0000	0.0000	0.0000	0.0000	4.0000	66.0000	18.0000	180.0000	19.0000	314.0000	53.0000	8.0000	36.0000	31.0000	27.0000	32.0000	49.0000	7.0000	15.0000	17.0000	249.0000	28.0000	49.0000	21.0000	13.0000	15.0000	17.0000	46.0000	38.0000	20.0000	18.0000	24.0000	0.0000	3332.0000	0.0000	37.0000	59.0000	13.0000	8.0000	12.0000	54.0000	78.0000	23.0000	45.0000	11.0000	186.0000	174.0000	22.0000	31.0000	155.0000	34.0000	12.0000	169.0000	193.0000	18.0000	38.0000	37.0000	13.0000	42.0000	39.0000	211.0000	23.0000	45.0000	126.0000	238.0000	24.0000	119.0000	27.0000	26.0000	24.0000	116.0000	76.0000	28.0000	27.0000	12.0000	108.0000	19.0000	41.0000	10.0000	56.0000	10.0000	134.0000	61.0000	42.0000	148.0000	24.0000	28.0000	73.0000	39.0000	23.0000	32.0000	45.0000	31.0000	28.0000	33.0000	47.0000	32.0000	43.0000	26.0000	30.0000	97.0000	25.0000	31.0000	38.0000	46.0000	38.0000	35.0000	28.0000	32.0000	6.0000	286.0000	42.0000	16.0000	24.0000	32.0000	15.0000	21.0000	26.0000	127.0000	364.0000	44.0000	23.0000	48.0000	6.0000	31.0000	12.0000	94.0000	27.0000	28.0000	17.0000	29.0000	27.0000	52.0000	150.0000	13.0000	29.0000	37.0000	536.0000	501.0000	48.0000	21.0000	25.0000	43.0000	279.0000	8.0000	8.0000	31.0000	152.0000	15.0000	27.0000	26.0000	51.0000	20.0000	17.0000	44.0000	55.0000	144.0000	197.0000	11.0000	20.0000	13.0000	15.0000	56.0000	82.0000	17.0000	264.0000	215.0000	19.0000	31.0000	23.0000	10.0000	183.0000	23.0000	16.0000	35.0000	50.0000	30.0000	119.0000	213.0000	275.0000	300.0000	11.0000	12.0000	6.0000	177.0000	173.0000	46.0000	19.0000	37.0000	146.0000	219.0000	116.0000	15.0000	177.0000	33.0000	102.0000	104.0000	140.0000	28.0000	21.0000	47.0000	140.0000	201.0000	17.0000	38.0000	33.0000	66.0000	13.0000	97.0000	12.0000	21.0000	221.0000	24.0000	183.0000	18.0000	91.0000	31.0000	75.0000	28.0000	94.0000	11.0000	186.0000	142.0000	28.0000	158.0000	192.0000	23.0000	23.0000	313.0000	28.0000	19.0000	37.0000	16.0000	17.0000	19.0000	19.0000	16.0000	9.0000	26.0000	24.0000	8.0000	111.0000	225.0000	1.0000	76.0000	9.0000	81.0000	9.0000	52.0000	140.0000	67.0000	17.0000	1.0000	20.0000	31.0000	94.0000	12.0000	143.0000	25.0000	21.0000	82.0000	11.0000	108.0000	8.0000	20.0000	32.0000	41.0000	153.0000	4.0000	0.0000	0.0000	0.0000	0.0000	0.0000	1.0000	0.0000	3.0000	0.0000	0.0000	0.0000	0.0000	3.0000	1.0000	0.0000	0.0000	2.0000	0.0000	0.0000	0.0000	0.0000	0.0000	0.0000	0.0000	0.0000	0.0000	0.0000	0.0000	0.0000	0.0000	0.0000	0.0000	0.0000	0.0000	0.0000	0.0000	0.0000	0.0000	0.0000	0.0000	0.0000	0.0000	0.0000	0.0000	0.0000	0.0000	0.0000	0.0000	0.0000	0.0000	0.0000	0.0000	0.0000	0.0000	0.0000	0.0000	0.0000	0.0000	0.0000	0.0000	0.0000	0.0000	0.0000	0.0000	0.0000	0.0000	0.0000	0.0000	0.0000	0.0000	0.0000	0.0000	0.0000	0.0000	0.0000	0.0000	0.0000	0.0000	0.0000	0.0000	0.0000	0.0000	0.0000	0.0000	0.0000	0.0000	0.0000	0.0000	0.0000	0.0000	0.0000	0.0000	0.0000	0.0000	0.0000	0.0000	0.0000	0.0000	0.0000	0.0000	0.0000	0.0000	0.0000	0.0000	0.0000	0.0000	0.0000	0.0000	0.0000	0.0000	0.0000	0.0000	0.0000	0.0000	0.0000	0.0000	0.0000	0.0000	0.0000	0.0000	0.0000	0.0000	0.0000	0.0000	0.0000	0.0000	0.0000	0.0000	0.0000	0.0000	0.0000	0.0000	0.0000	0.0000	0.0000	0.0000	0.0000	0.0000	0.0000	0.0000	0.0000	0.0000	0.0000	0.0000	0.0000	0.0000	0.0000	0.0000	0.0000	0.0000	0.0000	0.0000	0.0000	0.0000	0.0000	0.0000	0.0000	0.0000	0.0000	0.0000	0.0000	0.0000	0.0000	0.0000	0.0000	0.0000	0.0000	0.0000	0.0000	0.0000	0.0000	0.0000	0.0000	0.0000	0.0000	0.0000	0.0000	0.0000	0.0000	0.0000	0.0000	0.0000	0.0000	0.0000	0.0000	0.0000	0.0000	0.0000	0.0000	0.0000	0.0000	0.0000	0.0000	0.0000	0.0000	0.0000	0.0000	0.0000	0.0000	0.0000	0.0000	0.0000	0.0000	0.0000	0.0000	0.0000	0.0000	0.0000	0.0000	0.0000	0.0000	0.0000	0.0000	0.0000	0.0000	0.0000	0.0000	0.0000	0.0000	0.0000	0.0000	0.0000	0.0000	0.0000	0.0000	0.0000	0.0000	0.0000	0.0000	0.0000	0.0000	0.0000	0.0000	0.0000	0.0000	0.0000	0.0000	0.0000	0.0000	0.0000	0.0000	0.0000	0.0000	0.0000	0.0000	0.0000	0.0000	0.0000	0.0000	0.0000	0.0000	0.0000	0.0000	0.0000	0.0000	0.0000	0.0000	0.0000	0.0000	0.0000	0.0000	0.0000	0.0000	0.0000	0.0000	0.0000	0.0000	0.0000	0.0000	0.0000	0.0000	0.0000	0.0000	0.0000	0.0000	0.0000	0.0000	0.0000	0.0000	0.0000	0.0000	0.0000	0.0000
REACTIVITY:49	0.0000	0.0000	0.0000	0.0000	0.0000	0.0000	0.0000	0.0000	0.0000	0.0000	0.0000	0.0000	0.0000	0.0000	0.0000	0.0000	0.0000	5.0000	55.0000	18.0000	93.0000	11.0000	130.0000	20.0000	6.0000	27.0000	31.0000	31.0000	15.0000	25.0000	5.0000	4.0000	9.0000	106.0000	13.0000	46.0000	23.0000	22.0000	18.0000	9.0000	44.0000	41.0000	16.0000	21.0000	27.0000	42.0000	0.0000	1716.0000	0.0000	77.0000	12.0000	3.0000	8.0000	58.0000	24.0000	9.0000	37.0000	10.0000	53.0000	35.0000	7.0000	10.0000	31.0000	13.0000	15.0000	102.0000	89.0000	7.0000	16.0000	12.0000	9.0000	9.0000	11.0000	112.0000	10.0000	20.0000	70.0000	111.0000	17.0000	83.0000	8.0000	15.0000	13.0000	78.0000	79.0000	5.0000	11.0000	5.0000	42.0000	8.0000	25.0000	14.0000	16.0000	6.0000	100.0000	24.0000	21.0000	66.0000	16.0000	20.0000	39.0000	20.0000	12.0000	15.0000	20.0000	11.0000	14.0000	14.0000	12.0000	15.0000	24.0000	7.0000	19.0000	74.0000	9.0000	12.0000	7.0000	17.0000	12.0000	14.0000	13.0000	26.0000	4.0000	109.0000	25.0000	19.0000	19.0000	11.0000	3.0000	17.0000	10.0000	57.0000	202.0000	35.0000	5.0000	14.0000	3.0000	16.0000	6.0000	45.0000	12.0000	17.0000	19.0000	9.0000	15.0000	19.0000	66.0000	7.0000	15.0000	16.0000	277.0000	329.0000	23.0000	16.0000	7.0000	22.0000	134.0000	12.0000	2.0000	17.0000	87.0000	7.0000	8.0000	3.0000	27.0000	6.0000	7.0000	18.0000	45.0000	73.0000	88.0000	9.0000	13.0000	16.0000	4.0000	14.0000	51.0000	8.0000	108.0000	78.0000	12.0000	12.0000	5.0000	5.0000	68.0000	15.0000	15.0000	28.0000	32.0000	18.0000	48.0000	86.0000	126.0000	117.0000	9.0000	7.0000	7.0000	117.0000	107.0000	14.0000	15.0000	16.0000	50.0000	117.0000	61.0000	8.0000	84.0000	8.0000	62.0000	54.0000	75.0000	16.0000	15.0000	37.0000	84.0000	77.0000	4.0000	12.0000	9.0000	42.0000	4.0000	47.0000	8.0000	4.0000	82.0000	14.0000	108.0000	8.0000	51.0000	12.0000	40.0000	10.0000	53.0000	9.0000	103.0000	93.0000	5.0000	83.0000	114.0000	17.0000	4.0000	151.0000	15.0000	4.0000	14.0000	14.0000	9.0000	9.0000	20.0000	3.0000	5.0000	15.0000	12.0000	4.0000	73.0000	116.0000	3.0000	40.0000	2.0000	57.0000	9.0000	21.0000	75.0000	46.0000	9.0000	5.0000	12.0000	15.0000	50.0000	0.0000	86.0000	15.0000	11.0000	32.0000	11.0000	63.0000	3.0000	5.0000	11.0000	33.0000	73.0000	5.0000	0.0000	1.0000	0.0000	1.0000	0.0000	0.0000	0.0000	1.0000	0.0000	0.0000	0.0000	0.0000	0.0000	0.0000	0.0000	0.0000	0.0000	0.0000	0.0000	0.0000	0.0000	0.0000	0.0000	0.0000	0.0000	0.0000	0.0000	0.0000	0.0000	0.0000	0.0000	0.0000	0.0000	0.0000	0.0000	0.0000	0.0000	0.0000	0.0000	0.0000	0.0000	0.0000	0.0000	0.0000	0.0000	0.0000	0.0000	0.0000	0.0000	0.0000	0.0000	0.0000	0.0000	0.0000	0.0000	0.0000	0.0000	0.0000	0.0000	0.0000	0.0000	0.0000	0.0000	0.0000	0.0000	0.0000	0.0000	0.0000	0.0000	0.0000	0.0000	0.0000	0.0000	0.0000	0.0000	0.0000	0.0000	0.0000	0.0000	0.0000	0.0000	0.0000	0.0000	0.0000	0.0000	0.0000	0.0000	0.0000	0.0000	0.0000	0.0000	0.0000	0.0000	0.0000	0.0000	0.0000	0.0000	0.0000	0.0000	0.0000	0.0000	0.0000	0.0000	0.0000	0.0000	0.0000	0.0000	0.0000	0.0000	0.0000	0.0000	0.0000	0.0000	0.0000	0.0000	0.0000	0.0000	0.0000	0.0000	0.0000	0.0000	0.0000	0.0000	0.0000	0.0000	0.0000	0.0000	0.0000	0.0000	0.0000	0.0000	0.0000	0.0000	0.0000	0.0000	0.0000	0.0000	0.0000	0.0000	0.0000	0.0000	0.0000	0.0000	0.0000	0.0000	0.0000	0.0000	0.0000	0.0000	0.0000	0.0000	0.0000	0.0000	0.0000	0.0000	0.0000	0.0000	0.0000	0.0000	0.0000	0.0000	0.0000	0.0000	0.0000	0.0000	0.0000	0.0000	0.0000	0.0000	0.0000	0.0000	0.0000	0.0000	0.0000	0.0000	0.0000	0.0000	0.0000	0.0000	0.0000	0.0000	0.0000	0.0000	0.0000	0.0000	0.0000	0.0000	0.0000	0.0000	0.0000	0.0000	0.0000	0.0000	0.0000	0.0000	0.0000	0.0000	0.0000	0.0000	0.0000	0.0000	0.0000	0.0000	0.0000	0.0000	0.0000	0.0000	0.0000	0.0000	0.0000	0.0000	0.0000	0.0000	0.0000	0.0000	0.0000	0.0000	0.0000	0.0000	0.0000	0.0000	0.0000	0.0000	0.0000	0.0000	0.0000	0.0000	0.0000	0.0000	0.0000	0.0000	0.0000	0.0000	0.0000	0.0000	0.0000	0.0000	0.0000	0.0000	0.0000	0.0000	0.0000	0.0000	0.0000	0.0000	0.0000	0.0000	0.0000	0.0000	0.0000	0.0000	0.0000	0.0000	0.0000	0.0000	0.0000	0.0000	0.0000	0.0000	0.0000	0.0000	0.0000	0.0000	0.0000	0.0000	0.0000	0.0000	0.0000	0.0000	0.0000	0.0000	0.0000	0.0000	0.0000	0.0000	0.0000	0.0000	0.0000	0.0000	0.0000	0.0000	0.0000	0.0000
REACTIVITY:50	0.0000	0.0000	0.0000	0.0000	0.0000	0.0000	0.0000	0.0000	0.0000	0.0000	0.0000	0.0000	0.0000	0.0000	0.0000	0.0000	0.0000	3.0000	15.0000	3.0000	75.0000	11.0000	127.0000	17.0000	4.0000	9.0000	5.0000	10.0000	9.0000	34.0000	12.0000	17.0000	7.0000	90.0000	8.0000	16.0000	6.0000	13.0000	16.0000	4.0000	28.0000	7.0000	12.0000	14.0000	6.0000	5.0000	37.0000	0.0000	1439.0000	0.0000	3.0000	2.0000	3.0000	14.0000	28.0000	5.0000	13.0000	4.0000	77.0000	75.0000	12.0000	8.0000	82.0000	11.0000	9.0000	74.0000	67.0000	9.0000	10.0000	17.0000	10.0000	21.0000	14.0000	95.0000	18.0000	11.0000	66.0000	90.0000	11.0000	59.0000	12.0000	16.0000	5.0000	62.0000	57.0000	17.0000	12.0000	6.0000	55.0000	4.0000	22.0000	17.0000	12.0000	9.0000	59.0000	18.0000	19.0000	60.0000	15.0000	22.0000	28.0000	19.0000	9.0000	16.0000	17.0000	12.0000	9.0000	9.0000	13.0000	13.0000	26.0000	6.0000	12.0000	32.0000	9.0000	10.0000	18.0000	20.0000	13.0000	19.0000	8.0000	18.0000	9.0000	129.0000	25.0000	8.0000	9.0000	16.0000	4.0000	6.0000	14.0000	47.0000	155.0000	21.0000	7.0000	13.0000	10.0000	19.0000	10.0000	46.0000	8.0000	14.0000	7.0000	14.0000	14.0000	21.0000	60.0000	7.0000	17.0000	17.0000	213.0000	270.0000	20.0000	11.0000	7.0000	16.0000	130.0000	2.0000	12.0000	11.0000	70.0000	8.0000	7.0000	14.0000	20.0000	9.0000	5.0000	17.0000	30.0000	52.0000	74.0000	6.0000	11.0000	9.0000	6.0000	9.0000	42.0000	6.0000	116.0000	95.0000	9.0000	13.0000	8.0000	3.0000	66.0000	12.0000	10.0000	19.0000	25.0000	10.0000	52.0000	112.0000	132.0000	103.0000	4.0000	5.0000	2.0000	69.0000	68.0000	8.0000	21.0000	15.0000	62.0000	108.0000	40.0000	1.0000	54.0000	15.0000	51.0000	61.0000	63.0000	10.0000	7.0000	16.0000	67.0000	107.0000	18.0000	13.0000	14.0000	32.0000	2.0000	36.0000	8.0000	5.0000	100.0000	5.0000	85.0000	16.0000	43.0000	11.0000	44.0000	13.0000	30.0000	8.0000	91.0000	74.0000	8.0000	76.0000	86.0000	8.0000	5.0000	149.0000	6.0000	5.0000	11.0000	6.0000	11.0000	9.0000	11.0000	4.0000	3.0000	16.0000	8.0000	5.0000	52.0000	105.0000	0.0000	30.0000	1.0000	38.0000	6.0000	30.0000	67.0000	23.0000	2.0000	2.0000	9.0000	19.0000	31.0000	6.0000	68.0000	10.0000	5.0000	37.0000	4.0000	43.0000	5.0000	7.0000	6.0000	23.0000	57.0000	9.0000	0.0000	0.0000	0.0000	0.0000	0.0000	0.0000	0.0000	0.0000	0.0000	0.0000	0.0000	0.0000	0.0000	0.0000	0.0000	0.0000	0.0000	0.0000	0.0000	0.0000	0.0000	0.0000	0.0000	0.0000	0.0000	0.0000	0.0000	0.0000	0.0000	0.0000	0.0000	0.0000	0.0000	0.0000	0.0000	0.0000	0.0000	0.0000	0.0000	0.0000	0.0000	0.0000	0.0000	0.0000	0.0000	0.0000	0.0000	0.0000	0.0000	0.0000	0.0000	0.0000	0.0000	0.0000	0.0000	0.0000	0.0000	0.0000	0.0000	0.0000	0.0000	0.0000	0.0000	0.0000	0.0000	0.0000	0.0000	0.0000	0.0000	0.0000	0.0000	0.0000	0.0000	0.0000	0.0000	0.0000	0.0000	0.0000	0.0000	0.0000	0.0000	0.0000	0.0000	0.0000	0.0000	0.0000	0.0000	0.0000	0.0000	0.0000	0.0000	0.0000	0.0000	0.0000	0.0000	0.0000	0.0000	0.0000	0.0000	0.0000	0.0000	0.0000	0.0000	0.0000	0.0000	0.0000	0.0000	0.0000	0.0000	0.0000	0.0000	0.0000	0.0000	0.0000	0.0000	0.0000	0.0000	0.0000	0.0000	0.0000	0.0000	0.0000	0.0000	0.0000	0.0000	0.0000	0.0000	0.0000	0.0000	0.0000	0.0000	0.0000	0.0000	0.0000	0.0000	0.0000	0.0000	0.0000	0.0000	0.0000	0.0000	0.0000	0.0000	0.0000	0.0000	0.0000	0.0000	0.0000	0.0000	0.0000	0.0000	0.0000	0.0000	0.0000	0.0000	0.0000	0.0000	0.0000	0.0000	0.0000	0.0000	0.0000	0.0000	0.0000	0.0000	0.0000	0.0000	0.0000	0.0000	0.0000	0.0000	0.0000	0.0000	0.0000	0.0000	0.0000	0.0000	0.0000	0.0000	0.0000	0.0000	0.0000	0.0000	0.0000	0.0000	0.0000	0.0000	0.0000	0.0000	0.0000	0.0000	0.0000	0.0000	0.0000	0.0000	0.0000	0.0000	0.0000	0.0000	0.0000	0.0000	0.0000	0.0000	0.0000	0.0000	0.0000	0.0000	0.0000	0.0000	0.0000	0.0000	0.0000	0.0000	0.0000	0.0000	0.0000	0.0000	0.0000	0.0000	0.0000	0.0000	0.0000	0.0000	0.0000	0.0000	0.0000	0.0000	0.0000	0.0000	0.0000	0.0000	0.0000	0.0000	0.0000	0.0000	0.0000	0.0000	0.0000	0.0000	0.0000	0.0000	0.0000	0.0000	0.0000	0.0000	0.0000	0.0000	0.0000	0.0000	0.0000	0.0000	0.0000	0.0000	0.0000	0.0000	0.0000	0.0000	0.0000	0.0000	0.0000	0.0000	0.0000	0.0000	0.0000	0.0000	0.0000	0.0000	0.0000	0.0000	0.0000	0.0000	0.0000	0.0000	0.0000	0.0000	0.0000	0.0000	0.0000	0.0000	0.0000	0.0000	0.0000	0.0000
REACTIVITY:51	0.0000	0.0000	0.0000	0.0000	0.0000	0.0000	0.0000	0.0000	0.0000	0.0000	0.0000	0.0000	0.0000	0.0000	0.0000	0.0000	0.0000	5.0000	65.0000	13.0000	155.0000	27.0000	340.0000	47.0000	13.0000	37.0000	24.0000	20.0000	35.0000	47.0000	5.0000	16.0000	10.0000	216.0000	21.0000	69.0000	24.0000	19.0000	24.0000	13.0000	54.0000	26.0000	21.0000	26.0000	29.0000	28.0000	59.0000	77.0000	0.0000	3178.0000	0.0000	4.0000	16.0000	81.0000	46.0000	16.0000	36.0000	10.0000	157.0000	150.0000	22.0000	20.0000	122.0000	14.0000	11.0000	172.0000	151.0000	15.0000	32.0000	33.0000	16.0000	28.0000	33.0000	200.0000	30.0000	42.0000	108.0000	217.0000	19.0000	126.0000	29.0000	28.0000	19.0000	125.0000	106.0000	12.0000	21.0000	17.0000	102.0000	9.0000	34.0000	26.0000	44.0000	11.0000	138.0000	52.0000	61.0000	148.0000	25.0000	25.0000	73.0000	23.0000	31.0000	36.0000	44.0000	21.0000	27.0000	29.0000	41.0000	23.0000	55.0000	36.0000	31.0000	108.0000	31.0000	29.0000	30.0000	45.0000	19.0000	34.0000	30.0000	25.0000	14.0000	243.0000	41.0000	16.0000	37.0000	24.0000	11.0000	14.0000	18.0000	111.0000	309.0000	61.0000	11.0000	47.0000	10.0000	34.0000	17.0000	87.0000	18.0000	27.0000	11.0000	20.0000	25.0000	52.0000	136.0000	14.0000	32.0000	32.0000	506.0000	542.0000	50.0000	35.0000	27.0000	38.0000	269.0000	7.0000	16.0000	30.0000	173.0000	10.0000	14.0000	14.0000	65.0000	12.0000	15.0000	53.0000	63.0000	123.0000	185.0000	12.0000	19.0000	20.0000	32.0000	43.0000	92.0000	27.0000	297.0000	197.0000	27.0000	18.0000	17.0000	13.0000	184.0000	23.0000	14.0000	37.0000	57.0000	19.0000	123.0000	236.0000	249.0000	287.0000	13.0000	19.0000	7.0000	180.0000	150.0000	41.0000	27.0000	25.0000	121.0000	181.0000	108.0000	11.0000	155.0000	22.0000	109.0000	93.0000	141.0000	21.0000	30.0000	46.0000	131.0000	215.0000	12.0000	27.0000	21.0000	80.0000	3.0000	92.0000	14.0000	10.0000	234.0000	22.0000	195.0000	14.0000	79.0000	35.0000	81.0000	31.0000	58.0000	6.0000	194.0000	122.0000	35.0000	152.0000	197.0000	17.0000	12.0000	319.0000	21.0000	22.0000	29.0000	15.0000	25.0000	19.0000	23.0000	10.0000	5.0000	23.0000	14.0000	7.0000	127.0000	214.0000	5.0000	55.0000	7.0000	78.0000	7.0000	57.0000	153.0000	50.0000	13.0000	4.0000	19.0000	26.0000	67.0000	8.0000	144.0000	27.0000	15.0000	75.0000	5.0000	87.0000	15.0000	22.0000	22.0000	47.0000	137.0000	14.0000	0.0000	1.0000	0.0000	1.0000	0.0000	0.0000	1.0000	1.0000	0.0000	1.0000	0.0000	1.0000	0.0000	1.0000	0.0000	0.0000	1.0000	0.0000	0.0000	0.0000	0.0000	0.0000	0.0000	0.0000	0.0000	0.0000	0.0000	0.0000	0.0000	0.0000	0.0000	0.0000	0.0000	0.0000	0.0000	0.0000	0.0000	0.0000	0.0000	0.0000	0.0000	0.0000	0.0000	0.0000	0.0000	0.0000	0.0000	0.0000	0.0000	0.0000	0.0000	0.0000	0.0000	0.0000	0.0000	0.0000	0.0000	0.0000	0.0000	0.0000	0.0000	0.0000	0.0000	0.0000	0.0000	0.0000	0.0000	0.0000	0.0000	0.0000	0.0000	0.0000	0.0000	0.0000	0.0000	0.0000	0.0000	0.0000	0.0000	0.0000	0.0000	0.0000	0.0000	0.0000	0.0000	0.0000	0.0000	0.0000	0.0000	0.0000	0.0000	0.0000	0.0000	0.0000	0.0000	0.0000	0.0000	0.0000	0.0000	0.0000	0.0000	0.0000	0.0000	0.0000	0.0000	0.0000	0.0000	0.0000	0.0000	0.0000	0.0000	0.0000	0.0000	0.0000	0.0000	0.0000	0.0000	0.0000	0.0000	0.0000	0.0000	0.0000	0.0000	0.0000	0.0000	0.0000	0.0000	0.0000	0.0000	0.0000	0.0000	0.0000	0.0000	0.0000	0.0000	0.0000	0.0000	0.0000	0.0000	0.0000	0.0000	0.0000	0.0000	0.0000	0.0000	0.0000	0.0000	0.0000	0.0000	0.0000	0.0000	0.0000	0.0000	0.0000	0.0000	0.0000	0.0000	0.0000	0.0000	0.0000	0.0000	0.0000	0.0000	0.0000	0.0000	0.0000	0.0000	0.0000	0.0000	0.0000	0.0000	0.0000	0.0000	0.0000	0.0000	0.0000	0.0000	0.0000	0.0000	0.0000	0.0000	0.0000	0.0000	0.0000	0.0000	0.0000	0.0000	0.0000	0.0000	0.0000	0.0000	0.0000	0.0000	0.0000	0.0000	0.0000	0.0000	0.0000	0.0000	0.0000	0.0000	0.0000	0.0000	0.0000	0.0000	0.0000	0.0000	0.0000	0.0000	0.0000	0.0000	0.0000	0.0000	0.0000	0.0000	0.0000	0.0000	0.0000	0.0000	0.0000	0.0000	0.0000	0.0000	0.0000	0.0000	0.0000	0.0000	0.0000	0.0000	0.0000	0.0000	0.0000	0.0000	0.0000	0.0000	0.0000	0.0000	0.0000	0.0000	0.0000	0.0000	0.0000	0.0000	0.0000	0.0000	0.0000	0.0000	0.0000	0.0000	0.0000	0.0000	0.0000	0.0000	0.0000	0.0000	0.0000	0.0000	0.0000	0.0000	0.0000	0.0000	0.0000	0.0000	0.0000	0.0000	0.0000	0.0000	0.0000	0.0000	0.0000	0.0000	0.0000	0.0000	0.0000	0.0000	0.0000	0.0000	0.0000	0.0000	0.0000	0.0000	0.0000	0.0000
REACTIVITY:52	0.0000	0.0000	0.0000	0.0000	0.0000	0.0000	0.0000	0.0000	0.0000	0.0000	0.0000	0.0000	0.0000	0.0000	0.0000	0.0000	0.0000	2.0000	9.0000	4.0000	45.0000	6.0000	99.0000	21.0000	4.0000	12.0000	1.0000	5.0000	2.0000	24.0000	4.0000	6.0000	6.0000	57.0000	7.0000	9.0000	6.0000	6.0000	9.0000	2.0000	9.0000	3.0000	4.0000	8.0000	3.0000	2.0000	13.0000	12.0000	3.0000	0.0000	971.0000	0.0000	8.0000	41.0000	26.0000	13.0000	14.0000	3.0000	44.0000	58.0000	5.0000	10.0000	30.0000	8.0000	3.0000	56.0000	55.0000	3.0000	9.0000	18.0000	16.0000	9.0000	12.0000	57.0000	14.0000	10.0000	35.0000	63.0000	8.0000	36.0000	7.0000	10.0000	11.0000	49.0000	32.0000	9.0000	8.0000	2.0000	39.0000	8.0000	14.0000	8.0000	6.0000	7.0000	32.0000	26.0000	17.0000	35.0000	8.0000	12.0000	14.0000	10.0000	13.0000	14.0000	9.0000	9.0000	15.0000	12.0000	12.0000	5.0000	19.0000	7.0000	6.0000	25.0000	7.0000	11.0000	6.0000	9.0000	8.0000	13.0000	12.0000	7.0000	8.0000	66.0000	20.0000	7.0000	11.0000	12.0000	7.0000	14.0000	5.0000	26.0000	108.0000	18.0000	8.0000	6.0000	12.0000	12.0000	1.0000	26.0000	6.0000	8.0000	5.0000	0.0000	8.0000	20.0000	31.0000	1.0000	9.0000	15.0000	178.0000	177.0000	5.0000	5.0000	11.0000	6.0000	89.0000	1.0000	4.0000	9.0000	46.0000	6.0000	11.0000	7.0000	15.0000	3.0000	2.0000	33.0000	13.0000	47.0000	51.0000	5.0000	3.0000	1.0000	1.0000	11.0000	30.0000	6.0000	80.0000	61.0000	12.0000	14.0000	8.0000	3.0000	69.0000	8.0000	7.0000	7.0000	26.0000	9.0000	34.0000	67.0000	73.0000	92.0000	1.0000	5.0000	2.0000	49.0000	49.0000	14.0000	10.0000	14.0000	30.0000	57.0000	36.0000	6.0000	52.0000	6.0000	26.0000	28.0000	50.0000	5.0000	4.0000	14.0000	30.0000	65.0000	7.0000	4.0000	8.0000	19.0000	4.0000	17.0000	9.0000	6.0000	60.0000	4.0000	40.0000	7.0000	18.0000	4.0000	25.0000	7.0000	15.0000	4.0000	57.0000	42.0000	1.0000	44.0000	61.0000	8.0000	0.0000	86.0000	9.0000	7.0000	9.0000	3.0000	4.0000	7.0000	4.0000	11.0000	1.0000	10.0000	7.0000	1.0000	34.0000	63.0000	2.0000	15.0000	4.0000	35.0000	1.0000	16.0000	54.0000	24.0000	5.0000	8.0000	5.0000	13.0000	12.0000	3.0000	50.0000	6.0000	7.0000	23.0000	2.0000	40.0000	3.0000	3.0000	5.0000	21.0000	50.0000	3.0000	0.0000	0.0000	0.0000	0.0000	1.0000	0.0000	0.0000	0.0000	0.0000	0.0000	0.0000	0.0000	0.0000	0.0000	0.0000	0.0000	0.0000	0.0000	0.0000	0.0000	0.0000	0.0000	0.0000	0.0000	0.0000	0.0000	0.0000	0.0000	0.0000	0.0000	0.0000	0.0000	0.0000	0.0000	0.0000	0.0000	0.0000	0.0000	0.0000	0.0000	0.0000	0.0000	0.0000	0.0000	0.0000	0.0000	0.0000	0.0000	0.0000	0.0000	0.0000	0.0000	0.0000	0.0000	0.0000	0.0000	0.0000	0.0000	0.0000	0.0000	0.0000	0.0000	0.0000	0.0000	0.0000	0.0000	0.0000	0.0000	0.0000	0.0000	0.0000	0.0000	0.0000	0.0000	0.0000	0.0000	0.0000	0.0000	0.0000	0.0000	0.0000	0.0000	0.0000	0.0000	0.0000	0.0000	0.0000	0.0000	0.0000	0.0000	0.0000	0.0000	0.0000	0.0000	0.0000	0.0000	0.0000	0.0000	0.0000	0.0000	0.0000	0.0000	0.0000	0.0000	0.0000	0.0000	0.0000	0.0000	0.0000	0.0000	0.0000	0.0000	0.0000	0.0000	0.0000	0.0000	0.0000	0.0000	0.0000	0.0000	0.0000	0.0000	0.0000	0.0000	0.0000	0.0000	0.0000	0.0000	0.0000	0.0000	0.0000	0.0000	0.0000	0.0000	0.0000	0.0000	0.0000	0.0000	0.0000	0.0000	0.0000	0.0000	0.0000	0.0000	0.0000	0.0000	0.0000	0.0000	0.0000	0.0000	0.0000	0.0000	0.0000	0.0000	0.0000	0.0000	0.0000	0.0000	0.0000	0.0000	0.0000	0.0000	0.0000	0.0000	0.0000	0.0000	0.0000	0.0000	0.0000	0.0000	0.0000	0.0000	0.0000	0.0000	0.0000	0.0000	0.0000	0.0000	0.0000	0.0000	0.0000	0.0000	0.0000	0.0000	0.0000	0.0000	0.0000	0.0000	0.0000	0.0000	0.0000	0.0000	0.0000	0.0000	0.0000	0.0000	0.0000	0.0000	0.0000	0.0000	0.0000	0.0000	0.0000	0.0000	0.0000	0.0000	0.0000	0.0000	0.0000	0.0000	0.0000	0.0000	0.0000	0.0000	0.0000	0.0000	0.0000	0.0000	0.0000	0.0000	0.0000	0.0000	0.0000	0.0000	0.0000	0.0000	0.0000	0.0000	0.0000	0.0000	0.0000	0.0000	0.0000	0.0000	0.0000	0.0000	0.0000	0.0000	0.0000	0.0000	0.0000	0.0000	0.0000	0.0000	0.0000	0.0000	0.0000	0.0000	0.0000	0.0000	0.0000	0.0000	0.0000	0.0000	0.0000	0.0000	0.0000	0.0000	0.0000	0.0000	0.0000	0.0000	0.0000	0.0000	0.0000	0.0000	0.0000	0.0000	0.0000	0.0000	0.0000	0.0000	0.0000	0.0000	0.0000	0.0000	0.0000	0.0000	0.0000	0.0000	0.0000	0.0000	0.0000
REACTIVITY:53	0.0000	0.0000	0.0000	0.0000	0.0000	0.0000	0.0000	0.0000	0.0000	0.0000	0.0000	0.0000	0.0000	0.0000	0.0000	0.0000	0.0000	0.0000	19.0000	0.0000	26.0000	5.0000	88.0000	9.0000	1.0000	9.0000	4.0000	8.0000	13.0000	10.0000	2.0000	1.0000	4.0000	64.0000	7.0000	6.0000	1.0000	8.0000	11.0000	2.0000	7.0000	7.0000	7.0000	1.0000	2.0000	10.0000	8.0000	3.0000	2.0000	4.0000	0.0000	835.0000	0.0000	17.0000	15.0000	9.0000	5.0000	0.0000	45.0000	40.0000	9.0000	8.0000	33.0000	6.0000	7.0000	44.0000	57.0000	3.0000	11.0000	8.0000	3.0000	8.0000	7.0000	52.0000	12.0000	9.0000	29.0000	55.0000	10.0000	22.0000	8.0000	15.0000	3.0000	32.0000	26.0000	8.0000	7.0000	6.0000	44.0000	2.0000	5.0000	5.0000	12.0000	2.0000	31.0000	17.0000	12.0000	38.0000	10.0000	8.0000	22.0000	12.0000	7.0000	14.0000	12.0000	11.0000	7.0000	3.0000	13.0000	11.0000	14.0000	7.0000	9.0000	23.0000	9.0000	12.0000	8.0000	6.0000	12.0000	6.0000	7.0000	7.0000	1.0000	65.0000	8.0000	6.0000	6.0000	5.0000	3.0000	8.0000	12.0000	24.0000	97.0000	17.0000	8.0000	14.0000	4.0000	11.0000	7.0000	16.0000	10.0000	6.0000	4.0000	4.0000	12.0000	20.0000	36.0000	7.0000	4.0000	6.0000	160.0000	149.0000	12.0000	4.0000	12.0000	9.0000	72.0000	3.0000	6.0000	8.0000	37.0000	5.0000	11.0000	8.0000	12.0000	3.0000	6.0000	14.0000	16.0000	30.0000	44.0000	5.0000	6.0000	5.0000	4.0000	10.0000	15.0000	8.0000	73.0000	54.0000	4.0000	6.0000	7.0000	10.0000	38.0000	10.0000	4.0000	7.0000	16.0000	8.0000	27.0000	53.0000	66.0000	87.0000	2.0000	6.0000	0.0000	66.0000	34.0000	3.0000	15.0000	11.0000	28.0000	49.0000	26.0000	4.0000	23.0000	8.0000	36.0000	31.0000	38.0000	3.0000	8.0000	16.0000	36.0000	52.0000	6.0000	7.0000	9.0000	24.0000	3.0000	21.0000	7.0000	4.0000	55.0000	4.0000	53.0000	7.0000	16.0000	4.0000	25.0000	3.0000	23.0000	5.0000	44.0000	47.0000	3.0000	21.0000	50.0000	9.0000	2.0000	89.0000	17.0000	0.0000	7.0000	5.0000	7.0000	9.0000	5.0000	4.0000	2.0000	3.0000	4.0000	1.0000	38.0000	52.0000	2.0000	17.0000	3.0000	17.0000	2.0000	9.0000	49.0000	11.0000	8.0000	1.0000	5.0000	4.0000	23.0000	3.0000	35.0000	5.0000	3.0000	22.0000	2.0000	20.0000	3.0000	3.0000	5.0000	25.0000	34.0000	6.0000	0.0000	0.0000	0.0000	0.0000	0.0000	1.0000	0.0000	0.0000	0.0000	0.0000	0.0000	0.0000	0.0000	0.0000	0.0000	1.0000	0.0000	0.0000	0.0000	0.0000	0.0000	0.0000	0.0000	0.0000	0.0000	0.0000	0.0000	0.0000	0.0000	0.0000	0.0000	0.0000	0.0000	0.0000	0.0000	0.0000	0.0000	0.0000	0.0000	0.0000	0.0000	0.0000	0.0000	0.0000	0.0000	0.0000	0.0000	0.0000	0.0000	0.0000	0.0000	0.0000	0.0000	0.0000	0.0000	0.0000	0.0000	0.0000	0.0000	0.0000	0.0000	0.0000	0.0000	0.0000	0.0000	0.0000	0.0000	0.0000	0.0000	0.0000	0.0000	0.0000	0.0000	0.0000	0.0000	0.0000	0.0000	0.0000	0.0000	0.0000	0.0000	0.0000	0.0000	0.0000	0.0000	0.0000	0.0000	0.0000	0.0000	0.0000	0.0000	0.0000	0.0000	0.0000	0.0000	0.0000	0.0000	0.0000	0.0000	0.0000	0.0000	0.0000	0.0000	0.0000	0.0000	0.0000	0.0000	0.0000	0.0000	0.0000	0.0000	0.0000	0.0000	0.0000	0.0000	0.0000	0.0000	0.0000	0.0000	0.0000	0.0000	0.0000	0.0000	0.0000	0.0000	0.0000	0.0000	0.0000	0.0000	0.0000	0.0000	0.0000	0.0000	0.0000	0.0000	0.0000	0.0000	0.0000	0.0000	0.0000	0.0000	0.0000	0.0000	0.0000	0.0000	0.0000	0.0000	0.0000	0.0000	0.0000	0.0000	0.0000	0.0000	0.0000	0.0000	0.0000	0.0000	0.0000	0.0000	0.0000	0.0000	0.0000	0.0000	0.0000	0.0000	0.0000	0.0000	0.0000	0.0000	0.0000	0.0000	0.0000	0.0000	0.0000	0.0000	0.0000	0.0000	0.0000	0.0000	0.0000	0.0000	0.0000	0.0000	0.0000	0.0000	0.0000	0.0000	0.0000	0.0000	0.0000	0.0000	0.0000	0.0000	0.0000	0.0000	0.0000	0.0000	0.0000	0.0000	0.0000	0.0000	0.0000	0.0000	0.0000	0.0000	0.0000	0.0000	0.0000	0.0000	0.0000	0.0000	0.0000	0.0000	0.0000	0.0000	0.0000	0.0000	0.0000	0.0000	0.0000	0.0000	0.0000	0.0000	0.0000	0.0000	0.0000	0.0000	0.0000	0.0000	0.0000	0.0000	0.0000	0.0000	0.0000	0.0000	0.0000	0.0000	0.0000	0.0000	0.0000	0.0000	0.0000	0.0000	0.0000	0.0000	0.0000	0.0000	0.0000	0.0000	0.0000	0.0000	0.0000	0.0000	0.0000	0.0000	0.0000	0.0000	0.0000	0.0000	0.0000	0.0000	0.0000	0.0000	0.0000	0.0000	0.0000	0.0000	0.0000	0.0000	0.0000	0.0000	0.0000	0.0000	0.0000	0.0000	0.0000	0.0000	0.0000	0.0000	0.0000	0.0000	0.0000	0.0000
REACTIVITY:54	0.0000	0.0000	0.0000	0.0000	0.0000	0.0000	0.0000	0.0000	0.0000	0.0000	0.0000	0.0000	0.0000	0.0000	0.0000	0.0000	0.0000	0.0000	11.0000	1.0000	55.0000	5.0000	83.0000	10.0000	0.0000	11.0000	3.0000	4.0000	10.0000	14.0000	4.0000	2.0000	1.0000	71.0000	8.0000	5.0000	6.0000	11.0000	6.0000	3.0000	8.0000	4.0000	2.0000	9.0000	3.0000	5.0000	12.0000	8.0000	3.0000	16.0000	8.0000	0.0000	803.0000	0.0000	7.0000	7.0000	7.0000	4.0000	41.0000	50.0000	3.0000	10.0000	31.0000	9.0000	4.0000	32.0000	59.0000	4.0000	11.0000	5.0000	3.0000	17.0000	4.0000	44.0000	4.0000	18.0000	28.0000	65.0000	2.0000	15.0000	9.0000	13.0000	6.0000	39.0000	21.0000	5.0000	4.0000	5.0000	31.0000	0.0000	8.0000	1.0000	8.0000	3.0000	42.0000	12.0000	10.0000	29.0000	12.0000	16.0000	29.0000	6.0000	12.0000	11.0000	9.0000	9.0000	6.0000	7.0000	13.0000	8.0000	24.0000	6.0000	4.0000	15.0000	11.0000	7.0000	5.0000	8.0000	5.0000	10.0000	1.0000	4.0000	2.0000	62.0000	17.0000	6.0000	4.0000	6.0000	3.0000	3.0000	5.0000	18.0000	69.0000	10.0000	4.0000	11.0000	5.0000	12.0000	1.0000	18.0000	3.0000	5.0000	3.0000	9.0000	9.0000	9.0000	21.0000	0.0000	10.0000	14.0000	131.0000	146.0000	7.0000	4.0000	7.0000	10.0000	73.0000	2.0000	1.0000	3.0000	34.0000	3.0000	4.0000	2.0000	17.0000	5.0000	8.0000	12.0000	14.0000	25.0000	46.0000	2.0000	8.0000	8.0000	5.0000	12.0000	21.0000	6.0000	60.0000	58.0000	5.0000	8.0000	3.0000	5.0000	34.0000	7.0000	7.0000	6.0000	17.0000	7.0000	19.0000	48.0000	71.0000	81.0000	4.0000	4.0000	3.0000	46.0000	40.0000	12.0000	1.0000	16.0000	34.0000	60.0000	38.0000	2.0000	28.0000	10.0000	25.0000	23.0000	46.0000	6.0000	6.0000	11.0000	19.0000	55.0000	1.0000	7.0000	4.0000	27.0000	1.0000	16.0000	6.0000	3.0000	58.0000	10.0000	45.0000	7.0000	25.0000	2.0000	11.0000	7.0000	18.0000	2.0000	56.0000	37.0000	10.0000	37.0000	61.0000	2.0000	7.0000	75.0000	6.0000	4.0000	8.0000	4.0000	4.0000	6.0000	3.0000	6.0000	1.0000	9.0000	1.0000	1.0000	48.0000	45.0000	3.0000	17.0000	2.0000	27.0000	2.0000	9.0000	33.0000	11.0000	7.0000	0.0000	4.0000	10.0000	16.0000	2.0000	44.0000	4.0000	1.0000	14.0000	2.0000	37.0000	2.0000	4.0000	2.0000	10.0000	41.0000	3.0000	0.0000	0.0000	0.0000	0.0000	0.0000	0.0000	0.0000	0.0000	0.0000	0.0000	0.0000	0.0000	0.0000	0.0000	0.0000	0.0000	0.0000	0.0000	0.0000	0.0000	0.0000	0.0000	0.0000	0.0000	0.0000	0.0000	0.0000	0.0000	0.0000	0.0000	0.0000	0.0000	0.0000	0.0000	0.0000	0.0000	0.0000	0.0000	0.0000	0.0000	0.0000	0.0000	0.0000	0.0000	0.0000	0.0000	0.0000	0.0000	0.0000	0.0000	0.0000	0.0000	0.0000	0.0000	0.0000	0.0000	0.0000	0.0000	0.0000	0.0000	0.0000	0.0000	0.0000	0.0000	0.0000	0.0000	0.0000	0.0000	0.0000	0.0000	0.0000	0.0000	0.0000	0.0000	0.0000	0.0000	0.0000	0.0000	0.0000	0.0000	0.0000	0.0000	0.0000	0.0000	0.0000	0.0000	0.0000	0.0000	0.0000	0.0000	0.0000	0.0000	0.0000	0.0000	0.0000	0.0000	0.0000	0.0000	0.0000	0.0000	0.0000	0.0000	0.0000	0.0000	0.0000	0.0000	0.0000	0.0000	0.0000	0.0000	0.0000	0.0000	0.0000	0.0000	0.0000	0.0000	0.0000	0.0000	0.0000	0.0000	0.0000	0.0000	0.0000	0.0000	0.0000	0.0000	0.0000	0.0000	0.0000	0.0000	0.0000	0.0000	0.0000	0.0000	0.0000	0.0000	0.0000	0.0000	0.0000	0.0000	0.0000	0.0000	0.0000	0.0000	0.0000	0.0000	0.0000	0.0000	0.0000	0.0000	0.0000	0.0000	0.0000	0.0000	0.0000	0.0000	0.0000	0.0000	0.0000	0.0000	0.0000	0.0000	0.0000	0.0000	0.0000	0.0000	0.0000	0.0000	0.0000	0.0000	0.0000	0.0000	0.0000	0.0000	0.0000	0.0000	0.0000	0.0000	0.0000	0.0000	0.0000	0.0000	0.0000	0.0000	0.0000	0.0000	0.0000	0.0000	0.0000	0.0000	0.0000	0.0000	0.0000	0.0000	0.0000	0.0000	0.0000	0.0000	0.0000	0.0000	0.0000	0.0000	0.0000	0.0000	0.0000	0.0000	0.0000	0.0000	0.0000	0.0000	0.0000	0.0000	0.0000	0.0000	0.0000	0.0000	0.0000	0.0000	0.0000	0.0000	0.0000	0.0000	0.0000	0.0000	0.0000	0.0000	0.0000	0.0000	0.0000	0.0000	0.0000	0.0000	0.0000	0.0000	0.0000	0.0000	0.0000	0.0000	0.0000	0.0000	0.0000	0.0000	0.0000	0.0000	0.0000	0.0000	0.0000	0.0000	0.0000	0.0000	0.0000	0.0000	0.0000	0.0000	0.0000	0.0000	0.0000	0.0000	0.0000	0.0000	0.0000	0.0000	0.0000	0.0000	0.0000	0.0000	0.0000	0.0000	0.0000	0.0000	0.0000	0.0000	0.0000	0.0000	0.0000	0.0000	0.0000	0.0000	0.0000	0.0000	0.0000	0.0000	0.0000
REACTIVITY:55	0.0000	0.0000	0.0000	0.0000	0.0000	0.0000	0.0000	0.0000	0.0000	0.0000	0.0000	0.0000	0.0000	0.0000	0.0000	0.0000	0.0000	7.0000	43.0000	13.0000	121.0000	18.0000	330.0000	43.0000	11.0000	30.0000	31.0000	24.0000	26.0000	46.0000	6.0000	17.0000	12.0000	199.0000	30.0000	30.0000	17.0000	14.0000	36.0000	19.0000	27.0000	17.0000	19.0000	21.0000	9.0000	21.0000	54.0000	58.0000	14.0000	81.0000	41.0000	17.0000	0.0000	3047.0000	0.0000	20.0000	22.0000	17.0000	41.0000	46.0000	17.0000	20.0000	108.0000	26.0000	23.0000	190.0000	206.0000	13.0000	39.0000	34.0000	22.0000	40.0000	21.0000	159.0000	30.0000	47.0000	127.0000	203.0000	25.0000	116.0000	26.0000	26.0000	20.0000	142.0000	104.0000	12.0000	18.0000	12.0000	112.0000	19.0000	24.0000	23.0000	47.0000	18.0000	140.0000	61.0000	48.0000	134.0000	31.0000	26.0000	61.0000	30.0000	33.0000	35.0000	30.0000	33.0000	23.0000	31.0000	30.0000	31.0000	49.0000	18.0000	32.0000	79.0000	28.0000	43.0000	28.0000	26.0000	22.0000	25.0000	23.0000	41.0000	15.0000	245.0000	41.0000	23.0000	20.0000	24.0000	12.0000	9.0000	19.0000	120.0000	315.0000	73.0000	14.0000	40.0000	7.0000	34.0000	10.0000	89.0000	16.0000	22.0000	13.0000	32.0000	22.0000	31.0000	122.0000	9.0000	28.0000	42.0000	518.0000	525.0000	43.0000	25.0000	42.0000	32.0000	221.0000	11.0000	3.0000	42.0000	147.0000	14.0000	23.0000	34.0000	64.0000	13.0000	13.0000	41.0000	72.0000	138.0000	151.0000	13.0000	16.0000	10.0000	13.0000	30.0000	86.0000	22.0000	278.0000	196.0000	26.0000	19.0000	19.0000	15.0000	170.0000	33.0000	15.0000	32.0000	63.0000	15.0000	96.0000	169.0000	266.0000	285.0000	22.0000	20.0000	6.0000	172.0000	169.0000	18.0000	35.0000	23.0000	104.0000	178.0000	122.0000	13.0000	137.0000	28.0000	98.0000	109.0000	164.0000	24.0000	16.0000	56.0000	139.0000	199.0000	27.0000	20.0000	43.0000	68.0000	12.0000	93.0000	19.0000	9.0000	233.0000	26.0000	183.0000	24.0000	64.0000	23.0000	93.0000	19.0000	78.0000	9.0000	170.0000	143.0000	27.0000	136.0000	243.0000	25.0000	6.0000	297.0000	23.0000	16.0000	28.0000	16.0000	12.0000	29.0000	20.0000	12.0000	2.0000	37.0000	21.0000	8.0000	105.0000	220.0000	3.0000	60.0000	7.0000	77.0000	10.0000	47.0000	131.0000	54.0000	19.0000	8.0000	23.0000	35.0000	65.0000	6.0000	136.0000	24.0000	26.0000	70.0000	17.0000	107.0000	5.0000	16.0000	15.0000	56.0000	117.0000	13.0000	0.0000	0.0000	0.0000	0.0000	0.0000	0.0000	0.0000	0.0000	0.0000	0.0000	0.0000	0.0000	0.0000	0.0000	1.0000	0.0000	1.0000	0.0000	0.0000	0.0000	0.0000	0.0000	0.0000	0.0000	0.0000	0.0000	0.0000	0.0000	0.0000	0.0000	0.0000	0.0000	0.0000	0.0000	0.0000	0.0000	0.0000	0.0000	0.0000	0.0000	0.0000	0.0000	0.0000	0.0000	0.0000	0.0000	0.0000	0.0000	0.0000	0.0000	0.0000	0.0000	0.0000	0.0000	0.0000	0.0000	0.0000	0.0000	0.0000	0.0000	0.0000	0.0000	0.0000	0.0000	0.0000	0.0000	0.0000	0.0000	0.0000	0.0000	0.0000	0.0000	0.0000	0.0000	0.0000	0.0000	0.0000	0.0000	0.0000	0.0000	0.0000	0.0000	0.0000	0.0000	0.0000	0.0000	0.0000	0.0000	0.0000	0.0000	0.0000	0.0000	0.0000	0.0000	0.0000	0.0000	0.0000	0.0000	0.0000	0.0000	0.0000	0.0000	0.0000	0.0000	0.0000	0.0000	0.0000	0.0000	0.0000	0.0000	0.0000	0.0000	0.0000	0.0000	0.0000	0.0000	0.0000	0.0000	0.0000	0.0000	0.0000	0.0000	0.0000	0.0000	0.0000	0.0000	0.0000	0.0000	0.0000	0.0000	0.0000	0.0000	0.0000	0.0000	0.0000	0.0000	0.0000	0.0000	0.0000	0.0000	0.0000	0.0000	0.0000	0.0000	0.0000	0.0000	0.0000	0.0000	0.0000	0.0000	0.0000	0.0000	0.0000	0.0000	0.0000	0.0000	0.0000	0.0000	0.0000	0.0000	0.0000	0.0000	0.0000	0.0000	0.0000	0.0000	0.0000	0.0000	0.0000	0.0000	0.0000	0.0000	0.0000	0.0000	0.0000	0.0000	0.0000	0.0000	0.0000	0.0000	0.0000	0.0000	0.0000	0.0000	0.0000	0.0000	0.0000	0.0000	0.0000	0.0000	0.0000	0.0000	0.0000	0.0000	0.0000	0.0000	0.0000	0.0000	0.0000	0.0000	0.0000	0.0000	0.0000	0.0000	0.0000	0.0000	0.0000	0.0000	0.0000	0.0000	0.0000	0.0000	0.0000	0.0000	0.0000	0.0000	0.0000	0.0000	0.0000	0.0000	0.0000	0.0000	0.0000	0.0000	0.0000	0.0000	0.0000	0.0000	0.0000	0.0000	0.0000	0.0000	0.0000	0.0000	0.0000	0.0000	0.0000	0.0000	0.0000	0.0000	0.0000	0.0000	0.0000	0.0000	0.0000	0.0000	0.0000	0.0000	0.0000	0.0000	0.0000	0.0000	0.0000	0.0000	0.0000	0.0000	0.0000	0.0000	0.0000	0.0000	0.0000	0.0000	0.0000	0.0000	0.0000	0.0000	0.0000	0.0000	0.0000	0.0000	0.0000	0.0000	0.0000	0.0000	0.0000	0.0000	0.0000	0.0000	0.0000	0.0000	0.0000	0.0000	0.0000
REACTIVITY:56	0.0000	0.0000	0.0000	0.0000	0.0000	0.0000	0.0000	0.0000	0.0000	0.0000	0.0000	0.0000	0.0000	0.0000	0.0000	0.0000	0.0000	5.0000	53.0000	16.0000	228.0000	28.0000	486.0000	66.0000	12.0000	45.0000	21.0000	16.0000	49.0000	95.0000	25.0000	27.0000	25.0000	341.0000	24.0000	23.0000	28.0000	21.0000	41.0000	21.0000	21.0000	18.0000	33.0000	24.0000	10.0000	22.0000	78.0000	24.0000	28.0000	46.0000	26.0000	15.0000	7.0000	0.0000	4504.0000	0.0000	95.0000	23.0000	85.0000	126.0000	46.0000	32.0000	180.0000	39.0000	23.0000	244.0000	253.0000	11.0000	52.0000	52.0000	17.0000	64.0000	31.0000	279.0000	36.0000	40.0000	185.0000	310.0000	24.0000	171.0000	30.0000	40.0000	28.0000	210.0000	149.0000	20.0000	37.0000	20.0000	155.0000	27.0000	51.0000	20.0000	70.0000	20.0000	187.0000	100.0000	50.0000	188.0000	51.0000	39.0000	97.0000	44.0000	36.0000	42.0000	48.0000	29.0000	51.0000	26.0000	61.0000	45.0000	84.0000	38.0000	55.0000	174.0000	52.0000	47.0000	53.0000	51.0000	26.0000	58.0000	31.0000	34.0000	18.0000	400.0000	64.0000	24.0000	51.0000	41.0000	18.0000	27.0000	23.0000	144.0000	425.0000	88.0000	17.0000	50.0000	16.0000	56.0000	17.0000	151.0000	17.0000	44.0000	29.0000	26.0000	29.0000	48.0000	206.0000	11.0000	61.0000	54.0000	765.0000	790.0000	54.0000	30.0000	56.0000	46.0000	352.0000	21.0000	18.0000	56.0000	182.0000	37.0000	31.0000	42.0000	68.0000	17.0000	23.0000	67.0000	104.0000	205.0000	234.0000	24.0000	35.0000	26.0000	37.0000	53.0000	140.0000	25.0000	399.0000	288.0000	48.0000	25.0000	31.0000	22.0000	222.0000	25.0000	36.0000	36.0000	58.0000	33.0000	191.0000	318.0000	386.0000	464.0000	13.0000	22.0000	20.0000	260.0000	243.0000	42.0000	39.0000	31.0000	173.0000	287.0000	151.0000	24.0000	207.0000	24.0000	160.0000	154.0000	212.0000	34.0000	39.0000	70.0000	207.0000	303.0000	21.0000	45.0000	30.0000	109.0000	23.0000	133.0000	29.0000	14.0000	303.0000	28.0000	307.0000	28.0000	148.0000	29.0000	110.0000	27.0000	109.0000	19.0000	286.0000	204.0000	28.0000	188.0000	312.0000	34.0000	16.0000	462.0000	39.0000	27.0000	48.0000	30.0000	27.0000	28.0000	32.0000	30.0000	7.0000	31.0000	39.0000	11.0000	191.0000	332.0000	9.0000	77.0000	10.0000	121.0000	16.0000	67.0000	236.0000	76.0000	23.0000	11.0000	21.0000	42.0000	93.0000	11.0000	215.0000	33.0000	18.0000	120.0000	16.0000	128.0000	17.0000	23.0000	33.0000	57.0000	205.0000	18.0000	0.0000	0.0000	0.0000	0.0000	0.0000	0.0000	0.0000	0.0000	0.0000	0.0000	0.0000	2.0000	2.0000	1.0000	1.0000	0.0000	1.0000	0.0000	0.0000	0.0000	0.0000	0.0000	0.0000	0.0000	0.0000	0.0000	0.0000	0.0000	0.0000	0.0000	0.0000	0.0000	0.0000	0.0000	0.0000	0.0000	0.0000	0.0000	0.0000	0.0000	0.0000	0.0000	0.0000	0.0000	0.0000	0.0000	0.0000	0.0000	0.0000	0.0000	0.0000	0.0000	0.0000	0.0000	0.0000	0.0000	0.0000	0.0000	0.0000	0.0000	0.0000	0.0000	0.0000	0.0000	0.0000	0.0000	0.0000	0.0000	0.0000	0.0000	0.0000	0.0000	0.0000	0.0000	0.0000	0.0000	0.0000	0.0000	0.0000	0.0000	0.0000	0.0000	0.0000	0.0000	0.0000	0.0000	0.0000	0.0000	0.0000	0.0000	0.0000	0.0000	0.0000	0.0000	0.0000	0.0000	0.0000	0.0000	0.0000	0.0000	0.0000	0.0000	0.0000	0.0000	0.0000	0.0000	0.0000	0.0000	0.0000	0.0000	0.0000	0.0000	0.0000	0.0000	0.0000	0.0000	0.0000	0.0000	0.0000	0.0000	0.0000	0.0000	0.0000	0.0000	0.0000	0.0000	0.0000	0.0000	0.0000	0.0000	0.0000	0.0000	0.0000	0.0000	0.0000	0.0000	0.0000	0.0000	0.0000	0.0000	0.0000	0.0000	0.0000	0.0000	0.0000	0.0000	0.0000	0.0000	0.0000	0.0000	0.0000	0.0000	0.0000	0.0000	0.0000	0.0000	0.0000	0.0000	0.0000	0.0000	0.0000	0.0000	0.0000	0.0000	0.0000	0.0000	0.0000	0.0000	0.0000	0.0000	0.0000	0.0000	0.0000	0.0000	0.0000	0.0000	0.0000	0.0000	0.0000	0.0000	0.0000	0.0000	0.0000	0.0000	0.0000	0.0000	0.0000	0.0000	0.0000	0.0000	0.0000	0.0000	0.0000	0.0000	0.0000	0.0000	0.0000	0.0000	0.0000	0.0000	0.0000	0.0000	0.0000	0.0000	0.0000	0.0000	0.0000	0.0000	0.0000	0.0000	0.0000	0.0000	0.0000	0.0000	0.0000	0.0000	0.0000	0.0000	0.0000	0.0000	0.0000	0.0000	0.0000	0.0000	0.0000	0.0000	0.0000	0.0000	0.0000	0.0000	0.0000	0.0000	0.0000	0.0000	0.0000	0.0000	0.0000	0.0000	0.0000	0.0000	0.0000	0.0000	0.0000	0.0000	0.0000	0.0000	0.0000	0.0000	0.0000	0.0000	0.0000	0.0000	0.0000	0.0000	0.0000	0.0000	0.0000	0.0000	0.0000	0.0000	0.0000	0.0000	0.0000	0.0000	0.0000	0.0000	0.0000	0.0000	0.0000	0.0000	0.0000	0.0000	0.0000	0.0000	0.0000	0.0000	0.0000	0.0000	0.0000	0.0000	0.0000	0.0000	0.0000
REACTIVITY:57	0.0000	0.0000	0.0000	0.0000	0.0000	0.0000	0.0000	0.0000	0.0000	0.0000	0.0000	0.0000	0.0000	0.0000	0.0000	0.0000	0.0000	1.0000	28.0000	8.0000	88.0000	9.0000	167.0000	14.0000	9.0000	19.0000	8.0000	5.0000	14.0000	45.0000	0.0000	15.0000	5.0000	130.0000	17.0000	8.0000	13.0000	11.0000	15.0000	11.0000	19.0000	11.0000	4.0000	12.0000	6.0000	9.0000	23.0000	9.0000	5.0000	16.0000	13.0000	9.0000	7.0000	20.0000	0.0000	1691.0000	0.0000	5.0000	32.0000	54.0000	9.0000	15.0000	32.0000	15.0000	6.0000	120.0000	87.0000	3.0000	13.0000	10.0000	7.0000	14.0000	14.0000	90.0000	16.0000	20.0000	55.0000	108.0000	12.0000	90.0000	12.0000	9.0000	6.0000	80.0000	58.0000	10.0000	21.0000	11.0000	39.0000	9.0000	24.0000	8.0000	16.0000	6.0000	88.0000	31.0000	18.0000	47.0000	13.0000	13.0000	31.0000	8.0000	10.0000	21.0000	22.0000	4.0000	26.0000	12.0000	8.0000	5.0000	16.0000	14.0000	23.0000	103.0000	23.0000	31.0000	26.0000	14.0000	19.0000	16.0000	18.0000	13.0000	6.0000	149.0000	35.0000	14.0000	24.0000	18.0000	10.0000	2.0000	12.0000	67.0000	186.0000	30.0000	14.0000	23.0000	7.0000	20.0000	7.0000	60.0000	7.0000	13.0000	8.0000	14.0000	13.0000	19.0000	57.0000	9.0000	20.0000	13.0000	262.0000	282.0000	22.0000	16.0000	18.0000	21.0000	131.0000	12.0000	6.0000	16.0000	85.0000	19.0000	14.0000	15.0000	25.0000	8.0000	9.0000	28.0000	31.0000	77.0000	78.0000	6.0000	8.0000	8.0000	10.0000	24.0000	51.0000	12.0000	134.0000	97.0000	11.0000	21.0000	3.0000	7.0000	68.0000	17.0000	13.0000	10.0000	20.0000	11.0000	79.0000	111.0000	169.0000	182.0000	8.0000	10.0000	2.0000	113.0000	89.0000	15.0000	17.0000	24.0000	71.0000	108.0000	70.0000	10.0000	90.0000	20.0000	50.0000	59.0000	99.0000	17.0000	14.0000	39.0000	94.0000	120.0000	9.0000	14.0000	11.0000	40.0000	11.0000	48.0000	21.0000	5.0000	114.0000	15.0000	90.0000	12.0000	52.0000	14.0000	37.0000	18.0000	36.0000	0.0000	110.0000	76.0000	13.0000	85.0000	108.0000	13.0000	4.0000	148.0000	9.0000	12.0000	15.0000	13.0000	9.0000	14.0000	10.0000	5.0000	4.0000	20.0000	9.0000	2.0000	66.0000	99.0000	3.0000	47.0000	3.0000	43.0000	5.0000	36.0000	86.0000	36.0000	7.0000	4.0000	8.0000	23.0000	21.0000	2.0000	93.0000	5.0000	3.0000	33.0000	6.0000	44.0000	1.0000	7.0000	8.0000	20.0000	85.0000	1.0000	0.0000	0.0000	0.0000	0.0000	0.0000	0.0000	0.0000	1.0000	0.0000	0.0000	0.0000	0.0000	0.0000	0.0000	0.0000	0.0000	1.0000	0.0000	0.0000	0.0000	0.0000	0.0000	0.0000	0.0000	0.0000	0.0000	0.0000	0.0000	0.0000	0.0000	0.0000	0.0000	0.0000	0.0000	0.0000	0.0000	0.0000	0.0000	0.0000	0.0000	0.0000	0.0000	0.0000	0.0000	0.0000	0.0000	0.0000	0.0000	0.0000	0.0000	0.0000	0.0000	0.0000	0.0000	0.0000	0.0000	0.0000	0.0000	0.0000	0.0000	0.0000	0.0000	0.0000	0.0000	0.0000	0.0000	0.0000	0.0000	0.0000	0.0000	0.0000	0.0000	0.0000	0.0000	0.0000	0.0000	0.0000	0.0000	0.0000	0.0000	0.0000	0.0000	0.0000	0.0000	0.0000	0.0000	0.0000	0.0000	0.0000	0.0000	0.0000	0.0000	0.0000	0.0000	0.0000	0.0000	0.0000	0.0000	0.0000	0.0000	0.0000	0.0000	0.0000	0.0000	0.0000	0.0000	0.0000	0.0000	0.0000	0.0000	0.0000	0.0000	0.0000	0.0000	0.0000	0.0000	0.0000	0.0000	0.0000	0.0000	0.0000	0.0000	0.0000	0.0000	0.0000	0.0000	0.0000	0.0000	0.0000	0.0000	0.0000	0.0000	0.0000	0.0000	0.0000	0.0000	0.0000	0.0000	0.0000	0.0000	0.0000	0.0000	0.0000	0.0000	0.0000	0.0000	0.0000	0.0000	0.0000	0.0000	0.0000	0.0000	0.0000	0.0000	0.0000	0.0000	0.0000	0.0000	0.0000	0.0000	0.0000	0.0000	0.0000	0.0000	0.0000	0.0000	0.0000	0.0000	0.0000	0.0000	0.0000	0.0000	0.0000	0.0000	0.0000	0.0000	0.0000	0.0000	0.0000	0.0000	0.0000	0.0000	0.0000	0.0000	0.0000	0.0000	0.0000	0.0000	0.0000	0.0000	0.0000	0.0000	0.0000	0.0000	0.0000	0.0000	0.0000	0.0000	0.0000	0.0000	0.0000	0.0000	0.0000	0.0000	0.0000	0.0000	0.0000	0.0000	0.0000	0.0000	0.0000	0.0000	0.0000	0.0000	0.0000	0.0000	0.0000	0.0000	0.0000	0.0000	0.0000	0.0000	0.0000	0.0000	0.0000	0.0000	0.0000	0.0000	0.0000	0.0000	0.0000	0.0000	0.0000	0.0000	0.0000	0.0000	0.0000	0.0000	0.0000	0.0000	0.0000	0.0000	0.0000	0.0000	0.0000	0.0000	0.0000	0.0000	0.0000	0.0000	0.0000	0.0000	0.0000	0.0000	0.0000	0.0000	0.0000	0.0000	0.0000	0.0000	0.0000	0.0000	0.0000	0.0000	0.0000	0.0000	0.0000	0.0000	0.0000	0.0000	0.0000	0.0000	0.0000	0.0000	0.0000	0.0000	0.0000	0.0000	0.0000	0.0000	0.0000	0.0000	0.0000
REACTIVITY:58	0.0000	0.0000	0.0000	0.0000	0.0000	0.0000	0.0000	0.0000	0.0000	0.0000	0.0000	0.0000	0.0000	0.0000	0.0000	0.0000	0.0000	1.0000	41.0000	12.0000	94.0000	24.0000	171.0000	31.0000	9.0000	25.0000	10.0000	9.0000	15.0000	20.0000	9.0000	15.0000	7.0000	114.0000	13.0000	28.0000	10.0000	10.0000	19.0000	12.0000	14.0000	13.0000	11.0000	18.0000	15.0000	27.0000	45.0000	37.0000	13.0000	36.0000	14.0000	5.0000	7.0000	22.0000	95.0000	0.0000	1788.0000	0.0000	28.0000	31.0000	11.0000	10.0000	32.0000	14.0000	10.0000	108.0000	83.0000	7.0000	13.0000	17.0000	7.0000	23.0000	16.0000	85.0000	12.0000	23.0000	65.0000	135.0000	12.0000	92.0000	21.0000	16.0000	15.0000	102.0000	78.0000	10.0000	21.0000	3.0000	39.0000	4.0000	27.0000	11.0000	10.0000	13.0000	104.0000	35.0000	19.0000	50.0000	8.0000	13.0000	22.0000	9.0000	7.0000	17.0000	14.0000	27.0000	25.0000	13.0000	18.0000	14.0000	15.0000	17.0000	21.0000	97.0000	27.0000	25.0000	13.0000	25.0000	10.0000	13.0000	22.0000	18.0000	11.0000	106.0000	35.0000	7.0000	28.0000	11.0000	6.0000	12.0000	11.0000	60.0000	174.0000	30.0000	6.0000	33.0000	8.0000	24.0000	11.0000	66.0000	13.0000	22.0000	17.0000	17.0000	13.0000	21.0000	79.0000	14.0000	19.0000	25.0000	290.0000	309.0000	24.0000	12.0000	21.0000	11.0000	149.0000	7.0000	4.0000	27.0000	84.0000	10.0000	12.0000	12.0000	49.0000	5.0000	13.0000	25.0000	52.0000	93.0000	74.0000	5.0000	13.0000	13.0000	9.0000	28.0000	37.0000	12.0000	148.0000	111.0000	16.0000	13.0000	6.0000	7.0000	88.0000	13.0000	17.0000	26.0000	27.0000	22.0000	72.0000	122.0000	146.0000	145.0000	9.0000	9.0000	4.0000	104.0000	97.0000	20.0000	17.0000	17.0000	69.0000	130.0000	64.0000	14.0000	103.0000	13.0000	75.0000	62.0000	76.0000	27.0000	17.0000	23.0000	68.0000	98.0000	14.0000	17.0000	14.0000	38.0000	7.0000	61.0000	9.0000	11.0000	113.0000	12.0000	101.0000	13.0000	62.0000	20.0000	33.0000	17.0000	57.0000	7.0000	117.0000	74.0000	7.0000	65.0000	143.0000	21.0000	9.0000	148.0000	17.0000	9.0000	14.0000	13.0000	16.0000	13.0000	7.0000	5.0000	2.0000	9.0000	10.0000	3.0000	82.0000	122.0000	3.0000	27.0000	2.0000	37.0000	5.0000	16.0000	89.0000	29.0000	11.0000	4.0000	7.0000	22.0000	40.0000	6.0000	85.0000	14.0000	5.0000	40.0000	7.0000	41.0000	4.0000	14.0000	13.0000	30.0000	85.0000	3.0000	0.0000	0.0000	0.0000	0.0000	0.0000	0.0000	0.0000	0.0000	0.0000	0.0000	1.0000	0.0000	0.0000	1.0000	0.0000	0.0000	0.0000	0.0000	0.0000	0.0000	0.0000	0.0000	0.0000	0.0000	0.0000	0.0000	0.0000	0.0000	0.0000	0.0000	0.0000	0.0000	0.0000	0.0000	0.0000	0.0000	0.0000	0.0000	0.0000	0.0000	0.0000	0.0000	0.0000	0.0000	0.0000	0.0000	0.0000	0.0000	0.0000	0.0000	0.0000	0.0000	0.0000	0.0000	0.0000	0.0000	0.0000	0.0000	0.0000	0.0000	0.0000	0.0000	0.0000	0.0000	0.0000	0.0000	0.0000	0.0000	0.0000	0.0000	0.0000	0.0000	0.0000	0.0000	0.0000	0.0000	0.0000	0.0000	0.0000	0.0000	0.0000	0.0000	0.0000	0.0000	0.0000	0.0000	0.0000	0.0000	0.0000	0.0000	0.0000	0.0000	0.0000	0.0000	0.0000	0.0000	0.0000	0.0000	0.0000	0.0000	0.0000	0.0000	0.0000	0.0000	0.0000	0.0000	0.0000	0.0000	0.0000	0.0000	0.0000	0.0000	0.0000	0.0000	0.0000	0.0000	0.0000	0.0000	0.0000	0.0000	0.0000	0.0000	0.0000	0.0000	0.0000	0.0000	0.0000	0.0000	0.0000	0.0000	0.0000	0.0000	0.0000	0.0000	0.0000	0.0000	0.0000	0.0000	0.0000	0.0000	0.0000	0.0000	0.0000	0.0000	0.0000	0.0000	0.0000	0.0000	0.0000	0.0000	0.0000	0.0000	0.0000	0.0000	0.0000	0.0000	0.0000	0.0000	0.0000	0.0000	0.0000	0.0000	0.0000	0.0000	0.0000	0.0000	0.0000	0.0000	0.0000	0.0000	0.0000	0.0000	0.0000	0.0000	0.0000	0.0000	0.0000	0.0000	0.0000	0.0000	0.0000	0.0000	0.0000	0.0000	0.0000	0.0000	0.0000	0.0000	0.0000	0.0000	0.0000	0.0000	0.0000	0.0000	0.0000	0.0000	0.0000	0.0000	0.0000	0.0000	0.0000	0.0000	0.0000	0.0000	0.0000	0.0000	0.0000	0.0000	0.0000	0.0000	0.0000	0.0000	0.0000	0.0000	0.0000	0.0000	0.0000	0.0000	0.0000	0.0000	0.0000	0.0000	0.0000	0.0000	0.0000	0.0000	0.0000	0.0000	0.0000	0.0000	0.0000	0.0000	0.0000	0.0000	0.0000	0.0000	0.0000	0.0000	0.0000	0.0000	0.0000	0.0000	0.0000	0.0000	0.0000	0.0000	0.0000	0.0000	0.0000	0.0000	0.0000	0.0000	0.0000	0.0000	0.0000	0.0000	0.0000	0.0000	0.0000	0.0000	0.0000	0.0000	0.0000	0.0000	0.0000	0.0000	0.0000	0.0000	0.0000	0.0000	0.0000	0.0000	0.0000	0.0000	0.0000	0.0000	0.0000	0.0000	0.0000	0.0000	0.0000	0.0000	0.0000
REACTIVITY:59	0.0000	0.0000	0.0000	0.0000	0.0000	0.0000	0.0000	0.0000	0.0000	0.0000	0.0000	0.0000	0.0000	0.0000	0.0000	0.0000	0.0000	0.0000	16.0000	0.0000	48.0000	6.0000	137.0000	12.0000	4.0000	6.0000	2.0000	1.0000	9.0000	16.0000	7.0000	6.0000	8.0000	100.0000	9.0000	8.0000	6.0000	6.0000	14.0000	4.0000	4.0000	5.0000	2.0000	5.0000	3.0000	4.0000	11.0000	10.0000	4.0000	10.0000	3.0000	0.0000	4.0000	17.0000	23.0000	5.0000	0.0000	1165.0000	0.0000	44.0000	13.0000	9.0000	33.0000	16.0000	8.0000	53.0000	86.0000	7.0000	18.0000	16.0000	5.0000	18.0000	16.0000	92.0000	15.0000	24.0000	48.0000	74.0000	7.0000	29.0000	8.0000	17.0000	9.0000	48.0000	35.0000	7.0000	6.0000	6.0000	36.0000	11.0000	20.0000	2.0000	18.0000	6.0000	44.0000	25.0000	21.0000	52.0000	12.0000	16.0000	24.0000	13.0000	12.0000	23.0000	9.0000	12.0000	9.0000	7.0000	16.0000	16.0000	24.0000	15.0000	19.0000	23.0000	9.0000	10.0000	7.0000	8.0000	15.0000	11.0000	14.0000	21.0000	2.0000	91.0000	21.0000	6.0000	14.0000	16.0000	8.0000	7.0000	4.0000	48.0000	133.0000	22.0000	5.0000	16.0000	6.0000	14.0000	3.0000	28.0000	2.0000	10.0000	2.0000	10.0000	7.0000	29.0000	36.0000	3.0000	8.0000	8.0000	194.0000	214.0000	15.0000	11.0000	10.0000	12.0000	88.0000	3.0000	1.0000	7.0000	42.0000	8.0000	3.0000	9.0000	19.0000	7.0000	3.0000	25.0000	21.0000	41.0000	49.0000	8.0000	3.0000	1.0000	3.0000	12.0000	25.0000	10.0000	101.0000	62.0000	2.0000	8.0000	7.0000	2.0000	51.0000	11.0000	4.0000	14.0000	7.0000	9.0000	56.0000	78.0000	109.0000	92.0000	6.0000	7.0000	9.0000	70.0000	44.0000	12.0000	15.0000	18.0000	39.0000	55.0000	47.0000	6.0000	43.0000	13.0000	40.0000	30.0000	64.0000	13.0000	13.0000	26.0000	41.0000	72.0000	2.0000	12.0000	13.0000	20.0000	5.0000	52.0000	7.0000	4.0000	90.0000	5.0000	68.0000	11.0000	37.0000	8.0000	38.0000	3.0000	39.0000	4.0000	83.0000	59.0000	7.0000	37.0000	73.0000	12.0000	4.0000	104.0000	13.0000	1.0000	16.0000	3.0000	10.0000	4.0000	10.0000	9.0000	3.0000	6.0000	9.0000	2.0000	56.0000	82.0000	4.0000	34.0000	1.0000	32.0000	3.0000	26.0000	67.0000	25.0000	9.0000	2.0000	6.0000	16.0000	21.0000	0.0000	53.0000	13.0000	5.0000	31.0000	4.0000	39.0000	3.0000	5.0000	11.0000	23.0000	51.0000	1.0000	0.0000	0.0000	0.0000	0.0000	0.0000	0.0000	0.0000	0.0000	0.0000	0.0000	0.0000	0.0000	0.0000	0.0000	0.0000	0.0000	0.0000	0.0000	0.0000	0.0000	0.0000	0.0000	0.0000	0.0000	0.0000	0.0000	0.0000	0.0000	0.0000	0.0000	0.0000	0.0000	0.0000	0.0000	0.0000	0.0000	0.0000	0.0000	0.0000	0.0000	0.0000	0.0000	0.0000	0.0000	0.0000	0.0000	0.0000	0.0000	0.0000	0.0000	0.0000	0.0000	0.0000	0.0000	0.0000	0.0000	0.0000	0.0000	0.0000	0.0000	0.0000	0.0000	0.0000	0.0000	0.0000	0.0000	0.0000	0.0000	0.0000	0.0000	0.0000	0.0000	0.0000	0.0000	0.0000	0.0000	0.0000	0.0000	0.0000	0.0000	0.0000	0.0000	0.0000	0.0000	0.0000	0.0000	0.0000	0.0000	0.0000	0.0000	0.0000	0.0000	0.0000	0.0000	0.0000	0.0000	0.0000	0.0000	0.0000	0.0000	0.0000	0.0000	0.0000	0.0000	0.0000	0.0000	0.0000	0.0000	0.0000	0.0000	0.0000	0.0000	0.0000	0.0000	0.0000	0.0000	0.0000	0.0000	0.0000	0.0000	0.0000	0.0000	0.0000	0.0000	0.0000	0.0000	0.0000	0.0000	0.0000	0.0000	0.0000	0.0000	0.0000	0.0000	0.0000	0.0000	0.0000	0.0000	0.0000	0.0000	0.0000	0.0000	0.0000	0.0000	0.0000	0.0000	0.0000	0.0000	0.0000	0.0000	0.0000	0.0000	0.0000	0.0000	0.0000	0.0000	0.0000	0.0000	0.0000	0.0000	0.0000	0.0000	0.0000	0.0000	0.0000	0.0000	0.0000	0.0000	0.0000	0.0000	0.0000	0.0000	0.0000	0.0000	0.0000	0.0000	0.0000	0.0000	0.0000	0.0000	0.0000	0.0000	0.0000	0.0000	0.0000	0.0000	0.0000	0.0000	0.0000	0.0000	0.0000	0.0000	0.0000	0.0000	0.0000	0.0000	0.0000	0.0000	0.0000	0.0000	0.0000	0.0000	0.0000	0.0000	0.0000	0.0000	0.0000	0.0000	0.0000	0.0000	0.0000	0.0000	0.0000	0.0000	0.0000	0.0000	0.0000	0.0000	0.0000	0.0000	0.0000	0.0000	0.0000	0.0000	0.0000	0.0000	0.0000	0.0000	0.0000	0.0000	0.0000	0.0000	0.0000	0.0000	0.0000	0.0000	0.0000	0.0000	0.0000	0.0000	0.0000	0.0000	0.0000	0.0000	0.0000	0.0000	0.0000	0.0000	0.0000	0.0000	0.0000	0.0000	0.0000	0.0000	0.0000	0.0000	0.0000	0.0000	0.0000	0.0000	0.0000	0.0000	0.0000	0.0000	0.0000	0.0000	0.0000	0.0000	0.0000	0.0000	0.0000	0.0000	0.0000	0.0000	0.0000	0.0000	0.0000	0.0000	0.0000	0.0000	0.0000	0.0000	0.0000
REACTIVITY:60	0.0000	0.0000	0.0000	0.0000	0.0000	0.0000	0.0000	0.0000	0.0000	0.0000	0.0000	0.0000	0.0000	0.0000	0.0000	0.0000	0.0000	11.0000	131.0000	59.0000	698.0000	150.0000	1645.0000	195.0000	45.0000	117.0000	50.0000	51.0000	150.0000	252.0000	56.0000	79.0000	53.0000	1199.0000	70.0000	50.0000	70.0000	90.0000	140.0000	67.0000	99.0000	46.0000	74.0000	87.0000	74.0000	58.0000	186.0000	53.0000	77.0000	157.0000	44.0000	45.0000	41.0000	41.0000	85.0000	32.0000	28.0000	0.0000	14738.0000	0.0000	142.0000	74.0000	442.0000	145.0000	105.0000	502.0000	883.0000	74.0000	201.0000	216.0000	96.0000	293.0000	166.0000	995.0000	93.0000	165.0000	532.0000	1007.0000	85.0000	396.0000	99.0000	156.0000	95.0000	506.0000	396.0000	109.0000	156.0000	76.0000	674.0000	99.0000	167.0000	107.0000	254.0000	67.0000	532.0000	315.0000	295.0000	813.0000	140.0000	175.0000	463.0000	205.0000	186.0000	184.0000	137.0000	128.0000	126.0000	103.0000	181.0000	173.0000	263.0000	138.0000	123.0000	399.0000	150.0000	161.0000	153.0000	167.0000	113.0000	171.0000	122.0000	153.0000	42.0000	1334.0000	158.0000	74.0000	96.0000	111.0000	60.0000	100.0000	85.0000	515.0000	1447.0000	297.0000	54.0000	186.0000	45.0000	206.0000	75.0000	408.0000	77.0000	138.0000	88.0000	82.0000	115.0000	193.0000	568.0000	48.0000	132.0000	160.0000	2608.0000	2519.0000	178.0000	143.0000	124.0000	164.0000	1144.0000	48.0000	67.0000	138.0000	747.0000	87.0000	86.0000	81.0000	291.0000	60.0000	67.0000	263.0000	310.0000	656.0000	754.0000	65.0000	96.0000	64.0000	62.0000	128.0000	414.0000	95.0000	1386.0000	973.0000	142.0000	136.0000	94.0000	67.0000	852.0000	107.0000	71.0000	113.0000	186.0000	100.0000	564.0000	1058.0000	1362.0000	1356.0000	56.0000	60.0000	43.0000	866.0000	722.0000	125.0000	120.0000	164.0000	633.0000	998.0000	484.0000	65.0000	646.0000	143.0000	463.0000	523.0000	700.0000	103.0000	118.0000	233.0000	688.0000	1071.0000	88.0000	105.0000	109.0000	360.0000	51.0000	421.0000	82.0000	31.0000	1018.0000	103.0000	1010.0000	88.0000	426.0000	138.0000	401.0000	96.0000	381.0000	34.0000	894.0000	707.0000	115.0000	687.0000	995.0000	75.0000	49.0000	1499.0000	105.0000	72.0000	157.0000	99.0000	83.0000	95.0000	102.0000	67.0000	28.0000	110.0000	86.0000	50.0000	646.0000	1025.0000	30.0000	275.0000	41.0000	401.0000	39.0000	254.0000	741.0000	312.0000	62.0000	27.0000	66.0000	159.0000	287.0000	40.0000	711.0000	121.0000	73.0000	412.0000	47.0000	490.0000	39.0000	65.0000	67.0000	232.0000	647.0000	31.0000	1.0000	0.0000	0.0000	0.0000	1.0000	0.0000	1.0000	1.0000	1.0000	1.0000	0.0000	3.0000	0.0000	4.0000	1.0000	0.0000	2.0000	0.0000	0.0000	0.0000	0.0000	0.0000	0.0000	0.0000	0.0000	0.0000	0.0000	0.0000	0.0000	0.0000	0.0000	0.0000	0.0000	0.0000	0.0000	0.0000	0.0000	0.0000	0.0000	0.0000	0.0000	0.0000	0.0000	0.0000	0.0000	0.0000	0.0000	0.0000	0.0000	0.0000	0.0000	0.0000	0.0000	0.0000	0.0000	0.0000	0.0000	0.0000	0.0000	0.0000	0.0000	0.0000	0.0000	0.0000	0.0000	0.0000	0.0000	0.0000	0.0000	0.0000	0.0000	0.0000	0.0000	0.0000	0.0000	0.0000	0.0000	0.0000	0.0000	0.0000	0.0000	0.0000	0.0000	0.0000	0.0000	0.0000	0.0000	0.0000	0.0000	0.0000	0.0000	0.0000	0.0000	0.0000	0.0000	0.0000	0.0000	0.0000	0.0000	0.0000	0.0000	0.0000	0.0000	0.0000	0.0000	0.0000	0.0000	0.0000	0.0000	0.0000	0.0000	0.0000	0.0000	0.0000	0.0000	0.0000	0.0000	0.0000	0.0000	0.0000	0.0000	0.0000	0.0000	0.0000	0.0000	0.0000	0.0000	0.0000	0.0000	0.0000	0.0000	0.0000	0.0000	0.0000	0.0000	0.0000	0.0000	0.0000	0.0000	0.0000	0.0000	0.0000	0.0000	0.0000	0.0000	0.0000	0.0000	0.0000	0.0000	0.0000	0.0000	0.0000	0.0000	0.0000	0.0000	0.0000	0.0000	0.0000	0.0000	0.0000	0.0000	0.0000	0.0000	0.0000	0.0000	0.0000	0.0000	0.0000	0.0000	0.0000	0.0000	0.0000	0.0000	0.0000	0.0000	0.0000	0.0000	0.0000	0.0000	0.0000	0.0000	0.0000	0.0000	0.0000	0.0000	0.0000	0.0000	0.0000	0.0000	0.0000	0.0000	0.0000	0.0000	0.0000	0.0000	0.0000	0.0000	0.0000	0.0000	0.0000	0.0000	0.0000	0.0000	0.0000	0.0000	0.0000	0.0000	0.0000	0.0000	0.0000	0.0000	0.0000	0.0000	0.0000	0.0000	0.0000	0.0000	0.0000	0.0000	0.0000	0.0000	0.0000	0.0000	0.0000	0.0000	0.0000	0.0000	0.0000	0.0000	0.0000	0.0000	0.0000	0.0000	0.0000	0.0000	0.0000	0.0000	0.0000	0.0000	0.0000	0.0000	0.0000	0.0000	0.0000	0.0000	0.0000	0.0000	0.0000	0.0000	0.0000	0.0000	0.0000	0.0000	0.0000	0.0000	0.0000	0.0000	0.0000	0.0000	0.0000	0.0000	0.0000	0.0000	0.0000	0.0000	0.0000	0.0000	0.0000	0.0000	0.0000	0.0000	0.0000	0.0000	0.0000	0.0000	0.0000	0.0000	0.0000	0.0000	0.0000	0.0000	0.0000	0.0000
REACTIVITY:61	0.0000	0.0000	0.0000	0.0000	0.0000	0.0000	0.0000	0.0000	0.0000	0.0000	0.0000	0.0000	0.0000	0.0000	0.0000	0.0000	0.0000	15.0000	162.0000	49.0000	698.0000	118.0000	1599.0000	237.0000	34.0000	110.0000	66.0000	49.0000	145.0000	231.0000	66.0000	81.0000	55.0000	1190.0000	89.0000	65.0000	59.0000	67.0000	109.0000	81.0000	93.0000	47.0000	68.0000	61.0000	54.0000	41.0000	174.0000	35.0000	75.0000	150.0000	58.0000	40.0000	50.0000	46.0000	126.0000	54.0000	31.0000	44.0000	0.0000	13967.0000	0.0000	52.0000	176.0000	127.0000	108.0000	322.0000	895.0000	81.0000	265.0000	239.0000	89.0000	270.0000	173.0000	1088.0000	127.0000	168.0000	549.0000	994.0000	70.0000	302.0000	94.0000	130.0000	105.0000	390.0000	279.0000	84.0000	111.0000	81.0000	642.0000	123.0000	150.0000	81.0000	255.0000	81.0000	484.0000	285.0000	314.0000	831.0000	185.0000	142.0000	457.0000	169.0000	172.0000	189.0000	147.0000	93.0000	92.0000	131.0000	143.0000	120.0000	282.0000	121.0000	100.0000	369.0000	141.0000	150.0000	149.0000	142.0000	113.0000	144.0000	122.0000	151.0000	60.0000	1289.0000	120.0000	66.0000	91.0000	85.0000	62.0000	86.0000	95.0000	463.0000	1394.0000	294.0000	62.0000	186.0000	50.0000	175.0000	59.0000	418.0000	74.0000	124.0000	83.0000	81.0000	133.0000	188.0000	542.0000	47.0000	173.0000	179.0000	2451.0000	2529.0000	156.0000	119.0000	162.0000	149.0000	1083.0000	28.0000	52.0000	124.0000	611.0000	81.0000	89.0000	89.0000	239.0000	64.0000	53.0000	261.0000	307.0000	611.0000	725.0000	62.0000	85.0000	74.0000	54.0000	135.0000	315.0000	66.0000	1331.0000	976.0000	129.0000	147.0000	78.0000	53.0000	790.0000	126.0000	94.0000	125.0000	148.0000	87.0000	569.0000	1104.0000	1258.0000	1302.0000	54.0000	47.0000	44.0000	772.0000	718.0000	129.0000	130.0000	132.0000	548.0000	875.0000	575.0000	74.0000	591.0000	133.0000	486.0000	491.0000	681.0000	86.0000	111.0000	203.0000	597.0000	977.0000	90.0000	101.0000	95.0000	330.0000	61.0000	362.0000	70.0000	16.0000	1018.0000	97.0000	881.0000	104.0000	390.0000	118.0000	364.0000	94.0000	382.0000	60.0000	846.0000	664.0000	94.0000	677.0000	996.0000	86.0000	35.0000	1315.0000	90.0000	82.0000	146.0000	69.0000	68.0000	86.0000	118.0000	70.0000	29.0000	93.0000	108.0000	27.0000	571.0000	919.0000	29.0000	284.0000	33.0000	369.0000	42.0000	295.0000	687.0000	297.0000	77.0000	16.0000	68.0000	139.0000	294.0000	44.0000	669.0000	99.0000	70.0000	351.0000	37.0000	494.0000	48.0000	57.0000	78.0000	205.0000	609.0000	40.0000	0.0000	1.0000	0.0000	0.0000	2.0000	1.0000	0.0000	0.0000	2.0000	0.0000	0.0000	2.0000	0.0000	2.0000	2.0000	2.0000	2.0000	0.0000	0.0000	0.0000	0.0000	0.0000	0.0000	0.0000	0.0000	0.0000	0.0000	0.0000	0.0000	0.0000	0.0000	0.0000	0.0000	0.0000	0.0000	0.0000	0.0000	0.0000	0.0000	0.0000	0.0000	0.0000	0.0000	0.0000	0.0000	0.0000	0.0000	0.0000	0.0000	0.0000	0.0000	0.0000	0.0000	0.0000	0.0000	0.0000	0.0000	0.0000	0.0000	0.0000	0.0000	0.0000	0.0000	0.0000	0.0000	0.0000	0.0000	0.0000	0.0000	0.0000	0.0000	0.0000	0.0000	0.0000	0.0000	0.0000	0.0000	0.0000	0.0000	0.0000	0.0000	0.0000	0.0000	0.0000	0.0000	0.0000	0.0000	0.0000	0.0000	0.0000	0.0000	0.0000	0.0000	0.0000	0.0000	0.0000	0.0000	0.0000	0.0000	0.0000	0.0000	0.0000	0.0000	0.0000	0.0000	0.0000	0.0000	0.0000	0.0000	0.0000	0.0000	0.0000	0.0000	0.0000	0.0000	0.0000	0.0000	0.0000	0.0000	0.0000	0.0000	0.0000	0.0000	0.0000	0.0000	0.0000	0.0000	0.0000	0.0000	0.0000	0.0000	0.0000	0.0000	0.0000	0.0000	0.0000	0.0000	0.0000	0.0000	0.0000	0.0000	0.0000	0.0000	0.0000	0.0000	0.0000	0.0000	0.0000	0.0000	0.0000	0.0000	0.0000	0.0000	0.0000	0.0000	0.0000	0.0000	0.0000	0.0000	0.0000	0.0000	0.0000	0.0000	0.0000	0.0000	0.0000	0.0000	0.0000	0.0000	0.0000	0.0000	0.0000	0.0000	0.0000	0.0000	0.0000	0.0000	0.0000	0.0000	0.0000	0.0000	0.0000	0.0000	0.0000	0.0000	0.0000	0.0000	0.0000	0.0000	0.0000	0.0000	0.0000	0.0000	0.0000	0.0000	0.0000	0.0000	0.0000	0.0000	0.0000	0.0000	0.0000	0.0000	0.0000	0.0000	0.0000	0.0000	0.0000	0.0000	0.0000	0.0000	0.0000	0.0000	0.0000	0.0000	0.0000	0.0000	0.0000	0.0000	0.0000	0.0000	0.0000	0.0000	0.0000	0.0000	0.0000	0.0000	0.0000	0.0000	0.0000	0.0000	0.0000	0.0000	0.0000	0.0000	0.0000	0.0000	0.0000	0.0000	0.0000	0.0000	0.0000	0.0000	0.0000	0.0000	0.0000	0.0000	0.0000	0.0000	0.0000	0.0000	0.0000	0.0000	0.0000	0.0000	0.0000	0.0000	0.0000	0.0000	0.0000	0.0000	0.0000	0.0000	0.0000	0.0000	0.0000	0.0000	0.0000	0.0000	0.0000	0.0000	0.0000	0.0000	0.0000	0.0000	0.0000	0.0000	0.0000	0.0000	0.0000	0.0000	0.0000	0.0000
REACTIVITY:62	0.0000	0.0000	0.0000	0.0000	0.0000	0.0000	0.0000	0.0000	0.0000	0.0000	0.0000	0.0000	0.0000	0.0000	0.0000	0.0000	0.0000	3.0000	26.0000	6.0000	102.0000	22.0000	219.0000	29.0000	3.0000	14.0000	7.0000	6.0000	22.0000	33.0000	9.0000	12.0000	6.0000	179.0000	15.0000	5.0000	14.0000	14.0000	9.0000	10.0000	21.0000	12.0000	11.0000	10.0000	11.0000	8.0000	22.0000	7.0000	12.0000	22.0000	5.0000	9.0000	3.0000	17.0000	46.0000	9.0000	11.0000	13.0000	142.0000	0.0000	2200.0000	0.0000	73.0000	23.0000	15.0000	56.0000	101.0000	18.0000	42.0000	27.0000	22.0000	59.0000	20.0000	159.0000	26.0000	16.0000	95.0000	188.0000	11.0000	48.0000	25.0000	33.0000	12.0000	73.0000	64.0000	24.0000	42.0000	16.0000	118.0000	20.0000	32.0000	21.0000	33.0000	18.0000	78.0000	53.0000	38.0000	137.0000	20.0000	29.0000	65.0000	30.0000	24.0000	35.0000	39.0000	19.0000	23.0000	12.0000	14.0000	33.0000	36.0000	29.0000	30.0000	52.0000	30.0000	25.0000	22.0000	32.0000	24.0000	23.0000	22.0000	19.0000	8.0000	188.0000	28.0000	11.0000	15.0000	15.0000	13.0000	16.0000	8.0000	75.0000	228.0000	41.0000	7.0000	24.0000	8.0000	23.0000	11.0000	43.0000	18.0000	22.0000	16.0000	16.0000	28.0000	29.0000	81.0000	5.0000	17.0000	35.0000	371.0000	401.0000	28.0000	21.0000	24.0000	24.0000	167.0000	1.0000	8.0000	26.0000	80.0000	23.0000	17.0000	18.0000	29.0000	3.0000	6.0000	39.0000	57.0000	101.0000	112.0000	6.0000	9.0000	12.0000	10.0000	18.0000	60.0000	18.0000	206.0000	160.0000	25.0000	21.0000	10.0000	14.0000	104.0000	16.0000	4.0000	17.0000	22.0000	20.0000	90.0000	140.0000	208.0000	212.0000	4.0000	5.0000	7.0000	144.0000	129.0000	21.0000	15.0000	28.0000	89.0000	127.0000	80.0000	10.0000	85.0000	27.0000	62.0000	91.0000	96.0000	17.0000	19.0000	47.0000	104.0000	129.0000	18.0000	25.0000	20.0000	53.0000	9.0000	60.0000	13.0000	5.0000	147.0000	11.0000	155.0000	8.0000	78.0000	30.0000	58.0000	13.0000	44.0000	9.0000	143.0000	103.0000	18.0000	109.0000	144.0000	11.0000	6.0000	224.0000	22.0000	16.0000	23.0000	11.0000	12.0000	11.0000	12.0000	5.0000	7.0000	23.0000	9.0000	6.0000	96.0000	149.0000	4.0000	38.0000	6.0000	60.0000	1.0000	41.0000	118.0000	53.0000	12.0000	0.0000	16.0000	22.0000	36.0000	2.0000	102.0000	13.0000	5.0000	40.0000	5.0000	75.0000	5.0000	12.0000	17.0000	31.0000	65.0000	5.0000	0.0000	0.0000	0.0000	0.0000	0.0000	0.0000	1.0000	0.0000	0.0000	0.0000	2.0000	1.0000	0.0000	1.0000	2.0000	1.0000	0.0000	0.0000	0.0000	0.0000	0.0000	0.0000	0.0000	0.0000	0.0000	0.0000	0.0000	0.0000	0.0000	0.0000	0.0000	0.0000	0.0000	0.0000	0.0000	0.0000	0.0000	0.0000	0.0000	0.0000	0.0000	0.0000	0.0000	0.0000	0.0000	0.0000	0.0000	0.0000	0.0000	0.0000	0.0000	0.0000	0.0000	0.0000	0.0000	0.0000	0.0000	0.0000	0.0000	0.0000	0.0000	0.0000	0.0000	0.0000	0.0000	0.0000	0.0000	0.0000	0.0000	0.0000	0.0000	0.0000	0.0000	0.0000	0.0000	0.0000	0.0000	0.0000	0.0000	0.0000	0.0000	0.0000	0.0000	0.0000	0.0000	0.0000	0.0000	0.0000	0.0000	0.0000	0.0000	0.0000	0.0000	0.0000	0.0000	0.0000	0.0000	0.0000	0.0000	0.0000	0.0000	0.0000	0.0000	0.0000	0.0000	0.0000	0.0000	0.0000	0.0000	0.0000	0.0000	0.0000	0.0000	0.0000	0.0000	0.0000	0.0000	0.0000	0.0000	0.0000	0.0000	0.0000	0.0000	0.0000	0.0000	0.0000	0.0000	0.0000	0.0000	0.0000	0.0000	0.0000	0.0000	0.0000	0.0000	0.0000	0.0000	0.0000	0.0000	0.0000	0.0000	0.0000	0.0000	0.0000	0.0000	0.0000	0.0000	0.0000	0.0000	0.0000	0.0000	0.0000	0.0000	0.0000	0.0000	0.0000	0.0000	0.0000	0.0000	0.0000	0.0000	0.0000	0.0000	0.0000	0.0000	0.0000	0.0000	0.0000	0.0000	0.0000	0.0000	0.0000	0.0000	0.0000	0.0000	0.0000	0.0000	0.0000	0.0000	0.0000	0.0000	0.0000	0.0000	0.0000	0.0000	0.0000	0.0000	0.0000	0.0000	0.0000	0.0000	0.0000	0.0000	0.0000	0.0000	0.0000	0.0000	0.0000	0.0000	0.0000	0.0000	0.0000	0.0000	0.0000	0.0000	0.0000	0.0000	0.0000	0.0000	0.0000	0.0000	0.0000	0.0000	0.0000	0.0000	0.0000	0.0000	0.0000	0.0000	0.0000	0.0000	0.0000	0.0000	0.0000	0.0000	0.0000	0.0000	0.0000	0.0000	0.0000	0.0000	0.0000	0.0000	0.0000	0.0000	0.0000	0.0000	0.0000	0.0000	0.0000	0.0000	0.0000	0.0000	0.0000	0.0000	0.0000	0.0000	0.0000	0.0000	0.0000	0.0000	0.0000	0.0000	0.0000	0.0000	0.0000	0.0000	0.0000	0.0000	0.0000	0.0000	0.0000	0.0000	0.0000	0.0000	0.0000	0.0000	0.0000	0.0000	0.0000	0.0000	0.0000	0.0000	0.0000	0.0000	0.0000	0.0000	0.0000	0.0000	0.0000	0.0000	0.0000	0.0000
REACTIVITY:63	0.0000	0.0000	0.0000	0.0000	0.0000	0.0000	0.0000	0.0000	0.0000	0.0000	0.0000	0.0000	0.0000	0.0000	0.0000	0.0000	0.0000	0.0000	25.0000	3.0000	96.0000	14.0000	173.0000	34.0000	7.0000	9.0000	7.0000	9.0000	18.0000	34.0000	7.0000	4.0000	10.0000	138.0000	13.0000	6.0000	13.0000	18.0000	10.0000	17.0000	15.0000	9.0000	9.0000	10.0000	9.0000	15.0000	31.0000	10.0000	8.0000	20.0000	10.0000	8.0000	10.0000	20.0000	32.0000	15.0000	10.0000	9.0000	74.0000	52.0000	0.0000	1807.0000	0.0000	23.0000	15.0000	112.0000	107.0000	7.0000	22.0000	18.0000	6.0000	25.0000	27.0000	143.0000	14.0000	18.0000	66.0000	131.0000	8.0000	44.0000	20.0000	11.0000	7.0000	61.0000	52.0000	10.0000	7.0000	14.0000	70.0000	15.0000	14.0000	7.0000	23.0000	6.0000	85.0000	39.0000	22.0000	105.0000	26.0000	25.0000	46.0000	19.0000	18.0000	27.0000	21.0000	9.0000	18.0000	10.0000	25.0000	22.0000	32.0000	18.0000	23.0000	49.0000	21.0000	21.0000	19.0000	25.0000	11.0000	19.0000	22.0000	11.0000	4.0000	146.0000	17.0000	9.0000	12.0000	9.0000	9.0000	15.0000	15.0000	63.0000	202.0000	39.0000	13.0000	29.0000	10.0000	36.0000	13.0000	51.0000	10.0000	21.0000	11.0000	18.0000	20.0000	26.0000	58.0000	14.0000	15.0000	25.0000	327.0000	291.0000	35.0000	15.0000	13.0000	17.0000	119.0000	8.0000	9.0000	33.0000	78.0000	11.0000	6.0000	18.0000	30.0000	12.0000	10.0000	35.0000	54.0000	62.0000	102.0000	8.0000	9.0000	12.0000	1.0000	20.0000	65.0000	10.0000	170.0000	122.0000	9.0000	12.0000	9.0000	10.0000	120.0000	15.0000	19.0000	13.0000	17.0000	14.0000	64.0000	116.0000	155.0000	163.0000	5.0000	5.0000	11.0000	105.0000	79.0000	29.0000	13.0000	30.0000	79.0000	131.0000	62.0000	3.0000	95.0000	14.0000	73.0000	85.0000	67.0000	11.0000	10.0000	24.0000	89.0000	124.0000	10.0000	15.0000	15.0000	50.0000	5.0000	47.0000	13.0000	6.0000	125.0000	6.0000	100.0000	6.0000	66.0000	18.0000	28.0000	15.0000	35.0000	5.0000	113.0000	78.0000	8.0000	76.0000	113.0000	21.0000	6.0000	181.0000	18.0000	14.0000	19.0000	12.0000	10.0000	10.0000	17.0000	6.0000	5.0000	16.0000	7.0000	3.0000	74.0000	146.0000	3.0000	52.0000	2.0000	54.0000	8.0000	19.0000	107.0000	49.0000	9.0000	3.0000	20.0000	17.0000	32.0000	4.0000	95.0000	19.0000	2.0000	55.0000	1.0000	56.0000	4.0000	14.0000	10.0000	26.0000	74.0000	1.0000	0.0000	0.0000	0.0000	0.0000	0.0000	0.0000	0.0000	0.0000	0.0000	0.0000	0.0000	0.0000	0.0000	1.0000	0.0000	0.0000	1.0000	0.0000	0.0000	0.0000	0.0000	0.0000	0.0000	0.0000	0.0000	0.0000	0.0000	0.0000	0.0000	0.0000	0.0000	0.0000	0.0000	0.0000	0.0000	0.0000	0.0000	0.0000	0.0000	0.0000	0.0000	0.0000	0.0000	0.0000	0.0000	0.0000	0.0000	0.0000	0.0000	0.0000	0.0000	0.0000	0.0000	0.0000	0.0000	0.0000	0.0000	0.0000	0.0000	0.0000	0.0000	0.0000	0.0000	0.0000	0.0000	0.0000	0.0000	0.0000	0.0000	0.0000	0.0000	0.0000	0.0000	0.0000	0.0000	0.0000	0.0000	0.0000	0.0000	0.0000	0.0000	0.0000	0.0000	0.0000	0.0000	0.0000	0.0000	0.0000	0.0000	0.0000	0.0000	0.0000	0.0000	0.0000	0.0000	0.0000	0.0000	0.0000	0.0000	0.0000	0.0000	0.0000	0.0000	0.0000	0.0000	0.0000	0.0000	0.0000	0.0000	0.0000	0.0000	0.0000	0.0000	0.0000	0.0000	0.0000	0.0000	0.0000	0.0000	0.0000	0.0000	0.0000	0.0000	0.0000	0.0000	0.0000	0.0000	0.0000	0.0000	0.0000	0.0000	0.0000	0.0000	0.0000	0.0000	0.0000	0.0000	0.0000	0.0000	0.0000	0.0000	0.0000	0.0000	0.0000	0.0000	0.0000	0.0000	0.0000	0.0000	0.0000	0.0000	0.0000	0.0000	0.0000	0.0000	0.0000	0.0000	0.0000	0.0000	0.0000	0.0000	0.0000	0.0000	0.0000	0.0000	0.0000	0.0000	0.0000	0.0000	0.0000	0.0000	0.0000	0.0000	0.0000	0.0000	0.0000	0.0000	0.0000	0.0000	0.0000	0.0000	0.0000	0.0000	0.0000	0.0000	0.0000	0.0000	0.0000	0.0000	0.0000	0.0000	0.0000	0.0000	0.0000	0.0000	0.0000	0.0000	0.0000	0.0000	0.0000	0.0000	0.0000	0.0000	0.0000	0.0000	0.0000	0.0000	0.0000	0.0000	0.0000	0.0000	0.0000	0.0000	0.0000	0.0000	0.0000	0.0000	0.0000	0.0000	0.0000	0.0000	0.0000	0.0000	0.0000	0.0000	0.0000	0.0000	0.0000	0.0000	0.0000	0.0000	0.0000	0.0000	0.0000	0.0000	0.0000	0.0000	0.0000	0.0000	0.0000	0.0000	0.0000	0.0000	0.0000	0.0000	0.0000	0.0000	0.0000	0.0000	0.0000	0.0000	0.0000	0.0000	0.0000	0.0000	0.0000	0.0000	0.0000	0.0000	0.0000	0.0000	0.0000	0.0000	0.0000	0.0000	0.0000	0.0000	0.0000	0.0000	0.0000	0.0000	0.0000	0.0000	0.0000	0.0000	0.0000	0.0000	0.0000	0.0000	0.0000	0.0000	0.0000	0.0000
REACTIVITY:64	0.0000	0.0000	0.0000	0.0000	0.0000	0.0000	0.0000	0.0000	0.0000	0.0000	0.0000	0.0000	0.0000	0.0000	0.0000	0.0000	0.0000	5.0000	154.0000	56.0000	529.0000	121.0000	1282.0000	152.0000	24.0000	92.0000	50.0000	36.0000	114.0000	228.0000	55.0000	62.0000	39.0000	951.0000	66.0000	47.0000	62.0000	78.0000	90.0000	65.0000	81.0000	36.0000	61.0000	55.0000	53.0000	53.0000	155.0000	31.0000	82.0000	122.0000	30.0000	33.0000	31.0000	108.0000	180.0000	32.0000	32.0000	33.0000	442.0000	176.0000	73.0000	0.0000	11870.0000	0.0000	50.0000	210.0000	512.0000	45.0000	260.0000	163.0000	81.0000	207.0000	132.0000	953.0000	92.0000	149.0000	534.0000	899.0000	52.0000	195.0000	88.0000	76.0000	65.0000	275.0000	258.0000	86.0000	96.0000	57.0000	680.0000	116.0000	136.0000	67.0000	198.0000	48.0000	332.0000	256.0000	268.0000	782.0000	147.0000	138.0000	354.0000	153.0000	146.0000	166.0000	150.0000	91.0000	112.0000	74.0000	105.0000	97.0000	183.0000	102.0000	87.0000	300.0000	114.0000	142.0000	128.0000	142.0000	107.0000	137.0000	119.0000	124.0000	51.0000	1070.0000	129.0000	42.0000	98.0000	84.0000	51.0000	49.0000	56.0000	404.0000	1185.0000	246.0000	57.0000	161.0000	43.0000	132.0000	42.0000	353.0000	55.0000	109.0000	65.0000	77.0000	103.0000	160.0000	462.0000	42.0000	129.0000	143.0000	2111.0000	2027.0000	146.0000	116.0000	107.0000	149.0000	963.0000	37.0000	48.0000	115.0000	484.0000	93.0000	59.0000	79.0000	227.0000	55.0000	47.0000	181.0000	295.0000	557.0000	685.0000	43.0000	68.0000	42.0000	56.0000	133.0000	310.0000	68.0000	1226.0000	817.0000	92.0000	139.0000	60.0000	60.0000	644.0000	114.0000	64.0000	97.0000	138.0000	98.0000	422.0000	892.0000	1178.0000	1125.0000	37.0000	42.0000	36.0000	731.0000	603.0000	130.0000	135.0000	117.0000	525.0000	742.0000	478.0000	64.0000	494.0000	104.0000	362.0000	452.0000	529.0000	71.0000	95.0000	153.0000	474.0000	880.0000	76.0000	97.0000	105.0000	312.0000	36.0000	302.0000	53.0000	37.0000	849.0000	80.0000	770.0000	88.0000	346.0000	105.0000	284.0000	79.0000	316.0000	37.0000	723.0000	559.0000	89.0000	578.0000	853.0000	82.0000	42.0000	1174.0000	85.0000	56.0000	137.0000	52.0000	56.0000	71.0000	111.0000	53.0000	24.0000	79.0000	75.0000	27.0000	514.0000	822.0000	21.0000	223.0000	35.0000	293.0000	35.0000	204.0000	586.0000	229.0000	47.0000	18.0000	56.0000	129.0000	262.0000	37.0000	569.0000	93.0000	60.0000	277.0000	41.0000	368.0000	47.0000	70.0000	51.0000	144.0000	504.0000	24.0000	0.0000	0.0000	0.0000	1.0000	0.0000	0.0000	0.0000	0.0000	0.0000	1.0000	0.0000	1.0000	1.0000	0.0000	1.0000	3.0000	1.0000	0.0000	0.0000	0.0000	0.0000	0.0000	0.0000	0.0000	0.0000	0.0000	0.0000	0.0000	0.0000	0.0000	0.0000	0.0000	0.0000	0.0000	0.0000	0.0000	0.0000	0.0000	0.0000	0.0000	0.0000	0.0000	0.0000	0.0000	0.0000	0.0000	0.0000	0.0000	0.0000	0.0000	0.0000	0.0000	0.0000	0.0000	0.0000	0.0000	0.0000	0.0000	0.0000	0.0000	0.0000	0.0000	0.0000	0.0000	0.0000	0.0000	0.0000	0.0000	0.0000	0.0000	0.0000	0.0000	0.0000	0.0000	0.0000	0.0000	0.0000	0.0000	0.0000	0.0000	0.0000	0.0000	0.0000	0.0000	0.0000	0.0000	0.0000	0.0000	0.0000	0.0000	0.0000	0.0000	0.0000	0.0000	0.0000	0.0000	0.0000	0.0000	0.0000	0.0000	0.0000	0.0000	0.0000	0.0000	0.0000	0.0000	0.0000	0.0000	0.0000	0.0000	0.0000	0.0000	0.0000	0.0000	0.0000	0.0000	0.0000	0.0000	0.0000	0.0000	0.0000	0.0000	0.0000	0.0000	0.0000	0.0000	0.0000	0.0000	0.0000	0.0000	0.0000	0.0000	0.0000	0.0000	0.0000	0.0000	0.0000	0.0000	0.0000	0.0000	0.0000	0.0000	0.0000	0.0000	0.0000	0.0000	0.0000	0.0000	0.0000	0.0000	0.0000	0.0000	0.0000	0.0000	0.0000	0.0000	0.0000	0.0000	0.0000	0.0000	0.0000	0.0000	0.0000	0.0000	0.0000	0.0000	0.0000	0.0000	0.0000	0.0000	0.0000	0.0000	0.0000	0.0000	0.0000	0.0000	0.0000	0.0000	0.0000	0.0000	0.0000	0.0000	0.0000	0.0000	0.0000	0.0000	0.0000	0.0000	0.0000	0.0000	0.0000	0.0000	0.0000	0.0000	0.0000	0.0000	0.0000	0.0000	0.0000	0.0000	0.0000	0.0000	0.0000	0.0000	0.0000	0.0000	0.0000	0.0000	0.0000	0.0000	0.0000	0.0000	0.0000	0.0000	0.0000	0.0000	0.0000	0.0000	0.0000	0.0000	0.0000	0.0000	0.0000	0.0000	0.0000	0.0000	0.0000	0.0000	0.0000	0.0000	0.0000	0.0000	0.0000	0.0000	0.0000	0.0000	0.0000	0.0000	0.0000	0.0000	0.0000	0.0000	0.0000	0.0000	0.0000	0.0000	0.0000	0.0000	0.0000	0.0000	0.0000	0.0000	0.0000	0.0000	0.0000	0.0000	0.0000	0.0000	0.0000	0.0000	0.0000	0.0000	0.0000	0.0000	0.0000	0.0000	0.0000	0.0000	0.0000	0.0000	0.0000	0.0000	0.0000	0.0000	0.0000	0.0000	0.0000	0.0000	0.0000	0.0000	0.0000	0.0000	0.0000
REACTIVITY:65	0.0000	0.0000	0.0000	0.0000	0.0000	0.0000	0.0000	0.0000	0.0000	0.0000	0.0000	0.0000	0.0000	0.0000	0.0000	0.0000	0.0000	1.0000	23.0000	10.0000	144.0000	20.0000	261.0000	37.0000	6.0000	12.0000	19.0000	7.0000	10.0000	42.0000	14.0000	21.0000	10.0000	214.0000	26.0000	13.0000	14.0000	13.0000	28.0000	9.0000	23.0000	9.0000	18.0000	11.0000	19.0000	22.0000	34.0000	13.0000	11.0000	14.0000	8.0000	6.0000	9.0000	26.0000	39.0000	15.0000	14.0000	16.0000	145.0000	127.0000	23.0000	23.0000	0.0000	2545.0000	0.0000	795.0000	162.0000	15.0000	37.0000	48.0000	12.0000	35.0000	21.0000	178.0000	28.0000	21.0000	98.0000	187.0000	12.0000	65.0000	14.0000	18.0000	15.0000	72.0000	49.0000	25.0000	20.0000	23.0000	110.0000	17.0000	43.0000	17.0000	46.0000	14.0000	90.0000	57.0000	45.0000	159.0000	17.0000	47.0000	60.0000	37.0000	26.0000	18.0000	26.0000	20.0000	29.0000	20.0000	28.0000	19.0000	33.0000	19.0000	20.0000	75.0000	17.0000	33.0000	27.0000	30.0000	14.0000	26.0000	27.0000	19.0000	14.0000	214.0000	28.0000	15.0000	21.0000	20.0000	17.0000	10.0000	22.0000	86.0000	258.0000	50.0000	15.0000	49.0000	12.0000	35.0000	9.0000	53.0000	17.0000	26.0000	16.0000	18.0000	22.0000	30.0000	97.0000	8.0000	16.0000	27.0000	433.0000	432.0000	26.0000	34.0000	26.0000	18.0000	172.0000	4.0000	5.0000	32.0000	129.0000	23.0000	11.0000	15.0000	35.0000	14.0000	14.0000	34.0000	49.0000	134.0000	134.0000	10.0000	11.0000	12.0000	15.0000	27.0000	60.0000	11.0000	213.0000	186.0000	31.0000	23.0000	11.0000	8.0000	142.0000	19.0000	15.0000	17.0000	36.0000	16.0000	110.0000	183.0000	225.0000	235.0000	6.0000	8.0000	5.0000	141.0000	107.0000	37.0000	20.0000	39.0000	97.0000	144.0000	84.0000	14.0000	96.0000	15.0000	64.0000	82.0000	97.0000	17.0000	18.0000	46.0000	96.0000	162.0000	18.0000	19.0000	31.0000	52.0000	5.0000	66.0000	9.0000	8.0000	169.0000	18.0000	177.0000	28.0000	64.0000	32.0000	83.0000	13.0000	70.0000	3.0000	147.0000	122.0000	28.0000	106.0000	153.0000	15.0000	7.0000	227.0000	10.0000	11.0000	36.0000	11.0000	8.0000	11.0000	20.0000	15.0000	4.0000	12.0000	25.0000	1.0000	107.0000	162.0000	2.0000	50.0000	6.0000	72.0000	3.0000	48.0000	118.0000	42.0000	13.0000	1.0000	11.0000	34.0000	41.0000	8.0000	125.0000	8.0000	7.0000	65.0000	7.0000	92.0000	3.0000	12.0000	10.0000	32.0000	88.0000	5.0000	0.0000	0.0000	0.0000	0.0000	0.0000	0.0000	0.0000	0.0000	0.0000	0.0000	1.0000	0.0000	1.0000	0.0000	0.0000	1.0000	0.0000	0.0000	0.0000	0.0000	0.0000	0.0000	0.0000	0.0000	0.0000	0.0000	0.0000	0.0000	0.0000	0.0000	0.0000	0.0000	0.0000	0.0000	0.0000	0.0000	0.0000	0.0000	0.0000	0.0000	0.0000	0.0000	0.0000	0.0000	0.0000	0.0000	0.0000	0.0000	0.0000	0.0000	0.0000	0.0000	0.0000	0.0000	0.0000	0.0000	0.0000	0.0000	0.0000	0.0000	0.0000	0.0000	0.0000	0.0000	0.0000	0.0000	0.0000	0.0000	0.0000	0.0000	0.0000	0.0000	0.0000	0.0000	0.0000	0.0000	0.0000	0.0000	0.0000	0.0000	0.0000	0.0000	0.0000	0.0000	0.0000	0.0000	0.0000	0.0000	0.0000	0.0000	0.0000	0.0000	0.0000	0.0000	0.0000	0.0000	0.0000	0.0000	0.0000	0.0000	0.0000	0.0000	0.0000	0.0000	0.0000	0.0000	0.0000	0.0000	0.0000	0.0000	0.0000	0.0000	0.0000	0.0000	0.0000	0.0000	0.0000	0.0000	0.0000	0.0000	0.0000	0.0000	0.0000	0.0000	0.0000	0.0000	0.0000	0.0000	0.0000	0.0000	0.0000	0.0000	0.0000	0.0000	0.0000	0.0000	0.0000	0.0000	0.0000	0.0000	0.0000	0.0000	0.0000	0.0000	0.0000	0.0000	0.0000	0.0000	0.0000	0.0000	0.0000	0.0000	0.0000	0.0000	0.0000	0.0000	0.0000	0.0000	0.0000	0.0000	0.0000	0.0000	0.0000	0.0000	0.0000	0.0000	0.0000	0.0000	0.0000	0.0000	0.0000	0.0000	0.0000	0.0000	0.0000	0.0000	0.0000	0.0000	0.0000	0.0000	0.0000	0.0000	0.0000	0.0000	0.0000	0.0000	0.0000	0.0000	0.0000	0.0000	0.0000	0.0000	0.0000	0.0000	0.0000	0.0000	0.0000	0.0000	0.0000	0.0000	0.0000	0.0000	0.0000	0.0000	0.0000	0.0000	0.0000	0.0000	0.0000	0.0000	0.0000	0.0000	0.0000	0.0000	0.0000	0.0000	0.0000	0.0000	0.0000	0.0000	0.0000	0.0000	0.0000	0.0000	0.0000	0.0000	0.0000	0.0000	0.0000	0.0000	0.0000	0.0000	0.0000	0.0000	0.0000	0.0000	0.0000	0.0000	0.0000	0.0000	0.0000	0.0000	0.0000	0.0000	0.0000	0.0000	0.0000	0.0000	0.0000	0.0000	0.0000	0.0000	0.0000	0.0000	0.0000	0.0000	0.0000	0.0000	0.0000	0.0000	0.0000	0.0000	0.0000	0.0000	0.0000	0.0000	0.0000	0.0000	0.0000	0.0000	0.0000	0.0000	0.0000	0.0000	0.0000	0.0000	0.0000	0.0000	0.0000	0.0000	0.0000	0.0000	0.0000
REACTIVITY:66	0.0000	0.0000	0.0000	0.0000	0.0000	0.0000	0.0000	0.0000	0.0000	0.0000	0.0000	0.0000	0.0000	0.0000	0.0000	0.0000	0.0000	4.0000	15.0000	11.0000	82.0000	15.0000	180.0000	28.0000	2.0000	8.0000	11.0000	9.0000	15.0000	29.0000	3.0000	18.0000	8.0000	142.0000	3.0000	10.0000	11.0000	12.0000	20.0000	16.0000	17.0000	6.0000	8.0000	14.0000	3.0000	6.0000	12.0000	15.0000	9.0000	11.0000	3.0000	7.0000	4.0000	23.0000	23.0000	6.0000	10.0000	8.0000	105.0000	108.0000	15.0000	15.0000	50.0000	0.0000	1586.0000	0.0000	202.0000	10.0000	22.0000	25.0000	14.0000	32.0000	13.0000	117.0000	15.0000	23.0000	77.0000	145.0000	9.0000	40.0000	7.0000	18.0000	9.0000	56.0000	25.0000	15.0000	22.0000	9.0000	78.0000	17.0000	20.0000	12.0000	31.0000	6.0000	40.0000	41.0000	36.0000	98.0000	18.0000	30.0000	41.0000	15.0000	23.0000	16.0000	23.0000	11.0000	18.0000	8.0000	12.0000	18.0000	32.0000	15.0000	17.0000	41.0000	11.0000	15.0000	18.0000	16.0000	16.0000	20.0000	17.0000	23.0000	16.0000	157.0000	20.0000	9.0000	17.0000	20.0000	3.0000	14.0000	16.0000	52.0000	145.0000	26.0000	14.0000	13.0000	10.0000	20.0000	12.0000	44.0000	10.0000	16.0000	18.0000	10.0000	13.0000	10.0000	68.0000	8.0000	14.0000	21.0000	236.0000	266.0000	16.0000	12.0000	17.0000	23.0000	139.0000	4.0000	6.0000	12.0000	69.0000	8.0000	6.0000	8.0000	25.0000	6.0000	4.0000	23.0000	31.0000	71.0000	91.0000	8.0000	9.0000	6.0000	10.0000	23.0000	33.0000	8.0000	147.0000	96.0000	14.0000	13.0000	6.0000	9.0000	85.0000	11.0000	9.0000	16.0000	25.0000	4.0000	45.0000	137.0000	149.0000	126.0000	3.0000	8.0000	1.0000	80.0000	95.0000	8.0000	19.0000	7.0000	87.0000	99.0000	42.0000	5.0000	61.0000	14.0000	43.0000	44.0000	61.0000	15.0000	12.0000	20.0000	64.0000	92.0000	10.0000	14.0000	17.0000	27.0000	4.0000	38.0000	10.0000	11.0000	100.0000	6.0000	110.0000	14.0000	47.0000	18.0000	42.0000	16.0000	44.0000	9.0000	91.0000	61.0000	14.0000	73.0000	100.0000	17.0000	8.0000	140.0000	7.0000	3.0000	22.0000	7.0000	7.0000	6.0000	5.0000	6.0000	1.0000	4.0000	9.0000	2.0000	63.0000	107.0000	4.0000	26.0000	2.0000	44.0000	3.0000	32.0000	90.0000	34.0000	7.0000	1.0000	1.0000	18.0000	32.0000	6.0000	84.0000	14.0000	3.0000	26.0000	4.0000	55.0000	1.0000	6.0000	4.0000	26.0000	63.0000	2.0000	0.0000	1.0000	0.0000	0.0000	0.0000	0.0000	0.0000	0.0000	0.0000	1.0000	0.0000	3.0000	2.0000	0.0000	1.0000	0.0000	1.0000	0.0000	0.0000	0.0000	0.0000	0.0000	0.0000	0.0000	0.0000	0.0000	0.0000	0.0000	0.0000	0.0000	0.0000	0.0000	0.0000	0.0000	0.0000	0.0000	0.0000	0.0000	0.0000	0.0000	0.0000	0.0000	0.0000	0.0000	0.0000	0.0000	0.0000	0.0000	0.0000	0.0000	0.0000	0.0000	0.0000	0.0000	0.0000	0.0000	0.0000	0.0000	0.0000	0.0000	0.0000	0.0000	0.0000	0.0000	0.0000	0.0000	0.0000	0.0000	0.0000	0.0000	0.0000	0.0000	0.0000	0.0000	0.0000	0.0000	0.0000	0.0000	0.0000	0.0000	0.0000	0.0000	0.0000	0.0000	0.0000	0.0000	0.0000	0.0000	0.0000	0.0000	0.0000	0.0000	0.0000	0.0000	0.0000	0.0000	0.0000	0.0000	0.0000	0.0000	0.0000	0.0000	0.0000	0.0000	0.0000	0.0000	0.0000	0.0000	0.0000	0.0000	0.0000	0.0000	0.0000	0.0000	0.0000	0.0000	0.0000	0.0000	0.0000	0.0000	0.0000	0.0000	0.0000	0.0000	0.0000	0.0000	0.0000	0.0000	0.0000	0.0000	0.0000	0.0000	0.0000	0.0000	0.0000	0.0000	0.0000	0.0000	0.0000	0.0000	0.0000	0.0000	0.0000	0.0000	0.0000	0.0000	0.0000	0.0000	0.0000	0.0000	0.0000	0.0000	0.0000	0.0000	0.0000	0.0000	0.0000	0.0000	0.0000	0.0000	0.0000	0.0000	0.0000	0.0000	0.0000	0.0000	0.0000	0.0000	0.0000	0.0000	0.0000	0.0000	0.0000	0.0000	0.0000	0.0000	0.0000	0.0000	0.0000	0.0000	0.0000	0.0000	0.0000	0.0000	0.0000	0.0000	0.0000	0.0000	0.0000	0.0000	0.0000	0.0000	0.0000	0.0000	0.0000	0.0000	0.0000	0.0000	0.0000	0.0000	0.0000	0.0000	0.0000	0.0000	0.0000	0.0000	0.0000	0.0000	0.0000	0.0000	0.0000	0.0000	0.0000	0.0000	0.0000	0.0000	0.0000	0.0000	0.0000	0.0000	0.0000	0.0000	0.0000	0.0000	0.0000	0.0000	0.0000	0.0000	0.0000	0.0000	0.0000	0.0000	0.0000	0.0000	0.0000	0.0000	0.0000	0.0000	0.0000	0.0000	0.0000	0.0000	0.0000	0.0000	0.0000	0.0000	0.0000	0.0000	0.0000	0.0000	0.0000	0.0000	0.0000	0.0000	0.0000	0.0000	0.0000	0.0000	0.0000	0.0000	0.0000	0.0000	0.0000	0.0000	0.0000	0.0000	0.0000	0.0000	0.0000	0.0000	0.0000	0.0000	0.0000	0.0000	0.0000	0.0000	0.0000	0.0000	0.0000	0.0000	0.0000	0.0000	0.0000
REACTIVITY:67	0.0000	0.0000	0.0000	0.0000	0.0000	0.0000	0.0000	0.0000	0.0000	0.0000	0.0000	0.0000	0.0000	0.0000	0.0000	0.0000	0.0000	12.0000	140.0000	48.0000	614.0000	119.0000	1238.0000	166.0000	35.0000	73.0000	69.0000	51.0000	118.0000	224.0000	61.0000	83.0000	61.0000	920.0000	92.0000	82.0000	57.0000	80.0000	98.0000	59.0000	112.0000	63.0000	59.0000	70.0000	60.0000	57.0000	169.0000	102.0000	74.0000	172.0000	56.0000	44.0000	32.0000	190.0000	244.0000	120.0000	108.0000	53.0000	502.0000	322.0000	56.0000	112.0000	210.0000	795.0000	0.0000	11884.0000	0.0000	50.0000	122.0000	76.0000	53.0000	81.0000	71.0000	797.0000	97.0000	123.0000	490.0000	815.0000	59.0000	427.0000	107.0000	95.0000	61.0000	470.0000	380.0000	81.0000	78.0000	53.0000	412.0000	53.0000	146.0000	58.0000	124.0000	45.0000	605.0000	242.0000	177.0000	552.0000	74.0000	123.0000	287.0000	95.0000	104.0000	143.0000	125.0000	98.0000	117.0000	88.0000	185.0000	121.0000	259.0000	114.0000	104.0000	346.0000	113.0000	109.0000	116.0000	149.0000	92.0000	130.0000	93.0000	105.0000	59.0000	1016.0000	130.0000	66.0000	101.0000	68.0000	44.0000	61.0000	66.0000	370.0000	1176.0000	207.0000	76.0000	152.0000	42.0000	145.0000	57.0000	319.0000	58.0000	109.0000	68.0000	76.0000	89.0000	156.0000	450.0000	44.0000	126.0000	132.0000	1893.0000	1844.0000	121.0000	101.0000	111.0000	142.0000	942.0000	43.0000	41.0000	129.0000	538.0000	64.0000	73.0000	90.0000	213.0000	65.0000	63.0000	224.0000	296.0000	558.0000	604.0000	43.0000	71.0000	55.0000	62.0000	133.0000	304.0000	65.0000	1065.0000	765.0000	106.0000	104.0000	86.0000	49.0000	646.0000	105.0000	82.0000	110.0000	173.0000	89.0000	471.0000	853.0000	1063.0000	1079.0000	37.0000	56.0000	37.0000	707.0000	610.0000	118.0000	117.0000	129.0000	487.0000	784.0000	446.0000	53.0000	544.0000	102.0000	402.0000	414.0000	560.0000	84.0000	80.0000	194.0000	532.0000	763.0000	86.0000	113.0000	117.0000	309.0000	31.0000	347.0000	69.0000	34.0000	831.0000	77.0000	720.0000	85.0000	361.0000	80.0000	319.0000	89.0000	325.0000	39.0000	748.0000	543.0000	61.0000	502.0000	796.0000	91.0000	54.0000	1112.0000	104.0000	56.0000	129.0000	85.0000	56.0000	91.0000	86.0000	78.0000	20.0000	89.0000	82.0000	27.0000	497.0000	758.0000	19.0000	227.0000	19.0000	297.0000	22.0000	212.0000	566.0000	231.0000	63.0000	26.0000	68.0000	134.0000	243.0000	31.0000	563.0000	89.0000	37.0000	274.0000	43.0000	366.0000	33.0000	67.0000	79.0000	190.0000	473.0000	19.0000	0.0000	1.0000	0.0000	0.0000	0.0000	0.0000	0.0000	0.0000	0.0000	0.0000	1.0000	1.0000	1.0000	2.0000	0.0000	0.0000	1.0000	0.0000	0.0000	0.0000	0.0000	0.0000	0.0000	0.0000	0.0000	0.0000	0.0000	0.0000	0.0000	0.0000	0.0000	0.0000	0.0000	0.0000	0.0000	0.0000	0.0000	0.0000	0.0000	0.0000	0.0000	0.0000	0.0000	0.0000	0.0000	0.0000	0.0000	0.0000	0.0000	0.0000	0.0000	0.0000	0.0000	0.0000	0.0000	0.0000	0.0000	0.0000	0.0000	0.0000	0.0000	0.0000	0.0000	0.0000	0.0000	0.0000	0.0000	0.0000	0.0000	0.0000	0.0000	0.0000	0.0000	0.0000	0.0000	0.0000	0.0000	0.0000	0.0000	0.0000	0.0000	0.0000	0.0000	0.0000	0.0000	0.0000	0.0000	0.0000	0.0000	0.0000	0.0000	0.0000	0.0000	0.0000	0.0000	0.0000	0.0000	0.0000	0.0000	0.0000	0.0000	0.0000	0.0000	0.0000	0.0000	0.0000	0.0000	0.0000	0.0000	0.0000	0.0000	0.0000	0.0000	0.0000	0.0000	0.0000	0.0000	0.0000	0.0000	0.0000	0.0000	0.0000	0.0000	0.0000	0.0000	0.0000	0.0000	0.0000	0.0000	0.0000	0.0000	0.0000	0.0000	0.0000	0.0000	0.0000	0.0000	0.0000	0.0000	0.0000	0.0000	0.0000	0.0000	0.0000	0.0000	0.0000	0.0000	0.0000	0.0000	0.0000	0.0000	0.0000	0.0000	0.0000	0.0000	0.0000	0.0000	0.0000	0.0000	0.0000	0.0000	0.0000	0.0000	0.0000	0.0000	0.0000	0.0000	0.0000	0.0000	0.0000	0.0000	0.0000	0.0000	0.0000	0.0000	0.0000	0.0000	0.0000	0.0000	0.0000	0.0000	0.0000	0.0000	0.0000	0.0000	0.0000	0.0000	0.0000	0.0000	0.0000	0.0000	0.0000	0.0000	0.0000	0.0000	0.0000	0.0000	0.0000	0.0000	0.0000	0.0000	0.0000	0.0000	0.0000	0.0000	0.0000	0.0000	0.0000	0.0000	0.0000	0.0000	0.0000	0.0000	0.0000	0.0000	0.0000	0.0000	0.0000	0.0000	0.0000	0.0000	0.0000	0.0000	0.0000	0.0000	0.0000	0.0000	0.0000	0.0000	0.0000	0.0000	0.0000	0.0000	0.0000	0.0000	0.0000	0.0000	0.0000	0.0000	0.0000	0.0000	0.0000	0.0000	0.0000	0.0000	0.0000	0.0000	0.0000	0.0000	0.0000	0.0000	0.0000	0.0000	0.0000	0.0000	0.0000	0.0000	0.0000	0.0000	0.0000	0.0000	0.0000	0.0000	0.0000	0.0000	0.0000	0.0000	0.0000	0.0000	0.0000	0.0000	0.0000	0.0000	0.0000	0.0000	0.0000	0.0000	0.0000	0.0000	0.0000	0.0000	0.0000	0.0000
REACTIVITY:68	0.0000	0.0000	0.0000	0.0000	0.0000	0.0000	0.0000	0.0000	0.0000	0.0000	0.0000	0.0000	0.0000	0.0000	0.0000	0.0000	0.0000	23.0000	181.0000	53.0000	709.0000	114.0000	1538.0000	231.0000	34.0000	132.0000	84.0000	52.0000	144.0000	200.0000	66.0000	92.0000	70.0000	1090.0000	93.0000	68.0000	69.0000	83.0000	126.0000	100.0000	124.0000	78.0000	72.0000	93.0000	54.0000	64.0000	193.0000	89.0000	67.0000	151.0000	55.0000	57.0000	59.0000	206.0000	253.0000	87.0000	83.0000	86.0000	883.0000	895.0000	101.0000	107.0000	512.0000	162.0000	202.0000	0.0000	14761.0000	0.0000	141.0000	203.0000	77.0000	119.0000	77.0000	944.0000	110.0000	141.0000	656.0000	1149.0000	122.0000	370.0000	110.0000	147.0000	81.0000	492.0000	271.0000	88.0000	143.0000	70.0000	707.0000	109.0000	194.0000	80.0000	281.0000	102.0000	489.0000	302.0000	274.0000	790.0000	136.0000	185.0000	420.0000	163.0000	163.0000	175.0000	183.0000	112.0000	103.0000	101.0000	169.0000	212.0000	294.0000	133.0000	124.0000	440.0000	166.0000	141.0000	159.0000	181.0000	116.0000	148.0000	110.0000	144.0000	34.0000	1334.0000	151.0000	78.0000	89.0000	95.0000	63.0000	73.0000	80.0000	472.0000	1431.0000	274.0000	70.0000	187.0000	49.0000	188.0000	55.0000	430.0000	72.0000	142.0000	84.0000	87.0000	154.0000	191.0000	595.0000	56.0000	148.0000	164.0000	2446.0000	2450.0000	167.0000	129.0000	167.0000	154.0000	1099.0000	48.0000	40.0000	150.0000	663.0000	105.0000	98.0000	107.0000	279.0000	59.0000	59.0000	220.0000	349.0000	661.0000	735.0000	51.0000	102.0000	75.0000	81.0000	151.0000	367.0000	85.0000	1310.0000	1104.0000	105.0000	163.0000	73.0000	81.0000	824.0000	128.0000	94.0000	131.0000	189.0000	94.0000	552.0000	1050.0000	1380.0000	1426.0000	55.0000	53.0000	42.0000	913.0000	752.0000	138.0000	141.0000	148.0000	569.0000	1010.0000	561.0000	74.0000	635.0000	114.0000	494.0000	518.0000	667.0000	118.0000	103.0000	209.0000	626.0000	1049.0000	96.0000	110.0000	105.0000	353.0000	52.0000	391.0000	89.0000	29.0000	1054.0000	78.0000	1056.0000	130.0000	473.0000	109.0000	410.0000	102.0000	417.0000	42.0000	885.0000	649.0000	115.0000	703.0000	1016.0000	71.0000	62.0000	1421.0000	106.0000	94.0000	192.0000	90.0000	104.0000	108.0000	110.0000	62.0000	26.0000	132.0000	78.0000	41.0000	599.0000	1002.0000	26.0000	282.0000	32.0000	372.0000	50.0000	229.0000	672.0000	301.0000	61.0000	28.0000	67.0000	165.0000	315.0000	23.0000	686.0000	84.0000	88.0000	409.0000	37.0000	487.0000	35.0000	68.0000	81.0000	250.0000	654.0000	37.0000	4.0000	1.0000	2.0000	2.0000	0.0000	1.0000	1.0000	0.0000	0.0000	0.0000	0.0000	2.0000	0.0000	4.0000	2.0000	0.0000	2.0000	0.0000	0.0000	0.0000	0.0000	0.0000	0.0000	0.0000	0.0000	0.0000	0.0000	0.0000	0.0000	0.0000	0.0000	0.0000	0.0000	0.0000	0.0000	0.0000	0.0000	0.0000	0.0000	0.0000	0.0000	0.0000	0.0000	0.0000	0.0000	0.0000	0.0000	0.0000	0.0000	0.0000	0.0000	0.0000	0.0000	0.0000	0.0000	0.0000	0.0000	0.0000	0.0000	0.0000	0.0000	0.0000	0.0000	0.0000	0.0000	0.0000	0.0000	0.0000	0.0000	0.0000	0.0000	0.0000	0.0000	0.0000	0.0000	0.0000	0.0000	0.0000	0.0000	0.0000	0.0000	0.0000	0.0000	0.0000	0.0000	0.0000	0.0000	0.0000	0.0000	0.0000	0.0000	0.0000	0.0000	0.0000	0.0000	0.0000	0.0000	0.0000	0.0000	0.0000	0.0000	0.0000	0.0000	0.0000	0.0000	0.0000	0.0000	0.0000	0.0000	0.0000	0.0000	0.0000	0.0000	0.0000	0.0000	0.0000	0.0000	0.0000	0.0000	0.0000	0.0000	0.0000	0.0000	0.0000	0.0000	0.0000	0.0000	0.0000	0.0000	0.0000	0.0000	0.0000	0.0000	0.0000	0.0000	0.0000	0.0000	0.0000	0.0000	0.0000	0.0000	0.0000	0.0000	0.0000	0.0000	0.0000	0.0000	0.0000	0.0000	0.0000	0.0000	0.0000	0.0000	0.0000	0.0000	0.0000	0.0000	0.0000	0.0000	0.0000	0.0000	0.0000	0.0000	0.0000	0.0000	0.0000	0.0000	0.0000	0.0000	0.0000	0.0000	0.0000	0.0000	0.0000	0.0000	0.0000	0.0000	0.0000	0.0000	0.0000	0.0000	0.0000	0.0000	0.0000	0.0000	0.0000	0.0000	0.0000	0.0000	0.0000	0.0000	0.0000	0.0000	0.0000	0.0000	0.0000	0.0000	0.0000	0.0000	0.0000	0.0000	0.0000	0.0000	0.0000	0.0000	0.0000	0.0000	0.0000	0.0000	0.0000	0.0000	0.0000	0.0000	0.0000	0.0000	0.0000	0.0000	0.0000	0.0000	0.0000	0.0000	0.0000	0.0000	0.0000	0.0000	0.0000	0.0000	0.0000	0.0000	0.0000	0.0000	0.0000	0.0000	0.0000	0.0000	0.0000	0.0000	0.0000	0.0000	0.0000	0.0000	0.0000	0.0000	0.0000	0.0000	0.0000	0.0000	0.0000	0.0000	0.0000	0.0000	0.0000	0.0000	0.0000	0.0000	0.0000	0.0000	0.0000	0.0000	0.0000	0.0000	0.0000	0.0000	0.0000	0.0000	0.0000	0.0000	0.0000	0.0000	0.0000	0.0000	0.0000	0.0000	0.0000	0.0000	0.0000	0.0000	0.0000	0.0000	0.0000	0.0000	0.0000	0.0000
REACTIVITY:69	0.0000	0.0000	0.0000	0.0000	0.0000	0.0000	0.0000	0.0000	0.0000	0.0000	0.0000	0.0000	0.0000	0.0000	0.0000	0.0000	0.0000	1.0000	19.0000	4.0000	53.0000	12.0000	135.0000	11.0000	3.0000	8.0000	7.0000	4.0000	14.0000	24.0000	8.0000	4.0000	15.0000	105.0000	8.0000	7.0000	8.0000	5.0000	18.0000	5.0000	14.0000	2.0000	10.0000	11.0000	17.0000	8.0000	18.0000	7.0000	9.0000	15.0000	3.0000	3.0000	4.0000	13.0000	11.0000	3.0000	7.0000	7.0000	74.0000	81.0000	18.0000	7.0000	45.0000	15.0000	10.0000	50.0000	0.0000	1215.0000	0.0000	23.0000	7.0000	53.0000	12.0000	76.0000	13.0000	22.0000	54.0000	84.0000	9.0000	21.0000	6.0000	10.0000	6.0000	25.0000	20.0000	12.0000	16.0000	11.0000	63.0000	8.0000	12.0000	7.0000	23.0000	3.0000	31.0000	31.0000	34.0000	78.0000	24.0000	21.0000	54.0000	12.0000	20.0000	23.0000	21.0000	11.0000	17.0000	8.0000	8.0000	4.0000	14.0000	11.0000	8.0000	31.0000	9.0000	21.0000	21.0000	8.0000	13.0000	19.0000	11.0000	7.0000	6.0000	117.0000	20.0000	7.0000	12.0000	1.0000	3.0000	11.0000	6.0000	51.0000	129.0000	35.0000	6.0000	23.0000	9.0000	21.0000	12.0000	29.0000	5.0000	13.0000	8.0000	4.0000	16.0000	12.0000	31.0000	3.0000	20.0000	13.0000	223.0000	174.0000	7.0000	8.0000	12.0000	15.0000	98.0000	7.0000	3.0000	9.0000	25.0000	7.0000	2.0000	7.0000	18.0000	7.0000	0.0000	24.0000	20.0000	58.0000	53.0000	3.0000	7.0000	6.0000	6.0000	10.0000	25.0000	6.0000	118.0000	91.0000	14.0000	11.0000	11.0000	3.0000	71.0000	8.0000	9.0000	12.0000	18.0000	8.0000	48.0000	90.0000	110.0000	112.0000	6.0000	4.0000	3.0000	82.0000	64.0000	5.0000	8.0000	8.0000	54.0000	80.0000	47.0000	8.0000	49.0000	7.0000	40.0000	51.0000	57.0000	8.0000	19.0000	22.0000	61.0000	81.0000	8.0000	8.0000	7.0000	34.0000	2.0000	32.0000	9.0000	2.0000	95.0000	7.0000	79.0000	9.0000	48.0000	13.0000	32.0000	11.0000	20.0000	3.0000	81.0000	57.0000	12.0000	51.0000	79.0000	13.0000	0.0000	102.0000	8.0000	3.0000	12.0000	9.0000	8.0000	4.0000	8.0000	1.0000	2.0000	18.0000	12.0000	6.0000	53.0000	79.0000	4.0000	28.0000	2.0000	42.0000	5.0000	17.0000	61.0000	18.0000	3.0000	1.0000	6.0000	9.0000	30.0000	4.0000	58.0000	5.0000	6.0000	26.0000	5.0000	29.0000	0.0000	6.0000	7.0000	22.0000	41.0000	3.0000	0.0000	0.0000	0.0000	0.0000	0.0000	0.0000	0.0000	0.0000	0.0000	0.0000	0.0000	0.0000	0.0000	0.0000	0.0000	0.0000	0.0000	0.0000	0.0000	0.0000	0.0000	0.0000	0.0000	0.0000	0.0000	0.0000	0.0000	0.0000	0.0000	0.0000	0.0000	0.0000	0.0000	0.0000	0.0000	0.0000	0.0000	0.0000	0.0000	0.0000	0.0000	0.0000	0.0000	0.0000	0.0000	0.0000	0.0000	0.0000	0.0000	0.0000	0.0000	0.0000	0.0000	0.0000	0.0000	0.0000	0.0000	0.0000	0.0000	0.0000	0.0000	0.0000	0.0000	0.0000	0.0000	0.0000	0.0000	0.0000	0.0000	0.0000	0.0000	0.0000	0.0000	0.0000	0.0000	0.0000	0.0000	0.0000	0.0000	0.0000	0.0000	0.0000	0.0000	0.0000	0.0000	0.0000	0.0000	0.0000	0.0000	0.0000	0.0000	0.0000	0.0000	0.0000	0.0000	0.0000	0.0000	0.0000	0.0000	0.0000	0.0000	0.0000	0.0000	0.0000	0.0000	0.0000	0.0000	0.0000	0.0000	0.0000	0.0000	0.0000	0.0000	0.0000	0.0000	0.0000	0.0000	0.0000	0.0000	0.0000	0.0000	0.0000	0.0000	0.0000	0.0000	0.0000	0.0000	0.0000	0.0000	0.0000	0.0000	0.0000	0.0000	0.0000	0.0000	0.0000	0.0000	0.0000	0.0000	0.0000	0.0000	0.0000	0.0000	0.0000	0.0000	0.0000	0.0000	0.0000	0.0000	0.0000	0.0000	0.0000	0.0000	0.0000	0.0000	0.0000	0.0000	0.0000	0.0000	0.0000	0.0000	0.0000	0.0000	0.0000	0.0000	0.0000	0.0000	0.0000	0.0000	0.0000	0.0000	0.0000	0.0000	0.0000	0.0000	0.0000	0.0000	0.0000	0.0000	0.0000	0.0000	0.0000	0.0000	0.0000	0.0000	0.0000	0.0000	0.0000	0.0000	0.0000	0.0000	0.0000	0.0000	0.0000	0.0000	0.0000	0.0000	0.0000	0.0000	0.0000	0.0000	0.0000	0.0000	0.0000	0.0000	0.0000	0.0000	0.0000	0.0000	0.0000	0.0000	0.0000	0.0000	0.0000	0.0000	0.0000	0.0000	0.0000	0.0000	0.0000	0.0000	0.0000	0.0000	0.0000	0.0000	0.0000	0.0000	0.0000	0.0000	0.0000	0.0000	0.0000	0.0000	0.0000	0.0000	0.0000	0.0000	0.0000	0.0000	0.0000	0.0000	0.0000	0.0000	0.0000	0.0000	0.0000	0.0000	0.0000	0.0000	0.0000	0.0000	0.0000	0.0000	0.0000	0.0000	0.0000	0.0000	0.0000	0.0000	0.0000	0.0000	0.0000	0.0000	0.0000	0.0000	0.0000	0.0000	0.0000	0.0000	0.0000	0.0000	0.0000	0.0000	0.0000	0.0000	0.0000	0.0000	0.0000	0.0000	0.0000	0.0000	0.0000	0.0000
REACTIVITY:70	0.0000	0.0000	0.0000	0.0000	0.0000	0.0000	0.0000	0.0000	0.0000	0.0000	0.0000	0.0000	0.0000	0.0000	0.0000	0.0000	0.0000	2.0000	23.0000	13.0000	154.0000	22.0000	393.0000	42.0000	7.0000	13.0000	21.0000	17.0000	26.0000	61.0000	18.0000	20.0000	15.0000	260.0000	15.0000	11.0000	8.0000	18.0000	20.0000	18.0000	26.0000	9.0000	17.0000	12.0000	20.0000	13.0000	38.0000	16.0000	10.0000	32.0000	9.0000	11.0000	11.0000	39.0000	52.0000	13.0000	13.0000	18.0000	201.0000	265.0000	42.0000	22.0000	260.0000	37.0000	22.0000	122.0000	141.0000	0.0000	3346.0000	0.0000	29.0000	84.0000	46.0000	256.0000	23.0000	37.0000	129.0000	248.0000	26.0000	75.0000	23.0000	38.0000	22.0000	60.0000	73.0000	29.0000	51.0000	29.0000	208.0000	41.0000	38.0000	13.0000	91.0000	22.0000	69.0000	52.0000	86.0000	240.0000	71.0000	60.0000	89.0000	39.0000	41.0000	50.0000	25.0000	20.0000	20.0000	13.0000	32.0000	31.0000	35.0000	38.0000	27.0000	79.0000	37.0000	46.0000	47.0000	39.0000	38.0000	37.0000	33.0000	24.0000	15.0000	306.0000	35.0000	27.0000	27.0000	23.0000	14.0000	17.0000	14.0000	95.0000	365.0000	75.0000	8.0000	49.0000	11.0000	48.0000	18.0000	95.0000	16.0000	23.0000	21.0000	22.0000	26.0000	41.0000	146.0000	11.0000	40.0000	33.0000	569.0000	545.0000	53.0000	19.0000	32.0000	41.0000	253.0000	7.0000	15.0000	32.0000	135.0000	25.0000	23.0000	17.0000	50.0000	15.0000	13.0000	67.0000	75.0000	153.0000	134.0000	13.0000	35.0000	19.0000	22.0000	29.0000	96.0000	22.0000	293.0000	239.0000	31.0000	23.0000	12.0000	22.0000	180.0000	27.0000	21.0000	15.0000	39.0000	37.0000	125.0000	257.0000	346.0000	288.0000	10.0000	5.0000	14.0000	192.0000	154.0000	25.0000	24.0000	44.0000	131.0000	233.0000	127.0000	21.0000	138.0000	26.0000	117.0000	114.0000	156.0000	29.0000	29.0000	45.0000	164.0000	234.0000	26.0000	20.0000	31.0000	69.0000	6.0000	83.0000	24.0000	20.0000	259.0000	18.0000	207.0000	32.0000	97.0000	29.0000	79.0000	16.0000	87.0000	8.0000	202.0000	168.0000	18.0000	139.0000	192.0000	31.0000	11.0000	324.0000	19.0000	21.0000	29.0000	12.0000	18.0000	26.0000	34.0000	14.0000	7.0000	18.0000	21.0000	5.0000	135.0000	229.0000	8.0000	77.0000	3.0000	90.0000	16.0000	50.0000	173.0000	75.0000	17.0000	8.0000	27.0000	26.0000	96.0000	12.0000	143.0000	14.0000	20.0000	46.0000	10.0000	107.0000	9.0000	10.0000	22.0000	63.0000	151.0000	8.0000	0.0000	0.0000	0.0000	0.0000	0.0000	0.0000	0.0000	0.0000	0.0000	0.0000	0.0000	1.0000	0.0000	0.0000	0.0000	0.0000	0.0000	0.0000	0.0000	0.0000	0.0000	0.0000	0.0000	0.0000	0.0000	0.0000	0.0000	0.0000	0.0000	0.0000	0.0000	0.0000	0.0000	0.0000	0.0000	0.0000	0.0000	0.0000	0.0000	0.0000	0.0000	0.0000	0.0000	0.0000	0.0000	0.0000	0.0000	0.0000	0.0000	0.0000	0.0000	0.0000	0.0000	0.0000	0.0000	0.0000	0.0000	0.0000	0.0000	0.0000	0.0000	0.0000	0.0000	0.0000	0.0000	0.0000	0.0000	0.0000	0.0000	0.0000	0.0000	0.0000	0.0000	0.0000	0.0000	0.0000	0.0000	0.0000	0.0000	0.0000	0.0000	0.0000	0.0000	0.0000	0.0000	0.0000	0.0000	0.0000	0.0000	0.0000	0.0000	0.0000	0.0000	0.0000	0.0000	0.0000	0.0000	0.0000	0.0000	0.0000	0.0000	0.0000	0.0000	0.0000	0.0000	0.0000	0.0000	0.0000	0.0000	0.0000	0.0000	0.0000	0.0000	0.0000	0.0000	0.0000	0.0000	0.0000	0.0000	0.0000	0.0000	0.0000	0.0000	0.0000	0.0000	0.0000	0.0000	0.0000	0.0000	0.0000	0.0000	0.0000	0.0000	0.0000	0.0000	0.0000	0.0000	0.0000	0.0000	0.0000	0.0000	0.0000	0.0000	0.0000	0.0000	0.0000	0.0000	0.0000	0.0000	0.0000	0.0000	0.0000	0.0000	0.0000	0.0000	0.0000	0.0000	0.0000	0.0000	0.0000	0.0000	0.0000	0.0000	0.0000	0.0000	0.0000	0.0000	0.0000	0.0000	0.0000	0.0000	0.0000	0.0000	0.0000	0.0000	0.0000	0.0000	0.0000	0.0000	0.0000	0.0000	0.0000	0.0000	0.0000	0.0000	0.0000	0.0000	0.0000	0.0000	0.0000	0.0000	0.0000	0.0000	0.0000	0.0000	0.0000	0.0000	0.0000	0.0000	0.0000	0.0000	0.0000	0.0000	0.0000	0.0000	0.0000	0.0000	0.0000	0.0000	0.0000	0.0000	0.0000	0.0000	0.0000	0.0000	0.0000	0.0000	0.0000	0.0000	0.0000	0.0000	0.0000	0.0000	0.0000	0.0000	0.0000	0.0000	0.0000	0.0000	0.0000	0.0000	0.0000	0.0000	0.0000	0.0000	0.0000	0.0000	0.0000	0.0000	0.0000	0.0000	0.0000	0.0000	0.0000	0.0000	0.0000	0.0000	0.0000	0.0000	0.0000	0.0000	0.0000	0.0000	0.0000	0.0000	0.0000	0.0000	0.0000	0.0000	0.0000	0.0000	0.0000	0.0000	0.0000	0.0000	0.0000	0.0000	0.0000	0.0000	0.0000	0.0000	0.0000	0.0000	0.0000	0.0000	0.0000	0.0000	0.0000	0.0000	0.0000	0.0000	0.0000	0.0000
REACTIVITY:71	0.0000	0.0000	0.0000	0.0000	0.0000	0.0000	0.0000	0.0000	0.0000	0.0000	0.0000	0.0000	0.0000	0.0000	0.0000	0.0000	0.0000	2.0000	42.0000	15.0000	185.0000	28.0000	368.0000	42.0000	9.0000	30.0000	26.0000	13.0000	27.0000	65.0000	11.0000	14.0000	12.0000	264.0000	22.0000	9.0000	18.0000	10.0000	32.0000	15.0000	37.0000	11.0000	17.0000	23.0000	22.0000	14.0000	37.0000	12.0000	17.0000	33.0000	18.0000	8.0000	5.0000	34.0000	52.0000	10.0000	17.0000	16.0000	216.0000	239.0000	27.0000	18.0000	163.0000	48.0000	25.0000	76.0000	203.0000	23.0000	0.0000	3271.0000	0.0000	111.0000	31.0000	228.0000	21.0000	33.0000	106.0000	218.0000	25.0000	90.0000	38.0000	37.0000	47.0000	98.0000	127.0000	28.0000	29.0000	32.0000	180.0000	35.0000	41.0000	18.0000	69.0000	38.0000	95.0000	72.0000	93.0000	215.0000	51.0000	57.0000	118.0000	40.0000	34.0000	54.0000	52.0000	25.0000	38.0000	20.0000	35.0000	30.0000	47.0000	27.0000	27.0000	61.0000	25.0000	44.0000	27.0000	34.0000	21.0000	31.0000	21.0000	32.0000	7.0000	262.0000	38.0000	30.0000	36.0000	20.0000	11.0000	24.0000	21.0000	97.0000	330.0000	53.0000	17.0000	48.0000	25.0000	51.0000	18.0000	84.0000	20.0000	34.0000	13.0000	25.0000	38.0000	36.0000	115.0000	12.0000	31.0000	43.0000	575.0000	557.0000	48.0000	30.0000	33.0000	45.0000	250.0000	13.0000	17.0000	42.0000	138.0000	18.0000	17.0000	35.0000	48.0000	12.0000	21.0000	36.0000	76.0000	107.0000	182.0000	16.0000	17.0000	22.0000	15.0000	30.0000	98.0000	15.0000	289.0000	246.0000	32.0000	31.0000	20.0000	11.0000	188.0000	39.0000	8.0000	24.0000	46.0000	15.0000	145.0000	231.0000	298.0000	294.0000	11.0000	16.0000	5.0000	217.0000	178.0000	33.0000	36.0000	34.0000	131.0000	214.0000	112.0000	23.0000	130.0000	24.0000	112.0000	126.0000	156.0000	20.0000	12.0000	54.0000	132.0000	237.0000	21.0000	29.0000	28.0000	73.0000	18.0000	95.0000	15.0000	10.0000	202.0000	16.0000	219.0000	22.0000	79.0000	24.0000	83.0000	19.0000	65.0000	15.0000	200.0000	151.0000	19.0000	139.0000	246.0000	27.0000	5.0000	327.0000	29.0000	17.0000	38.0000	20.0000	18.0000	25.0000	26.0000	15.0000	6.0000	20.0000	22.0000	5.0000	116.0000	216.0000	7.0000	68.0000	9.0000	81.0000	7.0000	63.0000	146.0000	54.0000	15.0000	7.0000	15.0000	29.0000	65.0000	9.0000	172.0000	15.0000	21.0000	57.0000	4.0000	78.0000	7.0000	17.0000	10.0000	53.0000	130.0000	4.0000	0.0000	0.0000	0.0000	0.0000	1.0000	0.0000	0.0000	0.0000	0.0000	0.0000	0.0000	0.0000	0.0000	0.0000	1.0000	0.0000	1.0000	0.0000	0.0000	0.0000	0.0000	0.0000	0.0000	0.0000	0.0000	0.0000	0.0000	0.0000	0.0000	0.0000	0.0000	0.0000	0.0000	0.0000	0.0000	0.0000	0.0000	0.0000	0.0000	0.0000	0.0000	0.0000	0.0000	0.0000	0.0000	0.0000	0.0000	0.0000	0.0000	0.0000	0.0000	0.0000	0.0000	0.0000	0.0000	0.0000	0.0000	0.0000	0.0000	0.0000	0.0000	0.0000	0.0000	0.0000	0.0000	0.0000	0.0000	0.0000	0.0000	0.0000	0.0000	0.0000	0.0000	0.0000	0.0000	0.0000	0.0000	0.0000	0.0000	0.0000	0.0000	0.0000	0.0000	0.0000	0.0000	0.0000	0.0000	0.0000	0.0000	0.0000	0.0000	0.0000	0.0000	0.0000	0.0000	0.0000	0.0000	0.0000	0.0000	0.0000	0.0000	0.0000	0.0000	0.0000	0.0000	0.0000	0.0000	0.0000	0.0000	0.0000	0.0000	0.0000	0.0000	0.0000	0.0000	0.0000	0.0000	0.0000	0.0000	0.0000	0.0000	0.0000	0.0000	0.0000	0.0000	0.0000	0.0000	0.0000	0.0000	0.0000	0.0000	0.0000	0.0000	0.0000	0.0000	0.0000	0.0000	0.0000	0.0000	0.0000	0.0000	0.0000	0.0000	0.0000	0.0000	0.0000	0.0000	0.0000	0.0000	0.0000	0.0000	0.0000	0.0000	0.0000	0.0000	0.0000	0.0000	0.0000	0.0000	0.0000	0.0000	0.0000	0.0000	0.0000	0.0000	0.0000	0.0000	0.0000	0.0000	0.0000	0.0000	0.0000	0.0000	0.0000	0.0000	0.0000	0.0000	0.0000	0.0000	0.0000	0.0000	0.0000	0.0000	0.0000	0.0000	0.0000	0.0000	0.0000	0.0000	0.0000	0.0000	0.0000	0.0000	0.0000	0.0000	0.0000	0.0000	0.0000	0.0000	0.0000	0.0000	0.0000	0.0000	0.0000	0.0000	0.0000	0.0000	0.0000	0.0000	0.0000	0.0000	0.0000	0.0000	0.0000	0.0000	0.0000	0.0000	0.0000	0.0000	0.0000	0.0000	0.0000	0.0000	0.0000	0.0000	0.0000	0.0000	0.0000	0.0000	0.0000	0.0000	0.0000	0.0000	0.0000	0.0000	0.0000	0.0000	0.0000	0.0000	0.0000	0.0000	0.0000	0.0000	0.0000	0.0000	0.0000	0.0000	0.0000	0.0000	0.0000	0.0000	0.0000	0.0000	0.0000	0.0000	0.0000	0.0000	0.0000	0.0000	0.0000	0.0000	0.0000	0.0000	0.0000	0.0000	0.0000	0.0000	0.0000	0.0000	0.0000	0.0000	0.0000	0.0000	0.0000	0.0000	0.0000	0.0000	0.0000	0.0000	0.0000	0.0000	0.0000	0.0000
REACTIVITY:72	0.0000	0.0000	0.0000	0.0000	0.0000	0.0000	0.0000	0.0000	0.0000	0.0000	0.0000	0.0000	0.0000	0.0000	0.0000	0.0000	0.0000	5.0000	14.0000	5.0000	64.0000	17.0000	138.0000	22.0000	3.0000	12.0000	11.0000	4.0000	8.0000	24.0000	12.0000	9.0000	13.0000	150.0000	6.0000	11.0000	7.0000	5.0000	15.0000	2.0000	6.0000	3.0000	11.0000	5.0000	8.0000	8.0000	13.0000	9.0000	10.0000	16.0000	16.0000	3.0000	3.0000	22.0000	17.0000	7.0000	7.0000	5.0000	96.0000	89.0000	22.0000	6.0000	81.0000	12.0000	14.0000	53.0000	77.0000	7.0000	29.0000	0.0000	1508.0000	0.0000	39.0000	241.0000	13.0000	18.0000	107.0000	74.0000	5.0000	29.0000	21.0000	27.0000	12.0000	35.0000	28.0000	19.0000	18.0000	7.0000	77.0000	12.0000	29.0000	12.0000	26.0000	6.0000	25.0000	31.0000	38.0000	103.0000	13.0000	19.0000	52.0000	22.0000	24.0000	23.0000	21.0000	13.0000	19.0000	6.0000	17.0000	8.0000	28.0000	17.0000	21.0000	30.0000	14.0000	24.0000	13.0000	23.0000	15.0000	15.0000	22.0000	22.0000	3.0000	107.0000	16.0000	13.0000	10.0000	13.0000	10.0000	8.0000	7.0000	56.0000	116.0000	36.0000	14.0000	24.0000	11.0000	25.0000	5.0000	35.0000	11.0000	13.0000	8.0000	12.0000	15.0000	21.0000	52.0000	10.0000	28.0000	12.0000	264.0000	229.0000	18.0000	16.0000	18.0000	13.0000	120.0000	5.0000	2.0000	11.0000	63.0000	4.0000	4.0000	10.0000	26.0000	9.0000	7.0000	30.0000	31.0000	77.0000	83.0000	3.0000	7.0000	5.0000	6.0000	10.0000	44.0000	11.0000	123.0000	102.0000	8.0000	17.0000	12.0000	10.0000	77.0000	12.0000	5.0000	12.0000	9.0000	7.0000	56.0000	114.0000	125.0000	138.0000	3.0000	6.0000	3.0000	89.0000	79.0000	13.0000	13.0000	11.0000	60.0000	105.0000	63.0000	14.0000	62.0000	16.0000	37.0000	52.0000	76.0000	9.0000	10.0000	16.0000	65.0000	108.0000	14.0000	12.0000	15.0000	26.0000	8.0000	34.0000	9.0000	2.0000	117.0000	14.0000	113.0000	11.0000	35.0000	19.0000	24.0000	6.0000	39.0000	3.0000	100.0000	69.0000	11.0000	62.0000	94.0000	11.0000	1.0000	140.0000	15.0000	11.0000	17.0000	8.0000	4.0000	10.0000	14.0000	7.0000	5.0000	11.0000	7.0000	2.0000	75.0000	114.0000	0.0000	38.0000	4.0000	46.0000	2.0000	32.0000	88.0000	24.0000	10.0000	1.0000	7.0000	20.0000	31.0000	2.0000	67.0000	21.0000	4.0000	36.0000	8.0000	49.0000	0.0000	9.0000	8.0000	24.0000	39.0000	5.0000	0.0000	0.0000	0.0000	0.0000	0.0000	0.0000	0.0000	0.0000	0.0000	0.0000	0.0000	0.0000	0.0000	0.0000	0.0000	1.0000	0.0000	0.0000	0.0000	0.0000	0.0000	0.0000	0.0000	0.0000	0.0000	0.0000	0.0000	0.0000	0.0000	0.0000	0.0000	0.0000	0.0000	0.0000	0.0000	0.0000	0.0000	0.0000	0.0000	0.0000	0.0000	0.0000	0.0000	0.0000	0.0000	0.0000	0.0000	0.0000	0.0000	0.0000	0.0000	0.0000	0.0000	0.0000	0.0000	0.0000	0.0000	0.0000	0.0000	0.0000	0.0000	0.0000	0.0000	0.0000	0.0000	0.0000	0.0000	0.0000	0.0000	0.0000	0.0000	0.0000	0.0000	0.0000	0.0000	0.0000	0.0000	0.0000	0.0000	0.0000	0.0000	0.0000	0.0000	0.0000	0.0000	0.0000	0.0000	0.0000	0.0000	0.0000	0.0000	0.0000	0.0000	0.0000	0.0000	0.0000	0.0000	0.0000	0.0000	0.0000	0.0000	0.0000	0.0000	0.0000	0.0000	0.0000	0.0000	0.0000	0.0000	0.0000	0.0000	0.0000	0.0000	0.0000	0.0000	0.0000	0.0000	0.0000	0.0000	0.0000	0.0000	0.0000	0.0000	0.0000	0.0000	0.0000	0.0000	0.0000	0.0000	0.0000	0.0000	0.0000	0.0000	0.0000	0.0000	0.0000	0.0000	0.0000	0.0000	0.0000	0.0000	0.0000	0.0000	0.0000	0.0000	0.0000	0.0000	0.0000	0.0000	0.0000	0.0000	0.0000	0.0000	0.0000	0.0000	0.0000	0.0000	0.0000	0.0000	0.0000	0.0000	0.0000	0.0000	0.0000	0.0000	0.0000	0.0000	0.0000	0.0000	0.0000	0.0000	0.0000	0.0000	0.0000	0.0000	0.0000	0.0000	0.0000	0.0000	0.0000	0.0000	0.0000	0.0000	0.0000	0.0000	0.0000	0.0000	0.0000	0.0000	0.0000	0.0000	0.0000	0.0000	0.0000	0.0000	0.0000	0.0000	0.0000	0.0000	0.0000	0.0000	0.0000	0.0000	0.0000	0.0000	0.0000	0.0000	0.0000	0.0000	0.0000	0.0000	0.0000	0.0000	0.0000	0.0000	0.0000	0.0000	0.0000	0.0000	0.0000	0.0000	0.0000	0.0000	0.0000	0.0000	0.0000	0.0000	0.0000	0.0000	0.0000	0.0000	0.0000	0.0000	0.0000	0.0000	0.0000	0.0000	0.0000	0.0000	0.0000	0.0000	0.0000	0.0000	0.0000	0.0000	0.0000	0.0000	0.0000	0.0000	0.0000	0.0000	0.0000	0.0000	0.0000	0.0000	0.0000	0.0000	0.0000	0.0000	0.0000	0.0000	0.0000	0.0000	0.0000	0.0000	0.0000	0.0000	0.0000	0.0000	0.0000	0.0000	0.0000	0.0000	0.0000	0.0000	0.0000	0.0000	0.0000	0.0000	0.0000	0.0000	0.0000	0.0000
REACTIVITY:73	0.0000	0.0000	0.0000	0.0000	0.0000	0.0000	0.0000	0.0000	0.0000	0.0000	0.0000	0.0000	0.0000	0.0000	0.0000	0.0000	0.0000	2.0000	32.0000	0.0000	180.0000	28.0000	447.0000	56.0000	8.0000	29.0000	31.0000	10.0000	37.0000	66.0000	11.0000	25.0000	18.0000	296.0000	25.0000	18.0000	20.0000	30.0000	30.0000	17.0000	40.0000	12.0000	17.0000	13.0000	23.0000	12.0000	42.0000	9.0000	21.0000	28.0000	9.0000	8.0000	17.0000	40.0000	64.0000	14.0000	23.0000	18.0000	293.0000	270.0000	59.0000	25.0000	207.0000	35.0000	32.0000	81.0000	119.0000	53.0000	84.0000	111.0000	0.0000	3763.0000	0.0000	34.0000	30.0000	18.0000	101.0000	277.0000	25.0000	67.0000	32.0000	55.0000	37.0000	151.0000	117.0000	45.0000	40.0000	24.0000	219.0000	47.0000	53.0000	43.0000	96.0000	32.0000	94.0000	70.0000	96.0000	262.0000	36.0000	54.0000	124.0000	62.0000	36.0000	58.0000	47.0000	21.0000	21.0000	19.0000	40.0000	30.0000	45.0000	35.0000	22.0000	73.0000	44.0000	37.0000	44.0000	43.0000	33.0000	30.0000	31.0000	45.0000	15.0000	312.0000	34.0000	17.0000	22.0000	19.0000	15.0000	25.0000	26.0000	131.0000	391.0000	79.0000	23.0000	50.0000	16.0000	55.0000	20.0000	115.0000	10.0000	32.0000	26.0000	26.0000	30.0000	54.0000	139.0000	15.0000	47.0000	46.0000	674.0000	631.0000	37.0000	33.0000	49.0000	59.0000	284.0000	5.0000	17.0000	38.0000	184.0000	29.0000	27.0000	18.0000	58.0000	15.0000	25.0000	59.0000	76.0000	134.0000	198.0000	17.0000	31.0000	8.0000	20.0000	38.0000	106.0000	20.0000	382.0000	259.0000	32.0000	28.0000	29.0000	14.0000	167.0000	30.0000	25.0000	26.0000	42.0000	35.0000	143.0000	276.0000	347.0000	362.0000	9.0000	14.0000	14.0000	221.0000	189.0000	40.0000	33.0000	40.0000	160.0000	252.0000	152.0000	13.0000	157.0000	38.0000	107.0000	140.0000	185.0000	37.0000	45.0000	61.0000	175.0000	283.0000	19.0000	25.0000	28.0000	76.0000	15.0000	103.0000	29.0000	15.0000	242.0000	27.0000	222.0000	32.0000	94.0000	44.0000	107.0000	25.0000	95.0000	10.0000	220.0000	192.0000	27.0000	150.0000	256.0000	26.0000	14.0000	396.0000	36.0000	16.0000	26.0000	23.0000	31.0000	19.0000	12.0000	12.0000	6.0000	24.0000	21.0000	14.0000	138.0000	248.0000	13.0000	79.0000	7.0000	126.0000	4.0000	69.0000	207.0000	70.0000	19.0000	10.0000	13.0000	30.0000	49.0000	12.0000	181.0000	26.0000	11.0000	58.0000	8.0000	107.0000	7.0000	16.0000	34.0000	82.0000	150.0000	7.0000	0.0000	0.0000	0.0000	0.0000	0.0000	0.0000	0.0000	0.0000	0.0000	0.0000	1.0000	0.0000	2.0000	0.0000	1.0000	1.0000	1.0000	0.0000	0.0000	0.0000	0.0000	0.0000	0.0000	0.0000	0.0000	0.0000	0.0000	0.0000	0.0000	0.0000	0.0000	0.0000	0.0000	0.0000	0.0000	0.0000	0.0000	0.0000	0.0000	0.0000	0.0000	0.0000	0.0000	0.0000	0.0000	0.0000	0.0000	0.0000	0.0000	0.0000	0.0000	0.0000	0.0000	0.0000	0.0000	0.0000	0.0000	0.0000	0.0000	0.0000	0.0000	0.0000	0.0000	0.0000	0.0000	0.0000	0.0000	0.0000	0.0000	0.0000	0.0000	0.0000	0.0000	0.0000	0.0000	0.0000	0.0000	0.0000	0.0000	0.0000	0.0000	0.0000	0.0000	0.0000	0.0000	0.0000	0.0000	0.0000	0.0000	0.0000	0.0000	0.0000	0.0000	0.0000	0.0000	0.0000	0.0000	0.0000	0.0000	0.0000	0.0000	0.0000	0.0000	0.0000	0.0000	0.0000	0.0000	0.0000	0.0000	0.0000	0.0000	0.0000	0.0000	0.0000	0.0000	0.0000	0.0000	0.0000	0.0000	0.0000	0.0000	0.0000	0.0000	0.0000	0.0000	0.0000	0.0000	0.0000	0.0000	0.0000	0.0000	0.0000	0.0000	0.0000	0.0000	0.0000	0.0000	0.0000	0.0000	0.0000	0.0000	0.0000	0.0000	0.0000	0.0000	0.0000	0.0000	0.0000	0.0000	0.0000	0.0000	0.0000	0.0000	0.0000	0.0000	0.0000	0.0000	0.0000	0.0000	0.0000	0.0000	0.0000	0.0000	0.0000	0.0000	0.0000	0.0000	0.0000	0.0000	0.0000	0.0000	0.0000	0.0000	0.0000	0.0000	0.0000	0.0000	0.0000	0.0000	0.0000	0.0000	0.0000	0.0000	0.0000	0.0000	0.0000	0.0000	0.0000	0.0000	0.0000	0.0000	0.0000	0.0000	0.0000	0.0000	0.0000	0.0000	0.0000	0.0000	0.0000	0.0000	0.0000	0.0000	0.0000	0.0000	0.0000	0.0000	0.0000	0.0000	0.0000	0.0000	0.0000	0.0000	0.0000	0.0000	0.0000	0.0000	0.0000	0.0000	0.0000	0.0000	0.0000	0.0000	0.0000	0.0000	0.0000	0.0000	0.0000	0.0000	0.0000	0.0000	0.0000	0.0000	0.0000	0.0000	0.0000	0.0000	0.0000	0.0000	0.0000	0.0000	0.0000	0.0000	0.0000	0.0000	0.0000	0.0000	0.0000	0.0000	0.0000	0.0000	0.0000	0.0000	0.0000	0.0000	0.0000	0.0000	0.0000	0.0000	0.0000	0.0000	0.0000	0.0000	0.0000	0.0000	0.0000	0.0000	0.0000	0.0000	0.0000	0.0000	0.0000	0.0000	0.0000	0.0000	0.0000	0.0000	0.0000	0.0000	0.0000	0.0000	0.0000	0.0000
REACTIVITY:74	0.0000	0.0000	0.0000	0.0000	0.0000	0.0000	0.0000	0.0000	0.0000	0.0000	0.0000	0.0000	0.0000	0.0000	0.0000	0.0000	0.0000	1.0000	16.0000	7.0000	112.0000	15.0000	235.0000	35.0000	7.0000	16.0000	7.0000	7.0000	49.0000	43.0000	4.0000	15.0000	4.0000	168.0000	12.0000	17.0000	11.0000	16.0000	24.0000	7.0000	27.0000	3.0000	15.0000	15.0000	12.0000	14.0000	39.0000	11.0000	14.0000	33.0000	12.0000	7.0000	4.0000	21.0000	31.0000	14.0000	16.0000	16.0000	166.0000	173.0000	20.0000	27.0000	132.0000	21.0000	13.0000	71.0000	77.0000	12.0000	46.0000	31.0000	39.0000	0.0000	2383.0000	0.0000	34.0000	21.0000	169.0000	176.0000	18.0000	63.0000	27.0000	19.0000	22.0000	94.0000	59.0000	25.0000	22.0000	10.0000	139.0000	17.0000	28.0000	10.0000	54.0000	16.0000	76.0000	48.0000	45.0000	132.0000	29.0000	27.0000	57.0000	27.0000	31.0000	27.0000	27.0000	25.0000	21.0000	9.0000	36.0000	23.0000	35.0000	17.0000	15.0000	66.0000	19.0000	24.0000	28.0000	29.0000	18.0000	30.0000	23.0000	31.0000	11.0000	218.0000	22.0000	8.0000	21.0000	19.0000	8.0000	7.0000	14.0000	82.0000	243.0000	31.0000	12.0000	40.0000	9.0000	29.0000	8.0000	75.0000	15.0000	18.0000	13.0000	14.0000	19.0000	28.0000	81.0000	11.0000	17.0000	22.0000	413.0000	424.0000	34.0000	30.0000	29.0000	21.0000	172.0000	14.0000	10.0000	28.0000	100.0000	12.0000	20.0000	13.0000	42.0000	12.0000	6.0000	35.0000	55.0000	101.0000	120.0000	13.0000	10.0000	11.0000	12.0000	29.0000	64.0000	12.0000	232.0000	173.0000	20.0000	13.0000	24.0000	17.0000	140.0000	19.0000	16.0000	19.0000	36.0000	20.0000	100.0000	127.0000	225.0000	237.0000	9.0000	10.0000	8.0000	150.0000	129.0000	22.0000	20.0000	12.0000	94.0000	146.0000	91.0000	18.0000	101.0000	25.0000	65.0000	78.0000	96.0000	16.0000	11.0000	46.0000	100.0000	143.0000	19.0000	10.0000	16.0000	53.0000	5.0000	57.0000	10.0000	15.0000	159.0000	21.0000	157.0000	21.0000	72.0000	23.0000	52.0000	14.0000	63.0000	11.0000	143.0000	106.0000	17.0000	111.0000	171.0000	21.0000	17.0000	226.0000	14.0000	14.0000	28.0000	16.0000	18.0000	12.0000	16.0000	8.0000	1.0000	19.0000	13.0000	5.0000	94.0000	155.0000	6.0000	37.0000	3.0000	77.0000	5.0000	44.0000	110.0000	48.0000	8.0000	5.0000	22.0000	19.0000	49.0000	5.0000	132.0000	20.0000	13.0000	66.0000	7.0000	72.0000	8.0000	14.0000	19.0000	29.0000	90.0000	6.0000	0.0000	0.0000	0.0000	0.0000	0.0000	0.0000	0.0000	0.0000	0.0000	0.0000	0.0000	0.0000	0.0000	0.0000	1.0000	0.0000	1.0000	0.0000	0.0000	0.0000	0.0000	0.0000	0.0000	0.0000	0.0000	0.0000	0.0000	0.0000	0.0000	0.0000	0.0000	0.0000	0.0000	0.0000	0.0000	0.0000	0.0000	0.0000	0.0000	0.0000	0.0000	0.0000	0.0000	0.0000	0.0000	0.0000	0.0000	0.0000	0.0000	0.0000	0.0000	0.0000	0.0000	0.0000	0.0000	0.0000	0.0000	0.0000	0.0000	0.0000	0.0000	0.0000	0.0000	0.0000	0.0000	0.0000	0.0000	0.0000	0.0000	0.0000	0.0000	0.0000	0.0000	0.0000	0.0000	0.0000	0.0000	0.0000	0.0000	0.0000	0.0000	0.0000	0.0000	0.0000	0.0000	0.0000	0.0000	0.0000	0.0000	0.0000	0.0000	0.0000	0.0000	0.0000	0.0000	0.0000	0.0000	0.0000	0.0000	0.0000	0.0000	0.0000	0.0000	0.0000	0.0000	0.0000	0.0000	0.0000	0.0000	0.0000	0.0000	0.0000	0.0000	0.0000	0.0000	0.0000	0.0000	0.0000	0.0000	0.0000	0.0000	0.0000	0.0000	0.0000	0.0000	0.0000	0.0000	0.0000	0.0000	0.0000	0.0000	0.0000	0.0000	0.0000	0.0000	0.0000	0.0000	0.0000	0.0000	0.0000	0.0000	0.0000	0.0000	0.0000	0.0000	0.0000	0.0000	0.0000	0.0000	0.0000	0.0000	0.0000	0.0000	0.0000	0.0000	0.0000	0.0000	0.0000	0.0000	0.0000	0.0000	0.0000	0.0000	0.0000	0.0000	0.0000	0.0000	0.0000	0.0000	0.0000	0.0000	0.0000	0.0000	0.0000	0.0000	0.0000	0.0000	0.0000	0.0000	0.0000	0.0000	0.0000	0.0000	0.0000	0.0000	0.0000	0.0000	0.0000	0.0000	0.0000	0.0000	0.0000	0.0000	0.0000	0.0000	0.0000	0.0000	0.0000	0.0000	0.0000	0.0000	0.0000	0.0000	0.0000	0.0000	0.0000	0.0000	0.0000	0.0000	0.0000	0.0000	0.0000	0.0000	0.0000	0.0000	0.0000	0.0000	0.0000	0.0000	0.0000	0.0000	0.0000	0.0000	0.0000	0.0000	0.0000	0.0000	0.0000	0.0000	0.0000	0.0000	0.0000	0.0000	0.0000	0.0000	0.0000	0.0000	0.0000	0.0000	0.0000	0.0000	0.0000	0.0000	0.0000	0.0000	0.0000	0.0000	0.0000	0.0000	0.0000	0.0000	0.0000	0.0000	0.0000	0.0000	0.0000	0.0000	0.0000	0.0000	0.0000	0.0000	0.0000	0.0000	0.0000	0.0000	0.0000	0.0000	0.0000	0.0000	0.0000	0.0000	0.0000	0.0000	0.0000	0.0000	0.0000	0.0000	0.0000	0.0000	0.0000	0.0000	0.0000	0.0000
REACTIVITY:75	0.0000	0.0000	0.0000	0.0000	0.0000	0.0000	0.0000	0.0000	0.0000	0.0000	0.0000	0.0000	0.0000	0.0000	0.0000	0.0000	0.0000	13.0000	210.0000	61.0000	827.0000	136.0000	1877.0000	213.0000	42.0000	131.0000	68.0000	68.0000	161.0000	286.0000	62.0000	96.0000	79.0000	1296.0000	110.0000	76.0000	78.0000	112.0000	121.0000	63.0000	161.0000	77.0000	79.0000	108.0000	86.0000	66.0000	211.0000	112.0000	95.0000	200.0000	57.0000	52.0000	44.0000	159.0000	279.0000	90.0000	85.0000	92.0000	995.0000	1088.0000	159.0000	143.0000	953.0000	178.0000	117.0000	797.0000	944.0000	76.0000	256.0000	228.0000	241.0000	34.0000	0.0000	16769.0000	0.0000	124.0000	412.0000	539.0000	81.0000	314.0000	147.0000	145.0000	85.0000	550.0000	362.0000	119.0000	157.0000	97.0000	797.0000	120.0000	179.0000	83.0000	255.0000	74.0000	478.0000	351.0000	294.0000	953.0000	141.0000	185.0000	481.0000	214.0000	182.0000	195.0000	189.0000	132.0000	145.0000	108.0000	170.0000	163.0000	306.0000	171.0000	191.0000	478.0000	168.0000	190.0000	185.0000	184.0000	153.0000	166.0000	171.0000	156.0000	55.0000	1502.0000	196.0000	83.0000	133.0000	125.0000	61.0000	114.0000	110.0000	580.0000	1593.0000	360.0000	77.0000	227.0000	60.0000	234.0000	79.0000	477.0000	109.0000	154.0000	98.0000	91.0000	122.0000	229.0000	690.0000	65.0000	179.0000	170.0000	2962.0000	2894.0000	223.0000	141.0000	185.0000	188.0000	1327.0000	57.0000	56.0000	180.0000	729.0000	102.0000	111.0000	101.0000	319.0000	66.0000	63.0000	275.0000	359.0000	786.0000	794.0000	68.0000	120.0000	78.0000	77.0000	169.0000	404.0000	84.0000	1547.0000	1107.0000	165.0000	144.0000	77.0000	73.0000	1019.0000	121.0000	110.0000	162.0000	212.0000	126.0000	654.0000	1205.0000	1574.0000	1629.0000	67.0000	76.0000	46.0000	1008.0000	813.0000	148.0000	171.0000	185.0000	696.0000	1058.0000	639.0000	87.0000	713.0000	161.0000	517.0000	647.0000	767.0000	106.0000	150.0000	250.0000	721.0000	1202.0000	99.0000	157.0000	156.0000	449.0000	51.0000	473.0000	111.0000	44.0000	1227.0000	94.0000	1008.0000	121.0000	555.0000	136.0000	424.0000	124.0000	436.0000	55.0000	1012.0000	807.0000	123.0000	780.0000	1075.0000	116.0000	53.0000	1571.0000	147.0000	90.0000	180.0000	95.0000	87.0000	109.0000	110.0000	79.0000	40.0000	142.0000	106.0000	34.0000	690.0000	1142.0000	26.0000	339.0000	33.0000	483.0000	56.0000	313.0000	798.0000	346.0000	72.0000	28.0000	87.0000	192.0000	367.0000	35.0000	805.0000	128.0000	82.0000	386.0000	51.0000	567.0000	41.0000	96.0000	88.0000	241.0000	672.0000	39.0000	1.0000	1.0000	0.0000	1.0000	0.0000	0.0000	1.0000	1.0000	0.0000	0.0000	2.0000	1.0000	2.0000	5.0000	2.0000	2.0000	1.0000	0.0000	0.0000	0.0000	0.0000	0.0000	0.0000	0.0000	0.0000	0.0000	0.0000	0.0000	0.0000	0.0000	0.0000	0.0000	0.0000	0.0000	0.0000	0.0000	0.0000	0.0000	0.0000	0.0000	0.0000	0.0000	0.0000	0.0000	0.0000	0.0000	0.0000	0.0000	0.0000	0.0000	0.0000	0.0000	0.0000	0.0000	0.0000	0.0000	0.0000	0.0000	0.0000	0.0000	0.0000	0.0000	0.0000	0.0000	0.0000	0.0000	0.0000	0.0000	0.0000	0.0000	0.0000	0.0000	0.0000	0.0000	0.0000	0.0000	0.0000	0.0000	0.0000	0.0000	0.0000	0.0000	0.0000	0.0000	0.0000	0.0000	0.0000	0.0000	0.0000	0.0000	0.0000	0.0000	0.0000	0.0000	0.0000	0.0000	0.0000	0.0000	0.0000	0.0000	0.0000	0.0000	0.0000	0.0000	0.0000	0.0000	0.0000	0.0000	0.0000	0.0000	0.0000	0.0000	0.0000	0.0000	0.0000	0.0000	0.0000	0.0000	0.0000	0.0000	0.0000	0.0000	0.0000	0.0000	0.0000	0.0000	0.0000	0.0000	0.0000	0.0000	0.0000	0.0000	0.0000	0.0000	0.0000	0.0000	0.0000	0.0000	0.0000	0.0000	0.0000	0.0000	0.0000	0.0000	0.0000	0.0000	0.0000	0.0000	0.0000	0.0000	0.0000	0.0000	0.0000	0.0000	0.0000	0.0000	0.0000	0.0000	0.0000	0.0000	0.0000	0.0000	0.0000	0.0000	0.0000	0.0000	0.0000	0.0000	0.0000	0.0000	0.0000	0.0000	0.0000	0.0000	0.0000	0.0000	0.0000	0.0000	0.0000	0.0000	0.0000	0.0000	0.0000	0.0000	0.0000	0.0000	0.0000	0.0000	0.0000	0.0000	0.0000	0.0000	0.0000	0.0000	0.0000	0.0000	0.0000	0.0000	0.0000	0.0000	0.0000	0.0000	0.0000	0.0000	0.0000	0.0000	0.0000	0.0000	0.0000	0.0000	0.0000	0.0000	0.0000	0.0000	0.0000	0.0000	0.0000	0.0000	0.0000	0.0000	0.0000	0.0000	0.0000	0.0000	0.0000	0.0000	0.0000	0.0000	0.0000	0.0000	0.0000	0.0000	0.0000	0.0000	0.0000	0.0000	0.0000	0.0000	0.0000	0.0000	0.0000	0.0000	0.0000	0.0000	0.0000	0.0000	0.0000	0.0000	0.0000	0.0000	0.0000	0.0000	0.0000	0.0000	0.0000	0.0000	0.0000	0.0000	0.0000	0.0000	0.0000	0.0000	0.0000	0.0000	0.0000	0.0000	0.0000	0.0000	0.0000	0.0000	0.0000	0.0000	0.0000	0.0000	0.0000	0.0000	0.0000	0.0000	0.0000	0.0000	0.0000	0.0000	0.0000
REACTIVITY:76	0.0000	0.0000	0.0000	0.0000	0.0000	0.0000	0.0000	0.0000	0.0000	0.0000	0.0000	0.0000	0.0000	0.0000	0.0000	0.0000	0.0000	3.0000	17.0000	17.0000	91.0000	20.0000	206.0000	34.0000	9.0000	17.0000	15.0000	12.0000	20.0000	38.0000	6.0000	5.0000	8.0000	143.0000	8.0000	20.0000	7.0000	13.0000	14.0000	6.0000	14.0000	16.0000	19.0000	10.0000	11.0000	10.0000	23.0000	10.0000	18.0000	30.0000	14.0000	12.0000	4.0000	30.0000	36.0000	16.0000	12.0000	15.0000	93.0000	127.0000	26.0000	14.0000	92.0000	28.0000	15.0000	97.0000	110.0000	13.0000	23.0000	21.0000	13.0000	30.0000	34.0000	0.0000	1984.0000	0.0000	183.0000	100.0000	11.0000	63.0000	22.0000	32.0000	14.0000	56.0000	59.0000	13.0000	26.0000	16.0000	96.0000	9.0000	19.0000	10.0000	35.0000	9.0000	71.0000	32.0000	42.0000	96.0000	17.0000	32.0000	43.0000	27.0000	21.0000	28.0000	27.0000	20.0000	11.0000	11.0000	24.0000	18.0000	35.0000	11.0000	26.0000	52.0000	11.0000	38.0000	23.0000	32.0000	10.0000	38.0000	18.0000	14.0000	9.0000	155.0000	20.0000	7.0000	17.0000	12.0000	6.0000	9.0000	17.0000	66.0000	194.0000	41.0000	6.0000	18.0000	6.0000	21.0000	12.0000	47.0000	14.0000	22.0000	7.0000	14.0000	22.0000	24.0000	79.0000	5.0000	19.0000	37.0000	329.0000	351.0000	24.0000	25.0000	21.0000	18.0000	156.0000	5.0000	6.0000	15.0000	102.0000	18.0000	11.0000	15.0000	41.0000	7.0000	4.0000	22.0000	42.0000	74.0000	112.0000	5.0000	16.0000	10.0000	12.0000	29.0000	51.0000	9.0000	182.0000	126.0000	20.0000	25.0000	9.0000	17.0000	108.0000	21.0000	13.0000	26.0000	34.0000	15.0000	99.0000	136.0000	178.0000	176.0000	3.0000	4.0000	8.0000	117.0000	93.0000	20.0000	14.0000	24.0000	70.0000	164.0000	64.0000	11.0000	73.0000	22.0000	68.0000	77.0000	94.0000	19.0000	19.0000	24.0000	91.0000	145.0000	21.0000	16.0000	10.0000	46.0000	7.0000	70.0000	11.0000	7.0000	141.0000	17.0000	116.0000	13.0000	55.0000	20.0000	57.0000	16.0000	41.0000	6.0000	86.0000	95.0000	16.0000	84.0000	123.0000	15.0000	7.0000	181.0000	18.0000	11.0000	21.0000	9.0000	12.0000	12.0000	5.0000	16.0000	4.0000	14.0000	14.0000	1.0000	92.0000	145.0000	3.0000	42.0000	3.0000	60.0000	5.0000	26.0000	95.0000	23.0000	10.0000	8.0000	4.0000	14.0000	47.0000	4.0000	94.0000	19.0000	8.0000	61.0000	9.0000	52.0000	8.0000	16.0000	7.0000	22.0000	83.0000	7.0000	0.0000	0.0000	0.0000	0.0000	0.0000	0.0000	0.0000	0.0000	0.0000	0.0000	1.0000	0.0000	3.0000	0.0000	0.0000	1.0000	0.0000	0.0000	0.0000	0.0000	0.0000	0.0000	0.0000	0.0000	0.0000	0.0000	0.0000	0.0000	0.0000	0.0000	0.0000	0.0000	0.0000	0.0000	0.0000	0.0000	0.0000	0.0000	0.0000	0.0000	0.0000	0.0000	0.0000	0.0000	0.0000	0.0000	0.0000	0.0000	0.0000	0.0000	0.0000	0.0000	0.0000	0.0000	0.0000	0.0000	0.0000	0.0000	0.0000	0.0000	0.0000	0.0000	0.0000	0.0000	0.0000	0.0000	0.0000	0.0000	0.0000	0.0000	0.0000	0.0000	0.0000	0.0000	0.0000	0.0000	0.0000	0.0000	0.0000	0.0000	0.0000	0.0000	0.0000	0.0000	0.0000	0.0000	0.0000	0.0000	0.0000	0.0000	0.0000	0.0000	0.0000	0.0000	0.0000	0.0000	0.0000	0.0000	0.0000	0.0000	0.0000	0.0000	0.0000	0.0000	0.0000	0.0000	0.0000	0.0000	0.0000	0.0000	0.0000	0.0000	0.0000	0.0000	0.0000	0.0000	0.0000	0.0000	0.0000	0.0000	0.0000	0.0000	0.0000	0.0000	0.0000	0.0000	0.0000	0.0000	0.0000	0.0000	0.0000	0.0000	0.0000	0.0000	0.0000	0.0000	0.0000	0.0000	0.0000	0.0000	0.0000	0.0000	0.0000	0.0000	0.0000	0.0000	0.0000	0.0000	0.0000	0.0000	0.0000	0.0000	0.0000	0.0000	0.0000	0.0000	0.0000	0.0000	0.0000	0.0000	0.0000	0.0000	0.0000	0.0000	0.0000	0.0000	0.0000	0.0000	0.0000	0.0000	0.0000	0.0000	0.0000	0.0000	0.0000	0.0000	0.0000	0.0000	0.0000	0.0000	0.0000	0.0000	0.0000	0.0000	0.0000	0.0000	0.0000	0.0000	0.0000	0.0000	0.0000	0.0000	0.0000	0.0000	0.0000	0.0000	0.0000	0.0000	0.0000	0.0000	0.0000	0.0000	0.0000	0.0000	0.0000	0.0000	0.0000	0.0000	0.0000	0.0000	0.0000	0.0000	0.0000	0.0000	0.0000	0.0000	0.0000	0.0000	0.0000	0.0000	0.0000	0.0000	0.0000	0.0000	0.0000	0.0000	0.0000	0.0000	0.0000	0.0000	0.0000	0.0000	0.0000	0.0000	0.0000	0.0000	0.0000	0.0000	0.0000	0.0000	0.0000	0.0000	0.0000	0.0000	0.0000	0.0000	0.0000	0.0000	0.0000	0.0000	0.0000	0.0000	0.0000	0.0000	0.0000	0.0000	0.0000	0.0000	0.0000	0.0000	0.0000	0.0000	0.0000	0.0000	0.0000	0.0000	0.0000	0.0000	0.0000	0.0000	0.0000	0.0000	0.0000	0.0000	0.0000	0.0000	0.0000	0.0000	0.0000	0.0000	0.0000	0.0000	0.0000
REACTIVITY:77	0.0000	0.0000	0.0000	0.0000	0.0000	0.0000	0.0000	0.0000	0.0000	0.0000	0.0000	0.0000	0.0000	0.0000	0.0000	0.0000	0.0000	2.0000	41.0000	10.0000	146.0000	31.0000	330.0000	39.0000	12.0000	19.0000	21.0000	12.0000	29.0000	46.0000	8.0000	16.0000	13.0000	234.0000	16.0000	21.0000	14.0000	15.0000	21.0000	25.0000	26.0000	11.0000	16.0000	14.0000	14.0000	20.0000	45.0000	20.0000	11.0000	42.0000	10.0000	9.0000	18.0000	47.0000	40.0000	20.0000	23.0000	24.0000	165.0000	168.0000	16.0000	18.0000	149.0000	21.0000	23.0000	123.0000	141.0000	22.0000	37.0000	33.0000	18.0000	18.0000	21.0000	124.0000	0.0000	3108.0000	0.0000	67.0000	16.0000	114.0000	28.0000	36.0000	25.0000	110.0000	88.0000	27.0000	50.0000	18.0000	143.0000	35.0000	42.0000	18.0000	42.0000	21.0000	132.0000	84.0000	59.0000	187.0000	23.0000	31.0000	62.0000	31.0000	35.0000	48.0000	41.0000	39.0000	28.0000	24.0000	50.0000	28.0000	63.0000	45.0000	32.0000	75.0000	32.0000	35.0000	44.0000	35.0000	17.0000	32.0000	19.0000	27.0000	5.0000	304.0000	32.0000	9.0000	24.0000	25.0000	6.0000	18.0000	15.0000	100.0000	305.0000	72.0000	19.0000	37.0000	8.0000	44.0000	12.0000	87.0000	7.0000	19.0000	14.0000	32.0000	36.0000	35.0000	151.0000	6.0000	33.0000	26.0000	518.0000	589.0000	39.0000	16.0000	26.0000	24.0000	246.0000	9.0000	7.0000	43.0000	122.0000	17.0000	22.0000	19.0000	65.0000	5.0000	8.0000	68.0000	86.0000	157.0000	170.0000	13.0000	27.0000	13.0000	16.0000	28.0000	78.0000	18.0000	287.0000	209.0000	28.0000	27.0000	19.0000	13.0000	186.0000	35.0000	18.0000	29.0000	41.0000	26.0000	145.0000	233.0000	268.0000	315.0000	6.0000	11.0000	15.0000	201.0000	173.0000	24.0000	32.0000	26.0000	101.0000	187.0000	119.0000	21.0000	125.0000	24.0000	147.0000	105.0000	119.0000	25.0000	24.0000	45.0000	135.0000	190.0000	20.0000	19.0000	24.0000	88.0000	17.0000	110.0000	20.0000	13.0000	213.0000	13.0000	211.0000	15.0000	86.0000	33.0000	60.0000	23.0000	80.0000	4.0000	193.0000	148.0000	22.0000	135.0000	178.0000	28.0000	7.0000	308.0000	17.0000	26.0000	27.0000	18.0000	25.0000	23.0000	20.0000	12.0000	5.0000	17.0000	21.0000	5.0000	118.0000	204.0000	3.0000	65.0000	6.0000	84.0000	6.0000	44.0000	131.0000	61.0000	14.0000	5.0000	19.0000	32.0000	79.0000	7.0000	161.0000	17.0000	16.0000	85.0000	8.0000	75.0000	8.0000	10.0000	23.0000	50.0000	117.0000	9.0000	0.0000	0.0000	0.0000	0.0000	0.0000	1.0000	0.0000	0.0000	0.0000	0.0000	0.0000	0.0000	0.0000	0.0000	0.0000	0.0000	2.0000	0.0000	0.0000	0.0000	0.0000	0.0000	0.0000	0.0000	0.0000	0.0000	0.0000	0.0000	0.0000	0.0000	0.0000	0.0000	0.0000	0.0000	0.0000	0.0000	0.0000	0.0000	0.0000	0.0000	0.0000	0.0000	0.0000	0.0000	0.0000	0.0000	0.0000	0.0000	0.0000	0.0000	0.0000	0.0000	0.0000	0.0000	0.0000	0.0000	0.0000	0.0000	0.0000	0.0000	0.0000	0.0000	0.0000	0.0000	0.0000	0.0000	0.0000	0.0000	0.0000	0.0000	0.0000	0.0000	0.0000	0.0000	0.0000	0.0000	0.0000	0.0000	0.0000	0.0000	0.0000	0.0000	0.0000	0.0000	0.0000	0.0000	0.0000	0.0000	0.0000	0.0000	0.0000	0.0000	0.0000	0.0000	0.0000	0.0000	0.0000	0.0000	0.0000	0.0000	0.0000	0.0000	0.0000	0.0000	0.0000	0.0000	0.0000	0.0000	0.0000	0.0000	0.0000	0.0000	0.0000	0.0000	0.0000	0.0000	0.0000	0.0000	0.0000	0.0000	0.0000	0.0000	0.0000	0.0000	0.0000	0.0000	0.0000	0.0000	0.0000	0.0000	0.0000	0.0000	0.0000	0.0000	0.0000	0.0000	0.0000	0.0000	0.0000	0.0000	0.0000	0.0000	0.0000	0.0000	0.0000	0.0000	0.0000	0.0000	0.0000	0.0000	0.0000	0.0000	0.0000	0.0000	0.0000	0.0000	0.0000	0.0000	0.0000	0.0000	0.0000	0.0000	0.0000	0.0000	0.0000	0.0000	0.0000	0.0000	0.0000	0.0000	0.0000	0.0000	0.0000	0.0000	0.0000	0.0000	0.0000	0.0000	0.0000	0.0000	0.0000	0.0000	0.0000	0.0000	0.0000	0.0000	0.0000	0.0000	0.0000	0.0000	0.0000	0.0000	0.0000	0.0000	0.0000	0.0000	0.0000	0.0000	0.0000	0.0000	0.0000	0.0000	0.0000	0.0000	0.0000	0.0000	0.0000	0.0000	0.0000	0.0000	0.0000	0.0000	0.0000	0.0000	0.0000	0.0000	0.0000	0.0000	0.0000	0.0000	0.0000	0.0000	0.0000	0.0000	0.0000	0.0000	0.0000	0.0000	0.0000	0.0000	0.0000	0.0000	0.0000	0.0000	0.0000	0.0000	0.0000	0.0000	0.0000	0.0000	0.0000	0.0000	0.0000	0.0000	0.0000	0.0000	0.0000	0.0000	0.0000	0.0000	0.0000	0.0000	0.0000	0.0000	0.0000	0.0000	0.0000	0.0000	0.0000	0.0000	0.0000	0.0000	0.0000	0.0000	0.0000	0.0000	0.0000	0.0000	0.0000	0.0000	0.0000	0.0000	0.0000	0.0000	0.0000	0.0000	0.0000	0.0000	0.0000	0.0000	0.0000	0.0000	0.0000
REACTIVITY:78	0.0000	0.0000	0.0000	0.0000	0.0000	0.0000	0.0000	0.0000	0.0000	0.0000	0.0000	0.0000	0.0000	0.0000	0.0000	0.0000	0.0000	8.0000	122.0000	34.0000	504.0000	89.0000	1110.0000	127.0000	30.0000	96.0000	69.0000	52.0000	86.0000	179.0000	30.0000	51.0000	30.0000	850.0000	93.0000	45.0000	48.0000	66.0000	106.0000	50.0000	85.0000	54.0000	51.0000	52.0000	54.0000	57.0000	126.0000	70.0000	66.0000	108.0000	35.0000	29.0000	28.0000	127.0000	185.0000	55.0000	65.0000	48.0000	532.0000	549.0000	95.0000	66.0000	534.0000	98.0000	77.0000	490.0000	656.0000	54.0000	129.0000	106.0000	107.0000	101.0000	169.0000	412.0000	183.0000	0.0000	10247.0000	0.0000	33.0000	250.0000	72.0000	99.0000	57.0000	279.0000	275.0000	70.0000	98.0000	65.0000	484.0000	37.0000	120.0000	58.0000	210.0000	51.0000	383.0000	183.0000	179.0000	481.0000	91.0000	135.0000	265.0000	137.0000	120.0000	121.0000	116.0000	86.0000	81.0000	71.0000	138.0000	140.0000	193.0000	92.0000	87.0000	311.0000	112.0000	131.0000	115.0000	118.0000	87.0000	127.0000	85.0000	114.0000	39.0000	910.0000	123.0000	67.0000	54.0000	60.0000	28.0000	57.0000	56.0000	347.0000	984.0000	226.0000	61.0000	150.0000	48.0000	150.0000	33.0000	284.0000	56.0000	101.0000	60.0000	69.0000	64.0000	147.0000	352.0000	33.0000	120.0000	117.0000	1854.0000	1697.0000	128.0000	72.0000	79.0000	127.0000	796.0000	32.0000	54.0000	100.0000	482.0000	65.0000	75.0000	66.0000	203.0000	44.0000	38.0000	163.0000	222.0000	448.0000	516.0000	61.0000	64.0000	35.0000	62.0000	86.0000	255.0000	61.0000	938.0000	683.0000	78.0000	95.0000	58.0000	47.0000	538.0000	82.0000	48.0000	106.0000	130.0000	76.0000	393.0000	694.0000	934.0000	999.0000	29.0000	38.0000	25.0000	612.0000	595.0000	109.0000	91.0000	119.0000	406.0000	657.0000	379.0000	65.0000	442.0000	87.0000	331.0000	348.0000	514.0000	99.0000	84.0000	162.0000	460.0000	693.0000	51.0000	83.0000	94.0000	316.0000	34.0000	335.0000	60.0000	37.0000	752.0000	84.0000	708.0000	88.0000	319.0000	78.0000	256.0000	72.0000	258.0000	34.0000	637.0000	464.0000	63.0000	524.0000	645.0000	62.0000	40.0000	993.0000	82.0000	60.0000	137.0000	49.0000	57.0000	59.0000	70.0000	42.0000	19.0000	101.0000	69.0000	23.0000	405.0000	641.0000	28.0000	208.0000	13.0000	266.0000	29.0000	177.0000	517.0000	211.0000	52.0000	12.0000	53.0000	104.0000	216.0000	29.0000	510.0000	66.0000	48.0000	289.0000	33.0000	341.0000	31.0000	44.0000	73.0000	139.0000	441.0000	22.0000	1.0000	0.0000	0.0000	0.0000	0.0000	1.0000	0.0000	0.0000	4.0000	1.0000	1.0000	0.0000	6.0000	0.0000	1.0000	2.0000	1.0000	0.0000	0.0000	0.0000	0.0000	0.0000	0.0000	0.0000	0.0000	0.0000	0.0000	0.0000	0.0000	0.0000	0.0000	0.0000	0.0000	0.0000	0.0000	0.0000	0.0000	0.0000	0.0000	0.0000	0.0000	0.0000	0.0000	0.0000	0.0000	0.0000	0.0000	0.0000	0.0000	0.0000	0.0000	0.0000	0.0000	0.0000	0.0000	0.0000	0.0000	0.0000	0.0000	0.0000	0.0000	0.0000	0.0000	0.0000	0.0000	0.0000	0.0000	0.0000	0.0000	0.0000	0.0000	0.0000	0.0000	0.0000	0.0000	0.0000	0.0000	0.0000	0.0000	0.0000	0.0000	0.0000	0.0000	0.0000	0.0000	0.0000	0.0000	0.0000	0.0000	0.0000	0.0000	0.0000	0.0000	0.0000	0.0000	0.0000	0.0000	0.0000	0.0000	0.0000	0.0000	0.0000	0.0000	0.0000	0.0000	0.0000	0.0000	0.0000	0.0000	0.0000	0.0000	0.0000	0.0000	0.0000	0.0000	0.0000	0.0000	0.0000	0.0000	0.0000	0.0000	0.0000	0.0000	0.0000	0.0000	0.0000	0.0000	0.0000	0.0000	0.0000	0.0000	0.0000	0.0000	0.0000	0.0000	0.0000	0.0000	0.0000	0.0000	0.0000	0.0000	0.0000	0.0000	0.0000	0.0000	0.0000	0.0000	0.0000	0.0000	0.0000	0.0000	0.0000	0.0000	0.0000	0.0000	0.0000	0.0000	0.0000	0.0000	0.0000	0.0000	0.0000	0.0000	0.0000	0.0000	0.0000	0.0000	0.0000	0.0000	0.0000	0.0000	0.0000	0.0000	0.0000	0.0000	0.0000	0.0000	0.0000	0.0000	0.0000	0.0000	0.0000	0.0000	0.0000	0.0000	0.0000	0.0000	0.0000	0.0000	0.0000	0.0000	0.0000	0.0000	0.0000	0.0000	0.0000	0.0000	0.0000	0.0000	0.0000	0.0000	0.0000	0.0000	0.0000	0.0000	0.0000	0.0000	0.0000	0.0000	0.0000	0.0000	0.0000	0.0000	0.0000	0.0000	0.0000	0.0000	0.0000	0.0000	0.0000	0.0000	0.0000	0.0000	0.0000	0.0000	0.0000	0.0000	0.0000	0.0000	0.0000	0.0000	0.0000	0.0000	0.0000	0.0000	0.0000	0.0000	0.0000	0.0000	0.0000	0.0000	0.0000	0.0000	0.0000	0.0000	0.0000	0.0000	0.0000	0.0000	0.0000	0.0000	0.0000	0.0000	0.0000	0.0000	0.0000	0.0000	0.0000	0.0000	0.0000	0.0000	0.0000	0.0000	0.0000	0.0000	0.0000	0.0000	0.0000	0.0000	0.0000	0.0000	0.0000	0.0000	0.0000	0.0000	0.0000	0.0000	0.0000	0.0000	0.0000	0.0000	0.0000	0.0000
REACTIVITY:79	0.0000	0.0000	0.0000	0.0000	0.0000	0.0000	0.0000	0.0000	0.0000	0.0000	0.0000	0.0000	0.0000	0.0000	0.0000	0.0000	0.0000	13.0000	239.0000	64.0000	915.0000	148.0000	2070.0000	254.0000	59.0000	153.0000	82.0000	75.0000	173.0000	317.0000	73.0000	97.0000	63.0000	1379.0000	115.0000	101.0000	94.0000	126.0000	175.0000	90.0000	117.0000	62.0000	96.0000	88.0000	79.0000	83.0000	238.0000	111.0000	90.0000	217.0000	63.0000	55.0000	65.0000	203.0000	310.0000	108.0000	135.0000	74.0000	1007.0000	994.0000	188.0000	131.0000	899.0000	187.0000	145.0000	815.0000	1149.0000	84.0000	248.0000	218.0000	74.0000	277.0000	176.0000	539.0000	100.0000	67.0000	0.0000	17937.0000	0.0000	366.0000	124.0000	165.0000	81.0000	359.0000	491.0000	113.0000	139.0000	124.0000	781.0000	114.0000	205.0000	109.0000	305.0000	75.0000	699.0000	286.0000	277.0000	905.0000	127.0000	203.0000	498.0000	182.0000	199.0000	227.0000	214.0000	137.0000	193.0000	125.0000	193.0000	194.0000	342.0000	182.0000	156.0000	498.0000	157.0000	196.0000	177.0000	216.0000	157.0000	187.0000	138.0000	164.0000	74.0000	1522.0000	181.0000	104.0000	153.0000	128.0000	72.0000	98.0000	114.0000	610.0000	1841.0000	375.0000	85.0000	209.0000	63.0000	204.0000	83.0000	527.0000	88.0000	167.0000	101.0000	120.0000	143.0000	246.0000	702.0000	65.0000	199.0000	206.0000	2971.0000	2947.0000	242.0000	166.0000	178.0000	226.0000	1445.0000	70.0000	72.0000	165.0000	789.0000	120.0000	95.0000	131.0000	333.0000	77.0000	54.0000	280.0000	450.0000	814.0000	966.0000	58.0000	113.0000	74.0000	78.0000	183.0000	448.0000	86.0000	1558.0000	1201.0000	135.0000	158.0000	78.0000	87.0000	959.0000	151.0000	102.0000	153.0000	243.0000	140.0000	700.0000	1304.0000	1596.0000	1708.0000	72.0000	81.0000	48.0000	1059.0000	899.0000	170.0000	152.0000	167.0000	790.0000	1083.0000	656.0000	93.0000	776.0000	184.0000	568.0000	666.0000	845.0000	124.0000	134.0000	276.0000	741.0000	1293.0000	111.0000	163.0000	135.0000	443.0000	56.0000	476.0000	88.0000	55.0000	1308.0000	86.0000	1190.0000	133.0000	503.0000	163.0000	514.0000	168.0000	486.0000	50.0000	1034.0000	792.0000	101.0000	795.0000	1193.0000	104.0000	43.0000	1721.0000	132.0000	96.0000	204.0000	97.0000	101.0000	139.0000	127.0000	103.0000	28.0000	146.0000	106.0000	50.0000	689.0000	1236.0000	47.0000	379.0000	35.0000	502.0000	61.0000	280.0000	852.0000	355.0000	100.0000	42.0000	97.0000	186.0000	364.0000	44.0000	847.0000	149.0000	69.0000	449.0000	49.0000	585.0000	44.0000	79.0000	131.0000	249.0000	765.0000	49.0000	0.0000	1.0000	0.0000	1.0000	0.0000	1.0000	0.0000	2.0000	2.0000	1.0000	0.0000	2.0000	0.0000	4.0000	1.0000	4.0000	1.0000	1.0000	0.0000	0.0000	0.0000	0.0000	0.0000	0.0000	0.0000	0.0000	0.0000	0.0000	0.0000	0.0000	0.0000	0.0000	0.0000	0.0000	0.0000	0.0000	0.0000	0.0000	0.0000	0.0000	0.0000	0.0000	0.0000	1.0000	0.0000	0.0000	0.0000	0.0000	0.0000	0.0000	0.0000	0.0000	0.0000	0.0000	0.0000	0.0000	0.0000	0.0000	0.0000	0.0000	1.0000	0.0000	0.0000	0.0000	0.0000	0.0000	0.0000	0.0000	0.0000	0.0000	0.0000	0.0000	0.0000	0.0000	0.0000	0.0000	1.0000	0.0000	0.0000	0.0000	0.0000	0.0000	0.0000	0.0000	0.0000	0.0000	0.0000	0.0000	0.0000	0.0000	0.0000	0.0000	0.0000	0.0000	0.0000	0.0000	0.0000	0.0000	0.0000	0.0000	0.0000	0.0000	0.0000	0.0000	0.0000	0.0000	0.0000	0.0000	0.0000	0.0000	0.0000	0.0000	0.0000	0.0000	0.0000	0.0000	0.0000	0.0000	0.0000	0.0000	0.0000	0.0000	0.0000	0.0000	0.0000	0.0000	0.0000	0.0000	0.0000	0.0000	0.0000	0.0000	0.0000	0.0000	0.0000	0.0000	0.0000	0.0000	0.0000	0.0000	0.0000	0.0000	0.0000	0.0000	0.0000	0.0000	0.0000	0.0000	0.0000	0.0000	0.0000	0.0000	0.0000	0.0000	0.0000	0.0000	0.0000	0.0000	0.0000	0.0000	0.0000	0.0000	0.0000	0.0000	0.0000	0.0000	0.0000	0.0000	0.0000	0.0000	0.0000	0.0000	0.0000	0.0000	0.0000	0.0000	0.0000	0.0000	0.0000	0.0000	0.0000	0.0000	0.0000	0.0000	0.0000	0.0000	0.0000	0.0000	0.0000	0.0000	0.0000	0.0000	0.0000	0.0000	0.0000	0.0000	0.0000	0.0000	0.0000	0.0000	0.0000	0.0000	0.0000	0.0000	0.0000	0.0000	0.0000	0.0000	0.0000	0.0000	0.0000	0.0000	0.0000	0.0000	0.0000	0.0000	0.0000	0.0000	0.0000	0.0000	0.0000	0.0000	0.0000	0.0000	0.0000	0.0000	0.0000	0.0000	0.0000	0.0000	0.0000	0.0000	0.0000	0.0000	0.0000	0.0000	0.0000	0.0000	0.0000	0.0000	0.0000	0.0000	0.0000	0.0000	0.0000	0.0000	0.0000	0.0000	0.0000	0.0000	0.0000	0.0000	0.0000	0.0000	0.0000	0.0000	0.0000	0.0000	0.0000	0.0000	0.0000	0.0000	0.0000	0.0000	0.0000	0.0000	0.0000	0.0000	0.0000	0.0000	0.0000	0.0000	0.0000	0.0000	0.0000	0.0000	0.0000	0.0000	0.0000	0.0000	0.0000	0.0000	0.0000
REACTIVITY:80	0.0000	0.0000	0.0000	0.0000	0.0000	0.0000	0.0000	0.0000	0.0000	0.0000	0.0000	0.0000	0.0000	0.0000	0.0000	0.0000	0.0000	1.0000	16.0000	8.0000	109.0000	8.0000	161.0000	29.0000	9.0000	13.0000	8.0000	3.0000	10.0000	16.0000	3.0000	11.0000	2.0000	128.0000	13.0000	9.0000	15.0000	14.0000	14.0000	6.0000	9.0000	8.0000	11.0000	9.0000	2.0000	6.0000	24.0000	17.0000	11.0000	19.0000	8.0000	10.0000	2.0000	25.0000	24.0000	12.0000	12.0000	7.0000	85.0000	70.0000	11.0000	8.0000	52.0000	12.0000	9.0000	59.0000	122.0000	9.0000	26.0000	25.0000	5.0000	25.0000	18.0000	81.0000	11.0000	16.0000	33.0000	0.0000	1469.0000	0.0000	28.0000	21.0000	11.0000	89.0000	57.0000	6.0000	22.0000	8.0000	42.0000	3.0000	15.0000	6.0000	29.0000	5.0000	72.0000	23.0000	18.0000	74.0000	17.0000	10.0000	40.0000	13.0000	15.0000	22.0000	15.0000	15.0000	7.0000	14.0000	25.0000	13.0000	34.0000	9.0000	13.0000	37.0000	22.0000	10.0000	20.0000	18.0000	9.0000	17.0000	18.0000	13.0000	2.0000	139.0000	15.0000	15.0000	11.0000	6.0000	6.0000	16.0000	11.0000	59.0000	153.0000	29.0000	9.0000	22.0000	8.0000	32.0000	8.0000	48.0000	12.0000	18.0000	10.0000	6.0000	8.0000	13.0000	61.0000	8.0000	17.0000	20.0000	208.0000	229.0000	15.0000	11.0000	12.0000	14.0000	98.0000	5.0000	5.0000	8.0000	54.0000	2.0000	9.0000	9.0000	33.0000	7.0000	8.0000	20.0000	33.0000	41.0000	76.0000	10.0000	5.0000	8.0000	8.0000	12.0000	29.0000	6.0000	137.0000	95.0000	18.0000	17.0000	7.0000	5.0000	92.0000	8.0000	8.0000	19.0000	14.0000	7.0000	60.0000	110.0000	148.0000	125.0000	2.0000	2.0000	5.0000	92.0000	68.0000	8.0000	13.0000	20.0000	65.0000	85.0000	37.0000	4.0000	64.0000	8.0000	39.0000	43.0000	67.0000	14.0000	4.0000	21.0000	69.0000	91.0000	3.0000	9.0000	11.0000	35.0000	6.0000	39.0000	14.0000	0.0000	101.0000	13.0000	104.0000	14.0000	44.0000	8.0000	37.0000	14.0000	44.0000	0.0000	66.0000	59.0000	0.0000	50.0000	114.0000	8.0000	8.0000	130.0000	7.0000	15.0000	17.0000	11.0000	14.0000	8.0000	14.0000	6.0000	0.0000	17.0000	11.0000	5.0000	47.0000	94.0000	1.0000	27.0000	5.0000	27.0000	9.0000	16.0000	76.0000	41.0000	7.0000	7.0000	6.0000	15.0000	30.0000	4.0000	66.0000	13.0000	5.0000	40.0000	3.0000	43.0000	1.0000	8.0000	7.0000	15.0000	65.0000	4.0000	0.0000	0.0000	0.0000	0.0000	0.0000	0.0000	0.0000	0.0000	0.0000	0.0000	0.0000	0.0000	0.0000	0.0000	0.0000	0.0000	0.0000	0.0000	0.0000	0.0000	0.0000	0.0000	0.0000	0.0000	0.0000	0.0000	0.0000	0.0000	0.0000	0.0000	0.0000	0.0000	0.0000	0.0000	0.0000	0.0000	0.0000	0.0000	0.0000	0.0000	0.0000	0.0000	0.0000	0.0000	0.0000	0.0000	0.0000	0.0000	0.0000	0.0000	0.0000	0.0000	0.0000	0.0000	0.0000	0.0000	0.0000	0.0000	0.0000	0.0000	0.0000	0.0000	0.0000	0.0000	0.0000	0.0000	0.0000	0.0000	0.0000	0.0000	0.0000	0.0000	0.0000	0.0000	0.0000	0.0000	0.0000	0.0000	0.0000	0.0000	0.0000	0.0000	0.0000	0.0000	0.0000	0.0000	0.0000	0.0000	0.0000	0.0000	0.0000	0.0000	0.0000	0.0000	0.0000	0.0000	0.0000	0.0000	0.0000	0.0000	0.0000	0.0000	0.0000	0.0000	0.0000	0.0000	0.0000	0.0000	0.0000	0.0000	0.0000	0.0000	0.0000	0.0000	0.0000	0.0000	0.0000	0.0000	0.0000	0.0000	0.0000	0.0000	0.0000	0.0000	0.0000	0.0000	0.0000	0.0000	0.0000	0.0000	0.0000	0.0000	0.0000	0.0000	0.0000	0.0000	0.0000	0.0000	0.0000	0.0000	0.0000	0.0000	0.0000	0.0000	0.0000	0.0000	0.0000	0.0000	0.0000	0.0000	0.0000	0.0000	0.0000	0.0000	0.0000	0.0000	0.0000	0.0000	0.0000	0.0000	0.0000	0.0000	0.0000	0.0000	0.0000	0.0000	0.0000	0.0000	0.0000	0.0000	0.0000	0.0000	0.0000	0.0000	0.0000	0.0000	0.0000	0.0000	0.0000	0.0000	0.0000	0.0000	0.0000	0.0000	0.0000	0.0000	0.0000	0.0000	0.0000	0.0000	0.0000	0.0000	0.0000	0.0000	0.0000	0.0000	0.0000	0.0000	0.0000	0.0000	0.0000	0.0000	0.0000	0.0000	0.0000	0.0000	0.0000	0.0000	0.0000	0.0000	0.0000	0.0000	0.0000	0.0000	0.0000	0.0000	0.0000	0.0000	0.0000	0.0000	0.0000	0.0000	0.0000	0.0000	0.0000	0.0000	0.0000	0.0000	0.0000	0.0000	0.0000	0.0000	0.0000	0.0000	0.0000	0.0000	0.0000	0.0000	0.0000	0.0000	0.0000	0.0000	0.0000	0.0000	0.0000	0.0000	0.0000	0.0000	0.0000	0.0000	0.0000	0.0000	0.0000	0.0000	0.0000	0.0000	0.0000	0.0000	0.0000	0.0000	0.0000	0.0000	0.0000	0.0000	0.0000	0.0000	0.0000	0.0000	0.0000	0.0000	0.0000	0.0000	0.0000	0.0000	0.0000	0.0000	0.0000	0.0000	0.0000	0.0000	0.0000	0.0000	0.0000
REACTIVITY:81	0.0000	0.0000	0.0000	0.0000	0.0000	0.0000	0.0000	0.0000	0.0000	0.0000	0.0000	0.0000	0.0000	0.0000	0.0000	0.0000	0.0000	11.0000	105.0000	26.0000	363.0000	74.0000	796.0000	101.0000	26.0000	69.0000	32.0000	27.0000	84.0000	111.0000	38.0000	54.0000	22.0000	567.0000	42.0000	51.0000	45.0000	51.0000	55.0000	41.0000	82.0000	34.0000	50.0000	46.0000	30.0000	48.0000	119.0000	83.0000	59.0000	126.0000	36.0000	22.0000	15.0000	116.0000	171.0000	90.0000	92.0000	29.0000	396.0000	302.0000	48.0000	44.0000	195.0000	65.0000	40.0000	427.0000	370.0000	21.0000	75.0000	90.0000	29.0000	67.0000	63.0000	314.0000	63.0000	114.0000	250.0000	366.0000	0.0000	7397.0000	0.0000	63.0000	53.0000	440.0000	487.0000	42.0000	63.0000	24.0000	185.0000	28.0000	86.0000	25.0000	71.0000	38.0000	465.0000	137.0000	93.0000	238.0000	55.0000	59.0000	158.0000	71.0000	57.0000	78.0000	77.0000	54.0000	67.0000	58.0000	142.0000	104.0000	186.0000	58.0000	70.0000	244.0000	67.0000	72.0000	79.0000	92.0000	68.0000	86.0000	64.0000	75.0000	22.0000	567.0000	112.0000	59.0000	80.0000	43.0000	35.0000	51.0000	51.0000	229.0000	773.0000	136.0000	37.0000	86.0000	28.0000	89.0000	25.0000	226.0000	46.0000	48.0000	50.0000	60.0000	66.0000	100.0000	303.0000	29.0000	75.0000	111.0000	1243.0000	1230.0000	84.0000	53.0000	68.0000	79.0000	545.0000	35.0000	31.0000	82.0000	338.0000	32.0000	46.0000	75.0000	104.0000	34.0000	26.0000	105.0000	177.0000	279.0000	440.0000	45.0000	48.0000	28.0000	43.0000	77.0000	178.0000	36.0000	645.0000	469.0000	60.0000	67.0000	43.0000	35.0000	403.0000	49.0000	46.0000	72.0000	99.0000	79.0000	287.0000	474.0000	668.0000	643.0000	32.0000	29.0000	17.0000	435.0000	413.0000	78.0000	73.0000	89.0000	254.0000	476.0000	281.0000	39.0000	336.0000	81.0000	258.0000	262.0000	304.0000	49.0000	53.0000	112.0000	372.0000	528.0000	64.0000	101.0000	89.0000	209.0000	23.0000	241.0000	32.0000	24.0000	510.0000	42.0000	457.0000	72.0000	229.0000	69.0000	187.0000	56.0000	147.0000	28.0000	469.0000	321.0000	53.0000	348.0000	449.0000	54.0000	23.0000	662.0000	45.0000	34.0000	68.0000	38.0000	43.0000	33.0000	41.0000	33.0000	6.0000	57.0000	47.0000	19.0000	309.0000	548.0000	8.0000	153.0000	10.0000	169.0000	22.0000	109.0000	386.0000	127.0000	27.0000	10.0000	39.0000	84.0000	175.0000	17.0000	334.0000	66.0000	41.0000	128.0000	18.0000	234.0000	31.0000	51.0000	42.0000	117.0000	347.0000	13.0000	0.0000	1.0000	0.0000	0.0000	0.0000	0.0000	1.0000	1.0000	0.0000	0.0000	2.0000	1.0000	1.0000	3.0000	1.0000	0.0000	2.0000	0.0000	0.0000	0.0000	0.0000	0.0000	0.0000	0.0000	0.0000	0.0000	0.0000	0.0000	0.0000	0.0000	0.0000	0.0000	0.0000	0.0000	0.0000	0.0000	0.0000	0.0000	0.0000	0.0000	0.0000	0.0000	0.0000	0.0000	0.0000	0.0000	0.0000	0.0000	0.0000	0.0000	0.0000	0.0000	0.0000	0.0000	0.0000	0.0000	0.0000	0.0000	0.0000	0.0000	0.0000	0.0000	0.0000	0.0000	0.0000	0.0000	0.0000	0.0000	0.0000	0.0000	0.0000	0.0000	0.0000	0.0000	0.0000	0.0000	0.0000	0.0000	0.0000	0.0000	0.0000	0.0000	0.0000	0.0000	0.0000	0.0000	0.0000	0.0000	0.0000	0.0000	0.0000	0.0000	0.0000	0.0000	0.0000	0.0000	0.0000	0.0000	0.0000	0.0000	0.0000	0.0000	0.0000	0.0000	0.0000	0.0000	0.0000	0.0000	0.0000	0.0000	0.0000	0.0000	0.0000	0.0000	0.0000	0.0000	0.0000	0.0000	0.0000	0.0000	0.0000	0.0000	0.0000	0.0000	0.0000	0.0000	0.0000	0.0000	0.0000	0.0000	0.0000	0.0000	0.0000	0.0000	0.0000	0.0000	0.0000	0.0000	0.0000	0.0000	0.0000	0.0000	0.0000	0.0000	0.0000	0.0000	0.0000	0.0000	0.0000	0.0000	0.0000	0.0000	0.0000	0.0000	0.0000	0.0000	0.0000	0.0000	0.0000	0.0000	0.0000	0.0000	0.0000	0.0000	0.0000	0.0000	0.0000	0.0000	0.0000	0.0000	0.0000	0.0000	0.0000	0.0000	0.0000	0.0000	0.0000	0.0000	0.0000	0.0000	0.0000	0.0000	0.0000	0.0000	0.0000	0.0000	0.0000	0.0000	0.0000	0.0000	0.0000	0.0000	0.0000	0.0000	0.0000	0.0000	0.0000	0.0000	0.0000	0.0000	0.0000	0.0000	0.0000	0.0000	0.0000	0.0000	0.0000	0.0000	0.0000	0.0000	0.0000	0.0000	0.0000	0.0000	0.0000	0.0000	0.0000	0.0000	0.0000	0.0000	0.0000	0.0000	0.0000	0.0000	0.0000	0.0000	0.0000	0.0000	0.0000	0.0000	0.0000	0.0000	0.0000	0.0000	0.0000	0.0000	0.0000	0.0000	0.0000	0.0000	0.0000	0.0000	0.0000	0.0000	0.0000	0.0000	0.0000	0.0000	0.0000	0.0000	0.0000	0.0000	0.0000	0.0000	0.0000	0.0000	0.0000	0.0000	0.0000	0.0000	0.0000	0.0000	0.0000	0.0000	0.0000	0.0000	0.0000	0.0000	0.0000	0.0000	0.0000	0.0000	0.0000	0.0000	0.0000	0.0000	0.0000	0.0000	0.0000	0.0000	0.0000	0.0000	0.0000
REACTIVITY:82	0.0000	0.0000	0.0000	0.0000	0.0000	0.0000	0.0000	0.0000	0.0000	0.0000	0.0000	0.0000	0.0000	0.0000	0.0000	0.0000	0.0000	1.0000	22.0000	0.0000	96.0000	18.0000	204.0000	33.0000	4.0000	23.0000	12.0000	11.0000	27.0000	42.0000	13.0000	11.0000	9.0000	133.0000	16.0000	18.0000	14.0000	15.0000	11.0000	8.0000	27.0000	12.0000	16.0000	12.0000	8.0000	8.0000	27.0000	8.0000	12.0000	29.0000	7.0000	8.0000	9.0000	26.0000	30.0000	12.0000	21.0000	8.0000	99.0000	94.0000	25.0000	20.0000	88.0000	14.0000	7.0000	107.0000	110.0000	6.0000	23.0000	38.0000	21.0000	32.0000	27.0000	147.0000	22.0000	28.0000	72.0000	124.0000	28.0000	0.0000	2047.0000	0.0000	15.0000	93.0000	57.0000	10.0000	26.0000	10.0000	93.0000	13.0000	29.0000	9.0000	23.0000	19.0000	103.0000	40.0000	44.0000	90.0000	9.0000	32.0000	41.0000	17.0000	20.0000	30.0000	15.0000	12.0000	26.0000	17.0000	19.0000	24.0000	40.0000	19.0000	21.0000	76.0000	24.0000	29.0000	29.0000	22.0000	18.0000	19.0000	13.0000	18.0000	10.0000	134.0000	36.0000	11.0000	15.0000	14.0000	10.0000	11.0000	10.0000	74.0000	196.0000	35.0000	2.0000	28.0000	14.0000	28.0000	6.0000	44.0000	19.0000	20.0000	10.0000	12.0000	24.0000	33.0000	73.0000	12.0000	16.0000	33.0000	338.0000	357.0000	26.0000	18.0000	14.0000	28.0000	147.0000	5.0000	12.0000	25.0000	89.0000	12.0000	15.0000	22.0000	47.0000	10.0000	4.0000	47.0000	51.0000	74.0000	102.0000	6.0000	16.0000	12.0000	9.0000	28.0000	52.0000	14.0000	180.0000	125.0000	21.0000	30.0000	13.0000	7.0000	104.0000	15.0000	17.0000	19.0000	35.0000	16.0000	79.0000	158.0000	178.0000	180.0000	13.0000	4.0000	3.0000	123.0000	117.0000	25.0000	13.0000	28.0000	79.0000	145.0000	77.0000	9.0000	103.0000	13.0000	75.0000	55.0000	87.0000	25.0000	18.0000	42.0000	79.0000	139.0000	13.0000	14.0000	19.0000	58.0000	5.0000	65.0000	9.0000	3.0000	151.0000	13.0000	125.0000	24.0000	81.0000	14.0000	55.0000	14.0000	58.0000	6.0000	140.0000	95.0000	15.0000	76.0000	111.0000	13.0000	12.0000	209.0000	11.0000	6.0000	10.0000	27.0000	15.0000	11.0000	25.0000	5.0000	2.0000	19.0000	16.0000	3.0000	69.0000	145.0000	1.0000	45.0000	8.0000	57.0000	7.0000	43.0000	88.0000	33.0000	8.0000	2.0000	8.0000	25.0000	37.0000	2.0000	92.0000	12.0000	8.0000	40.0000	4.0000	64.0000	3.0000	15.0000	4.0000	24.0000	79.0000	4.0000	1.0000	0.0000	0.0000	0.0000	0.0000	0.0000	1.0000	0.0000	0.0000	0.0000	0.0000	0.0000	0.0000	0.0000	0.0000	0.0000	0.0000	0.0000	0.0000	0.0000	0.0000	0.0000	0.0000	0.0000	0.0000	0.0000	0.0000	0.0000	0.0000	0.0000	0.0000	0.0000	0.0000	0.0000	0.0000	0.0000	0.0000	0.0000	0.0000	0.0000	0.0000	0.0000	0.0000	0.0000	0.0000	0.0000	0.0000	0.0000	0.0000	0.0000	0.0000	0.0000	0.0000	0.0000	0.0000	0.0000	0.0000	0.0000	0.0000	0.0000	0.0000	0.0000	0.0000	0.0000	0.0000	0.0000	0.0000	0.0000	0.0000	0.0000	0.0000	0.0000	0.0000	0.0000	0.0000	0.0000	0.0000	0.0000	0.0000	0.0000	0.0000	0.0000	0.0000	0.0000	0.0000	0.0000	0.0000	0.0000	0.0000	0.0000	0.0000	0.0000	0.0000	0.0000	0.0000	0.0000	0.0000	0.0000	0.0000	0.0000	0.0000	0.0000	0.0000	0.0000	0.0000	0.0000	0.0000	0.0000	0.0000	0.0000	0.0000	0.0000	0.0000	0.0000	0.0000	0.0000	0.0000	0.0000	0.0000	0.0000	0.0000	0.0000	0.0000	0.0000	0.0000	0.0000	0.0000	0.0000	0.0000	0.0000	0.0000	0.0000	0.0000	0.0000	0.0000	0.0000	0.0000	0.0000	0.0000	0.0000	0.0000	0.0000	0.0000	0.0000	0.0000	0.0000	0.0000	0.0000	0.0000	0.0000	0.0000	0.0000	0.0000	0.0000	0.0000	0.0000	0.0000	0.0000	0.0000	0.0000	0.0000	0.0000	0.0000	0.0000	0.0000	0.0000	0.0000	0.0000	0.0000	0.0000	0.0000	0.0000	0.0000	0.0000	0.0000	0.0000	0.0000	0.0000	0.0000	0.0000	0.0000	0.0000	0.0000	0.0000	0.0000	0.0000	0.0000	0.0000	0.0000	0.0000	0.0000	0.0000	0.0000	0.0000	0.0000	0.0000	0.0000	0.0000	0.0000	0.0000	0.0000	0.0000	0.0000	0.0000	0.0000	0.0000	0.0000	0.0000	0.0000	0.0000	0.0000	0.0000	0.0000	0.0000	0.0000	0.0000	0.0000	0.0000	0.0000	0.0000	0.0000	0.0000	0.0000	0.0000	0.0000	0.0000	0.0000	0.0000	0.0000	0.0000	0.0000	0.0000	0.0000	0.0000	0.0000	0.0000	0.0000	0.0000	0.0000	0.0000	0.0000	0.0000	0.0000	0.0000	0.0000	0.0000	0.0000	0.0000	0.0000	0.0000	0.0000	0.0000	0.0000	0.0000	0.0000	0.0000	0.0000	0.0000	0.0000	0.0000	0.0000	0.0000	0.0000	0.0000	0.0000	0.0000	0.0000	0.0000	0.0000	0.0000	0.0000	0.0000	0.0000	0.0000	0.0000	0.0000	0.0000	0.0000	0.0000	0.0000	0.0000	0.0000	0.0000
REACTIVITY:83	0.0000	0.0000	0.0000	0.0000	0.0000	0.0000	0.0000	0.0000	0.0000	0.0000	0.0000	0.0000	0.0000	0.0000	0.0000	0.0000	0.0000	5.0000	28.0000	10.0000	101.0000	18.0000	214.0000	27.0000	8.0000	16.0000	20.0000	11.0000	29.0000	39.0000	8.0000	10.0000	11.0000	188.0000	16.0000	20.0000	18.0000	10.0000	20.0000	14.0000	39.0000	7.0000	9.0000	11.0000	5.0000	15.0000	26.0000	15.0000	16.0000	28.0000	10.0000	15.0000	13.0000	26.0000	40.0000	9.0000	16.0000	17.0000	156.0000	130.0000	33.0000	11.0000	76.0000	18.0000	18.0000	95.0000	147.0000	10.0000	38.0000	37.0000	27.0000	55.0000	19.0000	145.0000	32.0000	36.0000	99.0000	165.0000	21.0000	63.0000	0.0000	2274.0000	0.0000	63.0000	60.0000	27.0000	24.0000	7.0000	102.0000	15.0000	17.0000	8.0000	42.0000	8.0000	79.0000	40.0000	57.0000	101.0000	22.0000	30.0000	51.0000	20.0000	33.0000	26.0000	27.0000	23.0000	19.0000	13.0000	31.0000	33.0000	43.0000	16.0000	35.0000	64.0000	20.0000	22.0000	30.0000	32.0000	25.0000	25.0000	18.0000	26.0000	7.0000	208.0000	27.0000	20.0000	26.0000	17.0000	12.0000	19.0000	17.0000	82.0000	222.0000	44.0000	14.0000	36.0000	7.0000	29.0000	11.0000	61.0000	16.0000	14.0000	16.0000	17.0000	30.0000	34.0000	76.0000	13.0000	19.0000	23.0000	395.0000	394.0000	25.0000	20.0000	24.0000	27.0000	165.0000	7.0000	12.0000	24.0000	102.0000	13.0000	14.0000	15.0000	37.0000	16.0000	5.0000	29.0000	49.0000	80.0000	111.0000	10.0000	11.0000	7.0000	5.0000	21.0000	57.0000	10.0000	189.0000	124.0000	21.0000	25.0000	14.0000	11.0000	137.0000	15.0000	17.0000	21.0000	26.0000	22.0000	106.0000	169.0000	219.0000	211.0000	8.0000	11.0000	3.0000	150.0000	110.0000	21.0000	36.0000	26.0000	96.0000	137.0000	93.0000	9.0000	99.0000	20.0000	62.0000	81.0000	105.0000	25.0000	17.0000	39.0000	93.0000	177.0000	9.0000	17.0000	14.0000	67.0000	13.0000	61.0000	19.0000	3.0000	155.0000	23.0000	157.0000	13.0000	63.0000	10.0000	74.0000	16.0000	62.0000	10.0000	136.0000	93.0000	20.0000	87.0000	134.0000	18.0000	11.0000	228.0000	24.0000	13.0000	27.0000	11.0000	11.0000	14.0000	16.0000	5.0000	5.0000	19.0000	7.0000	2.0000	108.0000	157.0000	3.0000	67.0000	4.0000	49.0000	8.0000	36.0000	101.0000	39.0000	22.0000	3.0000	9.0000	34.0000	63.0000	11.0000	120.0000	15.0000	10.0000	58.0000	10.0000	56.0000	7.0000	13.0000	12.0000	29.0000	103.0000	2.0000	0.0000	0.0000	0.0000	0.0000	0.0000	0.0000	0.0000	0.0000	0.0000	0.0000	0.0000	1.0000	0.0000	3.0000	0.0000	0.0000	3.0000	0.0000	0.0000	0.0000	0.0000	0.0000	0.0000	0.0000	0.0000	0.0000	0.0000	0.0000	0.0000	0.0000	0.0000	0.0000	0.0000	0.0000	0.0000	0.0000	0.0000	0.0000	0.0000	0.0000	0.0000	0.0000	0.0000	0.0000	0.0000	0.0000	0.0000	0.0000	0.0000	0.0000	0.0000	0.0000	0.0000	0.0000	0.0000	0.0000	0.0000	0.0000	0.0000	0.0000	0.0000	0.0000	0.0000	0.0000	0.0000	0.0000	0.0000	0.0000	0.0000	0.0000	0.0000	0.0000	0.0000	0.0000	0.0000	0.0000	0.0000	0.0000	0.0000	0.0000	0.0000	0.0000	0.0000	0.0000	0.0000	0.0000	0.0000	0.0000	0.0000	0.0000	0.0000	0.0000	0.0000	0.0000	0.0000	0.0000	0.0000	0.0000	0.0000	0.0000	0.0000	0.0000	0.0000	0.0000	0.0000	0.0000	0.0000	0.0000	0.0000	0.0000	0.0000	0.0000	0.0000	0.0000	0.0000	0.0000	0.0000	0.0000	0.0000	0.0000	0.0000	0.0000	0.0000	0.0000	0.0000	0.0000	0.0000	0.0000	0.0000	0.0000	0.0000	0.0000	0.0000	0.0000	0.0000	0.0000	0.0000	0.0000	0.0000	0.0000	0.0000	0.0000	0.0000	0.0000	0.0000	0.0000	0.0000	0.0000	0.0000	0.0000	0.0000	0.0000	0.0000	0.0000	0.0000	0.0000	0.0000	0.0000	0.0000	0.0000	0.0000	0.0000	0.0000	0.0000	0.0000	0.0000	0.0000	0.0000	0.0000	0.0000	0.0000	0.0000	0.0000	0.0000	0.0000	0.0000	0.0000	0.0000	0.0000	0.0000	0.0000	0.0000	0.0000	0.0000	0.0000	0.0000	0.0000	0.0000	0.0000	0.0000	0.0000	0.0000	0.0000	0.0000	0.0000	0.0000	0.0000	0.0000	0.0000	0.0000	0.0000	0.0000	0.0000	0.0000	0.0000	0.0000	0.0000	0.0000	0.0000	0.0000	0.0000	0.0000	0.0000	0.0000	0.0000	0.0000	0.0000	0.0000	0.0000	0.0000	0.0000	0.0000	0.0000	0.0000	0.0000	0.0000	0.0000	0.0000	0.0000	0.0000	0.0000	0.0000	0.0000	0.0000	0.0000	0.0000	0.0000	0.0000	0.0000	0.0000	0.0000	0.0000	0.0000	0.0000	0.0000	0.0000	0.0000	0.0000	0.0000	0.0000	0.0000	0.0000	0.0000	0.0000	0.0000	0.0000	0.0000	0.0000	0.0000	0.0000	0.0000	0.0000	0.0000	0.0000	0.0000	0.0000	0.0000	0.0000	0.0000	0.0000	0.0000	0.0000	0.0000	0.0000	0.0000	0.0000	0.0000	0.0000	0.0000	0.0000	0.0000	0.0000	0.0000
REACTIVITY:84	0.0000	0.0000	0.0000	0.0000	0.0000	0.0000	0.0000	0.0000	0.0000	0.0000	0.0000	0.0000	0.0000	0.0000	0.0000	0.0000	0.0000	2.0000	14.0000	7.0000	88.0000	20.0000	154.0000	30.0000	3.0000	18.0000	7.0000	8.0000	10.0000	32.0000	9.0000	14.0000	4.0000	122.0000	11.0000	9.0000	11.0000	5.0000	17.0000	6.0000	12.0000	3.0000	12.0000	13.0000	4.0000	5.0000	24.0000	13.0000	5.0000	19.0000	11.0000	3.0000	6.0000	20.0000	28.0000	6.0000	15.0000	9.0000	95.0000	105.0000	12.0000	7.0000	65.0000	15.0000	9.0000	61.0000	81.0000	6.0000	22.0000	47.0000	12.0000	37.0000	22.0000	85.0000	14.0000	25.0000	57.0000	81.0000	11.0000	53.0000	15.0000	0.0000	1572.0000	0.0000	63.0000	7.0000	6.0000	12.0000	70.0000	14.0000	10.0000	10.0000	35.0000	8.0000	45.0000	22.0000	15.0000	92.0000	12.0000	25.0000	49.0000	18.0000	26.0000	21.0000	27.0000	13.0000	13.0000	7.0000	28.0000	23.0000	33.0000	19.0000	13.0000	47.0000	13.0000	8.0000	23.0000	18.0000	12.0000	21.0000	23.0000	9.0000	4.0000	138.0000	20.0000	9.0000	15.0000	20.0000	5.0000	11.0000	10.0000	54.0000	157.0000	31.0000	10.0000	15.0000	8.0000	21.0000	10.0000	55.0000	16.0000	12.0000	6.0000	15.0000	12.0000	19.0000	49.0000	3.0000	15.0000	20.0000	271.0000	284.0000	33.0000	12.0000	11.0000	18.0000	134.0000	4.0000	5.0000	18.0000	63.0000	7.0000	18.0000	11.0000	36.0000	6.0000	9.0000	26.0000	42.0000	70.0000	89.0000	8.0000	13.0000	9.0000	6.0000	16.0000	41.0000	8.0000	160.0000	95.0000	15.0000	12.0000	5.0000	7.0000	84.0000	11.0000	8.0000	18.0000	17.0000	18.0000	60.0000	129.0000	131.0000	110.0000	8.0000	1.0000	3.0000	83.0000	70.0000	11.0000	17.0000	11.0000	66.0000	96.0000	61.0000	7.0000	65.0000	11.0000	48.0000	49.0000	75.0000	16.0000	11.0000	38.0000	76.0000	101.0000	12.0000	16.0000	9.0000	38.0000	7.0000	38.0000	3.0000	9.0000	124.0000	7.0000	101.0000	17.0000	36.0000	7.0000	32.0000	4.0000	43.0000	5.0000	141.0000	57.0000	18.0000	76.0000	98.0000	8.0000	2.0000	182.0000	12.0000	13.0000	12.0000	12.0000	11.0000	5.0000	13.0000	3.0000	4.0000	16.0000	4.0000	2.0000	54.0000	118.0000	7.0000	37.0000	1.0000	48.0000	6.0000	30.0000	71.0000	25.0000	12.0000	5.0000	9.0000	15.0000	26.0000	0.0000	70.0000	16.0000	6.0000	39.0000	3.0000	48.0000	2.0000	14.0000	8.0000	11.0000	71.0000	0.0000	0.0000	0.0000	0.0000	0.0000	0.0000	0.0000	0.0000	1.0000	0.0000	1.0000	0.0000	0.0000	0.0000	0.0000	0.0000	0.0000	0.0000	0.0000	0.0000	0.0000	0.0000	0.0000	0.0000	0.0000	0.0000	0.0000	0.0000	0.0000	0.0000	0.0000	0.0000	0.0000	0.0000	0.0000	0.0000	0.0000	0.0000	0.0000	0.0000	0.0000	0.0000	0.0000	0.0000	0.0000	0.0000	0.0000	0.0000	0.0000	0.0000	0.0000	0.0000	0.0000	0.0000	0.0000	0.0000	0.0000	0.0000	0.0000	0.0000	0.0000	0.0000	0.0000	0.0000	0.0000	0.0000	0.0000	0.0000	0.0000	0.0000	0.0000	0.0000	0.0000	0.0000	0.0000	0.0000	0.0000	0.0000	0.0000	0.0000	0.0000	0.0000	0.0000	0.0000	0.0000	0.0000	0.0000	0.0000	0.0000	0.0000	0.0000	0.0000	0.0000	0.0000	0.0000	0.0000	0.0000	0.0000	0.0000	0.0000	0.0000	0.0000	0.0000	0.0000	0.0000	0.0000	0.0000	0.0000	0.0000	0.0000	0.0000	0.0000	0.0000	0.0000	0.0000	0.0000	0.0000	0.0000	0.0000	0.0000	0.0000	0.0000	0.0000	0.0000	0.0000	0.0000	0.0000	0.0000	0.0000	0.0000	0.0000	0.0000	0.0000	0.0000	0.0000	0.0000	0.0000	0.0000	0.0000	0.0000	0.0000	0.0000	0.0000	0.0000	0.0000	0.0000	0.0000	0.0000	0.0000	0.0000	0.0000	0.0000	0.0000	0.0000	0.0000	0.0000	0.0000	0.0000	0.0000	0.0000	0.0000	0.0000	0.0000	0.0000	0.0000	0.0000	0.0000	0.0000	0.0000	0.0000	0.0000	0.0000	0.0000	0.0000	0.0000	0.0000	0.0000	0.0000	0.0000	0.0000	0.0000	0.0000	0.0000	0.0000	0.0000	0.0000	0.0000	0.0000	0.0000	0.0000	0.0000	0.0000	0.0000	0.0000	0.0000	0.0000	0.0000	0.0000	0.0000	0.0000	0.0000	0.0000	0.0000	0.0000	0.0000	0.0000	0.0000	0.0000	0.0000	0.0000	0.0000	0.0000	0.0000	0.0000	0.0000	0.0000	0.0000	0.0000	0.0000	0.0000	0.0000	0.0000	0.0000	0.0000	0.0000	0.0000	0.0000	0.0000	0.0000	0.0000	0.0000	0.0000	0.0000	0.0000	0.0000	0.0000	0.0000	0.0000	0.0000	0.0000	0.0000	0.0000	0.0000	0.0000	0.0000	0.0000	0.0000	0.0000	0.0000	0.0000	0.0000	0.0000	0.0000	0.0000	0.0000	0.0000	0.0000	0.0000	0.0000	0.0000	0.0000	0.0000	0.0000	0.0000	0.0000	0.0000	0.0000	0.0000	0.0000	0.0000	0.0000	0.0000	0.0000	0.0000	0.0000	0.0000	0.0000	0.0000	0.0000	0.0000	0.0000	0.0000	0.0000	0.0000
REACTIVITY:85	0.0000	0.0000	0.0000	0.0000	0.0000	0.0000	0.0000	0.0000	0.0000	0.0000	0.0000	0.0000	0.0000	0.0000	0.0000	0.0000	0.0000	13.0000	126.0000	40.0000	428.0000	88.0000	989.0000	124.0000	29.0000	78.0000	48.0000	42.0000	98.0000	144.0000	43.0000	53.0000	45.0000	713.0000	89.0000	71.0000	58.0000	62.0000	65.0000	38.0000	88.0000	48.0000	40.0000	54.0000	43.0000	71.0000	116.0000	78.0000	62.0000	125.0000	49.0000	32.0000	39.0000	142.0000	210.0000	80.0000	102.0000	48.0000	506.0000	390.0000	73.0000	61.0000	275.0000	72.0000	56.0000	470.0000	492.0000	25.0000	60.0000	98.0000	35.0000	151.0000	94.0000	550.0000	56.0000	110.0000	279.0000	359.0000	89.0000	440.0000	93.0000	63.0000	0.0000	8964.0000	0.0000	31.0000	49.0000	24.0000	170.0000	25.0000	110.0000	32.0000	89.0000	34.0000	512.0000	178.0000	125.0000	314.0000	49.0000	61.0000	154.0000	60.0000	85.0000	100.0000	86.0000	76.0000	90.0000	70.0000	133.0000	159.0000	203.0000	81.0000	95.0000	324.0000	78.0000	92.0000	115.0000	96.0000	76.0000	116.0000	83.0000	90.0000	33.0000	702.0000	128.0000	61.0000	94.0000	59.0000	43.0000	43.0000	57.0000	301.0000	901.0000	212.0000	38.0000	136.0000	51.0000	123.0000	36.0000	278.0000	54.0000	103.0000	53.0000	51.0000	73.0000	114.0000	345.0000	43.0000	80.0000	97.0000	1567.0000	1516.0000	111.0000	85.0000	97.0000	78.0000	707.0000	33.0000	31.0000	94.0000	465.0000	51.0000	73.0000	63.0000	146.0000	43.0000	36.0000	128.0000	215.0000	385.0000	465.0000	43.0000	65.0000	54.0000	42.0000	99.0000	233.0000	43.0000	808.0000	598.0000	81.0000	66.0000	57.0000	35.0000	468.0000	83.0000	51.0000	83.0000	122.0000	68.0000	346.0000	632.0000	820.0000	787.0000	39.0000	43.0000	32.0000	525.0000	498.0000	94.0000	79.0000	106.0000	343.0000	564.0000	353.0000	42.0000	411.0000	80.0000	325.0000	340.0000	451.0000	70.0000	84.0000	137.0000	420.0000	639.0000	47.0000	73.0000	77.0000	260.0000	38.0000	293.0000	72.0000	32.0000	656.0000	58.0000	549.0000	72.0000	266.0000	77.0000	230.0000	55.0000	196.0000	28.0000	569.0000	392.0000	61.0000	377.0000	669.0000	58.0000	29.0000	866.0000	80.0000	53.0000	75.0000	31.0000	53.0000	67.0000	53.0000	45.0000	10.0000	56.0000	39.0000	19.0000	408.0000	690.0000	15.0000	184.0000	12.0000	249.0000	21.0000	163.0000	474.0000	159.0000	43.0000	22.0000	44.0000	98.0000	174.0000	31.0000	435.0000	53.0000	49.0000	169.0000	31.0000	223.0000	29.0000	54.0000	59.0000	162.0000	402.0000	21.0000	0.0000	0.0000	0.0000	0.0000	0.0000	1.0000	0.0000	0.0000	0.0000	0.0000	0.0000	1.0000	0.0000	1.0000	0.0000	0.0000	0.0000	0.0000	0.0000	0.0000	0.0000	0.0000	0.0000	0.0000	0.0000	0.0000	0.0000	0.0000	0.0000	0.0000	0.0000	0.0000	0.0000	0.0000	0.0000	0.0000	0.0000	0.0000	0.0000	0.0000	0.0000	0.0000	0.0000	0.0000	0.0000	0.0000	0.0000	0.0000	0.0000	0.0000	0.0000	0.0000	0.0000	0.0000	0.0000	0.0000	0.0000	0.0000	0.0000	0.0000	0.0000	0.0000	0.0000	0.0000	0.0000	0.0000	0.0000	0.0000	0.0000	0.0000	0.0000	0.0000	0.0000	0.0000	0.0000	0.0000	0.0000	0.0000	0.0000	0.0000	0.0000	0.0000	0.0000	0.0000	0.0000	0.0000	0.0000	0.0000	0.0000	0.0000	0.0000	0.0000	0.0000	0.0000	0.0000	0.0000	0.0000	0.0000	0.0000	0.0000	0.0000	0.0000	0.0000	0.0000	0.0000	0.0000	0.0000	0.0000	0.0000	0.0000	0.0000	0.0000	0.0000	0.0000	0.0000	0.0000	0.0000	0.0000	0.0000	0.0000	0.0000	0.0000	0.0000	0.0000	0.0000	0.0000	0.0000	0.0000	0.0000	0.0000	0.0000	0.0000	0.0000	0.0000	0.0000	0.0000	0.0000	0.0000	0.0000	0.0000	0.0000	0.0000	0.0000	0.0000	0.0000	0.0000	0.0000	0.0000	0.0000	0.0000	0.0000	0.0000	0.0000	0.0000	0.0000	0.0000	0.0000	0.0000	0.0000	0.0000	0.0000	0.0000	0.0000	0.0000	0.0000	0.0000	0.0000	0.0000	0.0000	0.0000	0.0000	0.0000	0.0000	0.0000	0.0000	0.0000	0.0000	0.0000	0.0000	0.0000	0.0000	0.0000	0.0000	0.0000	0.0000	0.0000	0.0000	0.0000	0.0000	0.0000	0.0000	0.0000	0.0000	0.0000	0.0000	0.0000	0.0000	0.0000	0.0000	0.0000	0.0000	0.0000	0.0000	0.0000	0.0000	0.0000	0.0000	0.0000	0.0000	0.0000	0.0000	0.0000	0.0000	0.0000	0.0000	0.0000	0.0000	0.0000	0.0000	0.0000	0.0000	0.0000	0.0000	0.0000	0.0000	0.0000	0.0000	0.0000	0.0000	0.0000	0.0000	0.0000	0.0000	0.0000	0.0000	0.0000	0.0000	0.0000	0.0000	0.0000	0.0000	0.0000	0.0000	0.0000	0.0000	0.0000	0.0000	0.0000	0.0000	0.0000	0.0000	0.0000	0.0000	0.0000	0.0000	0.0000	0.0000	0.0000	0.0000	0.0000	0.0000	0.0000	0.0000	0.0000	0.0000	0.0000	0.0000	0.0000	0.0000	0.0000	0.0000	0.0000	0.0000	0.0000	0.0000	0.0000	0.0000	0.0000	0.0000	0.0000	0.0000	0.0000	0.0000
REACTIVITY:86	0.0000	0.0000	0.0000	0.0000	0.0000	0.0000	0.0000	0.0000	0.0000	0.0000	0.0000	0.0000	0.0000	0.0000	0.0000	0.0000	0.0000	5.0000	100.0000	26.0000	372.0000	58.0000	703.0000	105.0000	20.0000	36.0000	48.0000	21.0000	85.0000	120.0000	33.0000	40.0000	28.0000	500.0000	53.0000	51.0000	37.0000	43.0000	70.0000	27.0000	52.0000	27.0000	42.0000	65.0000	30.0000	29.0000	76.0000	79.0000	57.0000	106.0000	32.0000	26.0000	21.0000	104.0000	149.0000	58.0000	78.0000	35.0000	396.0000	279.0000	64.0000	52.0000	258.0000	49.0000	25.0000	380.0000	271.0000	20.0000	73.0000	127.0000	28.0000	117.0000	59.0000	362.0000	59.0000	88.0000	275.0000	491.0000	57.0000	487.0000	57.0000	60.0000	63.0000	0.0000	6870.0000	0.0000	33.0000	33.0000	154.0000	36.0000	80.0000	34.0000	98.0000	20.0000	409.0000	115.0000	83.0000	251.0000	34.0000	55.0000	124.0000	45.0000	67.0000	89.0000	77.0000	61.0000	69.0000	46.0000	111.0000	88.0000	146.0000	59.0000	77.0000	239.0000	77.0000	91.0000	78.0000	91.0000	52.0000	70.0000	63.0000	73.0000	16.0000	535.0000	95.0000	42.0000	66.0000	73.0000	35.0000	51.0000	58.0000	208.0000	670.0000	159.0000	31.0000	76.0000	23.0000	93.0000	44.0000	232.0000	22.0000	48.0000	50.0000	40.0000	68.0000	81.0000	263.0000	28.0000	74.0000	84.0000	1197.0000	1139.0000	97.0000	54.0000	65.0000	71.0000	536.0000	29.0000	22.0000	79.0000	317.0000	32.0000	44.0000	49.0000	150.0000	40.0000	27.0000	101.0000	166.0000	299.0000	390.0000	34.0000	41.0000	34.0000	45.0000	87.0000	157.0000	38.0000	569.0000	439.0000	63.0000	49.0000	35.0000	28.0000	359.0000	39.0000	44.0000	89.0000	110.0000	47.0000	273.0000	457.0000	583.0000	681.0000	28.0000	24.0000	30.0000	437.0000	364.0000	70.0000	72.0000	86.0000	291.0000	455.0000	255.0000	31.0000	311.0000	76.0000	241.0000	250.0000	330.0000	36.0000	61.0000	120.0000	353.0000	462.0000	47.0000	62.0000	75.0000	182.0000	27.0000	213.0000	47.0000	18.0000	459.0000	46.0000	407.0000	53.0000	180.0000	60.0000	147.0000	49.0000	200.0000	31.0000	458.0000	317.0000	61.0000	292.0000	449.0000	50.0000	19.0000	724.0000	47.0000	32.0000	60.0000	49.0000	32.0000	41.0000	49.0000	29.0000	14.0000	44.0000	44.0000	21.0000	263.0000	478.0000	10.0000	148.0000	14.0000	155.0000	14.0000	106.0000	332.0000	136.0000	26.0000	24.0000	48.0000	100.0000	152.0000	24.0000	320.0000	51.0000	33.0000	148.0000	13.0000	200.0000	23.0000	42.0000	25.0000	104.0000	255.0000	18.0000	0.0000	0.0000	0.0000	0.0000	1.0000	0.0000	0.0000	0.0000	0.0000	0.0000	1.0000	0.0000	1.0000	1.0000	0.0000	0.0000	0.0000	0.0000	0.0000	0.0000	0.0000	0.0000	0.0000	0.0000	0.0000	0.0000	0.0000	0.0000	0.0000	0.0000	0.0000	0.0000	0.0000	0.0000	0.0000	0.0000	0.0000	0.0000	0.0000	0.0000	0.0000	0.0000	0.0000	0.0000	0.0000	0.0000	0.0000	0.0000	0.0000	0.0000	0.0000	0.0000	0.0000	0.0000	0.0000	0.0000	0.0000	0.0000	0.0000	0.0000	0.0000	0.0000	0.0000	0.0000	0.0000	0.0000	0.0000	0.0000	0.0000	0.0000	0.0000	0.0000	0.0000	0.0000	0.0000	0.0000	0.0000	0.0000	0.0000	0.0000	0.0000	0.0000	0.0000	0.0000	0.0000	0.0000	0.0000	0.0000	0.0000	0.0000	0.0000	0.0000	0.0000	0.0000	0.0000	0.0000	0.0000	0.0000	0.0000	0.0000	0.0000	0.0000	0.0000	0.0000	0.0000	0.0000	0.0000	0.0000	0.0000	0.0000	0.0000	0.0000	0.0000	0.0000	0.0000	0.0000	0.0000	0.0000	0.0000	0.0000	0.0000	0.0000	0.0000	0.0000	0.0000	0.0000	0.0000	0.0000	0.0000	0.0000	0.0000	0.0000	0.0000	0.0000	0.0000	0.0000	0.0000	0.0000	0.0000	0.0000	0.0000	0.0000	0.0000	0.0000	0.0000	0.0000	0.0000	0.0000	0.0000	0.0000	0.0000	0.0000	0.0000	0.0000	0.0000	0.0000	0.0000	0.0000	0.0000	0.0000	0.0000	0.0000	0.0000	0.0000	0.0000	0.0000	0.0000	0.0000	0.0000	0.0000	0.0000	0.0000	0.0000	0.0000	0.0000	0.0000	0.0000	0.0000	0.0000	0.0000	0.0000	0.0000	0.0000	0.0000	0.0000	0.0000	0.0000	0.0000	0.0000	0.0000	0.0000	0.0000	0.0000	0.0000	0.0000	0.0000	0.0000	0.0000	0.0000	0.0000	0.0000	0.0000	0.0000	0.0000	0.0000	0.0000	0.0000	0.0000	0.0000	0.0000	0.0000	0.0000	0.0000	0.0000	0.0000	0.0000	0.0000	0.0000	0.0000	0.0000	0.0000	0.0000	0.0000	0.0000	0.0000	0.0000	0.0000	0.0000	0.0000	0.0000	0.0000	0.0000	0.0000	0.0000	0.0000	0.0000	0.0000	0.0000	0.0000	0.0000	0.0000	0.0000	0.0000	0.0000	0.0000	0.0000	0.0000	0.0000	0.0000	0.0000	0.0000	0.0000	0.0000	0.0000	0.0000	0.0000	0.0000	0.0000	0.0000	0.0000	0.0000	0.0000	0.0000	0.0000	0.0000	0.0000	0.0000	0.0000	0.0000	0.0000	0.0000	0.0000	0.0000	0.0000	0.0000	0.0000	0.0000	0.0000	0.0000	0.0000	0.0000	0.0000	0.0000
REACTIVITY:87	0.0000	0.0000	0.0000	0.0000	0.0000	0.0000	0.0000	0.0000	0.0000	0.0000	0.0000	0.0000	0.0000	0.0000	0.0000	0.0000	0.0000	0.0000	16.0000	7.0000	56.0000	15.0000	174.0000	27.0000	6.0000	12.0000	3.0000	5.0000	16.0000	25.0000	8.0000	5.0000	4.0000	113.0000	20.0000	6.0000	12.0000	16.0000	4.0000	9.0000	16.0000	9.0000	7.0000	5.0000	6.0000	16.0000	28.0000	5.0000	17.0000	12.0000	9.0000	8.0000	5.0000	12.0000	20.0000	10.0000	10.0000	7.0000	109.0000	84.0000	24.0000	10.0000	86.0000	25.0000	15.0000	81.0000	88.0000	12.0000	29.0000	28.0000	19.0000	45.0000	25.0000	119.0000	13.0000	27.0000	70.0000	113.0000	6.0000	42.0000	10.0000	27.0000	7.0000	31.0000	0.0000	1591.0000	0.0000	22.0000	75.0000	45.0000	12.0000	9.0000	24.0000	7.0000	51.0000	45.0000	35.0000	91.0000	8.0000	23.0000	37.0000	17.0000	13.0000	18.0000	31.0000	15.0000	18.0000	11.0000	13.0000	16.0000	25.0000	19.0000	21.0000	33.0000	16.0000	12.0000	18.0000	24.0000	11.0000	23.0000	10.0000	17.0000	6.0000	142.0000	19.0000	19.0000	10.0000	4.0000	8.0000	17.0000	11.0000	58.0000	154.0000	29.0000	5.0000	26.0000	12.0000	22.0000	8.0000	57.0000	12.0000	14.0000	7.0000	12.0000	14.0000	25.0000	50.0000	7.0000	20.0000	21.0000	256.0000	238.0000	24.0000	12.0000	10.0000	19.0000	115.0000	6.0000	5.0000	13.0000	64.0000	8.0000	12.0000	10.0000	40.0000	6.0000	7.0000	16.0000	45.0000	76.0000	80.0000	9.0000	11.0000	8.0000	8.0000	20.0000	51.0000	13.0000	146.0000	109.0000	14.0000	20.0000	14.0000	8.0000	96.0000	10.0000	5.0000	20.0000	19.0000	19.0000	62.0000	124.0000	167.0000	156.0000	3.0000	8.0000	1.0000	79.0000	85.0000	7.0000	12.0000	11.0000	63.0000	108.0000	62.0000	12.0000	61.0000	8.0000	49.0000	64.0000	65.0000	12.0000	13.0000	26.0000	70.0000	107.0000	14.0000	15.0000	3.0000	31.0000	4.0000	38.0000	8.0000	3.0000	112.0000	4.0000	114.0000	16.0000	59.0000	8.0000	37.0000	7.0000	41.0000	4.0000	103.0000	70.0000	5.0000	72.0000	105.0000	14.0000	4.0000	154.0000	13.0000	16.0000	21.0000	9.0000	7.0000	7.0000	13.0000	7.0000	6.0000	8.0000	8.0000	1.0000	86.0000	108.0000	0.0000	27.0000	6.0000	44.0000	4.0000	28.0000	69.0000	31.0000	2.0000	4.0000	2.0000	15.0000	31.0000	7.0000	47.0000	13.0000	8.0000	30.0000	7.0000	44.0000	1.0000	6.0000	12.0000	25.0000	64.0000	4.0000	0.0000	0.0000	0.0000	0.0000	0.0000	0.0000	0.0000	0.0000	0.0000	0.0000	0.0000	1.0000	0.0000	0.0000	1.0000	1.0000	0.0000	0.0000	0.0000	0.0000	0.0000	0.0000	0.0000	0.0000	0.0000	0.0000	0.0000	0.0000	0.0000	0.0000	0.0000	0.0000	0.0000	0.0000	0.0000	0.0000	0.0000	0.0000	0.0000	0.0000	0.0000	0.0000	0.0000	0.0000	0.0000	0.0000	0.0000	0.0000	0.0000	0.0000	0.0000	0.0000	0.0000	0.0000	0.0000	0.0000	0.0000	0.0000	0.0000	0.0000	0.0000	0.0000	0.0000	0.0000	0.0000	0.0000	0.0000	0.0000	0.0000	0.0000	0.0000	0.0000	0.0000	0.0000	0.0000	0.0000	0.0000	0.0000	0.0000	0.0000	0.0000	0.0000	0.0000	0.0000	0.0000	0.0000	0.0000	0.0000	0.0000	0.0000	0.0000	0.0000	0.0000	0.0000	0.0000	0.0000	0.0000	0.0000	0.0000	0.0000	0.0000	0.0000	0.0000	0.0000	0.0000	0.0000	0.0000	0.0000	0.0000	0.0000	0.0000	0.0000	0.0000	0.0000	0.0000	0.0000	0.0000	0.0000	0.0000	0.0000	0.0000	0.0000	0.0000	0.0000	0.0000	0.0000	0.0000	0.0000	0.0000	0.0000	0.0000	0.0000	0.0000	0.0000	0.0000	0.0000	0.0000	0.0000	0.0000	0.0000	0.0000	0.0000	0.0000	0.0000	0.0000	0.0000	0.0000	0.0000	0.0000	0.0000	0.0000	0.0000	0.0000	0.0000	0.0000	0.0000	0.0000	0.0000	0.0000	0.0000	0.0000	0.0000	0.0000	0.0000	0.0000	0.0000	0.0000	0.0000	0.0000	0.0000	0.0000	0.0000	0.0000	0.0000	0.0000	0.0000	0.0000	0.0000	0.0000	0.0000	0.0000	0.0000	0.0000	0.0000	0.0000	0.0000	0.0000	0.0000	0.0000	0.0000	0.0000	0.0000	0.0000	0.0000	0.0000	0.0000	0.0000	0.0000	0.0000	0.0000	0.0000	0.0000	0.0000	0.0000	0.0000	0.0000	0.0000	0.0000	0.0000	0.0000	0.0000	0.0000	0.0000	0.0000	0.0000	0.0000	0.0000	0.0000	0.0000	0.0000	0.0000	0.0000	0.0000	0.0000	0.0000	0.0000	0.0000	0.0000	0.0000	0.0000	0.0000	0.0000	0.0000	0.0000	0.0000	0.0000	0.0000	0.0000	0.0000	0.0000	0.0000	0.0000	0.0000	0.0000	0.0000	0.0000	0.0000	0.0000	0.0000	0.0000	0.0000	0.0000	0.0000	0.0000	0.0000	0.0000	0.0000	0.0000	0.0000	0.0000	0.0000	0.0000	0.0000	0.0000	0.0000	0.0000	0.0000	0.0000	0.0000	0.0000	0.0000	0.0000	0.0000	0.0000	0.0000	0.0000	0.0000	0.0000	0.0000	0.0000	0.0000	0.0000	0.0000
REACTIVITY:88	0.0000	0.0000	0.0000	0.0000	0.0000	0.0000	0.0000	0.0000	0.0000	0.0000	0.0000	0.0000	0.0000	0.0000	0.0000	0.0000	0.0000	1.0000	18.0000	15.0000	117.0000	17.0000	255.0000	29.0000	9.0000	16.0000	6.0000	10.0000	21.0000	40.0000	2.0000	8.0000	15.0000	164.0000	6.0000	12.0000	16.0000	20.0000	22.0000	11.0000	18.0000	13.0000	12.0000	8.0000	11.0000	16.0000	27.0000	11.0000	12.0000	21.0000	8.0000	7.0000	4.0000	18.0000	37.0000	21.0000	21.0000	6.0000	156.0000	111.0000	42.0000	7.0000	96.0000	20.0000	22.0000	78.0000	143.0000	16.0000	51.0000	29.0000	18.0000	40.0000	22.0000	157.0000	26.0000	50.0000	98.0000	139.0000	22.0000	63.0000	26.0000	24.0000	6.0000	49.0000	33.0000	0.0000	2151.0000	0.0000	95.0000	15.0000	25.0000	23.0000	34.0000	15.0000	55.0000	46.0000	32.0000	129.0000	15.0000	33.0000	50.0000	32.0000	27.0000	25.0000	13.0000	12.0000	21.0000	14.0000	21.0000	23.0000	24.0000	13.0000	26.0000	43.0000	39.0000	17.0000	41.0000	35.0000	20.0000	27.0000	19.0000	21.0000	10.0000	210.0000	24.0000	17.0000	15.0000	18.0000	6.0000	14.0000	15.0000	79.0000	180.0000	43.0000	9.0000	25.0000	5.0000	33.0000	16.0000	76.0000	14.0000	19.0000	18.0000	22.0000	17.0000	31.0000	73.0000	16.0000	21.0000	29.0000	392.0000	341.0000	22.0000	24.0000	18.0000	30.0000	171.0000	9.0000	7.0000	30.0000	112.0000	14.0000	15.0000	5.0000	36.0000	4.0000	7.0000	20.0000	50.0000	105.0000	114.0000	6.0000	17.0000	13.0000	6.0000	16.0000	58.0000	16.0000	183.0000	155.0000	12.0000	22.0000	8.0000	17.0000	115.0000	19.0000	19.0000	17.0000	26.0000	10.0000	89.0000	146.0000	180.0000	227.0000	5.0000	11.0000	9.0000	142.0000	102.0000	23.0000	25.0000	27.0000	76.0000	149.0000	80.0000	2.0000	78.0000	17.0000	70.0000	82.0000	89.0000	29.0000	16.0000	29.0000	135.0000	142.0000	7.0000	14.0000	8.0000	46.0000	6.0000	75.0000	13.0000	4.0000	167.0000	9.0000	141.0000	21.0000	60.0000	15.0000	64.0000	17.0000	47.0000	16.0000	126.0000	99.0000	19.0000	79.0000	154.0000	25.0000	5.0000	211.0000	20.0000	8.0000	18.0000	9.0000	14.0000	14.0000	15.0000	6.0000	3.0000	19.0000	12.0000	9.0000	78.0000	135.0000	4.0000	56.0000	5.0000	61.0000	2.0000	47.0000	113.0000	42.0000	7.0000	2.0000	13.0000	26.0000	39.0000	2.0000	93.0000	24.0000	11.0000	61.0000	2.0000	63.0000	10.0000	10.0000	16.0000	29.0000	84.0000	5.0000	0.0000	0.0000	0.0000	0.0000	0.0000	1.0000	0.0000	0.0000	0.0000	0.0000	0.0000	0.0000	0.0000	0.0000	0.0000	0.0000	1.0000	0.0000	0.0000	0.0000	0.0000	0.0000	0.0000	0.0000	0.0000	0.0000	0.0000	0.0000	0.0000	0.0000	0.0000	0.0000	0.0000	0.0000	0.0000	0.0000	0.0000	0.0000	0.0000	0.0000	0.0000	0.0000	0.0000	0.0000	0.0000	0.0000	0.0000	0.0000	0.0000	0.0000	0.0000	0.0000	0.0000	0.0000	0.0000	0.0000	0.0000	0.0000	0.0000	0.0000	0.0000	0.0000	0.0000	0.0000	0.0000	0.0000	0.0000	0.0000	0.0000	0.0000	0.0000	0.0000	0.0000	0.0000	0.0000	0.0000	0.0000	0.0000	0.0000	0.0000	0.0000	0.0000	0.0000	0.0000	0.0000	0.0000	0.0000	0.0000	0.0000	0.0000	0.0000	0.0000	0.0000	0.0000	0.0000	0.0000	0.0000	0.0000	0.0000	0.0000	0.0000	0.0000	0.0000	0.0000	0.0000	0.0000	0.0000	0.0000	0.0000	0.0000	0.0000	0.0000	0.0000	0.0000	0.0000	0.0000	0.0000	0.0000	0.0000	0.0000	0.0000	0.0000	0.0000	0.0000	0.0000	0.0000	0.0000	0.0000	0.0000	0.0000	0.0000	0.0000	0.0000	0.0000	0.0000	0.0000	0.0000	0.0000	0.0000	0.0000	0.0000	0.0000	0.0000	0.0000	0.0000	0.0000	0.0000	0.0000	0.0000	0.0000	0.0000	0.0000	0.0000	0.0000	0.0000	0.0000	0.0000	0.0000	0.0000	0.0000	0.0000	0.0000	0.0000	0.0000	0.0000	0.0000	0.0000	0.0000	0.0000	0.0000	0.0000	0.0000	0.0000	0.0000	0.0000	0.0000	0.0000	0.0000	0.0000	0.0000	0.0000	0.0000	0.0000	0.0000	0.0000	0.0000	0.0000	0.0000	0.0000	0.0000	0.0000	0.0000	0.0000	0.0000	0.0000	0.0000	0.0000	0.0000	0.0000	0.0000	0.0000	0.0000	0.0000	0.0000	0.0000	0.0000	0.0000	0.0000	0.0000	0.0000	0.0000	0.0000	0.0000	0.0000	0.0000	0.0000	0.0000	0.0000	0.0000	0.0000	0.0000	0.0000	0.0000	0.0000	0.0000	0.0000	0.0000	0.0000	0.0000	0.0000	0.0000	0.0000	0.0000	0.0000	0.0000	0.0000	0.0000	0.0000	0.0000	0.0000	0.0000	0.0000	0.0000	0.0000	0.0000	0.0000	0.0000	0.0000	0.0000	0.0000	0.0000	0.0000	0.0000	0.0000	0.0000	0.0000	0.0000	0.0000	0.0000	0.0000	0.0000	0.0000	0.0000	0.0000	0.0000	0.0000	0.0000	0.0000	0.0000	0.0000	0.0000	0.0000	0.0000	0.0000	0.0000	0.0000	0.0000	0.0000	0.0000	0.0000	0.0000	0.0000	0.0000
[truncated: 4,130,686 more chars]
