# Supplementary material for: Short- and long-range interactions in the HIV-1 5′ UTR regulate genome dimerization and packaging
Source: Nat Struct Mol Biol. 2022 Mar 28;29(4):306–19. doi: 10.1038/s41594-022-00746-2 (PMC9010304; doi:10.1038/s41594-022-00746-2)
Supplement: Supplementary file 5 — Two-dimensional structure prediction for unpooled samples. [file 41594_2022_746_MOESM5_ESM.zip › 2d-structure-inference/rdat/two_D_2G_Mt_DB_d_5NL43.mut_reactivity.rdat]

RDAT_VERSION	0.34
NAME	two_D_2G_Mt_DB_d_5NL43
SEQUENCE	GGUCUCUCUGGUUAGACCAGAUCUGAGCCUGGGAGCUCUCUGGCUAACUAGGGAACCCACUGCUUAAGCCUCAAUAAAGCUUGCCUUGAGUGCUCAAAGUAGUGUGUGCCCGUCUGUUGUGUGACUCUGGUAACUAGAGAUCCCUCAGACCCUUUUAGUCAGUGUGGAAAAUCUCUAGCAGUGGCGCCCGAACAGGGACUUGAAAGCGAAAGUAAAGCCAGAGGAGAUCUCUCGACGCAGGACUCGGCUUGCUGAAGCGCGCACGGCAAGAGGCGAGGGGCGGCGACUGGUGAGUACGCCAAAAAUUUUGACUAGCGGAGGCUAGAAGGAGAGAGAUGGGUGCGAGAGCGUCGGUAUUAAGCGGGGGAGAAUUAGAUAAAUGGGAAAAAAUUCGGUUAAGGCCAGGGGGAAAGAAACAAUAUAAACUAAAACAUAUAGUAUGGGCAAGCAGGGAGCUAGAACGAUUCGCAGUUAAUCCUGGCCUUUUAGAGACAUCAGAAGGCUGUAGACAAAUACUGGGACAGCUACAACCAUCCCUUCAGACAGGAUCAGAAGAACUUAGAUC
STRUCTURE	.....................................................................................................................................................................................................................................................................................................................................................................................................................................................................................................................................................................................
OFFSET	0

COMMENT	Created from /vol/projects/rsmyth/illumina/18_LY_AS_DimerLRI_Aha_HA/results_DMS/LY_amplicon/simple/two_D_2G_Mt_DB_d_5NL43.simple using simple_to_rdat.py
COMMENT	

SEQPOS	G1	G2	U3	C4	U5	C6	U7	C8	U9	G10	G11	U12	U13	A14	G15	A16	C17	C18	A19	G20	A21	U22	C23	U24	G25	A26	G27	C28	C29	U30	G31	G32	G33	A34	G35	C36	U37	C38	U39	C40	U41	G42	G43	C44	U45	A46	A47	C48	U49	A50	G51	G52	G53	A54	A55	C56	C57	C58	A59	C60	U61	G62	C63	U64	U65	A66	A67	G68	C69	C70	U71	C72	A73	A74	U75	A76	A77	A78	G79	C80	U81	U82	G83	C84	C85	U86	U87	G88	A89	G90	U91	G92	C93	U94	C95	A96	A97	A98	G99	U100	A101	G102	U103	G104	U105	G106	U107	G108	C109	C110	C111	G112	U113	C114	U115	G116	U117	U118	G119	U120	G121	U122	G123	A124	C125	U126	C127	U128	G129	G130	U131	A132	A133	C134	U135	A136	G137	A138	G139	A140	U141	C142	C143	C144	U145	C146	A147	G148	A149	C150	C151	C152	U153	U154	U155	U156	A157	G158	U159	C160	A161	G162	U163	G164	U165	G166	G167	A168	A169	A170	A171	U172	C173	U174	C175	U176	A177	G178	C179	A180	G181	U182	G183	G184	C185	G186	C187	C188	C189	G190	A191	A192	C193	A194	G195	G196	G197	A198	C199	U200	U201	G202	A203	A204	A205	G206	C207	G208	A209	A210	A211	G212	U213	A214	A215	A216	G217	C218	C219	A220	G221	A222	G223	G224	A225	G226	A227	U228	C229	U230	C231	U232	C233	G234	A235	C236	G237	C238	A239	G240	G241	A242	C243	U244	C245	G246	G247	C248	U249	U250	G251	C252	U253	G254	A255	A256	G257	C258	G259	C260	G261	C262	A263	C264	G265	G266	C267	A268	A269	G270	A271	G272	G273	C274	G275	A276	G277	G278	G279	G280	C281	G282	G283	C284	G285	A286	C287	U288	G289	G290	U291	G292	A293	G294	U295	A296	C297	G298	C299	C300	A301	A302	A303	A304	A305	U306	U307	U308	U309	G310	A311	C312	U313	A314	G315	C316	G317	G318	A319	G320	G321	C322	U323	A324	G325	A326	A327	G328	G329	A330	G331	A332	G333	A334	G335	A336	U337	G338	G339	G340	U341	G342	C343	G344	A345	G346	A347	G348	C349	G350	U351	C352	G353	G354	U355	A356	U357	U358	A359	A360	G361	C362	G363	G364	G365	G366	G367	A368	G369	A370	A371	U372	U373	A374	G375	A376	U377	A378	A379	A380	U381	G382	G383	G384	A385	A386	A387	A388	A389	A390	U391	U392	C393	G394	G395	U396	U397	A398	A399	G400	G401	C402	C403	A404	G405	G406	G407	G408	G409	A410	A411	A412	G413	A414	A415	A416	C417	A418	A419	U420	A421	U422	A423	A424	A425	C426	U427	A428	A429	A430	A431	C432	A433	U434	A435	U436	A437	G438	U439	A440	U441	G442	G443	G444	C445	A446	A447	G448	C449	A450	G451	G452	G453	A454	G455	C456	U457	A458	G459	A460	A461	C462	G463	A464	U465	U466	C467	G468	C469	A470	G471	U472	U473	A474	A475	U476	C477	C478	U479	G480	G481	C482	C483	U484	U485	U486	U487	A488	G489	A490	G491	A492	C493	A494	U495	C496	A497	G498	A499	A500	G501	G502	C503	U504	G505	U506	A507	G508	A509	C510	A511	A512	A513	U514	A515	C516	U517	G518	G519	G520	A521	C522	A523	G524	C525	U526	A527	C528	A529	A530	C531	C532	A533	U534	C535	C536	C537	U538	U539	C540	A541	G542	A543	C544	A545	G546	G547	A548	U549	C550	A551	G552	A553	A554	G555	A556	A557	C558	U559	U560	A561	G562	A563	U564	C565

ANNOTATION	

ANNOTATION_DATA:1	reads:549088.0	mutation:WT	

REACTIVITY:1	0.0000	0.0000	0.0000	0.0000	0.0000	0.0000	0.0000	0.0000	0.0000	0.0000	0.0000	0.0000	0.0000	0.0000	0.0000	0.0000	0.0000	0.0000	0.0000	0.0000	0.0000	0.0000	0.0000	0.0000	0.0000	0.0000	0.0000	0.0000	0.0000	0.0000	0.0000	0.0000	0.0000	0.0000	0.0000	0.0000	0.0000	0.0000	0.0000	0.0000	0.0000	0.0000	0.0000	0.0000	0.0000	0.0000	0.0000	0.0000	0.0000	0.0000	0.0000	0.0000	0.0000	0.0000	0.0000	0.0000	0.0000	0.0000	0.0000	0.0000	0.0000	0.0000	0.0000	0.0000	0.0000	0.0000	0.0000	0.0000	0.0000	0.0000	0.0000	0.0000	0.0000	0.0000	0.0000	0.0000	0.0000	0.0000	0.0000	0.0000	0.0000	0.0000	0.0000	0.0000	0.0000	0.0000	0.0000	0.0000	0.0000	0.0000	0.0000	1.0000	0.0000	0.0000	0.0000	0.0000	0.0000	0.0000	0.0000	0.0000	0.0000	0.0000	0.0000	0.0000	0.0000	0.0000	0.0000	0.0000	0.0000	0.0000	0.0000	0.0000	0.0000	0.0000	0.0000	0.0000	0.0000	0.0000	0.0000	0.0000	0.0000	0.0000	0.0000	0.0000	0.0000	0.0000	0.0000	0.0000	0.0000	0.0000	0.0000	1.0000	0.0000	0.0000	0.0000	0.0000	0.0000	0.0000	0.0000	0.0000	0.0000	0.0000	0.0000	0.0000	0.0000	0.0000	0.0000	0.0000	0.0000	0.0000	0.0000	0.0000	0.0000	0.0000	0.0000	0.0000	0.0000	0.0000	0.0000	0.0000	0.0000	0.0000	0.0000	0.0000	0.0000	0.0000	0.0000	0.0000	0.0000	0.0000	0.0000	0.0000	0.0000	0.0000	0.0000	0.0000	0.0000	0.0000	0.0000	0.0000	0.0000	0.0000	0.0000	0.0000	0.0000	0.0000	0.0000	0.0000	0.0000	0.0000	0.0000	0.0000	0.0000	0.0000	0.0000	0.0000	0.0000	0.5000	0.0000	0.0000	0.2500	0.0000	0.2222	0.5556	0.0000	0.0000	0.0000	0.0000	0.0000	0.0000	0.0000	0.0000	0.0000	0.0000	0.0400	0.0000	0.0000	0.0000	0.0000	0.0000	0.0000	0.0000	0.0000	0.0036	0.0087	0.0053	0.0539	0.0065	0.0233	0.0079	0.0192	0.0077	0.0166	0.0037	0.0619	0.0383	0.0066	0.0357	0.0692	0.0073	0.0039	0.0790	0.0065	0.0054	0.0070	0.0052	0.0064	0.0063	0.0061	0.0047	0.0017	0.0050	0.0067	0.0025	0.0419	0.0763	0.0023	0.0176	0.0021	0.0240	0.0033	0.0140	0.0604	0.0143	0.0051	0.0020	0.0058	0.0116	0.0191	0.0030	0.0437	0.0081	0.0058	0.0185	0.0029	0.0235	0.0033	0.0058	0.0072	0.0063	0.0515	0.0074	0.0054	0.0178	0.0049	0.0516	0.0443	0.0094	0.0064	0.0084	0.0129	0.0052	0.0656	0.0072	0.0067	0.0506	0.0193	0.0098	0.0084	0.0213	0.0206	0.0088	0.0075	0.0196	0.0462	0.0059	0.0063	0.0075	0.0081	0.0046	0.0833	0.0077	0.0031	0.0058	0.0026	0.0057	0.0051	0.0064	0.0461	0.0055	0.0039	0.0032	0.0027	0.0088	0.0027	0.0636	0.0725	0.0056	0.0034	0.0445	0.0031	0.0307	0.0033	0.0249	0.0041	0.0462	0.0046	0.0028	0.0045	0.0048	0.0063	0.0042	0.0239	0.0044	0.0571	0.0040	0.0221	0.0034	0.0238	0.0059	0.0062	0.0272	0.0059	0.0071	0.0054	0.0600	0.0092	0.0078	0.0451	0.0565	0.0053	0.0341	0.0071	0.0068	0.0065	0.0083	0.0055	0.0602	0.0104	0.0523	0.0835	0.0108	0.0087	0.0580	0.0075	0.0667	0.0115	0.0151	0.0505	0.0819	0.0112	0.0052	0.0062	0.0238	0.0083	0.0114	0.0181	0.0154	0.0269	0.0646	0.0116	0.0103	0.0574	0.0078	0.0081	0.0087	0.0070	0.0183	0.0282	0.0050	0.0063	0.0072	0.0051	0.0300	0.0089	0.0063	0.0057	0.0065	0.0111	0.0313	0.0506	0.0499	0.0102	0.0497	0.0420	0.0618	0.0862	0.0600	0.0501	0.0130	0.0352	0.0109	0.0425	0.0432	0.0529	0.0734	0.0136	0.0086	0.0342	0.0684	0.0579	0.0769	0.0547	0.0097	0.0467	0.0096	0.0426	0.0059	0.0003	0.0016	0.0005	0.0001	0.0001	0.0000	0.0001	0.0001	0.0001	0.0001	0.0001	0.0001	0.0001	0.0001	0.0000	0.0001	0.0001	0.0000	0.0000	0.0000	0.0000	0.0000	0.0000	0.0000	0.0000	0.0000	0.0000	0.0000	0.0000	0.0000	0.0000	0.0000	0.0000	0.0000	0.0000	0.0000	0.0000	0.0000	0.0000	0.0000	0.0000	0.0000	0.0000	0.0000	0.0000	0.0000	0.0000	0.0000	0.0000	0.0000	0.0000	0.0000	0.0000	0.0000	0.0000	0.0000	0.0000	0.0000	0.0000	0.0000	0.0000	0.0000	0.0000	0.0000	0.0000	0.0000	0.0000	0.0000	0.0000	0.0000	0.0000	0.0000	0.0000	0.0000	0.0000	0.0000	0.0000	0.0000	0.0000	0.0000	0.0000	0.0000	0.0000	0.0000	0.0000	0.0000	0.0000	0.0000	0.0000	0.0000	0.0000	0.0000	0.0000	0.0000	0.0000	0.0000	0.0000	0.0000	0.0000	0.0000	0.0000	0.0000	0.0000	0.0000	0.0000	0.0000	0.0000	0.0000	0.0000	0.0000	0.0000	0.0000	0.0000	0.0000	0.0000	0.0000	0.0000	0.0000	0.0000	0.0000	0.0000	0.0000	0.0000	0.0000	0.0000	0.0000	0.0000
REACTIVITY_ERROR:1	0.0	0.0	0.0	0.0	0.0	0.0	0.0	0.0	0.0	0.0	0.0	0.0	0.0	0.0	0.0	0.0	0.0	0.0	0.0	0.0	0.0	0.0	0.0	0.0	0.0	0.0	0.0	0.0	0.0	0.0	0.0	0.0	0.0	0.0	0.0	0.0	0.0	0.0	0.0	0.0	0.0	0.0	0.0	0.0	0.0	0.0	0.0	0.0	0.0	0.0	0.0	0.0	0.0	0.0	0.0	0.0	0.0	0.0	0.0	0.0	0.0	0.0	0.0	0.0	0.0	0.0	0.0	0.0	0.0	0.0	0.0	0.0	0.0	0.0	0.0	0.0	0.0	0.0	0.0	0.0	0.0	0.0	0.0	0.0	0.0	0.0	0.0	0.0	0.0	0.0	0.0	1.0	0.0	0.0	0.0	0.0	0.0	0.0	0.0	0.0	0.0	0.0	0.0	0.0	0.0	0.0	0.0	0.0	0.0	0.0	0.0	0.0	0.0	0.0	0.0	0.0	0.0	0.0	0.0	0.0	0.0	0.0	0.0	0.0	0.0	0.0	0.0	0.0	0.0	0.0	0.0	1.0	0.0	0.0	0.0	0.0	0.0	0.0	0.0	0.0	0.0	0.0	0.0	0.0	0.0	0.0	0.0	0.0	0.0	0.0	0.0	0.0	0.0	0.0	0.0	0.0	0.0	0.0	0.0	0.0	0.0	0.0	0.0	0.0	0.0	0.0	0.0	0.0	0.0	0.0	0.0	0.0	0.0	0.0	0.0	0.0	0.0	0.0	0.0	0.0	0.0	0.0	0.0	0.0	0.0	0.0	0.0	0.0	0.0	0.0	0.0	0.0	0.0	0.0	0.0	0.0	0.0	0.5	0.0	0.0	0.25	0.0	0.15713484026367724	0.24845199749997665	0.0	0.0	0.0	0.0	0.0	0.0	0.0	0.0	0.0	0.0	0.04	0.0	0.0	0.0	0.0	0.0	0.0	0.0	0.0	0.0035842293906810036	0.0008284049184504433	9.978425615290536e-05	0.0003138859343251477	0.00010907887269412584	0.00020594528063259238	0.00012017012113002186	0.00018683289522133034	0.00011842965915944094	0.0001741684690885432	8.160272739103737e-05	0.00033587344304348394	0.0002640138120825934	0.0001096470159111724	0.0002549653812424284	0.00035504669459689446	0.00011537984079962261	8.453256301166452e-05	0.00037939948153015114	0.00010917141349320474	9.961777215078194e-05	0.00011297967793653398	9.73587062154537e-05	0.0001077930986946031	0.00010754650277835687	0.00010522214020501243	9.291039066086614e-05	5.516692510229879e-05	9.534328828549012e-05	0.00011066423677566287	6.713422735969903e-05	0.00027635845667902406	0.0003727857475181371	6.435525226038531e-05	0.00017902772993337587	6.177683074523233e-05	0.000209178368511613	7.786395946138085e-05	0.00015991224226144271	0.0003316659168095549	0.00016141941675684374	9.59269338352467e-05	6.008693839341378e-05	0.00010283759541729926	0.00014537726895484738	0.00018657292731421153	7.421870004176392e-05	0.0002821757424532001	0.00012118928214193646	0.00010275577106091076	0.00018334053070710819	7.31112362556972e-05	0.0002068295359709903	7.712943917631656e-05	0.00010310418234041284	0.0001145804914558583	0.00010748316757995001	0.0003063673973348339	0.00011603315331188583	9.903262442809451e-05	0.00018012241414420649	9.431208821680891e-05	0.0003067195354525395	0.0002840655683580406	0.00013076489247608933	0.00010801984654777018	0.00012405936619976445	0.00015341328303151704	9.75110611864825e-05	0.0003457290451937488	0.00011430007788174821	0.00011022188662358854	0.00030359151742094905	0.00018752570722621012	0.00013350979700020165	0.0001237207999398335	0.00019703037327972056	0.00019368431461217733	0.00012645135525210437	0.00011658111511384584	0.00018892743605601598	0.0002900789334974591	0.00010390790101496105	0.00010691285352642958	0.00011678816574849398	0.00012158880820641824	9.137216015889364e-05	0.00038959672047996614	0.0001184800187028291	7.487134533336174e-05	0.00010310656094645973	6.843679031109306e-05	0.00010212064595680832	9.664705164311727e-05	0.00010816207602893068	0.0002897122600054372	9.983768972018683e-05	8.468375935718702e-05	7.627585404910822e-05	7.013630143322237e-05	0.00012650886034066517	6.980446171430528e-05	0.00034046873297718824	0.0003634493807399457	0.00010130517900361432	7.90726656835257e-05	0.00028471053201220824	7.526873823386305e-05	0.0002364827612863804	7.761195527239603e-05	0.00021281422403849896	8.642808606306403e-05	0.00029004251398237387	9.10806175491827e-05	7.140128938508346e-05	9.102597463802547e-05	9.302638834927266e-05	0.00010683448406635509	8.713487591039231e-05	0.00020864223753621093	8.911097464258054e-05	0.0003223866432034355	8.491783057930091e-05	0.0002008333849658184	7.875713769160315e-05	0.00020830811698871506	0.00010341097605480056	0.0001066013734153276	0.00022265456804674427	0.00010393887216207851	0.00011347413640744391	9.890232633404943e-05	0.0003306857049910505	0.0001295776773716895	0.00011919069906265027	0.0002866711086092209	0.00032085396233347084	9.849869441017243e-05	0.0002491775210620714	0.00011392589858623151	0.00011160213667946536	0.00010912261456661913	0.0001229439191058263	0.00010043265828991007	0.0003310297678910127	0.00013759592313355664	0.00030856675501223077	0.00038992860639606135	0.0001403402024780114	0.00012567702937318236	0.00032504478232876294	0.00011708301943196619	0.00034840465923394675	0.00014446264699063851	0.000165590409452285	0.00030330201551478263	0.0003861920588550852	0.00014290446158370782	9.691858051594977e-05	0.00010641238539017852	0.00020802510574856575	0.00012318379985055842	0.0001440131871282506	0.00018158212087430114	0.00016750106007162809	0.0002214389555564232	0.00034306335676160334	0.0001451144669842456	0.00013682061870587555	0.00032343127068838094	0.00011946583432923848	0.00012135272487439305	0.00012576845001616897	0.00011281164888650693	0.00018262031388644988	0.0002264596761473138	9.524379964590653e-05	0.00010721914177352283	0.00011433027941400655	9.676392730334832e-05	0.0002337319223809173	0.00012730186867898255	0.00010745090040212133	0.00010214977316845503	0.00010841887687319494	0.0001419953488877615	0.00023893860940325782	0.0003035348310871846	0.0003014845262934215	0.00013611579157479163	0.00030100007199034137	0.0002766188966386745	0.00033551656466837657	0.0003961354427508166	0.00033046155282257227	0.00030200115315074077	0.0001538457375279946	0.0002531208308431563	0.00014070477527623038	0.0002782388545397654	0.0002806069380028179	0.00031043343275708303	0.0003655265695420243	0.0001575734191701386	0.00012484201506216756	0.0002494846921756489	0.000352904531631161	0.0003248433729280862	0.0003742203909516337	0.0003155254943135922	0.00013277297359790178	0.0002916141467635186	0.0001321218762538323	0.00027860219577300954	0.00010345644003674297	2.3108459009210764e-05	5.32837681330781e-05	3.0036027927164028e-05	1.3628625600173164e-05	1.0462007267574648e-05	8.3457946539641e-06	1.1226641272380704e-05	1.1226641272380704e-05	1.1942418199454369e-05	1.3628625600173164e-05	1.3988915707261146e-05	1.5128037514784653e-05	1.107793747140389e-05	1.5237266640940533e-05	9.463241634686302e-06	1.2617655512915068e-05	1.1942418199454369e-05	2.575568146404757e-06	0.0	0.0	0.0	0.0	0.0	0.0	0.0	0.0	0.0	0.0	0.0	0.0	0.0	0.0	0.0	0.0	0.0	0.0	0.0	0.0	0.0	0.0	0.0	0.0	0.0	0.0	0.0	0.0	0.0	0.0	0.0	0.0	0.0	0.0	0.0	0.0	0.0	0.0	0.0	0.0	0.0	0.0	0.0	0.0	0.0	0.0	0.0	0.0	0.0	0.0	0.0	0.0	0.0	0.0	0.0	0.0	0.0	0.0	0.0	0.0	0.0	0.0	0.0	0.0	0.0	0.0	0.0	0.0	0.0	0.0	0.0	0.0	0.0	0.0	0.0	0.0	0.0	0.0	0.0	0.0	0.0	0.0	0.0	0.0	0.0	0.0	0.0	0.0	0.0	0.0	0.0	0.0	0.0	0.0	0.0	0.0	0.0	0.0	0.0	0.0	0.0	0.0	0.0	0.0	0.0	0.0	0.0	0.0	0.0
