# Supplementary material for: Short- and long-range interactions in the HIV-1 5′ UTR regulate genome dimerization and packaging
Source: Nat Struct Mol Biol. 2022 Mar 28;29(4):306–19. doi: 10.1038/s41594-022-00746-2 (PMC9010304; doi:10.1038/s41594-022-00746-2)
Supplement: Supplementary file 5 — Two-dimensional structure prediction for unpooled samples. [file 41594_2022_746_MOESM5_ESM.zip › 2d-structure-inference/rdat/one_E_1G_Mt_DB_m_5NL43.raw.rdat]

RDAT_VERSION	0.34
NAME	one_E_1G_Mt_DB_m_5NL43
SEQUENCE	GGUCUCUCUGGUUAGACCAGAUCUGAGCCUGGGAGCUCUCUGGCUAACUAGGGAACCCACUGCUUAAGCCUCAAUAAAGCUUGCCUUGAGUGCUCAAAGUAGUGUGUGCCCGUCUGUUGUGUGACUCUGGUAACUAGAGAUCCCUCAGACCCUUUUAGUCAGUGUGGAAAAUCUCUAGCAGUGGCGCCCGAACAGGGACUUGAAAGCGAAAGUAAAGCCAGAGGAGAUCUCUCGACGCAGGACUCGGCUUGCUGAAGCGCGCACGGCAAGAGGCGAGGGGCGGCGACUGGUGAGUACGCCAAAAAUUUUGACUAGCGGAGGCUAGAAGGAGAGAGAUGGGUGCGAGAGCGUCGGUAUUAAGCGGGGGAGAAUUAGAUAAAUGGGAAAAAAUUCGGUUAAGGCCAGGGGGAAAGAAACAAUAUAAACUAAAACAUAUAGUAUGGGCAAGCAGGGAGCUAGAACGAUUCGCAGUUAAUCCUGGCCUUUUAGAGACAUCAGAAGGCUGUAGACAAAUACUGGGACAGCUACAACCAUCCCUUCAGACAGGAUCAGAAGAACUUAGAUC
STRUCTURE	.....................................................................................................................................................................................................................................................................................................................................................................................................................................................................................................................................................................................
OFFSET	0

COMMENT	Created from /vol/projects/rsmyth/illumina/18_LY_AS_DimerLRI_Aha_HA/results_DMS/LY_amplicon/simple/one_E_1G_Mt_DB_m_5NL43.simple using simple_to_rdat.py
COMMENT	

SEQPOS	G1	G2	U3	C4	U5	C6	U7	C8	U9	G10	G11	U12	U13	A14	G15	A16	C17	C18	A19	G20	A21	U22	C23	U24	G25	A26	G27	C28	C29	U30	G31	G32	G33	A34	G35	C36	U37	C38	U39	C40	U41	G42	G43	C44	U45	A46	A47	C48	U49	A50	G51	G52	G53	A54	A55	C56	C57	C58	A59	C60	U61	G62	C63	U64	U65	A66	A67	G68	C69	C70	U71	C72	A73	A74	U75	A76	A77	A78	G79	C80	U81	U82	G83	C84	C85	U86	U87	G88	A89	G90	U91	G92	C93	U94	C95	A96	A97	A98	G99	U100	A101	G102	U103	G104	U105	G106	U107	G108	C109	C110	C111	G112	U113	C114	U115	G116	U117	U118	G119	U120	G121	U122	G123	A124	C125	U126	C127	U128	G129	G130	U131	A132	A133	C134	U135	A136	G137	A138	G139	A140	U141	C142	C143	C144	U145	C146	A147	G148	A149	C150	C151	C152	U153	U154	U155	U156	A157	G158	U159	C160	A161	G162	U163	G164	U165	G166	G167	A168	A169	A170	A171	U172	C173	U174	C175	U176	A177	G178	C179	A180	G181	U182	G183	G184	C185	G186	C187	C188	C189	G190	A191	A192	C193	A194	G195	G196	G197	A198	C199	U200	U201	G202	A203	A204	A205	G206	C207	G208	A209	A210	A211	G212	U213	A214	A215	A216	G217	C218	C219	A220	G221	A222	G223	G224	A225	G226	A227	U228	C229	U230	C231	U232	C233	G234	A235	C236	G237	C238	A239	G240	G241	A242	C243	U244	C245	G246	G247	C248	U249	U250	G251	C252	U253	G254	A255	A256	G257	C258	G259	C260	G261	C262	A263	C264	G265	G266	C267	A268	A269	G270	A271	G272	G273	C274	G275	A276	G277	G278	G279	G280	C281	G282	G283	C284	G285	A286	C287	U288	G289	G290	U291	G292	A293	G294	U295	A296	C297	G298	C299	C300	A301	A302	A303	A304	A305	U306	U307	U308	U309	G310	A311	C312	U313	A314	G315	C316	G317	G318	A319	G320	G321	C322	U323	A324	G325	A326	A327	G328	G329	A330	G331	A332	G333	A334	G335	A336	U337	G338	G339	G340	U341	G342	C343	G344	A345	G346	A347	G348	C349	G350	U351	C352	G353	G354	U355	A356	U357	U358	A359	A360	G361	C362	G363	G364	G365	G366	G367	A368	G369	A370	A371	U372	U373	A374	G375	A376	U377	A378	A379	A380	U381	G382	G383	G384	A385	A386	A387	A388	A389	A390	U391	U392	C393	G394	G395	U396	U397	A398	A399	G400	G401	C402	C403	A404	G405	G406	G407	G408	G409	A410	A411	A412	G413	A414	A415	A416	C417	A418	A419	U420	A421	U422	A423	A424	A425	C426	U427	A428	A429	A430	A431	C432	A433	U434	A435	U436	A437	G438	U439	A440	U441	G442	G443	G444	C445	A446	A447	G448	C449	A450	G451	G452	G453	A454	G455	C456	U457	A458	G459	A460	A461	C462	G463	A464	U465	U466	C467	G468	C469	A470	G471	U472	U473	A474	A475	U476	C477	C478	U479	G480	G481	C482	C483	U484	U485	U486	U487	A488	G489	A490	G491	A492	C493	A494	U495	C496	A497	G498	A499	A500	G501	G502	C503	U504	G505	U506	A507	G508	A509	C510	A511	A512	A513	U514	A515	C516	U517	G518	G519	G520	A521	C522	A523	G524	C525	U526	A527	C528	A529	A530	C531	C532	A533	U534	C535	C536	C537	U538	U539	C540	A541	G542	A543	C544	A545	G546	G547	A548	U549	C550	A551	G552	A553	A554	G555	A556	A557	C558	U559	U560	A561	G562	A563	U564	C565

ANNOTATION	

ANNOTATION_DATA:1	reads:159095	mutation:WT	
ANNOTATION_DATA:2	reads:0	mutation:G1X	
ANNOTATION_DATA:3	reads:0	mutation:G2X	
ANNOTATION_DATA:4	reads:0	mutation:U3X	
ANNOTATION_DATA:5	reads:0	mutation:C4X	
ANNOTATION_DATA:6	reads:0	mutation:U5X	
ANNOTATION_DATA:7	reads:0	mutation:C6X	
ANNOTATION_DATA:8	reads:0	mutation:U7X	
ANNOTATION_DATA:9	reads:0	mutation:C8X	
ANNOTATION_DATA:10	reads:0	mutation:U9X	
ANNOTATION_DATA:11	reads:0	mutation:G10X	
ANNOTATION_DATA:12	reads:0	mutation:G11X	
ANNOTATION_DATA:13	reads:0	mutation:U12X	
ANNOTATION_DATA:14	reads:0	mutation:U13X	
ANNOTATION_DATA:15	reads:0	mutation:A14X	
ANNOTATION_DATA:16	reads:0	mutation:G15X	
ANNOTATION_DATA:17	reads:0	mutation:A16X	
ANNOTATION_DATA:18	reads:0	mutation:C17X	
ANNOTATION_DATA:19	reads:134	mutation:C18X	
ANNOTATION_DATA:20	reads:1447	mutation:A19X	
ANNOTATION_DATA:21	reads:807	mutation:G20X	
ANNOTATION_DATA:22	reads:895	mutation:A21X	
ANNOTATION_DATA:23	reads:1795	mutation:U22X	
ANNOTATION_DATA:24	reads:3338	mutation:C23X	
ANNOTATION_DATA:25	reads:2558	mutation:U24X	
ANNOTATION_DATA:26	reads:594	mutation:G25X	
ANNOTATION_DATA:27	reads:1116	mutation:A26X	
ANNOTATION_DATA:28	reads:793	mutation:G27X	
ANNOTATION_DATA:29	reads:607	mutation:C28X	
ANNOTATION_DATA:30	reads:1077	mutation:C29X	
ANNOTATION_DATA:31	reads:3068	mutation:U30X	
ANNOTATION_DATA:32	reads:768	mutation:G31X	
ANNOTATION_DATA:33	reads:821	mutation:G32X	
ANNOTATION_DATA:34	reads:890	mutation:G33X	
ANNOTATION_DATA:35	reads:1040	mutation:A34X	
ANNOTATION_DATA:36	reads:1361	mutation:G35X	
ANNOTATION_DATA:37	reads:830	mutation:C36X	
ANNOTATION_DATA:38	reads:1049	mutation:U37X	
ANNOTATION_DATA:39	reads:1523	mutation:C38X	
ANNOTATION_DATA:40	reads:2100	mutation:U39X	
ANNOTATION_DATA:41	reads:1217	mutation:C40X	
ANNOTATION_DATA:42	reads:1490	mutation:U41X	
ANNOTATION_DATA:43	reads:764	mutation:G42X	
ANNOTATION_DATA:44	reads:1129	mutation:G43X	
ANNOTATION_DATA:45	reads:917	mutation:C44X	
ANNOTATION_DATA:46	reads:980	mutation:U45X	
ANNOTATION_DATA:47	reads:658	mutation:A46X	
ANNOTATION_DATA:48	reads:891	mutation:A47X	
ANNOTATION_DATA:49	reads:1436	mutation:C48X	
ANNOTATION_DATA:50	reads:1160	mutation:U49X	
ANNOTATION_DATA:51	reads:975	mutation:A50X	
ANNOTATION_DATA:52	reads:691	mutation:G51X	
ANNOTATION_DATA:53	reads:696	mutation:G52X	
ANNOTATION_DATA:54	reads:650	mutation:G53X	
ANNOTATION_DATA:55	reads:936	mutation:A54X	
ANNOTATION_DATA:56	reads:1013	mutation:A55X	
ANNOTATION_DATA:57	reads:1014	mutation:C56X	
ANNOTATION_DATA:58	reads:2420	mutation:C57X	
ANNOTATION_DATA:59	reads:1932	mutation:C58X	
ANNOTATION_DATA:60	reads:1367	mutation:A59X	
ANNOTATION_DATA:61	reads:1006	mutation:C60X	
ANNOTATION_DATA:62	reads:1799	mutation:U61X	
ANNOTATION_DATA:63	reads:1333	mutation:G62X	
ANNOTATION_DATA:64	reads:1364	mutation:C63X	
ANNOTATION_DATA:65	reads:1605	mutation:U64X	
ANNOTATION_DATA:66	reads:1128	mutation:U65X	
ANNOTATION_DATA:67	reads:683	mutation:A66X	
ANNOTATION_DATA:68	reads:1233	mutation:A67X	
ANNOTATION_DATA:69	reads:1045	mutation:G68X	
ANNOTATION_DATA:70	reads:857	mutation:C69X	
ANNOTATION_DATA:71	reads:1295	mutation:C70X	
ANNOTATION_DATA:72	reads:1659	mutation:U71X	
ANNOTATION_DATA:73	reads:701	mutation:C72X	
ANNOTATION_DATA:74	reads:1182	mutation:A73X	
ANNOTATION_DATA:75	reads:1205	mutation:A74X	
ANNOTATION_DATA:76	reads:957	mutation:U75X	
ANNOTATION_DATA:77	reads:696	mutation:A76X	
ANNOTATION_DATA:78	reads:1167	mutation:A77X	
ANNOTATION_DATA:79	reads:1174	mutation:A78X	
ANNOTATION_DATA:80	reads:1268	mutation:G79X	
ANNOTATION_DATA:81	reads:1454	mutation:C80X	
ANNOTATION_DATA:82	reads:1798	mutation:U81X	
ANNOTATION_DATA:83	reads:1730	mutation:U82X	
ANNOTATION_DATA:84	reads:1180	mutation:G83X	
ANNOTATION_DATA:85	reads:1020	mutation:C84X	
ANNOTATION_DATA:86	reads:2229	mutation:C85X	
ANNOTATION_DATA:87	reads:1816	mutation:U86X	
ANNOTATION_DATA:88	reads:1831	mutation:U87X	
ANNOTATION_DATA:89	reads:1023	mutation:G88X	
ANNOTATION_DATA:90	reads:1208	mutation:A89X	
ANNOTATION_DATA:91	reads:1322	mutation:G90X	
ANNOTATION_DATA:92	reads:1296	mutation:U91X	
ANNOTATION_DATA:93	reads:1646	mutation:G92X	
ANNOTATION_DATA:94	reads:1257	mutation:C93X	
ANNOTATION_DATA:95	reads:1284	mutation:U94X	
ANNOTATION_DATA:96	reads:1770	mutation:C95X	
ANNOTATION_DATA:97	reads:1425	mutation:A96X	
ANNOTATION_DATA:98	reads:1589	mutation:A97X	
ANNOTATION_DATA:99	reads:1427	mutation:A98X	
ANNOTATION_DATA:100	reads:1349	mutation:G99X	
ANNOTATION_DATA:101	reads:1305	mutation:U100X	
ANNOTATION_DATA:102	reads:1415	mutation:A101X	
ANNOTATION_DATA:103	reads:1392	mutation:G102X	
ANNOTATION_DATA:104	reads:1537	mutation:U103X	
ANNOTATION_DATA:105	reads:1415	mutation:G104X	
ANNOTATION_DATA:106	reads:1748	mutation:U105X	
ANNOTATION_DATA:107	reads:1127	mutation:G106X	
ANNOTATION_DATA:108	reads:1702	mutation:U107X	
ANNOTATION_DATA:109	reads:1096	mutation:G108X	
ANNOTATION_DATA:110	reads:1411	mutation:C109X	
ANNOTATION_DATA:111	reads:1538	mutation:C110X	
ANNOTATION_DATA:112	reads:1918	mutation:C111X	
ANNOTATION_DATA:113	reads:1695	mutation:G112X	
ANNOTATION_DATA:114	reads:1819	mutation:U113X	
ANNOTATION_DATA:115	reads:2164	mutation:C114X	
ANNOTATION_DATA:116	reads:2254	mutation:U115X	
ANNOTATION_DATA:117	reads:1440	mutation:G116X	
ANNOTATION_DATA:118	reads:1914	mutation:U117X	
ANNOTATION_DATA:119	reads:1771	mutation:U118X	
ANNOTATION_DATA:120	reads:1431	mutation:G119X	
ANNOTATION_DATA:121	reads:1783	mutation:U120X	
ANNOTATION_DATA:122	reads:847	mutation:G121X	
ANNOTATION_DATA:123	reads:1853	mutation:U122X	
ANNOTATION_DATA:124	reads:650	mutation:G123X	
ANNOTATION_DATA:125	reads:1235	mutation:A124X	
ANNOTATION_DATA:126	reads:1383	mutation:C125X	
ANNOTATION_DATA:127	reads:1584	mutation:U126X	
ANNOTATION_DATA:128	reads:1671	mutation:C127X	
ANNOTATION_DATA:129	reads:1857	mutation:U128X	
ANNOTATION_DATA:130	reads:1547	mutation:G129X	
ANNOTATION_DATA:131	reads:1845	mutation:G130X	
ANNOTATION_DATA:132	reads:1221	mutation:U131X	
ANNOTATION_DATA:133	reads:1558	mutation:A132X	
ANNOTATION_DATA:134	reads:1320	mutation:A133X	
ANNOTATION_DATA:135	reads:1406	mutation:C134X	
ANNOTATION_DATA:136	reads:1698	mutation:U135X	
ANNOTATION_DATA:137	reads:1653	mutation:A136X	
ANNOTATION_DATA:138	reads:979	mutation:G137X	
ANNOTATION_DATA:139	reads:1178	mutation:A138X	
ANNOTATION_DATA:140	reads:1074	mutation:G139X	
ANNOTATION_DATA:141	reads:994	mutation:A140X	
ANNOTATION_DATA:142	reads:1331	mutation:U141X	
ANNOTATION_DATA:143	reads:887	mutation:C142X	
ANNOTATION_DATA:144	reads:1120	mutation:C143X	
ANNOTATION_DATA:145	reads:1641	mutation:C144X	
ANNOTATION_DATA:146	reads:1791	mutation:U145X	
ANNOTATION_DATA:147	reads:886	mutation:C146X	
ANNOTATION_DATA:148	reads:1544	mutation:A147X	
ANNOTATION_DATA:149	reads:901	mutation:G148X	
ANNOTATION_DATA:150	reads:1101	mutation:A149X	
ANNOTATION_DATA:151	reads:9339	mutation:C150X	
ANNOTATION_DATA:152	reads:7440	mutation:C151X	
ANNOTATION_DATA:153	reads:20362	mutation:C152X	
ANNOTATION_DATA:154	reads:5426	mutation:U153X	
ANNOTATION_DATA:155	reads:1515	mutation:U154X	
ANNOTATION_DATA:156	reads:1624	mutation:U155X	
ANNOTATION_DATA:157	reads:1575	mutation:U156X	
ANNOTATION_DATA:158	reads:1817	mutation:A157X	
ANNOTATION_DATA:159	reads:859	mutation:G158X	
ANNOTATION_DATA:160	reads:1040	mutation:U159X	
ANNOTATION_DATA:161	reads:930	mutation:C160X	
ANNOTATION_DATA:162	reads:1896	mutation:A161X	
ANNOTATION_DATA:163	reads:1711	mutation:G162X	
ANNOTATION_DATA:164	reads:1441	mutation:U163X	
ANNOTATION_DATA:165	reads:1742	mutation:G164X	
ANNOTATION_DATA:166	reads:1895	mutation:U165X	
ANNOTATION_DATA:167	reads:1014	mutation:G166X	
ANNOTATION_DATA:168	reads:1041	mutation:G167X	
ANNOTATION_DATA:169	reads:1453	mutation:A168X	
ANNOTATION_DATA:170	reads:1567	mutation:A169X	
ANNOTATION_DATA:171	reads:1643	mutation:A170X	
ANNOTATION_DATA:172	reads:2170	mutation:A171X	
ANNOTATION_DATA:173	reads:1230	mutation:U172X	
ANNOTATION_DATA:174	reads:2868	mutation:C173X	
ANNOTATION_DATA:175	reads:1424	mutation:U174X	
ANNOTATION_DATA:176	reads:1440	mutation:C175X	
ANNOTATION_DATA:177	reads:3005	mutation:U176X	
ANNOTATION_DATA:178	reads:2003	mutation:A177X	
ANNOTATION_DATA:179	reads:1995	mutation:G178X	
ANNOTATION_DATA:180	reads:897	mutation:C179X	
ANNOTATION_DATA:181	reads:2235	mutation:A180X	
ANNOTATION_DATA:182	reads:1362	mutation:G181X	
ANNOTATION_DATA:183	reads:1793	mutation:U182X	
ANNOTATION_DATA:184	reads:1069	mutation:G183X	
ANNOTATION_DATA:185	reads:1242	mutation:G184X	
ANNOTATION_DATA:186	reads:1499	mutation:C185X	
ANNOTATION_DATA:187	reads:1732	mutation:G186X	
ANNOTATION_DATA:188	reads:853	mutation:C187X	
ANNOTATION_DATA:189	reads:1252	mutation:C188X	
ANNOTATION_DATA:190	reads:1570	mutation:C189X	
ANNOTATION_DATA:191	reads:2186	mutation:G190X	
ANNOTATION_DATA:192	reads:1466	mutation:A191X	
ANNOTATION_DATA:193	reads:1825	mutation:A192X	
ANNOTATION_DATA:194	reads:840	mutation:C193X	
ANNOTATION_DATA:195	reads:2417	mutation:A194X	
ANNOTATION_DATA:196	reads:1330	mutation:G195X	
ANNOTATION_DATA:197	reads:1391	mutation:G196X	
ANNOTATION_DATA:198	reads:1245	mutation:G197X	
ANNOTATION_DATA:199	reads:1784	mutation:A198X	
ANNOTATION_DATA:200	reads:2182	mutation:C199X	
ANNOTATION_DATA:201	reads:1903	mutation:U200X	
ANNOTATION_DATA:202	reads:1630	mutation:U201X	
ANNOTATION_DATA:203	reads:1279	mutation:G202X	
ANNOTATION_DATA:204	reads:1483	mutation:A203X	
ANNOTATION_DATA:205	reads:1823	mutation:A204X	
ANNOTATION_DATA:206	reads:1585	mutation:A205X	
ANNOTATION_DATA:207	reads:1014	mutation:G206X	
ANNOTATION_DATA:208	reads:927	mutation:C207X	
ANNOTATION_DATA:209	reads:1433	mutation:G208X	
ANNOTATION_DATA:210	reads:2118	mutation:A209X	
ANNOTATION_DATA:211	reads:1947	mutation:A210X	
ANNOTATION_DATA:212	reads:1482	mutation:A211X	
ANNOTATION_DATA:213	reads:1251	mutation:G212X	
ANNOTATION_DATA:214	reads:1309	mutation:U213X	
ANNOTATION_DATA:215	reads:704	mutation:A214X	
ANNOTATION_DATA:216	reads:1333	mutation:A215X	
ANNOTATION_DATA:217	reads:1092	mutation:A216X	
ANNOTATION_DATA:218	reads:1420	mutation:G217X	
ANNOTATION_DATA:219	reads:616	mutation:C218X	
ANNOTATION_DATA:220	reads:1293	mutation:C219X	
ANNOTATION_DATA:221	reads:1973	mutation:A220X	
ANNOTATION_DATA:222	reads:888	mutation:G221X	
ANNOTATION_DATA:223	reads:1206	mutation:A222X	
ANNOTATION_DATA:224	reads:1390	mutation:G223X	
ANNOTATION_DATA:225	reads:601	mutation:G224X	
ANNOTATION_DATA:226	reads:1629	mutation:A225X	
ANNOTATION_DATA:227	reads:760	mutation:G226X	
ANNOTATION_DATA:228	reads:1526	mutation:A227X	
ANNOTATION_DATA:229	reads:1503	mutation:U228X	
ANNOTATION_DATA:230	reads:3609	mutation:C229X	
ANNOTATION_DATA:231	reads:2256	mutation:U230X	
ANNOTATION_DATA:232	reads:4908	mutation:C231X	
ANNOTATION_DATA:233	reads:2172	mutation:U232X	
ANNOTATION_DATA:234	reads:2943	mutation:C233X	
ANNOTATION_DATA:235	reads:1244	mutation:G234X	
ANNOTATION_DATA:236	reads:955	mutation:A235X	
ANNOTATION_DATA:237	reads:2017	mutation:C236X	
ANNOTATION_DATA:238	reads:1924	mutation:G237X	
ANNOTATION_DATA:239	reads:1851	mutation:C238X	
ANNOTATION_DATA:240	reads:1834	mutation:A239X	
ANNOTATION_DATA:241	reads:1194	mutation:G240X	
ANNOTATION_DATA:242	reads:669	mutation:G241X	
ANNOTATION_DATA:243	reads:2141	mutation:A242X	
ANNOTATION_DATA:244	reads:1548	mutation:C243X	
ANNOTATION_DATA:245	reads:1582	mutation:U244X	
ANNOTATION_DATA:246	reads:2070	mutation:C245X	
ANNOTATION_DATA:247	reads:1594	mutation:G246X	
ANNOTATION_DATA:248	reads:830	mutation:G247X	
ANNOTATION_DATA:249	reads:1547	mutation:C248X	
ANNOTATION_DATA:250	reads:2803	mutation:U249X	
ANNOTATION_DATA:251	reads:2371	mutation:U250X	
ANNOTATION_DATA:252	reads:2948	mutation:G251X	
ANNOTATION_DATA:253	reads:2327	mutation:C252X	
ANNOTATION_DATA:254	reads:2347	mutation:U253X	
ANNOTATION_DATA:255	reads:1999	mutation:G254X	
ANNOTATION_DATA:256	reads:1195	mutation:A255X	
ANNOTATION_DATA:257	reads:1917	mutation:A256X	
ANNOTATION_DATA:258	reads:1861	mutation:G257X	
ANNOTATION_DATA:259	reads:2316	mutation:C258X	
ANNOTATION_DATA:260	reads:2867	mutation:G259X	
ANNOTATION_DATA:261	reads:2325	mutation:C260X	
ANNOTATION_DATA:262	reads:3867	mutation:G261X	
ANNOTATION_DATA:263	reads:1940	mutation:C262X	
ANNOTATION_DATA:264	reads:1533	mutation:A263X	
ANNOTATION_DATA:265	reads:2423	mutation:C264X	
ANNOTATION_DATA:266	reads:2055	mutation:G265X	
ANNOTATION_DATA:267	reads:3246	mutation:G266X	
ANNOTATION_DATA:268	reads:2475	mutation:C267X	
ANNOTATION_DATA:269	reads:3243	mutation:A268X	
ANNOTATION_DATA:270	reads:2580	mutation:A269X	
ANNOTATION_DATA:271	reads:1133	mutation:G270X	
ANNOTATION_DATA:272	reads:1373	mutation:A271X	
ANNOTATION_DATA:273	reads:1190	mutation:G272X	
ANNOTATION_DATA:274	reads:829	mutation:G273X	
ANNOTATION_DATA:275	reads:1568	mutation:C274X	
ANNOTATION_DATA:276	reads:2169	mutation:G275X	
ANNOTATION_DATA:277	reads:2782	mutation:A276X	
ANNOTATION_DATA:278	reads:1825	mutation:G277X	
ANNOTATION_DATA:279	reads:1117	mutation:G278X	
ANNOTATION_DATA:280	reads:1087	mutation:G279X	
ANNOTATION_DATA:281	reads:4915	mutation:G280X	
ANNOTATION_DATA:282	reads:1420	mutation:C281X	
ANNOTATION_DATA:283	reads:758	mutation:G282X	
ANNOTATION_DATA:284	reads:15	mutation:G283X	
ANNOTATION_DATA:285	reads:13	mutation:C284X	
ANNOTATION_DATA:286	reads:14	mutation:G285X	
ANNOTATION_DATA:287	reads:23	mutation:A286X	
ANNOTATION_DATA:288	reads:17	mutation:C287X	
ANNOTATION_DATA:289	reads:11	mutation:U288X	
ANNOTATION_DATA:290	reads:19	mutation:G289X	
ANNOTATION_DATA:291	reads:34	mutation:G290X	
ANNOTATION_DATA:292	reads:24	mutation:U291X	
ANNOTATION_DATA:293	reads:41	mutation:G292X	
ANNOTATION_DATA:294	reads:82	mutation:A293X	
ANNOTATION_DATA:295	reads:78	mutation:G294X	
ANNOTATION_DATA:296	reads:104	mutation:U295X	
ANNOTATION_DATA:297	reads:106	mutation:A296X	
ANNOTATION_DATA:298	reads:25	mutation:C297X	
ANNOTATION_DATA:299	reads:32	mutation:G298X	
ANNOTATION_DATA:300	reads:43	mutation:C299X	
ANNOTATION_DATA:301	reads:1	mutation:C300X	
ANNOTATION_DATA:302	reads:0	mutation:A301X	
ANNOTATION_DATA:303	reads:0	mutation:A302X	
ANNOTATION_DATA:304	reads:0	mutation:A303X	
ANNOTATION_DATA:305	reads:0	mutation:A304X	
ANNOTATION_DATA:306	reads:0	mutation:A305X	
ANNOTATION_DATA:307	reads:1	mutation:U306X	
ANNOTATION_DATA:308	reads:0	mutation:U307X	
ANNOTATION_DATA:309	reads:0	mutation:U308X	
ANNOTATION_DATA:310	reads:0	mutation:U309X	
ANNOTATION_DATA:311	reads:0	mutation:G310X	
ANNOTATION_DATA:312	reads:0	mutation:A311X	
ANNOTATION_DATA:313	reads:0	mutation:C312X	
ANNOTATION_DATA:314	reads:0	mutation:U313X	
ANNOTATION_DATA:315	reads:0	mutation:A314X	
ANNOTATION_DATA:316	reads:0	mutation:G315X	
ANNOTATION_DATA:317	reads:0	mutation:C316X	
ANNOTATION_DATA:318	reads:0	mutation:G317X	
ANNOTATION_DATA:319	reads:0	mutation:G318X	
ANNOTATION_DATA:320	reads:0	mutation:A319X	
ANNOTATION_DATA:321	reads:2	mutation:G320X	
ANNOTATION_DATA:322	reads:0	mutation:G321X	
ANNOTATION_DATA:323	reads:0	mutation:C322X	
ANNOTATION_DATA:324	reads:0	mutation:U323X	
ANNOTATION_DATA:325	reads:0	mutation:A324X	
ANNOTATION_DATA:326	reads:0	mutation:G325X	
ANNOTATION_DATA:327	reads:0	mutation:A326X	
ANNOTATION_DATA:328	reads:0	mutation:A327X	
ANNOTATION_DATA:329	reads:0	mutation:G328X	
ANNOTATION_DATA:330	reads:0	mutation:G329X	
ANNOTATION_DATA:331	reads:0	mutation:A330X	
ANNOTATION_DATA:332	reads:0	mutation:G331X	
ANNOTATION_DATA:333	reads:0	mutation:A332X	
ANNOTATION_DATA:334	reads:0	mutation:G333X	
ANNOTATION_DATA:335	reads:0	mutation:A334X	
ANNOTATION_DATA:336	reads:0	mutation:G335X	
ANNOTATION_DATA:337	reads:0	mutation:A336X	
ANNOTATION_DATA:338	reads:0	mutation:U337X	
ANNOTATION_DATA:339	reads:0	mutation:G338X	
ANNOTATION_DATA:340	reads:0	mutation:G339X	
ANNOTATION_DATA:341	reads:1	mutation:G340X	
ANNOTATION_DATA:342	reads:0	mutation:U341X	
ANNOTATION_DATA:343	reads:0	mutation:G342X	
ANNOTATION_DATA:344	reads:0	mutation:C343X	
ANNOTATION_DATA:345	reads:0	mutation:G344X	
ANNOTATION_DATA:346	reads:0	mutation:A345X	
ANNOTATION_DATA:347	reads:0	mutation:G346X	
ANNOTATION_DATA:348	reads:0	mutation:A347X	
ANNOTATION_DATA:349	reads:0	mutation:G348X	
ANNOTATION_DATA:350	reads:0	mutation:C349X	
ANNOTATION_DATA:351	reads:0	mutation:G350X	
ANNOTATION_DATA:352	reads:0	mutation:U351X	
ANNOTATION_DATA:353	reads:0	mutation:C352X	
ANNOTATION_DATA:354	reads:0	mutation:G353X	
ANNOTATION_DATA:355	reads:0	mutation:G354X	
ANNOTATION_DATA:356	reads:0	mutation:U355X	
ANNOTATION_DATA:357	reads:0	mutation:A356X	
ANNOTATION_DATA:358	reads:0	mutation:U357X	
ANNOTATION_DATA:359	reads:0	mutation:U358X	
ANNOTATION_DATA:360	reads:0	mutation:A359X	
ANNOTATION_DATA:361	reads:0	mutation:A360X	
ANNOTATION_DATA:362	reads:0	mutation:G361X	
ANNOTATION_DATA:363	reads:0	mutation:C362X	
ANNOTATION_DATA:364	reads:0	mutation:G363X	
ANNOTATION_DATA:365	reads:0	mutation:G364X	
ANNOTATION_DATA:366	reads:0	mutation:G365X	
ANNOTATION_DATA:367	reads:0	mutation:G366X	
ANNOTATION_DATA:368	reads:0	mutation:G367X	
ANNOTATION_DATA:369	reads:1	mutation:A368X	
ANNOTATION_DATA:370	reads:0	mutation:G369X	
ANNOTATION_DATA:371	reads:0	mutation:A370X	
ANNOTATION_DATA:372	reads:0	mutation:A371X	
ANNOTATION_DATA:373	reads:0	mutation:U372X	
ANNOTATION_DATA:374	reads:0	mutation:U373X	
ANNOTATION_DATA:375	reads:0	mutation:A374X	
ANNOTATION_DATA:376	reads:0	mutation:G375X	
ANNOTATION_DATA:377	reads:0	mutation:A376X	
ANNOTATION_DATA:378	reads:0	mutation:U377X	
ANNOTATION_DATA:379	reads:0	mutation:A378X	
ANNOTATION_DATA:380	reads:0	mutation:A379X	
ANNOTATION_DATA:381	reads:0	mutation:A380X	
ANNOTATION_DATA:382	reads:0	mutation:U381X	
ANNOTATION_DATA:383	reads:0	mutation:G382X	
ANNOTATION_DATA:384	reads:0	mutation:G383X	
ANNOTATION_DATA:385	reads:1	mutation:G384X	
ANNOTATION_DATA:386	reads:0	mutation:A385X	
ANNOTATION_DATA:387	reads:0	mutation:A386X	
ANNOTATION_DATA:388	reads:0	mutation:A387X	
ANNOTATION_DATA:389	reads:0	mutation:A388X	
ANNOTATION_DATA:390	reads:0	mutation:A389X	
ANNOTATION_DATA:391	reads:0	mutation:A390X	
ANNOTATION_DATA:392	reads:0	mutation:U391X	
ANNOTATION_DATA:393	reads:0	mutation:U392X	
ANNOTATION_DATA:394	reads:0	mutation:C393X	
ANNOTATION_DATA:395	reads:0	mutation:G394X	
ANNOTATION_DATA:396	reads:0	mutation:G395X	
ANNOTATION_DATA:397	reads:0	mutation:U396X	
ANNOTATION_DATA:398	reads:0	mutation:U397X	
ANNOTATION_DATA:399	reads:0	mutation:A398X	
ANNOTATION_DATA:400	reads:0	mutation:A399X	
ANNOTATION_DATA:401	reads:0	mutation:G400X	
ANNOTATION_DATA:402	reads:0	mutation:G401X	
ANNOTATION_DATA:403	reads:0	mutation:C402X	
ANNOTATION_DATA:404	reads:0	mutation:C403X	
ANNOTATION_DATA:405	reads:0	mutation:A404X	
ANNOTATION_DATA:406	reads:0	mutation:G405X	
ANNOTATION_DATA:407	reads:0	mutation:G406X	
ANNOTATION_DATA:408	reads:0	mutation:G407X	
ANNOTATION_DATA:409	reads:0	mutation:G408X	
ANNOTATION_DATA:410	reads:0	mutation:G409X	
ANNOTATION_DATA:411	reads:0	mutation:A410X	
ANNOTATION_DATA:412	reads:0	mutation:A411X	
ANNOTATION_DATA:413	reads:0	mutation:A412X	
ANNOTATION_DATA:414	reads:0	mutation:G413X	
ANNOTATION_DATA:415	reads:0	mutation:A414X	
ANNOTATION_DATA:416	reads:0	mutation:A415X	
ANNOTATION_DATA:417	reads:0	mutation:A416X	
ANNOTATION_DATA:418	reads:1	mutation:C417X	
ANNOTATION_DATA:419	reads:0	mutation:A418X	
ANNOTATION_DATA:420	reads:0	mutation:A419X	
ANNOTATION_DATA:421	reads:0	mutation:U420X	
ANNOTATION_DATA:422	reads:0	mutation:A421X	
ANNOTATION_DATA:423	reads:0	mutation:U422X	
ANNOTATION_DATA:424	reads:0	mutation:A423X	
ANNOTATION_DATA:425	reads:0	mutation:A424X	
ANNOTATION_DATA:426	reads:1	mutation:A425X	
ANNOTATION_DATA:427	reads:0	mutation:C426X	
ANNOTATION_DATA:428	reads:0	mutation:U427X	
ANNOTATION_DATA:429	reads:0	mutation:A428X	
ANNOTATION_DATA:430	reads:0	mutation:A429X	
ANNOTATION_DATA:431	reads:0	mutation:A430X	
ANNOTATION_DATA:432	reads:1	mutation:A431X	
ANNOTATION_DATA:433	reads:0	mutation:C432X	
ANNOTATION_DATA:434	reads:0	mutation:A433X	
ANNOTATION_DATA:435	reads:0	mutation:U434X	
ANNOTATION_DATA:436	reads:1	mutation:A435X	
ANNOTATION_DATA:437	reads:0	mutation:U436X	
ANNOTATION_DATA:438	reads:0	mutation:A437X	
ANNOTATION_DATA:439	reads:0	mutation:G438X	
ANNOTATION_DATA:440	reads:0	mutation:U439X	
ANNOTATION_DATA:441	reads:0	mutation:A440X	
ANNOTATION_DATA:442	reads:0	mutation:U441X	
ANNOTATION_DATA:443	reads:0	mutation:G442X	
ANNOTATION_DATA:444	reads:0	mutation:G443X	
ANNOTATION_DATA:445	reads:0	mutation:G444X	
ANNOTATION_DATA:446	reads:0	mutation:C445X	
ANNOTATION_DATA:447	reads:0	mutation:A446X	
ANNOTATION_DATA:448	reads:0	mutation:A447X	
ANNOTATION_DATA:449	reads:0	mutation:G448X	
ANNOTATION_DATA:450	reads:0	mutation:C449X	
ANNOTATION_DATA:451	reads:0	mutation:A450X	
ANNOTATION_DATA:452	reads:0	mutation:G451X	
ANNOTATION_DATA:453	reads:0	mutation:G452X	
ANNOTATION_DATA:454	reads:0	mutation:G453X	
ANNOTATION_DATA:455	reads:0	mutation:A454X	
ANNOTATION_DATA:456	reads:0	mutation:G455X	
ANNOTATION_DATA:457	reads:0	mutation:C456X	
ANNOTATION_DATA:458	reads:0	mutation:U457X	
ANNOTATION_DATA:459	reads:0	mutation:A458X	
ANNOTATION_DATA:460	reads:0	mutation:G459X	
ANNOTATION_DATA:461	reads:0	mutation:A460X	
ANNOTATION_DATA:462	reads:0	mutation:A461X	
ANNOTATION_DATA:463	reads:0	mutation:C462X	
ANNOTATION_DATA:464	reads:0	mutation:G463X	
ANNOTATION_DATA:465	reads:0	mutation:A464X	
ANNOTATION_DATA:466	reads:0	mutation:U465X	
ANNOTATION_DATA:467	reads:0	mutation:U466X	
ANNOTATION_DATA:468	reads:0	mutation:C467X	
ANNOTATION_DATA:469	reads:0	mutation:G468X	
ANNOTATION_DATA:470	reads:0	mutation:C469X	
ANNOTATION_DATA:471	reads:0	mutation:A470X	
ANNOTATION_DATA:472	reads:0	mutation:G471X	
ANNOTATION_DATA:473	reads:0	mutation:U472X	
ANNOTATION_DATA:474	reads:0	mutation:U473X	
ANNOTATION_DATA:475	reads:0	mutation:A474X	
ANNOTATION_DATA:476	reads:0	mutation:A475X	
ANNOTATION_DATA:477	reads:0	mutation:U476X	
ANNOTATION_DATA:478	reads:0	mutation:C477X	
ANNOTATION_DATA:479	reads:0	mutation:C478X	
ANNOTATION_DATA:480	reads:0	mutation:U479X	
ANNOTATION_DATA:481	reads:0	mutation:G480X	
ANNOTATION_DATA:482	reads:0	mutation:G481X	
ANNOTATION_DATA:483	reads:0	mutation:C482X	
ANNOTATION_DATA:484	reads:0	mutation:C483X	
ANNOTATION_DATA:485	reads:0	mutation:U484X	
ANNOTATION_DATA:486	reads:0	mutation:U485X	
ANNOTATION_DATA:487	reads:0	mutation:U486X	
ANNOTATION_DATA:488	reads:0	mutation:U487X	
ANNOTATION_DATA:489	reads:0	mutation:A488X	
ANNOTATION_DATA:490	reads:0	mutation:G489X	
ANNOTATION_DATA:491	reads:0	mutation:A490X	
ANNOTATION_DATA:492	reads:0	mutation:G491X	
ANNOTATION_DATA:493	reads:0	mutation:A492X	
ANNOTATION_DATA:494	reads:0	mutation:C493X	
ANNOTATION_DATA:495	reads:0	mutation:A494X	
ANNOTATION_DATA:496	reads:0	mutation:U495X	
ANNOTATION_DATA:497	reads:0	mutation:C496X	
ANNOTATION_DATA:498	reads:0	mutation:A497X	
ANNOTATION_DATA:499	reads:0	mutation:G498X	
ANNOTATION_DATA:500	reads:0	mutation:A499X	
ANNOTATION_DATA:501	reads:0	mutation:A500X	
ANNOTATION_DATA:502	reads:0	mutation:G501X	
ANNOTATION_DATA:503	reads:0	mutation:G502X	
ANNOTATION_DATA:504	reads:0	mutation:C503X	
ANNOTATION_DATA:505	reads:0	mutation:U504X	
ANNOTATION_DATA:506	reads:0	mutation:G505X	
ANNOTATION_DATA:507	reads:0	mutation:U506X	
ANNOTATION_DATA:508	reads:0	mutation:A507X	
ANNOTATION_DATA:509	reads:0	mutation:G508X	
ANNOTATION_DATA:510	reads:0	mutation:A509X	
ANNOTATION_DATA:511	reads:0	mutation:C510X	
ANNOTATION_DATA:512	reads:0	mutation:A511X	
ANNOTATION_DATA:513	reads:0	mutation:A512X	
ANNOTATION_DATA:514	reads:0	mutation:A513X	
ANNOTATION_DATA:515	reads:0	mutation:U514X	
ANNOTATION_DATA:516	reads:0	mutation:A515X	
ANNOTATION_DATA:517	reads:0	mutation:C516X	
ANNOTATION_DATA:518	reads:0	mutation:U517X	
ANNOTATION_DATA:519	reads:0	mutation:G518X	
ANNOTATION_DATA:520	reads:0	mutation:G519X	
ANNOTATION_DATA:521	reads:0	mutation:G520X	
ANNOTATION_DATA:522	reads:0	mutation:A521X	
ANNOTATION_DATA:523	reads:0	mutation:C522X	
ANNOTATION_DATA:524	reads:0	mutation:A523X	
ANNOTATION_DATA:525	reads:0	mutation:G524X	
ANNOTATION_DATA:526	reads:0	mutation:C525X	
ANNOTATION_DATA:527	reads:0	mutation:U526X	
ANNOTATION_DATA:528	reads:0	mutation:A527X	
ANNOTATION_DATA:529	reads:0	mutation:C528X	
ANNOTATION_DATA:530	reads:0	mutation:A529X	
ANNOTATION_DATA:531	reads:0	mutation:A530X	
ANNOTATION_DATA:532	reads:0	mutation:C531X	
ANNOTATION_DATA:533	reads:0	mutation:C532X	
ANNOTATION_DATA:534	reads:0	mutation:A533X	
ANNOTATION_DATA:535	reads:0	mutation:U534X	
ANNOTATION_DATA:536	reads:0	mutation:C535X	
ANNOTATION_DATA:537	reads:0	mutation:C536X	
ANNOTATION_DATA:538	reads:0	mutation:C537X	
ANNOTATION_DATA:539	reads:0	mutation:U538X	
ANNOTATION_DATA:540	reads:0	mutation:U539X	
ANNOTATION_DATA:541	reads:0	mutation:C540X	
ANNOTATION_DATA:542	reads:0	mutation:A541X	
ANNOTATION_DATA:543	reads:0	mutation:G542X	
ANNOTATION_DATA:544	reads:0	mutation:A543X	
ANNOTATION_DATA:545	reads:0	mutation:C544X	
ANNOTATION_DATA:546	reads:0	mutation:A545X	
ANNOTATION_DATA:547	reads:0	mutation:G546X	
ANNOTATION_DATA:548	reads:0	mutation:G547X	
ANNOTATION_DATA:549	reads:0	mutation:A548X	
ANNOTATION_DATA:550	reads:0	mutation:U549X	
ANNOTATION_DATA:551	reads:0	mutation:C550X	
ANNOTATION_DATA:552	reads:0	mutation:A551X	
ANNOTATION_DATA:553	reads:0	mutation:G552X	
ANNOTATION_DATA:554	reads:0	mutation:A553X	
ANNOTATION_DATA:555	reads:0	mutation:A554X	
ANNOTATION_DATA:556	reads:0	mutation:G555X	
ANNOTATION_DATA:557	reads:0	mutation:A556X	
ANNOTATION_DATA:558	reads:0	mutation:A557X	
ANNOTATION_DATA:559	reads:0	mutation:C558X	
ANNOTATION_DATA:560	reads:0	mutation:U559X	
ANNOTATION_DATA:561	reads:0	mutation:U560X	
ANNOTATION_DATA:562	reads:0	mutation:A561X	
ANNOTATION_DATA:563	reads:0	mutation:G562X	
ANNOTATION_DATA:564	reads:0	mutation:A563X	
ANNOTATION_DATA:565	reads:0	mutation:U564X	
ANNOTATION_DATA:566	reads:0	mutation:C565X	

REACTIVITY:1	0.0000	0.0000	0.0000	0.0000	0.0000	0.0000	0.0000	0.0000	0.0000	0.0000	0.0000	0.0000	0.0000	0.0000	0.0000	0.0000	0.0000	134.0000	1447.0000	807.0000	895.0000	1795.0000	3338.0000	2558.0000	594.0000	1116.0000	793.0000	607.0000	1077.0000	3068.0000	768.0000	821.0000	890.0000	1040.0000	1361.0000	830.0000	1049.0000	1523.0000	2100.0000	1217.0000	1490.0000	764.0000	1129.0000	917.0000	980.0000	658.0000	891.0000	1436.0000	1160.0000	975.0000	691.0000	696.0000	650.0000	936.0000	1013.0000	1014.0000	2420.0000	1932.0000	1367.0000	1006.0000	1799.0000	1333.0000	1364.0000	1605.0000	1128.0000	683.0000	1233.0000	1045.0000	857.0000	1295.0000	1659.0000	701.0000	1182.0000	1205.0000	957.0000	696.0000	1167.0000	1174.0000	1268.0000	1454.0000	1798.0000	1730.0000	1180.0000	1020.0000	2229.0000	1816.0000	1831.0000	1023.0000	1208.0000	1322.0000	1296.0000	1646.0000	1257.0000	1284.0000	1770.0000	1425.0000	1589.0000	1427.0000	1349.0000	1305.0000	1415.0000	1392.0000	1537.0000	1415.0000	1748.0000	1127.0000	1702.0000	1096.0000	1411.0000	1538.0000	1918.0000	1695.0000	1819.0000	2164.0000	2254.0000	1440.0000	1914.0000	1771.0000	1431.0000	1783.0000	847.0000	1853.0000	650.0000	1235.0000	1383.0000	1584.0000	1671.0000	1857.0000	1547.0000	1845.0000	1221.0000	1558.0000	1320.0000	1406.0000	1698.0000	1653.0000	979.0000	1178.0000	1074.0000	994.0000	1331.0000	887.0000	1120.0000	1641.0000	1791.0000	886.0000	1544.0000	901.0000	1101.0000	9339.0000	7440.0000	20362.0000	5426.0000	1515.0000	1624.0000	1575.0000	1817.0000	859.0000	1040.0000	930.0000	1896.0000	1711.0000	1441.0000	1742.0000	1895.0000	1014.0000	1041.0000	1453.0000	1567.0000	1643.0000	2170.0000	1230.0000	2868.0000	1424.0000	1440.0000	3005.0000	2003.0000	1995.0000	897.0000	2235.0000	1362.0000	1793.0000	1069.0000	1242.0000	1499.0000	1732.0000	853.0000	1252.0000	1570.0000	2186.0000	1466.0000	1825.0000	840.0000	2417.0000	1330.0000	1391.0000	1245.0000	1784.0000	2182.0000	1903.0000	1630.0000	1279.0000	1483.0000	1823.0000	1585.0000	1014.0000	927.0000	1433.0000	2118.0000	1947.0000	1482.0000	1251.0000	1309.0000	704.0000	1333.0000	1092.0000	1420.0000	616.0000	1293.0000	1973.0000	888.0000	1206.0000	1390.0000	601.0000	1629.0000	760.0000	1526.0000	1503.0000	3609.0000	2256.0000	4908.0000	2172.0000	2943.0000	1244.0000	955.0000	2017.0000	1924.0000	1851.0000	1834.0000	1194.0000	669.0000	2141.0000	1548.0000	1582.0000	2070.0000	1594.0000	830.0000	1547.0000	2803.0000	2371.0000	2948.0000	2327.0000	2347.0000	1999.0000	1195.0000	1917.0000	1861.0000	2316.0000	2867.0000	2325.0000	3867.0000	1940.0000	1533.0000	2423.0000	2055.0000	3246.0000	2475.0000	3243.0000	2580.0000	1133.0000	1373.0000	1190.0000	829.0000	1568.0000	2169.0000	2782.0000	1825.0000	1117.0000	1087.0000	4915.0000	1420.0000	758.0000	15.0000	13.0000	14.0000	23.0000	17.0000	11.0000	19.0000	34.0000	24.0000	41.0000	82.0000	78.0000	104.0000	106.0000	25.0000	32.0000	43.0000	1.0000	0.0000	0.0000	0.0000	0.0000	0.0000	1.0000	0.0000	0.0000	0.0000	0.0000	0.0000	0.0000	0.0000	0.0000	0.0000	0.0000	0.0000	0.0000	0.0000	2.0000	0.0000	0.0000	0.0000	0.0000	0.0000	0.0000	0.0000	0.0000	0.0000	0.0000	0.0000	0.0000	0.0000	0.0000	0.0000	0.0000	0.0000	0.0000	0.0000	1.0000	0.0000	0.0000	0.0000	0.0000	0.0000	0.0000	0.0000	0.0000	0.0000	0.0000	0.0000	0.0000	0.0000	0.0000	0.0000	0.0000	0.0000	0.0000	0.0000	0.0000	0.0000	0.0000	0.0000	0.0000	0.0000	0.0000	0.0000	1.0000	0.0000	0.0000	0.0000	0.0000	0.0000	0.0000	0.0000	0.0000	0.0000	0.0000	0.0000	0.0000	0.0000	0.0000	0.0000	1.0000	0.0000	0.0000	0.0000	0.0000	0.0000	0.0000	0.0000	0.0000	0.0000	0.0000	0.0000	0.0000	0.0000	0.0000	0.0000	0.0000	0.0000	0.0000	0.0000	0.0000	0.0000	0.0000	0.0000	0.0000	0.0000	0.0000	0.0000	0.0000	0.0000	0.0000	0.0000	0.0000	1.0000	0.0000	0.0000	0.0000	0.0000	0.0000	0.0000	0.0000	1.0000	0.0000	0.0000	0.0000	0.0000	0.0000	1.0000	0.0000	0.0000	0.0000	1.0000	0.0000	0.0000	0.0000	0.0000	0.0000	0.0000	0.0000	0.0000	0.0000	0.0000	0.0000	0.0000	0.0000	0.0000	0.0000	0.0000	0.0000	0.0000	0.0000	0.0000	0.0000	0.0000	0.0000	0.0000	0.0000	0.0000	0.0000	0.0000	0.0000	0.0000	0.0000	0.0000	0.0000	0.0000	0.0000	0.0000	0.0000	0.0000	0.0000	0.0000	0.0000	0.0000	0.0000	0.0000	0.0000	0.0000	0.0000	0.0000	0.0000	0.0000	0.0000	0.0000	0.0000	0.0000	0.0000	0.0000	0.0000	0.0000	0.0000	0.0000	0.0000	0.0000	0.0000	0.0000	0.0000	0.0000	0.0000	0.0000	0.0000	0.0000	0.0000	0.0000	0.0000	0.0000	0.0000	0.0000	0.0000	0.0000	0.0000	0.0000	0.0000	0.0000	0.0000	0.0000	0.0000	0.0000	0.0000	0.0000	0.0000	0.0000	0.0000	0.0000	0.0000	0.0000	0.0000	0.0000	0.0000	0.0000	0.0000	0.0000	0.0000	0.0000	0.0000	0.0000	0.0000	0.0000	0.0000	0.0000	0.0000	0.0000	0.0000	0.0000	0.0000	0.0000	0.0000	0.0000	0.0000	0.0000	0.0000	0.0000	0.0000	0.0000	0.0000	0.0000	0.0000	0.0000	0.0000	0.0000	0.0000	0.0000
REACTIVITY:2	0.0000	0.0000	0.0000	0.0000	0.0000	0.0000	0.0000	0.0000	0.0000	0.0000	0.0000	0.0000	0.0000	0.0000	0.0000	0.0000	0.0000	0.0000	0.0000	0.0000	0.0000	0.0000	0.0000	0.0000	0.0000	0.0000	0.0000	0.0000	0.0000	0.0000	0.0000	0.0000	0.0000	0.0000	0.0000	0.0000	0.0000	0.0000	0.0000	0.0000	0.0000	0.0000	0.0000	0.0000	0.0000	0.0000	0.0000	0.0000	0.0000	0.0000	0.0000	0.0000	0.0000	0.0000	0.0000	0.0000	0.0000	0.0000	0.0000	0.0000	0.0000	0.0000	0.0000	0.0000	0.0000	0.0000	0.0000	0.0000	0.0000	0.0000	0.0000	0.0000	0.0000	0.0000	0.0000	0.0000	0.0000	0.0000	0.0000	0.0000	0.0000	0.0000	0.0000	0.0000	0.0000	0.0000	0.0000	0.0000	0.0000	0.0000	0.0000	0.0000	0.0000	0.0000	0.0000	0.0000	0.0000	0.0000	0.0000	0.0000	0.0000	0.0000	0.0000	0.0000	0.0000	0.0000	0.0000	0.0000	0.0000	0.0000	0.0000	0.0000	0.0000	0.0000	0.0000	0.0000	0.0000	0.0000	0.0000	0.0000	0.0000	0.0000	0.0000	0.0000	0.0000	0.0000	0.0000	0.0000	0.0000	0.0000	0.0000	0.0000	0.0000	0.0000	0.0000	0.0000	0.0000	0.0000	0.0000	0.0000	0.0000	0.0000	0.0000	0.0000	0.0000	0.0000	0.0000	0.0000	0.0000	0.0000	0.0000	0.0000	0.0000	0.0000	0.0000	0.0000	0.0000	0.0000	0.0000	0.0000	0.0000	0.0000	0.0000	0.0000	0.0000	0.0000	0.0000	0.0000	0.0000	0.0000	0.0000	0.0000	0.0000	0.0000	0.0000	0.0000	0.0000	0.0000	0.0000	0.0000	0.0000	0.0000	0.0000	0.0000	0.0000	0.0000	0.0000	0.0000	0.0000	0.0000	0.0000	0.0000	0.0000	0.0000	0.0000	0.0000	0.0000	0.0000	0.0000	0.0000	0.0000	0.0000	0.0000	0.0000	0.0000	0.0000	0.0000	0.0000	0.0000	0.0000	0.0000	0.0000	0.0000	0.0000	0.0000	0.0000	0.0000	0.0000	0.0000	0.0000	0.0000	0.0000	0.0000	0.0000	0.0000	0.0000	0.0000	0.0000	0.0000	0.0000	0.0000	0.0000	0.0000	0.0000	0.0000	0.0000	0.0000	0.0000	0.0000	0.0000	0.0000	0.0000	0.0000	0.0000	0.0000	0.0000	0.0000	0.0000	0.0000	0.0000	0.0000	0.0000	0.0000	0.0000	0.0000	0.0000	0.0000	0.0000	0.0000	0.0000	0.0000	0.0000	0.0000	0.0000	0.0000	0.0000	0.0000	0.0000	0.0000	0.0000	0.0000	0.0000	0.0000	0.0000	0.0000	0.0000	0.0000	0.0000	0.0000	0.0000	0.0000	0.0000	0.0000	0.0000	0.0000	0.0000	0.0000	0.0000	0.0000	0.0000	0.0000	0.0000	0.0000	0.0000	0.0000	0.0000	0.0000	0.0000	0.0000	0.0000	0.0000	0.0000	0.0000	0.0000	0.0000	0.0000	0.0000	0.0000	0.0000	0.0000	0.0000	0.0000	0.0000	0.0000	0.0000	0.0000	0.0000	0.0000	0.0000	0.0000	0.0000	0.0000	0.0000	0.0000	0.0000	0.0000	0.0000	0.0000	0.0000	0.0000	0.0000	0.0000	0.0000	0.0000	0.0000	0.0000	0.0000	0.0000	0.0000	0.0000	0.0000	0.0000	0.0000	0.0000	0.0000	0.0000	0.0000	0.0000	0.0000	0.0000	0.0000	0.0000	0.0000	0.0000	0.0000	0.0000	0.0000	0.0000	0.0000	0.0000	0.0000	0.0000	0.0000	0.0000	0.0000	0.0000	0.0000	0.0000	0.0000	0.0000	0.0000	0.0000	0.0000	0.0000	0.0000	0.0000	0.0000	0.0000	0.0000	0.0000	0.0000	0.0000	0.0000	0.0000	0.0000	0.0000	0.0000	0.0000	0.0000	0.0000	0.0000	0.0000	0.0000	0.0000	0.0000	0.0000	0.0000	0.0000	0.0000	0.0000	0.0000	0.0000	0.0000	0.0000	0.0000	0.0000	0.0000	0.0000	0.0000	0.0000	0.0000	0.0000	0.0000	0.0000	0.0000	0.0000	0.0000	0.0000	0.0000	0.0000	0.0000	0.0000	0.0000	0.0000	0.0000	0.0000	0.0000	0.0000	0.0000	0.0000	0.0000	0.0000	0.0000	0.0000	0.0000	0.0000	0.0000	0.0000	0.0000	0.0000	0.0000	0.0000	0.0000	0.0000	0.0000	0.0000	0.0000	0.0000	0.0000	0.0000	0.0000	0.0000	0.0000	0.0000	0.0000	0.0000	0.0000	0.0000	0.0000	0.0000	0.0000	0.0000	0.0000	0.0000	0.0000	0.0000	0.0000	0.0000	0.0000	0.0000	0.0000	0.0000	0.0000	0.0000	0.0000	0.0000	0.0000	0.0000	0.0000	0.0000	0.0000	0.0000	0.0000	0.0000	0.0000	0.0000	0.0000	0.0000	0.0000	0.0000	0.0000	0.0000	0.0000	0.0000	0.0000	0.0000	0.0000	0.0000	0.0000	0.0000	0.0000	0.0000	0.0000	0.0000	0.0000	0.0000	0.0000	0.0000	0.0000	0.0000	0.0000	0.0000	0.0000	0.0000	0.0000	0.0000	0.0000	0.0000	0.0000	0.0000	0.0000	0.0000	0.0000	0.0000	0.0000	0.0000	0.0000	0.0000	0.0000	0.0000	0.0000	0.0000	0.0000	0.0000	0.0000	0.0000	0.0000	0.0000	0.0000	0.0000	0.0000	0.0000	0.0000	0.0000	0.0000	0.0000	0.0000	0.0000	0.0000	0.0000	0.0000	0.0000	0.0000	0.0000	0.0000	0.0000	0.0000	0.0000	0.0000	0.0000	0.0000	0.0000	0.0000	0.0000	0.0000
REACTIVITY:3	0.0000	0.0000	0.0000	0.0000	0.0000	0.0000	0.0000	0.0000	0.0000	0.0000	0.0000	0.0000	0.0000	0.0000	0.0000	0.0000	0.0000	0.0000	0.0000	0.0000	0.0000	0.0000	0.0000	0.0000	0.0000	0.0000	0.0000	0.0000	0.0000	0.0000	0.0000	0.0000	0.0000	0.0000	0.0000	0.0000	0.0000	0.0000	0.0000	0.0000	0.0000	0.0000	0.0000	0.0000	0.0000	0.0000	0.0000	0.0000	0.0000	0.0000	0.0000	0.0000	0.0000	0.0000	0.0000	0.0000	0.0000	0.0000	0.0000	0.0000	0.0000	0.0000	0.0000	0.0000	0.0000	0.0000	0.0000	0.0000	0.0000	0.0000	0.0000	0.0000	0.0000	0.0000	0.0000	0.0000	0.0000	0.0000	0.0000	0.0000	0.0000	0.0000	0.0000	0.0000	0.0000	0.0000	0.0000	0.0000	0.0000	0.0000	0.0000	0.0000	0.0000	0.0000	0.0000	0.0000	0.0000	0.0000	0.0000	0.0000	0.0000	0.0000	0.0000	0.0000	0.0000	0.0000	0.0000	0.0000	0.0000	0.0000	0.0000	0.0000	0.0000	0.0000	0.0000	0.0000	0.0000	0.0000	0.0000	0.0000	0.0000	0.0000	0.0000	0.0000	0.0000	0.0000	0.0000	0.0000	0.0000	0.0000	0.0000	0.0000	0.0000	0.0000	0.0000	0.0000	0.0000	0.0000	0.0000	0.0000	0.0000	0.0000	0.0000	0.0000	0.0000	0.0000	0.0000	0.0000	0.0000	0.0000	0.0000	0.0000	0.0000	0.0000	0.0000	0.0000	0.0000	0.0000	0.0000	0.0000	0.0000	0.0000	0.0000	0.0000	0.0000	0.0000	0.0000	0.0000	0.0000	0.0000	0.0000	0.0000	0.0000	0.0000	0.0000	0.0000	0.0000	0.0000	0.0000	0.0000	0.0000	0.0000	0.0000	0.0000	0.0000	0.0000	0.0000	0.0000	0.0000	0.0000	0.0000	0.0000	0.0000	0.0000	0.0000	0.0000	0.0000	0.0000	0.0000	0.0000	0.0000	0.0000	0.0000	0.0000	0.0000	0.0000	0.0000	0.0000	0.0000	0.0000	0.0000	0.0000	0.0000	0.0000	0.0000	0.0000	0.0000	0.0000	0.0000	0.0000	0.0000	0.0000	0.0000	0.0000	0.0000	0.0000	0.0000	0.0000	0.0000	0.0000	0.0000	0.0000	0.0000	0.0000	0.0000	0.0000	0.0000	0.0000	0.0000	0.0000	0.0000	0.0000	0.0000	0.0000	0.0000	0.0000	0.0000	0.0000	0.0000	0.0000	0.0000	0.0000	0.0000	0.0000	0.0000	0.0000	0.0000	0.0000	0.0000	0.0000	0.0000	0.0000	0.0000	0.0000	0.0000	0.0000	0.0000	0.0000	0.0000	0.0000	0.0000	0.0000	0.0000	0.0000	0.0000	0.0000	0.0000	0.0000	0.0000	0.0000	0.0000	0.0000	0.0000	0.0000	0.0000	0.0000	0.0000	0.0000	0.0000	0.0000	0.0000	0.0000	0.0000	0.0000	0.0000	0.0000	0.0000	0.0000	0.0000	0.0000	0.0000	0.0000	0.0000	0.0000	0.0000	0.0000	0.0000	0.0000	0.0000	0.0000	0.0000	0.0000	0.0000	0.0000	0.0000	0.0000	0.0000	0.0000	0.0000	0.0000	0.0000	0.0000	0.0000	0.0000	0.0000	0.0000	0.0000	0.0000	0.0000	0.0000	0.0000	0.0000	0.0000	0.0000	0.0000	0.0000	0.0000	0.0000	0.0000	0.0000	0.0000	0.0000	0.0000	0.0000	0.0000	0.0000	0.0000	0.0000	0.0000	0.0000	0.0000	0.0000	0.0000	0.0000	0.0000	0.0000	0.0000	0.0000	0.0000	0.0000	0.0000	0.0000	0.0000	0.0000	0.0000	0.0000	0.0000	0.0000	0.0000	0.0000	0.0000	0.0000	0.0000	0.0000	0.0000	0.0000	0.0000	0.0000	0.0000	0.0000	0.0000	0.0000	0.0000	0.0000	0.0000	0.0000	0.0000	0.0000	0.0000	0.0000	0.0000	0.0000	0.0000	0.0000	0.0000	0.0000	0.0000	0.0000	0.0000	0.0000	0.0000	0.0000	0.0000	0.0000	0.0000	0.0000	0.0000	0.0000	0.0000	0.0000	0.0000	0.0000	0.0000	0.0000	0.0000	0.0000	0.0000	0.0000	0.0000	0.0000	0.0000	0.0000	0.0000	0.0000	0.0000	0.0000	0.0000	0.0000	0.0000	0.0000	0.0000	0.0000	0.0000	0.0000	0.0000	0.0000	0.0000	0.0000	0.0000	0.0000	0.0000	0.0000	0.0000	0.0000	0.0000	0.0000	0.0000	0.0000	0.0000	0.0000	0.0000	0.0000	0.0000	0.0000	0.0000	0.0000	0.0000	0.0000	0.0000	0.0000	0.0000	0.0000	0.0000	0.0000	0.0000	0.0000	0.0000	0.0000	0.0000	0.0000	0.0000	0.0000	0.0000	0.0000	0.0000	0.0000	0.0000	0.0000	0.0000	0.0000	0.0000	0.0000	0.0000	0.0000	0.0000	0.0000	0.0000	0.0000	0.0000	0.0000	0.0000	0.0000	0.0000	0.0000	0.0000	0.0000	0.0000	0.0000	0.0000	0.0000	0.0000	0.0000	0.0000	0.0000	0.0000	0.0000	0.0000	0.0000	0.0000	0.0000	0.0000	0.0000	0.0000	0.0000	0.0000	0.0000	0.0000	0.0000	0.0000	0.0000	0.0000	0.0000	0.0000	0.0000	0.0000	0.0000	0.0000	0.0000	0.0000	0.0000	0.0000	0.0000	0.0000	0.0000	0.0000	0.0000	0.0000	0.0000	0.0000	0.0000	0.0000	0.0000	0.0000	0.0000	0.0000	0.0000	0.0000	0.0000	0.0000	0.0000	0.0000	0.0000	0.0000	0.0000	0.0000	0.0000	0.0000	0.0000	0.0000	0.0000	0.0000	0.0000	0.0000	0.0000	0.0000
REACTIVITY:4	0.0000	0.0000	0.0000	0.0000	0.0000	0.0000	0.0000	0.0000	0.0000	0.0000	0.0000	0.0000	0.0000	0.0000	0.0000	0.0000	0.0000	0.0000	0.0000	0.0000	0.0000	0.0000	0.0000	0.0000	0.0000	0.0000	0.0000	0.0000	0.0000	0.0000	0.0000	0.0000	0.0000	0.0000	0.0000	0.0000	0.0000	0.0000	0.0000	0.0000	0.0000	0.0000	0.0000	0.0000	0.0000	0.0000	0.0000	0.0000	0.0000	0.0000	0.0000	0.0000	0.0000	0.0000	0.0000	0.0000	0.0000	0.0000	0.0000	0.0000	0.0000	0.0000	0.0000	0.0000	0.0000	0.0000	0.0000	0.0000	0.0000	0.0000	0.0000	0.0000	0.0000	0.0000	0.0000	0.0000	0.0000	0.0000	0.0000	0.0000	0.0000	0.0000	0.0000	0.0000	0.0000	0.0000	0.0000	0.0000	0.0000	0.0000	0.0000	0.0000	0.0000	0.0000	0.0000	0.0000	0.0000	0.0000	0.0000	0.0000	0.0000	0.0000	0.0000	0.0000	0.0000	0.0000	0.0000	0.0000	0.0000	0.0000	0.0000	0.0000	0.0000	0.0000	0.0000	0.0000	0.0000	0.0000	0.0000	0.0000	0.0000	0.0000	0.0000	0.0000	0.0000	0.0000	0.0000	0.0000	0.0000	0.0000	0.0000	0.0000	0.0000	0.0000	0.0000	0.0000	0.0000	0.0000	0.0000	0.0000	0.0000	0.0000	0.0000	0.0000	0.0000	0.0000	0.0000	0.0000	0.0000	0.0000	0.0000	0.0000	0.0000	0.0000	0.0000	0.0000	0.0000	0.0000	0.0000	0.0000	0.0000	0.0000	0.0000	0.0000	0.0000	0.0000	0.0000	0.0000	0.0000	0.0000	0.0000	0.0000	0.0000	0.0000	0.0000	0.0000	0.0000	0.0000	0.0000	0.0000	0.0000	0.0000	0.0000	0.0000	0.0000	0.0000	0.0000	0.0000	0.0000	0.0000	0.0000	0.0000	0.0000	0.0000	0.0000	0.0000	0.0000	0.0000	0.0000	0.0000	0.0000	0.0000	0.0000	0.0000	0.0000	0.0000	0.0000	0.0000	0.0000	0.0000	0.0000	0.0000	0.0000	0.0000	0.0000	0.0000	0.0000	0.0000	0.0000	0.0000	0.0000	0.0000	0.0000	0.0000	0.0000	0.0000	0.0000	0.0000	0.0000	0.0000	0.0000	0.0000	0.0000	0.0000	0.0000	0.0000	0.0000	0.0000	0.0000	0.0000	0.0000	0.0000	0.0000	0.0000	0.0000	0.0000	0.0000	0.0000	0.0000	0.0000	0.0000	0.0000	0.0000	0.0000	0.0000	0.0000	0.0000	0.0000	0.0000	0.0000	0.0000	0.0000	0.0000	0.0000	0.0000	0.0000	0.0000	0.0000	0.0000	0.0000	0.0000	0.0000	0.0000	0.0000	0.0000	0.0000	0.0000	0.0000	0.0000	0.0000	0.0000	0.0000	0.0000	0.0000	0.0000	0.0000	0.0000	0.0000	0.0000	0.0000	0.0000	0.0000	0.0000	0.0000	0.0000	0.0000	0.0000	0.0000	0.0000	0.0000	0.0000	0.0000	0.0000	0.0000	0.0000	0.0000	0.0000	0.0000	0.0000	0.0000	0.0000	0.0000	0.0000	0.0000	0.0000	0.0000	0.0000	0.0000	0.0000	0.0000	0.0000	0.0000	0.0000	0.0000	0.0000	0.0000	0.0000	0.0000	0.0000	0.0000	0.0000	0.0000	0.0000	0.0000	0.0000	0.0000	0.0000	0.0000	0.0000	0.0000	0.0000	0.0000	0.0000	0.0000	0.0000	0.0000	0.0000	0.0000	0.0000	0.0000	0.0000	0.0000	0.0000	0.0000	0.0000	0.0000	0.0000	0.0000	0.0000	0.0000	0.0000	0.0000	0.0000	0.0000	0.0000	0.0000	0.0000	0.0000	0.0000	0.0000	0.0000	0.0000	0.0000	0.0000	0.0000	0.0000	0.0000	0.0000	0.0000	0.0000	0.0000	0.0000	0.0000	0.0000	0.0000	0.0000	0.0000	0.0000	0.0000	0.0000	0.0000	0.0000	0.0000	0.0000	0.0000	0.0000	0.0000	0.0000	0.0000	0.0000	0.0000	0.0000	0.0000	0.0000	0.0000	0.0000	0.0000	0.0000	0.0000	0.0000	0.0000	0.0000	0.0000	0.0000	0.0000	0.0000	0.0000	0.0000	0.0000	0.0000	0.0000	0.0000	0.0000	0.0000	0.0000	0.0000	0.0000	0.0000	0.0000	0.0000	0.0000	0.0000	0.0000	0.0000	0.0000	0.0000	0.0000	0.0000	0.0000	0.0000	0.0000	0.0000	0.0000	0.0000	0.0000	0.0000	0.0000	0.0000	0.0000	0.0000	0.0000	0.0000	0.0000	0.0000	0.0000	0.0000	0.0000	0.0000	0.0000	0.0000	0.0000	0.0000	0.0000	0.0000	0.0000	0.0000	0.0000	0.0000	0.0000	0.0000	0.0000	0.0000	0.0000	0.0000	0.0000	0.0000	0.0000	0.0000	0.0000	0.0000	0.0000	0.0000	0.0000	0.0000	0.0000	0.0000	0.0000	0.0000	0.0000	0.0000	0.0000	0.0000	0.0000	0.0000	0.0000	0.0000	0.0000	0.0000	0.0000	0.0000	0.0000	0.0000	0.0000	0.0000	0.0000	0.0000	0.0000	0.0000	0.0000	0.0000	0.0000	0.0000	0.0000	0.0000	0.0000	0.0000	0.0000	0.0000	0.0000	0.0000	0.0000	0.0000	0.0000	0.0000	0.0000	0.0000	0.0000	0.0000	0.0000	0.0000	0.0000	0.0000	0.0000	0.0000	0.0000	0.0000	0.0000	0.0000	0.0000	0.0000	0.0000	0.0000	0.0000	0.0000	0.0000	0.0000	0.0000	0.0000	0.0000	0.0000	0.0000	0.0000	0.0000	0.0000	0.0000	0.0000	0.0000	0.0000	0.0000	0.0000	0.0000	0.0000	0.0000	0.0000	0.0000
REACTIVITY:5	0.0000	0.0000	0.0000	0.0000	0.0000	0.0000	0.0000	0.0000	0.0000	0.0000	0.0000	0.0000	0.0000	0.0000	0.0000	0.0000	0.0000	0.0000	0.0000	0.0000	0.0000	0.0000	0.0000	0.0000	0.0000	0.0000	0.0000	0.0000	0.0000	0.0000	0.0000	0.0000	0.0000	0.0000	0.0000	0.0000	0.0000	0.0000	0.0000	0.0000	0.0000	0.0000	0.0000	0.0000	0.0000	0.0000	0.0000	0.0000	0.0000	0.0000	0.0000	0.0000	0.0000	0.0000	0.0000	0.0000	0.0000	0.0000	0.0000	0.0000	0.0000	0.0000	0.0000	0.0000	0.0000	0.0000	0.0000	0.0000	0.0000	0.0000	0.0000	0.0000	0.0000	0.0000	0.0000	0.0000	0.0000	0.0000	0.0000	0.0000	0.0000	0.0000	0.0000	0.0000	0.0000	0.0000	0.0000	0.0000	0.0000	0.0000	0.0000	0.0000	0.0000	0.0000	0.0000	0.0000	0.0000	0.0000	0.0000	0.0000	0.0000	0.0000	0.0000	0.0000	0.0000	0.0000	0.0000	0.0000	0.0000	0.0000	0.0000	0.0000	0.0000	0.0000	0.0000	0.0000	0.0000	0.0000	0.0000	0.0000	0.0000	0.0000	0.0000	0.0000	0.0000	0.0000	0.0000	0.0000	0.0000	0.0000	0.0000	0.0000	0.0000	0.0000	0.0000	0.0000	0.0000	0.0000	0.0000	0.0000	0.0000	0.0000	0.0000	0.0000	0.0000	0.0000	0.0000	0.0000	0.0000	0.0000	0.0000	0.0000	0.0000	0.0000	0.0000	0.0000	0.0000	0.0000	0.0000	0.0000	0.0000	0.0000	0.0000	0.0000	0.0000	0.0000	0.0000	0.0000	0.0000	0.0000	0.0000	0.0000	0.0000	0.0000	0.0000	0.0000	0.0000	0.0000	0.0000	0.0000	0.0000	0.0000	0.0000	0.0000	0.0000	0.0000	0.0000	0.0000	0.0000	0.0000	0.0000	0.0000	0.0000	0.0000	0.0000	0.0000	0.0000	0.0000	0.0000	0.0000	0.0000	0.0000	0.0000	0.0000	0.0000	0.0000	0.0000	0.0000	0.0000	0.0000	0.0000	0.0000	0.0000	0.0000	0.0000	0.0000	0.0000	0.0000	0.0000	0.0000	0.0000	0.0000	0.0000	0.0000	0.0000	0.0000	0.0000	0.0000	0.0000	0.0000	0.0000	0.0000	0.0000	0.0000	0.0000	0.0000	0.0000	0.0000	0.0000	0.0000	0.0000	0.0000	0.0000	0.0000	0.0000	0.0000	0.0000	0.0000	0.0000	0.0000	0.0000	0.0000	0.0000	0.0000	0.0000	0.0000	0.0000	0.0000	0.0000	0.0000	0.0000	0.0000	0.0000	0.0000	0.0000	0.0000	0.0000	0.0000	0.0000	0.0000	0.0000	0.0000	0.0000	0.0000	0.0000	0.0000	0.0000	0.0000	0.0000	0.0000	0.0000	0.0000	0.0000	0.0000	0.0000	0.0000	0.0000	0.0000	0.0000	0.0000	0.0000	0.0000	0.0000	0.0000	0.0000	0.0000	0.0000	0.0000	0.0000	0.0000	0.0000	0.0000	0.0000	0.0000	0.0000	0.0000	0.0000	0.0000	0.0000	0.0000	0.0000	0.0000	0.0000	0.0000	0.0000	0.0000	0.0000	0.0000	0.0000	0.0000	0.0000	0.0000	0.0000	0.0000	0.0000	0.0000	0.0000	0.0000	0.0000	0.0000	0.0000	0.0000	0.0000	0.0000	0.0000	0.0000	0.0000	0.0000	0.0000	0.0000	0.0000	0.0000	0.0000	0.0000	0.0000	0.0000	0.0000	0.0000	0.0000	0.0000	0.0000	0.0000	0.0000	0.0000	0.0000	0.0000	0.0000	0.0000	0.0000	0.0000	0.0000	0.0000	0.0000	0.0000	0.0000	0.0000	0.0000	0.0000	0.0000	0.0000	0.0000	0.0000	0.0000	0.0000	0.0000	0.0000	0.0000	0.0000	0.0000	0.0000	0.0000	0.0000	0.0000	0.0000	0.0000	0.0000	0.0000	0.0000	0.0000	0.0000	0.0000	0.0000	0.0000	0.0000	0.0000	0.0000	0.0000	0.0000	0.0000	0.0000	0.0000	0.0000	0.0000	0.0000	0.0000	0.0000	0.0000	0.0000	0.0000	0.0000	0.0000	0.0000	0.0000	0.0000	0.0000	0.0000	0.0000	0.0000	0.0000	0.0000	0.0000	0.0000	0.0000	0.0000	0.0000	0.0000	0.0000	0.0000	0.0000	0.0000	0.0000	0.0000	0.0000	0.0000	0.0000	0.0000	0.0000	0.0000	0.0000	0.0000	0.0000	0.0000	0.0000	0.0000	0.0000	0.0000	0.0000	0.0000	0.0000	0.0000	0.0000	0.0000	0.0000	0.0000	0.0000	0.0000	0.0000	0.0000	0.0000	0.0000	0.0000	0.0000	0.0000	0.0000	0.0000	0.0000	0.0000	0.0000	0.0000	0.0000	0.0000	0.0000	0.0000	0.0000	0.0000	0.0000	0.0000	0.0000	0.0000	0.0000	0.0000	0.0000	0.0000	0.0000	0.0000	0.0000	0.0000	0.0000	0.0000	0.0000	0.0000	0.0000	0.0000	0.0000	0.0000	0.0000	0.0000	0.0000	0.0000	0.0000	0.0000	0.0000	0.0000	0.0000	0.0000	0.0000	0.0000	0.0000	0.0000	0.0000	0.0000	0.0000	0.0000	0.0000	0.0000	0.0000	0.0000	0.0000	0.0000	0.0000	0.0000	0.0000	0.0000	0.0000	0.0000	0.0000	0.0000	0.0000	0.0000	0.0000	0.0000	0.0000	0.0000	0.0000	0.0000	0.0000	0.0000	0.0000	0.0000	0.0000	0.0000	0.0000	0.0000	0.0000	0.0000	0.0000	0.0000	0.0000	0.0000	0.0000	0.0000	0.0000	0.0000	0.0000	0.0000	0.0000	0.0000	0.0000	0.0000	0.0000	0.0000	0.0000	0.0000	0.0000	0.0000
REACTIVITY:6	0.0000	0.0000	0.0000	0.0000	0.0000	0.0000	0.0000	0.0000	0.0000	0.0000	0.0000	0.0000	0.0000	0.0000	0.0000	0.0000	0.0000	0.0000	0.0000	0.0000	0.0000	0.0000	0.0000	0.0000	0.0000	0.0000	0.0000	0.0000	0.0000	0.0000	0.0000	0.0000	0.0000	0.0000	0.0000	0.0000	0.0000	0.0000	0.0000	0.0000	0.0000	0.0000	0.0000	0.0000	0.0000	0.0000	0.0000	0.0000	0.0000	0.0000	0.0000	0.0000	0.0000	0.0000	0.0000	0.0000	0.0000	0.0000	0.0000	0.0000	0.0000	0.0000	0.0000	0.0000	0.0000	0.0000	0.0000	0.0000	0.0000	0.0000	0.0000	0.0000	0.0000	0.0000	0.0000	0.0000	0.0000	0.0000	0.0000	0.0000	0.0000	0.0000	0.0000	0.0000	0.0000	0.0000	0.0000	0.0000	0.0000	0.0000	0.0000	0.0000	0.0000	0.0000	0.0000	0.0000	0.0000	0.0000	0.0000	0.0000	0.0000	0.0000	0.0000	0.0000	0.0000	0.0000	0.0000	0.0000	0.0000	0.0000	0.0000	0.0000	0.0000	0.0000	0.0000	0.0000	0.0000	0.0000	0.0000	0.0000	0.0000	0.0000	0.0000	0.0000	0.0000	0.0000	0.0000	0.0000	0.0000	0.0000	0.0000	0.0000	0.0000	0.0000	0.0000	0.0000	0.0000	0.0000	0.0000	0.0000	0.0000	0.0000	0.0000	0.0000	0.0000	0.0000	0.0000	0.0000	0.0000	0.0000	0.0000	0.0000	0.0000	0.0000	0.0000	0.0000	0.0000	0.0000	0.0000	0.0000	0.0000	0.0000	0.0000	0.0000	0.0000	0.0000	0.0000	0.0000	0.0000	0.0000	0.0000	0.0000	0.0000	0.0000	0.0000	0.0000	0.0000	0.0000	0.0000	0.0000	0.0000	0.0000	0.0000	0.0000	0.0000	0.0000	0.0000	0.0000	0.0000	0.0000	0.0000	0.0000	0.0000	0.0000	0.0000	0.0000	0.0000	0.0000	0.0000	0.0000	0.0000	0.0000	0.0000	0.0000	0.0000	0.0000	0.0000	0.0000	0.0000	0.0000	0.0000	0.0000	0.0000	0.0000	0.0000	0.0000	0.0000	0.0000	0.0000	0.0000	0.0000	0.0000	0.0000	0.0000	0.0000	0.0000	0.0000	0.0000	0.0000	0.0000	0.0000	0.0000	0.0000	0.0000	0.0000	0.0000	0.0000	0.0000	0.0000	0.0000	0.0000	0.0000	0.0000	0.0000	0.0000	0.0000	0.0000	0.0000	0.0000	0.0000	0.0000	0.0000	0.0000	0.0000	0.0000	0.0000	0.0000	0.0000	0.0000	0.0000	0.0000	0.0000	0.0000	0.0000	0.0000	0.0000	0.0000	0.0000	0.0000	0.0000	0.0000	0.0000	0.0000	0.0000	0.0000	0.0000	0.0000	0.0000	0.0000	0.0000	0.0000	0.0000	0.0000	0.0000	0.0000	0.0000	0.0000	0.0000	0.0000	0.0000	0.0000	0.0000	0.0000	0.0000	0.0000	0.0000	0.0000	0.0000	0.0000	0.0000	0.0000	0.0000	0.0000	0.0000	0.0000	0.0000	0.0000	0.0000	0.0000	0.0000	0.0000	0.0000	0.0000	0.0000	0.0000	0.0000	0.0000	0.0000	0.0000	0.0000	0.0000	0.0000	0.0000	0.0000	0.0000	0.0000	0.0000	0.0000	0.0000	0.0000	0.0000	0.0000	0.0000	0.0000	0.0000	0.0000	0.0000	0.0000	0.0000	0.0000	0.0000	0.0000	0.0000	0.0000	0.0000	0.0000	0.0000	0.0000	0.0000	0.0000	0.0000	0.0000	0.0000	0.0000	0.0000	0.0000	0.0000	0.0000	0.0000	0.0000	0.0000	0.0000	0.0000	0.0000	0.0000	0.0000	0.0000	0.0000	0.0000	0.0000	0.0000	0.0000	0.0000	0.0000	0.0000	0.0000	0.0000	0.0000	0.0000	0.0000	0.0000	0.0000	0.0000	0.0000	0.0000	0.0000	0.0000	0.0000	0.0000	0.0000	0.0000	0.0000	0.0000	0.0000	0.0000	0.0000	0.0000	0.0000	0.0000	0.0000	0.0000	0.0000	0.0000	0.0000	0.0000	0.0000	0.0000	0.0000	0.0000	0.0000	0.0000	0.0000	0.0000	0.0000	0.0000	0.0000	0.0000	0.0000	0.0000	0.0000	0.0000	0.0000	0.0000	0.0000	0.0000	0.0000	0.0000	0.0000	0.0000	0.0000	0.0000	0.0000	0.0000	0.0000	0.0000	0.0000	0.0000	0.0000	0.0000	0.0000	0.0000	0.0000	0.0000	0.0000	0.0000	0.0000	0.0000	0.0000	0.0000	0.0000	0.0000	0.0000	0.0000	0.0000	0.0000	0.0000	0.0000	0.0000	0.0000	0.0000	0.0000	0.0000	0.0000	0.0000	0.0000	0.0000	0.0000	0.0000	0.0000	0.0000	0.0000	0.0000	0.0000	0.0000	0.0000	0.0000	0.0000	0.0000	0.0000	0.0000	0.0000	0.0000	0.0000	0.0000	0.0000	0.0000	0.0000	0.0000	0.0000	0.0000	0.0000	0.0000	0.0000	0.0000	0.0000	0.0000	0.0000	0.0000	0.0000	0.0000	0.0000	0.0000	0.0000	0.0000	0.0000	0.0000	0.0000	0.0000	0.0000	0.0000	0.0000	0.0000	0.0000	0.0000	0.0000	0.0000	0.0000	0.0000	0.0000	0.0000	0.0000	0.0000	0.0000	0.0000	0.0000	0.0000	0.0000	0.0000	0.0000	0.0000	0.0000	0.0000	0.0000	0.0000	0.0000	0.0000	0.0000	0.0000	0.0000	0.0000	0.0000	0.0000	0.0000	0.0000	0.0000	0.0000	0.0000	0.0000	0.0000	0.0000	0.0000	0.0000	0.0000	0.0000	0.0000	0.0000	0.0000	0.0000	0.0000	0.0000	0.0000	0.0000	0.0000	0.0000	0.0000
REACTIVITY:7	0.0000	0.0000	0.0000	0.0000	0.0000	0.0000	0.0000	0.0000	0.0000	0.0000	0.0000	0.0000	0.0000	0.0000	0.0000	0.0000	0.0000	0.0000	0.0000	0.0000	0.0000	0.0000	0.0000	0.0000	0.0000	0.0000	0.0000	0.0000	0.0000	0.0000	0.0000	0.0000	0.0000	0.0000	0.0000	0.0000	0.0000	0.0000	0.0000	0.0000	0.0000	0.0000	0.0000	0.0000	0.0000	0.0000	0.0000	0.0000	0.0000	0.0000	0.0000	0.0000	0.0000	0.0000	0.0000	0.0000	0.0000	0.0000	0.0000	0.0000	0.0000	0.0000	0.0000	0.0000	0.0000	0.0000	0.0000	0.0000	0.0000	0.0000	0.0000	0.0000	0.0000	0.0000	0.0000	0.0000	0.0000	0.0000	0.0000	0.0000	0.0000	0.0000	0.0000	0.0000	0.0000	0.0000	0.0000	0.0000	0.0000	0.0000	0.0000	0.0000	0.0000	0.0000	0.0000	0.0000	0.0000	0.0000	0.0000	0.0000	0.0000	0.0000	0.0000	0.0000	0.0000	0.0000	0.0000	0.0000	0.0000	0.0000	0.0000	0.0000	0.0000	0.0000	0.0000	0.0000	0.0000	0.0000	0.0000	0.0000	0.0000	0.0000	0.0000	0.0000	0.0000	0.0000	0.0000	0.0000	0.0000	0.0000	0.0000	0.0000	0.0000	0.0000	0.0000	0.0000	0.0000	0.0000	0.0000	0.0000	0.0000	0.0000	0.0000	0.0000	0.0000	0.0000	0.0000	0.0000	0.0000	0.0000	0.0000	0.0000	0.0000	0.0000	0.0000	0.0000	0.0000	0.0000	0.0000	0.0000	0.0000	0.0000	0.0000	0.0000	0.0000	0.0000	0.0000	0.0000	0.0000	0.0000	0.0000	0.0000	0.0000	0.0000	0.0000	0.0000	0.0000	0.0000	0.0000	0.0000	0.0000	0.0000	0.0000	0.0000	0.0000	0.0000	0.0000	0.0000	0.0000	0.0000	0.0000	0.0000	0.0000	0.0000	0.0000	0.0000	0.0000	0.0000	0.0000	0.0000	0.0000	0.0000	0.0000	0.0000	0.0000	0.0000	0.0000	0.0000	0.0000	0.0000	0.0000	0.0000	0.0000	0.0000	0.0000	0.0000	0.0000	0.0000	0.0000	0.0000	0.0000	0.0000	0.0000	0.0000	0.0000	0.0000	0.0000	0.0000	0.0000	0.0000	0.0000	0.0000	0.0000	0.0000	0.0000	0.0000	0.0000	0.0000	0.0000	0.0000	0.0000	0.0000	0.0000	0.0000	0.0000	0.0000	0.0000	0.0000	0.0000	0.0000	0.0000	0.0000	0.0000	0.0000	0.0000	0.0000	0.0000	0.0000	0.0000	0.0000	0.0000	0.0000	0.0000	0.0000	0.0000	0.0000	0.0000	0.0000	0.0000	0.0000	0.0000	0.0000	0.0000	0.0000	0.0000	0.0000	0.0000	0.0000	0.0000	0.0000	0.0000	0.0000	0.0000	0.0000	0.0000	0.0000	0.0000	0.0000	0.0000	0.0000	0.0000	0.0000	0.0000	0.0000	0.0000	0.0000	0.0000	0.0000	0.0000	0.0000	0.0000	0.0000	0.0000	0.0000	0.0000	0.0000	0.0000	0.0000	0.0000	0.0000	0.0000	0.0000	0.0000	0.0000	0.0000	0.0000	0.0000	0.0000	0.0000	0.0000	0.0000	0.0000	0.0000	0.0000	0.0000	0.0000	0.0000	0.0000	0.0000	0.0000	0.0000	0.0000	0.0000	0.0000	0.0000	0.0000	0.0000	0.0000	0.0000	0.0000	0.0000	0.0000	0.0000	0.0000	0.0000	0.0000	0.0000	0.0000	0.0000	0.0000	0.0000	0.0000	0.0000	0.0000	0.0000	0.0000	0.0000	0.0000	0.0000	0.0000	0.0000	0.0000	0.0000	0.0000	0.0000	0.0000	0.0000	0.0000	0.0000	0.0000	0.0000	0.0000	0.0000	0.0000	0.0000	0.0000	0.0000	0.0000	0.0000	0.0000	0.0000	0.0000	0.0000	0.0000	0.0000	0.0000	0.0000	0.0000	0.0000	0.0000	0.0000	0.0000	0.0000	0.0000	0.0000	0.0000	0.0000	0.0000	0.0000	0.0000	0.0000	0.0000	0.0000	0.0000	0.0000	0.0000	0.0000	0.0000	0.0000	0.0000	0.0000	0.0000	0.0000	0.0000	0.0000	0.0000	0.0000	0.0000	0.0000	0.0000	0.0000	0.0000	0.0000	0.0000	0.0000	0.0000	0.0000	0.0000	0.0000	0.0000	0.0000	0.0000	0.0000	0.0000	0.0000	0.0000	0.0000	0.0000	0.0000	0.0000	0.0000	0.0000	0.0000	0.0000	0.0000	0.0000	0.0000	0.0000	0.0000	0.0000	0.0000	0.0000	0.0000	0.0000	0.0000	0.0000	0.0000	0.0000	0.0000	0.0000	0.0000	0.0000	0.0000	0.0000	0.0000	0.0000	0.0000	0.0000	0.0000	0.0000	0.0000	0.0000	0.0000	0.0000	0.0000	0.0000	0.0000	0.0000	0.0000	0.0000	0.0000	0.0000	0.0000	0.0000	0.0000	0.0000	0.0000	0.0000	0.0000	0.0000	0.0000	0.0000	0.0000	0.0000	0.0000	0.0000	0.0000	0.0000	0.0000	0.0000	0.0000	0.0000	0.0000	0.0000	0.0000	0.0000	0.0000	0.0000	0.0000	0.0000	0.0000	0.0000	0.0000	0.0000	0.0000	0.0000	0.0000	0.0000	0.0000	0.0000	0.0000	0.0000	0.0000	0.0000	0.0000	0.0000	0.0000	0.0000	0.0000	0.0000	0.0000	0.0000	0.0000	0.0000	0.0000	0.0000	0.0000	0.0000	0.0000	0.0000	0.0000	0.0000	0.0000	0.0000	0.0000	0.0000	0.0000	0.0000	0.0000	0.0000	0.0000	0.0000	0.0000	0.0000	0.0000	0.0000	0.0000	0.0000	0.0000	0.0000	0.0000	0.0000	0.0000	0.0000	0.0000
REACTIVITY:8	0.0000	0.0000	0.0000	0.0000	0.0000	0.0000	0.0000	0.0000	0.0000	0.0000	0.0000	0.0000	0.0000	0.0000	0.0000	0.0000	0.0000	0.0000	0.0000	0.0000	0.0000	0.0000	0.0000	0.0000	0.0000	0.0000	0.0000	0.0000	0.0000	0.0000	0.0000	0.0000	0.0000	0.0000	0.0000	0.0000	0.0000	0.0000	0.0000	0.0000	0.0000	0.0000	0.0000	0.0000	0.0000	0.0000	0.0000	0.0000	0.0000	0.0000	0.0000	0.0000	0.0000	0.0000	0.0000	0.0000	0.0000	0.0000	0.0000	0.0000	0.0000	0.0000	0.0000	0.0000	0.0000	0.0000	0.0000	0.0000	0.0000	0.0000	0.0000	0.0000	0.0000	0.0000	0.0000	0.0000	0.0000	0.0000	0.0000	0.0000	0.0000	0.0000	0.0000	0.0000	0.0000	0.0000	0.0000	0.0000	0.0000	0.0000	0.0000	0.0000	0.0000	0.0000	0.0000	0.0000	0.0000	0.0000	0.0000	0.0000	0.0000	0.0000	0.0000	0.0000	0.0000	0.0000	0.0000	0.0000	0.0000	0.0000	0.0000	0.0000	0.0000	0.0000	0.0000	0.0000	0.0000	0.0000	0.0000	0.0000	0.0000	0.0000	0.0000	0.0000	0.0000	0.0000	0.0000	0.0000	0.0000	0.0000	0.0000	0.0000	0.0000	0.0000	0.0000	0.0000	0.0000	0.0000	0.0000	0.0000	0.0000	0.0000	0.0000	0.0000	0.0000	0.0000	0.0000	0.0000	0.0000	0.0000	0.0000	0.0000	0.0000	0.0000	0.0000	0.0000	0.0000	0.0000	0.0000	0.0000	0.0000	0.0000	0.0000	0.0000	0.0000	0.0000	0.0000	0.0000	0.0000	0.0000	0.0000	0.0000	0.0000	0.0000	0.0000	0.0000	0.0000	0.0000	0.0000	0.0000	0.0000	0.0000	0.0000	0.0000	0.0000	0.0000	0.0000	0.0000	0.0000	0.0000	0.0000	0.0000	0.0000	0.0000	0.0000	0.0000	0.0000	0.0000	0.0000	0.0000	0.0000	0.0000	0.0000	0.0000	0.0000	0.0000	0.0000	0.0000	0.0000	0.0000	0.0000	0.0000	0.0000	0.0000	0.0000	0.0000	0.0000	0.0000	0.0000	0.0000	0.0000	0.0000	0.0000	0.0000	0.0000	0.0000	0.0000	0.0000	0.0000	0.0000	0.0000	0.0000	0.0000	0.0000	0.0000	0.0000	0.0000	0.0000	0.0000	0.0000	0.0000	0.0000	0.0000	0.0000	0.0000	0.0000	0.0000	0.0000	0.0000	0.0000	0.0000	0.0000	0.0000	0.0000	0.0000	0.0000	0.0000	0.0000	0.0000	0.0000	0.0000	0.0000	0.0000	0.0000	0.0000	0.0000	0.0000	0.0000	0.0000	0.0000	0.0000	0.0000	0.0000	0.0000	0.0000	0.0000	0.0000	0.0000	0.0000	0.0000	0.0000	0.0000	0.0000	0.0000	0.0000	0.0000	0.0000	0.0000	0.0000	0.0000	0.0000	0.0000	0.0000	0.0000	0.0000	0.0000	0.0000	0.0000	0.0000	0.0000	0.0000	0.0000	0.0000	0.0000	0.0000	0.0000	0.0000	0.0000	0.0000	0.0000	0.0000	0.0000	0.0000	0.0000	0.0000	0.0000	0.0000	0.0000	0.0000	0.0000	0.0000	0.0000	0.0000	0.0000	0.0000	0.0000	0.0000	0.0000	0.0000	0.0000	0.0000	0.0000	0.0000	0.0000	0.0000	0.0000	0.0000	0.0000	0.0000	0.0000	0.0000	0.0000	0.0000	0.0000	0.0000	0.0000	0.0000	0.0000	0.0000	0.0000	0.0000	0.0000	0.0000	0.0000	0.0000	0.0000	0.0000	0.0000	0.0000	0.0000	0.0000	0.0000	0.0000	0.0000	0.0000	0.0000	0.0000	0.0000	0.0000	0.0000	0.0000	0.0000	0.0000	0.0000	0.0000	0.0000	0.0000	0.0000	0.0000	0.0000	0.0000	0.0000	0.0000	0.0000	0.0000	0.0000	0.0000	0.0000	0.0000	0.0000	0.0000	0.0000	0.0000	0.0000	0.0000	0.0000	0.0000	0.0000	0.0000	0.0000	0.0000	0.0000	0.0000	0.0000	0.0000	0.0000	0.0000	0.0000	0.0000	0.0000	0.0000	0.0000	0.0000	0.0000	0.0000	0.0000	0.0000	0.0000	0.0000	0.0000	0.0000	0.0000	0.0000	0.0000	0.0000	0.0000	0.0000	0.0000	0.0000	0.0000	0.0000	0.0000	0.0000	0.0000	0.0000	0.0000	0.0000	0.0000	0.0000	0.0000	0.0000	0.0000	0.0000	0.0000	0.0000	0.0000	0.0000	0.0000	0.0000	0.0000	0.0000	0.0000	0.0000	0.0000	0.0000	0.0000	0.0000	0.0000	0.0000	0.0000	0.0000	0.0000	0.0000	0.0000	0.0000	0.0000	0.0000	0.0000	0.0000	0.0000	0.0000	0.0000	0.0000	0.0000	0.0000	0.0000	0.0000	0.0000	0.0000	0.0000	0.0000	0.0000	0.0000	0.0000	0.0000	0.0000	0.0000	0.0000	0.0000	0.0000	0.0000	0.0000	0.0000	0.0000	0.0000	0.0000	0.0000	0.0000	0.0000	0.0000	0.0000	0.0000	0.0000	0.0000	0.0000	0.0000	0.0000	0.0000	0.0000	0.0000	0.0000	0.0000	0.0000	0.0000	0.0000	0.0000	0.0000	0.0000	0.0000	0.0000	0.0000	0.0000	0.0000	0.0000	0.0000	0.0000	0.0000	0.0000	0.0000	0.0000	0.0000	0.0000	0.0000	0.0000	0.0000	0.0000	0.0000	0.0000	0.0000	0.0000	0.0000	0.0000	0.0000	0.0000	0.0000	0.0000	0.0000	0.0000	0.0000	0.0000	0.0000	0.0000	0.0000	0.0000	0.0000	0.0000	0.0000	0.0000	0.0000	0.0000	0.0000	0.0000	0.0000	0.0000	0.0000
REACTIVITY:9	0.0000	0.0000	0.0000	0.0000	0.0000	0.0000	0.0000	0.0000	0.0000	0.0000	0.0000	0.0000	0.0000	0.0000	0.0000	0.0000	0.0000	0.0000	0.0000	0.0000	0.0000	0.0000	0.0000	0.0000	0.0000	0.0000	0.0000	0.0000	0.0000	0.0000	0.0000	0.0000	0.0000	0.0000	0.0000	0.0000	0.0000	0.0000	0.0000	0.0000	0.0000	0.0000	0.0000	0.0000	0.0000	0.0000	0.0000	0.0000	0.0000	0.0000	0.0000	0.0000	0.0000	0.0000	0.0000	0.0000	0.0000	0.0000	0.0000	0.0000	0.0000	0.0000	0.0000	0.0000	0.0000	0.0000	0.0000	0.0000	0.0000	0.0000	0.0000	0.0000	0.0000	0.0000	0.0000	0.0000	0.0000	0.0000	0.0000	0.0000	0.0000	0.0000	0.0000	0.0000	0.0000	0.0000	0.0000	0.0000	0.0000	0.0000	0.0000	0.0000	0.0000	0.0000	0.0000	0.0000	0.0000	0.0000	0.0000	0.0000	0.0000	0.0000	0.0000	0.0000	0.0000	0.0000	0.0000	0.0000	0.0000	0.0000	0.0000	0.0000	0.0000	0.0000	0.0000	0.0000	0.0000	0.0000	0.0000	0.0000	0.0000	0.0000	0.0000	0.0000	0.0000	0.0000	0.0000	0.0000	0.0000	0.0000	0.0000	0.0000	0.0000	0.0000	0.0000	0.0000	0.0000	0.0000	0.0000	0.0000	0.0000	0.0000	0.0000	0.0000	0.0000	0.0000	0.0000	0.0000	0.0000	0.0000	0.0000	0.0000	0.0000	0.0000	0.0000	0.0000	0.0000	0.0000	0.0000	0.0000	0.0000	0.0000	0.0000	0.0000	0.0000	0.0000	0.0000	0.0000	0.0000	0.0000	0.0000	0.0000	0.0000	0.0000	0.0000	0.0000	0.0000	0.0000	0.0000	0.0000	0.0000	0.0000	0.0000	0.0000	0.0000	0.0000	0.0000	0.0000	0.0000	0.0000	0.0000	0.0000	0.0000	0.0000	0.0000	0.0000	0.0000	0.0000	0.0000	0.0000	0.0000	0.0000	0.0000	0.0000	0.0000	0.0000	0.0000	0.0000	0.0000	0.0000	0.0000	0.0000	0.0000	0.0000	0.0000	0.0000	0.0000	0.0000	0.0000	0.0000	0.0000	0.0000	0.0000	0.0000	0.0000	0.0000	0.0000	0.0000	0.0000	0.0000	0.0000	0.0000	0.0000	0.0000	0.0000	0.0000	0.0000	0.0000	0.0000	0.0000	0.0000	0.0000	0.0000	0.0000	0.0000	0.0000	0.0000	0.0000	0.0000	0.0000	0.0000	0.0000	0.0000	0.0000	0.0000	0.0000	0.0000	0.0000	0.0000	0.0000	0.0000	0.0000	0.0000	0.0000	0.0000	0.0000	0.0000	0.0000	0.0000	0.0000	0.0000	0.0000	0.0000	0.0000	0.0000	0.0000	0.0000	0.0000	0.0000	0.0000	0.0000	0.0000	0.0000	0.0000	0.0000	0.0000	0.0000	0.0000	0.0000	0.0000	0.0000	0.0000	0.0000	0.0000	0.0000	0.0000	0.0000	0.0000	0.0000	0.0000	0.0000	0.0000	0.0000	0.0000	0.0000	0.0000	0.0000	0.0000	0.0000	0.0000	0.0000	0.0000	0.0000	0.0000	0.0000	0.0000	0.0000	0.0000	0.0000	0.0000	0.0000	0.0000	0.0000	0.0000	0.0000	0.0000	0.0000	0.0000	0.0000	0.0000	0.0000	0.0000	0.0000	0.0000	0.0000	0.0000	0.0000	0.0000	0.0000	0.0000	0.0000	0.0000	0.0000	0.0000	0.0000	0.0000	0.0000	0.0000	0.0000	0.0000	0.0000	0.0000	0.0000	0.0000	0.0000	0.0000	0.0000	0.0000	0.0000	0.0000	0.0000	0.0000	0.0000	0.0000	0.0000	0.0000	0.0000	0.0000	0.0000	0.0000	0.0000	0.0000	0.0000	0.0000	0.0000	0.0000	0.0000	0.0000	0.0000	0.0000	0.0000	0.0000	0.0000	0.0000	0.0000	0.0000	0.0000	0.0000	0.0000	0.0000	0.0000	0.0000	0.0000	0.0000	0.0000	0.0000	0.0000	0.0000	0.0000	0.0000	0.0000	0.0000	0.0000	0.0000	0.0000	0.0000	0.0000	0.0000	0.0000	0.0000	0.0000	0.0000	0.0000	0.0000	0.0000	0.0000	0.0000	0.0000	0.0000	0.0000	0.0000	0.0000	0.0000	0.0000	0.0000	0.0000	0.0000	0.0000	0.0000	0.0000	0.0000	0.0000	0.0000	0.0000	0.0000	0.0000	0.0000	0.0000	0.0000	0.0000	0.0000	0.0000	0.0000	0.0000	0.0000	0.0000	0.0000	0.0000	0.0000	0.0000	0.0000	0.0000	0.0000	0.0000	0.0000	0.0000	0.0000	0.0000	0.0000	0.0000	0.0000	0.0000	0.0000	0.0000	0.0000	0.0000	0.0000	0.0000	0.0000	0.0000	0.0000	0.0000	0.0000	0.0000	0.0000	0.0000	0.0000	0.0000	0.0000	0.0000	0.0000	0.0000	0.0000	0.0000	0.0000	0.0000	0.0000	0.0000	0.0000	0.0000	0.0000	0.0000	0.0000	0.0000	0.0000	0.0000	0.0000	0.0000	0.0000	0.0000	0.0000	0.0000	0.0000	0.0000	0.0000	0.0000	0.0000	0.0000	0.0000	0.0000	0.0000	0.0000	0.0000	0.0000	0.0000	0.0000	0.0000	0.0000	0.0000	0.0000	0.0000	0.0000	0.0000	0.0000	0.0000	0.0000	0.0000	0.0000	0.0000	0.0000	0.0000	0.0000	0.0000	0.0000	0.0000	0.0000	0.0000	0.0000	0.0000	0.0000	0.0000	0.0000	0.0000	0.0000	0.0000	0.0000	0.0000	0.0000	0.0000	0.0000	0.0000	0.0000	0.0000	0.0000	0.0000	0.0000	0.0000	0.0000	0.0000	0.0000	0.0000	0.0000	0.0000	0.0000	0.0000
REACTIVITY:10	0.0000	0.0000	0.0000	0.0000	0.0000	0.0000	0.0000	0.0000	0.0000	0.0000	0.0000	0.0000	0.0000	0.0000	0.0000	0.0000	0.0000	0.0000	0.0000	0.0000	0.0000	0.0000	0.0000	0.0000	0.0000	0.0000	0.0000	0.0000	0.0000	0.0000	0.0000	0.0000	0.0000	0.0000	0.0000	0.0000	0.0000	0.0000	0.0000	0.0000	0.0000	0.0000	0.0000	0.0000	0.0000	0.0000	0.0000	0.0000	0.0000	0.0000	0.0000	0.0000	0.0000	0.0000	0.0000	0.0000	0.0000	0.0000	0.0000	0.0000	0.0000	0.0000	0.0000	0.0000	0.0000	0.0000	0.0000	0.0000	0.0000	0.0000	0.0000	0.0000	0.0000	0.0000	0.0000	0.0000	0.0000	0.0000	0.0000	0.0000	0.0000	0.0000	0.0000	0.0000	0.0000	0.0000	0.0000	0.0000	0.0000	0.0000	0.0000	0.0000	0.0000	0.0000	0.0000	0.0000	0.0000	0.0000	0.0000	0.0000	0.0000	0.0000	0.0000	0.0000	0.0000	0.0000	0.0000	0.0000	0.0000	0.0000	0.0000	0.0000	0.0000	0.0000	0.0000	0.0000	0.0000	0.0000	0.0000	0.0000	0.0000	0.0000	0.0000	0.0000	0.0000	0.0000	0.0000	0.0000	0.0000	0.0000	0.0000	0.0000	0.0000	0.0000	0.0000	0.0000	0.0000	0.0000	0.0000	0.0000	0.0000	0.0000	0.0000	0.0000	0.0000	0.0000	0.0000	0.0000	0.0000	0.0000	0.0000	0.0000	0.0000	0.0000	0.0000	0.0000	0.0000	0.0000	0.0000	0.0000	0.0000	0.0000	0.0000	0.0000	0.0000	0.0000	0.0000	0.0000	0.0000	0.0000	0.0000	0.0000	0.0000	0.0000	0.0000	0.0000	0.0000	0.0000	0.0000	0.0000	0.0000	0.0000	0.0000	0.0000	0.0000	0.0000	0.0000	0.0000	0.0000	0.0000	0.0000	0.0000	0.0000	0.0000	0.0000	0.0000	0.0000	0.0000	0.0000	0.0000	0.0000	0.0000	0.0000	0.0000	0.0000	0.0000	0.0000	0.0000	0.0000	0.0000	0.0000	0.0000	0.0000	0.0000	0.0000	0.0000	0.0000	0.0000	0.0000	0.0000	0.0000	0.0000	0.0000	0.0000	0.0000	0.0000	0.0000	0.0000	0.0000	0.0000	0.0000	0.0000	0.0000	0.0000	0.0000	0.0000	0.0000	0.0000	0.0000	0.0000	0.0000	0.0000	0.0000	0.0000	0.0000	0.0000	0.0000	0.0000	0.0000	0.0000	0.0000	0.0000	0.0000	0.0000	0.0000	0.0000	0.0000	0.0000	0.0000	0.0000	0.0000	0.0000	0.0000	0.0000	0.0000	0.0000	0.0000	0.0000	0.0000	0.0000	0.0000	0.0000	0.0000	0.0000	0.0000	0.0000	0.0000	0.0000	0.0000	0.0000	0.0000	0.0000	0.0000	0.0000	0.0000	0.0000	0.0000	0.0000	0.0000	0.0000	0.0000	0.0000	0.0000	0.0000	0.0000	0.0000	0.0000	0.0000	0.0000	0.0000	0.0000	0.0000	0.0000	0.0000	0.0000	0.0000	0.0000	0.0000	0.0000	0.0000	0.0000	0.0000	0.0000	0.0000	0.0000	0.0000	0.0000	0.0000	0.0000	0.0000	0.0000	0.0000	0.0000	0.0000	0.0000	0.0000	0.0000	0.0000	0.0000	0.0000	0.0000	0.0000	0.0000	0.0000	0.0000	0.0000	0.0000	0.0000	0.0000	0.0000	0.0000	0.0000	0.0000	0.0000	0.0000	0.0000	0.0000	0.0000	0.0000	0.0000	0.0000	0.0000	0.0000	0.0000	0.0000	0.0000	0.0000	0.0000	0.0000	0.0000	0.0000	0.0000	0.0000	0.0000	0.0000	0.0000	0.0000	0.0000	0.0000	0.0000	0.0000	0.0000	0.0000	0.0000	0.0000	0.0000	0.0000	0.0000	0.0000	0.0000	0.0000	0.0000	0.0000	0.0000	0.0000	0.0000	0.0000	0.0000	0.0000	0.0000	0.0000	0.0000	0.0000	0.0000	0.0000	0.0000	0.0000	0.0000	0.0000	0.0000	0.0000	0.0000	0.0000	0.0000	0.0000	0.0000	0.0000	0.0000	0.0000	0.0000	0.0000	0.0000	0.0000	0.0000	0.0000	0.0000	0.0000	0.0000	0.0000	0.0000	0.0000	0.0000	0.0000	0.0000	0.0000	0.0000	0.0000	0.0000	0.0000	0.0000	0.0000	0.0000	0.0000	0.0000	0.0000	0.0000	0.0000	0.0000	0.0000	0.0000	0.0000	0.0000	0.0000	0.0000	0.0000	0.0000	0.0000	0.0000	0.0000	0.0000	0.0000	0.0000	0.0000	0.0000	0.0000	0.0000	0.0000	0.0000	0.0000	0.0000	0.0000	0.0000	0.0000	0.0000	0.0000	0.0000	0.0000	0.0000	0.0000	0.0000	0.0000	0.0000	0.0000	0.0000	0.0000	0.0000	0.0000	0.0000	0.0000	0.0000	0.0000	0.0000	0.0000	0.0000	0.0000	0.0000	0.0000	0.0000	0.0000	0.0000	0.0000	0.0000	0.0000	0.0000	0.0000	0.0000	0.0000	0.0000	0.0000	0.0000	0.0000	0.0000	0.0000	0.0000	0.0000	0.0000	0.0000	0.0000	0.0000	0.0000	0.0000	0.0000	0.0000	0.0000	0.0000	0.0000	0.0000	0.0000	0.0000	0.0000	0.0000	0.0000	0.0000	0.0000	0.0000	0.0000	0.0000	0.0000	0.0000	0.0000	0.0000	0.0000	0.0000	0.0000	0.0000	0.0000	0.0000	0.0000	0.0000	0.0000	0.0000	0.0000	0.0000	0.0000	0.0000	0.0000	0.0000	0.0000	0.0000	0.0000	0.0000	0.0000	0.0000	0.0000	0.0000	0.0000	0.0000	0.0000	0.0000	0.0000	0.0000	0.0000	0.0000	0.0000	0.0000
REACTIVITY:11	0.0000	0.0000	0.0000	0.0000	0.0000	0.0000	0.0000	0.0000	0.0000	0.0000	0.0000	0.0000	0.0000	0.0000	0.0000	0.0000	0.0000	0.0000	0.0000	0.0000	0.0000	0.0000	0.0000	0.0000	0.0000	0.0000	0.0000	0.0000	0.0000	0.0000	0.0000	0.0000	0.0000	0.0000	0.0000	0.0000	0.0000	0.0000	0.0000	0.0000	0.0000	0.0000	0.0000	0.0000	0.0000	0.0000	0.0000	0.0000	0.0000	0.0000	0.0000	0.0000	0.0000	0.0000	0.0000	0.0000	0.0000	0.0000	0.0000	0.0000	0.0000	0.0000	0.0000	0.0000	0.0000	0.0000	0.0000	0.0000	0.0000	0.0000	0.0000	0.0000	0.0000	0.0000	0.0000	0.0000	0.0000	0.0000	0.0000	0.0000	0.0000	0.0000	0.0000	0.0000	0.0000	0.0000	0.0000	0.0000	0.0000	0.0000	0.0000	0.0000	0.0000	0.0000	0.0000	0.0000	0.0000	0.0000	0.0000	0.0000	0.0000	0.0000	0.0000	0.0000	0.0000	0.0000	0.0000	0.0000	0.0000	0.0000	0.0000	0.0000	0.0000	0.0000	0.0000	0.0000	0.0000	0.0000	0.0000	0.0000	0.0000	0.0000	0.0000	0.0000	0.0000	0.0000	0.0000	0.0000	0.0000	0.0000	0.0000	0.0000	0.0000	0.0000	0.0000	0.0000	0.0000	0.0000	0.0000	0.0000	0.0000	0.0000	0.0000	0.0000	0.0000	0.0000	0.0000	0.0000	0.0000	0.0000	0.0000	0.0000	0.0000	0.0000	0.0000	0.0000	0.0000	0.0000	0.0000	0.0000	0.0000	0.0000	0.0000	0.0000	0.0000	0.0000	0.0000	0.0000	0.0000	0.0000	0.0000	0.0000	0.0000	0.0000	0.0000	0.0000	0.0000	0.0000	0.0000	0.0000	0.0000	0.0000	0.0000	0.0000	0.0000	0.0000	0.0000	0.0000	0.0000	0.0000	0.0000	0.0000	0.0000	0.0000	0.0000	0.0000	0.0000	0.0000	0.0000	0.0000	0.0000	0.0000	0.0000	0.0000	0.0000	0.0000	0.0000	0.0000	0.0000	0.0000	0.0000	0.0000	0.0000	0.0000	0.0000	0.0000	0.0000	0.0000	0.0000	0.0000	0.0000	0.0000	0.0000	0.0000	0.0000	0.0000	0.0000	0.0000	0.0000	0.0000	0.0000	0.0000	0.0000	0.0000	0.0000	0.0000	0.0000	0.0000	0.0000	0.0000	0.0000	0.0000	0.0000	0.0000	0.0000	0.0000	0.0000	0.0000	0.0000	0.0000	0.0000	0.0000	0.0000	0.0000	0.0000	0.0000	0.0000	0.0000	0.0000	0.0000	0.0000	0.0000	0.0000	0.0000	0.0000	0.0000	0.0000	0.0000	0.0000	0.0000	0.0000	0.0000	0.0000	0.0000	0.0000	0.0000	0.0000	0.0000	0.0000	0.0000	0.0000	0.0000	0.0000	0.0000	0.0000	0.0000	0.0000	0.0000	0.0000	0.0000	0.0000	0.0000	0.0000	0.0000	0.0000	0.0000	0.0000	0.0000	0.0000	0.0000	0.0000	0.0000	0.0000	0.0000	0.0000	0.0000	0.0000	0.0000	0.0000	0.0000	0.0000	0.0000	0.0000	0.0000	0.0000	0.0000	0.0000	0.0000	0.0000	0.0000	0.0000	0.0000	0.0000	0.0000	0.0000	0.0000	0.0000	0.0000	0.0000	0.0000	0.0000	0.0000	0.0000	0.0000	0.0000	0.0000	0.0000	0.0000	0.0000	0.0000	0.0000	0.0000	0.0000	0.0000	0.0000	0.0000	0.0000	0.0000	0.0000	0.0000	0.0000	0.0000	0.0000	0.0000	0.0000	0.0000	0.0000	0.0000	0.0000	0.0000	0.0000	0.0000	0.0000	0.0000	0.0000	0.0000	0.0000	0.0000	0.0000	0.0000	0.0000	0.0000	0.0000	0.0000	0.0000	0.0000	0.0000	0.0000	0.0000	0.0000	0.0000	0.0000	0.0000	0.0000	0.0000	0.0000	0.0000	0.0000	0.0000	0.0000	0.0000	0.0000	0.0000	0.0000	0.0000	0.0000	0.0000	0.0000	0.0000	0.0000	0.0000	0.0000	0.0000	0.0000	0.0000	0.0000	0.0000	0.0000	0.0000	0.0000	0.0000	0.0000	0.0000	0.0000	0.0000	0.0000	0.0000	0.0000	0.0000	0.0000	0.0000	0.0000	0.0000	0.0000	0.0000	0.0000	0.0000	0.0000	0.0000	0.0000	0.0000	0.0000	0.0000	0.0000	0.0000	0.0000	0.0000	0.0000	0.0000	0.0000	0.0000	0.0000	0.0000	0.0000	0.0000	0.0000	0.0000	0.0000	0.0000	0.0000	0.0000	0.0000	0.0000	0.0000	0.0000	0.0000	0.0000	0.0000	0.0000	0.0000	0.0000	0.0000	0.0000	0.0000	0.0000	0.0000	0.0000	0.0000	0.0000	0.0000	0.0000	0.0000	0.0000	0.0000	0.0000	0.0000	0.0000	0.0000	0.0000	0.0000	0.0000	0.0000	0.0000	0.0000	0.0000	0.0000	0.0000	0.0000	0.0000	0.0000	0.0000	0.0000	0.0000	0.0000	0.0000	0.0000	0.0000	0.0000	0.0000	0.0000	0.0000	0.0000	0.0000	0.0000	0.0000	0.0000	0.0000	0.0000	0.0000	0.0000	0.0000	0.0000	0.0000	0.0000	0.0000	0.0000	0.0000	0.0000	0.0000	0.0000	0.0000	0.0000	0.0000	0.0000	0.0000	0.0000	0.0000	0.0000	0.0000	0.0000	0.0000	0.0000	0.0000	0.0000	0.0000	0.0000	0.0000	0.0000	0.0000	0.0000	0.0000	0.0000	0.0000	0.0000	0.0000	0.0000	0.0000	0.0000	0.0000	0.0000	0.0000	0.0000	0.0000	0.0000	0.0000	0.0000	0.0000	0.0000	0.0000	0.0000	0.0000	0.0000	0.0000	0.0000	0.0000
REACTIVITY:12	0.0000	0.0000	0.0000	0.0000	0.0000	0.0000	0.0000	0.0000	0.0000	0.0000	0.0000	0.0000	0.0000	0.0000	0.0000	0.0000	0.0000	0.0000	0.0000	0.0000	0.0000	0.0000	0.0000	0.0000	0.0000	0.0000	0.0000	0.0000	0.0000	0.0000	0.0000	0.0000	0.0000	0.0000	0.0000	0.0000	0.0000	0.0000	0.0000	0.0000	0.0000	0.0000	0.0000	0.0000	0.0000	0.0000	0.0000	0.0000	0.0000	0.0000	0.0000	0.0000	0.0000	0.0000	0.0000	0.0000	0.0000	0.0000	0.0000	0.0000	0.0000	0.0000	0.0000	0.0000	0.0000	0.0000	0.0000	0.0000	0.0000	0.0000	0.0000	0.0000	0.0000	0.0000	0.0000	0.0000	0.0000	0.0000	0.0000	0.0000	0.0000	0.0000	0.0000	0.0000	0.0000	0.0000	0.0000	0.0000	0.0000	0.0000	0.0000	0.0000	0.0000	0.0000	0.0000	0.0000	0.0000	0.0000	0.0000	0.0000	0.0000	0.0000	0.0000	0.0000	0.0000	0.0000	0.0000	0.0000	0.0000	0.0000	0.0000	0.0000	0.0000	0.0000	0.0000	0.0000	0.0000	0.0000	0.0000	0.0000	0.0000	0.0000	0.0000	0.0000	0.0000	0.0000	0.0000	0.0000	0.0000	0.0000	0.0000	0.0000	0.0000	0.0000	0.0000	0.0000	0.0000	0.0000	0.0000	0.0000	0.0000	0.0000	0.0000	0.0000	0.0000	0.0000	0.0000	0.0000	0.0000	0.0000	0.0000	0.0000	0.0000	0.0000	0.0000	0.0000	0.0000	0.0000	0.0000	0.0000	0.0000	0.0000	0.0000	0.0000	0.0000	0.0000	0.0000	0.0000	0.0000	0.0000	0.0000	0.0000	0.0000	0.0000	0.0000	0.0000	0.0000	0.0000	0.0000	0.0000	0.0000	0.0000	0.0000	0.0000	0.0000	0.0000	0.0000	0.0000	0.0000	0.0000	0.0000	0.0000	0.0000	0.0000	0.0000	0.0000	0.0000	0.0000	0.0000	0.0000	0.0000	0.0000	0.0000	0.0000	0.0000	0.0000	0.0000	0.0000	0.0000	0.0000	0.0000	0.0000	0.0000	0.0000	0.0000	0.0000	0.0000	0.0000	0.0000	0.0000	0.0000	0.0000	0.0000	0.0000	0.0000	0.0000	0.0000	0.0000	0.0000	0.0000	0.0000	0.0000	0.0000	0.0000	0.0000	0.0000	0.0000	0.0000	0.0000	0.0000	0.0000	0.0000	0.0000	0.0000	0.0000	0.0000	0.0000	0.0000	0.0000	0.0000	0.0000	0.0000	0.0000	0.0000	0.0000	0.0000	0.0000	0.0000	0.0000	0.0000	0.0000	0.0000	0.0000	0.0000	0.0000	0.0000	0.0000	0.0000	0.0000	0.0000	0.0000	0.0000	0.0000	0.0000	0.0000	0.0000	0.0000	0.0000	0.0000	0.0000	0.0000	0.0000	0.0000	0.0000	0.0000	0.0000	0.0000	0.0000	0.0000	0.0000	0.0000	0.0000	0.0000	0.0000	0.0000	0.0000	0.0000	0.0000	0.0000	0.0000	0.0000	0.0000	0.0000	0.0000	0.0000	0.0000	0.0000	0.0000	0.0000	0.0000	0.0000	0.0000	0.0000	0.0000	0.0000	0.0000	0.0000	0.0000	0.0000	0.0000	0.0000	0.0000	0.0000	0.0000	0.0000	0.0000	0.0000	0.0000	0.0000	0.0000	0.0000	0.0000	0.0000	0.0000	0.0000	0.0000	0.0000	0.0000	0.0000	0.0000	0.0000	0.0000	0.0000	0.0000	0.0000	0.0000	0.0000	0.0000	0.0000	0.0000	0.0000	0.0000	0.0000	0.0000	0.0000	0.0000	0.0000	0.0000	0.0000	0.0000	0.0000	0.0000	0.0000	0.0000	0.0000	0.0000	0.0000	0.0000	0.0000	0.0000	0.0000	0.0000	0.0000	0.0000	0.0000	0.0000	0.0000	0.0000	0.0000	0.0000	0.0000	0.0000	0.0000	0.0000	0.0000	0.0000	0.0000	0.0000	0.0000	0.0000	0.0000	0.0000	0.0000	0.0000	0.0000	0.0000	0.0000	0.0000	0.0000	0.0000	0.0000	0.0000	0.0000	0.0000	0.0000	0.0000	0.0000	0.0000	0.0000	0.0000	0.0000	0.0000	0.0000	0.0000	0.0000	0.0000	0.0000	0.0000	0.0000	0.0000	0.0000	0.0000	0.0000	0.0000	0.0000	0.0000	0.0000	0.0000	0.0000	0.0000	0.0000	0.0000	0.0000	0.0000	0.0000	0.0000	0.0000	0.0000	0.0000	0.0000	0.0000	0.0000	0.0000	0.0000	0.0000	0.0000	0.0000	0.0000	0.0000	0.0000	0.0000	0.0000	0.0000	0.0000	0.0000	0.0000	0.0000	0.0000	0.0000	0.0000	0.0000	0.0000	0.0000	0.0000	0.0000	0.0000	0.0000	0.0000	0.0000	0.0000	0.0000	0.0000	0.0000	0.0000	0.0000	0.0000	0.0000	0.0000	0.0000	0.0000	0.0000	0.0000	0.0000	0.0000	0.0000	0.0000	0.0000	0.0000	0.0000	0.0000	0.0000	0.0000	0.0000	0.0000	0.0000	0.0000	0.0000	0.0000	0.0000	0.0000	0.0000	0.0000	0.0000	0.0000	0.0000	0.0000	0.0000	0.0000	0.0000	0.0000	0.0000	0.0000	0.0000	0.0000	0.0000	0.0000	0.0000	0.0000	0.0000	0.0000	0.0000	0.0000	0.0000	0.0000	0.0000	0.0000	0.0000	0.0000	0.0000	0.0000	0.0000	0.0000	0.0000	0.0000	0.0000	0.0000	0.0000	0.0000	0.0000	0.0000	0.0000	0.0000	0.0000	0.0000	0.0000	0.0000	0.0000	0.0000	0.0000	0.0000	0.0000	0.0000	0.0000	0.0000	0.0000	0.0000	0.0000	0.0000	0.0000	0.0000	0.0000	0.0000	0.0000	0.0000	0.0000
REACTIVITY:13	0.0000	0.0000	0.0000	0.0000	0.0000	0.0000	0.0000	0.0000	0.0000	0.0000	0.0000	0.0000	0.0000	0.0000	0.0000	0.0000	0.0000	0.0000	0.0000	0.0000	0.0000	0.0000	0.0000	0.0000	0.0000	0.0000	0.0000	0.0000	0.0000	0.0000	0.0000	0.0000	0.0000	0.0000	0.0000	0.0000	0.0000	0.0000	0.0000	0.0000	0.0000	0.0000	0.0000	0.0000	0.0000	0.0000	0.0000	0.0000	0.0000	0.0000	0.0000	0.0000	0.0000	0.0000	0.0000	0.0000	0.0000	0.0000	0.0000	0.0000	0.0000	0.0000	0.0000	0.0000	0.0000	0.0000	0.0000	0.0000	0.0000	0.0000	0.0000	0.0000	0.0000	0.0000	0.0000	0.0000	0.0000	0.0000	0.0000	0.0000	0.0000	0.0000	0.0000	0.0000	0.0000	0.0000	0.0000	0.0000	0.0000	0.0000	0.0000	0.0000	0.0000	0.0000	0.0000	0.0000	0.0000	0.0000	0.0000	0.0000	0.0000	0.0000	0.0000	0.0000	0.0000	0.0000	0.0000	0.0000	0.0000	0.0000	0.0000	0.0000	0.0000	0.0000	0.0000	0.0000	0.0000	0.0000	0.0000	0.0000	0.0000	0.0000	0.0000	0.0000	0.0000	0.0000	0.0000	0.0000	0.0000	0.0000	0.0000	0.0000	0.0000	0.0000	0.0000	0.0000	0.0000	0.0000	0.0000	0.0000	0.0000	0.0000	0.0000	0.0000	0.0000	0.0000	0.0000	0.0000	0.0000	0.0000	0.0000	0.0000	0.0000	0.0000	0.0000	0.0000	0.0000	0.0000	0.0000	0.0000	0.0000	0.0000	0.0000	0.0000	0.0000	0.0000	0.0000	0.0000	0.0000	0.0000	0.0000	0.0000	0.0000	0.0000	0.0000	0.0000	0.0000	0.0000	0.0000	0.0000	0.0000	0.0000	0.0000	0.0000	0.0000	0.0000	0.0000	0.0000	0.0000	0.0000	0.0000	0.0000	0.0000	0.0000	0.0000	0.0000	0.0000	0.0000	0.0000	0.0000	0.0000	0.0000	0.0000	0.0000	0.0000	0.0000	0.0000	0.0000	0.0000	0.0000	0.0000	0.0000	0.0000	0.0000	0.0000	0.0000	0.0000	0.0000	0.0000	0.0000	0.0000	0.0000	0.0000	0.0000	0.0000	0.0000	0.0000	0.0000	0.0000	0.0000	0.0000	0.0000	0.0000	0.0000	0.0000	0.0000	0.0000	0.0000	0.0000	0.0000	0.0000	0.0000	0.0000	0.0000	0.0000	0.0000	0.0000	0.0000	0.0000	0.0000	0.0000	0.0000	0.0000	0.0000	0.0000	0.0000	0.0000	0.0000	0.0000	0.0000	0.0000	0.0000	0.0000	0.0000	0.0000	0.0000	0.0000	0.0000	0.0000	0.0000	0.0000	0.0000	0.0000	0.0000	0.0000	0.0000	0.0000	0.0000	0.0000	0.0000	0.0000	0.0000	0.0000	0.0000	0.0000	0.0000	0.0000	0.0000	0.0000	0.0000	0.0000	0.0000	0.0000	0.0000	0.0000	0.0000	0.0000	0.0000	0.0000	0.0000	0.0000	0.0000	0.0000	0.0000	0.0000	0.0000	0.0000	0.0000	0.0000	0.0000	0.0000	0.0000	0.0000	0.0000	0.0000	0.0000	0.0000	0.0000	0.0000	0.0000	0.0000	0.0000	0.0000	0.0000	0.0000	0.0000	0.0000	0.0000	0.0000	0.0000	0.0000	0.0000	0.0000	0.0000	0.0000	0.0000	0.0000	0.0000	0.0000	0.0000	0.0000	0.0000	0.0000	0.0000	0.0000	0.0000	0.0000	0.0000	0.0000	0.0000	0.0000	0.0000	0.0000	0.0000	0.0000	0.0000	0.0000	0.0000	0.0000	0.0000	0.0000	0.0000	0.0000	0.0000	0.0000	0.0000	0.0000	0.0000	0.0000	0.0000	0.0000	0.0000	0.0000	0.0000	0.0000	0.0000	0.0000	0.0000	0.0000	0.0000	0.0000	0.0000	0.0000	0.0000	0.0000	0.0000	0.0000	0.0000	0.0000	0.0000	0.0000	0.0000	0.0000	0.0000	0.0000	0.0000	0.0000	0.0000	0.0000	0.0000	0.0000	0.0000	0.0000	0.0000	0.0000	0.0000	0.0000	0.0000	0.0000	0.0000	0.0000	0.0000	0.0000	0.0000	0.0000	0.0000	0.0000	0.0000	0.0000	0.0000	0.0000	0.0000	0.0000	0.0000	0.0000	0.0000	0.0000	0.0000	0.0000	0.0000	0.0000	0.0000	0.0000	0.0000	0.0000	0.0000	0.0000	0.0000	0.0000	0.0000	0.0000	0.0000	0.0000	0.0000	0.0000	0.0000	0.0000	0.0000	0.0000	0.0000	0.0000	0.0000	0.0000	0.0000	0.0000	0.0000	0.0000	0.0000	0.0000	0.0000	0.0000	0.0000	0.0000	0.0000	0.0000	0.0000	0.0000	0.0000	0.0000	0.0000	0.0000	0.0000	0.0000	0.0000	0.0000	0.0000	0.0000	0.0000	0.0000	0.0000	0.0000	0.0000	0.0000	0.0000	0.0000	0.0000	0.0000	0.0000	0.0000	0.0000	0.0000	0.0000	0.0000	0.0000	0.0000	0.0000	0.0000	0.0000	0.0000	0.0000	0.0000	0.0000	0.0000	0.0000	0.0000	0.0000	0.0000	0.0000	0.0000	0.0000	0.0000	0.0000	0.0000	0.0000	0.0000	0.0000	0.0000	0.0000	0.0000	0.0000	0.0000	0.0000	0.0000	0.0000	0.0000	0.0000	0.0000	0.0000	0.0000	0.0000	0.0000	0.0000	0.0000	0.0000	0.0000	0.0000	0.0000	0.0000	0.0000	0.0000	0.0000	0.0000	0.0000	0.0000	0.0000	0.0000	0.0000	0.0000	0.0000	0.0000	0.0000	0.0000	0.0000	0.0000	0.0000	0.0000	0.0000	0.0000	0.0000	0.0000	0.0000	0.0000	0.0000	0.0000	0.0000
REACTIVITY:14	0.0000	0.0000	0.0000	0.0000	0.0000	0.0000	0.0000	0.0000	0.0000	0.0000	0.0000	0.0000	0.0000	0.0000	0.0000	0.0000	0.0000	0.0000	0.0000	0.0000	0.0000	0.0000	0.0000	0.0000	0.0000	0.0000	0.0000	0.0000	0.0000	0.0000	0.0000	0.0000	0.0000	0.0000	0.0000	0.0000	0.0000	0.0000	0.0000	0.0000	0.0000	0.0000	0.0000	0.0000	0.0000	0.0000	0.0000	0.0000	0.0000	0.0000	0.0000	0.0000	0.0000	0.0000	0.0000	0.0000	0.0000	0.0000	0.0000	0.0000	0.0000	0.0000	0.0000	0.0000	0.0000	0.0000	0.0000	0.0000	0.0000	0.0000	0.0000	0.0000	0.0000	0.0000	0.0000	0.0000	0.0000	0.0000	0.0000	0.0000	0.0000	0.0000	0.0000	0.0000	0.0000	0.0000	0.0000	0.0000	0.0000	0.0000	0.0000	0.0000	0.0000	0.0000	0.0000	0.0000	0.0000	0.0000	0.0000	0.0000	0.0000	0.0000	0.0000	0.0000	0.0000	0.0000	0.0000	0.0000	0.0000	0.0000	0.0000	0.0000	0.0000	0.0000	0.0000	0.0000	0.0000	0.0000	0.0000	0.0000	0.0000	0.0000	0.0000	0.0000	0.0000	0.0000	0.0000	0.0000	0.0000	0.0000	0.0000	0.0000	0.0000	0.0000	0.0000	0.0000	0.0000	0.0000	0.0000	0.0000	0.0000	0.0000	0.0000	0.0000	0.0000	0.0000	0.0000	0.0000	0.0000	0.0000	0.0000	0.0000	0.0000	0.0000	0.0000	0.0000	0.0000	0.0000	0.0000	0.0000	0.0000	0.0000	0.0000	0.0000	0.0000	0.0000	0.0000	0.0000	0.0000	0.0000	0.0000	0.0000	0.0000	0.0000	0.0000	0.0000	0.0000	0.0000	0.0000	0.0000	0.0000	0.0000	0.0000	0.0000	0.0000	0.0000	0.0000	0.0000	0.0000	0.0000	0.0000	0.0000	0.0000	0.0000	0.0000	0.0000	0.0000	0.0000	0.0000	0.0000	0.0000	0.0000	0.0000	0.0000	0.0000	0.0000	0.0000	0.0000	0.0000	0.0000	0.0000	0.0000	0.0000	0.0000	0.0000	0.0000	0.0000	0.0000	0.0000	0.0000	0.0000	0.0000	0.0000	0.0000	0.0000	0.0000	0.0000	0.0000	0.0000	0.0000	0.0000	0.0000	0.0000	0.0000	0.0000	0.0000	0.0000	0.0000	0.0000	0.0000	0.0000	0.0000	0.0000	0.0000	0.0000	0.0000	0.0000	0.0000	0.0000	0.0000	0.0000	0.0000	0.0000	0.0000	0.0000	0.0000	0.0000	0.0000	0.0000	0.0000	0.0000	0.0000	0.0000	0.0000	0.0000	0.0000	0.0000	0.0000	0.0000	0.0000	0.0000	0.0000	0.0000	0.0000	0.0000	0.0000	0.0000	0.0000	0.0000	0.0000	0.0000	0.0000	0.0000	0.0000	0.0000	0.0000	0.0000	0.0000	0.0000	0.0000	0.0000	0.0000	0.0000	0.0000	0.0000	0.0000	0.0000	0.0000	0.0000	0.0000	0.0000	0.0000	0.0000	0.0000	0.0000	0.0000	0.0000	0.0000	0.0000	0.0000	0.0000	0.0000	0.0000	0.0000	0.0000	0.0000	0.0000	0.0000	0.0000	0.0000	0.0000	0.0000	0.0000	0.0000	0.0000	0.0000	0.0000	0.0000	0.0000	0.0000	0.0000	0.0000	0.0000	0.0000	0.0000	0.0000	0.0000	0.0000	0.0000	0.0000	0.0000	0.0000	0.0000	0.0000	0.0000	0.0000	0.0000	0.0000	0.0000	0.0000	0.0000	0.0000	0.0000	0.0000	0.0000	0.0000	0.0000	0.0000	0.0000	0.0000	0.0000	0.0000	0.0000	0.0000	0.0000	0.0000	0.0000	0.0000	0.0000	0.0000	0.0000	0.0000	0.0000	0.0000	0.0000	0.0000	0.0000	0.0000	0.0000	0.0000	0.0000	0.0000	0.0000	0.0000	0.0000	0.0000	0.0000	0.0000	0.0000	0.0000	0.0000	0.0000	0.0000	0.0000	0.0000	0.0000	0.0000	0.0000	0.0000	0.0000	0.0000	0.0000	0.0000	0.0000	0.0000	0.0000	0.0000	0.0000	0.0000	0.0000	0.0000	0.0000	0.0000	0.0000	0.0000	0.0000	0.0000	0.0000	0.0000	0.0000	0.0000	0.0000	0.0000	0.0000	0.0000	0.0000	0.0000	0.0000	0.0000	0.0000	0.0000	0.0000	0.0000	0.0000	0.0000	0.0000	0.0000	0.0000	0.0000	0.0000	0.0000	0.0000	0.0000	0.0000	0.0000	0.0000	0.0000	0.0000	0.0000	0.0000	0.0000	0.0000	0.0000	0.0000	0.0000	0.0000	0.0000	0.0000	0.0000	0.0000	0.0000	0.0000	0.0000	0.0000	0.0000	0.0000	0.0000	0.0000	0.0000	0.0000	0.0000	0.0000	0.0000	0.0000	0.0000	0.0000	0.0000	0.0000	0.0000	0.0000	0.0000	0.0000	0.0000	0.0000	0.0000	0.0000	0.0000	0.0000	0.0000	0.0000	0.0000	0.0000	0.0000	0.0000	0.0000	0.0000	0.0000	0.0000	0.0000	0.0000	0.0000	0.0000	0.0000	0.0000	0.0000	0.0000	0.0000	0.0000	0.0000	0.0000	0.0000	0.0000	0.0000	0.0000	0.0000	0.0000	0.0000	0.0000	0.0000	0.0000	0.0000	0.0000	0.0000	0.0000	0.0000	0.0000	0.0000	0.0000	0.0000	0.0000	0.0000	0.0000	0.0000	0.0000	0.0000	0.0000	0.0000	0.0000	0.0000	0.0000	0.0000	0.0000	0.0000	0.0000	0.0000	0.0000	0.0000	0.0000	0.0000	0.0000	0.0000	0.0000	0.0000	0.0000	0.0000	0.0000	0.0000	0.0000	0.0000	0.0000	0.0000	0.0000	0.0000	0.0000	0.0000
REACTIVITY:15	0.0000	0.0000	0.0000	0.0000	0.0000	0.0000	0.0000	0.0000	0.0000	0.0000	0.0000	0.0000	0.0000	0.0000	0.0000	0.0000	0.0000	0.0000	0.0000	0.0000	0.0000	0.0000	0.0000	0.0000	0.0000	0.0000	0.0000	0.0000	0.0000	0.0000	0.0000	0.0000	0.0000	0.0000	0.0000	0.0000	0.0000	0.0000	0.0000	0.0000	0.0000	0.0000	0.0000	0.0000	0.0000	0.0000	0.0000	0.0000	0.0000	0.0000	0.0000	0.0000	0.0000	0.0000	0.0000	0.0000	0.0000	0.0000	0.0000	0.0000	0.0000	0.0000	0.0000	0.0000	0.0000	0.0000	0.0000	0.0000	0.0000	0.0000	0.0000	0.0000	0.0000	0.0000	0.0000	0.0000	0.0000	0.0000	0.0000	0.0000	0.0000	0.0000	0.0000	0.0000	0.0000	0.0000	0.0000	0.0000	0.0000	0.0000	0.0000	0.0000	0.0000	0.0000	0.0000	0.0000	0.0000	0.0000	0.0000	0.0000	0.0000	0.0000	0.0000	0.0000	0.0000	0.0000	0.0000	0.0000	0.0000	0.0000	0.0000	0.0000	0.0000	0.0000	0.0000	0.0000	0.0000	0.0000	0.0000	0.0000	0.0000	0.0000	0.0000	0.0000	0.0000	0.0000	0.0000	0.0000	0.0000	0.0000	0.0000	0.0000	0.0000	0.0000	0.0000	0.0000	0.0000	0.0000	0.0000	0.0000	0.0000	0.0000	0.0000	0.0000	0.0000	0.0000	0.0000	0.0000	0.0000	0.0000	0.0000	0.0000	0.0000	0.0000	0.0000	0.0000	0.0000	0.0000	0.0000	0.0000	0.0000	0.0000	0.0000	0.0000	0.0000	0.0000	0.0000	0.0000	0.0000	0.0000	0.0000	0.0000	0.0000	0.0000	0.0000	0.0000	0.0000	0.0000	0.0000	0.0000	0.0000	0.0000	0.0000	0.0000	0.0000	0.0000	0.0000	0.0000	0.0000	0.0000	0.0000	0.0000	0.0000	0.0000	0.0000	0.0000	0.0000	0.0000	0.0000	0.0000	0.0000	0.0000	0.0000	0.0000	0.0000	0.0000	0.0000	0.0000	0.0000	0.0000	0.0000	0.0000	0.0000	0.0000	0.0000	0.0000	0.0000	0.0000	0.0000	0.0000	0.0000	0.0000	0.0000	0.0000	0.0000	0.0000	0.0000	0.0000	0.0000	0.0000	0.0000	0.0000	0.0000	0.0000	0.0000	0.0000	0.0000	0.0000	0.0000	0.0000	0.0000	0.0000	0.0000	0.0000	0.0000	0.0000	0.0000	0.0000	0.0000	0.0000	0.0000	0.0000	0.0000	0.0000	0.0000	0.0000	0.0000	0.0000	0.0000	0.0000	0.0000	0.0000	0.0000	0.0000	0.0000	0.0000	0.0000	0.0000	0.0000	0.0000	0.0000	0.0000	0.0000	0.0000	0.0000	0.0000	0.0000	0.0000	0.0000	0.0000	0.0000	0.0000	0.0000	0.0000	0.0000	0.0000	0.0000	0.0000	0.0000	0.0000	0.0000	0.0000	0.0000	0.0000	0.0000	0.0000	0.0000	0.0000	0.0000	0.0000	0.0000	0.0000	0.0000	0.0000	0.0000	0.0000	0.0000	0.0000	0.0000	0.0000	0.0000	0.0000	0.0000	0.0000	0.0000	0.0000	0.0000	0.0000	0.0000	0.0000	0.0000	0.0000	0.0000	0.0000	0.0000	0.0000	0.0000	0.0000	0.0000	0.0000	0.0000	0.0000	0.0000	0.0000	0.0000	0.0000	0.0000	0.0000	0.0000	0.0000	0.0000	0.0000	0.0000	0.0000	0.0000	0.0000	0.0000	0.0000	0.0000	0.0000	0.0000	0.0000	0.0000	0.0000	0.0000	0.0000	0.0000	0.0000	0.0000	0.0000	0.0000	0.0000	0.0000	0.0000	0.0000	0.0000	0.0000	0.0000	0.0000	0.0000	0.0000	0.0000	0.0000	0.0000	0.0000	0.0000	0.0000	0.0000	0.0000	0.0000	0.0000	0.0000	0.0000	0.0000	0.0000	0.0000	0.0000	0.0000	0.0000	0.0000	0.0000	0.0000	0.0000	0.0000	0.0000	0.0000	0.0000	0.0000	0.0000	0.0000	0.0000	0.0000	0.0000	0.0000	0.0000	0.0000	0.0000	0.0000	0.0000	0.0000	0.0000	0.0000	0.0000	0.0000	0.0000	0.0000	0.0000	0.0000	0.0000	0.0000	0.0000	0.0000	0.0000	0.0000	0.0000	0.0000	0.0000	0.0000	0.0000	0.0000	0.0000	0.0000	0.0000	0.0000	0.0000	0.0000	0.0000	0.0000	0.0000	0.0000	0.0000	0.0000	0.0000	0.0000	0.0000	0.0000	0.0000	0.0000	0.0000	0.0000	0.0000	0.0000	0.0000	0.0000	0.0000	0.0000	0.0000	0.0000	0.0000	0.0000	0.0000	0.0000	0.0000	0.0000	0.0000	0.0000	0.0000	0.0000	0.0000	0.0000	0.0000	0.0000	0.0000	0.0000	0.0000	0.0000	0.0000	0.0000	0.0000	0.0000	0.0000	0.0000	0.0000	0.0000	0.0000	0.0000	0.0000	0.0000	0.0000	0.0000	0.0000	0.0000	0.0000	0.0000	0.0000	0.0000	0.0000	0.0000	0.0000	0.0000	0.0000	0.0000	0.0000	0.0000	0.0000	0.0000	0.0000	0.0000	0.0000	0.0000	0.0000	0.0000	0.0000	0.0000	0.0000	0.0000	0.0000	0.0000	0.0000	0.0000	0.0000	0.0000	0.0000	0.0000	0.0000	0.0000	0.0000	0.0000	0.0000	0.0000	0.0000	0.0000	0.0000	0.0000	0.0000	0.0000	0.0000	0.0000	0.0000	0.0000	0.0000	0.0000	0.0000	0.0000	0.0000	0.0000	0.0000	0.0000	0.0000	0.0000	0.0000	0.0000	0.0000	0.0000	0.0000	0.0000	0.0000	0.0000	0.0000	0.0000	0.0000	0.0000	0.0000	0.0000	0.0000
REACTIVITY:16	0.0000	0.0000	0.0000	0.0000	0.0000	0.0000	0.0000	0.0000	0.0000	0.0000	0.0000	0.0000	0.0000	0.0000	0.0000	0.0000	0.0000	0.0000	0.0000	0.0000	0.0000	0.0000	0.0000	0.0000	0.0000	0.0000	0.0000	0.0000	0.0000	0.0000	0.0000	0.0000	0.0000	0.0000	0.0000	0.0000	0.0000	0.0000	0.0000	0.0000	0.0000	0.0000	0.0000	0.0000	0.0000	0.0000	0.0000	0.0000	0.0000	0.0000	0.0000	0.0000	0.0000	0.0000	0.0000	0.0000	0.0000	0.0000	0.0000	0.0000	0.0000	0.0000	0.0000	0.0000	0.0000	0.0000	0.0000	0.0000	0.0000	0.0000	0.0000	0.0000	0.0000	0.0000	0.0000	0.0000	0.0000	0.0000	0.0000	0.0000	0.0000	0.0000	0.0000	0.0000	0.0000	0.0000	0.0000	0.0000	0.0000	0.0000	0.0000	0.0000	0.0000	0.0000	0.0000	0.0000	0.0000	0.0000	0.0000	0.0000	0.0000	0.0000	0.0000	0.0000	0.0000	0.0000	0.0000	0.0000	0.0000	0.0000	0.0000	0.0000	0.0000	0.0000	0.0000	0.0000	0.0000	0.0000	0.0000	0.0000	0.0000	0.0000	0.0000	0.0000	0.0000	0.0000	0.0000	0.0000	0.0000	0.0000	0.0000	0.0000	0.0000	0.0000	0.0000	0.0000	0.0000	0.0000	0.0000	0.0000	0.0000	0.0000	0.0000	0.0000	0.0000	0.0000	0.0000	0.0000	0.0000	0.0000	0.0000	0.0000	0.0000	0.0000	0.0000	0.0000	0.0000	0.0000	0.0000	0.0000	0.0000	0.0000	0.0000	0.0000	0.0000	0.0000	0.0000	0.0000	0.0000	0.0000	0.0000	0.0000	0.0000	0.0000	0.0000	0.0000	0.0000	0.0000	0.0000	0.0000	0.0000	0.0000	0.0000	0.0000	0.0000	0.0000	0.0000	0.0000	0.0000	0.0000	0.0000	0.0000	0.0000	0.0000	0.0000	0.0000	0.0000	0.0000	0.0000	0.0000	0.0000	0.0000	0.0000	0.0000	0.0000	0.0000	0.0000	0.0000	0.0000	0.0000	0.0000	0.0000	0.0000	0.0000	0.0000	0.0000	0.0000	0.0000	0.0000	0.0000	0.0000	0.0000	0.0000	0.0000	0.0000	0.0000	0.0000	0.0000	0.0000	0.0000	0.0000	0.0000	0.0000	0.0000	0.0000	0.0000	0.0000	0.0000	0.0000	0.0000	0.0000	0.0000	0.0000	0.0000	0.0000	0.0000	0.0000	0.0000	0.0000	0.0000	0.0000	0.0000	0.0000	0.0000	0.0000	0.0000	0.0000	0.0000	0.0000	0.0000	0.0000	0.0000	0.0000	0.0000	0.0000	0.0000	0.0000	0.0000	0.0000	0.0000	0.0000	0.0000	0.0000	0.0000	0.0000	0.0000	0.0000	0.0000	0.0000	0.0000	0.0000	0.0000	0.0000	0.0000	0.0000	0.0000	0.0000	0.0000	0.0000	0.0000	0.0000	0.0000	0.0000	0.0000	0.0000	0.0000	0.0000	0.0000	0.0000	0.0000	0.0000	0.0000	0.0000	0.0000	0.0000	0.0000	0.0000	0.0000	0.0000	0.0000	0.0000	0.0000	0.0000	0.0000	0.0000	0.0000	0.0000	0.0000	0.0000	0.0000	0.0000	0.0000	0.0000	0.0000	0.0000	0.0000	0.0000	0.0000	0.0000	0.0000	0.0000	0.0000	0.0000	0.0000	0.0000	0.0000	0.0000	0.0000	0.0000	0.0000	0.0000	0.0000	0.0000	0.0000	0.0000	0.0000	0.0000	0.0000	0.0000	0.0000	0.0000	0.0000	0.0000	0.0000	0.0000	0.0000	0.0000	0.0000	0.0000	0.0000	0.0000	0.0000	0.0000	0.0000	0.0000	0.0000	0.0000	0.0000	0.0000	0.0000	0.0000	0.0000	0.0000	0.0000	0.0000	0.0000	0.0000	0.0000	0.0000	0.0000	0.0000	0.0000	0.0000	0.0000	0.0000	0.0000	0.0000	0.0000	0.0000	0.0000	0.0000	0.0000	0.0000	0.0000	0.0000	0.0000	0.0000	0.0000	0.0000	0.0000	0.0000	0.0000	0.0000	0.0000	0.0000	0.0000	0.0000	0.0000	0.0000	0.0000	0.0000	0.0000	0.0000	0.0000	0.0000	0.0000	0.0000	0.0000	0.0000	0.0000	0.0000	0.0000	0.0000	0.0000	0.0000	0.0000	0.0000	0.0000	0.0000	0.0000	0.0000	0.0000	0.0000	0.0000	0.0000	0.0000	0.0000	0.0000	0.0000	0.0000	0.0000	0.0000	0.0000	0.0000	0.0000	0.0000	0.0000	0.0000	0.0000	0.0000	0.0000	0.0000	0.0000	0.0000	0.0000	0.0000	0.0000	0.0000	0.0000	0.0000	0.0000	0.0000	0.0000	0.0000	0.0000	0.0000	0.0000	0.0000	0.0000	0.0000	0.0000	0.0000	0.0000	0.0000	0.0000	0.0000	0.0000	0.0000	0.0000	0.0000	0.0000	0.0000	0.0000	0.0000	0.0000	0.0000	0.0000	0.0000	0.0000	0.0000	0.0000	0.0000	0.0000	0.0000	0.0000	0.0000	0.0000	0.0000	0.0000	0.0000	0.0000	0.0000	0.0000	0.0000	0.0000	0.0000	0.0000	0.0000	0.0000	0.0000	0.0000	0.0000	0.0000	0.0000	0.0000	0.0000	0.0000	0.0000	0.0000	0.0000	0.0000	0.0000	0.0000	0.0000	0.0000	0.0000	0.0000	0.0000	0.0000	0.0000	0.0000	0.0000	0.0000	0.0000	0.0000	0.0000	0.0000	0.0000	0.0000	0.0000	0.0000	0.0000	0.0000	0.0000	0.0000	0.0000	0.0000	0.0000	0.0000	0.0000	0.0000	0.0000	0.0000	0.0000	0.0000	0.0000	0.0000	0.0000	0.0000	0.0000	0.0000	0.0000	0.0000	0.0000	0.0000
REACTIVITY:17	0.0000	0.0000	0.0000	0.0000	0.0000	0.0000	0.0000	0.0000	0.0000	0.0000	0.0000	0.0000	0.0000	0.0000	0.0000	0.0000	0.0000	0.0000	0.0000	0.0000	0.0000	0.0000	0.0000	0.0000	0.0000	0.0000	0.0000	0.0000	0.0000	0.0000	0.0000	0.0000	0.0000	0.0000	0.0000	0.0000	0.0000	0.0000	0.0000	0.0000	0.0000	0.0000	0.0000	0.0000	0.0000	0.0000	0.0000	0.0000	0.0000	0.0000	0.0000	0.0000	0.0000	0.0000	0.0000	0.0000	0.0000	0.0000	0.0000	0.0000	0.0000	0.0000	0.0000	0.0000	0.0000	0.0000	0.0000	0.0000	0.0000	0.0000	0.0000	0.0000	0.0000	0.0000	0.0000	0.0000	0.0000	0.0000	0.0000	0.0000	0.0000	0.0000	0.0000	0.0000	0.0000	0.0000	0.0000	0.0000	0.0000	0.0000	0.0000	0.0000	0.0000	0.0000	0.0000	0.0000	0.0000	0.0000	0.0000	0.0000	0.0000	0.0000	0.0000	0.0000	0.0000	0.0000	0.0000	0.0000	0.0000	0.0000	0.0000	0.0000	0.0000	0.0000	0.0000	0.0000	0.0000	0.0000	0.0000	0.0000	0.0000	0.0000	0.0000	0.0000	0.0000	0.0000	0.0000	0.0000	0.0000	0.0000	0.0000	0.0000	0.0000	0.0000	0.0000	0.0000	0.0000	0.0000	0.0000	0.0000	0.0000	0.0000	0.0000	0.0000	0.0000	0.0000	0.0000	0.0000	0.0000	0.0000	0.0000	0.0000	0.0000	0.0000	0.0000	0.0000	0.0000	0.0000	0.0000	0.0000	0.0000	0.0000	0.0000	0.0000	0.0000	0.0000	0.0000	0.0000	0.0000	0.0000	0.0000	0.0000	0.0000	0.0000	0.0000	0.0000	0.0000	0.0000	0.0000	0.0000	0.0000	0.0000	0.0000	0.0000	0.0000	0.0000	0.0000	0.0000	0.0000	0.0000	0.0000	0.0000	0.0000	0.0000	0.0000	0.0000	0.0000	0.0000	0.0000	0.0000	0.0000	0.0000	0.0000	0.0000	0.0000	0.0000	0.0000	0.0000	0.0000	0.0000	0.0000	0.0000	0.0000	0.0000	0.0000	0.0000	0.0000	0.0000	0.0000	0.0000	0.0000	0.0000	0.0000	0.0000	0.0000	0.0000	0.0000	0.0000	0.0000	0.0000	0.0000	0.0000	0.0000	0.0000	0.0000	0.0000	0.0000	0.0000	0.0000	0.0000	0.0000	0.0000	0.0000	0.0000	0.0000	0.0000	0.0000	0.0000	0.0000	0.0000	0.0000	0.0000	0.0000	0.0000	0.0000	0.0000	0.0000	0.0000	0.0000	0.0000	0.0000	0.0000	0.0000	0.0000	0.0000	0.0000	0.0000	0.0000	0.0000	0.0000	0.0000	0.0000	0.0000	0.0000	0.0000	0.0000	0.0000	0.0000	0.0000	0.0000	0.0000	0.0000	0.0000	0.0000	0.0000	0.0000	0.0000	0.0000	0.0000	0.0000	0.0000	0.0000	0.0000	0.0000	0.0000	0.0000	0.0000	0.0000	0.0000	0.0000	0.0000	0.0000	0.0000	0.0000	0.0000	0.0000	0.0000	0.0000	0.0000	0.0000	0.0000	0.0000	0.0000	0.0000	0.0000	0.0000	0.0000	0.0000	0.0000	0.0000	0.0000	0.0000	0.0000	0.0000	0.0000	0.0000	0.0000	0.0000	0.0000	0.0000	0.0000	0.0000	0.0000	0.0000	0.0000	0.0000	0.0000	0.0000	0.0000	0.0000	0.0000	0.0000	0.0000	0.0000	0.0000	0.0000	0.0000	0.0000	0.0000	0.0000	0.0000	0.0000	0.0000	0.0000	0.0000	0.0000	0.0000	0.0000	0.0000	0.0000	0.0000	0.0000	0.0000	0.0000	0.0000	0.0000	0.0000	0.0000	0.0000	0.0000	0.0000	0.0000	0.0000	0.0000	0.0000	0.0000	0.0000	0.0000	0.0000	0.0000	0.0000	0.0000	0.0000	0.0000	0.0000	0.0000	0.0000	0.0000	0.0000	0.0000	0.0000	0.0000	0.0000	0.0000	0.0000	0.0000	0.0000	0.0000	0.0000	0.0000	0.0000	0.0000	0.0000	0.0000	0.0000	0.0000	0.0000	0.0000	0.0000	0.0000	0.0000	0.0000	0.0000	0.0000	0.0000	0.0000	0.0000	0.0000	0.0000	0.0000	0.0000	0.0000	0.0000	0.0000	0.0000	0.0000	0.0000	0.0000	0.0000	0.0000	0.0000	0.0000	0.0000	0.0000	0.0000	0.0000	0.0000	0.0000	0.0000	0.0000	0.0000	0.0000	0.0000	0.0000	0.0000	0.0000	0.0000	0.0000	0.0000	0.0000	0.0000	0.0000	0.0000	0.0000	0.0000	0.0000	0.0000	0.0000	0.0000	0.0000	0.0000	0.0000	0.0000	0.0000	0.0000	0.0000	0.0000	0.0000	0.0000	0.0000	0.0000	0.0000	0.0000	0.0000	0.0000	0.0000	0.0000	0.0000	0.0000	0.0000	0.0000	0.0000	0.0000	0.0000	0.0000	0.0000	0.0000	0.0000	0.0000	0.0000	0.0000	0.0000	0.0000	0.0000	0.0000	0.0000	0.0000	0.0000	0.0000	0.0000	0.0000	0.0000	0.0000	0.0000	0.0000	0.0000	0.0000	0.0000	0.0000	0.0000	0.0000	0.0000	0.0000	0.0000	0.0000	0.0000	0.0000	0.0000	0.0000	0.0000	0.0000	0.0000	0.0000	0.0000	0.0000	0.0000	0.0000	0.0000	0.0000	0.0000	0.0000	0.0000	0.0000	0.0000	0.0000	0.0000	0.0000	0.0000	0.0000	0.0000	0.0000	0.0000	0.0000	0.0000	0.0000	0.0000	0.0000	0.0000	0.0000	0.0000	0.0000	0.0000	0.0000	0.0000	0.0000	0.0000	0.0000	0.0000	0.0000	0.0000	0.0000	0.0000	0.0000	0.0000	0.0000
REACTIVITY:18	0.0000	0.0000	0.0000	0.0000	0.0000	0.0000	0.0000	0.0000	0.0000	0.0000	0.0000	0.0000	0.0000	0.0000	0.0000	0.0000	0.0000	0.0000	0.0000	0.0000	0.0000	0.0000	0.0000	0.0000	0.0000	0.0000	0.0000	0.0000	0.0000	0.0000	0.0000	0.0000	0.0000	0.0000	0.0000	0.0000	0.0000	0.0000	0.0000	0.0000	0.0000	0.0000	0.0000	0.0000	0.0000	0.0000	0.0000	0.0000	0.0000	0.0000	0.0000	0.0000	0.0000	0.0000	0.0000	0.0000	0.0000	0.0000	0.0000	0.0000	0.0000	0.0000	0.0000	0.0000	0.0000	0.0000	0.0000	0.0000	0.0000	0.0000	0.0000	0.0000	0.0000	0.0000	0.0000	0.0000	0.0000	0.0000	0.0000	0.0000	0.0000	0.0000	0.0000	0.0000	0.0000	0.0000	0.0000	0.0000	0.0000	0.0000	0.0000	0.0000	0.0000	0.0000	0.0000	0.0000	0.0000	0.0000	0.0000	0.0000	0.0000	0.0000	0.0000	0.0000	0.0000	0.0000	0.0000	0.0000	0.0000	0.0000	0.0000	0.0000	0.0000	0.0000	0.0000	0.0000	0.0000	0.0000	0.0000	0.0000	0.0000	0.0000	0.0000	0.0000	0.0000	0.0000	0.0000	0.0000	0.0000	0.0000	0.0000	0.0000	0.0000	0.0000	0.0000	0.0000	0.0000	0.0000	0.0000	0.0000	0.0000	0.0000	0.0000	0.0000	0.0000	0.0000	0.0000	0.0000	0.0000	0.0000	0.0000	0.0000	0.0000	0.0000	0.0000	0.0000	0.0000	0.0000	0.0000	0.0000	0.0000	0.0000	0.0000	0.0000	0.0000	0.0000	0.0000	0.0000	0.0000	0.0000	0.0000	0.0000	0.0000	0.0000	0.0000	0.0000	0.0000	0.0000	0.0000	0.0000	0.0000	0.0000	0.0000	0.0000	0.0000	0.0000	0.0000	0.0000	0.0000	0.0000	0.0000	0.0000	0.0000	0.0000	0.0000	0.0000	0.0000	0.0000	0.0000	0.0000	0.0000	0.0000	0.0000	0.0000	0.0000	0.0000	0.0000	0.0000	0.0000	0.0000	0.0000	0.0000	0.0000	0.0000	0.0000	0.0000	0.0000	0.0000	0.0000	0.0000	0.0000	0.0000	0.0000	0.0000	0.0000	0.0000	0.0000	0.0000	0.0000	0.0000	0.0000	0.0000	0.0000	0.0000	0.0000	0.0000	0.0000	0.0000	0.0000	0.0000	0.0000	0.0000	0.0000	0.0000	0.0000	0.0000	0.0000	0.0000	0.0000	0.0000	0.0000	0.0000	0.0000	0.0000	0.0000	0.0000	0.0000	0.0000	0.0000	0.0000	0.0000	0.0000	0.0000	0.0000	0.0000	0.0000	0.0000	0.0000	0.0000	0.0000	0.0000	0.0000	0.0000	0.0000	0.0000	0.0000	0.0000	0.0000	0.0000	0.0000	0.0000	0.0000	0.0000	0.0000	0.0000	0.0000	0.0000	0.0000	0.0000	0.0000	0.0000	0.0000	0.0000	0.0000	0.0000	0.0000	0.0000	0.0000	0.0000	0.0000	0.0000	0.0000	0.0000	0.0000	0.0000	0.0000	0.0000	0.0000	0.0000	0.0000	0.0000	0.0000	0.0000	0.0000	0.0000	0.0000	0.0000	0.0000	0.0000	0.0000	0.0000	0.0000	0.0000	0.0000	0.0000	0.0000	0.0000	0.0000	0.0000	0.0000	0.0000	0.0000	0.0000	0.0000	0.0000	0.0000	0.0000	0.0000	0.0000	0.0000	0.0000	0.0000	0.0000	0.0000	0.0000	0.0000	0.0000	0.0000	0.0000	0.0000	0.0000	0.0000	0.0000	0.0000	0.0000	0.0000	0.0000	0.0000	0.0000	0.0000	0.0000	0.0000	0.0000	0.0000	0.0000	0.0000	0.0000	0.0000	0.0000	0.0000	0.0000	0.0000	0.0000	0.0000	0.0000	0.0000	0.0000	0.0000	0.0000	0.0000	0.0000	0.0000	0.0000	0.0000	0.0000	0.0000	0.0000	0.0000	0.0000	0.0000	0.0000	0.0000	0.0000	0.0000	0.0000	0.0000	0.0000	0.0000	0.0000	0.0000	0.0000	0.0000	0.0000	0.0000	0.0000	0.0000	0.0000	0.0000	0.0000	0.0000	0.0000	0.0000	0.0000	0.0000	0.0000	0.0000	0.0000	0.0000	0.0000	0.0000	0.0000	0.0000	0.0000	0.0000	0.0000	0.0000	0.0000	0.0000	0.0000	0.0000	0.0000	0.0000	0.0000	0.0000	0.0000	0.0000	0.0000	0.0000	0.0000	0.0000	0.0000	0.0000	0.0000	0.0000	0.0000	0.0000	0.0000	0.0000	0.0000	0.0000	0.0000	0.0000	0.0000	0.0000	0.0000	0.0000	0.0000	0.0000	0.0000	0.0000	0.0000	0.0000	0.0000	0.0000	0.0000	0.0000	0.0000	0.0000	0.0000	0.0000	0.0000	0.0000	0.0000	0.0000	0.0000	0.0000	0.0000	0.0000	0.0000	0.0000	0.0000	0.0000	0.0000	0.0000	0.0000	0.0000	0.0000	0.0000	0.0000	0.0000	0.0000	0.0000	0.0000	0.0000	0.0000	0.0000	0.0000	0.0000	0.0000	0.0000	0.0000	0.0000	0.0000	0.0000	0.0000	0.0000	0.0000	0.0000	0.0000	0.0000	0.0000	0.0000	0.0000	0.0000	0.0000	0.0000	0.0000	0.0000	0.0000	0.0000	0.0000	0.0000	0.0000	0.0000	0.0000	0.0000	0.0000	0.0000	0.0000	0.0000	0.0000	0.0000	0.0000	0.0000	0.0000	0.0000	0.0000	0.0000	0.0000	0.0000	0.0000	0.0000	0.0000	0.0000	0.0000	0.0000	0.0000	0.0000	0.0000	0.0000	0.0000	0.0000	0.0000	0.0000	0.0000	0.0000	0.0000	0.0000	0.0000	0.0000	0.0000	0.0000	0.0000	0.0000	0.0000
REACTIVITY:19	0.0000	0.0000	0.0000	0.0000	0.0000	0.0000	0.0000	0.0000	0.0000	0.0000	0.0000	0.0000	0.0000	0.0000	0.0000	0.0000	0.0000	134.0000	0.0000	2.0000	2.0000	1.0000	2.0000	2.0000	0.0000	0.0000	0.0000	0.0000	0.0000	2.0000	0.0000	1.0000	0.0000	2.0000	2.0000	1.0000	0.0000	1.0000	1.0000	2.0000	0.0000	0.0000	0.0000	1.0000	0.0000	2.0000	0.0000	1.0000	2.0000	1.0000	0.0000	1.0000	0.0000	0.0000	0.0000	0.0000	4.0000	2.0000	2.0000	1.0000	5.0000	0.0000	1.0000	3.0000	1.0000	0.0000	0.0000	0.0000	1.0000	3.0000	2.0000	0.0000	0.0000	1.0000	1.0000	0.0000	0.0000	0.0000	3.0000	0.0000	3.0000	2.0000	1.0000	0.0000	2.0000	0.0000	3.0000	0.0000	0.0000	1.0000	0.0000	2.0000	6.0000	2.0000	0.0000	1.0000	1.0000	1.0000	1.0000	4.0000	0.0000	0.0000	2.0000	1.0000	0.0000	0.0000	0.0000	2.0000	2.0000	3.0000	0.0000	0.0000	1.0000	2.0000	2.0000	1.0000	1.0000	1.0000	1.0000	1.0000	1.0000	2.0000	0.0000	2.0000	1.0000	1.0000	0.0000	1.0000	4.0000	2.0000	1.0000	0.0000	0.0000	0.0000	1.0000	4.0000	3.0000	0.0000	0.0000	2.0000	3.0000	1.0000	1.0000	1.0000	2.0000	1.0000	2.0000	0.0000	0.0000	8.0000	5.0000	13.0000	4.0000	1.0000	2.0000	2.0000	4.0000	0.0000	0.0000	1.0000	1.0000	1.0000	2.0000	3.0000	0.0000	0.0000	0.0000	2.0000	1.0000	6.0000	2.0000	2.0000	2.0000	0.0000	4.0000	0.0000	2.0000	0.0000	0.0000	1.0000	1.0000	2.0000	1.0000	1.0000	1.0000	4.0000	1.0000	2.0000	1.0000	2.0000	2.0000	4.0000	0.0000	2.0000	4.0000	0.0000	0.0000	2.0000	1.0000	2.0000	2.0000	5.0000	1.0000	0.0000	0.0000	2.0000	1.0000	2.0000	2.0000	1.0000	0.0000	0.0000	1.0000	0.0000	0.0000	0.0000	5.0000	0.0000	1.0000	2.0000	2.0000	0.0000	0.0000	1.0000	3.0000	0.0000	0.0000	1.0000	8.0000	0.0000	1.0000	1.0000	1.0000	0.0000	0.0000	2.0000	0.0000	0.0000	1.0000	0.0000	0.0000	2.0000	2.0000	2.0000	4.0000	1.0000	0.0000	1.0000	8.0000	2.0000	2.0000	4.0000	0.0000	2.0000	1.0000	0.0000	1.0000	5.0000	3.0000	0.0000	7.0000	0.0000	1.0000	2.0000	3.0000	1.0000	3.0000	1.0000	1.0000	1.0000	2.0000	1.0000	0.0000	3.0000	1.0000	4.0000	1.0000	0.0000	1.0000	7.0000	0.0000	4.0000	0.0000	0.0000	0.0000	0.0000	0.0000	0.0000	0.0000	0.0000	0.0000	0.0000	0.0000	0.0000	0.0000	0.0000	0.0000	0.0000	0.0000	0.0000	0.0000	0.0000	0.0000	0.0000	0.0000	0.0000	0.0000	0.0000	0.0000	0.0000	0.0000	0.0000	0.0000	0.0000	0.0000	0.0000	0.0000	0.0000	0.0000	0.0000	0.0000	0.0000	0.0000	0.0000	0.0000	0.0000	0.0000	0.0000	0.0000	0.0000	0.0000	0.0000	0.0000	0.0000	0.0000	0.0000	0.0000	0.0000	0.0000	0.0000	0.0000	0.0000	0.0000	0.0000	0.0000	0.0000	0.0000	0.0000	0.0000	0.0000	0.0000	0.0000	0.0000	0.0000	0.0000	0.0000	0.0000	0.0000	0.0000	0.0000	0.0000	0.0000	0.0000	0.0000	0.0000	0.0000	0.0000	0.0000	0.0000	0.0000	0.0000	0.0000	0.0000	0.0000	0.0000	0.0000	0.0000	0.0000	0.0000	0.0000	0.0000	0.0000	0.0000	0.0000	0.0000	0.0000	0.0000	0.0000	0.0000	0.0000	0.0000	0.0000	0.0000	0.0000	0.0000	0.0000	0.0000	0.0000	0.0000	0.0000	0.0000	0.0000	0.0000	0.0000	0.0000	0.0000	0.0000	0.0000	0.0000	0.0000	0.0000	0.0000	0.0000	0.0000	0.0000	0.0000	0.0000	0.0000	0.0000	0.0000	0.0000	0.0000	0.0000	0.0000	0.0000	0.0000	0.0000	0.0000	0.0000	0.0000	0.0000	0.0000	0.0000	0.0000	0.0000	0.0000	0.0000	0.0000	0.0000	0.0000	0.0000	0.0000	0.0000	0.0000	0.0000	0.0000	0.0000	0.0000	0.0000	0.0000	0.0000	0.0000	0.0000	0.0000	0.0000	0.0000	0.0000	0.0000	0.0000	0.0000	0.0000	0.0000	0.0000	0.0000	0.0000	0.0000	0.0000	0.0000	0.0000	0.0000	0.0000	0.0000	0.0000	0.0000	0.0000	0.0000	0.0000	0.0000	0.0000	0.0000	0.0000	0.0000	0.0000	0.0000	0.0000	0.0000	0.0000	0.0000	0.0000	0.0000	0.0000	0.0000	0.0000	0.0000	0.0000	0.0000	0.0000	0.0000	0.0000	0.0000	0.0000	0.0000	0.0000	0.0000	0.0000	0.0000	0.0000	0.0000	0.0000	0.0000	0.0000	0.0000	0.0000	0.0000	0.0000	0.0000	0.0000	0.0000	0.0000	0.0000	0.0000	0.0000	0.0000	0.0000	0.0000	0.0000	0.0000	0.0000	0.0000	0.0000	0.0000	0.0000	0.0000	0.0000	0.0000	0.0000	0.0000	0.0000	0.0000	0.0000	0.0000	0.0000	0.0000	0.0000	0.0000	0.0000	0.0000	0.0000	0.0000	0.0000	0.0000	0.0000	0.0000	0.0000	0.0000	0.0000	0.0000	0.0000	0.0000	0.0000	0.0000	0.0000	0.0000	0.0000	0.0000
REACTIVITY:20	0.0000	0.0000	0.0000	0.0000	0.0000	0.0000	0.0000	0.0000	0.0000	0.0000	0.0000	0.0000	0.0000	0.0000	0.0000	0.0000	0.0000	0.0000	1447.0000	0.0000	3.0000	4.0000	16.0000	19.0000	6.0000	5.0000	10.0000	7.0000	9.0000	38.0000	0.0000	11.0000	15.0000	9.0000	24.0000	7.0000	11.0000	12.0000	40.0000	16.0000	19.0000	13.0000	7.0000	6.0000	2.0000	5.0000	14.0000	13.0000	17.0000	5.0000	14.0000	13.0000	8.0000	4.0000	8.0000	4.0000	13.0000	14.0000	10.0000	11.0000	17.0000	6.0000	12.0000	10.0000	11.0000	11.0000	9.0000	7.0000	9.0000	14.0000	23.0000	9.0000	9.0000	6.0000	7.0000	5.0000	3.0000	15.0000	13.0000	11.0000	10.0000	19.0000	12.0000	6.0000	27.0000	24.0000	16.0000	14.0000	19.0000	9.0000	22.0000	16.0000	9.0000	13.0000	13.0000	19.0000	18.0000	15.0000	19.0000	15.0000	18.0000	15.0000	14.0000	8.0000	22.0000	10.0000	25.0000	9.0000	11.0000	16.0000	10.0000	16.0000	18.0000	32.0000	22.0000	13.0000	24.0000	10.0000	9.0000	15.0000	8.0000	23.0000	2.0000	6.0000	8.0000	22.0000	17.0000	14.0000	10.0000	19.0000	17.0000	12.0000	27.0000	8.0000	17.0000	6.0000	8.0000	8.0000	10.0000	5.0000	10.0000	3.0000	9.0000	14.0000	19.0000	12.0000	13.0000	12.0000	13.0000	76.0000	73.0000	168.0000	36.0000	15.0000	19.0000	23.0000	25.0000	18.0000	11.0000	7.0000	16.0000	17.0000	19.0000	21.0000	18.0000	5.0000	9.0000	17.0000	13.0000	15.0000	12.0000	14.0000	27.0000	15.0000	12.0000	26.0000	17.0000	14.0000	6.0000	15.0000	20.0000	11.0000	8.0000	11.0000	14.0000	18.0000	18.0000	8.0000	20.0000	25.0000	14.0000	18.0000	9.0000	25.0000	16.0000	8.0000	5.0000	16.0000	17.0000	18.0000	17.0000	17.0000	17.0000	15.0000	20.0000	12.0000	4.0000	17.0000	16.0000	19.0000	9.0000	14.0000	14.0000	9.0000	10.0000	12.0000	5.0000	7.0000	14.0000	22.0000	8.0000	12.0000	23.0000	6.0000	13.0000	7.0000	12.0000	12.0000	33.0000	15.0000	58.0000	16.0000	29.0000	5.0000	8.0000	17.0000	20.0000	13.0000	22.0000	9.0000	5.0000	23.0000	10.0000	10.0000	15.0000	12.0000	10.0000	25.0000	32.0000	21.0000	22.0000	26.0000	26.0000	14.0000	13.0000	15.0000	14.0000	24.0000	30.0000	39.0000	41.0000	14.0000	22.0000	22.0000	23.0000	29.0000	18.0000	26.0000	23.0000	5.0000	9.0000	13.0000	11.0000	19.0000	18.0000	35.0000	20.0000	13.0000	15.0000	44.0000	10.0000	6.0000	0.0000	0.0000	0.0000	0.0000	1.0000	1.0000	0.0000	0.0000	1.0000	0.0000	0.0000	2.0000	0.0000	3.0000	0.0000	0.0000	0.0000	0.0000	0.0000	0.0000	0.0000	0.0000	0.0000	0.0000	0.0000	0.0000	0.0000	0.0000	0.0000	0.0000	0.0000	0.0000	0.0000	0.0000	0.0000	0.0000	0.0000	0.0000	0.0000	0.0000	0.0000	0.0000	0.0000	0.0000	0.0000	0.0000	0.0000	0.0000	0.0000	0.0000	0.0000	0.0000	0.0000	0.0000	0.0000	0.0000	0.0000	0.0000	0.0000	0.0000	0.0000	0.0000	0.0000	0.0000	0.0000	0.0000	0.0000	0.0000	0.0000	0.0000	0.0000	0.0000	0.0000	0.0000	0.0000	0.0000	0.0000	0.0000	0.0000	0.0000	0.0000	0.0000	0.0000	0.0000	0.0000	0.0000	0.0000	0.0000	0.0000	0.0000	0.0000	0.0000	0.0000	0.0000	0.0000	0.0000	0.0000	0.0000	0.0000	0.0000	0.0000	0.0000	0.0000	0.0000	0.0000	0.0000	0.0000	0.0000	0.0000	0.0000	0.0000	0.0000	0.0000	0.0000	0.0000	0.0000	0.0000	0.0000	0.0000	0.0000	0.0000	0.0000	0.0000	0.0000	0.0000	0.0000	0.0000	0.0000	0.0000	0.0000	0.0000	0.0000	0.0000	0.0000	0.0000	0.0000	0.0000	0.0000	0.0000	0.0000	0.0000	0.0000	0.0000	0.0000	0.0000	0.0000	0.0000	0.0000	0.0000	0.0000	0.0000	0.0000	0.0000	0.0000	0.0000	0.0000	0.0000	0.0000	0.0000	0.0000	0.0000	0.0000	0.0000	0.0000	0.0000	0.0000	0.0000	0.0000	0.0000	0.0000	0.0000	0.0000	0.0000	0.0000	0.0000	0.0000	0.0000	0.0000	0.0000	0.0000	0.0000	0.0000	0.0000	0.0000	0.0000	0.0000	0.0000	0.0000	0.0000	0.0000	0.0000	0.0000	0.0000	0.0000	0.0000	0.0000	0.0000	0.0000	0.0000	0.0000	0.0000	0.0000	0.0000	0.0000	0.0000	0.0000	0.0000	0.0000	0.0000	0.0000	0.0000	0.0000	0.0000	0.0000	0.0000	0.0000	0.0000	0.0000	0.0000	0.0000	0.0000	0.0000	0.0000	0.0000	0.0000	0.0000	0.0000	0.0000	0.0000	0.0000	0.0000	0.0000	0.0000	0.0000	0.0000	0.0000	0.0000	0.0000	0.0000	0.0000	0.0000	0.0000	0.0000	0.0000	0.0000	0.0000	0.0000	0.0000	0.0000	0.0000	0.0000	0.0000	0.0000	0.0000	0.0000	0.0000	0.0000	0.0000	0.0000	0.0000	0.0000	0.0000	0.0000	0.0000	0.0000	0.0000	0.0000	0.0000	0.0000	0.0000	0.0000	0.0000	0.0000	0.0000	0.0000	0.0000	0.0000	0.0000	0.0000	0.0000	0.0000	0.0000	0.0000
REACTIVITY:21	0.0000	0.0000	0.0000	0.0000	0.0000	0.0000	0.0000	0.0000	0.0000	0.0000	0.0000	0.0000	0.0000	0.0000	0.0000	0.0000	0.0000	2.0000	0.0000	807.0000	0.0000	1.0000	9.0000	4.0000	7.0000	4.0000	5.0000	0.0000	3.0000	24.0000	2.0000	5.0000	5.0000	11.0000	9.0000	3.0000	8.0000	10.0000	11.0000	12.0000	8.0000	2.0000	6.0000	2.0000	8.0000	2.0000	1.0000	7.0000	9.0000	2.0000	3.0000	8.0000	0.0000	1.0000	6.0000	5.0000	4.0000	8.0000	8.0000	16.0000	6.0000	5.0000	4.0000	10.0000	8.0000	0.0000	3.0000	8.0000	9.0000	5.0000	7.0000	5.0000	4.0000	3.0000	5.0000	0.0000	3.0000	7.0000	8.0000	4.0000	19.0000	4.0000	14.0000	2.0000	4.0000	5.0000	12.0000	6.0000	5.0000	9.0000	10.0000	12.0000	7.0000	10.0000	11.0000	13.0000	6.0000	4.0000	9.0000	8.0000	9.0000	4.0000	5.0000	9.0000	10.0000	9.0000	14.0000	8.0000	6.0000	4.0000	15.0000	8.0000	11.0000	15.0000	3.0000	6.0000	6.0000	10.0000	9.0000	9.0000	6.0000	2.0000	3.0000	9.0000	6.0000	4.0000	8.0000	5.0000	7.0000	5.0000	9.0000	11.0000	2.0000	2.0000	12.0000	7.0000	13.0000	5.0000	2.0000	4.0000	10.0000	1.0000	4.0000	5.0000	9.0000	4.0000	6.0000	6.0000	4.0000	53.0000	48.0000	115.0000	26.0000	12.0000	3.0000	5.0000	14.0000	4.0000	3.0000	9.0000	13.0000	9.0000	7.0000	4.0000	6.0000	5.0000	4.0000	11.0000	10.0000	7.0000	12.0000	9.0000	18.0000	12.0000	4.0000	17.0000	11.0000	8.0000	7.0000	7.0000	2.0000	6.0000	6.0000	7.0000	6.0000	11.0000	3.0000	3.0000	13.0000	9.0000	12.0000	16.0000	5.0000	9.0000	21.0000	6.0000	8.0000	15.0000	9.0000	13.0000	4.0000	2.0000	12.0000	11.0000	16.0000	6.0000	5.0000	7.0000	7.0000	9.0000	3.0000	7.0000	4.0000	4.0000	4.0000	5.0000	11.0000	3.0000	6.0000	14.0000	7.0000	9.0000	13.0000	2.0000	6.0000	1.0000	4.0000	3.0000	7.0000	6.0000	15.0000	5.0000	23.0000	2.0000	8.0000	14.0000	22.0000	7.0000	16.0000	7.0000	4.0000	8.0000	10.0000	9.0000	18.0000	7.0000	7.0000	5.0000	18.0000	14.0000	16.0000	12.0000	15.0000	22.0000	9.0000	12.0000	15.0000	20.0000	12.0000	8.0000	22.0000	14.0000	8.0000	11.0000	8.0000	19.0000	7.0000	33.0000	15.0000	2.0000	9.0000	3.0000	3.0000	7.0000	7.0000	8.0000	9.0000	6.0000	4.0000	21.0000	3.0000	2.0000	0.0000	0.0000	0.0000	0.0000	1.0000	0.0000	0.0000	0.0000	0.0000	0.0000	0.0000	0.0000	2.0000	3.0000	0.0000	0.0000	0.0000	0.0000	0.0000	0.0000	0.0000	0.0000	0.0000	0.0000	0.0000	0.0000	0.0000	0.0000	0.0000	0.0000	0.0000	0.0000	0.0000	0.0000	0.0000	0.0000	0.0000	0.0000	0.0000	0.0000	0.0000	0.0000	0.0000	0.0000	0.0000	0.0000	0.0000	0.0000	0.0000	0.0000	0.0000	0.0000	0.0000	0.0000	0.0000	0.0000	0.0000	0.0000	0.0000	0.0000	0.0000	0.0000	0.0000	0.0000	0.0000	0.0000	0.0000	0.0000	0.0000	0.0000	0.0000	0.0000	0.0000	0.0000	0.0000	0.0000	0.0000	0.0000	0.0000	0.0000	0.0000	0.0000	0.0000	0.0000	0.0000	0.0000	0.0000	0.0000	0.0000	0.0000	0.0000	0.0000	0.0000	0.0000	0.0000	0.0000	0.0000	0.0000	0.0000	0.0000	0.0000	0.0000	0.0000	0.0000	0.0000	0.0000	0.0000	0.0000	0.0000	0.0000	0.0000	0.0000	0.0000	0.0000	0.0000	0.0000	0.0000	0.0000	0.0000	0.0000	0.0000	0.0000	0.0000	0.0000	0.0000	0.0000	0.0000	0.0000	0.0000	0.0000	0.0000	0.0000	0.0000	0.0000	0.0000	0.0000	0.0000	0.0000	0.0000	0.0000	0.0000	0.0000	0.0000	0.0000	0.0000	0.0000	0.0000	0.0000	0.0000	0.0000	0.0000	0.0000	0.0000	0.0000	0.0000	0.0000	0.0000	0.0000	0.0000	0.0000	0.0000	0.0000	0.0000	0.0000	0.0000	0.0000	0.0000	0.0000	0.0000	0.0000	0.0000	0.0000	0.0000	0.0000	0.0000	0.0000	0.0000	0.0000	0.0000	0.0000	0.0000	0.0000	0.0000	0.0000	0.0000	0.0000	0.0000	0.0000	0.0000	0.0000	0.0000	0.0000	0.0000	0.0000	0.0000	0.0000	0.0000	0.0000	0.0000	0.0000	0.0000	0.0000	0.0000	0.0000	0.0000	0.0000	0.0000	0.0000	0.0000	0.0000	0.0000	0.0000	0.0000	0.0000	0.0000	0.0000	0.0000	0.0000	0.0000	0.0000	0.0000	0.0000	0.0000	0.0000	0.0000	0.0000	0.0000	0.0000	0.0000	0.0000	0.0000	0.0000	0.0000	0.0000	0.0000	0.0000	0.0000	0.0000	0.0000	0.0000	0.0000	0.0000	0.0000	0.0000	0.0000	0.0000	0.0000	0.0000	0.0000	0.0000	0.0000	0.0000	0.0000	0.0000	0.0000	0.0000	0.0000	0.0000	0.0000	0.0000	0.0000	0.0000	0.0000	0.0000	0.0000	0.0000	0.0000	0.0000	0.0000	0.0000	0.0000	0.0000	0.0000	0.0000	0.0000	0.0000	0.0000	0.0000	0.0000	0.0000	0.0000	0.0000	0.0000
REACTIVITY:22	0.0000	0.0000	0.0000	0.0000	0.0000	0.0000	0.0000	0.0000	0.0000	0.0000	0.0000	0.0000	0.0000	0.0000	0.0000	0.0000	0.0000	2.0000	3.0000	0.0000	895.0000	0.0000	22.0000	9.0000	1.0000	4.0000	6.0000	4.0000	3.0000	17.0000	6.0000	5.0000	8.0000	8.0000	16.0000	3.0000	1.0000	12.0000	7.0000	21.0000	7.0000	2.0000	3.0000	4.0000	3.0000	7.0000	3.0000	3.0000	15.0000	2.0000	3.0000	5.0000	6.0000	4.0000	12.0000	1.0000	16.0000	14.0000	8.0000	8.0000	7.0000	5.0000	5.0000	8.0000	10.0000	9.0000	2.0000	6.0000	6.0000	6.0000	8.0000	1.0000	3.0000	5.0000	5.0000	3.0000	4.0000	5.0000	8.0000	5.0000	14.0000	17.0000	6.0000	2.0000	9.0000	26.0000	11.0000	8.0000	7.0000	6.0000	11.0000	11.0000	11.0000	9.0000	10.0000	10.0000	6.0000	10.0000	0.0000	11.0000	5.0000	4.0000	2.0000	8.0000	5.0000	6.0000	13.0000	7.0000	10.0000	12.0000	9.0000	4.0000	9.0000	10.0000	14.0000	20.0000	14.0000	15.0000	7.0000	9.0000	5.0000	14.0000	2.0000	9.0000	5.0000	8.0000	11.0000	12.0000	5.0000	13.0000	6.0000	16.0000	17.0000	12.0000	10.0000	13.0000	6.0000	7.0000	6.0000	11.0000	12.0000	6.0000	3.0000	9.0000	10.0000	5.0000	9.0000	3.0000	6.0000	72.0000	33.0000	119.0000	31.0000	7.0000	13.0000	12.0000	10.0000	3.0000	7.0000	9.0000	7.0000	16.0000	9.0000	8.0000	11.0000	10.0000	5.0000	5.0000	12.0000	10.0000	15.0000	6.0000	12.0000	7.0000	11.0000	22.0000	11.0000	14.0000	4.0000	21.0000	7.0000	8.0000	4.0000	3.0000	6.0000	11.0000	8.0000	4.0000	6.0000	10.0000	5.0000	11.0000	5.0000	12.0000	10.0000	10.0000	9.0000	14.0000	16.0000	18.0000	11.0000	10.0000	9.0000	10.0000	11.0000	6.0000	2.0000	7.0000	9.0000	7.0000	12.0000	13.0000	5.0000	2.0000	14.0000	12.0000	7.0000	2.0000	10.0000	13.0000	4.0000	11.0000	11.0000	5.0000	15.0000	2.0000	11.0000	3.0000	13.0000	13.0000	25.0000	12.0000	22.0000	6.0000	11.0000	11.0000	7.0000	9.0000	5.0000	8.0000	4.0000	15.0000	7.0000	7.0000	11.0000	8.0000	3.0000	7.0000	12.0000	13.0000	37.0000	26.0000	9.0000	6.0000	7.0000	14.0000	7.0000	19.0000	16.0000	8.0000	25.0000	8.0000	7.0000	15.0000	18.0000	14.0000	13.0000	14.0000	12.0000	6.0000	13.0000	15.0000	5.0000	5.0000	12.0000	15.0000	4.0000	6.0000	11.0000	29.0000	8.0000	4.0000	0.0000	0.0000	0.0000	2.0000	0.0000	0.0000	0.0000	0.0000	0.0000	0.0000	0.0000	0.0000	0.0000	1.0000	0.0000	1.0000	0.0000	0.0000	0.0000	0.0000	0.0000	0.0000	0.0000	0.0000	0.0000	0.0000	0.0000	0.0000	0.0000	0.0000	0.0000	0.0000	0.0000	0.0000	0.0000	0.0000	0.0000	0.0000	0.0000	0.0000	0.0000	0.0000	0.0000	0.0000	0.0000	0.0000	0.0000	0.0000	0.0000	0.0000	0.0000	0.0000	0.0000	0.0000	0.0000	0.0000	0.0000	0.0000	0.0000	0.0000	0.0000	0.0000	0.0000	0.0000	0.0000	0.0000	0.0000	0.0000	0.0000	0.0000	0.0000	0.0000	0.0000	0.0000	0.0000	0.0000	0.0000	0.0000	0.0000	0.0000	0.0000	0.0000	0.0000	0.0000	0.0000	0.0000	0.0000	0.0000	0.0000	0.0000	0.0000	0.0000	0.0000	0.0000	0.0000	0.0000	0.0000	0.0000	0.0000	0.0000	0.0000	0.0000	0.0000	0.0000	0.0000	0.0000	0.0000	0.0000	0.0000	0.0000	0.0000	0.0000	0.0000	0.0000	0.0000	0.0000	0.0000	0.0000	0.0000	0.0000	0.0000	0.0000	0.0000	0.0000	0.0000	0.0000	0.0000	0.0000	0.0000	0.0000	0.0000	0.0000	0.0000	0.0000	0.0000	0.0000	0.0000	0.0000	0.0000	0.0000	0.0000	0.0000	0.0000	0.0000	0.0000	0.0000	0.0000	0.0000	0.0000	0.0000	0.0000	0.0000	0.0000	0.0000	0.0000	0.0000	0.0000	0.0000	0.0000	0.0000	0.0000	0.0000	0.0000	0.0000	0.0000	0.0000	0.0000	0.0000	0.0000	0.0000	0.0000	0.0000	0.0000	0.0000	0.0000	0.0000	0.0000	0.0000	0.0000	0.0000	0.0000	0.0000	0.0000	0.0000	0.0000	0.0000	0.0000	0.0000	0.0000	0.0000	0.0000	0.0000	0.0000	0.0000	0.0000	0.0000	0.0000	0.0000	0.0000	0.0000	0.0000	0.0000	0.0000	0.0000	0.0000	0.0000	0.0000	0.0000	0.0000	0.0000	0.0000	0.0000	0.0000	0.0000	0.0000	0.0000	0.0000	0.0000	0.0000	0.0000	0.0000	0.0000	0.0000	0.0000	0.0000	0.0000	0.0000	0.0000	0.0000	0.0000	0.0000	0.0000	0.0000	0.0000	0.0000	0.0000	0.0000	0.0000	0.0000	0.0000	0.0000	0.0000	0.0000	0.0000	0.0000	0.0000	0.0000	0.0000	0.0000	0.0000	0.0000	0.0000	0.0000	0.0000	0.0000	0.0000	0.0000	0.0000	0.0000	0.0000	0.0000	0.0000	0.0000	0.0000	0.0000	0.0000	0.0000	0.0000	0.0000	0.0000	0.0000	0.0000	0.0000	0.0000	0.0000	0.0000	0.0000	0.0000	0.0000	0.0000	0.0000	0.0000	0.0000
REACTIVITY:23	0.0000	0.0000	0.0000	0.0000	0.0000	0.0000	0.0000	0.0000	0.0000	0.0000	0.0000	0.0000	0.0000	0.0000	0.0000	0.0000	0.0000	1.0000	4.0000	1.0000	0.0000	1795.0000	0.0000	401.0000	1.0000	11.0000	7.0000	1.0000	12.0000	19.0000	17.0000	3.0000	4.0000	13.0000	15.0000	5.0000	9.0000	8.0000	20.0000	20.0000	7.0000	7.0000	11.0000	18.0000	15.0000	7.0000	2.0000	10.0000	20.0000	8.0000	3.0000	8.0000	3.0000	16.0000	18.0000	8.0000	14.0000	12.0000	6.0000	20.0000	23.0000	11.0000	15.0000	29.0000	12.0000	11.0000	8.0000	16.0000	8.0000	15.0000	27.0000	11.0000	16.0000	11.0000	12.0000	9.0000	10.0000	11.0000	12.0000	13.0000	21.0000	18.0000	18.0000	18.0000	19.0000	24.0000	27.0000	22.0000	15.0000	16.0000	12.0000	26.0000	12.0000	12.0000	12.0000	22.0000	26.0000	19.0000	11.0000	15.0000	16.0000	19.0000	30.0000	11.0000	32.0000	14.0000	14.0000	20.0000	19.0000	27.0000	17.0000	20.0000	18.0000	21.0000	27.0000	20.0000	19.0000	33.0000	14.0000	21.0000	7.0000	25.0000	7.0000	15.0000	6.0000	20.0000	13.0000	24.0000	17.0000	41.0000	7.0000	21.0000	15.0000	12.0000	19.0000	21.0000	17.0000	18.0000	4.0000	16.0000	18.0000	10.0000	14.0000	17.0000	16.0000	5.0000	12.0000	6.0000	9.0000	57.0000	52.0000	145.0000	52.0000	15.0000	16.0000	17.0000	14.0000	3.0000	6.0000	8.0000	14.0000	25.0000	15.0000	12.0000	22.0000	15.0000	12.0000	15.0000	26.0000	23.0000	24.0000	19.0000	18.0000	17.0000	7.0000	24.0000	30.0000	19.0000	15.0000	20.0000	5.0000	20.0000	10.0000	18.0000	17.0000	20.0000	13.0000	10.0000	12.0000	16.0000	20.0000	17.0000	4.0000	27.0000	25.0000	12.0000	24.0000	18.0000	24.0000	21.0000	15.0000	8.0000	22.0000	22.0000	11.0000	9.0000	13.0000	11.0000	32.0000	32.0000	18.0000	10.0000	13.0000	9.0000	15.0000	11.0000	12.0000	7.0000	5.0000	25.0000	10.0000	7.0000	12.0000	7.0000	12.0000	3.0000	14.0000	9.0000	51.0000	32.0000	37.0000	24.0000	36.0000	5.0000	8.0000	18.0000	15.0000	17.0000	15.0000	16.0000	10.0000	22.0000	19.0000	6.0000	22.0000	15.0000	10.0000	16.0000	40.0000	27.0000	19.0000	34.0000	34.0000	21.0000	9.0000	11.0000	22.0000	16.0000	35.0000	26.0000	37.0000	16.0000	20.0000	27.0000	27.0000	31.0000	8.0000	35.0000	32.0000	7.0000	9.0000	9.0000	6.0000	21.0000	26.0000	40.0000	23.0000	19.0000	11.0000	26.0000	17.0000	12.0000	0.0000	0.0000	0.0000	0.0000	0.0000	0.0000	0.0000	0.0000	0.0000	0.0000	0.0000	1.0000	2.0000	1.0000	0.0000	0.0000	1.0000	0.0000	0.0000	0.0000	0.0000	0.0000	0.0000	0.0000	0.0000	0.0000	0.0000	0.0000	0.0000	0.0000	0.0000	0.0000	0.0000	0.0000	0.0000	0.0000	0.0000	0.0000	0.0000	0.0000	0.0000	0.0000	0.0000	0.0000	0.0000	0.0000	0.0000	0.0000	0.0000	0.0000	0.0000	0.0000	0.0000	0.0000	0.0000	0.0000	0.0000	0.0000	0.0000	0.0000	0.0000	0.0000	0.0000	0.0000	0.0000	0.0000	0.0000	0.0000	0.0000	0.0000	0.0000	0.0000	0.0000	0.0000	0.0000	0.0000	0.0000	0.0000	0.0000	0.0000	0.0000	0.0000	0.0000	0.0000	0.0000	0.0000	0.0000	0.0000	0.0000	0.0000	0.0000	0.0000	0.0000	0.0000	0.0000	0.0000	0.0000	0.0000	0.0000	0.0000	0.0000	0.0000	0.0000	0.0000	0.0000	0.0000	0.0000	0.0000	0.0000	0.0000	0.0000	0.0000	0.0000	0.0000	0.0000	0.0000	0.0000	0.0000	0.0000	0.0000	0.0000	0.0000	0.0000	0.0000	0.0000	0.0000	0.0000	0.0000	0.0000	0.0000	0.0000	0.0000	0.0000	0.0000	0.0000	0.0000	0.0000	0.0000	0.0000	0.0000	0.0000	0.0000	0.0000	0.0000	0.0000	0.0000	0.0000	0.0000	0.0000	0.0000	0.0000	0.0000	0.0000	0.0000	0.0000	0.0000	0.0000	0.0000	0.0000	0.0000	0.0000	0.0000	0.0000	0.0000	0.0000	0.0000	0.0000	0.0000	0.0000	0.0000	0.0000	0.0000	0.0000	0.0000	0.0000	0.0000	0.0000	0.0000	0.0000	0.0000	0.0000	0.0000	0.0000	0.0000	0.0000	0.0000	0.0000	0.0000	0.0000	0.0000	0.0000	0.0000	0.0000	0.0000	0.0000	0.0000	0.0000	0.0000	0.0000	0.0000	0.0000	0.0000	0.0000	0.0000	0.0000	0.0000	0.0000	0.0000	0.0000	0.0000	0.0000	0.0000	0.0000	0.0000	0.0000	0.0000	0.0000	0.0000	0.0000	0.0000	0.0000	0.0000	0.0000	0.0000	0.0000	0.0000	0.0000	0.0000	0.0000	0.0000	0.0000	0.0000	0.0000	0.0000	0.0000	0.0000	0.0000	0.0000	0.0000	0.0000	0.0000	0.0000	0.0000	0.0000	0.0000	0.0000	0.0000	0.0000	0.0000	0.0000	0.0000	0.0000	0.0000	0.0000	0.0000	0.0000	0.0000	0.0000	0.0000	0.0000	0.0000	0.0000	0.0000	0.0000	0.0000	0.0000	0.0000	0.0000	0.0000	0.0000	0.0000	0.0000	0.0000	0.0000	0.0000	0.0000	0.0000	0.0000	0.0000	0.0000	0.0000	0.0000	0.0000
REACTIVITY:24	0.0000	0.0000	0.0000	0.0000	0.0000	0.0000	0.0000	0.0000	0.0000	0.0000	0.0000	0.0000	0.0000	0.0000	0.0000	0.0000	0.0000	2.0000	16.0000	9.0000	22.0000	0.0000	3338.0000	0.0000	12.0000	23.0000	7.0000	18.0000	18.0000	27.0000	24.0000	24.0000	16.0000	25.0000	26.0000	16.0000	20.0000	36.0000	40.0000	37.0000	27.0000	18.0000	18.0000	14.0000	25.0000	10.0000	21.0000	24.0000	14.0000	15.0000	9.0000	10.0000	12.0000	24.0000	24.0000	24.0000	63.0000	39.0000	33.0000	34.0000	32.0000	26.0000	29.0000	50.0000	18.0000	9.0000	36.0000	13.0000	13.0000	22.0000	42.0000	14.0000	20.0000	25.0000	17.0000	18.0000	20.0000	23.0000	36.0000	25.0000	54.0000	28.0000	21.0000	20.0000	50.0000	55.0000	51.0000	13.0000	24.0000	46.0000	35.0000	39.0000	22.0000	16.0000	35.0000	37.0000	25.0000	36.0000	23.0000	28.0000	18.0000	24.0000	40.0000	21.0000	44.0000	19.0000	33.0000	20.0000	16.0000	32.0000	33.0000	44.0000	38.0000	41.0000	43.0000	44.0000	42.0000	37.0000	39.0000	23.0000	19.0000	35.0000	10.0000	27.0000	27.0000	31.0000	33.0000	35.0000	37.0000	38.0000	27.0000	44.0000	21.0000	30.0000	35.0000	53.0000	34.0000	15.0000	24.0000	17.0000	22.0000	13.0000	25.0000	29.0000	37.0000	22.0000	35.0000	16.0000	18.0000	172.0000	162.0000	361.0000	112.0000	30.0000	40.0000	41.0000	17.0000	13.0000	20.0000	32.0000	43.0000	39.0000	39.0000	35.0000	41.0000	25.0000	25.0000	27.0000	40.0000	44.0000	54.0000	32.0000	71.0000	27.0000	30.0000	72.0000	34.0000	36.0000	30.0000	38.0000	20.0000	29.0000	19.0000	28.0000	41.0000	37.0000	15.0000	27.0000	48.0000	40.0000	40.0000	57.0000	14.0000	45.0000	33.0000	27.0000	22.0000	42.0000	41.0000	39.0000	28.0000	30.0000	35.0000	32.0000	43.0000	22.0000	18.0000	24.0000	35.0000	30.0000	40.0000	22.0000	21.0000	14.0000	24.0000	19.0000	20.0000	20.0000	21.0000	38.0000	21.0000	30.0000	33.0000	11.0000	31.0000	6.0000	41.0000	40.0000	88.0000	47.0000	84.0000	39.0000	58.0000	22.0000	9.0000	45.0000	47.0000	50.0000	29.0000	37.0000	7.0000	53.0000	25.0000	32.0000	36.0000	28.0000	12.0000	34.0000	55.0000	43.0000	61.0000	48.0000	53.0000	37.0000	33.0000	45.0000	46.0000	43.0000	57.0000	59.0000	102.0000	56.0000	27.0000	58.0000	47.0000	63.0000	61.0000	73.0000	49.0000	19.0000	26.0000	23.0000	12.0000	33.0000	54.0000	49.0000	36.0000	31.0000	21.0000	92.0000	20.0000	13.0000	0.0000	0.0000	0.0000	0.0000	1.0000	0.0000	0.0000	1.0000	0.0000	0.0000	2.0000	3.0000	2.0000	3.0000	0.0000	1.0000	0.0000	0.0000	0.0000	0.0000	0.0000	0.0000	0.0000	0.0000	0.0000	0.0000	0.0000	0.0000	0.0000	0.0000	0.0000	0.0000	0.0000	0.0000	0.0000	0.0000	0.0000	0.0000	0.0000	0.0000	0.0000	0.0000	0.0000	0.0000	0.0000	0.0000	0.0000	0.0000	0.0000	0.0000	0.0000	0.0000	0.0000	0.0000	0.0000	0.0000	0.0000	0.0000	0.0000	0.0000	0.0000	0.0000	0.0000	0.0000	0.0000	0.0000	0.0000	0.0000	0.0000	0.0000	0.0000	0.0000	0.0000	0.0000	0.0000	0.0000	0.0000	0.0000	0.0000	0.0000	0.0000	0.0000	0.0000	0.0000	0.0000	0.0000	0.0000	0.0000	0.0000	0.0000	0.0000	0.0000	0.0000	0.0000	0.0000	0.0000	0.0000	0.0000	0.0000	0.0000	0.0000	0.0000	0.0000	0.0000	0.0000	0.0000	0.0000	0.0000	0.0000	0.0000	0.0000	0.0000	0.0000	0.0000	0.0000	0.0000	0.0000	0.0000	0.0000	0.0000	0.0000	0.0000	0.0000	0.0000	0.0000	0.0000	0.0000	0.0000	0.0000	0.0000	0.0000	0.0000	0.0000	0.0000	0.0000	0.0000	0.0000	0.0000	0.0000	0.0000	0.0000	0.0000	0.0000	0.0000	0.0000	0.0000	0.0000	0.0000	0.0000	0.0000	0.0000	0.0000	0.0000	0.0000	0.0000	0.0000	0.0000	0.0000	0.0000	0.0000	0.0000	0.0000	0.0000	0.0000	0.0000	0.0000	0.0000	0.0000	0.0000	0.0000	0.0000	0.0000	0.0000	0.0000	0.0000	0.0000	0.0000	0.0000	0.0000	0.0000	0.0000	0.0000	0.0000	0.0000	0.0000	0.0000	0.0000	0.0000	0.0000	0.0000	0.0000	0.0000	0.0000	0.0000	0.0000	0.0000	0.0000	0.0000	0.0000	0.0000	0.0000	0.0000	0.0000	0.0000	0.0000	0.0000	0.0000	0.0000	0.0000	0.0000	0.0000	0.0000	0.0000	0.0000	0.0000	0.0000	0.0000	0.0000	0.0000	0.0000	0.0000	0.0000	0.0000	0.0000	0.0000	0.0000	0.0000	0.0000	0.0000	0.0000	0.0000	0.0000	0.0000	0.0000	0.0000	0.0000	0.0000	0.0000	0.0000	0.0000	0.0000	0.0000	0.0000	0.0000	0.0000	0.0000	0.0000	0.0000	0.0000	0.0000	0.0000	0.0000	0.0000	0.0000	0.0000	0.0000	0.0000	0.0000	0.0000	0.0000	0.0000	0.0000	0.0000	0.0000	0.0000	0.0000	0.0000	0.0000	0.0000	0.0000	0.0000	0.0000	0.0000	0.0000	0.0000	0.0000	0.0000	0.0000	0.0000	0.0000	0.0000	0.0000	0.0000
REACTIVITY:25	0.0000	0.0000	0.0000	0.0000	0.0000	0.0000	0.0000	0.0000	0.0000	0.0000	0.0000	0.0000	0.0000	0.0000	0.0000	0.0000	0.0000	2.0000	19.0000	4.0000	9.0000	401.0000	0.0000	2558.0000	0.0000	30.0000	13.0000	8.0000	20.0000	36.0000	10.0000	9.0000	19.0000	12.0000	24.0000	13.0000	20.0000	33.0000	33.0000	25.0000	29.0000	12.0000	19.0000	21.0000	26.0000	10.0000	17.0000	13.0000	19.0000	15.0000	15.0000	14.0000	5.0000	10.0000	28.0000	17.0000	36.0000	38.0000	34.0000	20.0000	28.0000	27.0000	25.0000	34.0000	18.0000	11.0000	23.0000	16.0000	17.0000	14.0000	17.0000	14.0000	23.0000	11.0000	20.0000	10.0000	16.0000	28.0000	17.0000	27.0000	24.0000	29.0000	15.0000	8.0000	50.0000	26.0000	41.0000	24.0000	26.0000	24.0000	29.0000	26.0000	17.0000	10.0000	20.0000	23.0000	28.0000	18.0000	22.0000	28.0000	32.0000	34.0000	24.0000	24.0000	27.0000	25.0000	25.0000	23.0000	22.0000	26.0000	23.0000	27.0000	28.0000	43.0000	32.0000	19.0000	22.0000	26.0000	28.0000	30.0000	11.0000	29.0000	9.0000	17.0000	17.0000	27.0000	20.0000	35.0000	28.0000	29.0000	28.0000	24.0000	20.0000	13.0000	30.0000	19.0000	17.0000	25.0000	21.0000	11.0000	13.0000	13.0000	25.0000	20.0000	16.0000	12.0000	24.0000	8.0000	25.0000	116.0000	119.0000	244.0000	90.0000	26.0000	16.0000	21.0000	30.0000	4.0000	19.0000	13.0000	30.0000	30.0000	14.0000	22.0000	32.0000	13.0000	15.0000	21.0000	23.0000	23.0000	35.0000	32.0000	53.0000	25.0000	17.0000	55.0000	35.0000	22.0000	14.0000	54.0000	21.0000	27.0000	19.0000	24.0000	27.0000	20.0000	15.0000	24.0000	24.0000	25.0000	28.0000	31.0000	7.0000	34.0000	26.0000	36.0000	30.0000	18.0000	29.0000	36.0000	15.0000	24.0000	32.0000	37.0000	19.0000	12.0000	15.0000	18.0000	20.0000	21.0000	31.0000	17.0000	28.0000	22.0000	32.0000	13.0000	25.0000	5.0000	22.0000	32.0000	11.0000	28.0000	24.0000	6.0000	29.0000	5.0000	29.0000	27.0000	39.0000	42.0000	55.0000	24.0000	63.0000	10.0000	19.0000	22.0000	31.0000	25.0000	37.0000	14.0000	5.0000	31.0000	31.0000	23.0000	32.0000	27.0000	11.0000	24.0000	53.0000	26.0000	27.0000	40.0000	38.0000	36.0000	13.0000	30.0000	24.0000	36.0000	30.0000	32.0000	57.0000	28.0000	20.0000	32.0000	40.0000	45.0000	33.0000	56.0000	34.0000	25.0000	25.0000	24.0000	15.0000	19.0000	34.0000	56.0000	29.0000	19.0000	11.0000	71.0000	26.0000	14.0000	0.0000	1.0000	0.0000	0.0000	0.0000	1.0000	0.0000	0.0000	1.0000	0.0000	2.0000	1.0000	0.0000	1.0000	0.0000	1.0000	0.0000	0.0000	0.0000	0.0000	0.0000	0.0000	0.0000	0.0000	0.0000	0.0000	0.0000	0.0000	0.0000	0.0000	0.0000	0.0000	0.0000	0.0000	0.0000	0.0000	0.0000	0.0000	0.0000	0.0000	0.0000	0.0000	0.0000	0.0000	0.0000	0.0000	0.0000	0.0000	0.0000	0.0000	0.0000	0.0000	0.0000	0.0000	0.0000	0.0000	0.0000	0.0000	0.0000	0.0000	0.0000	0.0000	0.0000	0.0000	0.0000	0.0000	0.0000	0.0000	0.0000	0.0000	0.0000	0.0000	0.0000	0.0000	0.0000	0.0000	0.0000	0.0000	0.0000	0.0000	0.0000	0.0000	0.0000	0.0000	0.0000	0.0000	0.0000	0.0000	0.0000	0.0000	0.0000	0.0000	0.0000	0.0000	0.0000	0.0000	0.0000	0.0000	0.0000	0.0000	0.0000	0.0000	0.0000	0.0000	0.0000	0.0000	0.0000	0.0000	0.0000	0.0000	0.0000	0.0000	0.0000	0.0000	0.0000	0.0000	0.0000	0.0000	0.0000	0.0000	0.0000	0.0000	0.0000	0.0000	0.0000	0.0000	0.0000	0.0000	0.0000	0.0000	0.0000	0.0000	0.0000	0.0000	0.0000	0.0000	0.0000	0.0000	0.0000	0.0000	0.0000	0.0000	0.0000	0.0000	0.0000	0.0000	0.0000	0.0000	0.0000	0.0000	0.0000	0.0000	0.0000	0.0000	0.0000	0.0000	0.0000	0.0000	0.0000	0.0000	0.0000	0.0000	0.0000	0.0000	0.0000	0.0000	0.0000	0.0000	0.0000	0.0000	0.0000	0.0000	0.0000	0.0000	0.0000	0.0000	0.0000	0.0000	0.0000	0.0000	0.0000	0.0000	0.0000	0.0000	0.0000	0.0000	0.0000	0.0000	0.0000	0.0000	0.0000	0.0000	0.0000	0.0000	0.0000	0.0000	0.0000	0.0000	0.0000	0.0000	0.0000	0.0000	0.0000	0.0000	0.0000	0.0000	0.0000	0.0000	0.0000	0.0000	0.0000	0.0000	0.0000	0.0000	0.0000	0.0000	0.0000	0.0000	0.0000	0.0000	0.0000	0.0000	0.0000	0.0000	0.0000	0.0000	0.0000	0.0000	0.0000	0.0000	0.0000	0.0000	0.0000	0.0000	0.0000	0.0000	0.0000	0.0000	0.0000	0.0000	0.0000	0.0000	0.0000	0.0000	0.0000	0.0000	0.0000	0.0000	0.0000	0.0000	0.0000	0.0000	0.0000	0.0000	0.0000	0.0000	0.0000	0.0000	0.0000	0.0000	0.0000	0.0000	0.0000	0.0000	0.0000	0.0000	0.0000	0.0000	0.0000	0.0000	0.0000	0.0000	0.0000	0.0000	0.0000	0.0000	0.0000	0.0000	0.0000	0.0000	0.0000	0.0000	0.0000
REACTIVITY:26	0.0000	0.0000	0.0000	0.0000	0.0000	0.0000	0.0000	0.0000	0.0000	0.0000	0.0000	0.0000	0.0000	0.0000	0.0000	0.0000	0.0000	0.0000	6.0000	7.0000	1.0000	1.0000	12.0000	0.0000	594.0000	0.0000	3.0000	1.0000	4.0000	6.0000	3.0000	2.0000	2.0000	13.0000	8.0000	5.0000	1.0000	15.0000	10.0000	5.0000	6.0000	2.0000	3.0000	7.0000	5.0000	8.0000	7.0000	6.0000	10.0000	6.0000	4.0000	2.0000	7.0000	0.0000	7.0000	2.0000	2.0000	7.0000	2.0000	3.0000	5.0000	3.0000	6.0000	13.0000	6.0000	3.0000	3.0000	4.0000	8.0000	4.0000	4.0000	1.0000	1.0000	2.0000	1.0000	2.0000	1.0000	3.0000	6.0000	6.0000	6.0000	14.0000	4.0000	3.0000	13.0000	9.0000	8.0000	2.0000	6.0000	8.0000	3.0000	3.0000	3.0000	5.0000	11.0000	5.0000	9.0000	10.0000	3.0000	6.0000	9.0000	6.0000	6.0000	7.0000	6.0000	5.0000	7.0000	5.0000	5.0000	12.0000	5.0000	2.0000	5.0000	2.0000	11.0000	4.0000	6.0000	1.0000	7.0000	11.0000	2.0000	4.0000	3.0000	5.0000	9.0000	7.0000	5.0000	13.0000	6.0000	11.0000	5.0000	5.0000	3.0000	6.0000	2.0000	12.0000	6.0000	4.0000	6.0000	6.0000	8.0000	7.0000	8.0000	9.0000	4.0000	8.0000	8.0000	7.0000	5.0000	37.0000	23.0000	55.0000	14.0000	5.0000	11.0000	3.0000	5.0000	2.0000	3.0000	5.0000	9.0000	2.0000	8.0000	9.0000	7.0000	1.0000	5.0000	10.0000	8.0000	4.0000	7.0000	3.0000	19.0000	9.0000	2.0000	11.0000	9.0000	6.0000	7.0000	6.0000	1.0000	8.0000	6.0000	6.0000	7.0000	8.0000	6.0000	6.0000	7.0000	2.0000	11.0000	6.0000	3.0000	10.0000	3.0000	8.0000	4.0000	3.0000	3.0000	8.0000	3.0000	5.0000	1.0000	9.0000	2.0000	2.0000	1.0000	8.0000	4.0000	9.0000	3.0000	5.0000	3.0000	3.0000	7.0000	6.0000	3.0000	4.0000	4.0000	9.0000	7.0000	8.0000	7.0000	1.0000	2.0000	1.0000	7.0000	7.0000	15.0000	16.0000	23.0000	3.0000	12.0000	4.0000	2.0000	9.0000	4.0000	10.0000	9.0000	2.0000	4.0000	9.0000	7.0000	10.0000	7.0000	5.0000	3.0000	6.0000	8.0000	4.0000	15.0000	13.0000	6.0000	1.0000	3.0000	4.0000	3.0000	6.0000	14.0000	12.0000	11.0000	11.0000	6.0000	11.0000	4.0000	22.0000	5.0000	15.0000	6.0000	8.0000	6.0000	7.0000	5.0000	4.0000	16.0000	9.0000	5.0000	6.0000	15.0000	14.0000	10.0000	3.0000	0.0000	0.0000	1.0000	0.0000	0.0000	2.0000	0.0000	0.0000	0.0000	1.0000	3.0000	2.0000	0.0000	0.0000	0.0000	1.0000	0.0000	0.0000	0.0000	0.0000	0.0000	0.0000	0.0000	0.0000	0.0000	0.0000	0.0000	0.0000	0.0000	0.0000	0.0000	0.0000	0.0000	0.0000	0.0000	0.0000	0.0000	0.0000	0.0000	0.0000	0.0000	0.0000	0.0000	0.0000	0.0000	0.0000	0.0000	0.0000	0.0000	0.0000	0.0000	0.0000	0.0000	0.0000	0.0000	0.0000	0.0000	0.0000	0.0000	0.0000	0.0000	0.0000	0.0000	0.0000	0.0000	0.0000	0.0000	0.0000	0.0000	0.0000	0.0000	0.0000	0.0000	0.0000	0.0000	0.0000	0.0000	0.0000	0.0000	0.0000	0.0000	0.0000	0.0000	0.0000	0.0000	0.0000	0.0000	0.0000	0.0000	0.0000	0.0000	0.0000	0.0000	0.0000	0.0000	0.0000	0.0000	0.0000	0.0000	0.0000	0.0000	0.0000	0.0000	0.0000	0.0000	0.0000	0.0000	0.0000	0.0000	0.0000	0.0000	0.0000	0.0000	0.0000	0.0000	0.0000	0.0000	0.0000	0.0000	0.0000	0.0000	0.0000	0.0000	0.0000	0.0000	0.0000	0.0000	0.0000	0.0000	0.0000	0.0000	0.0000	0.0000	0.0000	0.0000	0.0000	0.0000	0.0000	0.0000	0.0000	0.0000	0.0000	0.0000	0.0000	0.0000	0.0000	0.0000	0.0000	0.0000	0.0000	0.0000	0.0000	0.0000	0.0000	0.0000	0.0000	0.0000	0.0000	0.0000	0.0000	0.0000	0.0000	0.0000	0.0000	0.0000	0.0000	0.0000	0.0000	0.0000	0.0000	0.0000	0.0000	0.0000	0.0000	0.0000	0.0000	0.0000	0.0000	0.0000	0.0000	0.0000	0.0000	0.0000	0.0000	0.0000	0.0000	0.0000	0.0000	0.0000	0.0000	0.0000	0.0000	0.0000	0.0000	0.0000	0.0000	0.0000	0.0000	0.0000	0.0000	0.0000	0.0000	0.0000	0.0000	0.0000	0.0000	0.0000	0.0000	0.0000	0.0000	0.0000	0.0000	0.0000	0.0000	0.0000	0.0000	0.0000	0.0000	0.0000	0.0000	0.0000	0.0000	0.0000	0.0000	0.0000	0.0000	0.0000	0.0000	0.0000	0.0000	0.0000	0.0000	0.0000	0.0000	0.0000	0.0000	0.0000	0.0000	0.0000	0.0000	0.0000	0.0000	0.0000	0.0000	0.0000	0.0000	0.0000	0.0000	0.0000	0.0000	0.0000	0.0000	0.0000	0.0000	0.0000	0.0000	0.0000	0.0000	0.0000	0.0000	0.0000	0.0000	0.0000	0.0000	0.0000	0.0000	0.0000	0.0000	0.0000	0.0000	0.0000	0.0000	0.0000	0.0000	0.0000	0.0000	0.0000	0.0000	0.0000	0.0000	0.0000	0.0000	0.0000
REACTIVITY:27	0.0000	0.0000	0.0000	0.0000	0.0000	0.0000	0.0000	0.0000	0.0000	0.0000	0.0000	0.0000	0.0000	0.0000	0.0000	0.0000	0.0000	0.0000	5.0000	4.0000	4.0000	11.0000	23.0000	30.0000	0.0000	1116.0000	0.0000	8.0000	4.0000	21.0000	5.0000	6.0000	4.0000	3.0000	7.0000	6.0000	13.0000	8.0000	7.0000	5.0000	13.0000	6.0000	10.0000	6.0000	0.0000	4.0000	5.0000	8.0000	10.0000	10.0000	3.0000	1.0000	4.0000	3.0000	8.0000	4.0000	14.0000	11.0000	12.0000	6.0000	10.0000	7.0000	17.0000	12.0000	2.0000	6.0000	6.0000	5.0000	7.0000	7.0000	15.0000	8.0000	15.0000	6.0000	4.0000	7.0000	10.0000	13.0000	15.0000	10.0000	14.0000	18.0000	5.0000	3.0000	15.0000	16.0000	18.0000	6.0000	9.0000	19.0000	3.0000	14.0000	8.0000	12.0000	16.0000	13.0000	10.0000	6.0000	4.0000	9.0000	8.0000	5.0000	12.0000	7.0000	18.0000	12.0000	3.0000	7.0000	16.0000	11.0000	6.0000	12.0000	19.0000	14.0000	6.0000	7.0000	10.0000	10.0000	10.0000	12.0000	3.0000	16.0000	13.0000	7.0000	18.0000	11.0000	12.0000	16.0000	11.0000	15.0000	13.0000	6.0000	11.0000	14.0000	7.0000	9.0000	6.0000	10.0000	10.0000	2.0000	13.0000	6.0000	7.0000	14.0000	15.0000	0.0000	8.0000	8.0000	15.0000	52.0000	51.0000	222.0000	35.0000	13.0000	2.0000	13.0000	9.0000	5.0000	8.0000	4.0000	14.0000	12.0000	9.0000	26.0000	10.0000	10.0000	2.0000	9.0000	11.0000	18.0000	13.0000	10.0000	15.0000	26.0000	9.0000	29.0000	28.0000	15.0000	6.0000	19.0000	8.0000	19.0000	8.0000	13.0000	5.0000	7.0000	3.0000	9.0000	16.0000	16.0000	6.0000	16.0000	7.0000	11.0000	12.0000	7.0000	8.0000	8.0000	16.0000	17.0000	14.0000	8.0000	11.0000	10.0000	11.0000	2.0000	12.0000	10.0000	17.0000	9.0000	14.0000	5.0000	4.0000	4.0000	11.0000	6.0000	7.0000	3.0000	11.0000	11.0000	6.0000	4.0000	11.0000	12.0000	16.0000	7.0000	13.0000	4.0000	18.0000	17.0000	30.0000	19.0000	18.0000	13.0000	9.0000	13.0000	9.0000	11.0000	17.0000	15.0000	3.0000	8.0000	14.0000	8.0000	12.0000	10.0000	4.0000	11.0000	16.0000	20.0000	21.0000	14.0000	20.0000	14.0000	8.0000	11.0000	12.0000	7.0000	12.0000	12.0000	41.0000	15.0000	6.0000	22.0000	14.0000	19.0000	24.0000	15.0000	13.0000	8.0000	9.0000	10.0000	3.0000	11.0000	24.0000	14.0000	8.0000	9.0000	4.0000	34.0000	11.0000	8.0000	0.0000	0.0000	0.0000	0.0000	0.0000	0.0000	0.0000	0.0000	0.0000	0.0000	1.0000	0.0000	0.0000	0.0000	1.0000	0.0000	0.0000	0.0000	0.0000	0.0000	0.0000	0.0000	0.0000	0.0000	0.0000	0.0000	0.0000	0.0000	0.0000	0.0000	0.0000	0.0000	0.0000	0.0000	0.0000	0.0000	0.0000	0.0000	0.0000	0.0000	0.0000	0.0000	0.0000	0.0000	0.0000	0.0000	0.0000	0.0000	0.0000	0.0000	0.0000	0.0000	0.0000	0.0000	0.0000	0.0000	0.0000	0.0000	0.0000	0.0000	0.0000	0.0000	0.0000	0.0000	0.0000	0.0000	0.0000	0.0000	0.0000	0.0000	0.0000	0.0000	0.0000	0.0000	0.0000	0.0000	0.0000	0.0000	0.0000	0.0000	0.0000	0.0000	0.0000	0.0000	0.0000	0.0000	0.0000	0.0000	0.0000	0.0000	0.0000	0.0000	0.0000	0.0000	0.0000	0.0000	0.0000	0.0000	0.0000	0.0000	0.0000	0.0000	0.0000	0.0000	0.0000	0.0000	0.0000	0.0000	0.0000	0.0000	0.0000	0.0000	0.0000	0.0000	0.0000	0.0000	0.0000	0.0000	0.0000	0.0000	0.0000	0.0000	0.0000	0.0000	0.0000	0.0000	0.0000	0.0000	0.0000	0.0000	0.0000	0.0000	0.0000	0.0000	0.0000	0.0000	0.0000	0.0000	0.0000	0.0000	0.0000	0.0000	0.0000	0.0000	0.0000	0.0000	0.0000	0.0000	0.0000	0.0000	0.0000	0.0000	0.0000	0.0000	0.0000	0.0000	0.0000	0.0000	0.0000	0.0000	0.0000	0.0000	0.0000	0.0000	0.0000	0.0000	0.0000	0.0000	0.0000	0.0000	0.0000	0.0000	0.0000	0.0000	0.0000	0.0000	0.0000	0.0000	0.0000	0.0000	0.0000	0.0000	0.0000	0.0000	0.0000	0.0000	0.0000	0.0000	0.0000	0.0000	0.0000	0.0000	0.0000	0.0000	0.0000	0.0000	0.0000	0.0000	0.0000	0.0000	0.0000	0.0000	0.0000	0.0000	0.0000	0.0000	0.0000	0.0000	0.0000	0.0000	0.0000	0.0000	0.0000	0.0000	0.0000	0.0000	0.0000	0.0000	0.0000	0.0000	0.0000	0.0000	0.0000	0.0000	0.0000	0.0000	0.0000	0.0000	0.0000	0.0000	0.0000	0.0000	0.0000	0.0000	0.0000	0.0000	0.0000	0.0000	0.0000	0.0000	0.0000	0.0000	0.0000	0.0000	0.0000	0.0000	0.0000	0.0000	0.0000	0.0000	0.0000	0.0000	0.0000	0.0000	0.0000	0.0000	0.0000	0.0000	0.0000	0.0000	0.0000	0.0000	0.0000	0.0000	0.0000	0.0000	0.0000	0.0000	0.0000	0.0000	0.0000	0.0000	0.0000	0.0000	0.0000	0.0000	0.0000	0.0000	0.0000	0.0000	0.0000	0.0000	0.0000
REACTIVITY:28	0.0000	0.0000	0.0000	0.0000	0.0000	0.0000	0.0000	0.0000	0.0000	0.0000	0.0000	0.0000	0.0000	0.0000	0.0000	0.0000	0.0000	0.0000	10.0000	5.0000	6.0000	7.0000	7.0000	13.0000	3.0000	0.0000	793.0000	0.0000	40.0000	18.0000	2.0000	4.0000	10.0000	8.0000	15.0000	9.0000	10.0000	18.0000	14.0000	3.0000	6.0000	6.0000	9.0000	3.0000	8.0000	3.0000	4.0000	6.0000	6.0000	8.0000	4.0000	4.0000	4.0000	8.0000	6.0000	5.0000	6.0000	6.0000	5.0000	6.0000	13.0000	4.0000	6.0000	15.0000	10.0000	3.0000	3.0000	9.0000	5.0000	7.0000	8.0000	4.0000	6.0000	2.0000	7.0000	3.0000	7.0000	1.0000	4.0000	11.0000	20.0000	7.0000	4.0000	3.0000	17.0000	9.0000	6.0000	3.0000	5.0000	5.0000	8.0000	5.0000	5.0000	3.0000	2.0000	13.0000	3.0000	5.0000	3.0000	9.0000	14.0000	9.0000	6.0000	7.0000	9.0000	6.0000	0.0000	5.0000	5.0000	16.0000	6.0000	13.0000	12.0000	10.0000	10.0000	2.0000	7.0000	10.0000	7.0000	9.0000	13.0000	17.0000	3.0000	6.0000	17.0000	5.0000	12.0000	9.0000	19.0000	6.0000	6.0000	9.0000	10.0000	12.0000	6.0000	5.0000	12.0000	15.0000	2.0000	2.0000	2.0000	6.0000	4.0000	4.0000	8.0000	5.0000	8.0000	7.0000	3.0000	39.0000	19.0000	104.0000	21.0000	5.0000	12.0000	11.0000	8.0000	8.0000	12.0000	5.0000	14.0000	8.0000	4.0000	10.0000	12.0000	6.0000	6.0000	7.0000	14.0000	9.0000	14.0000	5.0000	13.0000	8.0000	11.0000	28.0000	22.0000	8.0000	3.0000	15.0000	7.0000	13.0000	10.0000	4.0000	12.0000	14.0000	2.0000	2.0000	10.0000	16.0000	12.0000	7.0000	3.0000	10.0000	15.0000	8.0000	11.0000	8.0000	10.0000	17.0000	3.0000	7.0000	5.0000	11.0000	12.0000	14.0000	5.0000	13.0000	15.0000	6.0000	9.0000	6.0000	9.0000	3.0000	11.0000	3.0000	15.0000	4.0000	15.0000	10.0000	5.0000	6.0000	11.0000	1.0000	8.0000	7.0000	5.0000	8.0000	17.0000	13.0000	22.0000	5.0000	9.0000	6.0000	8.0000	4.0000	16.0000	11.0000	12.0000	7.0000	1.0000	10.0000	1.0000	6.0000	12.0000	5.0000	6.0000	4.0000	12.0000	14.0000	10.0000	13.0000	10.0000	8.0000	5.0000	6.0000	4.0000	12.0000	20.0000	13.0000	29.0000	8.0000	3.0000	14.0000	10.0000	31.0000	19.0000	18.0000	9.0000	5.0000	14.0000	9.0000	2.0000	10.0000	14.0000	17.0000	7.0000	16.0000	4.0000	23.0000	4.0000	4.0000	0.0000	0.0000	0.0000	0.0000	0.0000	0.0000	0.0000	0.0000	0.0000	0.0000	0.0000	1.0000	0.0000	0.0000	1.0000	1.0000	2.0000	0.0000	0.0000	0.0000	0.0000	0.0000	0.0000	0.0000	0.0000	0.0000	0.0000	0.0000	0.0000	0.0000	0.0000	0.0000	0.0000	0.0000	0.0000	0.0000	0.0000	0.0000	0.0000	0.0000	0.0000	0.0000	0.0000	0.0000	0.0000	0.0000	0.0000	0.0000	0.0000	0.0000	0.0000	0.0000	0.0000	0.0000	0.0000	0.0000	0.0000	0.0000	0.0000	0.0000	0.0000	0.0000	0.0000	0.0000	0.0000	0.0000	0.0000	0.0000	0.0000	0.0000	0.0000	0.0000	0.0000	0.0000	0.0000	0.0000	0.0000	0.0000	0.0000	0.0000	0.0000	0.0000	0.0000	0.0000	0.0000	0.0000	0.0000	0.0000	0.0000	0.0000	0.0000	0.0000	0.0000	0.0000	0.0000	0.0000	0.0000	0.0000	0.0000	0.0000	0.0000	0.0000	0.0000	0.0000	0.0000	0.0000	0.0000	0.0000	0.0000	0.0000	0.0000	0.0000	0.0000	0.0000	0.0000	0.0000	0.0000	0.0000	0.0000	0.0000	0.0000	0.0000	0.0000	0.0000	0.0000	0.0000	0.0000	0.0000	0.0000	0.0000	0.0000	0.0000	0.0000	0.0000	0.0000	0.0000	0.0000	0.0000	0.0000	0.0000	0.0000	0.0000	0.0000	0.0000	0.0000	0.0000	0.0000	0.0000	0.0000	0.0000	0.0000	0.0000	0.0000	0.0000	0.0000	0.0000	0.0000	0.0000	0.0000	0.0000	0.0000	0.0000	0.0000	0.0000	0.0000	0.0000	0.0000	0.0000	0.0000	0.0000	0.0000	0.0000	0.0000	0.0000	0.0000	0.0000	0.0000	0.0000	0.0000	0.0000	0.0000	0.0000	0.0000	0.0000	0.0000	0.0000	0.0000	0.0000	0.0000	0.0000	0.0000	0.0000	0.0000	0.0000	0.0000	0.0000	0.0000	0.0000	0.0000	0.0000	0.0000	0.0000	0.0000	0.0000	0.0000	0.0000	0.0000	0.0000	0.0000	0.0000	0.0000	0.0000	0.0000	0.0000	0.0000	0.0000	0.0000	0.0000	0.0000	0.0000	0.0000	0.0000	0.0000	0.0000	0.0000	0.0000	0.0000	0.0000	0.0000	0.0000	0.0000	0.0000	0.0000	0.0000	0.0000	0.0000	0.0000	0.0000	0.0000	0.0000	0.0000	0.0000	0.0000	0.0000	0.0000	0.0000	0.0000	0.0000	0.0000	0.0000	0.0000	0.0000	0.0000	0.0000	0.0000	0.0000	0.0000	0.0000	0.0000	0.0000	0.0000	0.0000	0.0000	0.0000	0.0000	0.0000	0.0000	0.0000	0.0000	0.0000	0.0000	0.0000	0.0000	0.0000	0.0000	0.0000	0.0000	0.0000	0.0000	0.0000	0.0000	0.0000	0.0000
REACTIVITY:29	0.0000	0.0000	0.0000	0.0000	0.0000	0.0000	0.0000	0.0000	0.0000	0.0000	0.0000	0.0000	0.0000	0.0000	0.0000	0.0000	0.0000	0.0000	7.0000	0.0000	4.0000	1.0000	18.0000	8.0000	1.0000	8.0000	0.0000	607.0000	0.0000	7.0000	5.0000	2.0000	3.0000	4.0000	4.0000	3.0000	1.0000	2.0000	7.0000	6.0000	9.0000	1.0000	6.0000	3.0000	6.0000	2.0000	6.0000	7.0000	6.0000	7.0000	2.0000	3.0000	3.0000	2.0000	5.0000	7.0000	8.0000	7.0000	7.0000	1.0000	10.0000	4.0000	4.0000	7.0000	3.0000	3.0000	1.0000	9.0000	5.0000	9.0000	5.0000	0.0000	6.0000	3.0000	4.0000	6.0000	6.0000	7.0000	6.0000	7.0000	7.0000	4.0000	7.0000	6.0000	9.0000	4.0000	7.0000	9.0000	8.0000	0.0000	10.0000	6.0000	4.0000	0.0000	6.0000	4.0000	8.0000	8.0000	3.0000	5.0000	7.0000	5.0000	8.0000	2.0000	11.0000	9.0000	5.0000	1.0000	7.0000	4.0000	10.0000	10.0000	10.0000	13.0000	6.0000	5.0000	5.0000	7.0000	6.0000	18.0000	3.0000	7.0000	4.0000	4.0000	14.0000	5.0000	3.0000	4.0000	8.0000	9.0000	10.0000	7.0000	2.0000	1.0000	14.0000	2.0000	2.0000	7.0000	3.0000	5.0000	10.0000	3.0000	10.0000	7.0000	15.0000	6.0000	7.0000	5.0000	3.0000	31.0000	21.0000	63.0000	23.0000	2.0000	7.0000	10.0000	6.0000	6.0000	6.0000	3.0000	9.0000	13.0000	7.0000	3.0000	9.0000	4.0000	4.0000	9.0000	8.0000	11.0000	7.0000	2.0000	14.0000	10.0000	8.0000	17.0000	6.0000	19.0000	0.0000	8.0000	4.0000	4.0000	1.0000	5.0000	7.0000	5.0000	1.0000	5.0000	10.0000	5.0000	3.0000	17.0000	9.0000	8.0000	2.0000	7.0000	4.0000	7.0000	9.0000	5.0000	4.0000	6.0000	3.0000	6.0000	6.0000	4.0000	3.0000	1.0000	13.0000	6.0000	10.0000	3.0000	2.0000	4.0000	4.0000	1.0000	9.0000	2.0000	7.0000	9.0000	0.0000	6.0000	8.0000	2.0000	5.0000	1.0000	8.0000	5.0000	16.0000	12.0000	14.0000	6.0000	12.0000	8.0000	3.0000	6.0000	9.0000	7.0000	10.0000	3.0000	1.0000	11.0000	7.0000	5.0000	11.0000	7.0000	5.0000	9.0000	4.0000	13.0000	6.0000	10.0000	12.0000	11.0000	7.0000	9.0000	2.0000	12.0000	9.0000	4.0000	18.0000	9.0000	5.0000	11.0000	5.0000	28.0000	7.0000	16.0000	9.0000	7.0000	9.0000	4.0000	3.0000	5.0000	3.0000	5.0000	9.0000	5.0000	2.0000	18.0000	4.0000	2.0000	0.0000	0.0000	0.0000	1.0000	0.0000	0.0000	1.0000	0.0000	0.0000	0.0000	1.0000	0.0000	0.0000	1.0000	0.0000	1.0000	0.0000	0.0000	0.0000	0.0000	0.0000	0.0000	0.0000	0.0000	0.0000	0.0000	0.0000	0.0000	0.0000	0.0000	0.0000	0.0000	0.0000	0.0000	0.0000	0.0000	0.0000	0.0000	0.0000	0.0000	0.0000	0.0000	0.0000	0.0000	0.0000	0.0000	0.0000	0.0000	0.0000	0.0000	0.0000	0.0000	0.0000	0.0000	0.0000	0.0000	0.0000	0.0000	0.0000	0.0000	0.0000	0.0000	0.0000	0.0000	0.0000	0.0000	0.0000	0.0000	0.0000	0.0000	0.0000	0.0000	0.0000	0.0000	0.0000	0.0000	0.0000	0.0000	0.0000	0.0000	0.0000	0.0000	0.0000	0.0000	0.0000	0.0000	0.0000	0.0000	0.0000	0.0000	0.0000	0.0000	0.0000	0.0000	0.0000	0.0000	0.0000	0.0000	0.0000	0.0000	0.0000	0.0000	0.0000	0.0000	0.0000	0.0000	0.0000	0.0000	0.0000	0.0000	0.0000	0.0000	0.0000	0.0000	0.0000	0.0000	0.0000	0.0000	0.0000	0.0000	0.0000	0.0000	0.0000	0.0000	0.0000	0.0000	0.0000	0.0000	0.0000	0.0000	0.0000	0.0000	0.0000	0.0000	0.0000	0.0000	0.0000	0.0000	0.0000	0.0000	0.0000	0.0000	0.0000	0.0000	0.0000	0.0000	0.0000	0.0000	0.0000	0.0000	0.0000	0.0000	0.0000	0.0000	0.0000	0.0000	0.0000	0.0000	0.0000	0.0000	0.0000	0.0000	0.0000	0.0000	0.0000	0.0000	0.0000	0.0000	0.0000	0.0000	0.0000	0.0000	0.0000	0.0000	0.0000	0.0000	0.0000	0.0000	0.0000	0.0000	0.0000	0.0000	0.0000	0.0000	0.0000	0.0000	0.0000	0.0000	0.0000	0.0000	0.0000	0.0000	0.0000	0.0000	0.0000	0.0000	0.0000	0.0000	0.0000	0.0000	0.0000	0.0000	0.0000	0.0000	0.0000	0.0000	0.0000	0.0000	0.0000	0.0000	0.0000	0.0000	0.0000	0.0000	0.0000	0.0000	0.0000	0.0000	0.0000	0.0000	0.0000	0.0000	0.0000	0.0000	0.0000	0.0000	0.0000	0.0000	0.0000	0.0000	0.0000	0.0000	0.0000	0.0000	0.0000	0.0000	0.0000	0.0000	0.0000	0.0000	0.0000	0.0000	0.0000	0.0000	0.0000	0.0000	0.0000	0.0000	0.0000	0.0000	0.0000	0.0000	0.0000	0.0000	0.0000	0.0000	0.0000	0.0000	0.0000	0.0000	0.0000	0.0000	0.0000	0.0000	0.0000	0.0000	0.0000	0.0000	0.0000	0.0000	0.0000	0.0000	0.0000	0.0000	0.0000	0.0000	0.0000	0.0000	0.0000	0.0000	0.0000	0.0000	0.0000
REACTIVITY:30	0.0000	0.0000	0.0000	0.0000	0.0000	0.0000	0.0000	0.0000	0.0000	0.0000	0.0000	0.0000	0.0000	0.0000	0.0000	0.0000	0.0000	0.0000	9.0000	3.0000	3.0000	12.0000	18.0000	20.0000	4.0000	4.0000	40.0000	0.0000	1077.0000	0.0000	2.0000	4.0000	8.0000	8.0000	24.0000	4.0000	11.0000	14.0000	17.0000	16.0000	16.0000	5.0000	5.0000	11.0000	10.0000	3.0000	17.0000	8.0000	11.0000	5.0000	5.0000	1.0000	6.0000	6.0000	1.0000	3.0000	27.0000	9.0000	3.0000	12.0000	17.0000	10.0000	12.0000	9.0000	5.0000	11.0000	4.0000	11.0000	6.0000	16.0000	15.0000	3.0000	8.0000	10.0000	14.0000	6.0000	6.0000	14.0000	8.0000	22.0000	11.0000	21.0000	11.0000	12.0000	21.0000	6.0000	4.0000	6.0000	7.0000	11.0000	11.0000	3.0000	11.0000	8.0000	7.0000	15.0000	12.0000	19.0000	8.0000	11.0000	10.0000	16.0000	14.0000	2.0000	18.0000	8.0000	19.0000	12.0000	6.0000	9.0000	14.0000	14.0000	12.0000	21.0000	13.0000	5.0000	11.0000	10.0000	12.0000	13.0000	7.0000	19.0000	3.0000	8.0000	5.0000	12.0000	16.0000	12.0000	7.0000	14.0000	11.0000	16.0000	12.0000	12.0000	14.0000	4.0000	8.0000	5.0000	12.0000	11.0000	6.0000	9.0000	8.0000	10.0000	7.0000	1.0000	6.0000	11.0000	12.0000	48.0000	67.0000	124.0000	33.0000	13.0000	11.0000	12.0000	12.0000	8.0000	2.0000	7.0000	18.0000	8.0000	23.0000	11.0000	8.0000	6.0000	13.0000	8.0000	11.0000	21.0000	18.0000	8.0000	15.0000	5.0000	8.0000	13.0000	10.0000	12.0000	7.0000	13.0000	10.0000	11.0000	7.0000	4.0000	4.0000	9.0000	4.0000	5.0000	18.0000	9.0000	16.0000	12.0000	4.0000	20.0000	5.0000	8.0000	5.0000	16.0000	21.0000	14.0000	13.0000	6.0000	13.0000	16.0000	9.0000	5.0000	7.0000	8.0000	12.0000	15.0000	13.0000	10.0000	7.0000	5.0000	5.0000	6.0000	8.0000	3.0000	8.0000	13.0000	4.0000	12.0000	15.0000	0.0000	12.0000	5.0000	11.0000	21.0000	22.0000	17.0000	28.0000	12.0000	21.0000	9.0000	6.0000	11.0000	18.0000	11.0000	13.0000	18.0000	7.0000	17.0000	14.0000	10.0000	12.0000	8.0000	3.0000	8.0000	24.0000	17.0000	25.0000	16.0000	14.0000	8.0000	12.0000	14.0000	16.0000	17.0000	31.0000	15.0000	30.0000	14.0000	8.0000	9.0000	13.0000	12.0000	11.0000	25.0000	16.0000	4.0000	16.0000	4.0000	8.0000	15.0000	10.0000	24.0000	12.0000	14.0000	6.0000	28.0000	15.0000	2.0000	0.0000	0.0000	0.0000	0.0000	0.0000	0.0000	0.0000	0.0000	0.0000	0.0000	1.0000	0.0000	0.0000	1.0000	2.0000	0.0000	2.0000	0.0000	0.0000	0.0000	0.0000	0.0000	0.0000	0.0000	0.0000	0.0000	0.0000	0.0000	0.0000	0.0000	0.0000	0.0000	0.0000	0.0000	0.0000	0.0000	0.0000	0.0000	0.0000	0.0000	0.0000	0.0000	0.0000	0.0000	0.0000	0.0000	0.0000	0.0000	0.0000	0.0000	0.0000	0.0000	0.0000	0.0000	0.0000	0.0000	0.0000	0.0000	0.0000	0.0000	0.0000	0.0000	0.0000	0.0000	0.0000	0.0000	0.0000	0.0000	0.0000	0.0000	0.0000	0.0000	0.0000	0.0000	0.0000	0.0000	0.0000	0.0000	0.0000	0.0000	0.0000	0.0000	0.0000	0.0000	0.0000	0.0000	0.0000	0.0000	0.0000	0.0000	0.0000	0.0000	0.0000	0.0000	0.0000	0.0000	0.0000	0.0000	0.0000	0.0000	0.0000	0.0000	0.0000	0.0000	0.0000	0.0000	0.0000	0.0000	0.0000	0.0000	0.0000	0.0000	0.0000	0.0000	0.0000	0.0000	0.0000	0.0000	0.0000	0.0000	0.0000	0.0000	0.0000	0.0000	0.0000	0.0000	0.0000	0.0000	0.0000	0.0000	0.0000	0.0000	0.0000	0.0000	0.0000	0.0000	0.0000	0.0000	0.0000	0.0000	0.0000	0.0000	0.0000	0.0000	0.0000	0.0000	0.0000	0.0000	0.0000	0.0000	0.0000	0.0000	0.0000	0.0000	0.0000	0.0000	0.0000	0.0000	0.0000	0.0000	0.0000	0.0000	0.0000	0.0000	0.0000	0.0000	0.0000	0.0000	0.0000	0.0000	0.0000	0.0000	0.0000	0.0000	0.0000	0.0000	0.0000	0.0000	0.0000	0.0000	0.0000	0.0000	0.0000	0.0000	0.0000	0.0000	0.0000	0.0000	0.0000	0.0000	0.0000	0.0000	0.0000	0.0000	0.0000	0.0000	0.0000	0.0000	0.0000	0.0000	0.0000	0.0000	0.0000	0.0000	0.0000	0.0000	0.0000	0.0000	0.0000	0.0000	0.0000	0.0000	0.0000	0.0000	0.0000	0.0000	0.0000	0.0000	0.0000	0.0000	0.0000	0.0000	0.0000	0.0000	0.0000	0.0000	0.0000	0.0000	0.0000	0.0000	0.0000	0.0000	0.0000	0.0000	0.0000	0.0000	0.0000	0.0000	0.0000	0.0000	0.0000	0.0000	0.0000	0.0000	0.0000	0.0000	0.0000	0.0000	0.0000	0.0000	0.0000	0.0000	0.0000	0.0000	0.0000	0.0000	0.0000	0.0000	0.0000	0.0000	0.0000	0.0000	0.0000	0.0000	0.0000	0.0000	0.0000	0.0000	0.0000	0.0000	0.0000	0.0000	0.0000	0.0000	0.0000	0.0000	0.0000	0.0000	0.0000	0.0000	0.0000	0.0000	0.0000
REACTIVITY:31	0.0000	0.0000	0.0000	0.0000	0.0000	0.0000	0.0000	0.0000	0.0000	0.0000	0.0000	0.0000	0.0000	0.0000	0.0000	0.0000	0.0000	2.0000	38.0000	24.0000	17.0000	19.0000	27.0000	36.0000	6.0000	21.0000	18.0000	7.0000	0.0000	3068.0000	0.0000	10.0000	20.0000	27.0000	38.0000	6.0000	21.0000	33.0000	33.0000	16.0000	22.0000	12.0000	16.0000	18.0000	22.0000	12.0000	16.0000	27.0000	29.0000	26.0000	15.0000	15.0000	1.0000	16.0000	25.0000	14.0000	55.0000	35.0000	27.0000	16.0000	55.0000	30.0000	24.0000	24.0000	39.0000	9.0000	22.0000	22.0000	15.0000	30.0000	44.0000	18.0000	18.0000	16.0000	22.0000	26.0000	31.0000	27.0000	39.0000	36.0000	37.0000	37.0000	32.0000	30.0000	43.0000	45.0000	40.0000	13.0000	21.0000	21.0000	28.0000	30.0000	35.0000	39.0000	42.0000	39.0000	25.0000	19.0000	25.0000	39.0000	23.0000	33.0000	28.0000	19.0000	38.0000	17.0000	33.0000	18.0000	24.0000	23.0000	30.0000	37.0000	34.0000	33.0000	43.0000	45.0000	32.0000	33.0000	25.0000	31.0000	22.0000	26.0000	6.0000	25.0000	22.0000	16.0000	41.0000	34.0000	39.0000	31.0000	21.0000	29.0000	28.0000	26.0000	34.0000	20.0000	17.0000	30.0000	14.0000	14.0000	33.0000	12.0000	18.0000	43.0000	47.0000	11.0000	39.0000	27.0000	23.0000	123.0000	78.0000	239.0000	78.0000	42.0000	22.0000	38.0000	36.0000	28.0000	21.0000	23.0000	45.0000	20.0000	30.0000	36.0000	27.0000	17.0000	13.0000	31.0000	29.0000	30.0000	41.0000	23.0000	48.0000	24.0000	26.0000	47.0000	47.0000	26.0000	15.0000	33.0000	21.0000	27.0000	13.0000	29.0000	17.0000	35.0000	14.0000	27.0000	31.0000	37.0000	27.0000	27.0000	15.0000	52.0000	28.0000	45.0000	9.0000	38.0000	30.0000	34.0000	39.0000	12.0000	24.0000	34.0000	25.0000	17.0000	5.0000	16.0000	45.0000	36.0000	25.0000	17.0000	30.0000	9.0000	31.0000	28.0000	25.0000	16.0000	15.0000	31.0000	20.0000	23.0000	28.0000	8.0000	27.0000	14.0000	33.0000	26.0000	55.0000	34.0000	100.0000	37.0000	61.0000	22.0000	22.0000	47.0000	37.0000	29.0000	31.0000	18.0000	6.0000	38.0000	28.0000	24.0000	44.0000	35.0000	14.0000	21.0000	48.0000	44.0000	62.0000	49.0000	43.0000	39.0000	15.0000	23.0000	33.0000	45.0000	47.0000	39.0000	78.0000	28.0000	31.0000	48.0000	29.0000	82.0000	23.0000	71.0000	40.0000	15.0000	22.0000	22.0000	13.0000	20.0000	28.0000	53.0000	36.0000	10.0000	15.0000	79.0000	21.0000	18.0000	0.0000	0.0000	0.0000	0.0000	0.0000	0.0000	0.0000	0.0000	0.0000	3.0000	1.0000	3.0000	1.0000	0.0000	4.0000	0.0000	2.0000	0.0000	0.0000	0.0000	0.0000	0.0000	0.0000	0.0000	0.0000	0.0000	0.0000	0.0000	0.0000	0.0000	0.0000	0.0000	0.0000	0.0000	0.0000	0.0000	0.0000	0.0000	0.0000	0.0000	0.0000	0.0000	0.0000	0.0000	0.0000	0.0000	0.0000	0.0000	0.0000	0.0000	0.0000	0.0000	0.0000	0.0000	0.0000	0.0000	0.0000	0.0000	0.0000	0.0000	0.0000	0.0000	0.0000	0.0000	0.0000	0.0000	0.0000	0.0000	0.0000	0.0000	0.0000	0.0000	0.0000	0.0000	0.0000	0.0000	0.0000	0.0000	0.0000	0.0000	0.0000	0.0000	0.0000	0.0000	0.0000	0.0000	0.0000	0.0000	0.0000	0.0000	0.0000	0.0000	0.0000	0.0000	0.0000	0.0000	0.0000	0.0000	0.0000	0.0000	0.0000	0.0000	0.0000	0.0000	0.0000	0.0000	0.0000	0.0000	0.0000	0.0000	0.0000	0.0000	0.0000	0.0000	0.0000	0.0000	0.0000	0.0000	0.0000	0.0000	0.0000	0.0000	0.0000	0.0000	0.0000	0.0000	0.0000	0.0000	0.0000	0.0000	0.0000	0.0000	0.0000	0.0000	0.0000	0.0000	0.0000	0.0000	0.0000	0.0000	0.0000	0.0000	0.0000	0.0000	0.0000	0.0000	0.0000	0.0000	0.0000	0.0000	0.0000	0.0000	0.0000	0.0000	0.0000	0.0000	0.0000	0.0000	0.0000	0.0000	0.0000	0.0000	0.0000	0.0000	0.0000	0.0000	0.0000	0.0000	0.0000	0.0000	0.0000	0.0000	0.0000	0.0000	0.0000	0.0000	0.0000	0.0000	0.0000	0.0000	0.0000	0.0000	0.0000	0.0000	0.0000	0.0000	0.0000	0.0000	0.0000	0.0000	0.0000	0.0000	0.0000	0.0000	0.0000	0.0000	0.0000	0.0000	0.0000	0.0000	0.0000	0.0000	0.0000	0.0000	0.0000	0.0000	0.0000	0.0000	0.0000	0.0000	0.0000	0.0000	0.0000	0.0000	0.0000	0.0000	0.0000	0.0000	0.0000	0.0000	0.0000	0.0000	0.0000	0.0000	0.0000	0.0000	0.0000	0.0000	0.0000	0.0000	0.0000	0.0000	0.0000	0.0000	0.0000	0.0000	0.0000	0.0000	0.0000	0.0000	0.0000	0.0000	0.0000	0.0000	0.0000	0.0000	0.0000	0.0000	0.0000	0.0000	0.0000	0.0000	0.0000	0.0000	0.0000	0.0000	0.0000	0.0000	0.0000	0.0000	0.0000	0.0000	0.0000	0.0000	0.0000	0.0000	0.0000	0.0000	0.0000	0.0000	0.0000	0.0000	0.0000	0.0000	0.0000	0.0000	0.0000	0.0000	0.0000	0.0000	0.0000	0.0000	0.0000
REACTIVITY:32	0.0000	0.0000	0.0000	0.0000	0.0000	0.0000	0.0000	0.0000	0.0000	0.0000	0.0000	0.0000	0.0000	0.0000	0.0000	0.0000	0.0000	0.0000	0.0000	2.0000	6.0000	17.0000	24.0000	10.0000	3.0000	5.0000	2.0000	5.0000	2.0000	0.0000	768.0000	0.0000	4.0000	6.0000	7.0000	5.0000	2.0000	4.0000	8.0000	12.0000	4.0000	9.0000	8.0000	8.0000	7.0000	1.0000	5.0000	8.0000	6.0000	5.0000	4.0000	4.0000	5.0000	4.0000	5.0000	9.0000	7.0000	2.0000	11.0000	7.0000	11.0000	8.0000	5.0000	10.0000	4.0000	1.0000	4.0000	4.0000	1.0000	2.0000	11.0000	4.0000	9.0000	3.0000	6.0000	4.0000	1.0000	6.0000	4.0000	6.0000	10.0000	14.0000	8.0000	3.0000	10.0000	14.0000	6.0000	2.0000	8.0000	5.0000	5.0000	12.0000	4.0000	8.0000	11.0000	9.0000	7.0000	8.0000	6.0000	5.0000	10.0000	5.0000	7.0000	7.0000	13.0000	11.0000	16.0000	7.0000	6.0000	4.0000	7.0000	6.0000	5.0000	13.0000	8.0000	12.0000	11.0000	5.0000	4.0000	9.0000	4.0000	7.0000	5.0000	5.0000	8.0000	5.0000	7.0000	5.0000	8.0000	11.0000	8.0000	10.0000	4.0000	3.0000	7.0000	10.0000	9.0000	4.0000	7.0000	10.0000	8.0000	10.0000	11.0000	9.0000	14.0000	11.0000	6.0000	6.0000	5.0000	44.0000	30.0000	94.0000	38.0000	8.0000	4.0000	8.0000	8.0000	3.0000	4.0000	8.0000	12.0000	6.0000	8.0000	8.0000	11.0000	1.0000	5.0000	6.0000	15.0000	7.0000	12.0000	1.0000	6.0000	5.0000	8.0000	13.0000	1.0000	10.0000	5.0000	9.0000	6.0000	8.0000	6.0000	4.0000	3.0000	4.0000	4.0000	6.0000	5.0000	16.0000	4.0000	5.0000	2.0000	12.0000	7.0000	4.0000	7.0000	6.0000	11.0000	7.0000	17.0000	6.0000	10.0000	1.0000	1.0000	4.0000	6.0000	5.0000	9.0000	7.0000	11.0000	10.0000	9.0000	5.0000	8.0000	3.0000	3.0000	3.0000	3.0000	19.0000	6.0000	12.0000	13.0000	4.0000	5.0000	4.0000	9.0000	13.0000	23.0000	11.0000	24.0000	13.0000	20.0000	3.0000	1.0000	8.0000	8.0000	6.0000	3.0000	8.0000	3.0000	7.0000	4.0000	13.0000	12.0000	7.0000	3.0000	5.0000	16.0000	13.0000	18.0000	14.0000	13.0000	16.0000	2.0000	11.0000	9.0000	12.0000	14.0000	13.0000	9.0000	13.0000	5.0000	13.0000	18.0000	8.0000	13.0000	15.0000	18.0000	6.0000	11.0000	4.0000	7.0000	2.0000	8.0000	21.0000	8.0000	6.0000	6.0000	10.0000	8.0000	0.0000	0.0000	0.0000	0.0000	0.0000	1.0000	0.0000	0.0000	0.0000	1.0000	1.0000	1.0000	3.0000	0.0000	0.0000	1.0000	0.0000	1.0000	0.0000	0.0000	0.0000	0.0000	0.0000	0.0000	0.0000	0.0000	0.0000	0.0000	0.0000	0.0000	0.0000	0.0000	0.0000	0.0000	0.0000	0.0000	0.0000	0.0000	0.0000	0.0000	0.0000	0.0000	0.0000	0.0000	0.0000	0.0000	0.0000	0.0000	0.0000	0.0000	0.0000	0.0000	0.0000	0.0000	0.0000	0.0000	0.0000	0.0000	0.0000	0.0000	0.0000	0.0000	0.0000	0.0000	0.0000	0.0000	0.0000	0.0000	0.0000	0.0000	0.0000	0.0000	0.0000	0.0000	0.0000	0.0000	0.0000	0.0000	0.0000	0.0000	0.0000	0.0000	0.0000	0.0000	0.0000	0.0000	0.0000	0.0000	0.0000	0.0000	0.0000	0.0000	0.0000	0.0000	0.0000	0.0000	0.0000	0.0000	0.0000	0.0000	0.0000	0.0000	0.0000	0.0000	0.0000	0.0000	0.0000	0.0000	0.0000	0.0000	0.0000	0.0000	0.0000	0.0000	0.0000	0.0000	0.0000	0.0000	0.0000	0.0000	0.0000	0.0000	0.0000	0.0000	0.0000	0.0000	0.0000	0.0000	0.0000	0.0000	0.0000	0.0000	0.0000	0.0000	0.0000	0.0000	0.0000	0.0000	0.0000	0.0000	0.0000	0.0000	0.0000	0.0000	0.0000	0.0000	0.0000	0.0000	0.0000	0.0000	0.0000	0.0000	0.0000	0.0000	0.0000	0.0000	0.0000	0.0000	0.0000	0.0000	0.0000	0.0000	0.0000	0.0000	0.0000	0.0000	0.0000	0.0000	0.0000	0.0000	0.0000	0.0000	0.0000	0.0000	0.0000	0.0000	0.0000	0.0000	0.0000	0.0000	0.0000	0.0000	0.0000	0.0000	0.0000	0.0000	0.0000	0.0000	0.0000	0.0000	0.0000	0.0000	0.0000	0.0000	0.0000	0.0000	0.0000	0.0000	0.0000	0.0000	0.0000	0.0000	0.0000	0.0000	0.0000	0.0000	0.0000	0.0000	0.0000	0.0000	0.0000	0.0000	0.0000	0.0000	0.0000	0.0000	0.0000	0.0000	0.0000	0.0000	0.0000	0.0000	0.0000	0.0000	0.0000	0.0000	0.0000	0.0000	0.0000	0.0000	0.0000	0.0000	0.0000	0.0000	0.0000	0.0000	0.0000	0.0000	0.0000	0.0000	0.0000	0.0000	0.0000	0.0000	0.0000	0.0000	0.0000	0.0000	0.0000	0.0000	0.0000	0.0000	0.0000	0.0000	0.0000	0.0000	0.0000	0.0000	0.0000	0.0000	0.0000	0.0000	0.0000	0.0000	0.0000	0.0000	0.0000	0.0000	0.0000	0.0000	0.0000	0.0000	0.0000	0.0000	0.0000	0.0000	0.0000	0.0000	0.0000	0.0000	0.0000	0.0000	0.0000	0.0000
REACTIVITY:33	0.0000	0.0000	0.0000	0.0000	0.0000	0.0000	0.0000	0.0000	0.0000	0.0000	0.0000	0.0000	0.0000	0.0000	0.0000	0.0000	0.0000	1.0000	11.0000	5.0000	5.0000	3.0000	24.0000	9.0000	2.0000	6.0000	4.0000	2.0000	4.0000	10.0000	0.0000	821.0000	0.0000	6.0000	8.0000	9.0000	6.0000	3.0000	3.0000	8.0000	10.0000	1.0000	5.0000	1.0000	3.0000	5.0000	8.0000	10.0000	5.0000	3.0000	1.0000	6.0000	4.0000	3.0000	6.0000	5.0000	19.0000	9.0000	8.0000	5.0000	10.0000	9.0000	7.0000	16.0000	8.0000	3.0000	10.0000	11.0000	4.0000	10.0000	6.0000	3.0000	13.0000	5.0000	9.0000	2.0000	10.0000	11.0000	8.0000	4.0000	9.0000	7.0000	9.0000	8.0000	7.0000	12.0000	10.0000	10.0000	9.0000	10.0000	7.0000	4.0000	6.0000	5.0000	8.0000	10.0000	10.0000	12.0000	11.0000	7.0000	16.0000	6.0000	8.0000	8.0000	3.0000	5.0000	14.0000	6.0000	6.0000	11.0000	7.0000	18.0000	16.0000	11.0000	7.0000	15.0000	8.0000	4.0000	7.0000	10.0000	1.0000	6.0000	4.0000	9.0000	5.0000	12.0000	7.0000	6.0000	10.0000	12.0000	10.0000	13.0000	3.0000	1.0000	7.0000	10.0000	5.0000	6.0000	6.0000	5.0000	5.0000	2.0000	10.0000	10.0000	16.0000	9.0000	12.0000	8.0000	6.0000	44.0000	32.0000	81.0000	32.0000	2.0000	13.0000	10.0000	9.0000	10.0000	7.0000	0.0000	11.0000	9.0000	8.0000	13.0000	8.0000	5.0000	10.0000	5.0000	7.0000	14.0000	10.0000	5.0000	18.0000	4.0000	15.0000	18.0000	10.0000	15.0000	3.0000	15.0000	9.0000	8.0000	3.0000	6.0000	7.0000	2.0000	3.0000	8.0000	8.0000	7.0000	7.0000	8.0000	1.0000	14.0000	7.0000	9.0000	10.0000	4.0000	13.0000	13.0000	12.0000	5.0000	9.0000	9.0000	17.0000	6.0000	2.0000	3.0000	10.0000	9.0000	7.0000	9.0000	15.0000	5.0000	9.0000	6.0000	8.0000	4.0000	4.0000	8.0000	1.0000	3.0000	12.0000	6.0000	12.0000	4.0000	9.0000	10.0000	14.0000	16.0000	26.0000	13.0000	17.0000	9.0000	4.0000	5.0000	5.0000	9.0000	12.0000	10.0000	2.0000	8.0000	5.0000	11.0000	22.0000	17.0000	4.0000	13.0000	13.0000	18.0000	10.0000	11.0000	10.0000	17.0000	5.0000	15.0000	5.0000	10.0000	11.0000	28.0000	12.0000	13.0000	6.0000	15.0000	12.0000	18.0000	15.0000	16.0000	26.0000	9.0000	3.0000	1.0000	4.0000	13.0000	8.0000	13.0000	5.0000	11.0000	4.0000	20.0000	8.0000	6.0000	0.0000	0.0000	0.0000	0.0000	0.0000	0.0000	0.0000	0.0000	0.0000	1.0000	0.0000	0.0000	0.0000	1.0000	0.0000	0.0000	0.0000	0.0000	0.0000	0.0000	0.0000	0.0000	0.0000	0.0000	0.0000	0.0000	0.0000	0.0000	0.0000	0.0000	0.0000	0.0000	0.0000	0.0000	0.0000	0.0000	0.0000	0.0000	0.0000	0.0000	0.0000	0.0000	0.0000	0.0000	0.0000	0.0000	0.0000	0.0000	0.0000	0.0000	0.0000	0.0000	0.0000	0.0000	0.0000	0.0000	0.0000	0.0000	0.0000	0.0000	0.0000	0.0000	0.0000	0.0000	0.0000	0.0000	0.0000	0.0000	0.0000	0.0000	0.0000	0.0000	0.0000	0.0000	0.0000	0.0000	0.0000	0.0000	0.0000	0.0000	0.0000	0.0000	0.0000	0.0000	0.0000	0.0000	0.0000	0.0000	0.0000	0.0000	0.0000	0.0000	0.0000	0.0000	0.0000	0.0000	0.0000	0.0000	0.0000	0.0000	0.0000	0.0000	0.0000	0.0000	0.0000	0.0000	0.0000	0.0000	0.0000	0.0000	0.0000	0.0000	0.0000	0.0000	0.0000	0.0000	0.0000	0.0000	0.0000	0.0000	0.0000	0.0000	0.0000	0.0000	0.0000	0.0000	0.0000	0.0000	0.0000	0.0000	0.0000	0.0000	0.0000	0.0000	0.0000	0.0000	0.0000	0.0000	0.0000	0.0000	0.0000	0.0000	0.0000	0.0000	0.0000	0.0000	0.0000	0.0000	0.0000	0.0000	0.0000	0.0000	0.0000	0.0000	0.0000	0.0000	0.0000	0.0000	0.0000	0.0000	0.0000	0.0000	0.0000	0.0000	0.0000	0.0000	0.0000	0.0000	0.0000	0.0000	0.0000	0.0000	0.0000	0.0000	0.0000	0.0000	0.0000	0.0000	0.0000	0.0000	0.0000	0.0000	0.0000	0.0000	0.0000	0.0000	0.0000	0.0000	0.0000	0.0000	0.0000	0.0000	0.0000	0.0000	0.0000	0.0000	0.0000	0.0000	0.0000	0.0000	0.0000	0.0000	0.0000	0.0000	0.0000	0.0000	0.0000	0.0000	0.0000	0.0000	0.0000	0.0000	0.0000	0.0000	0.0000	0.0000	0.0000	0.0000	0.0000	0.0000	0.0000	0.0000	0.0000	0.0000	0.0000	0.0000	0.0000	0.0000	0.0000	0.0000	0.0000	0.0000	0.0000	0.0000	0.0000	0.0000	0.0000	0.0000	0.0000	0.0000	0.0000	0.0000	0.0000	0.0000	0.0000	0.0000	0.0000	0.0000	0.0000	0.0000	0.0000	0.0000	0.0000	0.0000	0.0000	0.0000	0.0000	0.0000	0.0000	0.0000	0.0000	0.0000	0.0000	0.0000	0.0000	0.0000	0.0000	0.0000	0.0000	0.0000	0.0000	0.0000	0.0000	0.0000	0.0000	0.0000	0.0000	0.0000	0.0000	0.0000	0.0000	0.0000	0.0000
REACTIVITY:34	0.0000	0.0000	0.0000	0.0000	0.0000	0.0000	0.0000	0.0000	0.0000	0.0000	0.0000	0.0000	0.0000	0.0000	0.0000	0.0000	0.0000	0.0000	15.0000	5.0000	8.0000	4.0000	16.0000	19.0000	2.0000	4.0000	10.0000	3.0000	8.0000	20.0000	4.0000	0.0000	890.0000	0.0000	8.0000	4.0000	5.0000	9.0000	14.0000	8.0000	10.0000	11.0000	8.0000	3.0000	7.0000	5.0000	7.0000	13.0000	6.0000	10.0000	7.0000	4.0000	7.0000	6.0000	5.0000	7.0000	16.0000	10.0000	4.0000	4.0000	6.0000	8.0000	13.0000	6.0000	7.0000	8.0000	9.0000	6.0000	3.0000	9.0000	8.0000	6.0000	9.0000	3.0000	8.0000	0.0000	12.0000	5.0000	8.0000	14.0000	10.0000	1.0000	5.0000	4.0000	11.0000	8.0000	12.0000	5.0000	9.0000	9.0000	10.0000	7.0000	8.0000	11.0000	5.0000	8.0000	6.0000	3.0000	6.0000	1.0000	9.0000	5.0000	11.0000	14.0000	10.0000	7.0000	8.0000	7.0000	10.0000	9.0000	15.0000	13.0000	11.0000	8.0000	6.0000	4.0000	3.0000	2.0000	18.0000	10.0000	2.0000	9.0000	5.0000	15.0000	4.0000	4.0000	7.0000	14.0000	9.0000	14.0000	4.0000	12.0000	11.0000	16.0000	8.0000	12.0000	7.0000	2.0000	7.0000	7.0000	9.0000	2.0000	3.0000	12.0000	12.0000	10.0000	10.0000	6.0000	6.0000	60.0000	33.0000	105.0000	21.0000	5.0000	7.0000	10.0000	8.0000	1.0000	4.0000	5.0000	20.0000	10.0000	23.0000	5.0000	10.0000	6.0000	7.0000	9.0000	9.0000	8.0000	15.0000	6.0000	16.0000	6.0000	6.0000	22.0000	9.0000	13.0000	8.0000	10.0000	4.0000	23.0000	15.0000	4.0000	15.0000	19.0000	14.0000	4.0000	14.0000	15.0000	10.0000	14.0000	2.0000	13.0000	5.0000	8.0000	8.0000	14.0000	15.0000	6.0000	9.0000	6.0000	14.0000	17.0000	16.0000	6.0000	5.0000	13.0000	10.0000	9.0000	5.0000	14.0000	9.0000	6.0000	12.0000	6.0000	9.0000	1.0000	5.0000	7.0000	3.0000	4.0000	8.0000	5.0000	8.0000	4.0000	14.0000	14.0000	18.0000	10.0000	39.0000	9.0000	7.0000	7.0000	6.0000	18.0000	14.0000	6.0000	12.0000	6.0000	8.0000	16.0000	12.0000	11.0000	6.0000	11.0000	3.0000	9.0000	19.0000	19.0000	11.0000	6.0000	9.0000	15.0000	5.0000	8.0000	10.0000	10.0000	14.0000	15.0000	20.0000	14.0000	5.0000	9.0000	10.0000	24.0000	17.0000	20.0000	10.0000	3.0000	8.0000	7.0000	4.0000	5.0000	13.0000	8.0000	12.0000	6.0000	1.0000	30.0000	9.0000	6.0000	0.0000	0.0000	0.0000	0.0000	1.0000	0.0000	0.0000	0.0000	0.0000	0.0000	0.0000	0.0000	1.0000	2.0000	0.0000	0.0000	0.0000	0.0000	0.0000	0.0000	0.0000	0.0000	0.0000	0.0000	0.0000	0.0000	0.0000	0.0000	0.0000	0.0000	0.0000	0.0000	0.0000	0.0000	0.0000	0.0000	0.0000	0.0000	0.0000	0.0000	0.0000	0.0000	0.0000	0.0000	0.0000	0.0000	0.0000	0.0000	0.0000	0.0000	0.0000	0.0000	0.0000	0.0000	0.0000	0.0000	0.0000	0.0000	0.0000	0.0000	0.0000	0.0000	0.0000	0.0000	0.0000	0.0000	0.0000	0.0000	0.0000	0.0000	0.0000	0.0000	0.0000	0.0000	0.0000	0.0000	0.0000	0.0000	0.0000	0.0000	0.0000	0.0000	0.0000	0.0000	0.0000	0.0000	0.0000	0.0000	0.0000	0.0000	0.0000	0.0000	0.0000	0.0000	0.0000	0.0000	0.0000	0.0000	0.0000	0.0000	0.0000	0.0000	0.0000	0.0000	0.0000	0.0000	0.0000	0.0000	0.0000	0.0000	0.0000	0.0000	0.0000	0.0000	0.0000	0.0000	0.0000	0.0000	0.0000	0.0000	0.0000	0.0000	0.0000	0.0000	0.0000	0.0000	0.0000	0.0000	0.0000	0.0000	0.0000	0.0000	0.0000	0.0000	0.0000	0.0000	0.0000	0.0000	0.0000	0.0000	0.0000	0.0000	0.0000	0.0000	0.0000	0.0000	0.0000	0.0000	0.0000	0.0000	0.0000	0.0000	0.0000	0.0000	0.0000	0.0000	0.0000	0.0000	0.0000	0.0000	0.0000	0.0000	0.0000	0.0000	0.0000	0.0000	0.0000	0.0000	0.0000	0.0000	0.0000	0.0000	0.0000	0.0000	0.0000	0.0000	0.0000	0.0000	0.0000	0.0000	0.0000	0.0000	0.0000	0.0000	0.0000	0.0000	0.0000	0.0000	0.0000	0.0000	0.0000	0.0000	0.0000	0.0000	0.0000	0.0000	0.0000	0.0000	0.0000	0.0000	0.0000	0.0000	0.0000	0.0000	0.0000	0.0000	0.0000	0.0000	0.0000	0.0000	0.0000	0.0000	0.0000	0.0000	0.0000	0.0000	0.0000	0.0000	0.0000	0.0000	0.0000	0.0000	0.0000	0.0000	0.0000	0.0000	0.0000	0.0000	0.0000	0.0000	0.0000	0.0000	0.0000	0.0000	0.0000	0.0000	0.0000	0.0000	0.0000	0.0000	0.0000	0.0000	0.0000	0.0000	0.0000	0.0000	0.0000	0.0000	0.0000	0.0000	0.0000	0.0000	0.0000	0.0000	0.0000	0.0000	0.0000	0.0000	0.0000	0.0000	0.0000	0.0000	0.0000	0.0000	0.0000	0.0000	0.0000	0.0000	0.0000	0.0000	0.0000	0.0000	0.0000	0.0000	0.0000	0.0000	0.0000	0.0000	0.0000	0.0000	0.0000	0.0000	0.0000
REACTIVITY:35	0.0000	0.0000	0.0000	0.0000	0.0000	0.0000	0.0000	0.0000	0.0000	0.0000	0.0000	0.0000	0.0000	0.0000	0.0000	0.0000	0.0000	2.0000	9.0000	11.0000	8.0000	13.0000	25.0000	12.0000	13.0000	3.0000	8.0000	4.0000	8.0000	27.0000	6.0000	6.0000	0.0000	1040.0000	0.0000	4.0000	6.0000	10.0000	28.0000	6.0000	13.0000	3.0000	5.0000	4.0000	6.0000	1.0000	10.0000	8.0000	8.0000	7.0000	10.0000	13.0000	4.0000	11.0000	10.0000	5.0000	17.0000	11.0000	20.0000	3.0000	18.0000	6.0000	12.0000	6.0000	6.0000	4.0000	7.0000	5.0000	14.0000	6.0000	8.0000	9.0000	13.0000	8.0000	7.0000	4.0000	4.0000	11.0000	3.0000	8.0000	14.0000	12.0000	10.0000	10.0000	11.0000	5.0000	8.0000	6.0000	11.0000	10.0000	9.0000	8.0000	7.0000	7.0000	14.0000	8.0000	15.0000	6.0000	12.0000	6.0000	7.0000	11.0000	5.0000	7.0000	15.0000	9.0000	14.0000	9.0000	10.0000	9.0000	10.0000	12.0000	13.0000	10.0000	16.0000	15.0000	16.0000	14.0000	9.0000	9.0000	7.0000	22.0000	8.0000	11.0000	12.0000	9.0000	13.0000	11.0000	17.0000	11.0000	12.0000	10.0000	12.0000	6.0000	6.0000	7.0000	6.0000	5.0000	11.0000	9.0000	12.0000	5.0000	7.0000	11.0000	8.0000	2.0000	7.0000	3.0000	5.0000	85.0000	44.0000	114.0000	28.0000	19.0000	16.0000	9.0000	12.0000	0.0000	4.0000	10.0000	18.0000	6.0000	9.0000	5.0000	13.0000	12.0000	14.0000	6.0000	12.0000	11.0000	23.0000	14.0000	19.0000	3.0000	8.0000	21.0000	15.0000	16.0000	9.0000	13.0000	13.0000	15.0000	10.0000	3.0000	9.0000	9.0000	7.0000	5.0000	17.0000	17.0000	10.0000	9.0000	3.0000	8.0000	8.0000	5.0000	4.0000	17.0000	13.0000	11.0000	22.0000	11.0000	10.0000	13.0000	11.0000	5.0000	5.0000	11.0000	11.0000	9.0000	10.0000	5.0000	6.0000	8.0000	8.0000	9.0000	13.0000	4.0000	9.0000	19.0000	2.0000	17.0000	11.0000	3.0000	14.0000	9.0000	17.0000	11.0000	19.0000	16.0000	26.0000	23.0000	21.0000	8.0000	5.0000	24.0000	8.0000	22.0000	10.0000	9.0000	3.0000	13.0000	13.0000	14.0000	9.0000	6.0000	7.0000	5.0000	21.0000	22.0000	21.0000	21.0000	14.0000	11.0000	14.0000	12.0000	14.0000	8.0000	16.0000	10.0000	22.0000	18.0000	15.0000	15.0000	13.0000	22.0000	22.0000	21.0000	27.0000	6.0000	13.0000	5.0000	3.0000	13.0000	14.0000	11.0000	13.0000	5.0000	11.0000	28.0000	11.0000	4.0000	0.0000	0.0000	0.0000	0.0000	0.0000	0.0000	0.0000	0.0000	0.0000	0.0000	0.0000	0.0000	1.0000	1.0000	0.0000	0.0000	0.0000	0.0000	0.0000	0.0000	0.0000	0.0000	0.0000	0.0000	0.0000	0.0000	0.0000	0.0000	0.0000	0.0000	0.0000	0.0000	0.0000	0.0000	0.0000	0.0000	0.0000	0.0000	0.0000	0.0000	0.0000	0.0000	0.0000	0.0000	0.0000	0.0000	0.0000	0.0000	0.0000	0.0000	0.0000	0.0000	0.0000	0.0000	0.0000	0.0000	0.0000	0.0000	0.0000	0.0000	0.0000	0.0000	0.0000	0.0000	0.0000	0.0000	0.0000	0.0000	0.0000	0.0000	0.0000	0.0000	0.0000	0.0000	0.0000	0.0000	0.0000	0.0000	0.0000	0.0000	0.0000	0.0000	0.0000	0.0000	0.0000	0.0000	0.0000	0.0000	0.0000	0.0000	0.0000	0.0000	0.0000	0.0000	0.0000	0.0000	0.0000	0.0000	0.0000	0.0000	0.0000	0.0000	0.0000	0.0000	0.0000	0.0000	0.0000	0.0000	0.0000	0.0000	0.0000	0.0000	0.0000	0.0000	0.0000	0.0000	0.0000	0.0000	0.0000	0.0000	0.0000	0.0000	0.0000	0.0000	0.0000	0.0000	0.0000	0.0000	0.0000	0.0000	0.0000	0.0000	0.0000	0.0000	0.0000	0.0000	0.0000	0.0000	0.0000	0.0000	0.0000	0.0000	0.0000	0.0000	0.0000	0.0000	0.0000	0.0000	0.0000	0.0000	0.0000	0.0000	0.0000	0.0000	0.0000	0.0000	0.0000	0.0000	0.0000	0.0000	0.0000	0.0000	0.0000	0.0000	0.0000	0.0000	0.0000	0.0000	0.0000	0.0000	0.0000	0.0000	0.0000	0.0000	0.0000	0.0000	0.0000	0.0000	0.0000	0.0000	0.0000	0.0000	0.0000	0.0000	0.0000	0.0000	0.0000	0.0000	0.0000	0.0000	0.0000	0.0000	0.0000	0.0000	0.0000	0.0000	0.0000	0.0000	0.0000	0.0000	0.0000	0.0000	0.0000	0.0000	0.0000	0.0000	0.0000	0.0000	0.0000	0.0000	0.0000	0.0000	0.0000	0.0000	0.0000	0.0000	0.0000	0.0000	0.0000	0.0000	0.0000	0.0000	0.0000	0.0000	0.0000	0.0000	0.0000	0.0000	0.0000	0.0000	0.0000	0.0000	0.0000	0.0000	0.0000	0.0000	0.0000	0.0000	0.0000	0.0000	0.0000	0.0000	0.0000	0.0000	0.0000	0.0000	0.0000	0.0000	0.0000	0.0000	0.0000	0.0000	0.0000	0.0000	0.0000	0.0000	0.0000	0.0000	0.0000	0.0000	0.0000	0.0000	0.0000	0.0000	0.0000	0.0000	0.0000	0.0000	0.0000	0.0000	0.0000	0.0000	0.0000	0.0000	0.0000	0.0000	0.0000	0.0000	0.0000	0.0000	0.0000	0.0000	0.0000
REACTIVITY:36	0.0000	0.0000	0.0000	0.0000	0.0000	0.0000	0.0000	0.0000	0.0000	0.0000	0.0000	0.0000	0.0000	0.0000	0.0000	0.0000	0.0000	2.0000	24.0000	9.0000	16.0000	15.0000	26.0000	24.0000	8.0000	7.0000	15.0000	4.0000	24.0000	38.0000	7.0000	8.0000	8.0000	0.0000	1361.0000	0.0000	7.0000	6.0000	7.0000	4.0000	21.0000	10.0000	9.0000	23.0000	5.0000	1.0000	2.0000	21.0000	9.0000	5.0000	4.0000	4.0000	8.0000	6.0000	3.0000	7.0000	9.0000	25.0000	16.0000	7.0000	11.0000	5.0000	7.0000	18.0000	13.0000	5.0000	10.0000	7.0000	11.0000	15.0000	18.0000	7.0000	11.0000	16.0000	10.0000	3.0000	10.0000	6.0000	15.0000	11.0000	20.0000	12.0000	13.0000	5.0000	22.0000	12.0000	25.0000	14.0000	20.0000	8.0000	11.0000	12.0000	24.0000	8.0000	11.0000	20.0000	11.0000	11.0000	10.0000	12.0000	22.0000	18.0000	17.0000	19.0000	12.0000	12.0000	7.0000	14.0000	6.0000	13.0000	11.0000	6.0000	13.0000	17.0000	11.0000	15.0000	23.0000	6.0000	10.0000	15.0000	8.0000	22.0000	8.0000	10.0000	14.0000	9.0000	15.0000	8.0000	6.0000	11.0000	9.0000	9.0000	8.0000	10.0000	7.0000	13.0000	8.0000	10.0000	9.0000	19.0000	7.0000	10.0000	10.0000	16.0000	15.0000	9.0000	13.0000	4.0000	7.0000	82.0000	56.0000	150.0000	48.0000	8.0000	3.0000	10.0000	6.0000	8.0000	14.0000	10.0000	11.0000	18.0000	12.0000	10.0000	24.0000	4.0000	6.0000	21.0000	14.0000	6.0000	18.0000	2.0000	35.0000	12.0000	12.0000	21.0000	21.0000	18.0000	6.0000	17.0000	16.0000	30.0000	9.0000	3.0000	5.0000	17.0000	5.0000	14.0000	12.0000	19.0000	15.0000	15.0000	6.0000	13.0000	10.0000	12.0000	9.0000	8.0000	21.0000	13.0000	13.0000	13.0000	8.0000	8.0000	19.0000	11.0000	6.0000	14.0000	17.0000	15.0000	8.0000	13.0000	15.0000	12.0000	9.0000	9.0000	15.0000	3.0000	7.0000	13.0000	4.0000	8.0000	12.0000	4.0000	9.0000	6.0000	13.0000	10.0000	36.0000	14.0000	45.0000	21.0000	21.0000	19.0000	3.0000	15.0000	17.0000	17.0000	17.0000	13.0000	6.0000	20.0000	18.0000	14.0000	14.0000	16.0000	6.0000	6.0000	18.0000	22.0000	24.0000	20.0000	22.0000	14.0000	12.0000	16.0000	28.0000	25.0000	32.0000	9.0000	34.0000	14.0000	16.0000	20.0000	14.0000	27.0000	11.0000	25.0000	33.0000	14.0000	5.0000	7.0000	6.0000	18.0000	15.0000	24.0000	11.0000	5.0000	4.0000	40.0000	19.0000	8.0000	0.0000	0.0000	0.0000	0.0000	0.0000	0.0000	1.0000	1.0000	1.0000	0.0000	0.0000	0.0000	1.0000	2.0000	0.0000	0.0000	0.0000	0.0000	0.0000	0.0000	0.0000	0.0000	0.0000	0.0000	0.0000	0.0000	0.0000	0.0000	0.0000	0.0000	0.0000	0.0000	0.0000	0.0000	0.0000	0.0000	0.0000	0.0000	0.0000	0.0000	0.0000	0.0000	0.0000	0.0000	0.0000	0.0000	0.0000	0.0000	0.0000	0.0000	0.0000	0.0000	0.0000	0.0000	0.0000	0.0000	0.0000	0.0000	0.0000	0.0000	0.0000	0.0000	0.0000	0.0000	0.0000	0.0000	0.0000	0.0000	0.0000	0.0000	0.0000	0.0000	0.0000	0.0000	0.0000	0.0000	0.0000	0.0000	0.0000	0.0000	0.0000	0.0000	0.0000	0.0000	0.0000	0.0000	0.0000	0.0000	0.0000	0.0000	0.0000	0.0000	0.0000	0.0000	0.0000	0.0000	0.0000	0.0000	0.0000	0.0000	0.0000	0.0000	0.0000	0.0000	0.0000	0.0000	0.0000	0.0000	0.0000	0.0000	0.0000	0.0000	0.0000	0.0000	0.0000	0.0000	0.0000	0.0000	0.0000	0.0000	0.0000	0.0000	0.0000	0.0000	0.0000	0.0000	0.0000	0.0000	0.0000	0.0000	0.0000	0.0000	0.0000	0.0000	0.0000	0.0000	0.0000	0.0000	0.0000	0.0000	0.0000	0.0000	0.0000	0.0000	0.0000	0.0000	0.0000	0.0000	0.0000	0.0000	0.0000	0.0000	0.0000	0.0000	0.0000	0.0000	0.0000	0.0000	0.0000	0.0000	0.0000	0.0000	0.0000	0.0000	0.0000	0.0000	0.0000	0.0000	0.0000	0.0000	0.0000	0.0000	0.0000	0.0000	0.0000	0.0000	0.0000	0.0000	0.0000	0.0000	0.0000	0.0000	0.0000	0.0000	0.0000	0.0000	0.0000	0.0000	0.0000	0.0000	0.0000	0.0000	0.0000	0.0000	0.0000	0.0000	0.0000	0.0000	0.0000	0.0000	0.0000	0.0000	0.0000	0.0000	0.0000	0.0000	0.0000	0.0000	0.0000	0.0000	0.0000	0.0000	0.0000	0.0000	0.0000	0.0000	0.0000	0.0000	0.0000	0.0000	0.0000	0.0000	0.0000	0.0000	0.0000	0.0000	0.0000	0.0000	0.0000	0.0000	0.0000	0.0000	0.0000	0.0000	0.0000	0.0000	0.0000	0.0000	0.0000	0.0000	0.0000	0.0000	0.0000	0.0000	0.0000	0.0000	0.0000	0.0000	0.0000	0.0000	0.0000	0.0000	0.0000	0.0000	0.0000	0.0000	0.0000	0.0000	0.0000	0.0000	0.0000	0.0000	0.0000	0.0000	0.0000	0.0000	0.0000	0.0000	0.0000	0.0000	0.0000	0.0000	0.0000	0.0000	0.0000	0.0000	0.0000	0.0000	0.0000	0.0000	0.0000	0.0000	0.0000
REACTIVITY:37	0.0000	0.0000	0.0000	0.0000	0.0000	0.0000	0.0000	0.0000	0.0000	0.0000	0.0000	0.0000	0.0000	0.0000	0.0000	0.0000	0.0000	1.0000	7.0000	3.0000	3.0000	5.0000	16.0000	13.0000	5.0000	6.0000	9.0000	3.0000	4.0000	6.0000	5.0000	9.0000	4.0000	4.0000	0.0000	830.0000	0.0000	20.0000	7.0000	1.0000	15.0000	10.0000	13.0000	4.0000	11.0000	3.0000	5.0000	7.0000	8.0000	9.0000	6.0000	5.0000	6.0000	6.0000	6.0000	6.0000	11.0000	10.0000	3.0000	3.0000	3.0000	3.0000	5.0000	7.0000	4.0000	7.0000	5.0000	5.0000	5.0000	11.0000	7.0000	3.0000	7.0000	4.0000	5.0000	2.0000	7.0000	7.0000	5.0000	15.0000	6.0000	4.0000	13.0000	4.0000	22.0000	2.0000	12.0000	11.0000	5.0000	9.0000	7.0000	10.0000	4.0000	5.0000	13.0000	7.0000	10.0000	8.0000	15.0000	10.0000	11.0000	15.0000	6.0000	9.0000	6.0000	5.0000	6.0000	1.0000	5.0000	14.0000	8.0000	3.0000	11.0000	11.0000	8.0000	8.0000	13.0000	17.0000	14.0000	15.0000	3.0000	10.0000	9.0000	2.0000	7.0000	12.0000	19.0000	13.0000	10.0000	16.0000	10.0000	15.0000	8.0000	9.0000	3.0000	5.0000	3.0000	1.0000	12.0000	6.0000	11.0000	5.0000	7.0000	14.0000	6.0000	8.0000	4.0000	5.0000	6.0000	41.0000	39.0000	87.0000	28.0000	7.0000	8.0000	6.0000	12.0000	2.0000	8.0000	5.0000	16.0000	7.0000	14.0000	2.0000	16.0000	8.0000	4.0000	9.0000	9.0000	14.0000	14.0000	9.0000	23.0000	15.0000	13.0000	18.0000	15.0000	16.0000	10.0000	11.0000	6.0000	5.0000	3.0000	5.0000	6.0000	19.0000	7.0000	10.0000	8.0000	9.0000	8.0000	9.0000	1.0000	10.0000	7.0000	7.0000	5.0000	14.0000	7.0000	12.0000	8.0000	4.0000	10.0000	9.0000	11.0000	3.0000	7.0000	3.0000	8.0000	13.0000	9.0000	9.0000	3.0000	0.0000	9.0000	6.0000	9.0000	0.0000	10.0000	10.0000	6.0000	5.0000	8.0000	2.0000	9.0000	6.0000	4.0000	7.0000	15.0000	9.0000	28.0000	13.0000	11.0000	2.0000	1.0000	10.0000	8.0000	9.0000	19.0000	4.0000	3.0000	8.0000	12.0000	13.0000	8.0000	9.0000	4.0000	12.0000	10.0000	20.0000	20.0000	12.0000	14.0000	7.0000	10.0000	6.0000	12.0000	17.0000	13.0000	15.0000	18.0000	11.0000	10.0000	11.0000	14.0000	13.0000	20.0000	25.0000	15.0000	7.0000	8.0000	3.0000	6.0000	8.0000	14.0000	14.0000	7.0000	3.0000	10.0000	27.0000	4.0000	1.0000	0.0000	0.0000	0.0000	0.0000	0.0000	0.0000	0.0000	0.0000	0.0000	0.0000	1.0000	0.0000	0.0000	0.0000	0.0000	0.0000	0.0000	0.0000	0.0000	0.0000	0.0000	0.0000	0.0000	0.0000	0.0000	0.0000	0.0000	0.0000	0.0000	0.0000	0.0000	0.0000	0.0000	0.0000	0.0000	0.0000	0.0000	0.0000	0.0000	0.0000	0.0000	0.0000	0.0000	0.0000	0.0000	0.0000	0.0000	0.0000	0.0000	0.0000	0.0000	0.0000	0.0000	0.0000	0.0000	0.0000	0.0000	0.0000	0.0000	0.0000	0.0000	0.0000	0.0000	0.0000	0.0000	0.0000	0.0000	0.0000	0.0000	0.0000	0.0000	0.0000	0.0000	0.0000	0.0000	0.0000	0.0000	0.0000	0.0000	0.0000	0.0000	0.0000	0.0000	0.0000	0.0000	0.0000	0.0000	0.0000	0.0000	0.0000	0.0000	0.0000	0.0000	0.0000	0.0000	0.0000	0.0000	0.0000	0.0000	0.0000	0.0000	0.0000	0.0000	0.0000	0.0000	0.0000	0.0000	0.0000	0.0000	0.0000	0.0000	0.0000	0.0000	0.0000	0.0000	0.0000	0.0000	0.0000	0.0000	0.0000	0.0000	0.0000	0.0000	0.0000	0.0000	0.0000	0.0000	0.0000	0.0000	0.0000	0.0000	0.0000	0.0000	0.0000	0.0000	0.0000	0.0000	0.0000	0.0000	0.0000	0.0000	0.0000	0.0000	0.0000	0.0000	0.0000	0.0000	0.0000	0.0000	0.0000	0.0000	0.0000	0.0000	0.0000	0.0000	0.0000	0.0000	0.0000	0.0000	0.0000	0.0000	0.0000	0.0000	0.0000	0.0000	0.0000	0.0000	0.0000	0.0000	0.0000	0.0000	0.0000	0.0000	0.0000	0.0000	0.0000	0.0000	0.0000	0.0000	0.0000	0.0000	0.0000	0.0000	0.0000	0.0000	0.0000	0.0000	0.0000	0.0000	0.0000	0.0000	0.0000	0.0000	0.0000	0.0000	0.0000	0.0000	0.0000	0.0000	0.0000	0.0000	0.0000	0.0000	0.0000	0.0000	0.0000	0.0000	0.0000	0.0000	0.0000	0.0000	0.0000	0.0000	0.0000	0.0000	0.0000	0.0000	0.0000	0.0000	0.0000	0.0000	0.0000	0.0000	0.0000	0.0000	0.0000	0.0000	0.0000	0.0000	0.0000	0.0000	0.0000	0.0000	0.0000	0.0000	0.0000	0.0000	0.0000	0.0000	0.0000	0.0000	0.0000	0.0000	0.0000	0.0000	0.0000	0.0000	0.0000	0.0000	0.0000	0.0000	0.0000	0.0000	0.0000	0.0000	0.0000	0.0000	0.0000	0.0000	0.0000	0.0000	0.0000	0.0000	0.0000	0.0000	0.0000	0.0000	0.0000	0.0000	0.0000	0.0000	0.0000	0.0000	0.0000	0.0000	0.0000	0.0000	0.0000	0.0000	0.0000	0.0000	0.0000	0.0000
REACTIVITY:38	0.0000	0.0000	0.0000	0.0000	0.0000	0.0000	0.0000	0.0000	0.0000	0.0000	0.0000	0.0000	0.0000	0.0000	0.0000	0.0000	0.0000	0.0000	11.0000	8.0000	1.0000	9.0000	20.0000	20.0000	1.0000	13.0000	10.0000	1.0000	11.0000	21.0000	2.0000	6.0000	5.0000	6.0000	7.0000	0.0000	1049.0000	0.0000	13.0000	14.0000	17.0000	4.0000	12.0000	8.0000	7.0000	2.0000	6.0000	7.0000	10.0000	15.0000	8.0000	5.0000	3.0000	10.0000	22.0000	3.0000	10.0000	13.0000	11.0000	6.0000	23.0000	7.0000	8.0000	19.0000	16.0000	3.0000	3.0000	8.0000	3.0000	11.0000	14.0000	8.0000	16.0000	6.0000	13.0000	3.0000	8.0000	9.0000	6.0000	13.0000	21.0000	14.0000	6.0000	10.0000	9.0000	11.0000	21.0000	8.0000	11.0000	16.0000	10.0000	13.0000	16.0000	14.0000	10.0000	10.0000	12.0000	13.0000	10.0000	26.0000	7.0000	8.0000	22.0000	8.0000	18.0000	10.0000	4.0000	5.0000	7.0000	10.0000	14.0000	7.0000	24.0000	14.0000	14.0000	7.0000	18.0000	11.0000	4.0000	12.0000	9.0000	15.0000	5.0000	9.0000	8.0000	13.0000	9.0000	17.0000	9.0000	16.0000	5.0000	12.0000	5.0000	5.0000	9.0000	9.0000	17.0000	13.0000	10.0000	2.0000	10.0000	10.0000	11.0000	7.0000	16.0000	11.0000	9.0000	8.0000	7.0000	75.0000	36.0000	138.0000	41.0000	8.0000	10.0000	13.0000	17.0000	12.0000	12.0000	2.0000	20.0000	16.0000	5.0000	19.0000	11.0000	9.0000	10.0000	12.0000	8.0000	12.0000	9.0000	5.0000	24.0000	9.0000	13.0000	5.0000	8.0000	17.0000	3.0000	13.0000	8.0000	9.0000	4.0000	6.0000	19.0000	11.0000	3.0000	9.0000	9.0000	20.0000	11.0000	13.0000	5.0000	22.0000	10.0000	14.0000	16.0000	13.0000	20.0000	13.0000	9.0000	4.0000	10.0000	9.0000	13.0000	2.0000	3.0000	12.0000	30.0000	15.0000	9.0000	6.0000	8.0000	5.0000	3.0000	5.0000	13.0000	5.0000	17.0000	12.0000	5.0000	12.0000	13.0000	5.0000	8.0000	2.0000	13.0000	9.0000	25.0000	30.0000	45.0000	15.0000	27.0000	14.0000	11.0000	18.0000	12.0000	12.0000	15.0000	11.0000	4.0000	17.0000	7.0000	15.0000	17.0000	8.0000	11.0000	7.0000	11.0000	15.0000	25.0000	25.0000	17.0000	22.0000	5.0000	22.0000	13.0000	16.0000	10.0000	23.0000	21.0000	17.0000	7.0000	26.0000	10.0000	23.0000	18.0000	26.0000	9.0000	0.0000	10.0000	7.0000	7.0000	16.0000	16.0000	21.0000	6.0000	8.0000	5.0000	46.0000	12.0000	1.0000	0.0000	0.0000	0.0000	0.0000	0.0000	0.0000	0.0000	1.0000	0.0000	1.0000	0.0000	1.0000	0.0000	1.0000	0.0000	0.0000	1.0000	0.0000	0.0000	0.0000	0.0000	0.0000	0.0000	0.0000	0.0000	0.0000	0.0000	0.0000	0.0000	0.0000	0.0000	0.0000	0.0000	0.0000	0.0000	0.0000	0.0000	0.0000	0.0000	0.0000	0.0000	0.0000	0.0000	0.0000	0.0000	0.0000	0.0000	0.0000	0.0000	0.0000	0.0000	0.0000	0.0000	0.0000	0.0000	0.0000	0.0000	0.0000	0.0000	0.0000	0.0000	0.0000	0.0000	0.0000	0.0000	0.0000	0.0000	0.0000	0.0000	0.0000	0.0000	0.0000	0.0000	0.0000	0.0000	0.0000	0.0000	0.0000	0.0000	0.0000	0.0000	0.0000	0.0000	0.0000	0.0000	0.0000	0.0000	0.0000	0.0000	0.0000	0.0000	0.0000	0.0000	0.0000	0.0000	0.0000	0.0000	0.0000	0.0000	0.0000	0.0000	0.0000	0.0000	0.0000	0.0000	0.0000	0.0000	0.0000	0.0000	0.0000	0.0000	0.0000	0.0000	0.0000	0.0000	0.0000	0.0000	0.0000	0.0000	0.0000	0.0000	0.0000	0.0000	0.0000	0.0000	0.0000	0.0000	0.0000	0.0000	0.0000	0.0000	0.0000	0.0000	0.0000	0.0000	0.0000	0.0000	0.0000	0.0000	0.0000	0.0000	0.0000	0.0000	0.0000	0.0000	0.0000	0.0000	0.0000	0.0000	0.0000	0.0000	0.0000	0.0000	0.0000	0.0000	0.0000	0.0000	0.0000	0.0000	0.0000	0.0000	0.0000	0.0000	0.0000	0.0000	0.0000	0.0000	0.0000	0.0000	0.0000	0.0000	0.0000	0.0000	0.0000	0.0000	0.0000	0.0000	0.0000	0.0000	0.0000	0.0000	0.0000	0.0000	0.0000	0.0000	0.0000	0.0000	0.0000	0.0000	0.0000	0.0000	0.0000	0.0000	0.0000	0.0000	0.0000	0.0000	0.0000	0.0000	0.0000	0.0000	0.0000	0.0000	0.0000	0.0000	0.0000	0.0000	0.0000	0.0000	0.0000	0.0000	0.0000	0.0000	0.0000	0.0000	0.0000	0.0000	0.0000	0.0000	0.0000	0.0000	0.0000	0.0000	0.0000	0.0000	0.0000	0.0000	0.0000	0.0000	0.0000	0.0000	0.0000	0.0000	0.0000	0.0000	0.0000	0.0000	0.0000	0.0000	0.0000	0.0000	0.0000	0.0000	0.0000	0.0000	0.0000	0.0000	0.0000	0.0000	0.0000	0.0000	0.0000	0.0000	0.0000	0.0000	0.0000	0.0000	0.0000	0.0000	0.0000	0.0000	0.0000	0.0000	0.0000	0.0000	0.0000	0.0000	0.0000	0.0000	0.0000	0.0000	0.0000	0.0000	0.0000	0.0000	0.0000	0.0000	0.0000	0.0000	0.0000	0.0000	0.0000	0.0000
REACTIVITY:39	0.0000	0.0000	0.0000	0.0000	0.0000	0.0000	0.0000	0.0000	0.0000	0.0000	0.0000	0.0000	0.0000	0.0000	0.0000	0.0000	0.0000	1.0000	12.0000	10.0000	12.0000	8.0000	36.0000	33.0000	15.0000	8.0000	18.0000	2.0000	14.0000	33.0000	4.0000	3.0000	9.0000	10.0000	6.0000	20.0000	0.0000	1523.0000	0.0000	13.0000	24.0000	11.0000	4.0000	26.0000	12.0000	1.0000	2.0000	13.0000	16.0000	7.0000	6.0000	13.0000	13.0000	5.0000	4.0000	3.0000	20.0000	21.0000	9.0000	14.0000	15.0000	10.0000	11.0000	19.0000	7.0000	5.0000	19.0000	15.0000	4.0000	13.0000	17.0000	5.0000	14.0000	13.0000	12.0000	11.0000	18.0000	9.0000	4.0000	16.0000	16.0000	18.0000	22.0000	13.0000	29.0000	19.0000	21.0000	16.0000	20.0000	25.0000	10.0000	20.0000	17.0000	10.0000	22.0000	9.0000	19.0000	11.0000	22.0000	14.0000	20.0000	11.0000	15.0000	10.0000	10.0000	14.0000	15.0000	18.0000	6.0000	12.0000	16.0000	16.0000	17.0000	18.0000	21.0000	15.0000	21.0000	23.0000	10.0000	15.0000	10.0000	17.0000	1.0000	10.0000	21.0000	15.0000	15.0000	23.0000	10.0000	22.0000	7.0000	14.0000	9.0000	11.0000	13.0000	13.0000	9.0000	9.0000	14.0000	17.0000	9.0000	9.0000	9.0000	16.0000	13.0000	5.0000	14.0000	12.0000	9.0000	85.0000	75.0000	165.0000	57.0000	15.0000	10.0000	11.0000	14.0000	5.0000	6.0000	12.0000	22.0000	21.0000	18.0000	23.0000	18.0000	9.0000	8.0000	19.0000	14.0000	9.0000	21.0000	9.0000	27.0000	15.0000	11.0000	20.0000	18.0000	27.0000	13.0000	19.0000	12.0000	21.0000	10.0000	16.0000	14.0000	15.0000	7.0000	13.0000	25.0000	24.0000	18.0000	17.0000	5.0000	31.0000	17.0000	19.0000	10.0000	7.0000	16.0000	26.0000	14.0000	23.0000	14.0000	9.0000	19.0000	8.0000	10.0000	8.0000	16.0000	11.0000	10.0000	14.0000	16.0000	5.0000	9.0000	11.0000	16.0000	3.0000	21.0000	23.0000	5.0000	17.0000	30.0000	5.0000	13.0000	11.0000	17.0000	11.0000	33.0000	30.0000	45.0000	33.0000	33.0000	12.0000	23.0000	13.0000	29.0000	18.0000	23.0000	12.0000	6.0000	30.0000	25.0000	11.0000	14.0000	10.0000	7.0000	15.0000	22.0000	34.0000	21.0000	17.0000	28.0000	15.0000	13.0000	21.0000	18.0000	36.0000	31.0000	14.0000	36.0000	22.0000	12.0000	24.0000	23.0000	32.0000	28.0000	20.0000	24.0000	14.0000	10.0000	7.0000	5.0000	19.0000	21.0000	29.0000	20.0000	16.0000	18.0000	49.0000	16.0000	2.0000	0.0000	0.0000	0.0000	0.0000	0.0000	0.0000	1.0000	0.0000	0.0000	0.0000	0.0000	1.0000	0.0000	0.0000	1.0000	0.0000	0.0000	0.0000	0.0000	0.0000	0.0000	0.0000	0.0000	0.0000	0.0000	0.0000	0.0000	0.0000	0.0000	0.0000	0.0000	0.0000	0.0000	0.0000	0.0000	0.0000	0.0000	0.0000	0.0000	0.0000	0.0000	0.0000	0.0000	0.0000	0.0000	0.0000	0.0000	0.0000	0.0000	0.0000	0.0000	0.0000	0.0000	0.0000	0.0000	0.0000	0.0000	0.0000	0.0000	0.0000	0.0000	0.0000	0.0000	0.0000	0.0000	0.0000	0.0000	0.0000	0.0000	0.0000	0.0000	0.0000	0.0000	0.0000	0.0000	0.0000	0.0000	0.0000	0.0000	0.0000	0.0000	0.0000	0.0000	0.0000	0.0000	0.0000	0.0000	0.0000	0.0000	0.0000	0.0000	0.0000	0.0000	0.0000	0.0000	0.0000	0.0000	0.0000	0.0000	0.0000	0.0000	0.0000	0.0000	0.0000	0.0000	0.0000	0.0000	0.0000	0.0000	0.0000	0.0000	0.0000	0.0000	0.0000	0.0000	0.0000	0.0000	0.0000	0.0000	0.0000	0.0000	0.0000	0.0000	0.0000	0.0000	0.0000	0.0000	0.0000	0.0000	0.0000	0.0000	0.0000	0.0000	0.0000	0.0000	0.0000	0.0000	0.0000	0.0000	0.0000	0.0000	0.0000	0.0000	0.0000	0.0000	0.0000	0.0000	0.0000	0.0000	0.0000	0.0000	0.0000	0.0000	0.0000	0.0000	0.0000	0.0000	0.0000	0.0000	0.0000	0.0000	0.0000	0.0000	0.0000	0.0000	0.0000	0.0000	0.0000	0.0000	0.0000	0.0000	0.0000	0.0000	0.0000	0.0000	0.0000	0.0000	0.0000	0.0000	0.0000	0.0000	0.0000	0.0000	0.0000	0.0000	0.0000	0.0000	0.0000	0.0000	0.0000	0.0000	0.0000	0.0000	0.0000	0.0000	0.0000	0.0000	0.0000	0.0000	0.0000	0.0000	0.0000	0.0000	0.0000	0.0000	0.0000	0.0000	0.0000	0.0000	0.0000	0.0000	0.0000	0.0000	0.0000	0.0000	0.0000	0.0000	0.0000	0.0000	0.0000	0.0000	0.0000	0.0000	0.0000	0.0000	0.0000	0.0000	0.0000	0.0000	0.0000	0.0000	0.0000	0.0000	0.0000	0.0000	0.0000	0.0000	0.0000	0.0000	0.0000	0.0000	0.0000	0.0000	0.0000	0.0000	0.0000	0.0000	0.0000	0.0000	0.0000	0.0000	0.0000	0.0000	0.0000	0.0000	0.0000	0.0000	0.0000	0.0000	0.0000	0.0000	0.0000	0.0000	0.0000	0.0000	0.0000	0.0000	0.0000	0.0000	0.0000	0.0000	0.0000	0.0000	0.0000	0.0000	0.0000	0.0000	0.0000	0.0000	0.0000	0.0000	0.0000	0.0000
REACTIVITY:40	0.0000	0.0000	0.0000	0.0000	0.0000	0.0000	0.0000	0.0000	0.0000	0.0000	0.0000	0.0000	0.0000	0.0000	0.0000	0.0000	0.0000	1.0000	40.0000	11.0000	7.0000	20.0000	40.0000	33.0000	10.0000	7.0000	14.0000	7.0000	17.0000	33.0000	8.0000	3.0000	14.0000	28.0000	7.0000	7.0000	13.0000	0.0000	2100.0000	0.0000	18.0000	2.0000	22.0000	12.0000	8.0000	15.0000	6.0000	28.0000	27.0000	15.0000	13.0000	13.0000	6.0000	11.0000	17.0000	11.0000	23.0000	39.0000	15.0000	27.0000	21.0000	12.0000	19.0000	25.0000	20.0000	2.0000	16.0000	12.0000	9.0000	22.0000	28.0000	12.0000	21.0000	11.0000	18.0000	5.0000	16.0000	23.0000	22.0000	24.0000	30.0000	21.0000	18.0000	21.0000	37.0000	24.0000	23.0000	13.0000	17.0000	25.0000	22.0000	22.0000	18.0000	11.0000	25.0000	27.0000	15.0000	22.0000	11.0000	27.0000	23.0000	26.0000	21.0000	28.0000	21.0000	18.0000	28.0000	25.0000	16.0000	25.0000	14.0000	19.0000	21.0000	28.0000	23.0000	15.0000	24.0000	24.0000	14.0000	22.0000	1.0000	25.0000	5.0000	14.0000	16.0000	23.0000	18.0000	35.0000	32.0000	29.0000	15.0000	29.0000	11.0000	14.0000	35.0000	16.0000	16.0000	10.0000	22.0000	21.0000	20.0000	9.0000	26.0000	31.0000	19.0000	16.0000	15.0000	20.0000	8.0000	70.0000	96.0000	212.0000	53.0000	18.0000	23.0000	17.0000	18.0000	8.0000	16.0000	18.0000	24.0000	28.0000	16.0000	15.0000	24.0000	13.0000	8.0000	17.0000	21.0000	21.0000	23.0000	11.0000	29.0000	19.0000	19.0000	45.0000	26.0000	19.0000	12.0000	36.0000	21.0000	23.0000	23.0000	23.0000	32.0000	25.0000	14.0000	18.0000	11.0000	33.0000	17.0000	33.0000	15.0000	20.0000	13.0000	20.0000	21.0000	33.0000	26.0000	21.0000	11.0000	10.0000	26.0000	16.0000	27.0000	24.0000	15.0000	16.0000	25.0000	22.0000	20.0000	14.0000	13.0000	11.0000	18.0000	19.0000	11.0000	8.0000	14.0000	25.0000	8.0000	19.0000	15.0000	8.0000	17.0000	13.0000	14.0000	17.0000	52.0000	28.0000	46.0000	21.0000	26.0000	19.0000	12.0000	28.0000	25.0000	22.0000	22.0000	10.0000	4.0000	33.0000	12.0000	23.0000	19.0000	19.0000	12.0000	20.0000	47.0000	21.0000	49.0000	33.0000	31.0000	31.0000	7.0000	22.0000	21.0000	24.0000	37.0000	29.0000	36.0000	36.0000	28.0000	39.0000	34.0000	48.0000	31.0000	49.0000	30.0000	15.0000	19.0000	12.0000	9.0000	23.0000	34.0000	30.0000	31.0000	18.0000	15.0000	49.0000	20.0000	8.0000	0.0000	0.0000	0.0000	0.0000	0.0000	0.0000	0.0000	0.0000	1.0000	2.0000	0.0000	1.0000	1.0000	0.0000	0.0000	0.0000	1.0000	0.0000	0.0000	0.0000	0.0000	0.0000	0.0000	0.0000	0.0000	0.0000	0.0000	0.0000	0.0000	0.0000	0.0000	0.0000	0.0000	0.0000	0.0000	0.0000	0.0000	0.0000	0.0000	0.0000	0.0000	0.0000	0.0000	0.0000	0.0000	0.0000	0.0000	0.0000	0.0000	0.0000	0.0000	0.0000	0.0000	0.0000	0.0000	0.0000	0.0000	0.0000	0.0000	0.0000	0.0000	0.0000	0.0000	0.0000	0.0000	0.0000	0.0000	0.0000	0.0000	0.0000	0.0000	0.0000	0.0000	0.0000	0.0000	0.0000	0.0000	0.0000	0.0000	0.0000	0.0000	0.0000	0.0000	0.0000	0.0000	0.0000	0.0000	0.0000	0.0000	0.0000	0.0000	0.0000	0.0000	0.0000	0.0000	0.0000	0.0000	0.0000	0.0000	0.0000	0.0000	0.0000	0.0000	0.0000	0.0000	0.0000	0.0000	0.0000	0.0000	0.0000	0.0000	0.0000	0.0000	0.0000	0.0000	0.0000	0.0000	0.0000	0.0000	0.0000	0.0000	0.0000	0.0000	0.0000	0.0000	0.0000	0.0000	0.0000	0.0000	0.0000	0.0000	0.0000	0.0000	0.0000	0.0000	0.0000	0.0000	0.0000	0.0000	0.0000	0.0000	0.0000	0.0000	0.0000	0.0000	0.0000	0.0000	0.0000	0.0000	0.0000	0.0000	0.0000	0.0000	0.0000	0.0000	0.0000	0.0000	0.0000	0.0000	0.0000	0.0000	0.0000	0.0000	0.0000	0.0000	0.0000	0.0000	0.0000	0.0000	0.0000	0.0000	0.0000	0.0000	0.0000	0.0000	0.0000	0.0000	0.0000	0.0000	0.0000	0.0000	0.0000	0.0000	0.0000	0.0000	0.0000	0.0000	0.0000	0.0000	0.0000	0.0000	0.0000	0.0000	0.0000	0.0000	0.0000	0.0000	0.0000	0.0000	0.0000	0.0000	0.0000	0.0000	0.0000	0.0000	0.0000	0.0000	0.0000	0.0000	0.0000	0.0000	0.0000	0.0000	0.0000	0.0000	0.0000	0.0000	0.0000	0.0000	0.0000	0.0000	0.0000	0.0000	0.0000	0.0000	0.0000	0.0000	0.0000	0.0000	0.0000	0.0000	0.0000	0.0000	0.0000	0.0000	0.0000	0.0000	0.0000	0.0000	0.0000	0.0000	0.0000	0.0000	0.0000	0.0000	0.0000	0.0000	0.0000	0.0000	0.0000	0.0000	0.0000	0.0000	0.0000	0.0000	0.0000	0.0000	0.0000	0.0000	0.0000	0.0000	0.0000	0.0000	0.0000	0.0000	0.0000	0.0000	0.0000	0.0000	0.0000	0.0000	0.0000	0.0000	0.0000	0.0000	0.0000	0.0000	0.0000	0.0000	0.0000	0.0000	0.0000	0.0000
REACTIVITY:41	0.0000	0.0000	0.0000	0.0000	0.0000	0.0000	0.0000	0.0000	0.0000	0.0000	0.0000	0.0000	0.0000	0.0000	0.0000	0.0000	0.0000	2.0000	16.0000	12.0000	21.0000	20.0000	37.0000	25.0000	5.0000	5.0000	3.0000	6.0000	16.0000	16.0000	12.0000	8.0000	8.0000	6.0000	4.0000	1.0000	14.0000	13.0000	0.0000	1217.0000	0.0000	10.0000	21.0000	17.0000	8.0000	9.0000	5.0000	8.0000	14.0000	10.0000	5.0000	5.0000	7.0000	7.0000	7.0000	10.0000	14.0000	13.0000	13.0000	6.0000	11.0000	13.0000	16.0000	11.0000	2.0000	7.0000	9.0000	4.0000	11.0000	6.0000	14.0000	2.0000	13.0000	12.0000	12.0000	4.0000	9.0000	9.0000	9.0000	16.0000	13.0000	12.0000	13.0000	5.0000	24.0000	31.0000	12.0000	14.0000	8.0000	16.0000	14.0000	13.0000	13.0000	18.0000	12.0000	9.0000	17.0000	15.0000	5.0000	16.0000	11.0000	11.0000	9.0000	7.0000	12.0000	10.0000	12.0000	12.0000	17.0000	6.0000	14.0000	5.0000	23.0000	28.0000	29.0000	15.0000	15.0000	20.0000	18.0000	7.0000	9.0000	8.0000	4.0000	10.0000	17.0000	10.0000	18.0000	25.0000	10.0000	10.0000	5.0000	14.0000	16.0000	8.0000	5.0000	1.0000	5.0000	13.0000	8.0000	14.0000	8.0000	13.0000	13.0000	17.0000	26.0000	9.0000	15.0000	5.0000	8.0000	66.0000	46.0000	116.0000	38.0000	13.0000	12.0000	10.0000	20.0000	7.0000	10.0000	8.0000	20.0000	22.0000	14.0000	13.0000	13.0000	9.0000	11.0000	14.0000	12.0000	23.0000	16.0000	11.0000	12.0000	14.0000	9.0000	18.0000	17.0000	5.0000	5.0000	23.0000	19.0000	18.0000	5.0000	8.0000	14.0000	15.0000	4.0000	10.0000	18.0000	20.0000	12.0000	15.0000	7.0000	28.0000	10.0000	9.0000	16.0000	9.0000	18.0000	15.0000	16.0000	11.0000	10.0000	38.0000	19.0000	2.0000	5.0000	10.0000	14.0000	15.0000	19.0000	7.0000	10.0000	2.0000	8.0000	7.0000	7.0000	9.0000	11.0000	19.0000	11.0000	11.0000	18.0000	3.0000	11.0000	12.0000	7.0000	14.0000	35.0000	12.0000	32.0000	10.0000	34.0000	10.0000	14.0000	22.0000	22.0000	21.0000	22.0000	10.0000	4.0000	14.0000	14.0000	18.0000	13.0000	12.0000	5.0000	12.0000	26.0000	8.0000	24.0000	24.0000	15.0000	15.0000	8.0000	19.0000	7.0000	28.0000	26.0000	20.0000	32.0000	13.0000	10.0000	18.0000	25.0000	22.0000	22.0000	26.0000	20.0000	16.0000	6.0000	5.0000	1.0000	6.0000	17.0000	24.0000	13.0000	6.0000	12.0000	34.0000	11.0000	4.0000	0.0000	0.0000	0.0000	0.0000	0.0000	0.0000	0.0000	2.0000	1.0000	0.0000	5.0000	4.0000	0.0000	0.0000	0.0000	1.0000	0.0000	0.0000	0.0000	0.0000	0.0000	0.0000	0.0000	0.0000	0.0000	0.0000	0.0000	0.0000	0.0000	0.0000	0.0000	0.0000	0.0000	0.0000	0.0000	0.0000	0.0000	0.0000	0.0000	0.0000	0.0000	0.0000	0.0000	0.0000	0.0000	0.0000	0.0000	0.0000	0.0000	0.0000	0.0000	0.0000	0.0000	0.0000	0.0000	0.0000	0.0000	0.0000	0.0000	0.0000	0.0000	0.0000	0.0000	0.0000	0.0000	0.0000	0.0000	0.0000	0.0000	0.0000	0.0000	0.0000	0.0000	0.0000	0.0000	0.0000	0.0000	0.0000	0.0000	0.0000	0.0000	0.0000	0.0000	0.0000	0.0000	0.0000	0.0000	0.0000	0.0000	0.0000	0.0000	0.0000	0.0000	0.0000	0.0000	0.0000	0.0000	0.0000	0.0000	0.0000	0.0000	0.0000	0.0000	0.0000	0.0000	0.0000	0.0000	0.0000	0.0000	0.0000	0.0000	0.0000	0.0000	0.0000	0.0000	0.0000	0.0000	0.0000	0.0000	0.0000	0.0000	0.0000	0.0000	0.0000	0.0000	0.0000	0.0000	0.0000	0.0000	0.0000	0.0000	0.0000	0.0000	0.0000	0.0000	0.0000	0.0000	0.0000	0.0000	0.0000	0.0000	0.0000	0.0000	0.0000	0.0000	0.0000	0.0000	0.0000	0.0000	0.0000	0.0000	0.0000	0.0000	0.0000	0.0000	0.0000	0.0000	0.0000	0.0000	0.0000	0.0000	0.0000	0.0000	0.0000	0.0000	0.0000	0.0000	0.0000	0.0000	0.0000	0.0000	0.0000	0.0000	0.0000	0.0000	0.0000	0.0000	0.0000	0.0000	0.0000	0.0000	0.0000	0.0000	0.0000	0.0000	0.0000	0.0000	0.0000	0.0000	0.0000	0.0000	0.0000	0.0000	0.0000	0.0000	0.0000	0.0000	0.0000	0.0000	0.0000	0.0000	0.0000	0.0000	0.0000	0.0000	0.0000	0.0000	0.0000	0.0000	0.0000	0.0000	0.0000	0.0000	0.0000	0.0000	0.0000	0.0000	0.0000	0.0000	0.0000	0.0000	0.0000	0.0000	0.0000	0.0000	0.0000	0.0000	0.0000	0.0000	0.0000	0.0000	0.0000	0.0000	0.0000	0.0000	0.0000	0.0000	0.0000	0.0000	0.0000	0.0000	0.0000	0.0000	0.0000	0.0000	0.0000	0.0000	0.0000	0.0000	0.0000	0.0000	0.0000	0.0000	0.0000	0.0000	0.0000	0.0000	0.0000	0.0000	0.0000	0.0000	0.0000	0.0000	0.0000	0.0000	0.0000	0.0000	0.0000	0.0000	0.0000	0.0000	0.0000	0.0000	0.0000	0.0000	0.0000	0.0000	0.0000	0.0000	0.0000	0.0000	0.0000	0.0000
REACTIVITY:42	0.0000	0.0000	0.0000	0.0000	0.0000	0.0000	0.0000	0.0000	0.0000	0.0000	0.0000	0.0000	0.0000	0.0000	0.0000	0.0000	0.0000	0.0000	19.0000	8.0000	7.0000	7.0000	27.0000	29.0000	6.0000	13.0000	6.0000	9.0000	16.0000	22.0000	4.0000	10.0000	10.0000	13.0000	21.0000	15.0000	17.0000	24.0000	18.0000	0.0000	1490.0000	0.0000	21.0000	8.0000	16.0000	3.0000	10.0000	20.0000	12.0000	15.0000	5.0000	13.0000	6.0000	8.0000	10.0000	10.0000	24.0000	17.0000	25.0000	10.0000	34.0000	13.0000	6.0000	23.0000	14.0000	4.0000	13.0000	16.0000	10.0000	13.0000	22.0000	8.0000	8.0000	12.0000	5.0000	9.0000	8.0000	9.0000	22.0000	19.0000	20.0000	29.0000	2.0000	8.0000	24.0000	20.0000	17.0000	12.0000	8.0000	22.0000	11.0000	28.0000	11.0000	11.0000	27.0000	24.0000	15.0000	15.0000	14.0000	13.0000	10.0000	16.0000	25.0000	9.0000	15.0000	21.0000	8.0000	4.0000	18.0000	13.0000	12.0000	20.0000	27.0000	19.0000	34.0000	25.0000	18.0000	23.0000	15.0000	25.0000	15.0000	23.0000	5.0000	12.0000	10.0000	26.0000	12.0000	19.0000	20.0000	16.0000	13.0000	19.0000	14.0000	7.0000	24.0000	11.0000	11.0000	15.0000	6.0000	13.0000	7.0000	7.0000	12.0000	25.0000	21.0000	2.0000	21.0000	12.0000	6.0000	84.0000	84.0000	195.0000	44.0000	12.0000	14.0000	15.0000	16.0000	10.0000	18.0000	8.0000	18.0000	16.0000	9.0000	11.0000	11.0000	11.0000	22.0000	13.0000	16.0000	24.0000	23.0000	14.0000	43.0000	14.0000	11.0000	31.0000	19.0000	18.0000	11.0000	21.0000	18.0000	15.0000	7.0000	18.0000	12.0000	23.0000	17.0000	19.0000	13.0000	9.0000	19.0000	20.0000	7.0000	23.0000	7.0000	16.0000	6.0000	20.0000	18.0000	15.0000	13.0000	10.0000	21.0000	23.0000	13.0000	6.0000	6.0000	23.0000	9.0000	13.0000	7.0000	17.0000	10.0000	9.0000	19.0000	7.0000	14.0000	10.0000	7.0000	30.0000	6.0000	13.0000	10.0000	5.0000	13.0000	5.0000	12.0000	15.0000	38.0000	23.0000	35.0000	24.0000	18.0000	20.0000	15.0000	16.0000	19.0000	7.0000	17.0000	11.0000	6.0000	34.0000	16.0000	16.0000	19.0000	26.0000	7.0000	17.0000	39.0000	23.0000	25.0000	28.0000	21.0000	18.0000	15.0000	13.0000	20.0000	27.0000	25.0000	21.0000	57.0000	27.0000	12.0000	13.0000	17.0000	32.0000	15.0000	35.0000	22.0000	14.0000	12.0000	9.0000	5.0000	5.0000	10.0000	29.0000	22.0000	9.0000	15.0000	59.0000	17.0000	7.0000	0.0000	0.0000	1.0000	0.0000	1.0000	0.0000	0.0000	1.0000	0.0000	1.0000	1.0000	1.0000	1.0000	2.0000	2.0000	1.0000	3.0000	0.0000	0.0000	0.0000	0.0000	0.0000	0.0000	0.0000	0.0000	0.0000	0.0000	0.0000	0.0000	0.0000	0.0000	0.0000	0.0000	0.0000	0.0000	0.0000	0.0000	0.0000	0.0000	0.0000	0.0000	0.0000	0.0000	0.0000	0.0000	0.0000	0.0000	0.0000	0.0000	0.0000	0.0000	0.0000	0.0000	0.0000	0.0000	0.0000	0.0000	0.0000	0.0000	0.0000	0.0000	0.0000	0.0000	0.0000	0.0000	0.0000	0.0000	0.0000	0.0000	0.0000	0.0000	0.0000	0.0000	0.0000	0.0000	0.0000	0.0000	0.0000	0.0000	0.0000	0.0000	0.0000	0.0000	0.0000	0.0000	0.0000	0.0000	0.0000	0.0000	0.0000	0.0000	0.0000	0.0000	0.0000	0.0000	0.0000	0.0000	0.0000	0.0000	0.0000	0.0000	0.0000	0.0000	0.0000	0.0000	0.0000	0.0000	0.0000	0.0000	0.0000	0.0000	0.0000	0.0000	0.0000	0.0000	0.0000	0.0000	0.0000	0.0000	0.0000	0.0000	0.0000	0.0000	0.0000	0.0000	0.0000	0.0000	0.0000	0.0000	0.0000	0.0000	0.0000	0.0000	0.0000	0.0000	0.0000	0.0000	0.0000	0.0000	0.0000	0.0000	0.0000	0.0000	0.0000	0.0000	0.0000	0.0000	0.0000	0.0000	0.0000	0.0000	0.0000	0.0000	0.0000	0.0000	0.0000	0.0000	0.0000	0.0000	0.0000	0.0000	0.0000	0.0000	0.0000	0.0000	0.0000	0.0000	0.0000	0.0000	0.0000	0.0000	0.0000	0.0000	0.0000	0.0000	0.0000	0.0000	0.0000	0.0000	0.0000	0.0000	0.0000	0.0000	0.0000	0.0000	0.0000	0.0000	0.0000	0.0000	0.0000	0.0000	0.0000	0.0000	0.0000	0.0000	0.0000	0.0000	0.0000	0.0000	0.0000	0.0000	0.0000	0.0000	0.0000	0.0000	0.0000	0.0000	0.0000	0.0000	0.0000	0.0000	0.0000	0.0000	0.0000	0.0000	0.0000	0.0000	0.0000	0.0000	0.0000	0.0000	0.0000	0.0000	0.0000	0.0000	0.0000	0.0000	0.0000	0.0000	0.0000	0.0000	0.0000	0.0000	0.0000	0.0000	0.0000	0.0000	0.0000	0.0000	0.0000	0.0000	0.0000	0.0000	0.0000	0.0000	0.0000	0.0000	0.0000	0.0000	0.0000	0.0000	0.0000	0.0000	0.0000	0.0000	0.0000	0.0000	0.0000	0.0000	0.0000	0.0000	0.0000	0.0000	0.0000	0.0000	0.0000	0.0000	0.0000	0.0000	0.0000	0.0000	0.0000	0.0000	0.0000	0.0000	0.0000	0.0000	0.0000	0.0000	0.0000	0.0000	0.0000	0.0000
REACTIVITY:43	0.0000	0.0000	0.0000	0.0000	0.0000	0.0000	0.0000	0.0000	0.0000	0.0000	0.0000	0.0000	0.0000	0.0000	0.0000	0.0000	0.0000	0.0000	13.0000	2.0000	2.0000	7.0000	18.0000	12.0000	2.0000	6.0000	6.0000	1.0000	5.0000	12.0000	9.0000	1.0000	11.0000	3.0000	10.0000	10.0000	4.0000	11.0000	2.0000	10.0000	0.0000	764.0000	0.0000	6.0000	3.0000	8.0000	14.0000	13.0000	9.0000	4.0000	3.0000	3.0000	3.0000	5.0000	5.0000	5.0000	19.0000	9.0000	4.0000	2.0000	14.0000	14.0000	13.0000	6.0000	4.0000	13.0000	4.0000	3.0000	7.0000	9.0000	15.0000	2.0000	4.0000	13.0000	8.0000	6.0000	4.0000	13.0000	5.0000	11.0000	11.0000	7.0000	1.0000	4.0000	10.0000	9.0000	8.0000	7.0000	8.0000	14.0000	7.0000	2.0000	8.0000	4.0000	9.0000	7.0000	11.0000	8.0000	7.0000	11.0000	3.0000	12.0000	19.0000	6.0000	10.0000	7.0000	12.0000	12.0000	6.0000	11.0000	6.0000	8.0000	12.0000	16.0000	14.0000	6.0000	17.0000	8.0000	4.0000	12.0000	2.0000	14.0000	4.0000	3.0000	7.0000	3.0000	11.0000	8.0000	3.0000	9.0000	4.0000	6.0000	7.0000	4.0000	8.0000	16.0000	5.0000	5.0000	11.0000	4.0000	3.0000	4.0000	10.0000	5.0000	4.0000	7.0000	7.0000	10.0000	6.0000	48.0000	31.0000	106.0000	20.0000	5.0000	8.0000	9.0000	4.0000	7.0000	1.0000	3.0000	5.0000	5.0000	7.0000	6.0000	12.0000	7.0000	4.0000	8.0000	10.0000	13.0000	17.0000	5.0000	17.0000	9.0000	5.0000	12.0000	19.0000	16.0000	1.0000	30.0000	6.0000	7.0000	3.0000	8.0000	5.0000	6.0000	7.0000	7.0000	18.0000	16.0000	15.0000	10.0000	4.0000	10.0000	4.0000	4.0000	9.0000	4.0000	8.0000	10.0000	11.0000	6.0000	10.0000	17.0000	8.0000	8.0000	14.0000	12.0000	11.0000	9.0000	10.0000	0.0000	14.0000	2.0000	9.0000	14.0000	5.0000	0.0000	7.0000	5.0000	5.0000	6.0000	8.0000	6.0000	10.0000	4.0000	4.0000	6.0000	20.0000	4.0000	25.0000	7.0000	14.0000	7.0000	5.0000	8.0000	10.0000	4.0000	7.0000	5.0000	0.0000	17.0000	8.0000	5.0000	9.0000	12.0000	4.0000	4.0000	11.0000	12.0000	6.0000	5.0000	18.0000	13.0000	2.0000	6.0000	12.0000	17.0000	18.0000	11.0000	29.0000	8.0000	4.0000	10.0000	9.0000	23.0000	13.0000	10.0000	6.0000	6.0000	2.0000	3.0000	2.0000	5.0000	12.0000	15.0000	10.0000	10.0000	7.0000	29.0000	11.0000	8.0000	0.0000	0.0000	0.0000	0.0000	0.0000	0.0000	1.0000	0.0000	0.0000	0.0000	0.0000	0.0000	0.0000	1.0000	1.0000	0.0000	0.0000	0.0000	0.0000	0.0000	0.0000	0.0000	0.0000	0.0000	0.0000	0.0000	0.0000	0.0000	0.0000	0.0000	0.0000	0.0000	0.0000	0.0000	0.0000	0.0000	0.0000	0.0000	0.0000	0.0000	0.0000	0.0000	0.0000	0.0000	0.0000	0.0000	0.0000	0.0000	0.0000	0.0000	0.0000	0.0000	0.0000	0.0000	0.0000	0.0000	0.0000	0.0000	0.0000	0.0000	0.0000	0.0000	0.0000	0.0000	0.0000	0.0000	0.0000	0.0000	0.0000	0.0000	0.0000	0.0000	0.0000	0.0000	0.0000	0.0000	0.0000	0.0000	0.0000	0.0000	0.0000	0.0000	0.0000	0.0000	0.0000	0.0000	0.0000	0.0000	0.0000	0.0000	0.0000	0.0000	0.0000	0.0000	0.0000	0.0000	0.0000	0.0000	0.0000	0.0000	0.0000	0.0000	0.0000	0.0000	0.0000	0.0000	0.0000	0.0000	0.0000	0.0000	0.0000	0.0000	0.0000	0.0000	0.0000	0.0000	0.0000	0.0000	0.0000	0.0000	0.0000	0.0000	0.0000	0.0000	0.0000	0.0000	0.0000	0.0000	0.0000	0.0000	0.0000	0.0000	0.0000	0.0000	0.0000	0.0000	0.0000	0.0000	0.0000	0.0000	0.0000	0.0000	0.0000	0.0000	0.0000	0.0000	0.0000	0.0000	0.0000	0.0000	0.0000	0.0000	0.0000	0.0000	0.0000	0.0000	0.0000	0.0000	0.0000	0.0000	0.0000	0.0000	0.0000	0.0000	0.0000	0.0000	0.0000	0.0000	0.0000	0.0000	0.0000	0.0000	0.0000	0.0000	0.0000	0.0000	0.0000	0.0000	0.0000	0.0000	0.0000	0.0000	0.0000	0.0000	0.0000	0.0000	0.0000	0.0000	0.0000	0.0000	0.0000	0.0000	0.0000	0.0000	0.0000	0.0000	0.0000	0.0000	0.0000	0.0000	0.0000	0.0000	0.0000	0.0000	0.0000	0.0000	0.0000	0.0000	0.0000	0.0000	0.0000	0.0000	0.0000	0.0000	0.0000	0.0000	0.0000	0.0000	0.0000	0.0000	0.0000	0.0000	0.0000	0.0000	0.0000	0.0000	0.0000	0.0000	0.0000	0.0000	0.0000	0.0000	0.0000	0.0000	0.0000	0.0000	0.0000	0.0000	0.0000	0.0000	0.0000	0.0000	0.0000	0.0000	0.0000	0.0000	0.0000	0.0000	0.0000	0.0000	0.0000	0.0000	0.0000	0.0000	0.0000	0.0000	0.0000	0.0000	0.0000	0.0000	0.0000	0.0000	0.0000	0.0000	0.0000	0.0000	0.0000	0.0000	0.0000	0.0000	0.0000	0.0000	0.0000	0.0000	0.0000	0.0000	0.0000	0.0000	0.0000	0.0000	0.0000	0.0000	0.0000
REACTIVITY:44	0.0000	0.0000	0.0000	0.0000	0.0000	0.0000	0.0000	0.0000	0.0000	0.0000	0.0000	0.0000	0.0000	0.0000	0.0000	0.0000	0.0000	0.0000	7.0000	6.0000	3.0000	11.0000	18.0000	19.0000	3.0000	10.0000	9.0000	6.0000	5.0000	16.0000	8.0000	5.0000	8.0000	5.0000	9.0000	13.0000	12.0000	4.0000	22.0000	21.0000	21.0000	0.0000	1129.0000	0.0000	5.0000	6.0000	11.0000	19.0000	6.0000	5.0000	13.0000	9.0000	12.0000	9.0000	4.0000	7.0000	18.0000	9.0000	4.0000	11.0000	18.0000	9.0000	15.0000	10.0000	14.0000	4.0000	4.0000	13.0000	15.0000	5.0000	9.0000	10.0000	12.0000	3.0000	8.0000	1.0000	10.0000	4.0000	6.0000	14.0000	21.0000	9.0000	11.0000	8.0000	11.0000	17.0000	13.0000	5.0000	13.0000	5.0000	5.0000	12.0000	13.0000	14.0000	14.0000	14.0000	6.0000	8.0000	16.0000	14.0000	7.0000	15.0000	8.0000	15.0000	16.0000	4.0000	10.0000	10.0000	7.0000	13.0000	23.0000	13.0000	14.0000	16.0000	13.0000	15.0000	16.0000	10.0000	10.0000	16.0000	13.0000	18.0000	6.0000	4.0000	15.0000	8.0000	4.0000	13.0000	18.0000	10.0000	6.0000	4.0000	18.0000	10.0000	12.0000	18.0000	7.0000	12.0000	12.0000	4.0000	18.0000	3.0000	9.0000	10.0000	10.0000	5.0000	9.0000	2.0000	12.0000	58.0000	62.0000	173.0000	26.0000	11.0000	15.0000	12.0000	11.0000	7.0000	8.0000	3.0000	14.0000	17.0000	10.0000	18.0000	21.0000	11.0000	4.0000	15.0000	12.0000	16.0000	30.0000	11.0000	24.0000	16.0000	20.0000	14.0000	13.0000	15.0000	3.0000	13.0000	18.0000	13.0000	4.0000	6.0000	8.0000	14.0000	0.0000	15.0000	7.0000	14.0000	9.0000	8.0000	10.0000	21.0000	12.0000	13.0000	6.0000	7.0000	22.0000	22.0000	13.0000	7.0000	18.0000	19.0000	11.0000	7.0000	4.0000	16.0000	15.0000	16.0000	15.0000	7.0000	3.0000	6.0000	15.0000	9.0000	15.0000	7.0000	15.0000	18.0000	7.0000	5.0000	4.0000	11.0000	19.0000	2.0000	15.0000	15.0000	23.0000	17.0000	33.0000	19.0000	14.0000	7.0000	9.0000	16.0000	16.0000	8.0000	17.0000	11.0000	5.0000	11.0000	19.0000	12.0000	9.0000	14.0000	4.0000	15.0000	26.0000	15.0000	18.0000	18.0000	15.0000	18.0000	9.0000	9.0000	8.0000	20.0000	28.0000	20.0000	38.0000	16.0000	18.0000	15.0000	13.0000	15.0000	16.0000	24.0000	24.0000	8.0000	11.0000	12.0000	2.0000	18.0000	14.0000	28.0000	13.0000	9.0000	6.0000	44.0000	10.0000	5.0000	0.0000	1.0000	0.0000	5.0000	0.0000	0.0000	0.0000	2.0000	0.0000	0.0000	1.0000	0.0000	0.0000	1.0000	1.0000	0.0000	2.0000	0.0000	0.0000	0.0000	0.0000	0.0000	0.0000	0.0000	0.0000	0.0000	0.0000	0.0000	0.0000	0.0000	0.0000	0.0000	0.0000	0.0000	0.0000	0.0000	0.0000	0.0000	0.0000	0.0000	0.0000	0.0000	0.0000	0.0000	0.0000	0.0000	0.0000	0.0000	0.0000	0.0000	0.0000	0.0000	0.0000	0.0000	0.0000	0.0000	0.0000	0.0000	0.0000	0.0000	0.0000	0.0000	0.0000	0.0000	0.0000	0.0000	0.0000	0.0000	0.0000	0.0000	0.0000	0.0000	0.0000	0.0000	0.0000	0.0000	0.0000	0.0000	0.0000	0.0000	0.0000	0.0000	0.0000	0.0000	0.0000	0.0000	0.0000	0.0000	0.0000	0.0000	0.0000	0.0000	0.0000	0.0000	0.0000	0.0000	0.0000	0.0000	0.0000	0.0000	0.0000	0.0000	0.0000	0.0000	0.0000	0.0000	0.0000	0.0000	0.0000	0.0000	0.0000	0.0000	0.0000	0.0000	0.0000	0.0000	0.0000	0.0000	0.0000	0.0000	0.0000	0.0000	0.0000	0.0000	0.0000	0.0000	0.0000	0.0000	0.0000	0.0000	0.0000	0.0000	0.0000	0.0000	0.0000	0.0000	0.0000	0.0000	0.0000	0.0000	0.0000	0.0000	0.0000	0.0000	0.0000	0.0000	0.0000	0.0000	0.0000	0.0000	0.0000	0.0000	0.0000	0.0000	0.0000	0.0000	0.0000	0.0000	0.0000	0.0000	0.0000	0.0000	0.0000	0.0000	0.0000	0.0000	0.0000	0.0000	0.0000	0.0000	0.0000	0.0000	0.0000	0.0000	0.0000	0.0000	0.0000	0.0000	0.0000	0.0000	0.0000	0.0000	0.0000	0.0000	0.0000	0.0000	0.0000	0.0000	0.0000	0.0000	0.0000	0.0000	0.0000	0.0000	0.0000	0.0000	0.0000	0.0000	0.0000	0.0000	0.0000	0.0000	0.0000	0.0000	0.0000	0.0000	0.0000	0.0000	0.0000	0.0000	0.0000	0.0000	0.0000	0.0000	0.0000	0.0000	0.0000	0.0000	0.0000	0.0000	0.0000	0.0000	0.0000	0.0000	0.0000	0.0000	0.0000	0.0000	0.0000	0.0000	0.0000	0.0000	0.0000	0.0000	0.0000	0.0000	0.0000	0.0000	0.0000	0.0000	0.0000	0.0000	0.0000	0.0000	0.0000	0.0000	0.0000	0.0000	0.0000	0.0000	0.0000	0.0000	0.0000	0.0000	0.0000	0.0000	0.0000	0.0000	0.0000	0.0000	0.0000	0.0000	0.0000	0.0000	0.0000	0.0000	0.0000	0.0000	0.0000	0.0000	0.0000	0.0000	0.0000	0.0000	0.0000	0.0000	0.0000	0.0000	0.0000	0.0000	0.0000	0.0000	0.0000
REACTIVITY:45	0.0000	0.0000	0.0000	0.0000	0.0000	0.0000	0.0000	0.0000	0.0000	0.0000	0.0000	0.0000	0.0000	0.0000	0.0000	0.0000	0.0000	1.0000	6.0000	2.0000	4.0000	18.0000	14.0000	21.0000	7.0000	6.0000	3.0000	3.0000	11.0000	18.0000	8.0000	1.0000	3.0000	4.0000	23.0000	4.0000	8.0000	26.0000	12.0000	17.0000	8.0000	6.0000	0.0000	917.0000	0.0000	2.0000	5.0000	2.0000	7.0000	4.0000	13.0000	5.0000	1.0000	4.0000	13.0000	10.0000	11.0000	10.0000	11.0000	5.0000	27.0000	12.0000	11.0000	22.0000	10.0000	7.0000	3.0000	10.0000	5.0000	9.0000	9.0000	1.0000	11.0000	8.0000	17.0000	5.0000	2.0000	7.0000	12.0000	15.0000	9.0000	14.0000	18.0000	4.0000	12.0000	10.0000	8.0000	7.0000	3.0000	5.0000	16.0000	20.0000	8.0000	13.0000	10.0000	6.0000	3.0000	11.0000	7.0000	14.0000	6.0000	8.0000	10.0000	7.0000	20.0000	12.0000	8.0000	6.0000	8.0000	12.0000	7.0000	8.0000	20.0000	19.0000	18.0000	6.0000	9.0000	15.0000	5.0000	12.0000	6.0000	5.0000	6.0000	5.0000	12.0000	9.0000	9.0000	12.0000	12.0000	11.0000	4.0000	11.0000	6.0000	11.0000	8.0000	9.0000	13.0000	5.0000	13.0000	6.0000	11.0000	8.0000	11.0000	13.0000	14.0000	1.0000	10.0000	7.0000	3.0000	62.0000	40.0000	115.0000	33.0000	4.0000	9.0000	15.0000	14.0000	6.0000	6.0000	7.0000	19.0000	14.0000	11.0000	16.0000	14.0000	12.0000	7.0000	6.0000	9.0000	17.0000	14.0000	15.0000	20.0000	4.0000	10.0000	12.0000	9.0000	9.0000	6.0000	11.0000	10.0000	10.0000	1.0000	7.0000	12.0000	5.0000	1.0000	10.0000	14.0000	11.0000	21.0000	21.0000	2.0000	12.0000	8.0000	9.0000	8.0000	11.0000	14.0000	7.0000	8.0000	5.0000	5.0000	13.0000	10.0000	5.0000	4.0000	8.0000	20.0000	11.0000	16.0000	9.0000	8.0000	4.0000	9.0000	6.0000	3.0000	1.0000	3.0000	14.0000	1.0000	5.0000	7.0000	3.0000	4.0000	5.0000	6.0000	10.0000	28.0000	18.0000	21.0000	12.0000	23.0000	8.0000	6.0000	17.0000	16.0000	8.0000	11.0000	12.0000	4.0000	13.0000	17.0000	10.0000	12.0000	6.0000	1.0000	11.0000	28.0000	12.0000	18.0000	13.0000	14.0000	9.0000	4.0000	2.0000	13.0000	16.0000	12.0000	28.0000	14.0000	6.0000	9.0000	14.0000	15.0000	13.0000	7.0000	12.0000	13.0000	4.0000	4.0000	8.0000	9.0000	12.0000	7.0000	18.0000	12.0000	5.0000	7.0000	26.0000	8.0000	9.0000	0.0000	1.0000	0.0000	1.0000	0.0000	0.0000	0.0000	0.0000	0.0000	1.0000	0.0000	0.0000	0.0000	2.0000	1.0000	0.0000	0.0000	0.0000	0.0000	0.0000	0.0000	0.0000	0.0000	0.0000	0.0000	0.0000	0.0000	0.0000	0.0000	0.0000	0.0000	0.0000	0.0000	0.0000	0.0000	0.0000	0.0000	0.0000	0.0000	0.0000	0.0000	0.0000	0.0000	0.0000	0.0000	0.0000	0.0000	0.0000	0.0000	0.0000	0.0000	0.0000	0.0000	0.0000	0.0000	0.0000	0.0000	0.0000	0.0000	0.0000	0.0000	0.0000	0.0000	0.0000	0.0000	0.0000	0.0000	0.0000	0.0000	0.0000	0.0000	0.0000	0.0000	0.0000	0.0000	0.0000	0.0000	0.0000	0.0000	0.0000	0.0000	0.0000	0.0000	0.0000	0.0000	0.0000	0.0000	0.0000	0.0000	0.0000	0.0000	0.0000	0.0000	0.0000	0.0000	0.0000	0.0000	0.0000	0.0000	0.0000	0.0000	0.0000	0.0000	0.0000	0.0000	0.0000	0.0000	0.0000	0.0000	0.0000	0.0000	0.0000	0.0000	0.0000	0.0000	0.0000	0.0000	0.0000	0.0000	0.0000	0.0000	0.0000	0.0000	0.0000	0.0000	0.0000	0.0000	0.0000	0.0000	0.0000	0.0000	0.0000	0.0000	0.0000	0.0000	0.0000	0.0000	0.0000	0.0000	0.0000	0.0000	0.0000	0.0000	0.0000	0.0000	0.0000	0.0000	0.0000	0.0000	0.0000	0.0000	0.0000	0.0000	0.0000	0.0000	0.0000	0.0000	0.0000	0.0000	0.0000	0.0000	0.0000	0.0000	0.0000	0.0000	0.0000	0.0000	0.0000	0.0000	0.0000	0.0000	0.0000	0.0000	0.0000	0.0000	0.0000	0.0000	0.0000	0.0000	0.0000	0.0000	0.0000	0.0000	0.0000	0.0000	0.0000	0.0000	0.0000	0.0000	0.0000	0.0000	0.0000	0.0000	0.0000	0.0000	0.0000	0.0000	0.0000	0.0000	0.0000	0.0000	0.0000	0.0000	0.0000	0.0000	0.0000	0.0000	0.0000	0.0000	0.0000	0.0000	0.0000	0.0000	0.0000	0.0000	0.0000	0.0000	0.0000	0.0000	0.0000	0.0000	0.0000	0.0000	0.0000	0.0000	0.0000	0.0000	0.0000	0.0000	0.0000	0.0000	0.0000	0.0000	0.0000	0.0000	0.0000	0.0000	0.0000	0.0000	0.0000	0.0000	0.0000	0.0000	0.0000	0.0000	0.0000	0.0000	0.0000	0.0000	0.0000	0.0000	0.0000	0.0000	0.0000	0.0000	0.0000	0.0000	0.0000	0.0000	0.0000	0.0000	0.0000	0.0000	0.0000	0.0000	0.0000	0.0000	0.0000	0.0000	0.0000	0.0000	0.0000	0.0000	0.0000	0.0000	0.0000	0.0000	0.0000	0.0000	0.0000	0.0000	0.0000	0.0000
REACTIVITY:46	0.0000	0.0000	0.0000	0.0000	0.0000	0.0000	0.0000	0.0000	0.0000	0.0000	0.0000	0.0000	0.0000	0.0000	0.0000	0.0000	0.0000	0.0000	2.0000	8.0000	3.0000	15.0000	25.0000	26.0000	5.0000	0.0000	8.0000	6.0000	10.0000	22.0000	7.0000	3.0000	7.0000	6.0000	5.0000	11.0000	7.0000	12.0000	8.0000	8.0000	16.0000	3.0000	5.0000	0.0000	980.0000	0.0000	1.0000	8.0000	12.0000	9.0000	4.0000	5.0000	4.0000	9.0000	9.0000	3.0000	17.0000	16.0000	9.0000	12.0000	8.0000	5.0000	6.0000	11.0000	13.0000	8.0000	9.0000	7.0000	8.0000	17.0000	18.0000	4.0000	4.0000	5.0000	5.0000	3.0000	7.0000	9.0000	13.0000	11.0000	20.0000	17.0000	8.0000	6.0000	15.0000	8.0000	10.0000	9.0000	12.0000	11.0000	2.0000	13.0000	4.0000	13.0000	13.0000	7.0000	14.0000	13.0000	11.0000	14.0000	23.0000	16.0000	12.0000	24.0000	15.0000	6.0000	13.0000	5.0000	6.0000	5.0000	8.0000	13.0000	16.0000	8.0000	15.0000	7.0000	10.0000	15.0000	12.0000	9.0000	12.0000	12.0000	7.0000	6.0000	9.0000	23.0000	14.0000	18.0000	11.0000	12.0000	9.0000	11.0000	5.0000	16.0000	13.0000	10.0000	19.0000	5.0000	8.0000	5.0000	6.0000	3.0000	15.0000	9.0000	11.0000	5.0000	20.0000	4.0000	6.0000	43.0000	44.0000	114.0000	27.0000	10.0000	14.0000	16.0000	22.0000	3.0000	9.0000	6.0000	7.0000	6.0000	7.0000	11.0000	13.0000	9.0000	3.0000	6.0000	11.0000	11.0000	14.0000	8.0000	16.0000	16.0000	10.0000	26.0000	16.0000	11.0000	8.0000	6.0000	5.0000	7.0000	5.0000	17.0000	10.0000	8.0000	7.0000	11.0000	14.0000	4.0000	11.0000	20.0000	2.0000	15.0000	10.0000	5.0000	9.0000	13.0000	9.0000	18.0000	13.0000	2.0000	8.0000	13.0000	14.0000	4.0000	5.0000	18.0000	12.0000	8.0000	24.0000	9.0000	10.0000	3.0000	6.0000	5.0000	7.0000	5.0000	7.0000	11.0000	2.0000	4.0000	7.0000	2.0000	10.0000	1.0000	20.0000	10.0000	23.0000	14.0000	32.0000	11.0000	25.0000	12.0000	7.0000	16.0000	5.0000	11.0000	14.0000	10.0000	4.0000	10.0000	8.0000	14.0000	9.0000	10.0000	7.0000	8.0000	28.0000	15.0000	25.0000	16.0000	10.0000	18.0000	10.0000	10.0000	14.0000	9.0000	20.0000	13.0000	21.0000	14.0000	7.0000	17.0000	20.0000	17.0000	16.0000	15.0000	24.0000	8.0000	7.0000	11.0000	4.0000	9.0000	17.0000	12.0000	7.0000	3.0000	13.0000	21.0000	6.0000	5.0000	0.0000	0.0000	0.0000	0.0000	1.0000	0.0000	0.0000	0.0000	0.0000	0.0000	1.0000	0.0000	3.0000	1.0000	0.0000	0.0000	0.0000	0.0000	0.0000	0.0000	0.0000	0.0000	0.0000	0.0000	0.0000	0.0000	0.0000	0.0000	0.0000	0.0000	0.0000	0.0000	0.0000	0.0000	0.0000	0.0000	0.0000	0.0000	0.0000	0.0000	0.0000	0.0000	0.0000	0.0000	0.0000	0.0000	0.0000	0.0000	0.0000	0.0000	0.0000	0.0000	0.0000	0.0000	0.0000	0.0000	0.0000	0.0000	0.0000	0.0000	0.0000	0.0000	0.0000	0.0000	0.0000	0.0000	0.0000	0.0000	0.0000	0.0000	0.0000	0.0000	0.0000	0.0000	0.0000	0.0000	0.0000	0.0000	0.0000	0.0000	0.0000	0.0000	0.0000	0.0000	0.0000	0.0000	0.0000	0.0000	0.0000	0.0000	0.0000	0.0000	0.0000	0.0000	0.0000	0.0000	0.0000	0.0000	0.0000	0.0000	0.0000	0.0000	0.0000	0.0000	0.0000	0.0000	0.0000	0.0000	0.0000	0.0000	0.0000	0.0000	0.0000	0.0000	0.0000	0.0000	0.0000	0.0000	0.0000	0.0000	0.0000	0.0000	0.0000	0.0000	0.0000	0.0000	0.0000	0.0000	0.0000	0.0000	0.0000	0.0000	0.0000	0.0000	0.0000	0.0000	0.0000	0.0000	0.0000	0.0000	0.0000	0.0000	0.0000	0.0000	0.0000	0.0000	0.0000	0.0000	0.0000	0.0000	0.0000	0.0000	0.0000	0.0000	0.0000	0.0000	0.0000	0.0000	0.0000	0.0000	0.0000	0.0000	0.0000	0.0000	0.0000	0.0000	0.0000	0.0000	0.0000	0.0000	0.0000	0.0000	0.0000	0.0000	0.0000	0.0000	0.0000	0.0000	0.0000	0.0000	0.0000	0.0000	0.0000	0.0000	0.0000	0.0000	0.0000	0.0000	0.0000	0.0000	0.0000	0.0000	0.0000	0.0000	0.0000	0.0000	0.0000	0.0000	0.0000	0.0000	0.0000	0.0000	0.0000	0.0000	0.0000	0.0000	0.0000	0.0000	0.0000	0.0000	0.0000	0.0000	0.0000	0.0000	0.0000	0.0000	0.0000	0.0000	0.0000	0.0000	0.0000	0.0000	0.0000	0.0000	0.0000	0.0000	0.0000	0.0000	0.0000	0.0000	0.0000	0.0000	0.0000	0.0000	0.0000	0.0000	0.0000	0.0000	0.0000	0.0000	0.0000	0.0000	0.0000	0.0000	0.0000	0.0000	0.0000	0.0000	0.0000	0.0000	0.0000	0.0000	0.0000	0.0000	0.0000	0.0000	0.0000	0.0000	0.0000	0.0000	0.0000	0.0000	0.0000	0.0000	0.0000	0.0000	0.0000	0.0000	0.0000	0.0000	0.0000	0.0000	0.0000	0.0000	0.0000	0.0000	0.0000	0.0000	0.0000	0.0000	0.0000	0.0000	0.0000
REACTIVITY:47	0.0000	0.0000	0.0000	0.0000	0.0000	0.0000	0.0000	0.0000	0.0000	0.0000	0.0000	0.0000	0.0000	0.0000	0.0000	0.0000	0.0000	2.0000	5.0000	2.0000	7.0000	7.0000	10.0000	10.0000	8.0000	4.0000	3.0000	2.0000	3.0000	12.0000	1.0000	5.0000	5.0000	1.0000	1.0000	3.0000	2.0000	1.0000	15.0000	9.0000	3.0000	8.0000	6.0000	2.0000	0.0000	658.0000	0.0000	1.0000	4.0000	9.0000	4.0000	2.0000	8.0000	6.0000	3.0000	6.0000	4.0000	8.0000	18.0000	1.0000	7.0000	2.0000	6.0000	0.0000	9.0000	12.0000	2.0000	7.0000	3.0000	6.0000	8.0000	4.0000	4.0000	3.0000	5.0000	2.0000	7.0000	4.0000	5.0000	2.0000	4.0000	17.0000	8.0000	4.0000	6.0000	7.0000	12.0000	4.0000	6.0000	2.0000	8.0000	4.0000	2.0000	2.0000	2.0000	6.0000	9.0000	12.0000	19.0000	7.0000	7.0000	6.0000	4.0000	6.0000	8.0000	6.0000	11.0000	16.0000	7.0000	3.0000	4.0000	9.0000	9.0000	8.0000	7.0000	6.0000	10.0000	4.0000	5.0000	7.0000	1.0000	6.0000	4.0000	7.0000	3.0000	3.0000	4.0000	11.0000	8.0000	12.0000	8.0000	12.0000	3.0000	1.0000	10.0000	15.0000	5.0000	11.0000	1.0000	3.0000	3.0000	3.0000	1.0000	10.0000	6.0000	3.0000	4.0000	7.0000	2.0000	43.0000	38.0000	82.0000	14.0000	1.0000	6.0000	11.0000	4.0000	10.0000	2.0000	4.0000	7.0000	4.0000	6.0000	5.0000	6.0000	4.0000	3.0000	7.0000	9.0000	7.0000	8.0000	14.0000	6.0000	9.0000	10.0000	13.0000	15.0000	4.0000	15.0000	19.0000	1.0000	10.0000	3.0000	2.0000	8.0000	13.0000	1.0000	2.0000	2.0000	8.0000	8.0000	9.0000	2.0000	5.0000	2.0000	2.0000	5.0000	8.0000	5.0000	7.0000	7.0000	2.0000	4.0000	5.0000	8.0000	13.0000	10.0000	6.0000	14.0000	10.0000	4.0000	7.0000	7.0000	0.0000	3.0000	6.0000	0.0000	1.0000	6.0000	7.0000	3.0000	7.0000	1.0000	2.0000	7.0000	1.0000	6.0000	3.0000	17.0000	6.0000	11.0000	1.0000	9.0000	3.0000	6.0000	6.0000	1.0000	2.0000	7.0000	3.0000	6.0000	10.0000	3.0000	3.0000	8.0000	8.0000	9.0000	9.0000	17.0000	7.0000	12.0000	9.0000	7.0000	13.0000	4.0000	10.0000	6.0000	2.0000	14.0000	11.0000	20.0000	1.0000	14.0000	14.0000	15.0000	25.0000	13.0000	10.0000	12.0000	3.0000	8.0000	4.0000	7.0000	5.0000	18.0000	14.0000	3.0000	2.0000	0.0000	22.0000	8.0000	9.0000	0.0000	1.0000	0.0000	0.0000	0.0000	0.0000	0.0000	0.0000	0.0000	0.0000	0.0000	0.0000	0.0000	0.0000	0.0000	0.0000	0.0000	0.0000	0.0000	0.0000	0.0000	0.0000	0.0000	0.0000	0.0000	0.0000	0.0000	0.0000	0.0000	0.0000	0.0000	0.0000	0.0000	0.0000	0.0000	0.0000	0.0000	0.0000	0.0000	0.0000	0.0000	0.0000	0.0000	0.0000	0.0000	0.0000	0.0000	0.0000	0.0000	0.0000	0.0000	0.0000	0.0000	0.0000	0.0000	0.0000	0.0000	0.0000	0.0000	0.0000	0.0000	0.0000	0.0000	0.0000	0.0000	0.0000	0.0000	0.0000	0.0000	0.0000	0.0000	0.0000	0.0000	0.0000	0.0000	0.0000	0.0000	0.0000	0.0000	0.0000	0.0000	0.0000	0.0000	0.0000	0.0000	0.0000	0.0000	0.0000	0.0000	0.0000	0.0000	0.0000	0.0000	0.0000	0.0000	0.0000	0.0000	0.0000	0.0000	0.0000	0.0000	0.0000	0.0000	0.0000	0.0000	0.0000	0.0000	0.0000	0.0000	0.0000	0.0000	0.0000	0.0000	0.0000	0.0000	0.0000	0.0000	0.0000	0.0000	0.0000	0.0000	0.0000	0.0000	0.0000	0.0000	0.0000	0.0000	0.0000	0.0000	0.0000	0.0000	0.0000	0.0000	0.0000	0.0000	0.0000	0.0000	0.0000	0.0000	0.0000	0.0000	0.0000	0.0000	0.0000	0.0000	0.0000	0.0000	0.0000	0.0000	0.0000	0.0000	0.0000	0.0000	0.0000	0.0000	0.0000	0.0000	0.0000	0.0000	0.0000	0.0000	0.0000	0.0000	0.0000	0.0000	0.0000	0.0000	0.0000	0.0000	0.0000	0.0000	0.0000	0.0000	0.0000	0.0000	0.0000	0.0000	0.0000	0.0000	0.0000	0.0000	0.0000	0.0000	0.0000	0.0000	0.0000	0.0000	0.0000	0.0000	0.0000	0.0000	0.0000	0.0000	0.0000	0.0000	0.0000	0.0000	0.0000	0.0000	0.0000	0.0000	0.0000	0.0000	0.0000	0.0000	0.0000	0.0000	0.0000	0.0000	0.0000	0.0000	0.0000	0.0000	0.0000	0.0000	0.0000	0.0000	0.0000	0.0000	0.0000	0.0000	0.0000	0.0000	0.0000	0.0000	0.0000	0.0000	0.0000	0.0000	0.0000	0.0000	0.0000	0.0000	0.0000	0.0000	0.0000	0.0000	0.0000	0.0000	0.0000	0.0000	0.0000	0.0000	0.0000	0.0000	0.0000	0.0000	0.0000	0.0000	0.0000	0.0000	0.0000	0.0000	0.0000	0.0000	0.0000	0.0000	0.0000	0.0000	0.0000	0.0000	0.0000	0.0000	0.0000	0.0000	0.0000	0.0000	0.0000	0.0000	0.0000	0.0000	0.0000	0.0000	0.0000	0.0000	0.0000	0.0000	0.0000	0.0000	0.0000	0.0000	0.0000	0.0000
REACTIVITY:48	0.0000	0.0000	0.0000	0.0000	0.0000	0.0000	0.0000	0.0000	0.0000	0.0000	0.0000	0.0000	0.0000	0.0000	0.0000	0.0000	0.0000	0.0000	14.0000	1.0000	3.0000	2.0000	21.0000	17.0000	7.0000	5.0000	4.0000	6.0000	17.0000	16.0000	5.0000	8.0000	7.0000	10.0000	2.0000	5.0000	6.0000	2.0000	6.0000	5.0000	10.0000	14.0000	11.0000	5.0000	1.0000	0.0000	891.0000	0.0000	8.0000	7.0000	5.0000	5.0000	7.0000	7.0000	7.0000	9.0000	14.0000	7.0000	6.0000	5.0000	15.0000	4.0000	8.0000	6.0000	5.0000	6.0000	5.0000	6.0000	3.0000	10.0000	7.0000	4.0000	6.0000	2.0000	4.0000	3.0000	11.0000	2.0000	5.0000	14.0000	12.0000	9.0000	6.0000	7.0000	9.0000	8.0000	12.0000	9.0000	6.0000	18.0000	9.0000	9.0000	9.0000	10.0000	9.0000	0.0000	10.0000	12.0000	9.0000	13.0000	10.0000	11.0000	4.0000	2.0000	14.0000	6.0000	5.0000	5.0000	8.0000	10.0000	2.0000	5.0000	4.0000	7.0000	12.0000	8.0000	7.0000	11.0000	9.0000	8.0000	3.0000	8.0000	5.0000	8.0000	4.0000	13.0000	10.0000	5.0000	12.0000	6.0000	7.0000	10.0000	6.0000	13.0000	4.0000	7.0000	1.0000	5.0000	3.0000	3.0000	5.0000	3.0000	5.0000	7.0000	6.0000	6.0000	5.0000	7.0000	1.0000	47.0000	52.0000	112.0000	38.0000	11.0000	2.0000	2.0000	8.0000	0.0000	3.0000	5.0000	18.0000	9.0000	9.0000	10.0000	13.0000	6.0000	9.0000	5.0000	12.0000	14.0000	13.0000	14.0000	9.0000	6.0000	6.0000	15.0000	14.0000	7.0000	1.0000	9.0000	9.0000	13.0000	5.0000	3.0000	10.0000	12.0000	6.0000	3.0000	2.0000	14.0000	5.0000	16.0000	3.0000	14.0000	13.0000	12.0000	7.0000	7.0000	9.0000	12.0000	5.0000	19.0000	7.0000	15.0000	4.0000	11.0000	0.0000	8.0000	12.0000	14.0000	12.0000	3.0000	2.0000	5.0000	7.0000	10.0000	6.0000	3.0000	10.0000	10.0000	7.0000	17.0000	6.0000	1.0000	7.0000	3.0000	6.0000	17.0000	20.0000	12.0000	23.0000	6.0000	25.0000	9.0000	5.0000	25.0000	14.0000	16.0000	4.0000	5.0000	1.0000	7.0000	5.0000	13.0000	8.0000	14.0000	3.0000	16.0000	15.0000	12.0000	15.0000	16.0000	23.0000	3.0000	14.0000	12.0000	12.0000	11.0000	25.0000	18.0000	16.0000	22.0000	8.0000	11.0000	12.0000	20.0000	19.0000	17.0000	10.0000	1.0000	9.0000	5.0000	2.0000	9.0000	17.0000	19.0000	7.0000	9.0000	2.0000	17.0000	11.0000	5.0000	0.0000	1.0000	0.0000	0.0000	0.0000	0.0000	0.0000	2.0000	0.0000	0.0000	0.0000	0.0000	1.0000	0.0000	0.0000	0.0000	0.0000	0.0000	0.0000	0.0000	0.0000	0.0000	0.0000	0.0000	0.0000	0.0000	0.0000	0.0000	0.0000	0.0000	0.0000	0.0000	0.0000	0.0000	0.0000	0.0000	0.0000	0.0000	0.0000	0.0000	0.0000	0.0000	0.0000	0.0000	0.0000	0.0000	0.0000	0.0000	0.0000	0.0000	0.0000	0.0000	0.0000	0.0000	0.0000	0.0000	0.0000	0.0000	0.0000	0.0000	0.0000	0.0000	0.0000	0.0000	0.0000	0.0000	0.0000	0.0000	0.0000	0.0000	0.0000	0.0000	0.0000	0.0000	0.0000	0.0000	0.0000	0.0000	0.0000	0.0000	0.0000	0.0000	0.0000	0.0000	0.0000	0.0000	0.0000	0.0000	0.0000	0.0000	0.0000	0.0000	0.0000	0.0000	0.0000	0.0000	0.0000	0.0000	0.0000	0.0000	0.0000	0.0000	0.0000	0.0000	0.0000	0.0000	0.0000	0.0000	0.0000	0.0000	0.0000	0.0000	0.0000	0.0000	0.0000	0.0000	0.0000	0.0000	0.0000	0.0000	0.0000	0.0000	0.0000	0.0000	0.0000	0.0000	0.0000	0.0000	0.0000	0.0000	0.0000	0.0000	0.0000	0.0000	0.0000	0.0000	0.0000	0.0000	0.0000	0.0000	0.0000	0.0000	0.0000	0.0000	0.0000	0.0000	0.0000	0.0000	0.0000	0.0000	0.0000	0.0000	0.0000	0.0000	0.0000	0.0000	0.0000	0.0000	0.0000	0.0000	0.0000	0.0000	0.0000	0.0000	0.0000	0.0000	0.0000	0.0000	0.0000	0.0000	0.0000	0.0000	0.0000	0.0000	0.0000	0.0000	0.0000	0.0000	0.0000	0.0000	0.0000	0.0000	0.0000	0.0000	0.0000	0.0000	0.0000	0.0000	0.0000	0.0000	0.0000	0.0000	0.0000	0.0000	0.0000	0.0000	0.0000	0.0000	0.0000	0.0000	0.0000	0.0000	0.0000	0.0000	0.0000	0.0000	0.0000	0.0000	0.0000	0.0000	0.0000	0.0000	0.0000	0.0000	0.0000	0.0000	0.0000	0.0000	0.0000	0.0000	0.0000	0.0000	0.0000	0.0000	0.0000	0.0000	0.0000	0.0000	0.0000	0.0000	0.0000	0.0000	0.0000	0.0000	0.0000	0.0000	0.0000	0.0000	0.0000	0.0000	0.0000	0.0000	0.0000	0.0000	0.0000	0.0000	0.0000	0.0000	0.0000	0.0000	0.0000	0.0000	0.0000	0.0000	0.0000	0.0000	0.0000	0.0000	0.0000	0.0000	0.0000	0.0000	0.0000	0.0000	0.0000	0.0000	0.0000	0.0000	0.0000	0.0000	0.0000	0.0000	0.0000	0.0000	0.0000	0.0000	0.0000	0.0000	0.0000	0.0000	0.0000	0.0000	0.0000
REACTIVITY:49	0.0000	0.0000	0.0000	0.0000	0.0000	0.0000	0.0000	0.0000	0.0000	0.0000	0.0000	0.0000	0.0000	0.0000	0.0000	0.0000	0.0000	1.0000	13.0000	7.0000	3.0000	10.0000	24.0000	13.0000	6.0000	8.0000	6.0000	7.0000	8.0000	27.0000	8.0000	10.0000	13.0000	8.0000	21.0000	7.0000	7.0000	13.0000	28.0000	8.0000	20.0000	13.0000	19.0000	2.0000	8.0000	1.0000	0.0000	1436.0000	0.0000	6.0000	8.0000	2.0000	6.0000	10.0000	6.0000	10.0000	27.0000	5.0000	5.0000	8.0000	22.0000	19.0000	12.0000	11.0000	15.0000	13.0000	9.0000	9.0000	5.0000	14.0000	10.0000	7.0000	11.0000	17.0000	19.0000	11.0000	14.0000	10.0000	20.0000	13.0000	19.0000	17.0000	7.0000	11.0000	35.0000	13.0000	18.0000	15.0000	10.0000	12.0000	12.0000	16.0000	7.0000	7.0000	17.0000	8.0000	12.0000	6.0000	7.0000	19.0000	13.0000	11.0000	15.0000	20.0000	15.0000	8.0000	14.0000	16.0000	18.0000	18.0000	12.0000	8.0000	13.0000	10.0000	17.0000	10.0000	19.0000	11.0000	10.0000	16.0000	16.0000	19.0000	4.0000	8.0000	12.0000	11.0000	14.0000	11.0000	19.0000	14.0000	13.0000	17.0000	14.0000	14.0000	14.0000	15.0000	9.0000	7.0000	13.0000	7.0000	16.0000	11.0000	18.0000	19.0000	17.0000	5.0000	8.0000	5.0000	9.0000	61.0000	55.0000	147.0000	36.0000	12.0000	13.0000	19.0000	14.0000	6.0000	8.0000	8.0000	10.0000	16.0000	18.0000	21.0000	20.0000	14.0000	10.0000	13.0000	14.0000	16.0000	20.0000	11.0000	20.0000	9.0000	5.0000	35.0000	22.0000	28.0000	13.0000	23.0000	24.0000	10.0000	11.0000	7.0000	11.0000	4.0000	13.0000	10.0000	15.0000	16.0000	19.0000	13.0000	5.0000	28.0000	4.0000	12.0000	9.0000	19.0000	18.0000	19.0000	8.0000	7.0000	11.0000	24.0000	16.0000	14.0000	11.0000	9.0000	26.0000	16.0000	17.0000	8.0000	8.0000	14.0000	14.0000	5.0000	9.0000	13.0000	4.0000	39.0000	8.0000	7.0000	12.0000	5.0000	18.0000	7.0000	12.0000	10.0000	31.0000	13.0000	42.0000	15.0000	19.0000	13.0000	7.0000	21.0000	17.0000	12.0000	21.0000	9.0000	6.0000	18.0000	27.0000	4.0000	14.0000	21.0000	10.0000	16.0000	16.0000	25.0000	34.0000	17.0000	27.0000	17.0000	7.0000	17.0000	32.0000	27.0000	31.0000	10.0000	52.0000	21.0000	14.0000	16.0000	24.0000	37.0000	19.0000	36.0000	18.0000	8.0000	5.0000	16.0000	4.0000	15.0000	14.0000	24.0000	21.0000	11.0000	7.0000	41.0000	19.0000	6.0000	0.0000	0.0000	0.0000	0.0000	0.0000	0.0000	0.0000	1.0000	0.0000	1.0000	0.0000	6.0000	2.0000	3.0000	0.0000	0.0000	2.0000	0.0000	0.0000	0.0000	0.0000	0.0000	0.0000	0.0000	0.0000	0.0000	0.0000	0.0000	0.0000	0.0000	0.0000	0.0000	0.0000	0.0000	0.0000	0.0000	0.0000	0.0000	0.0000	0.0000	0.0000	0.0000	0.0000	0.0000	0.0000	0.0000	0.0000	0.0000	0.0000	0.0000	0.0000	0.0000	0.0000	0.0000	0.0000	0.0000	0.0000	0.0000	0.0000	0.0000	0.0000	0.0000	0.0000	0.0000	0.0000	0.0000	0.0000	0.0000	0.0000	0.0000	0.0000	0.0000	0.0000	0.0000	0.0000	0.0000	0.0000	0.0000	0.0000	0.0000	0.0000	0.0000	0.0000	0.0000	0.0000	0.0000	0.0000	0.0000	0.0000	0.0000	0.0000	0.0000	0.0000	0.0000	0.0000	0.0000	0.0000	0.0000	0.0000	0.0000	0.0000	0.0000	0.0000	0.0000	0.0000	0.0000	0.0000	0.0000	0.0000	0.0000	0.0000	0.0000	0.0000	0.0000	0.0000	0.0000	0.0000	0.0000	0.0000	0.0000	0.0000	0.0000	0.0000	0.0000	0.0000	0.0000	0.0000	0.0000	0.0000	0.0000	0.0000	0.0000	0.0000	0.0000	0.0000	0.0000	0.0000	0.0000	0.0000	0.0000	0.0000	0.0000	0.0000	0.0000	0.0000	0.0000	0.0000	0.0000	0.0000	0.0000	0.0000	0.0000	0.0000	0.0000	0.0000	0.0000	0.0000	0.0000	0.0000	0.0000	0.0000	0.0000	0.0000	0.0000	0.0000	0.0000	0.0000	0.0000	0.0000	0.0000	0.0000	0.0000	0.0000	0.0000	0.0000	0.0000	0.0000	0.0000	0.0000	0.0000	0.0000	0.0000	0.0000	0.0000	0.0000	0.0000	0.0000	0.0000	0.0000	0.0000	0.0000	0.0000	0.0000	0.0000	0.0000	0.0000	0.0000	0.0000	0.0000	0.0000	0.0000	0.0000	0.0000	0.0000	0.0000	0.0000	0.0000	0.0000	0.0000	0.0000	0.0000	0.0000	0.0000	0.0000	0.0000	0.0000	0.0000	0.0000	0.0000	0.0000	0.0000	0.0000	0.0000	0.0000	0.0000	0.0000	0.0000	0.0000	0.0000	0.0000	0.0000	0.0000	0.0000	0.0000	0.0000	0.0000	0.0000	0.0000	0.0000	0.0000	0.0000	0.0000	0.0000	0.0000	0.0000	0.0000	0.0000	0.0000	0.0000	0.0000	0.0000	0.0000	0.0000	0.0000	0.0000	0.0000	0.0000	0.0000	0.0000	0.0000	0.0000	0.0000	0.0000	0.0000	0.0000	0.0000	0.0000	0.0000	0.0000	0.0000	0.0000	0.0000	0.0000	0.0000	0.0000	0.0000	0.0000	0.0000	0.0000	0.0000	0.0000	0.0000	0.0000
REACTIVITY:50	0.0000	0.0000	0.0000	0.0000	0.0000	0.0000	0.0000	0.0000	0.0000	0.0000	0.0000	0.0000	0.0000	0.0000	0.0000	0.0000	0.0000	2.0000	17.0000	9.0000	15.0000	20.0000	14.0000	19.0000	10.0000	10.0000	6.0000	6.0000	11.0000	29.0000	6.0000	5.0000	6.0000	8.0000	9.0000	8.0000	10.0000	16.0000	27.0000	14.0000	12.0000	9.0000	6.0000	7.0000	12.0000	4.0000	8.0000	0.0000	1160.0000	0.0000	12.0000	2.0000	6.0000	14.0000	4.0000	7.0000	13.0000	14.0000	11.0000	4.0000	13.0000	16.0000	8.0000	20.0000	16.0000	4.0000	10.0000	14.0000	11.0000	11.0000	13.0000	4.0000	5.0000	9.0000	9.0000	2.0000	14.0000	9.0000	12.0000	14.0000	15.0000	18.0000	20.0000	12.0000	20.0000	22.0000	24.0000	6.0000	14.0000	11.0000	15.0000	19.0000	11.0000	16.0000	9.0000	6.0000	4.0000	14.0000	12.0000	16.0000	10.0000	8.0000	14.0000	10.0000	14.0000	4.0000	12.0000	18.0000	16.0000	6.0000	16.0000	12.0000	16.0000	22.0000	14.0000	19.0000	27.0000	16.0000	20.0000	20.0000	8.0000	23.0000	7.0000	10.0000	13.0000	13.0000	7.0000	15.0000	19.0000	19.0000	10.0000	11.0000	10.0000	16.0000	10.0000	14.0000	10.0000	6.0000	14.0000	9.0000	7.0000	4.0000	11.0000	9.0000	13.0000	5.0000	14.0000	4.0000	17.0000	58.0000	60.0000	132.0000	39.0000	18.0000	9.0000	13.0000	14.0000	7.0000	4.0000	7.0000	13.0000	9.0000	8.0000	13.0000	12.0000	10.0000	17.0000	10.0000	10.0000	22.0000	17.0000	6.0000	26.0000	6.0000	10.0000	18.0000	13.0000	15.0000	8.0000	21.0000	7.0000	13.0000	2.0000	4.0000	10.0000	18.0000	5.0000	6.0000	10.0000	13.0000	7.0000	15.0000	6.0000	25.0000	9.0000	12.0000	11.0000	13.0000	8.0000	8.0000	11.0000	4.0000	19.0000	13.0000	14.0000	14.0000	6.0000	10.0000	11.0000	11.0000	12.0000	11.0000	13.0000	5.0000	15.0000	8.0000	15.0000	2.0000	9.0000	17.0000	9.0000	8.0000	14.0000	4.0000	9.0000	8.0000	13.0000	11.0000	20.0000	11.0000	33.0000	15.0000	17.0000	4.0000	10.0000	19.0000	13.0000	18.0000	12.0000	8.0000	7.0000	16.0000	11.0000	11.0000	10.0000	13.0000	14.0000	9.0000	20.0000	23.0000	19.0000	18.0000	20.0000	13.0000	8.0000	22.0000	8.0000	17.0000	20.0000	23.0000	37.0000	19.0000	15.0000	16.0000	8.0000	26.0000	14.0000	30.0000	15.0000	10.0000	13.0000	10.0000	9.0000	11.0000	22.0000	21.0000	21.0000	7.0000	6.0000	29.0000	15.0000	5.0000	0.0000	0.0000	0.0000	1.0000	0.0000	0.0000	1.0000	0.0000	0.0000	0.0000	2.0000	0.0000	0.0000	1.0000	0.0000	2.0000	2.0000	0.0000	0.0000	0.0000	0.0000	0.0000	0.0000	0.0000	0.0000	0.0000	0.0000	0.0000	0.0000	0.0000	0.0000	0.0000	0.0000	0.0000	0.0000	0.0000	0.0000	0.0000	0.0000	0.0000	0.0000	0.0000	0.0000	0.0000	0.0000	0.0000	0.0000	0.0000	0.0000	0.0000	0.0000	0.0000	0.0000	0.0000	0.0000	0.0000	0.0000	0.0000	0.0000	0.0000	0.0000	0.0000	0.0000	0.0000	0.0000	0.0000	0.0000	0.0000	0.0000	0.0000	0.0000	0.0000	0.0000	0.0000	0.0000	0.0000	0.0000	0.0000	0.0000	0.0000	0.0000	0.0000	0.0000	0.0000	0.0000	0.0000	0.0000	0.0000	0.0000	0.0000	0.0000	0.0000	0.0000	0.0000	0.0000	0.0000	0.0000	0.0000	0.0000	0.0000	0.0000	0.0000	0.0000	0.0000	0.0000	0.0000	0.0000	0.0000	0.0000	0.0000	0.0000	0.0000	0.0000	0.0000	0.0000	0.0000	0.0000	0.0000	0.0000	0.0000	0.0000	0.0000	0.0000	0.0000	0.0000	0.0000	0.0000	0.0000	0.0000	0.0000	0.0000	0.0000	0.0000	0.0000	0.0000	0.0000	0.0000	0.0000	0.0000	0.0000	0.0000	0.0000	0.0000	0.0000	0.0000	0.0000	0.0000	0.0000	0.0000	0.0000	0.0000	0.0000	0.0000	0.0000	0.0000	0.0000	0.0000	0.0000	0.0000	0.0000	0.0000	0.0000	0.0000	0.0000	0.0000	0.0000	0.0000	0.0000	0.0000	0.0000	0.0000	0.0000	0.0000	0.0000	0.0000	0.0000	0.0000	0.0000	0.0000	0.0000	0.0000	0.0000	0.0000	0.0000	0.0000	0.0000	0.0000	0.0000	0.0000	0.0000	0.0000	0.0000	0.0000	0.0000	0.0000	0.0000	0.0000	0.0000	0.0000	0.0000	0.0000	0.0000	0.0000	0.0000	0.0000	0.0000	0.0000	0.0000	0.0000	0.0000	0.0000	0.0000	0.0000	0.0000	0.0000	0.0000	0.0000	0.0000	0.0000	0.0000	0.0000	0.0000	0.0000	0.0000	0.0000	0.0000	0.0000	0.0000	0.0000	0.0000	0.0000	0.0000	0.0000	0.0000	0.0000	0.0000	0.0000	0.0000	0.0000	0.0000	0.0000	0.0000	0.0000	0.0000	0.0000	0.0000	0.0000	0.0000	0.0000	0.0000	0.0000	0.0000	0.0000	0.0000	0.0000	0.0000	0.0000	0.0000	0.0000	0.0000	0.0000	0.0000	0.0000	0.0000	0.0000	0.0000	0.0000	0.0000	0.0000	0.0000	0.0000	0.0000	0.0000	0.0000	0.0000	0.0000	0.0000	0.0000	0.0000	0.0000	0.0000	0.0000	0.0000
REACTIVITY:51	0.0000	0.0000	0.0000	0.0000	0.0000	0.0000	0.0000	0.0000	0.0000	0.0000	0.0000	0.0000	0.0000	0.0000	0.0000	0.0000	0.0000	1.0000	5.0000	2.0000	2.0000	8.0000	15.0000	15.0000	6.0000	10.0000	8.0000	7.0000	5.0000	26.0000	5.0000	3.0000	10.0000	7.0000	5.0000	9.0000	15.0000	7.0000	15.0000	10.0000	15.0000	4.0000	5.0000	4.0000	9.0000	9.0000	7.0000	6.0000	0.0000	975.0000	0.0000	6.0000	7.0000	9.0000	16.0000	8.0000	14.0000	5.0000	3.0000	1.0000	19.0000	12.0000	3.0000	13.0000	11.0000	4.0000	10.0000	10.0000	6.0000	11.0000	14.0000	4.0000	18.0000	9.0000	6.0000	3.0000	0.0000	11.0000	2.0000	14.0000	6.0000	17.0000	14.0000	15.0000	16.0000	16.0000	18.0000	6.0000	14.0000	5.0000	8.0000	9.0000	9.0000	7.0000	9.0000	11.0000	15.0000	14.0000	17.0000	15.0000	11.0000	4.0000	6.0000	10.0000	8.0000	13.0000	10.0000	6.0000	7.0000	6.0000	17.0000	2.0000	19.0000	8.0000	5.0000	12.0000	7.0000	14.0000	4.0000	10.0000	3.0000	16.0000	0.0000	7.0000	7.0000	14.0000	6.0000	17.0000	5.0000	8.0000	4.0000	14.0000	11.0000	12.0000	7.0000	12.0000	2.0000	8.0000	4.0000	8.0000	9.0000	7.0000	12.0000	15.0000	9.0000	4.0000	4.0000	4.0000	9.0000	36.0000	71.0000	118.0000	40.0000	12.0000	14.0000	10.0000	8.0000	6.0000	8.0000	14.0000	20.0000	13.0000	4.0000	9.0000	4.0000	11.0000	2.0000	7.0000	14.0000	8.0000	11.0000	8.0000	27.0000	4.0000	5.0000	32.0000	6.0000	11.0000	2.0000	20.0000	10.0000	8.0000	12.0000	12.0000	3.0000	17.0000	9.0000	13.0000	6.0000	15.0000	11.0000	9.0000	7.0000	17.0000	8.0000	13.0000	7.0000	13.0000	8.0000	12.0000	5.0000	7.0000	7.0000	16.0000	5.0000	11.0000	3.0000	6.0000	24.0000	9.0000	23.0000	17.0000	3.0000	9.0000	10.0000	14.0000	7.0000	2.0000	7.0000	5.0000	4.0000	12.0000	11.0000	2.0000	9.0000	8.0000	17.0000	4.0000	23.0000	9.0000	27.0000	8.0000	17.0000	8.0000	6.0000	15.0000	21.0000	11.0000	12.0000	5.0000	1.0000	7.0000	7.0000	15.0000	15.0000	4.0000	3.0000	6.0000	19.0000	17.0000	22.0000	25.0000	6.0000	5.0000	5.0000	9.0000	10.0000	17.0000	31.0000	7.0000	37.0000	15.0000	8.0000	13.0000	15.0000	15.0000	13.0000	34.0000	17.0000	3.0000	4.0000	10.0000	2.0000	5.0000	25.0000	18.0000	5.0000	7.0000	10.0000	26.0000	13.0000	2.0000	0.0000	0.0000	0.0000	0.0000	0.0000	0.0000	0.0000	0.0000	0.0000	1.0000	1.0000	0.0000	0.0000	1.0000	0.0000	0.0000	1.0000	0.0000	0.0000	0.0000	0.0000	0.0000	0.0000	0.0000	0.0000	0.0000	0.0000	0.0000	0.0000	0.0000	0.0000	0.0000	0.0000	0.0000	0.0000	0.0000	0.0000	0.0000	0.0000	0.0000	0.0000	0.0000	0.0000	0.0000	0.0000	0.0000	0.0000	0.0000	0.0000	0.0000	0.0000	0.0000	0.0000	0.0000	0.0000	0.0000	0.0000	0.0000	0.0000	0.0000	0.0000	0.0000	0.0000	0.0000	0.0000	0.0000	0.0000	0.0000	0.0000	0.0000	0.0000	0.0000	0.0000	0.0000	0.0000	0.0000	0.0000	0.0000	0.0000	0.0000	0.0000	0.0000	0.0000	0.0000	0.0000	0.0000	0.0000	0.0000	0.0000	0.0000	0.0000	0.0000	0.0000	0.0000	0.0000	0.0000	0.0000	0.0000	0.0000	0.0000	0.0000	0.0000	0.0000	0.0000	0.0000	0.0000	0.0000	0.0000	0.0000	0.0000	0.0000	0.0000	0.0000	0.0000	0.0000	0.0000	0.0000	0.0000	0.0000	0.0000	0.0000	0.0000	0.0000	0.0000	0.0000	0.0000	0.0000	0.0000	0.0000	0.0000	0.0000	0.0000	0.0000	0.0000	0.0000	0.0000	0.0000	0.0000	0.0000	0.0000	0.0000	0.0000	0.0000	0.0000	0.0000	0.0000	0.0000	0.0000	0.0000	0.0000	0.0000	0.0000	0.0000	0.0000	0.0000	0.0000	0.0000	0.0000	0.0000	0.0000	0.0000	0.0000	0.0000	0.0000	0.0000	0.0000	0.0000	0.0000	0.0000	0.0000	0.0000	0.0000	0.0000	0.0000	0.0000	0.0000	0.0000	0.0000	0.0000	0.0000	0.0000	0.0000	0.0000	0.0000	0.0000	0.0000	0.0000	0.0000	0.0000	0.0000	0.0000	0.0000	0.0000	0.0000	0.0000	0.0000	0.0000	0.0000	0.0000	0.0000	0.0000	0.0000	0.0000	0.0000	0.0000	0.0000	0.0000	0.0000	0.0000	0.0000	0.0000	0.0000	0.0000	0.0000	0.0000	0.0000	0.0000	0.0000	0.0000	0.0000	0.0000	0.0000	0.0000	0.0000	0.0000	0.0000	0.0000	0.0000	0.0000	0.0000	0.0000	0.0000	0.0000	0.0000	0.0000	0.0000	0.0000	0.0000	0.0000	0.0000	0.0000	0.0000	0.0000	0.0000	0.0000	0.0000	0.0000	0.0000	0.0000	0.0000	0.0000	0.0000	0.0000	0.0000	0.0000	0.0000	0.0000	0.0000	0.0000	0.0000	0.0000	0.0000	0.0000	0.0000	0.0000	0.0000	0.0000	0.0000	0.0000	0.0000	0.0000	0.0000	0.0000	0.0000	0.0000	0.0000	0.0000	0.0000	0.0000	0.0000	0.0000	0.0000	0.0000
REACTIVITY:52	0.0000	0.0000	0.0000	0.0000	0.0000	0.0000	0.0000	0.0000	0.0000	0.0000	0.0000	0.0000	0.0000	0.0000	0.0000	0.0000	0.0000	0.0000	14.0000	3.0000	3.0000	3.0000	9.0000	15.0000	4.0000	3.0000	4.0000	2.0000	5.0000	15.0000	4.0000	1.0000	7.0000	10.0000	4.0000	6.0000	8.0000	6.0000	13.0000	5.0000	5.0000	3.0000	13.0000	13.0000	4.0000	4.0000	5.0000	8.0000	12.0000	0.0000	691.0000	0.0000	6.0000	3.0000	4.0000	2.0000	5.0000	2.0000	7.0000	4.0000	4.0000	4.0000	8.0000	9.0000	3.0000	1.0000	2.0000	13.0000	12.0000	7.0000	6.0000	0.0000	0.0000	3.0000	5.0000	0.0000	1.0000	3.0000	10.0000	14.0000	16.0000	15.0000	7.0000	7.0000	11.0000	5.0000	10.0000	2.0000	8.0000	7.0000	5.0000	12.0000	10.0000	4.0000	16.0000	6.0000	10.0000	6.0000	7.0000	11.0000	11.0000	5.0000	7.0000	4.0000	8.0000	4.0000	22.0000	9.0000	0.0000	5.0000	11.0000	11.0000	4.0000	6.0000	10.0000	1.0000	8.0000	18.0000	13.0000	14.0000	6.0000	10.0000	3.0000	2.0000	1.0000	11.0000	6.0000	6.0000	9.0000	6.0000	3.0000	6.0000	5.0000	6.0000	8.0000	6.0000	6.0000	5.0000	6.0000	2.0000	6.0000	8.0000	4.0000	7.0000	15.0000	7.0000	7.0000	5.0000	12.0000	50.0000	42.0000	73.0000	25.0000	9.0000	13.0000	7.0000	5.0000	9.0000	9.0000	7.0000	4.0000	7.0000	4.0000	5.0000	3.0000	2.0000	1.0000	5.0000	11.0000	9.0000	4.0000	5.0000	12.0000	0.0000	4.0000	9.0000	10.0000	15.0000	6.0000	15.0000	9.0000	6.0000	4.0000	10.0000	5.0000	2.0000	7.0000	2.0000	9.0000	9.0000	12.0000	13.0000	7.0000	7.0000	3.0000	7.0000	9.0000	12.0000	13.0000	4.0000	13.0000	6.0000	6.0000	11.0000	5.0000	4.0000	0.0000	6.0000	9.0000	9.0000	14.0000	4.0000	3.0000	4.0000	3.0000	10.0000	9.0000	2.0000	3.0000	7.0000	1.0000	5.0000	3.0000	1.0000	0.0000	5.0000	4.0000	7.0000	16.0000	4.0000	18.0000	6.0000	13.0000	15.0000	2.0000	11.0000	6.0000	8.0000	9.0000	8.0000	2.0000	12.0000	6.0000	8.0000	12.0000	9.0000	4.0000	9.0000	16.0000	11.0000	19.0000	13.0000	10.0000	10.0000	4.0000	0.0000	9.0000	12.0000	12.0000	11.0000	15.0000	8.0000	5.0000	13.0000	14.0000	11.0000	7.0000	19.0000	13.0000	5.0000	12.0000	6.0000	0.0000	12.0000	7.0000	6.0000	4.0000	6.0000	3.0000	18.0000	9.0000	5.0000	0.0000	0.0000	0.0000	0.0000	0.0000	0.0000	0.0000	0.0000	0.0000	0.0000	1.0000	0.0000	0.0000	2.0000	0.0000	1.0000	0.0000	0.0000	0.0000	0.0000	0.0000	0.0000	0.0000	0.0000	0.0000	0.0000	0.0000	0.0000	0.0000	0.0000	0.0000	0.0000	0.0000	0.0000	0.0000	0.0000	0.0000	0.0000	0.0000	0.0000	0.0000	0.0000	0.0000	0.0000	0.0000	0.0000	0.0000	0.0000	0.0000	0.0000	0.0000	0.0000	0.0000	0.0000	0.0000	0.0000	0.0000	0.0000	0.0000	0.0000	0.0000	0.0000	0.0000	0.0000	0.0000	0.0000	0.0000	0.0000	0.0000	0.0000	0.0000	0.0000	0.0000	0.0000	0.0000	0.0000	0.0000	0.0000	0.0000	0.0000	0.0000	0.0000	0.0000	0.0000	0.0000	0.0000	0.0000	0.0000	0.0000	0.0000	0.0000	0.0000	0.0000	0.0000	0.0000	0.0000	0.0000	0.0000	0.0000	0.0000	0.0000	0.0000	0.0000	0.0000	0.0000	0.0000	0.0000	0.0000	0.0000	0.0000	0.0000	0.0000	0.0000	0.0000	0.0000	0.0000	0.0000	0.0000	0.0000	0.0000	0.0000	0.0000	0.0000	0.0000	0.0000	0.0000	0.0000	0.0000	0.0000	0.0000	0.0000	0.0000	0.0000	0.0000	0.0000	0.0000	0.0000	0.0000	0.0000	0.0000	0.0000	0.0000	0.0000	0.0000	0.0000	0.0000	0.0000	0.0000	0.0000	0.0000	0.0000	0.0000	0.0000	0.0000	0.0000	0.0000	0.0000	0.0000	0.0000	0.0000	0.0000	0.0000	0.0000	0.0000	0.0000	0.0000	0.0000	0.0000	0.0000	0.0000	0.0000	0.0000	0.0000	0.0000	0.0000	0.0000	0.0000	0.0000	0.0000	0.0000	0.0000	0.0000	0.0000	0.0000	0.0000	0.0000	0.0000	0.0000	0.0000	0.0000	0.0000	0.0000	0.0000	0.0000	0.0000	0.0000	0.0000	0.0000	0.0000	0.0000	0.0000	0.0000	0.0000	0.0000	0.0000	0.0000	0.0000	0.0000	0.0000	0.0000	0.0000	0.0000	0.0000	0.0000	0.0000	0.0000	0.0000	0.0000	0.0000	0.0000	0.0000	0.0000	0.0000	0.0000	0.0000	0.0000	0.0000	0.0000	0.0000	0.0000	0.0000	0.0000	0.0000	0.0000	0.0000	0.0000	0.0000	0.0000	0.0000	0.0000	0.0000	0.0000	0.0000	0.0000	0.0000	0.0000	0.0000	0.0000	0.0000	0.0000	0.0000	0.0000	0.0000	0.0000	0.0000	0.0000	0.0000	0.0000	0.0000	0.0000	0.0000	0.0000	0.0000	0.0000	0.0000	0.0000	0.0000	0.0000	0.0000	0.0000	0.0000	0.0000	0.0000	0.0000	0.0000	0.0000	0.0000	0.0000	0.0000	0.0000	0.0000	0.0000	0.0000
REACTIVITY:53	0.0000	0.0000	0.0000	0.0000	0.0000	0.0000	0.0000	0.0000	0.0000	0.0000	0.0000	0.0000	0.0000	0.0000	0.0000	0.0000	0.0000	1.0000	13.0000	8.0000	5.0000	8.0000	10.0000	14.0000	2.0000	1.0000	4.0000	3.0000	1.0000	15.0000	4.0000	6.0000	4.0000	13.0000	4.0000	5.0000	5.0000	13.0000	13.0000	5.0000	13.0000	3.0000	9.0000	5.0000	5.0000	2.0000	5.0000	2.0000	2.0000	6.0000	0.0000	696.0000	0.0000	2.0000	2.0000	5.0000	9.0000	3.0000	6.0000	3.0000	14.0000	5.0000	3.0000	8.0000	9.0000	3.0000	5.0000	4.0000	6.0000	4.0000	8.0000	5.0000	2.0000	6.0000	7.0000	0.0000	3.0000	1.0000	11.0000	6.0000	6.0000	9.0000	3.0000	7.0000	11.0000	4.0000	9.0000	7.0000	7.0000	10.0000	6.0000	12.0000	6.0000	4.0000	11.0000	3.0000	9.0000	13.0000	7.0000	9.0000	8.0000	8.0000	5.0000	7.0000	7.0000	9.0000	4.0000	8.0000	1.0000	6.0000	5.0000	8.0000	5.0000	14.0000	12.0000	11.0000	10.0000	5.0000	2.0000	17.0000	3.0000	5.0000	5.0000	7.0000	9.0000	7.0000	11.0000	8.0000	6.0000	11.0000	7.0000	2.0000	5.0000	9.0000	7.0000	11.0000	12.0000	8.0000	6.0000	4.0000	5.0000	8.0000	10.0000	6.0000	9.0000	9.0000	5.0000	5.0000	3.0000	40.0000	33.0000	82.0000	26.0000	5.0000	0.0000	13.0000	7.0000	3.0000	6.0000	6.0000	4.0000	17.0000	10.0000	6.0000	8.0000	11.0000	5.0000	9.0000	7.0000	12.0000	8.0000	4.0000	16.0000	3.0000	8.0000	13.0000	1.0000	13.0000	2.0000	14.0000	6.0000	3.0000	0.0000	12.0000	5.0000	6.0000	2.0000	2.0000	6.0000	7.0000	3.0000	6.0000	0.0000	6.0000	7.0000	6.0000	12.0000	8.0000	7.0000	11.0000	1.0000	4.0000	8.0000	12.0000	7.0000	10.0000	3.0000	5.0000	5.0000	12.0000	7.0000	5.0000	5.0000	0.0000	8.0000	2.0000	5.0000	1.0000	8.0000	7.0000	5.0000	5.0000	9.0000	2.0000	9.0000	5.0000	6.0000	6.0000	19.0000	12.0000	17.0000	12.0000	9.0000	6.0000	7.0000	15.0000	3.0000	9.0000	11.0000	3.0000	3.0000	8.0000	9.0000	2.0000	9.0000	6.0000	5.0000	11.0000	15.0000	14.0000	9.0000	7.0000	12.0000	7.0000	6.0000	10.0000	7.0000	4.0000	8.0000	8.0000	21.0000	21.0000	6.0000	14.0000	7.0000	14.0000	6.0000	17.0000	11.0000	8.0000	5.0000	3.0000	3.0000	6.0000	10.0000	18.0000	8.0000	8.0000	4.0000	27.0000	11.0000	6.0000	1.0000	0.0000	0.0000	0.0000	0.0000	0.0000	1.0000	0.0000	0.0000	1.0000	0.0000	0.0000	0.0000	0.0000	0.0000	0.0000	1.0000	0.0000	0.0000	0.0000	0.0000	0.0000	0.0000	0.0000	0.0000	0.0000	0.0000	0.0000	0.0000	0.0000	0.0000	0.0000	0.0000	0.0000	0.0000	0.0000	0.0000	0.0000	0.0000	0.0000	0.0000	0.0000	0.0000	0.0000	0.0000	0.0000	0.0000	0.0000	0.0000	0.0000	0.0000	0.0000	0.0000	0.0000	0.0000	0.0000	0.0000	0.0000	0.0000	0.0000	0.0000	0.0000	0.0000	0.0000	0.0000	0.0000	0.0000	0.0000	0.0000	0.0000	0.0000	0.0000	0.0000	0.0000	0.0000	0.0000	0.0000	0.0000	0.0000	0.0000	0.0000	0.0000	0.0000	0.0000	0.0000	0.0000	0.0000	0.0000	0.0000	0.0000	0.0000	0.0000	0.0000	0.0000	0.0000	0.0000	0.0000	0.0000	0.0000	0.0000	0.0000	0.0000	0.0000	0.0000	0.0000	0.0000	0.0000	0.0000	0.0000	0.0000	0.0000	0.0000	0.0000	0.0000	0.0000	0.0000	0.0000	0.0000	0.0000	0.0000	0.0000	0.0000	0.0000	0.0000	0.0000	0.0000	0.0000	0.0000	0.0000	0.0000	0.0000	0.0000	0.0000	0.0000	0.0000	0.0000	0.0000	0.0000	0.0000	0.0000	0.0000	0.0000	0.0000	0.0000	0.0000	0.0000	0.0000	0.0000	0.0000	0.0000	0.0000	0.0000	0.0000	0.0000	0.0000	0.0000	0.0000	0.0000	0.0000	0.0000	0.0000	0.0000	0.0000	0.0000	0.0000	0.0000	0.0000	0.0000	0.0000	0.0000	0.0000	0.0000	0.0000	0.0000	0.0000	0.0000	0.0000	0.0000	0.0000	0.0000	0.0000	0.0000	0.0000	0.0000	0.0000	0.0000	0.0000	0.0000	0.0000	0.0000	0.0000	0.0000	0.0000	0.0000	0.0000	0.0000	0.0000	0.0000	0.0000	0.0000	0.0000	0.0000	0.0000	0.0000	0.0000	0.0000	0.0000	0.0000	0.0000	0.0000	0.0000	0.0000	0.0000	0.0000	0.0000	0.0000	0.0000	0.0000	0.0000	0.0000	0.0000	0.0000	0.0000	0.0000	0.0000	0.0000	0.0000	0.0000	0.0000	0.0000	0.0000	0.0000	0.0000	0.0000	0.0000	0.0000	0.0000	0.0000	0.0000	0.0000	0.0000	0.0000	0.0000	0.0000	0.0000	0.0000	0.0000	0.0000	0.0000	0.0000	0.0000	0.0000	0.0000	0.0000	0.0000	0.0000	0.0000	0.0000	0.0000	0.0000	0.0000	0.0000	0.0000	0.0000	0.0000	0.0000	0.0000	0.0000	0.0000	0.0000	0.0000	0.0000	0.0000	0.0000	0.0000	0.0000	0.0000	0.0000	0.0000	0.0000	0.0000	0.0000	0.0000
REACTIVITY:54	0.0000	0.0000	0.0000	0.0000	0.0000	0.0000	0.0000	0.0000	0.0000	0.0000	0.0000	0.0000	0.0000	0.0000	0.0000	0.0000	0.0000	0.0000	8.0000	0.0000	6.0000	3.0000	12.0000	5.0000	7.0000	4.0000	4.0000	3.0000	6.0000	1.0000	5.0000	4.0000	7.0000	4.0000	8.0000	6.0000	3.0000	13.0000	6.0000	7.0000	6.0000	3.0000	12.0000	1.0000	4.0000	8.0000	7.0000	6.0000	6.0000	7.0000	6.0000	0.0000	650.0000	0.0000	2.0000	4.0000	19.0000	2.0000	9.0000	5.0000	7.0000	6.0000	4.0000	4.0000	6.0000	0.0000	2.0000	6.0000	0.0000	7.0000	4.0000	3.0000	8.0000	13.0000	5.0000	6.0000	6.0000	5.0000	3.0000	10.0000	11.0000	7.0000	2.0000	6.0000	8.0000	15.0000	5.0000	8.0000	1.0000	8.0000	3.0000	4.0000	9.0000	9.0000	11.0000	2.0000	11.0000	7.0000	5.0000	8.0000	8.0000	6.0000	8.0000	5.0000	9.0000	7.0000	6.0000	4.0000	9.0000	10.0000	5.0000	5.0000	11.0000	9.0000	22.0000	5.0000	16.0000	5.0000	14.0000	4.0000	6.0000	11.0000	4.0000	11.0000	9.0000	4.0000	8.0000	10.0000	8.0000	7.0000	2.0000	5.0000	0.0000	6.0000	13.0000	21.0000	8.0000	6.0000	14.0000	4.0000	0.0000	6.0000	3.0000	12.0000	18.0000	0.0000	10.0000	6.0000	1.0000	44.0000	21.0000	79.0000	17.0000	6.0000	7.0000	13.0000	7.0000	6.0000	4.0000	0.0000	8.0000	7.0000	3.0000	12.0000	5.0000	9.0000	3.0000	3.0000	7.0000	3.0000	5.0000	5.0000	18.0000	9.0000	6.0000	10.0000	11.0000	9.0000	1.0000	6.0000	5.0000	6.0000	4.0000	4.0000	11.0000	5.0000	1.0000	7.0000	1.0000	7.0000	7.0000	10.0000	4.0000	14.0000	5.0000	4.0000	3.0000	5.0000	9.0000	6.0000	13.0000	2.0000	8.0000	5.0000	8.0000	5.0000	3.0000	1.0000	12.0000	5.0000	6.0000	1.0000	5.0000	0.0000	7.0000	4.0000	6.0000	1.0000	6.0000	12.0000	3.0000	7.0000	6.0000	2.0000	7.0000	3.0000	9.0000	12.0000	7.0000	13.0000	23.0000	11.0000	7.0000	7.0000	8.0000	8.0000	9.0000	12.0000	8.0000	7.0000	5.0000	5.0000	6.0000	10.0000	14.0000	12.0000	1.0000	9.0000	7.0000	13.0000	6.0000	11.0000	6.0000	6.0000	6.0000	6.0000	13.0000	8.0000	9.0000	13.0000	12.0000	7.0000	1.0000	12.0000	8.0000	14.0000	11.0000	13.0000	10.0000	3.0000	11.0000	6.0000	5.0000	7.0000	5.0000	16.0000	8.0000	1.0000	5.0000	11.0000	3.0000	3.0000	0.0000	0.0000	0.0000	0.0000	0.0000	0.0000	0.0000	1.0000	0.0000	0.0000	1.0000	0.0000	0.0000	2.0000	0.0000	0.0000	0.0000	0.0000	0.0000	0.0000	0.0000	0.0000	0.0000	0.0000	0.0000	0.0000	0.0000	0.0000	0.0000	0.0000	0.0000	0.0000	0.0000	0.0000	0.0000	0.0000	0.0000	0.0000	0.0000	0.0000	0.0000	0.0000	0.0000	0.0000	0.0000	0.0000	0.0000	0.0000	0.0000	0.0000	0.0000	0.0000	0.0000	0.0000	0.0000	0.0000	0.0000	0.0000	0.0000	0.0000	0.0000	0.0000	0.0000	0.0000	0.0000	0.0000	0.0000	0.0000	0.0000	0.0000	0.0000	0.0000	0.0000	0.0000	0.0000	0.0000	0.0000	0.0000	0.0000	0.0000	0.0000	0.0000	0.0000	0.0000	0.0000	0.0000	0.0000	0.0000	0.0000	0.0000	0.0000	0.0000	0.0000	0.0000	0.0000	0.0000	0.0000	0.0000	0.0000	0.0000	0.0000	0.0000	0.0000	0.0000	0.0000	0.0000	0.0000	0.0000	0.0000	0.0000	0.0000	0.0000	0.0000	0.0000	0.0000	0.0000	0.0000	0.0000	0.0000	0.0000	0.0000	0.0000	0.0000	0.0000	0.0000	0.0000	0.0000	0.0000	0.0000	0.0000	0.0000	0.0000	0.0000	0.0000	0.0000	0.0000	0.0000	0.0000	0.0000	0.0000	0.0000	0.0000	0.0000	0.0000	0.0000	0.0000	0.0000	0.0000	0.0000	0.0000	0.0000	0.0000	0.0000	0.0000	0.0000	0.0000	0.0000	0.0000	0.0000	0.0000	0.0000	0.0000	0.0000	0.0000	0.0000	0.0000	0.0000	0.0000	0.0000	0.0000	0.0000	0.0000	0.0000	0.0000	0.0000	0.0000	0.0000	0.0000	0.0000	0.0000	0.0000	0.0000	0.0000	0.0000	0.0000	0.0000	0.0000	0.0000	0.0000	0.0000	0.0000	0.0000	0.0000	0.0000	0.0000	0.0000	0.0000	0.0000	0.0000	0.0000	0.0000	0.0000	0.0000	0.0000	0.0000	0.0000	0.0000	0.0000	0.0000	0.0000	0.0000	0.0000	0.0000	0.0000	0.0000	0.0000	0.0000	0.0000	0.0000	0.0000	0.0000	0.0000	0.0000	0.0000	0.0000	0.0000	0.0000	0.0000	0.0000	0.0000	0.0000	0.0000	0.0000	0.0000	0.0000	0.0000	0.0000	0.0000	0.0000	0.0000	0.0000	0.0000	0.0000	0.0000	0.0000	0.0000	0.0000	0.0000	0.0000	0.0000	0.0000	0.0000	0.0000	0.0000	0.0000	0.0000	0.0000	0.0000	0.0000	0.0000	0.0000	0.0000	0.0000	0.0000	0.0000	0.0000	0.0000	0.0000	0.0000	0.0000	0.0000	0.0000	0.0000	0.0000	0.0000	0.0000	0.0000	0.0000	0.0000	0.0000	0.0000	0.0000	0.0000
REACTIVITY:55	0.0000	0.0000	0.0000	0.0000	0.0000	0.0000	0.0000	0.0000	0.0000	0.0000	0.0000	0.0000	0.0000	0.0000	0.0000	0.0000	0.0000	0.0000	4.0000	1.0000	4.0000	16.0000	24.0000	10.0000	0.0000	3.0000	8.0000	2.0000	6.0000	16.0000	4.0000	3.0000	6.0000	11.0000	6.0000	6.0000	10.0000	5.0000	11.0000	7.0000	8.0000	5.0000	9.0000	4.0000	9.0000	6.0000	7.0000	10.0000	14.0000	9.0000	3.0000	2.0000	0.0000	936.0000	0.0000	10.0000	19.0000	14.0000	10.0000	8.0000	8.0000	7.0000	9.0000	14.0000	10.0000	1.0000	1.0000	6.0000	6.0000	8.0000	14.0000	4.0000	9.0000	5.0000	2.0000	6.0000	4.0000	8.0000	8.0000	6.0000	5.0000	8.0000	11.0000	17.0000	17.0000	24.0000	6.0000	4.0000	4.0000	3.0000	5.0000	17.0000	7.0000	9.0000	16.0000	9.0000	6.0000	14.0000	3.0000	2.0000	5.0000	15.0000	10.0000	5.0000	12.0000	5.0000	10.0000	5.0000	7.0000	13.0000	8.0000	9.0000	8.0000	11.0000	12.0000	6.0000	6.0000	12.0000	12.0000	9.0000	6.0000	6.0000	1.0000	3.0000	6.0000	13.0000	11.0000	13.0000	10.0000	5.0000	11.0000	10.0000	3.0000	6.0000	8.0000	11.0000	5.0000	10.0000	8.0000	2.0000	7.0000	4.0000	3.0000	9.0000	15.0000	12.0000	14.0000	1.0000	12.0000	66.0000	49.0000	100.0000	29.0000	3.0000	4.0000	8.0000	12.0000	2.0000	6.0000	2.0000	9.0000	9.0000	16.0000	5.0000	9.0000	9.0000	1.0000	10.0000	14.0000	7.0000	11.0000	15.0000	20.0000	14.0000	4.0000	14.0000	18.0000	20.0000	9.0000	20.0000	3.0000	12.0000	6.0000	5.0000	13.0000	9.0000	9.0000	14.0000	8.0000	14.0000	10.0000	11.0000	5.0000	16.0000	9.0000	8.0000	6.0000	19.0000	14.0000	6.0000	6.0000	7.0000	17.0000	16.0000	7.0000	10.0000	7.0000	17.0000	9.0000	16.0000	7.0000	16.0000	8.0000	7.0000	8.0000	13.0000	13.0000	2.0000	13.0000	20.0000	4.0000	5.0000	6.0000	2.0000	13.0000	7.0000	13.0000	14.0000	15.0000	15.0000	39.0000	16.0000	12.0000	9.0000	7.0000	15.0000	9.0000	8.0000	11.0000	7.0000	3.0000	17.0000	12.0000	8.0000	8.0000	10.0000	2.0000	7.0000	16.0000	14.0000	28.0000	15.0000	11.0000	10.0000	7.0000	14.0000	7.0000	10.0000	18.0000	12.0000	25.0000	16.0000	6.0000	15.0000	8.0000	15.0000	15.0000	23.0000	16.0000	8.0000	11.0000	3.0000	2.0000	12.0000	16.0000	10.0000	11.0000	7.0000	6.0000	35.0000	7.0000	4.0000	0.0000	0.0000	0.0000	0.0000	0.0000	0.0000	0.0000	0.0000	0.0000	0.0000	0.0000	0.0000	0.0000	0.0000	0.0000	0.0000	0.0000	0.0000	0.0000	0.0000	0.0000	0.0000	0.0000	0.0000	0.0000	0.0000	0.0000	0.0000	0.0000	0.0000	0.0000	0.0000	0.0000	0.0000	0.0000	0.0000	0.0000	0.0000	0.0000	0.0000	0.0000	0.0000	0.0000	0.0000	0.0000	0.0000	0.0000	0.0000	0.0000	0.0000	0.0000	0.0000	0.0000	0.0000	0.0000	0.0000	0.0000	0.0000	0.0000	0.0000	0.0000	0.0000	0.0000	0.0000	0.0000	0.0000	0.0000	0.0000	0.0000	0.0000	0.0000	0.0000	0.0000	0.0000	0.0000	0.0000	0.0000	0.0000	0.0000	0.0000	0.0000	0.0000	0.0000	0.0000	0.0000	0.0000	0.0000	0.0000	0.0000	0.0000	0.0000	0.0000	0.0000	0.0000	0.0000	0.0000	0.0000	0.0000	0.0000	0.0000	0.0000	0.0000	0.0000	0.0000	0.0000	0.0000	0.0000	0.0000	0.0000	0.0000	0.0000	0.0000	0.0000	0.0000	0.0000	0.0000	0.0000	0.0000	0.0000	0.0000	0.0000	0.0000	0.0000	0.0000	0.0000	0.0000	0.0000	0.0000	0.0000	0.0000	0.0000	0.0000	0.0000	0.0000	0.0000	0.0000	0.0000	0.0000	0.0000	0.0000	0.0000	0.0000	0.0000	0.0000	0.0000	0.0000	0.0000	0.0000	0.0000	0.0000	0.0000	0.0000	0.0000	0.0000	0.0000	0.0000	0.0000	0.0000	0.0000	0.0000	0.0000	0.0000	0.0000	0.0000	0.0000	0.0000	0.0000	0.0000	0.0000	0.0000	0.0000	0.0000	0.0000	0.0000	0.0000	0.0000	0.0000	0.0000	0.0000	0.0000	0.0000	0.0000	0.0000	0.0000	0.0000	0.0000	0.0000	0.0000	0.0000	0.0000	0.0000	0.0000	0.0000	0.0000	0.0000	0.0000	0.0000	0.0000	0.0000	0.0000	0.0000	0.0000	0.0000	0.0000	0.0000	0.0000	0.0000	0.0000	0.0000	0.0000	0.0000	0.0000	0.0000	0.0000	0.0000	0.0000	0.0000	0.0000	0.0000	0.0000	0.0000	0.0000	0.0000	0.0000	0.0000	0.0000	0.0000	0.0000	0.0000	0.0000	0.0000	0.0000	0.0000	0.0000	0.0000	0.0000	0.0000	0.0000	0.0000	0.0000	0.0000	0.0000	0.0000	0.0000	0.0000	0.0000	0.0000	0.0000	0.0000	0.0000	0.0000	0.0000	0.0000	0.0000	0.0000	0.0000	0.0000	0.0000	0.0000	0.0000	0.0000	0.0000	0.0000	0.0000	0.0000	0.0000	0.0000	0.0000	0.0000	0.0000	0.0000	0.0000	0.0000	0.0000	0.0000	0.0000	0.0000	0.0000	0.0000	0.0000	0.0000	0.0000	0.0000
REACTIVITY:56	0.0000	0.0000	0.0000	0.0000	0.0000	0.0000	0.0000	0.0000	0.0000	0.0000	0.0000	0.0000	0.0000	0.0000	0.0000	0.0000	0.0000	0.0000	8.0000	6.0000	12.0000	18.0000	24.0000	28.0000	7.0000	8.0000	6.0000	5.0000	1.0000	25.0000	5.0000	6.0000	5.0000	10.0000	3.0000	6.0000	22.0000	4.0000	17.0000	7.0000	10.0000	5.0000	4.0000	13.0000	9.0000	3.0000	7.0000	6.0000	4.0000	16.0000	4.0000	2.0000	2.0000	0.0000	1013.0000	0.0000	7.0000	19.0000	18.0000	9.0000	14.0000	8.0000	15.0000	14.0000	11.0000	3.0000	6.0000	7.0000	7.0000	9.0000	14.0000	4.0000	9.0000	5.0000	3.0000	3.0000	11.0000	3.0000	4.0000	10.0000	14.0000	5.0000	7.0000	3.0000	15.0000	14.0000	8.0000	7.0000	8.0000	5.0000	13.0000	7.0000	8.0000	12.0000	7.0000	11.0000	10.0000	6.0000	9.0000	16.0000	9.0000	6.0000	15.0000	12.0000	12.0000	18.0000	10.0000	6.0000	11.0000	11.0000	18.0000	14.0000	6.0000	21.0000	12.0000	12.0000	5.0000	5.0000	1.0000	13.0000	8.0000	14.0000	2.0000	12.0000	5.0000	10.0000	4.0000	18.0000	10.0000	19.0000	5.0000	11.0000	12.0000	6.0000	8.0000	15.0000	10.0000	2.0000	6.0000	5.0000	2.0000	2.0000	13.0000	6.0000	10.0000	2.0000	13.0000	4.0000	12.0000	81.0000	36.0000	130.0000	43.0000	12.0000	11.0000	4.0000	20.0000	7.0000	10.0000	11.0000	13.0000	9.0000	5.0000	17.0000	10.0000	13.0000	10.0000	13.0000	11.0000	10.0000	7.0000	9.0000	15.0000	7.0000	10.0000	22.0000	13.0000	13.0000	4.0000	18.0000	14.0000	8.0000	3.0000	12.0000	10.0000	7.0000	3.0000	10.0000	6.0000	12.0000	7.0000	7.0000	7.0000	20.0000	1.0000	10.0000	16.0000	6.0000	9.0000	12.0000	12.0000	4.0000	15.0000	13.0000	9.0000	7.0000	11.0000	7.0000	8.0000	14.0000	8.0000	9.0000	15.0000	6.0000	8.0000	6.0000	6.0000	5.0000	5.0000	7.0000	9.0000	3.0000	9.0000	4.0000	5.0000	5.0000	5.0000	11.0000	23.0000	13.0000	27.0000	18.0000	17.0000	9.0000	2.0000	19.0000	2.0000	19.0000	12.0000	7.0000	5.0000	9.0000	12.0000	21.0000	16.0000	12.0000	5.0000	9.0000	17.0000	16.0000	19.0000	18.0000	15.0000	17.0000	10.0000	10.0000	5.0000	12.0000	19.0000	31.0000	35.0000	8.0000	20.0000	17.0000	13.0000	23.0000	11.0000	20.0000	16.0000	9.0000	6.0000	5.0000	4.0000	6.0000	20.0000	22.0000	8.0000	6.0000	4.0000	29.0000	6.0000	5.0000	0.0000	0.0000	0.0000	0.0000	0.0000	0.0000	0.0000	0.0000	0.0000	0.0000	1.0000	0.0000	1.0000	0.0000	0.0000	0.0000	1.0000	0.0000	0.0000	0.0000	0.0000	0.0000	0.0000	0.0000	0.0000	0.0000	0.0000	0.0000	0.0000	0.0000	0.0000	0.0000	0.0000	0.0000	0.0000	0.0000	0.0000	0.0000	0.0000	0.0000	0.0000	0.0000	0.0000	0.0000	0.0000	0.0000	0.0000	0.0000	0.0000	0.0000	0.0000	0.0000	0.0000	0.0000	0.0000	0.0000	0.0000	0.0000	0.0000	0.0000	0.0000	0.0000	0.0000	0.0000	0.0000	0.0000	0.0000	0.0000	0.0000	0.0000	0.0000	0.0000	0.0000	0.0000	0.0000	0.0000	0.0000	0.0000	0.0000	0.0000	0.0000	0.0000	0.0000	0.0000	0.0000	0.0000	0.0000	0.0000	0.0000	0.0000	0.0000	0.0000	0.0000	0.0000	0.0000	0.0000	0.0000	0.0000	0.0000	0.0000	0.0000	0.0000	0.0000	0.0000	0.0000	0.0000	0.0000	0.0000	0.0000	0.0000	0.0000	0.0000	0.0000	0.0000	0.0000	0.0000	0.0000	0.0000	0.0000	0.0000	0.0000	0.0000	0.0000	0.0000	0.0000	0.0000	0.0000	0.0000	0.0000	0.0000	0.0000	0.0000	0.0000	0.0000	0.0000	0.0000	0.0000	0.0000	0.0000	0.0000	0.0000	0.0000	0.0000	0.0000	0.0000	0.0000	0.0000	0.0000	0.0000	0.0000	0.0000	0.0000	0.0000	0.0000	0.0000	0.0000	0.0000	0.0000	0.0000	0.0000	0.0000	0.0000	0.0000	0.0000	0.0000	0.0000	0.0000	0.0000	0.0000	0.0000	0.0000	0.0000	0.0000	0.0000	0.0000	0.0000	0.0000	0.0000	0.0000	0.0000	0.0000	0.0000	0.0000	0.0000	0.0000	0.0000	0.0000	0.0000	0.0000	0.0000	0.0000	0.0000	0.0000	0.0000	0.0000	0.0000	0.0000	0.0000	0.0000	0.0000	0.0000	0.0000	0.0000	0.0000	0.0000	0.0000	0.0000	0.0000	0.0000	0.0000	0.0000	0.0000	0.0000	0.0000	0.0000	0.0000	0.0000	0.0000	0.0000	0.0000	0.0000	0.0000	0.0000	0.0000	0.0000	0.0000	0.0000	0.0000	0.0000	0.0000	0.0000	0.0000	0.0000	0.0000	0.0000	0.0000	0.0000	0.0000	0.0000	0.0000	0.0000	0.0000	0.0000	0.0000	0.0000	0.0000	0.0000	0.0000	0.0000	0.0000	0.0000	0.0000	0.0000	0.0000	0.0000	0.0000	0.0000	0.0000	0.0000	0.0000	0.0000	0.0000	0.0000	0.0000	0.0000	0.0000	0.0000	0.0000	0.0000	0.0000	0.0000	0.0000	0.0000	0.0000	0.0000	0.0000	0.0000	0.0000	0.0000	0.0000	0.0000	0.0000	0.0000
REACTIVITY:57	0.0000	0.0000	0.0000	0.0000	0.0000	0.0000	0.0000	0.0000	0.0000	0.0000	0.0000	0.0000	0.0000	0.0000	0.0000	0.0000	0.0000	0.0000	4.0000	5.0000	1.0000	8.0000	24.0000	17.0000	2.0000	4.0000	5.0000	7.0000	3.0000	14.0000	9.0000	5.0000	7.0000	5.0000	7.0000	6.0000	3.0000	3.0000	11.0000	10.0000	10.0000	5.0000	7.0000	10.0000	3.0000	6.0000	9.0000	10.0000	7.0000	8.0000	2.0000	5.0000	4.0000	10.0000	0.0000	1014.0000	0.0000	5.0000	4.0000	4.0000	13.0000	7.0000	5.0000	11.0000	5.0000	1.0000	14.0000	8.0000	3.0000	8.0000	11.0000	2.0000	5.0000	17.0000	4.0000	6.0000	6.0000	3.0000	7.0000	16.0000	8.0000	13.0000	11.0000	8.0000	13.0000	9.0000	14.0000	4.0000	3.0000	6.0000	9.0000	13.0000	8.0000	2.0000	15.0000	12.0000	10.0000	7.0000	9.0000	11.0000	1.0000	10.0000	7.0000	8.0000	11.0000	9.0000	6.0000	9.0000	7.0000	10.0000	19.0000	5.0000	13.0000	11.0000	8.0000	12.0000	14.0000	8.0000	11.0000	5.0000	10.0000	14.0000	4.0000	8.0000	2.0000	12.0000	19.0000	15.0000	5.0000	4.0000	5.0000	10.0000	12.0000	8.0000	5.0000	19.0000	8.0000	11.0000	2.0000	5.0000	6.0000	10.0000	10.0000	4.0000	7.0000	10.0000	20.0000	5.0000	2.0000	66.0000	52.0000	131.0000	30.0000	11.0000	7.0000	20.0000	17.0000	4.0000	16.0000	5.0000	10.0000	7.0000	4.0000	21.0000	8.0000	11.0000	8.0000	10.0000	10.0000	7.0000	24.0000	15.0000	22.0000	13.0000	9.0000	17.0000	13.0000	6.0000	4.0000	16.0000	9.0000	6.0000	9.0000	7.0000	8.0000	9.0000	11.0000	5.0000	8.0000	15.0000	9.0000	11.0000	4.0000	8.0000	9.0000	7.0000	15.0000	13.0000	12.0000	8.0000	14.0000	8.0000	16.0000	13.0000	10.0000	8.0000	1.0000	19.0000	13.0000	1.0000	10.0000	10.0000	10.0000	7.0000	5.0000	7.0000	19.0000	6.0000	7.0000	13.0000	4.0000	8.0000	10.0000	2.0000	7.0000	7.0000	10.0000	14.0000	22.0000	12.0000	41.0000	13.0000	17.0000	8.0000	7.0000	9.0000	11.0000	13.0000	8.0000	3.0000	4.0000	12.0000	3.0000	2.0000	16.0000	6.0000	3.0000	13.0000	19.0000	17.0000	21.0000	16.0000	23.0000	11.0000	12.0000	9.0000	20.0000	16.0000	19.0000	7.0000	27.0000	13.0000	11.0000	21.0000	15.0000	28.0000	22.0000	28.0000	10.0000	11.0000	16.0000	10.0000	5.0000	5.0000	15.0000	19.0000	11.0000	9.0000	6.0000	23.0000	8.0000	7.0000	0.0000	1.0000	0.0000	0.0000	0.0000	0.0000	0.0000	0.0000	0.0000	2.0000	0.0000	2.0000	0.0000	5.0000	0.0000	0.0000	0.0000	0.0000	0.0000	0.0000	0.0000	0.0000	0.0000	0.0000	0.0000	0.0000	0.0000	0.0000	0.0000	0.0000	0.0000	0.0000	0.0000	0.0000	0.0000	0.0000	0.0000	0.0000	0.0000	0.0000	0.0000	0.0000	0.0000	0.0000	0.0000	0.0000	0.0000	0.0000	0.0000	0.0000	0.0000	0.0000	0.0000	0.0000	0.0000	0.0000	0.0000	0.0000	0.0000	0.0000	0.0000	0.0000	0.0000	0.0000	0.0000	0.0000	0.0000	0.0000	0.0000	0.0000	0.0000	0.0000	0.0000	0.0000	0.0000	0.0000	0.0000	0.0000	0.0000	0.0000	0.0000	0.0000	0.0000	0.0000	0.0000	0.0000	0.0000	0.0000	0.0000	0.0000	0.0000	0.0000	0.0000	0.0000	0.0000	0.0000	0.0000	0.0000	0.0000	0.0000	0.0000	0.0000	0.0000	0.0000	0.0000	0.0000	0.0000	0.0000	0.0000	0.0000	0.0000	0.0000	0.0000	0.0000	0.0000	0.0000	0.0000	0.0000	0.0000	0.0000	0.0000	0.0000	0.0000	0.0000	0.0000	0.0000	0.0000	0.0000	0.0000	0.0000	0.0000	0.0000	0.0000	0.0000	0.0000	0.0000	0.0000	0.0000	0.0000	0.0000	0.0000	0.0000	0.0000	0.0000	0.0000	0.0000	0.0000	0.0000	0.0000	0.0000	0.0000	0.0000	0.0000	0.0000	0.0000	0.0000	0.0000	0.0000	0.0000	0.0000	0.0000	0.0000	0.0000	0.0000	0.0000	0.0000	0.0000	0.0000	0.0000	0.0000	0.0000	0.0000	0.0000	0.0000	0.0000	0.0000	0.0000	0.0000	0.0000	0.0000	0.0000	0.0000	0.0000	0.0000	0.0000	0.0000	0.0000	0.0000	0.0000	0.0000	0.0000	0.0000	0.0000	0.0000	0.0000	0.0000	0.0000	0.0000	0.0000	0.0000	0.0000	0.0000	0.0000	0.0000	0.0000	0.0000	0.0000	0.0000	0.0000	0.0000	0.0000	0.0000	0.0000	0.0000	0.0000	0.0000	0.0000	0.0000	0.0000	0.0000	0.0000	0.0000	0.0000	0.0000	0.0000	0.0000	0.0000	0.0000	0.0000	0.0000	0.0000	0.0000	0.0000	0.0000	0.0000	0.0000	0.0000	0.0000	0.0000	0.0000	0.0000	0.0000	0.0000	0.0000	0.0000	0.0000	0.0000	0.0000	0.0000	0.0000	0.0000	0.0000	0.0000	0.0000	0.0000	0.0000	0.0000	0.0000	0.0000	0.0000	0.0000	0.0000	0.0000	0.0000	0.0000	0.0000	0.0000	0.0000	0.0000	0.0000	0.0000	0.0000	0.0000	0.0000	0.0000	0.0000	0.0000	0.0000	0.0000	0.0000	0.0000	0.0000	0.0000
REACTIVITY:58	0.0000	0.0000	0.0000	0.0000	0.0000	0.0000	0.0000	0.0000	0.0000	0.0000	0.0000	0.0000	0.0000	0.0000	0.0000	0.0000	0.0000	4.0000	13.0000	4.0000	16.0000	14.0000	63.0000	36.0000	2.0000	14.0000	6.0000	8.0000	27.0000	55.0000	7.0000	19.0000	16.0000	17.0000	9.0000	11.0000	10.0000	20.0000	23.0000	14.0000	24.0000	19.0000	18.0000	11.0000	17.0000	4.0000	14.0000	27.0000	13.0000	14.0000	5.0000	9.0000	19.0000	19.0000	7.0000	0.0000	2420.0000	0.0000	15.0000	7.0000	33.0000	21.0000	18.0000	22.0000	26.0000	13.0000	17.0000	19.0000	14.0000	23.0000	27.0000	11.0000	21.0000	16.0000	18.0000	6.0000	20.0000	24.0000	25.0000	28.0000	36.0000	39.0000	15.0000	13.0000	35.0000	39.0000	36.0000	14.0000	30.0000	27.0000	18.0000	30.0000	29.0000	17.0000	33.0000	18.0000	44.0000	16.0000	15.0000	19.0000	21.0000	31.0000	29.0000	16.0000	30.0000	9.0000	24.0000	17.0000	22.0000	20.0000	39.0000	38.0000	34.0000	33.0000	51.0000	14.0000	38.0000	25.0000	24.0000	25.0000	13.0000	44.0000	7.0000	20.0000	25.0000	24.0000	37.0000	34.0000	25.0000	23.0000	10.0000	20.0000	19.0000	26.0000	23.0000	21.0000	12.0000	17.0000	13.0000	13.0000	15.0000	17.0000	24.0000	25.0000	36.0000	8.0000	17.0000	15.0000	15.0000	158.0000	107.0000	318.0000	90.0000	25.0000	27.0000	32.0000	28.0000	8.0000	11.0000	14.0000	30.0000	33.0000	26.0000	21.0000	30.0000	32.0000	15.0000	21.0000	22.0000	29.0000	46.0000	21.0000	25.0000	16.0000	21.0000	36.0000	40.0000	23.0000	21.0000	34.0000	34.0000	32.0000	18.0000	19.0000	14.0000	28.0000	7.0000	31.0000	27.0000	22.0000	23.0000	37.0000	12.0000	39.0000	10.0000	26.0000	15.0000	26.0000	43.0000	24.0000	24.0000	15.0000	32.0000	30.0000	25.0000	16.0000	18.0000	21.0000	32.0000	33.0000	9.0000	17.0000	19.0000	11.0000	23.0000	23.0000	25.0000	14.0000	12.0000	33.0000	12.0000	18.0000	17.0000	6.0000	15.0000	11.0000	22.0000	25.0000	78.0000	42.0000	57.0000	42.0000	68.0000	20.0000	17.0000	41.0000	22.0000	21.0000	26.0000	24.0000	6.0000	46.0000	29.0000	27.0000	26.0000	19.0000	11.0000	20.0000	49.0000	42.0000	52.0000	32.0000	41.0000	29.0000	18.0000	20.0000	20.0000	44.0000	43.0000	52.0000	46.0000	25.0000	29.0000	30.0000	29.0000	51.0000	45.0000	65.0000	36.0000	14.0000	18.0000	15.0000	6.0000	22.0000	38.0000	47.0000	38.0000	17.0000	10.0000	83.0000	15.0000	13.0000	1.0000	2.0000	0.0000	1.0000	0.0000	0.0000	1.0000	0.0000	0.0000	0.0000	1.0000	3.0000	0.0000	2.0000	0.0000	0.0000	1.0000	0.0000	0.0000	0.0000	0.0000	0.0000	0.0000	0.0000	0.0000	0.0000	0.0000	0.0000	0.0000	0.0000	0.0000	0.0000	0.0000	0.0000	0.0000	0.0000	0.0000	0.0000	0.0000	0.0000	0.0000	0.0000	0.0000	0.0000	0.0000	0.0000	0.0000	0.0000	0.0000	0.0000	0.0000	0.0000	0.0000	0.0000	0.0000	0.0000	0.0000	0.0000	0.0000	0.0000	0.0000	0.0000	0.0000	0.0000	0.0000	0.0000	0.0000	0.0000	0.0000	0.0000	0.0000	0.0000	0.0000	0.0000	0.0000	0.0000	0.0000	0.0000	0.0000	0.0000	0.0000	0.0000	0.0000	0.0000	0.0000	0.0000	0.0000	0.0000	0.0000	0.0000	0.0000	0.0000	0.0000	0.0000	0.0000	0.0000	0.0000	0.0000	0.0000	0.0000	0.0000	0.0000	0.0000	0.0000	0.0000	0.0000	0.0000	0.0000	0.0000	0.0000	0.0000	0.0000	0.0000	0.0000	0.0000	0.0000	0.0000	0.0000	0.0000	0.0000	0.0000	0.0000	0.0000	0.0000	0.0000	0.0000	0.0000	0.0000	0.0000	0.0000	0.0000	0.0000	0.0000	0.0000	0.0000	0.0000	0.0000	0.0000	0.0000	0.0000	0.0000	0.0000	0.0000	0.0000	0.0000	0.0000	0.0000	0.0000	0.0000	0.0000	0.0000	0.0000	0.0000	0.0000	0.0000	0.0000	0.0000	0.0000	0.0000	0.0000	0.0000	0.0000	0.0000	0.0000	0.0000	0.0000	0.0000	0.0000	0.0000	0.0000	0.0000	0.0000	0.0000	0.0000	0.0000	0.0000	0.0000	0.0000	0.0000	0.0000	0.0000	0.0000	0.0000	0.0000	0.0000	0.0000	0.0000	0.0000	0.0000	0.0000	0.0000	0.0000	0.0000	0.0000	0.0000	0.0000	0.0000	0.0000	0.0000	0.0000	0.0000	0.0000	0.0000	0.0000	0.0000	0.0000	0.0000	0.0000	0.0000	0.0000	0.0000	0.0000	0.0000	0.0000	0.0000	0.0000	0.0000	0.0000	0.0000	0.0000	0.0000	0.0000	0.0000	0.0000	0.0000	0.0000	0.0000	0.0000	0.0000	0.0000	0.0000	0.0000	0.0000	0.0000	0.0000	0.0000	0.0000	0.0000	0.0000	0.0000	0.0000	0.0000	0.0000	0.0000	0.0000	0.0000	0.0000	0.0000	0.0000	0.0000	0.0000	0.0000	0.0000	0.0000	0.0000	0.0000	0.0000	0.0000	0.0000	0.0000	0.0000	0.0000	0.0000	0.0000	0.0000	0.0000	0.0000	0.0000	0.0000	0.0000	0.0000	0.0000	0.0000	0.0000	0.0000	0.0000	0.0000	0.0000	0.0000	0.0000	0.0000	0.0000	0.0000
REACTIVITY:59	0.0000	0.0000	0.0000	0.0000	0.0000	0.0000	0.0000	0.0000	0.0000	0.0000	0.0000	0.0000	0.0000	0.0000	0.0000	0.0000	0.0000	2.0000	14.0000	8.0000	14.0000	12.0000	39.0000	38.0000	7.0000	11.0000	6.0000	7.0000	9.0000	35.0000	2.0000	9.0000	10.0000	11.0000	25.0000	10.0000	13.0000	21.0000	39.0000	13.0000	17.0000	9.0000	9.0000	10.0000	16.0000	8.0000	7.0000	5.0000	14.0000	5.0000	2.0000	3.0000	2.0000	14.0000	19.0000	5.0000	0.0000	1932.0000	0.0000	14.0000	33.0000	15.0000	16.0000	34.0000	8.0000	13.0000	10.0000	20.0000	10.0000	29.0000	33.0000	8.0000	19.0000	10.0000	12.0000	7.0000	5.0000	6.0000	17.0000	26.0000	26.0000	32.0000	10.0000	19.0000	36.0000	28.0000	25.0000	15.0000	12.0000	12.0000	17.0000	18.0000	15.0000	14.0000	11.0000	12.0000	19.0000	15.0000	29.0000	13.0000	15.0000	25.0000	24.0000	38.0000	21.0000	10.0000	13.0000	17.0000	13.0000	21.0000	16.0000	17.0000	33.0000	38.0000	23.0000	20.0000	25.0000	27.0000	20.0000	35.0000	17.0000	26.0000	1.0000	26.0000	13.0000	19.0000	25.0000	24.0000	27.0000	28.0000	22.0000	17.0000	10.0000	15.0000	23.0000	31.0000	13.0000	14.0000	20.0000	15.0000	15.0000	8.0000	7.0000	18.0000	20.0000	12.0000	24.0000	4.0000	8.0000	115.0000	90.0000	257.0000	74.0000	25.0000	26.0000	15.0000	23.0000	8.0000	4.0000	13.0000	26.0000	19.0000	17.0000	14.0000	26.0000	14.0000	14.0000	14.0000	15.0000	27.0000	40.0000	10.0000	34.0000	25.0000	17.0000	28.0000	18.0000	28.0000	9.0000	34.0000	26.0000	23.0000	9.0000	22.0000	15.0000	15.0000	7.0000	19.0000	17.0000	32.0000	19.0000	19.0000	9.0000	16.0000	12.0000	13.0000	15.0000	20.0000	36.0000	28.0000	23.0000	12.0000	19.0000	19.0000	21.0000	7.0000	20.0000	27.0000	39.0000	26.0000	20.0000	28.0000	23.0000	5.0000	11.0000	14.0000	10.0000	8.0000	13.0000	18.0000	5.0000	8.0000	15.0000	20.0000	15.0000	14.0000	25.0000	17.0000	36.0000	25.0000	58.0000	30.0000	41.0000	20.0000	9.0000	28.0000	12.0000	19.0000	28.0000	21.0000	9.0000	18.0000	13.0000	24.0000	28.0000	20.0000	11.0000	16.0000	41.0000	34.0000	27.0000	23.0000	29.0000	23.0000	13.0000	28.0000	15.0000	25.0000	26.0000	15.0000	50.0000	20.0000	20.0000	23.0000	25.0000	49.0000	23.0000	41.0000	45.0000	16.0000	18.0000	8.0000	9.0000	17.0000	25.0000	26.0000	21.0000	8.0000	8.0000	61.0000	24.0000	5.0000	0.0000	0.0000	0.0000	1.0000	0.0000	0.0000	1.0000	0.0000	0.0000	0.0000	0.0000	0.0000	0.0000	1.0000	0.0000	2.0000	1.0000	1.0000	0.0000	0.0000	0.0000	0.0000	0.0000	0.0000	0.0000	0.0000	0.0000	0.0000	0.0000	0.0000	0.0000	0.0000	0.0000	0.0000	0.0000	0.0000	0.0000	1.0000	0.0000	0.0000	0.0000	0.0000	0.0000	0.0000	0.0000	0.0000	0.0000	0.0000	0.0000	0.0000	0.0000	0.0000	0.0000	0.0000	0.0000	0.0000	0.0000	0.0000	0.0000	0.0000	0.0000	0.0000	0.0000	0.0000	0.0000	0.0000	0.0000	0.0000	0.0000	0.0000	0.0000	0.0000	0.0000	0.0000	0.0000	0.0000	0.0000	0.0000	0.0000	0.0000	0.0000	0.0000	0.0000	0.0000	0.0000	1.0000	0.0000	0.0000	0.0000	0.0000	0.0000	0.0000	0.0000	0.0000	0.0000	0.0000	0.0000	0.0000	0.0000	0.0000	0.0000	0.0000	0.0000	0.0000	0.0000	0.0000	0.0000	0.0000	0.0000	0.0000	0.0000	0.0000	0.0000	0.0000	0.0000	0.0000	0.0000	0.0000	0.0000	0.0000	0.0000	0.0000	0.0000	0.0000	0.0000	0.0000	0.0000	0.0000	0.0000	0.0000	0.0000	0.0000	0.0000	0.0000	1.0000	0.0000	0.0000	0.0000	0.0000	0.0000	0.0000	0.0000	0.0000	0.0000	0.0000	0.0000	0.0000	0.0000	0.0000	0.0000	0.0000	0.0000	1.0000	0.0000	0.0000	0.0000	0.0000	0.0000	0.0000	0.0000	0.0000	0.0000	0.0000	0.0000	0.0000	0.0000	0.0000	0.0000	0.0000	0.0000	0.0000	0.0000	0.0000	0.0000	0.0000	0.0000	0.0000	0.0000	0.0000	0.0000	0.0000	0.0000	0.0000	0.0000	0.0000	0.0000	0.0000	0.0000	0.0000	0.0000	0.0000	0.0000	0.0000	0.0000	0.0000	0.0000	0.0000	0.0000	0.0000	0.0000	0.0000	0.0000	0.0000	0.0000	0.0000	0.0000	0.0000	0.0000	0.0000	0.0000	0.0000	0.0000	0.0000	0.0000	0.0000	0.0000	0.0000	0.0000	0.0000	0.0000	0.0000	0.0000	0.0000	0.0000	0.0000	0.0000	0.0000	0.0000	0.0000	0.0000	0.0000	0.0000	0.0000	0.0000	0.0000	0.0000	0.0000	0.0000	0.0000	0.0000	0.0000	0.0000	0.0000	0.0000	0.0000	0.0000	0.0000	0.0000	0.0000	0.0000	0.0000	0.0000	0.0000	0.0000	0.0000	0.0000	0.0000	0.0000	0.0000	0.0000	0.0000	0.0000	0.0000	0.0000	0.0000	0.0000	0.0000	0.0000	0.0000	0.0000	0.0000	0.0000	0.0000	0.0000	0.0000	0.0000	0.0000	0.0000	0.0000	0.0000	0.0000	0.0000	0.0000
REACTIVITY:60	0.0000	0.0000	0.0000	0.0000	0.0000	0.0000	0.0000	0.0000	0.0000	0.0000	0.0000	0.0000	0.0000	0.0000	0.0000	0.0000	0.0000	2.0000	10.0000	8.0000	8.0000	6.0000	33.0000	34.0000	2.0000	12.0000	5.0000	7.0000	3.0000	27.0000	11.0000	8.0000	4.0000	20.0000	16.0000	3.0000	11.0000	9.0000	15.0000	13.0000	25.0000	4.0000	4.0000	11.0000	9.0000	18.0000	6.0000	5.0000	11.0000	3.0000	7.0000	6.0000	9.0000	10.0000	18.0000	4.0000	15.0000	0.0000	1367.0000	0.0000	20.0000	11.0000	7.0000	7.0000	11.0000	9.0000	8.0000	9.0000	12.0000	10.0000	14.0000	5.0000	12.0000	15.0000	5.0000	3.0000	11.0000	9.0000	12.0000	10.0000	19.0000	11.0000	2.0000	5.0000	18.0000	20.0000	19.0000	7.0000	18.0000	10.0000	13.0000	13.0000	8.0000	24.0000	11.0000	5.0000	11.0000	16.0000	12.0000	9.0000	8.0000	18.0000	13.0000	13.0000	6.0000	7.0000	17.0000	17.0000	10.0000	24.0000	13.0000	12.0000	18.0000	26.0000	27.0000	15.0000	14.0000	15.0000	11.0000	13.0000	7.0000	10.0000	2.0000	10.0000	12.0000	15.0000	20.0000	19.0000	2.0000	17.0000	11.0000	17.0000	5.0000	8.0000	5.0000	9.0000	10.0000	10.0000	8.0000	9.0000	14.0000	7.0000	15.0000	14.0000	14.0000	5.0000	14.0000	1.0000	5.0000	84.0000	65.0000	194.0000	48.0000	11.0000	10.0000	9.0000	20.0000	13.0000	9.0000	7.0000	15.0000	8.0000	12.0000	15.0000	13.0000	2.0000	10.0000	14.0000	18.0000	31.0000	18.0000	9.0000	15.0000	12.0000	11.0000	26.0000	21.0000	9.0000	12.0000	26.0000	12.0000	11.0000	10.0000	11.0000	11.0000	20.0000	10.0000	13.0000	22.0000	13.0000	13.0000	10.0000	6.0000	13.0000	12.0000	13.0000	8.0000	21.0000	23.0000	15.0000	17.0000	6.0000	14.0000	19.0000	16.0000	7.0000	6.0000	10.0000	8.0000	27.0000	13.0000	10.0000	12.0000	3.0000	13.0000	11.0000	11.0000	4.0000	6.0000	15.0000	4.0000	10.0000	6.0000	4.0000	17.0000	3.0000	13.0000	11.0000	21.0000	25.0000	22.0000	27.0000	21.0000	14.0000	12.0000	15.0000	23.0000	13.0000	13.0000	7.0000	8.0000	16.0000	20.0000	9.0000	15.0000	8.0000	8.0000	10.0000	20.0000	22.0000	27.0000	14.0000	25.0000	13.0000	10.0000	26.0000	14.0000	22.0000	10.0000	22.0000	47.0000	14.0000	16.0000	11.0000	19.0000	21.0000	34.0000	21.0000	15.0000	9.0000	18.0000	15.0000	6.0000	17.0000	19.0000	23.0000	10.0000	10.0000	8.0000	49.0000	16.0000	5.0000	0.0000	0.0000	0.0000	0.0000	0.0000	0.0000	0.0000	0.0000	1.0000	1.0000	2.0000	0.0000	0.0000	0.0000	2.0000	2.0000	0.0000	0.0000	0.0000	0.0000	0.0000	0.0000	0.0000	0.0000	0.0000	0.0000	0.0000	0.0000	0.0000	0.0000	0.0000	0.0000	0.0000	0.0000	0.0000	0.0000	0.0000	0.0000	0.0000	0.0000	0.0000	0.0000	0.0000	0.0000	0.0000	0.0000	0.0000	0.0000	0.0000	0.0000	0.0000	0.0000	0.0000	0.0000	0.0000	0.0000	0.0000	0.0000	0.0000	0.0000	0.0000	0.0000	0.0000	0.0000	0.0000	0.0000	0.0000	0.0000	0.0000	0.0000	0.0000	0.0000	0.0000	0.0000	0.0000	0.0000	0.0000	0.0000	0.0000	0.0000	0.0000	0.0000	0.0000	0.0000	0.0000	0.0000	0.0000	0.0000	0.0000	0.0000	0.0000	0.0000	0.0000	0.0000	0.0000	0.0000	0.0000	0.0000	0.0000	0.0000	0.0000	0.0000	0.0000	0.0000	0.0000	0.0000	0.0000	0.0000	0.0000	0.0000	0.0000	0.0000	0.0000	0.0000	0.0000	0.0000	0.0000	0.0000	0.0000	0.0000	0.0000	0.0000	0.0000	0.0000	0.0000	0.0000	0.0000	0.0000	0.0000	0.0000	0.0000	0.0000	0.0000	0.0000	0.0000	0.0000	0.0000	0.0000	0.0000	0.0000	0.0000	0.0000	0.0000	0.0000	0.0000	0.0000	0.0000	0.0000	0.0000	0.0000	0.0000	0.0000	0.0000	0.0000	0.0000	0.0000	0.0000	0.0000	0.0000	0.0000	0.0000	0.0000	0.0000	0.0000	0.0000	0.0000	0.0000	0.0000	0.0000	0.0000	0.0000	0.0000	0.0000	0.0000	0.0000	0.0000	0.0000	0.0000	0.0000	0.0000	0.0000	0.0000	0.0000	0.0000	0.0000	0.0000	0.0000	0.0000	0.0000	0.0000	0.0000	0.0000	0.0000	0.0000	0.0000	0.0000	0.0000	0.0000	0.0000	0.0000	0.0000	0.0000	0.0000	0.0000	0.0000	0.0000	0.0000	0.0000	0.0000	0.0000	0.0000	0.0000	0.0000	0.0000	0.0000	0.0000	0.0000	0.0000	0.0000	0.0000	0.0000	0.0000	0.0000	0.0000	0.0000	0.0000	0.0000	0.0000	0.0000	0.0000	0.0000	0.0000	0.0000	0.0000	0.0000	0.0000	0.0000	0.0000	0.0000	0.0000	0.0000	0.0000	0.0000	0.0000	0.0000	0.0000	0.0000	0.0000	0.0000	0.0000	0.0000	0.0000	0.0000	0.0000	0.0000	0.0000	0.0000	0.0000	0.0000	0.0000	0.0000	0.0000	0.0000	0.0000	0.0000	0.0000	0.0000	0.0000	0.0000	0.0000	0.0000	0.0000	0.0000	0.0000	0.0000	0.0000	0.0000	0.0000	0.0000	0.0000	0.0000	0.0000	0.0000
REACTIVITY:61	0.0000	0.0000	0.0000	0.0000	0.0000	0.0000	0.0000	0.0000	0.0000	0.0000	0.0000	0.0000	0.0000	0.0000	0.0000	0.0000	0.0000	1.0000	11.0000	16.0000	8.0000	20.0000	34.0000	20.0000	3.0000	6.0000	6.0000	1.0000	12.0000	16.0000	7.0000	5.0000	4.0000	3.0000	7.0000	3.0000	6.0000	14.0000	27.0000	6.0000	10.0000	2.0000	11.0000	5.0000	12.0000	1.0000	5.0000	8.0000	4.0000	1.0000	4.0000	3.0000	5.0000	8.0000	9.0000	4.0000	7.0000	14.0000	0.0000	1006.0000	0.0000	7.0000	8.0000	9.0000	12.0000	5.0000	8.0000	10.0000	6.0000	14.0000	9.0000	4.0000	8.0000	10.0000	4.0000	3.0000	8.0000	5.0000	4.0000	13.0000	10.0000	12.0000	13.0000	2.0000	21.0000	17.0000	11.0000	3.0000	10.0000	10.0000	5.0000	8.0000	8.0000	8.0000	9.0000	8.0000	12.0000	6.0000	11.0000	11.0000	8.0000	12.0000	23.0000	8.0000	7.0000	8.0000	12.0000	11.0000	8.0000	5.0000	13.0000	14.0000	14.0000	17.0000	25.0000	14.0000	11.0000	16.0000	3.0000	10.0000	8.0000	16.0000	6.0000	8.0000	7.0000	2.0000	9.0000	14.0000	18.0000	10.0000	3.0000	11.0000	9.0000	12.0000	11.0000	8.0000	10.0000	9.0000	6.0000	3.0000	8.0000	5.0000	5.0000	10.0000	11.0000	2.0000	11.0000	1.0000	11.0000	53.0000	52.0000	143.0000	23.0000	12.0000	11.0000	12.0000	15.0000	4.0000	12.0000	5.0000	7.0000	13.0000	6.0000	14.0000	11.0000	11.0000	6.0000	11.0000	14.0000	16.0000	8.0000	6.0000	6.0000	5.0000	8.0000	17.0000	8.0000	9.0000	13.0000	30.0000	10.0000	7.0000	1.0000	3.0000	13.0000	9.0000	5.0000	8.0000	14.0000	11.0000	11.0000	21.0000	9.0000	16.0000	9.0000	7.0000	9.0000	10.0000	19.0000	10.0000	11.0000	7.0000	11.0000	20.0000	2.0000	10.0000	11.0000	8.0000	10.0000	15.0000	11.0000	16.0000	12.0000	3.0000	8.0000	4.0000	9.0000	9.0000	9.0000	17.0000	4.0000	10.0000	3.0000	10.0000	8.0000	2.0000	9.0000	16.0000	24.0000	9.0000	31.0000	15.0000	16.0000	4.0000	8.0000	7.0000	10.0000	12.0000	7.0000	9.0000	9.0000	13.0000	12.0000	6.0000	18.0000	8.0000	6.0000	17.0000	17.0000	16.0000	18.0000	5.0000	8.0000	13.0000	10.0000	12.0000	15.0000	15.0000	16.0000	16.0000	18.0000	8.0000	7.0000	24.0000	10.0000	18.0000	9.0000	27.0000	10.0000	9.0000	6.0000	9.0000	5.0000	7.0000	21.0000	19.0000	13.0000	10.0000	13.0000	35.0000	5.0000	4.0000	1.0000	0.0000	0.0000	1.0000	0.0000	0.0000	0.0000	1.0000	0.0000	0.0000	2.0000	1.0000	1.0000	1.0000	0.0000	1.0000	1.0000	0.0000	0.0000	0.0000	0.0000	0.0000	0.0000	0.0000	0.0000	0.0000	0.0000	0.0000	0.0000	0.0000	0.0000	0.0000	0.0000	0.0000	0.0000	0.0000	0.0000	0.0000	0.0000	0.0000	0.0000	0.0000	0.0000	0.0000	0.0000	0.0000	0.0000	0.0000	0.0000	0.0000	0.0000	0.0000	0.0000	0.0000	0.0000	0.0000	0.0000	0.0000	0.0000	0.0000	0.0000	0.0000	0.0000	0.0000	0.0000	0.0000	0.0000	0.0000	0.0000	0.0000	0.0000	0.0000	0.0000	0.0000	0.0000	0.0000	0.0000	0.0000	0.0000	0.0000	0.0000	0.0000	0.0000	0.0000	0.0000	0.0000	0.0000	0.0000	0.0000	0.0000	0.0000	0.0000	0.0000	0.0000	0.0000	0.0000	0.0000	0.0000	0.0000	0.0000	0.0000	0.0000	0.0000	0.0000	0.0000	0.0000	0.0000	0.0000	0.0000	0.0000	0.0000	0.0000	0.0000	0.0000	0.0000	0.0000	0.0000	0.0000	0.0000	0.0000	0.0000	0.0000	0.0000	0.0000	0.0000	0.0000	0.0000	0.0000	0.0000	0.0000	0.0000	0.0000	0.0000	0.0000	0.0000	0.0000	0.0000	0.0000	0.0000	0.0000	0.0000	0.0000	0.0000	0.0000	0.0000	0.0000	0.0000	0.0000	0.0000	0.0000	0.0000	0.0000	0.0000	0.0000	0.0000	0.0000	0.0000	0.0000	0.0000	0.0000	0.0000	0.0000	0.0000	0.0000	0.0000	0.0000	0.0000	0.0000	0.0000	0.0000	0.0000	0.0000	0.0000	0.0000	0.0000	0.0000	0.0000	0.0000	0.0000	0.0000	0.0000	0.0000	0.0000	0.0000	0.0000	0.0000	0.0000	0.0000	0.0000	0.0000	0.0000	0.0000	0.0000	0.0000	0.0000	0.0000	0.0000	0.0000	0.0000	0.0000	0.0000	0.0000	0.0000	0.0000	0.0000	0.0000	0.0000	0.0000	0.0000	0.0000	0.0000	0.0000	0.0000	0.0000	0.0000	0.0000	0.0000	0.0000	0.0000	0.0000	0.0000	0.0000	0.0000	0.0000	0.0000	0.0000	0.0000	0.0000	0.0000	0.0000	0.0000	0.0000	0.0000	0.0000	0.0000	0.0000	0.0000	0.0000	0.0000	0.0000	0.0000	0.0000	0.0000	0.0000	0.0000	0.0000	0.0000	0.0000	0.0000	0.0000	0.0000	0.0000	0.0000	0.0000	0.0000	0.0000	0.0000	0.0000	0.0000	0.0000	0.0000	0.0000	0.0000	0.0000	0.0000	0.0000	0.0000	0.0000	0.0000	0.0000	0.0000	0.0000	0.0000	0.0000	0.0000	0.0000	0.0000	0.0000	0.0000	0.0000	0.0000	0.0000	0.0000
REACTIVITY:62	0.0000	0.0000	0.0000	0.0000	0.0000	0.0000	0.0000	0.0000	0.0000	0.0000	0.0000	0.0000	0.0000	0.0000	0.0000	0.0000	0.0000	5.0000	17.0000	6.0000	7.0000	23.0000	32.0000	28.0000	5.0000	10.0000	13.0000	10.0000	17.0000	55.0000	11.0000	10.0000	6.0000	18.0000	11.0000	3.0000	23.0000	15.0000	21.0000	11.0000	34.0000	14.0000	18.0000	27.0000	8.0000	7.0000	15.0000	22.0000	13.0000	19.0000	4.0000	14.0000	7.0000	8.0000	14.0000	13.0000	33.0000	33.0000	20.0000	0.0000	1799.0000	0.0000	20.0000	25.0000	27.0000	7.0000	29.0000	9.0000	11.0000	18.0000	24.0000	11.0000	20.0000	10.0000	28.0000	3.0000	12.0000	17.0000	19.0000	19.0000	37.0000	40.0000	14.0000	20.0000	21.0000	30.0000	24.0000	9.0000	15.0000	12.0000	30.0000	13.0000	15.0000	22.0000	14.0000	13.0000	21.0000	20.0000	19.0000	34.0000	22.0000	13.0000	27.0000	15.0000	19.0000	11.0000	14.0000	19.0000	29.0000	22.0000	17.0000	19.0000	35.0000	22.0000	28.0000	12.0000	40.0000	16.0000	8.0000	30.0000	5.0000	39.0000	4.0000	16.0000	15.0000	31.0000	12.0000	33.0000	20.0000	33.0000	27.0000	22.0000	23.0000	9.0000	24.0000	18.0000	20.0000	18.0000	15.0000	14.0000	12.0000	18.0000	19.0000	28.0000	27.0000	14.0000	18.0000	14.0000	8.0000	101.0000	98.0000	239.0000	72.0000	14.0000	23.0000	22.0000	25.0000	11.0000	18.0000	9.0000	30.0000	11.0000	16.0000	20.0000	19.0000	9.0000	10.0000	21.0000	24.0000	30.0000	34.0000	8.0000	25.0000	10.0000	12.0000	42.0000	15.0000	30.0000	15.0000	20.0000	21.0000	24.0000	10.0000	9.0000	20.0000	24.0000	4.0000	17.0000	24.0000	39.0000	14.0000	26.0000	11.0000	34.0000	22.0000	19.0000	11.0000	25.0000	17.0000	12.0000	9.0000	19.0000	16.0000	27.0000	22.0000	10.0000	7.0000	15.0000	19.0000	23.0000	16.0000	12.0000	19.0000	15.0000	16.0000	19.0000	23.0000	8.0000	9.0000	33.0000	6.0000	7.0000	18.0000	3.0000	20.0000	14.0000	24.0000	16.0000	45.0000	29.0000	51.0000	24.0000	33.0000	16.0000	22.0000	18.0000	13.0000	14.0000	24.0000	18.0000	9.0000	16.0000	13.0000	14.0000	21.0000	13.0000	11.0000	20.0000	21.0000	20.0000	24.0000	31.0000	20.0000	26.0000	26.0000	24.0000	17.0000	23.0000	46.0000	12.0000	40.0000	22.0000	28.0000	27.0000	18.0000	28.0000	23.0000	28.0000	22.0000	14.0000	19.0000	15.0000	9.0000	9.0000	17.0000	36.0000	11.0000	15.0000	5.0000	65.0000	14.0000	11.0000	0.0000	0.0000	0.0000	1.0000	0.0000	1.0000	0.0000	0.0000	0.0000	1.0000	0.0000	0.0000	0.0000	1.0000	2.0000	0.0000	1.0000	0.0000	0.0000	0.0000	0.0000	0.0000	0.0000	0.0000	0.0000	0.0000	0.0000	0.0000	0.0000	0.0000	0.0000	0.0000	0.0000	0.0000	0.0000	0.0000	0.0000	0.0000	0.0000	0.0000	0.0000	0.0000	0.0000	0.0000	0.0000	0.0000	0.0000	0.0000	0.0000	0.0000	0.0000	0.0000	0.0000	0.0000	0.0000	0.0000	0.0000	0.0000	0.0000	0.0000	0.0000	0.0000	0.0000	0.0000	0.0000	0.0000	0.0000	0.0000	0.0000	0.0000	0.0000	0.0000	0.0000	0.0000	0.0000	0.0000	0.0000	0.0000	0.0000	0.0000	0.0000	0.0000	0.0000	0.0000	0.0000	0.0000	0.0000	0.0000	0.0000	0.0000	0.0000	0.0000	0.0000	0.0000	0.0000	0.0000	0.0000	0.0000	0.0000	0.0000	0.0000	0.0000	0.0000	0.0000	0.0000	0.0000	0.0000	0.0000	0.0000	0.0000	0.0000	0.0000	0.0000	0.0000	0.0000	0.0000	0.0000	0.0000	0.0000	0.0000	0.0000	0.0000	0.0000	0.0000	0.0000	0.0000	0.0000	0.0000	0.0000	0.0000	0.0000	0.0000	0.0000	0.0000	0.0000	0.0000	0.0000	0.0000	0.0000	0.0000	0.0000	0.0000	0.0000	0.0000	0.0000	0.0000	0.0000	0.0000	0.0000	0.0000	0.0000	0.0000	0.0000	0.0000	0.0000	0.0000	0.0000	0.0000	0.0000	0.0000	0.0000	0.0000	0.0000	0.0000	0.0000	0.0000	0.0000	0.0000	0.0000	0.0000	0.0000	0.0000	0.0000	0.0000	0.0000	0.0000	0.0000	0.0000	0.0000	0.0000	0.0000	0.0000	0.0000	0.0000	0.0000	0.0000	0.0000	0.0000	0.0000	0.0000	0.0000	0.0000	0.0000	0.0000	0.0000	0.0000	0.0000	0.0000	0.0000	0.0000	0.0000	0.0000	0.0000	0.0000	0.0000	0.0000	0.0000	0.0000	0.0000	0.0000	0.0000	0.0000	0.0000	0.0000	0.0000	0.0000	0.0000	0.0000	0.0000	0.0000	0.0000	0.0000	0.0000	0.0000	0.0000	0.0000	0.0000	0.0000	0.0000	0.0000	0.0000	0.0000	0.0000	0.0000	0.0000	0.0000	0.0000	0.0000	0.0000	0.0000	0.0000	0.0000	0.0000	0.0000	0.0000	0.0000	0.0000	0.0000	0.0000	0.0000	0.0000	0.0000	0.0000	0.0000	0.0000	0.0000	0.0000	0.0000	0.0000	0.0000	0.0000	0.0000	0.0000	0.0000	0.0000	0.0000	0.0000	0.0000	0.0000	0.0000	0.0000	0.0000	0.0000	0.0000	0.0000	0.0000	0.0000	0.0000	0.0000	0.0000	0.0000	0.0000	0.0000
REACTIVITY:63	0.0000	0.0000	0.0000	0.0000	0.0000	0.0000	0.0000	0.0000	0.0000	0.0000	0.0000	0.0000	0.0000	0.0000	0.0000	0.0000	0.0000	0.0000	6.0000	5.0000	5.0000	11.0000	26.0000	27.0000	3.0000	7.0000	4.0000	4.0000	10.0000	30.0000	8.0000	9.0000	8.0000	6.0000	5.0000	3.0000	7.0000	10.0000	12.0000	13.0000	13.0000	14.0000	9.0000	12.0000	5.0000	2.0000	4.0000	19.0000	16.0000	12.0000	4.0000	5.0000	6.0000	7.0000	8.0000	7.0000	21.0000	15.0000	11.0000	7.0000	0.0000	1333.0000	0.0000	12.0000	9.0000	9.0000	16.0000	9.0000	12.0000	14.0000	14.0000	6.0000	16.0000	11.0000	18.0000	7.0000	9.0000	13.0000	16.0000	20.0000	23.0000	13.0000	7.0000	7.0000	20.0000	18.0000	12.0000	13.0000	11.0000	15.0000	18.0000	18.0000	23.0000	10.0000	28.0000	8.0000	21.0000	10.0000	12.0000	8.0000	7.0000	16.0000	8.0000	7.0000	19.0000	13.0000	24.0000	6.0000	10.0000	20.0000	19.0000	9.0000	16.0000	12.0000	18.0000	14.0000	30.0000	21.0000	11.0000	12.0000	9.0000	16.0000	7.0000	17.0000	14.0000	9.0000	13.0000	20.0000	16.0000	13.0000	13.0000	10.0000	10.0000	6.0000	23.0000	14.0000	13.0000	9.0000	9.0000	11.0000	15.0000	13.0000	19.0000	12.0000	24.0000	10.0000	13.0000	11.0000	8.0000	95.0000	73.0000	143.0000	57.0000	13.0000	14.0000	9.0000	24.0000	3.0000	9.0000	7.0000	16.0000	10.0000	11.0000	20.0000	18.0000	6.0000	3.0000	16.0000	21.0000	19.0000	25.0000	10.0000	23.0000	24.0000	20.0000	20.0000	22.0000	15.0000	7.0000	22.0000	16.0000	13.0000	9.0000	11.0000	9.0000	13.0000	13.0000	3.0000	12.0000	18.0000	5.0000	16.0000	12.0000	14.0000	4.0000	19.0000	25.0000	17.0000	15.0000	12.0000	9.0000	8.0000	18.0000	26.0000	15.0000	6.0000	6.0000	13.0000	11.0000	24.0000	19.0000	7.0000	10.0000	12.0000	8.0000	13.0000	16.0000	5.0000	7.0000	17.0000	11.0000	6.0000	11.0000	4.0000	15.0000	11.0000	14.0000	12.0000	26.0000	20.0000	40.0000	18.0000	27.0000	12.0000	14.0000	26.0000	19.0000	16.0000	24.0000	13.0000	3.0000	21.0000	20.0000	12.0000	19.0000	14.0000	8.0000	8.0000	25.0000	22.0000	32.0000	13.0000	18.0000	14.0000	13.0000	11.0000	10.0000	28.0000	27.0000	25.0000	30.0000	17.0000	13.0000	28.0000	23.0000	21.0000	16.0000	38.0000	17.0000	9.0000	9.0000	18.0000	14.0000	6.0000	20.0000	31.0000	18.0000	11.0000	6.0000	31.0000	16.0000	6.0000	0.0000	0.0000	0.0000	0.0000	0.0000	0.0000	0.0000	0.0000	0.0000	1.0000	0.0000	0.0000	0.0000	1.0000	0.0000	0.0000	1.0000	0.0000	0.0000	0.0000	0.0000	0.0000	0.0000	0.0000	0.0000	0.0000	0.0000	0.0000	0.0000	0.0000	0.0000	0.0000	0.0000	0.0000	0.0000	0.0000	0.0000	0.0000	0.0000	0.0000	0.0000	0.0000	0.0000	0.0000	0.0000	0.0000	0.0000	0.0000	0.0000	0.0000	0.0000	0.0000	0.0000	0.0000	0.0000	0.0000	0.0000	0.0000	0.0000	0.0000	0.0000	0.0000	0.0000	0.0000	0.0000	0.0000	0.0000	0.0000	0.0000	0.0000	0.0000	0.0000	0.0000	0.0000	0.0000	0.0000	0.0000	0.0000	0.0000	0.0000	0.0000	0.0000	0.0000	0.0000	0.0000	0.0000	0.0000	0.0000	0.0000	0.0000	0.0000	0.0000	0.0000	0.0000	0.0000	0.0000	0.0000	0.0000	0.0000	0.0000	0.0000	0.0000	0.0000	0.0000	0.0000	0.0000	0.0000	0.0000	0.0000	0.0000	0.0000	0.0000	0.0000	0.0000	0.0000	0.0000	0.0000	0.0000	0.0000	0.0000	0.0000	0.0000	0.0000	0.0000	0.0000	0.0000	0.0000	0.0000	0.0000	0.0000	0.0000	0.0000	0.0000	0.0000	0.0000	0.0000	0.0000	0.0000	0.0000	0.0000	0.0000	0.0000	0.0000	0.0000	0.0000	0.0000	0.0000	0.0000	0.0000	0.0000	0.0000	0.0000	0.0000	0.0000	0.0000	0.0000	0.0000	0.0000	0.0000	0.0000	0.0000	0.0000	0.0000	0.0000	0.0000	0.0000	0.0000	0.0000	0.0000	0.0000	0.0000	0.0000	0.0000	0.0000	0.0000	0.0000	0.0000	0.0000	0.0000	0.0000	0.0000	0.0000	0.0000	0.0000	0.0000	0.0000	0.0000	0.0000	0.0000	0.0000	0.0000	0.0000	0.0000	0.0000	0.0000	0.0000	0.0000	0.0000	0.0000	0.0000	0.0000	0.0000	0.0000	0.0000	0.0000	0.0000	0.0000	0.0000	0.0000	0.0000	0.0000	0.0000	0.0000	0.0000	0.0000	0.0000	0.0000	0.0000	0.0000	0.0000	0.0000	0.0000	0.0000	0.0000	0.0000	0.0000	0.0000	0.0000	0.0000	0.0000	0.0000	0.0000	0.0000	0.0000	0.0000	0.0000	0.0000	0.0000	0.0000	0.0000	0.0000	0.0000	0.0000	0.0000	0.0000	0.0000	0.0000	0.0000	0.0000	0.0000	0.0000	0.0000	0.0000	0.0000	0.0000	0.0000	0.0000	0.0000	0.0000	0.0000	0.0000	0.0000	0.0000	0.0000	0.0000	0.0000	0.0000	0.0000	0.0000	0.0000	0.0000	0.0000	0.0000	0.0000	0.0000	0.0000	0.0000	0.0000	0.0000	0.0000	0.0000	0.0000	0.0000
REACTIVITY:64	0.0000	0.0000	0.0000	0.0000	0.0000	0.0000	0.0000	0.0000	0.0000	0.0000	0.0000	0.0000	0.0000	0.0000	0.0000	0.0000	0.0000	1.0000	12.0000	4.0000	5.0000	15.0000	29.0000	25.0000	6.0000	17.0000	6.0000	4.0000	12.0000	24.0000	5.0000	7.0000	13.0000	12.0000	7.0000	5.0000	8.0000	11.0000	19.0000	16.0000	6.0000	13.0000	15.0000	11.0000	6.0000	6.0000	8.0000	12.0000	8.0000	3.0000	8.0000	3.0000	4.0000	9.0000	15.0000	5.0000	18.0000	16.0000	7.0000	8.0000	20.0000	0.0000	1364.0000	0.0000	8.0000	5.0000	6.0000	12.0000	5.0000	27.0000	27.0000	5.0000	3.0000	7.0000	16.0000	7.0000	7.0000	17.0000	10.0000	23.0000	7.0000	20.0000	9.0000	8.0000	16.0000	13.0000	17.0000	24.0000	12.0000	10.0000	9.0000	20.0000	10.0000	17.0000	8.0000	15.0000	26.0000	13.0000	21.0000	21.0000	16.0000	19.0000	16.0000	11.0000	10.0000	15.0000	12.0000	10.0000	16.0000	17.0000	34.0000	11.0000	22.0000	21.0000	34.0000	5.0000	12.0000	22.0000	9.0000	21.0000	8.0000	26.0000	4.0000	10.0000	8.0000	13.0000	14.0000	17.0000	17.0000	24.0000	10.0000	17.0000	10.0000	12.0000	6.0000	17.0000	10.0000	17.0000	11.0000	14.0000	7.0000	4.0000	17.0000	11.0000	11.0000	6.0000	10.0000	5.0000	4.0000	83.0000	54.0000	164.0000	34.0000	15.0000	16.0000	18.0000	13.0000	6.0000	10.0000	8.0000	20.0000	21.0000	22.0000	15.0000	16.0000	9.0000	3.0000	8.0000	16.0000	18.0000	24.0000	5.0000	19.0000	11.0000	16.0000	27.0000	9.0000	16.0000	13.0000	29.0000	15.0000	13.0000	5.0000	8.0000	14.0000	7.0000	7.0000	22.0000	14.0000	21.0000	8.0000	10.0000	2.0000	24.0000	10.0000	18.0000	2.0000	23.0000	12.0000	32.0000	17.0000	13.0000	17.0000	12.0000	17.0000	9.0000	14.0000	25.0000	18.0000	21.0000	22.0000	9.0000	27.0000	8.0000	5.0000	18.0000	8.0000	6.0000	5.0000	23.0000	4.0000	11.0000	17.0000	6.0000	11.0000	8.0000	16.0000	8.0000	36.0000	19.0000	37.0000	21.0000	14.0000	13.0000	5.0000	25.0000	14.0000	10.0000	14.0000	10.0000	11.0000	16.0000	9.0000	9.0000	15.0000	13.0000	11.0000	12.0000	29.0000	18.0000	14.0000	26.0000	13.0000	17.0000	7.0000	8.0000	14.0000	13.0000	18.0000	20.0000	42.0000	8.0000	9.0000	20.0000	18.0000	21.0000	24.0000	33.0000	19.0000	11.0000	28.0000	8.0000	3.0000	18.0000	24.0000	25.0000	24.0000	10.0000	15.0000	32.0000	15.0000	6.0000	1.0000	0.0000	1.0000	0.0000	0.0000	0.0000	0.0000	0.0000	1.0000	1.0000	2.0000	1.0000	0.0000	0.0000	1.0000	1.0000	0.0000	0.0000	0.0000	0.0000	0.0000	0.0000	0.0000	0.0000	0.0000	0.0000	0.0000	0.0000	0.0000	0.0000	0.0000	0.0000	0.0000	0.0000	0.0000	0.0000	0.0000	0.0000	0.0000	0.0000	0.0000	0.0000	0.0000	0.0000	0.0000	0.0000	0.0000	0.0000	0.0000	0.0000	0.0000	0.0000	0.0000	0.0000	0.0000	0.0000	0.0000	0.0000	0.0000	0.0000	0.0000	0.0000	0.0000	0.0000	0.0000	0.0000	0.0000	0.0000	0.0000	0.0000	0.0000	0.0000	0.0000	0.0000	0.0000	0.0000	0.0000	0.0000	0.0000	0.0000	0.0000	0.0000	0.0000	0.0000	0.0000	0.0000	0.0000	0.0000	0.0000	0.0000	0.0000	0.0000	0.0000	0.0000	0.0000	0.0000	0.0000	0.0000	0.0000	0.0000	0.0000	0.0000	0.0000	0.0000	0.0000	0.0000	0.0000	0.0000	0.0000	0.0000	0.0000	0.0000	0.0000	0.0000	0.0000	0.0000	0.0000	0.0000	0.0000	0.0000	0.0000	0.0000	0.0000	0.0000	0.0000	0.0000	0.0000	0.0000	0.0000	0.0000	0.0000	0.0000	0.0000	0.0000	0.0000	0.0000	0.0000	0.0000	0.0000	0.0000	0.0000	0.0000	0.0000	0.0000	0.0000	0.0000	0.0000	0.0000	0.0000	0.0000	0.0000	0.0000	0.0000	0.0000	0.0000	0.0000	0.0000	0.0000	0.0000	0.0000	0.0000	0.0000	0.0000	0.0000	0.0000	0.0000	0.0000	0.0000	0.0000	0.0000	0.0000	0.0000	0.0000	0.0000	0.0000	0.0000	0.0000	0.0000	0.0000	0.0000	0.0000	0.0000	0.0000	0.0000	0.0000	0.0000	0.0000	0.0000	0.0000	0.0000	0.0000	0.0000	0.0000	0.0000	0.0000	0.0000	0.0000	0.0000	0.0000	0.0000	0.0000	0.0000	0.0000	0.0000	0.0000	0.0000	0.0000	0.0000	0.0000	0.0000	0.0000	0.0000	0.0000	0.0000	0.0000	0.0000	0.0000	0.0000	0.0000	0.0000	0.0000	0.0000	0.0000	0.0000	0.0000	0.0000	0.0000	0.0000	0.0000	0.0000	0.0000	0.0000	0.0000	0.0000	0.0000	0.0000	0.0000	0.0000	0.0000	0.0000	0.0000	0.0000	0.0000	0.0000	0.0000	0.0000	0.0000	0.0000	0.0000	0.0000	0.0000	0.0000	0.0000	0.0000	0.0000	0.0000	0.0000	0.0000	0.0000	0.0000	0.0000	0.0000	0.0000	0.0000	0.0000	0.0000	0.0000	0.0000	0.0000	0.0000	0.0000	0.0000	0.0000	0.0000	0.0000	0.0000	0.0000	0.0000	0.0000	0.0000	0.0000	0.0000	0.0000
REACTIVITY:65	0.0000	0.0000	0.0000	0.0000	0.0000	0.0000	0.0000	0.0000	0.0000	0.0000	0.0000	0.0000	0.0000	0.0000	0.0000	0.0000	0.0000	3.0000	10.0000	10.0000	8.0000	29.0000	50.0000	34.0000	13.0000	12.0000	15.0000	7.0000	9.0000	24.0000	10.0000	16.0000	6.0000	6.0000	18.0000	7.0000	19.0000	19.0000	25.0000	11.0000	23.0000	6.0000	10.0000	22.0000	11.0000	0.0000	6.0000	11.0000	20.0000	13.0000	9.0000	8.0000	4.0000	14.0000	14.0000	11.0000	22.0000	34.0000	7.0000	9.0000	25.0000	12.0000	0.0000	1605.0000	0.0000	6.0000	14.0000	23.0000	7.0000	7.0000	21.0000	4.0000	14.0000	6.0000	8.0000	10.0000	13.0000	6.0000	14.0000	19.0000	21.0000	31.0000	18.0000	13.0000	16.0000	23.0000	35.0000	4.0000	13.0000	13.0000	10.0000	13.0000	6.0000	19.0000	14.0000	16.0000	22.0000	22.0000	17.0000	17.0000	20.0000	20.0000	24.0000	25.0000	17.0000	12.0000	15.0000	12.0000	19.0000	14.0000	18.0000	15.0000	30.0000	24.0000	20.0000	22.0000	30.0000	16.0000	30.0000	18.0000	7.0000	22.0000	12.0000	21.0000	16.0000	25.0000	18.0000	24.0000	21.0000	33.0000	11.0000	12.0000	9.0000	21.0000	21.0000	14.0000	12.0000	13.0000	8.0000	24.0000	14.0000	13.0000	22.0000	24.0000	24.0000	7.0000	20.0000	8.0000	5.0000	88.0000	85.0000	213.0000	72.0000	10.0000	18.0000	12.0000	28.0000	7.0000	8.0000	9.0000	28.0000	16.0000	9.0000	16.0000	21.0000	12.0000	13.0000	15.0000	24.0000	29.0000	23.0000	16.0000	26.0000	20.0000	24.0000	32.0000	27.0000	28.0000	5.0000	17.0000	6.0000	15.0000	9.0000	9.0000	17.0000	10.0000	10.0000	12.0000	15.0000	20.0000	29.0000	16.0000	10.0000	26.0000	17.0000	19.0000	14.0000	22.0000	27.0000	13.0000	13.0000	17.0000	18.0000	38.0000	14.0000	9.0000	12.0000	17.0000	38.0000	17.0000	20.0000	16.0000	10.0000	10.0000	16.0000	22.0000	11.0000	7.0000	11.0000	31.0000	19.0000	14.0000	18.0000	4.0000	20.0000	14.0000	17.0000	19.0000	30.0000	25.0000	66.0000	19.0000	24.0000	7.0000	11.0000	24.0000	19.0000	19.0000	22.0000	22.0000	3.0000	14.0000	10.0000	16.0000	19.0000	22.0000	8.0000	6.0000	33.0000	24.0000	39.0000	19.0000	31.0000	25.0000	12.0000	19.0000	21.0000	21.0000	24.0000	36.0000	48.0000	28.0000	16.0000	16.0000	22.0000	35.0000	18.0000	22.0000	43.0000	10.0000	13.0000	9.0000	8.0000	9.0000	21.0000	25.0000	12.0000	14.0000	10.0000	45.0000	12.0000	6.0000	0.0000	0.0000	0.0000	0.0000	0.0000	0.0000	0.0000	0.0000	0.0000	0.0000	1.0000	0.0000	2.0000	2.0000	1.0000	0.0000	2.0000	0.0000	0.0000	0.0000	0.0000	0.0000	0.0000	0.0000	0.0000	0.0000	0.0000	0.0000	0.0000	0.0000	0.0000	0.0000	0.0000	0.0000	0.0000	0.0000	0.0000	0.0000	0.0000	0.0000	0.0000	0.0000	0.0000	0.0000	0.0000	0.0000	0.0000	0.0000	0.0000	0.0000	0.0000	0.0000	0.0000	0.0000	0.0000	0.0000	0.0000	0.0000	0.0000	0.0000	0.0000	0.0000	0.0000	0.0000	0.0000	0.0000	0.0000	0.0000	0.0000	0.0000	0.0000	0.0000	0.0000	0.0000	0.0000	0.0000	0.0000	0.0000	0.0000	0.0000	0.0000	0.0000	0.0000	0.0000	0.0000	0.0000	0.0000	0.0000	0.0000	0.0000	0.0000	0.0000	0.0000	0.0000	0.0000	0.0000	0.0000	0.0000	0.0000	0.0000	0.0000	0.0000	0.0000	0.0000	0.0000	0.0000	0.0000	0.0000	0.0000	0.0000	0.0000	0.0000	0.0000	0.0000	0.0000	0.0000	0.0000	0.0000	0.0000	0.0000	0.0000	0.0000	0.0000	0.0000	0.0000	0.0000	0.0000	0.0000	0.0000	0.0000	0.0000	0.0000	0.0000	0.0000	0.0000	0.0000	0.0000	0.0000	0.0000	0.0000	0.0000	0.0000	0.0000	0.0000	0.0000	0.0000	0.0000	0.0000	0.0000	0.0000	0.0000	0.0000	0.0000	0.0000	0.0000	0.0000	0.0000	0.0000	0.0000	0.0000	0.0000	0.0000	0.0000	0.0000	0.0000	0.0000	0.0000	0.0000	0.0000	0.0000	0.0000	0.0000	0.0000	0.0000	0.0000	0.0000	0.0000	0.0000	0.0000	0.0000	0.0000	0.0000	0.0000	0.0000	0.0000	0.0000	0.0000	0.0000	0.0000	0.0000	0.0000	0.0000	0.0000	0.0000	0.0000	0.0000	0.0000	0.0000	0.0000	0.0000	0.0000	0.0000	0.0000	0.0000	0.0000	0.0000	0.0000	0.0000	0.0000	0.0000	0.0000	0.0000	0.0000	0.0000	0.0000	0.0000	0.0000	0.0000	0.0000	0.0000	0.0000	0.0000	0.0000	0.0000	0.0000	0.0000	0.0000	0.0000	0.0000	0.0000	0.0000	0.0000	0.0000	0.0000	0.0000	0.0000	0.0000	0.0000	0.0000	0.0000	0.0000	0.0000	0.0000	0.0000	0.0000	0.0000	0.0000	0.0000	0.0000	0.0000	0.0000	0.0000	0.0000	0.0000	0.0000	0.0000	0.0000	0.0000	0.0000	0.0000	0.0000	0.0000	0.0000	0.0000	0.0000	0.0000	0.0000	0.0000	0.0000	0.0000	0.0000	0.0000	0.0000	0.0000	0.0000	0.0000	0.0000	0.0000	0.0000	0.0000	0.0000	0.0000	0.0000
REACTIVITY:66	0.0000	0.0000	0.0000	0.0000	0.0000	0.0000	0.0000	0.0000	0.0000	0.0000	0.0000	0.0000	0.0000	0.0000	0.0000	0.0000	0.0000	1.0000	11.0000	8.0000	10.0000	12.0000	18.0000	18.0000	6.0000	2.0000	10.0000	3.0000	5.0000	39.0000	4.0000	8.0000	7.0000	6.0000	13.0000	4.0000	16.0000	7.0000	20.0000	2.0000	14.0000	4.0000	14.0000	10.0000	13.0000	9.0000	5.0000	15.0000	16.0000	11.0000	3.0000	9.0000	6.0000	10.0000	11.0000	5.0000	26.0000	8.0000	11.0000	12.0000	27.0000	9.0000	8.0000	0.0000	1128.0000	0.0000	5.0000	15.0000	12.0000	12.0000	21.0000	3.0000	4.0000	10.0000	16.0000	5.0000	6.0000	6.0000	9.0000	10.0000	22.0000	30.0000	14.0000	4.0000	22.0000	23.0000	28.0000	11.0000	9.0000	12.0000	21.0000	13.0000	14.0000	10.0000	12.0000	4.0000	18.0000	4.0000	12.0000	28.0000	7.0000	14.0000	17.0000	9.0000	13.0000	5.0000	23.0000	18.0000	7.0000	10.0000	13.0000	15.0000	27.0000	19.0000	12.0000	10.0000	28.0000	21.0000	15.0000	21.0000	5.0000	20.0000	7.0000	8.0000	12.0000	20.0000	14.0000	14.0000	16.0000	18.0000	18.0000	12.0000	15.0000	15.0000	13.0000	7.0000	17.0000	12.0000	8.0000	10.0000	6.0000	8.0000	15.0000	14.0000	10.0000	7.0000	19.0000	8.0000	2.0000	69.0000	61.0000	111.0000	33.0000	12.0000	13.0000	9.0000	21.0000	3.0000	11.0000	7.0000	9.0000	6.0000	8.0000	21.0000	6.0000	9.0000	3.0000	11.0000	14.0000	19.0000	19.0000	15.0000	17.0000	12.0000	6.0000	37.0000	8.0000	20.0000	8.0000	17.0000	7.0000	14.0000	7.0000	9.0000	15.0000	11.0000	4.0000	5.0000	7.0000	21.0000	17.0000	28.0000	4.0000	25.0000	20.0000	18.0000	4.0000	7.0000	11.0000	14.0000	20.0000	6.0000	10.0000	11.0000	15.0000	2.0000	13.0000	10.0000	14.0000	28.0000	13.0000	8.0000	14.0000	6.0000	16.0000	4.0000	6.0000	7.0000	15.0000	24.0000	3.0000	8.0000	14.0000	4.0000	12.0000	8.0000	15.0000	13.0000	37.0000	14.0000	36.0000	21.0000	16.0000	11.0000	9.0000	16.0000	22.0000	8.0000	11.0000	4.0000	3.0000	14.0000	8.0000	20.0000	28.0000	12.0000	2.0000	12.0000	19.0000	10.0000	17.0000	9.0000	17.0000	15.0000	16.0000	10.0000	13.0000	17.0000	13.0000	19.0000	35.0000	17.0000	9.0000	18.0000	15.0000	15.0000	22.0000	24.0000	22.0000	8.0000	10.0000	15.0000	7.0000	18.0000	15.0000	15.0000	22.0000	10.0000	8.0000	36.0000	14.0000	3.0000	0.0000	1.0000	0.0000	0.0000	0.0000	0.0000	0.0000	0.0000	0.0000	0.0000	0.0000	1.0000	1.0000	3.0000	1.0000	0.0000	1.0000	0.0000	0.0000	0.0000	0.0000	0.0000	0.0000	0.0000	0.0000	0.0000	0.0000	0.0000	0.0000	0.0000	0.0000	0.0000	0.0000	0.0000	0.0000	0.0000	0.0000	0.0000	0.0000	0.0000	0.0000	0.0000	0.0000	0.0000	0.0000	0.0000	0.0000	0.0000	0.0000	0.0000	0.0000	0.0000	0.0000	0.0000	0.0000	0.0000	0.0000	0.0000	0.0000	0.0000	0.0000	0.0000	0.0000	0.0000	0.0000	0.0000	0.0000	0.0000	0.0000	0.0000	0.0000	0.0000	0.0000	0.0000	0.0000	0.0000	0.0000	0.0000	0.0000	0.0000	0.0000	0.0000	0.0000	0.0000	0.0000	0.0000	0.0000	0.0000	0.0000	0.0000	0.0000	0.0000	0.0000	0.0000	0.0000	0.0000	0.0000	0.0000	0.0000	0.0000	0.0000	0.0000	0.0000	0.0000	0.0000	0.0000	0.0000	0.0000	0.0000	0.0000	0.0000	0.0000	0.0000	0.0000	0.0000	0.0000	0.0000	0.0000	0.0000	0.0000	0.0000	0.0000	0.0000	0.0000	0.0000	0.0000	0.0000	0.0000	0.0000	0.0000	0.0000	0.0000	0.0000	0.0000	0.0000	0.0000	0.0000	0.0000	0.0000	0.0000	0.0000	0.0000	0.0000	0.0000	0.0000	0.0000	0.0000	0.0000	0.0000	0.0000	0.0000	0.0000	0.0000	0.0000	0.0000	0.0000	0.0000	0.0000	0.0000	0.0000	0.0000	0.0000	0.0000	0.0000	0.0000	0.0000	0.0000	0.0000	0.0000	0.0000	0.0000	0.0000	0.0000	0.0000	0.0000	0.0000	0.0000	0.0000	0.0000	0.0000	0.0000	0.0000	0.0000	0.0000	0.0000	0.0000	0.0000	0.0000	0.0000	0.0000	0.0000	0.0000	0.0000	0.0000	0.0000	0.0000	0.0000	0.0000	0.0000	0.0000	0.0000	0.0000	0.0000	0.0000	0.0000	0.0000	0.0000	0.0000	0.0000	0.0000	0.0000	0.0000	0.0000	0.0000	0.0000	0.0000	0.0000	0.0000	0.0000	0.0000	0.0000	0.0000	0.0000	0.0000	0.0000	0.0000	0.0000	0.0000	0.0000	0.0000	0.0000	0.0000	0.0000	0.0000	0.0000	0.0000	0.0000	0.0000	0.0000	0.0000	0.0000	0.0000	0.0000	0.0000	0.0000	0.0000	0.0000	0.0000	0.0000	0.0000	0.0000	0.0000	0.0000	0.0000	0.0000	0.0000	0.0000	0.0000	0.0000	0.0000	0.0000	0.0000	0.0000	0.0000	0.0000	0.0000	0.0000	0.0000	0.0000	0.0000	0.0000	0.0000	0.0000	0.0000	0.0000	0.0000	0.0000	0.0000	0.0000	0.0000	0.0000	0.0000	0.0000
REACTIVITY:67	0.0000	0.0000	0.0000	0.0000	0.0000	0.0000	0.0000	0.0000	0.0000	0.0000	0.0000	0.0000	0.0000	0.0000	0.0000	0.0000	0.0000	0.0000	11.0000	0.0000	9.0000	11.0000	9.0000	11.0000	3.0000	6.0000	3.0000	3.0000	11.0000	9.0000	1.0000	3.0000	8.0000	4.0000	5.0000	7.0000	3.0000	5.0000	2.0000	7.0000	4.0000	13.0000	4.0000	7.0000	8.0000	12.0000	6.0000	13.0000	4.0000	4.0000	1.0000	3.0000	0.0000	1.0000	3.0000	1.0000	13.0000	13.0000	9.0000	5.0000	7.0000	9.0000	5.0000	6.0000	0.0000	683.0000	0.0000	1.0000	4.0000	3.0000	8.0000	1.0000	13.0000	7.0000	4.0000	0.0000	5.0000	5.0000	5.0000	7.0000	5.0000	12.0000	2.0000	3.0000	13.0000	7.0000	3.0000	9.0000	7.0000	6.0000	5.0000	7.0000	8.0000	2.0000	9.0000	8.0000	10.0000	4.0000	6.0000	10.0000	9.0000	5.0000	3.0000	11.0000	6.0000	7.0000	9.0000	3.0000	2.0000	13.0000	5.0000	8.0000	2.0000	7.0000	4.0000	16.0000	6.0000	10.0000	1.0000	9.0000	4.0000	11.0000	1.0000	5.0000	4.0000	13.0000	3.0000	8.0000	5.0000	10.0000	6.0000	9.0000	7.0000	6.0000	10.0000	10.0000	4.0000	1.0000	5.0000	5.0000	4.0000	8.0000	4.0000	12.0000	3.0000	1.0000	9.0000	2.0000	10.0000	41.0000	31.0000	108.0000	19.0000	5.0000	11.0000	4.0000	18.0000	7.0000	3.0000	5.0000	10.0000	10.0000	14.0000	11.0000	11.0000	3.0000	6.0000	1.0000	3.0000	9.0000	12.0000	6.0000	17.0000	1.0000	5.0000	12.0000	10.0000	4.0000	3.0000	9.0000	3.0000	7.0000	3.0000	5.0000	8.0000	8.0000	8.0000	2.0000	8.0000	9.0000	7.0000	16.0000	2.0000	11.0000	5.0000	7.0000	5.0000	5.0000	7.0000	7.0000	10.0000	4.0000	12.0000	15.0000	6.0000	1.0000	8.0000	2.0000	4.0000	11.0000	10.0000	3.0000	12.0000	4.0000	9.0000	6.0000	9.0000	5.0000	4.0000	10.0000	2.0000	6.0000	8.0000	4.0000	9.0000	7.0000	9.0000	9.0000	24.0000	8.0000	11.0000	14.0000	13.0000	4.0000	2.0000	17.0000	9.0000	10.0000	7.0000	10.0000	0.0000	17.0000	8.0000	13.0000	11.0000	5.0000	0.0000	4.0000	11.0000	7.0000	5.0000	14.0000	14.0000	9.0000	5.0000	2.0000	7.0000	7.0000	6.0000	10.0000	16.0000	10.0000	6.0000	13.0000	10.0000	21.0000	14.0000	15.0000	14.0000	3.0000	3.0000	7.0000	5.0000	6.0000	9.0000	9.0000	3.0000	4.0000	6.0000	14.0000	6.0000	1.0000	0.0000	0.0000	0.0000	0.0000	0.0000	0.0000	0.0000	0.0000	0.0000	0.0000	0.0000	0.0000	0.0000	1.0000	0.0000	1.0000	0.0000	0.0000	0.0000	0.0000	0.0000	0.0000	0.0000	0.0000	0.0000	0.0000	0.0000	0.0000	0.0000	0.0000	0.0000	0.0000	0.0000	0.0000	0.0000	0.0000	0.0000	0.0000	0.0000	0.0000	0.0000	0.0000	0.0000	0.0000	0.0000	0.0000	0.0000	0.0000	0.0000	0.0000	0.0000	0.0000	0.0000	0.0000	0.0000	0.0000	0.0000	0.0000	0.0000	0.0000	0.0000	0.0000	0.0000	0.0000	0.0000	0.0000	0.0000	0.0000	0.0000	0.0000	0.0000	0.0000	0.0000	0.0000	0.0000	0.0000	0.0000	0.0000	0.0000	0.0000	0.0000	0.0000	0.0000	0.0000	0.0000	0.0000	0.0000	0.0000	0.0000	0.0000	0.0000	0.0000	0.0000	0.0000	0.0000	0.0000	0.0000	0.0000	0.0000	0.0000	0.0000	0.0000	0.0000	0.0000	0.0000	0.0000	0.0000	0.0000	0.0000	0.0000	0.0000	0.0000	0.0000	0.0000	0.0000	0.0000	0.0000	0.0000	0.0000	0.0000	0.0000	0.0000	0.0000	0.0000	0.0000	0.0000	0.0000	0.0000	0.0000	0.0000	0.0000	0.0000	0.0000	0.0000	0.0000	0.0000	0.0000	0.0000	0.0000	0.0000	0.0000	0.0000	0.0000	0.0000	0.0000	0.0000	0.0000	0.0000	0.0000	0.0000	0.0000	0.0000	0.0000	0.0000	0.0000	0.0000	0.0000	0.0000	0.0000	0.0000	0.0000	0.0000	0.0000	0.0000	0.0000	0.0000	0.0000	0.0000	0.0000	0.0000	0.0000	0.0000	0.0000	0.0000	0.0000	0.0000	0.0000	0.0000	0.0000	0.0000	0.0000	0.0000	0.0000	0.0000	0.0000	0.0000	0.0000	0.0000	0.0000	0.0000	0.0000	0.0000	0.0000	0.0000	0.0000	0.0000	0.0000	0.0000	0.0000	0.0000	0.0000	0.0000	0.0000	0.0000	0.0000	0.0000	0.0000	0.0000	0.0000	0.0000	0.0000	0.0000	0.0000	0.0000	0.0000	0.0000	0.0000	0.0000	0.0000	0.0000	0.0000	0.0000	0.0000	0.0000	0.0000	0.0000	0.0000	0.0000	0.0000	0.0000	0.0000	0.0000	0.0000	0.0000	0.0000	0.0000	0.0000	0.0000	0.0000	0.0000	0.0000	0.0000	0.0000	0.0000	0.0000	0.0000	0.0000	0.0000	0.0000	0.0000	0.0000	0.0000	0.0000	0.0000	0.0000	0.0000	0.0000	0.0000	0.0000	0.0000	0.0000	0.0000	0.0000	0.0000	0.0000	0.0000	0.0000	0.0000	0.0000	0.0000	0.0000	0.0000	0.0000	0.0000	0.0000	0.0000	0.0000	0.0000	0.0000	0.0000	0.0000	0.0000	0.0000
REACTIVITY:68	0.0000	0.0000	0.0000	0.0000	0.0000	0.0000	0.0000	0.0000	0.0000	0.0000	0.0000	0.0000	0.0000	0.0000	0.0000	0.0000	0.0000	0.0000	9.0000	3.0000	2.0000	8.0000	36.0000	23.0000	3.0000	6.0000	3.0000	1.0000	4.0000	22.0000	4.0000	10.0000	9.0000	7.0000	10.0000	5.0000	3.0000	19.0000	16.0000	9.0000	13.0000	4.0000	4.0000	3.0000	9.0000	2.0000	5.0000	9.0000	10.0000	10.0000	2.0000	5.0000	2.0000	1.0000	6.0000	14.0000	17.0000	10.0000	8.0000	8.0000	29.0000	16.0000	6.0000	14.0000	5.0000	0.0000	1233.0000	0.0000	1.0000	11.0000	7.0000	3.0000	6.0000	8.0000	6.0000	3.0000	17.0000	4.0000	16.0000	7.0000	14.0000	14.0000	7.0000	13.0000	24.0000	17.0000	12.0000	7.0000	10.0000	10.0000	11.0000	17.0000	7.0000	5.0000	15.0000	11.0000	10.0000	13.0000	9.0000	10.0000	14.0000	21.0000	14.0000	15.0000	12.0000	4.0000	12.0000	8.0000	20.0000	9.0000	10.0000	11.0000	15.0000	19.0000	21.0000	5.0000	9.0000	12.0000	7.0000	5.0000	5.0000	6.0000	6.0000	15.0000	7.0000	10.0000	21.0000	16.0000	15.0000	10.0000	7.0000	16.0000	15.0000	3.0000	5.0000	8.0000	10.0000	8.0000	11.0000	5.0000	9.0000	10.0000	11.0000	13.0000	7.0000	6.0000	10.0000	2.0000	8.0000	69.0000	70.0000	192.0000	42.0000	15.0000	21.0000	6.0000	23.0000	2.0000	13.0000	12.0000	23.0000	14.0000	12.0000	19.0000	19.0000	5.0000	12.0000	21.0000	12.0000	12.0000	11.0000	8.0000	11.0000	6.0000	9.0000	29.0000	18.0000	10.0000	14.0000	12.0000	11.0000	5.0000	5.0000	10.0000	10.0000	12.0000	5.0000	10.0000	16.0000	20.0000	5.0000	10.0000	6.0000	20.0000	12.0000	20.0000	5.0000	11.0000	24.0000	12.0000	18.0000	7.0000	9.0000	8.0000	12.0000	7.0000	11.0000	16.0000	25.0000	12.0000	16.0000	5.0000	7.0000	7.0000	10.0000	9.0000	7.0000	4.0000	14.0000	16.0000	6.0000	12.0000	11.0000	5.0000	21.0000	6.0000	21.0000	12.0000	27.0000	27.0000	35.0000	13.0000	23.0000	8.0000	12.0000	19.0000	13.0000	12.0000	11.0000	7.0000	5.0000	13.0000	8.0000	17.0000	19.0000	9.0000	3.0000	17.0000	19.0000	27.0000	25.0000	11.0000	13.0000	13.0000	7.0000	22.0000	10.0000	19.0000	28.0000	16.0000	33.0000	13.0000	10.0000	21.0000	19.0000	34.0000	23.0000	26.0000	16.0000	8.0000	8.0000	14.0000	6.0000	11.0000	16.0000	29.0000	16.0000	2.0000	11.0000	34.0000	14.0000	1.0000	0.0000	0.0000	0.0000	0.0000	0.0000	0.0000	0.0000	0.0000	0.0000	1.0000	0.0000	0.0000	0.0000	2.0000	0.0000	0.0000	0.0000	0.0000	0.0000	0.0000	0.0000	0.0000	0.0000	0.0000	0.0000	0.0000	0.0000	0.0000	0.0000	0.0000	0.0000	0.0000	0.0000	0.0000	0.0000	0.0000	0.0000	0.0000	0.0000	0.0000	0.0000	0.0000	0.0000	0.0000	0.0000	0.0000	0.0000	0.0000	0.0000	0.0000	0.0000	0.0000	0.0000	0.0000	0.0000	0.0000	0.0000	0.0000	0.0000	0.0000	0.0000	0.0000	0.0000	0.0000	0.0000	0.0000	0.0000	0.0000	0.0000	0.0000	0.0000	0.0000	0.0000	0.0000	0.0000	0.0000	0.0000	0.0000	0.0000	0.0000	0.0000	0.0000	0.0000	0.0000	0.0000	0.0000	0.0000	0.0000	0.0000	0.0000	0.0000	0.0000	0.0000	0.0000	0.0000	0.0000	0.0000	0.0000	0.0000	0.0000	0.0000	0.0000	0.0000	0.0000	0.0000	0.0000	0.0000	0.0000	0.0000	0.0000	0.0000	0.0000	0.0000	0.0000	0.0000	0.0000	0.0000	0.0000	0.0000	0.0000	0.0000	0.0000	0.0000	0.0000	0.0000	0.0000	0.0000	0.0000	0.0000	0.0000	0.0000	0.0000	0.0000	0.0000	0.0000	0.0000	0.0000	0.0000	0.0000	0.0000	0.0000	0.0000	0.0000	0.0000	0.0000	0.0000	0.0000	0.0000	0.0000	0.0000	0.0000	0.0000	0.0000	0.0000	0.0000	0.0000	0.0000	0.0000	0.0000	0.0000	0.0000	0.0000	0.0000	0.0000	0.0000	0.0000	0.0000	0.0000	0.0000	0.0000	0.0000	0.0000	0.0000	0.0000	0.0000	0.0000	0.0000	0.0000	0.0000	0.0000	0.0000	0.0000	0.0000	0.0000	0.0000	0.0000	0.0000	0.0000	0.0000	0.0000	0.0000	0.0000	0.0000	0.0000	0.0000	0.0000	0.0000	0.0000	0.0000	0.0000	0.0000	0.0000	0.0000	0.0000	0.0000	0.0000	0.0000	0.0000	0.0000	0.0000	0.0000	0.0000	0.0000	0.0000	0.0000	0.0000	0.0000	0.0000	0.0000	0.0000	0.0000	0.0000	0.0000	0.0000	0.0000	0.0000	0.0000	0.0000	0.0000	0.0000	0.0000	0.0000	0.0000	0.0000	0.0000	0.0000	0.0000	0.0000	0.0000	0.0000	0.0000	0.0000	0.0000	0.0000	0.0000	0.0000	0.0000	0.0000	0.0000	0.0000	0.0000	0.0000	0.0000	0.0000	0.0000	0.0000	0.0000	0.0000	0.0000	0.0000	0.0000	0.0000	0.0000	0.0000	0.0000	0.0000	0.0000	0.0000	0.0000	0.0000	0.0000	0.0000	0.0000	0.0000	0.0000	0.0000	0.0000	0.0000	0.0000	0.0000	0.0000	0.0000	0.0000
REACTIVITY:69	0.0000	0.0000	0.0000	0.0000	0.0000	0.0000	0.0000	0.0000	0.0000	0.0000	0.0000	0.0000	0.0000	0.0000	0.0000	0.0000	0.0000	0.0000	7.0000	8.0000	6.0000	16.0000	13.0000	16.0000	4.0000	5.0000	9.0000	9.0000	11.0000	22.0000	4.0000	11.0000	6.0000	5.0000	7.0000	5.0000	8.0000	15.0000	12.0000	4.0000	16.0000	3.0000	13.0000	10.0000	7.0000	7.0000	6.0000	9.0000	14.0000	10.0000	13.0000	4.0000	6.0000	6.0000	7.0000	8.0000	19.0000	20.0000	9.0000	10.0000	9.0000	9.0000	12.0000	23.0000	15.0000	1.0000	0.0000	1045.0000	0.0000	13.0000	22.0000	7.0000	11.0000	2.0000	6.0000	8.0000	7.0000	8.0000	23.0000	27.0000	13.0000	17.0000	16.0000	8.0000	13.0000	23.0000	19.0000	10.0000	7.0000	12.0000	9.0000	13.0000	15.0000	16.0000	15.0000	9.0000	16.0000	5.0000	23.0000	16.0000	9.0000	8.0000	8.0000	11.0000	14.0000	11.0000	6.0000	10.0000	12.0000	13.0000	17.0000	12.0000	19.0000	5.0000	17.0000	15.0000	12.0000	14.0000	7.0000	12.0000	7.0000	9.0000	6.0000	7.0000	9.0000	15.0000	9.0000	20.0000	22.0000	22.0000	12.0000	5.0000	7.0000	8.0000	7.0000	11.0000	10.0000	4.0000	5.0000	2.0000	4.0000	11.0000	12.0000	15.0000	11.0000	9.0000	18.0000	4.0000	7.0000	35.0000	71.0000	130.0000	43.0000	3.0000	12.0000	12.0000	9.0000	9.0000	17.0000	16.0000	15.0000	9.0000	9.0000	12.0000	8.0000	5.0000	6.0000	12.0000	13.0000	14.0000	15.0000	4.0000	13.0000	13.0000	4.0000	30.0000	6.0000	12.0000	7.0000	11.0000	13.0000	12.0000	3.0000	4.0000	12.0000	12.0000	6.0000	5.0000	15.0000	21.0000	14.0000	5.0000	4.0000	12.0000	3.0000	12.0000	3.0000	12.0000	11.0000	13.0000	11.0000	15.0000	8.0000	10.0000	10.0000	9.0000	14.0000	5.0000	12.0000	17.0000	6.0000	5.0000	8.0000	5.0000	13.0000	4.0000	10.0000	3.0000	14.0000	11.0000	4.0000	9.0000	15.0000	4.0000	12.0000	9.0000	7.0000	6.0000	26.0000	12.0000	29.0000	26.0000	16.0000	9.0000	13.0000	6.0000	25.0000	10.0000	7.0000	8.0000	2.0000	17.0000	5.0000	9.0000	14.0000	7.0000	9.0000	15.0000	19.0000	24.0000	10.0000	15.0000	11.0000	14.0000	13.0000	12.0000	13.0000	18.0000	11.0000	14.0000	23.0000	9.0000	10.0000	16.0000	15.0000	10.0000	18.0000	30.0000	21.0000	7.0000	8.0000	13.0000	9.0000	15.0000	15.0000	14.0000	13.0000	6.0000	7.0000	22.0000	9.0000	5.0000	0.0000	0.0000	0.0000	0.0000	0.0000	0.0000	1.0000	1.0000	1.0000	0.0000	1.0000	1.0000	0.0000	1.0000	0.0000	0.0000	1.0000	0.0000	0.0000	0.0000	0.0000	0.0000	0.0000	0.0000	0.0000	0.0000	0.0000	0.0000	0.0000	0.0000	0.0000	0.0000	0.0000	0.0000	0.0000	0.0000	0.0000	0.0000	0.0000	0.0000	0.0000	0.0000	0.0000	0.0000	0.0000	0.0000	0.0000	0.0000	0.0000	0.0000	0.0000	0.0000	0.0000	0.0000	0.0000	0.0000	0.0000	0.0000	0.0000	0.0000	0.0000	0.0000	0.0000	0.0000	0.0000	0.0000	0.0000	0.0000	0.0000	0.0000	0.0000	0.0000	0.0000	0.0000	0.0000	0.0000	0.0000	0.0000	0.0000	0.0000	0.0000	0.0000	0.0000	0.0000	0.0000	0.0000	0.0000	0.0000	0.0000	0.0000	0.0000	0.0000	0.0000	0.0000	0.0000	0.0000	0.0000	0.0000	0.0000	0.0000	0.0000	0.0000	0.0000	0.0000	0.0000	0.0000	0.0000	0.0000	0.0000	0.0000	0.0000	0.0000	0.0000	0.0000	0.0000	0.0000	0.0000	0.0000	0.0000	0.0000	0.0000	0.0000	0.0000	0.0000	0.0000	0.0000	0.0000	0.0000	0.0000	0.0000	0.0000	0.0000	0.0000	0.0000	0.0000	0.0000	0.0000	0.0000	0.0000	0.0000	0.0000	0.0000	0.0000	0.0000	0.0000	0.0000	0.0000	0.0000	0.0000	0.0000	0.0000	0.0000	0.0000	0.0000	0.0000	0.0000	0.0000	0.0000	0.0000	0.0000	0.0000	0.0000	0.0000	0.0000	0.0000	0.0000	0.0000	0.0000	0.0000	0.0000	0.0000	0.0000	0.0000	0.0000	0.0000	0.0000	0.0000	0.0000	0.0000	0.0000	0.0000	0.0000	0.0000	0.0000	0.0000	0.0000	0.0000	0.0000	0.0000	0.0000	0.0000	0.0000	0.0000	0.0000	0.0000	0.0000	0.0000	0.0000	0.0000	0.0000	0.0000	0.0000	0.0000	0.0000	0.0000	0.0000	0.0000	0.0000	0.0000	0.0000	0.0000	0.0000	0.0000	0.0000	0.0000	0.0000	0.0000	0.0000	0.0000	0.0000	0.0000	0.0000	0.0000	0.0000	0.0000	0.0000	0.0000	0.0000	0.0000	0.0000	0.0000	0.0000	0.0000	0.0000	0.0000	0.0000	0.0000	0.0000	0.0000	0.0000	0.0000	0.0000	0.0000	0.0000	0.0000	0.0000	0.0000	0.0000	0.0000	0.0000	0.0000	0.0000	0.0000	0.0000	0.0000	0.0000	0.0000	0.0000	0.0000	0.0000	0.0000	0.0000	0.0000	0.0000	0.0000	0.0000	0.0000	0.0000	0.0000	0.0000	0.0000	0.0000	0.0000	0.0000	0.0000	0.0000	0.0000	0.0000	0.0000	0.0000	0.0000	0.0000	0.0000
REACTIVITY:70	0.0000	0.0000	0.0000	0.0000	0.0000	0.0000	0.0000	0.0000	0.0000	0.0000	0.0000	0.0000	0.0000	0.0000	0.0000	0.0000	0.0000	1.0000	9.0000	9.0000	6.0000	8.0000	13.0000	17.0000	8.0000	7.0000	5.0000	5.0000	6.0000	15.0000	1.0000	4.0000	3.0000	14.0000	11.0000	5.0000	3.0000	4.0000	9.0000	11.0000	10.0000	7.0000	15.0000	5.0000	8.0000	3.0000	3.0000	5.0000	11.0000	6.0000	12.0000	6.0000	0.0000	6.0000	7.0000	3.0000	14.0000	10.0000	12.0000	6.0000	11.0000	12.0000	5.0000	7.0000	12.0000	4.0000	1.0000	0.0000	857.0000	0.0000	9.0000	6.0000	1.0000	6.0000	6.0000	9.0000	5.0000	6.0000	11.0000	9.0000	5.0000	10.0000	9.0000	4.0000	15.0000	12.0000	22.0000	1.0000	11.0000	17.0000	15.0000	11.0000	12.0000	3.0000	6.0000	6.0000	11.0000	7.0000	17.0000	6.0000	9.0000	10.0000	4.0000	8.0000	10.0000	10.0000	16.0000	9.0000	16.0000	14.0000	7.0000	9.0000	11.0000	9.0000	16.0000	11.0000	21.0000	13.0000	2.0000	15.0000	4.0000	19.0000	6.0000	7.0000	12.0000	13.0000	12.0000	7.0000	11.0000	18.0000	5.0000	16.0000	9.0000	8.0000	11.0000	10.0000	18.0000	18.0000	11.0000	4.0000	6.0000	5.0000	26.0000	14.0000	9.0000	3.0000	3.0000	14.0000	8.0000	72.0000	60.0000	96.0000	17.0000	4.0000	16.0000	4.0000	7.0000	7.0000	4.0000	6.0000	11.0000	6.0000	8.0000	15.0000	8.0000	12.0000	6.0000	14.0000	13.0000	12.0000	10.0000	5.0000	9.0000	13.0000	4.0000	12.0000	19.0000	7.0000	11.0000	11.0000	10.0000	7.0000	7.0000	9.0000	9.0000	9.0000	2.0000	7.0000	9.0000	7.0000	15.0000	11.0000	8.0000	8.0000	8.0000	8.0000	12.0000	13.0000	17.0000	11.0000	7.0000	5.0000	9.0000	15.0000	9.0000	4.0000	6.0000	10.0000	11.0000	8.0000	1.0000	5.0000	3.0000	2.0000	3.0000	4.0000	8.0000	3.0000	12.0000	3.0000	9.0000	8.0000	10.0000	0.0000	4.0000	1.0000	7.0000	6.0000	23.0000	13.0000	29.0000	15.0000	10.0000	3.0000	3.0000	8.0000	14.0000	10.0000	9.0000	10.0000	2.0000	17.0000	9.0000	3.0000	10.0000	7.0000	7.0000	8.0000	19.0000	4.0000	17.0000	10.0000	16.0000	11.0000	6.0000	12.0000	12.0000	24.0000	7.0000	12.0000	37.0000	12.0000	4.0000	13.0000	18.0000	11.0000	12.0000	15.0000	13.0000	5.0000	16.0000	2.0000	5.0000	5.0000	16.0000	12.0000	8.0000	8.0000	10.0000	32.0000	8.0000	3.0000	0.0000	0.0000	0.0000	0.0000	1.0000	0.0000	1.0000	0.0000	0.0000	2.0000	4.0000	0.0000	0.0000	2.0000	1.0000	2.0000	1.0000	0.0000	0.0000	0.0000	0.0000	0.0000	0.0000	0.0000	0.0000	0.0000	0.0000	0.0000	0.0000	0.0000	0.0000	0.0000	0.0000	0.0000	0.0000	0.0000	0.0000	0.0000	0.0000	0.0000	0.0000	0.0000	0.0000	0.0000	0.0000	0.0000	0.0000	0.0000	0.0000	0.0000	0.0000	0.0000	0.0000	0.0000	0.0000	0.0000	0.0000	0.0000	0.0000	0.0000	0.0000	0.0000	0.0000	0.0000	0.0000	0.0000	0.0000	0.0000	0.0000	0.0000	0.0000	0.0000	0.0000	0.0000	0.0000	0.0000	0.0000	0.0000	0.0000	0.0000	0.0000	0.0000	0.0000	0.0000	0.0000	0.0000	0.0000	0.0000	0.0000	0.0000	0.0000	0.0000	0.0000	0.0000	0.0000	0.0000	0.0000	0.0000	0.0000	0.0000	0.0000	0.0000	0.0000	0.0000	0.0000	0.0000	0.0000	0.0000	0.0000	0.0000	0.0000	0.0000	0.0000	0.0000	0.0000	0.0000	0.0000	0.0000	0.0000	0.0000	0.0000	0.0000	0.0000	0.0000	0.0000	0.0000	0.0000	0.0000	0.0000	0.0000	0.0000	0.0000	0.0000	0.0000	0.0000	0.0000	0.0000	0.0000	0.0000	0.0000	0.0000	0.0000	0.0000	0.0000	0.0000	0.0000	0.0000	0.0000	0.0000	0.0000	0.0000	0.0000	0.0000	0.0000	0.0000	0.0000	0.0000	0.0000	0.0000	0.0000	0.0000	0.0000	0.0000	0.0000	0.0000	0.0000	0.0000	0.0000	0.0000	0.0000	0.0000	0.0000	0.0000	0.0000	0.0000	0.0000	0.0000	0.0000	0.0000	0.0000	0.0000	0.0000	0.0000	0.0000	0.0000	0.0000	0.0000	0.0000	0.0000	0.0000	0.0000	0.0000	0.0000	0.0000	0.0000	0.0000	0.0000	0.0000	0.0000	0.0000	0.0000	0.0000	0.0000	0.0000	0.0000	0.0000	0.0000	0.0000	0.0000	0.0000	0.0000	0.0000	0.0000	0.0000	0.0000	0.0000	0.0000	0.0000	0.0000	0.0000	0.0000	0.0000	0.0000	0.0000	0.0000	0.0000	0.0000	0.0000	0.0000	0.0000	0.0000	0.0000	0.0000	0.0000	0.0000	0.0000	0.0000	0.0000	0.0000	0.0000	0.0000	0.0000	0.0000	0.0000	0.0000	0.0000	0.0000	0.0000	0.0000	0.0000	0.0000	0.0000	0.0000	0.0000	0.0000	0.0000	0.0000	0.0000	0.0000	0.0000	0.0000	0.0000	0.0000	0.0000	0.0000	0.0000	0.0000	0.0000	0.0000	0.0000	0.0000	0.0000	0.0000	0.0000	0.0000	0.0000	0.0000	0.0000	0.0000	0.0000	0.0000	0.0000	0.0000
REACTIVITY:71	0.0000	0.0000	0.0000	0.0000	0.0000	0.0000	0.0000	0.0000	0.0000	0.0000	0.0000	0.0000	0.0000	0.0000	0.0000	0.0000	0.0000	3.0000	14.0000	5.0000	6.0000	15.0000	22.0000	14.0000	4.0000	7.0000	7.0000	9.0000	16.0000	30.0000	2.0000	10.0000	9.0000	6.0000	15.0000	11.0000	11.0000	13.0000	22.0000	6.0000	13.0000	9.0000	5.0000	9.0000	17.0000	6.0000	10.0000	14.0000	11.0000	11.0000	7.0000	4.0000	7.0000	8.0000	9.0000	8.0000	23.0000	29.0000	10.0000	14.0000	18.0000	14.0000	27.0000	7.0000	12.0000	3.0000	11.0000	13.0000	0.0000	1295.0000	0.0000	15.0000	11.0000	16.0000	7.0000	7.0000	9.0000	16.0000	8.0000	12.0000	22.0000	12.0000	11.0000	10.0000	25.0000	17.0000	17.0000	15.0000	17.0000	16.0000	16.0000	21.0000	24.0000	6.0000	11.0000	16.0000	12.0000	17.0000	14.0000	10.0000	18.0000	14.0000	22.0000	10.0000	18.0000	13.0000	17.0000	8.0000	15.0000	18.0000	17.0000	10.0000	23.0000	10.0000	31.0000	17.0000	20.0000	15.0000	11.0000	17.0000	7.0000	15.0000	8.0000	18.0000	10.0000	22.0000	18.0000	16.0000	10.0000	26.0000	8.0000	18.0000	26.0000	21.0000	11.0000	18.0000	19.0000	7.0000	7.0000	9.0000	3.0000	14.0000	8.0000	10.0000	24.0000	8.0000	12.0000	7.0000	6.0000	70.0000	76.0000	178.0000	41.0000	3.0000	16.0000	9.0000	19.0000	8.0000	11.0000	6.0000	17.0000	13.0000	11.0000	8.0000	10.0000	14.0000	5.0000	11.0000	17.0000	13.0000	17.0000	11.0000	22.0000	6.0000	4.0000	20.0000	16.0000	16.0000	8.0000	15.0000	11.0000	8.0000	4.0000	21.0000	14.0000	8.0000	2.0000	5.0000	14.0000	12.0000	7.0000	15.0000	13.0000	13.0000	11.0000	18.0000	6.0000	22.0000	24.0000	12.0000	19.0000	4.0000	19.0000	15.0000	14.0000	11.0000	10.0000	12.0000	17.0000	20.0000	3.0000	12.0000	16.0000	17.0000	20.0000	8.0000	11.0000	3.0000	9.0000	13.0000	6.0000	10.0000	18.0000	4.0000	15.0000	4.0000	7.0000	8.0000	38.0000	15.0000	36.0000	29.0000	28.0000	7.0000	12.0000	3.0000	16.0000	10.0000	24.0000	10.0000	0.0000	14.0000	13.0000	8.0000	23.0000	8.0000	14.0000	5.0000	18.0000	18.0000	28.0000	24.0000	20.0000	18.0000	6.0000	21.0000	13.0000	22.0000	21.0000	26.0000	32.0000	10.0000	9.0000	24.0000	24.0000	26.0000	8.0000	31.0000	27.0000	13.0000	20.0000	8.0000	6.0000	6.0000	14.0000	18.0000	22.0000	16.0000	13.0000	53.0000	15.0000	7.0000	0.0000	0.0000	0.0000	0.0000	2.0000	0.0000	1.0000	2.0000	0.0000	0.0000	2.0000	1.0000	1.0000	1.0000	0.0000	1.0000	4.0000	0.0000	0.0000	0.0000	0.0000	0.0000	0.0000	0.0000	0.0000	0.0000	0.0000	0.0000	0.0000	0.0000	0.0000	0.0000	0.0000	0.0000	0.0000	0.0000	0.0000	0.0000	0.0000	0.0000	0.0000	0.0000	0.0000	0.0000	0.0000	0.0000	0.0000	0.0000	0.0000	0.0000	0.0000	0.0000	0.0000	0.0000	0.0000	0.0000	0.0000	0.0000	0.0000	0.0000	0.0000	0.0000	0.0000	0.0000	0.0000	0.0000	0.0000	0.0000	0.0000	0.0000	0.0000	0.0000	0.0000	0.0000	0.0000	0.0000	0.0000	0.0000	0.0000	0.0000	0.0000	0.0000	0.0000	0.0000	0.0000	0.0000	0.0000	0.0000	0.0000	0.0000	0.0000	0.0000	0.0000	0.0000	0.0000	0.0000	0.0000	0.0000	0.0000	0.0000	0.0000	0.0000	0.0000	0.0000	0.0000	0.0000	0.0000	0.0000	0.0000	0.0000	0.0000	0.0000	0.0000	0.0000	0.0000	0.0000	0.0000	0.0000	0.0000	0.0000	0.0000	0.0000	0.0000	0.0000	0.0000	0.0000	0.0000	0.0000	0.0000	0.0000	0.0000	0.0000	0.0000	0.0000	0.0000	0.0000	0.0000	0.0000	0.0000	0.0000	0.0000	0.0000	0.0000	0.0000	0.0000	0.0000	0.0000	0.0000	0.0000	0.0000	0.0000	0.0000	0.0000	0.0000	0.0000	0.0000	0.0000	0.0000	0.0000	0.0000	0.0000	0.0000	0.0000	0.0000	0.0000	0.0000	0.0000	0.0000	0.0000	0.0000	0.0000	0.0000	0.0000	0.0000	0.0000	0.0000	0.0000	0.0000	0.0000	0.0000	0.0000	0.0000	0.0000	0.0000	0.0000	0.0000	0.0000	0.0000	0.0000	0.0000	0.0000	0.0000	0.0000	0.0000	0.0000	0.0000	0.0000	0.0000	0.0000	0.0000	0.0000	0.0000	0.0000	0.0000	0.0000	0.0000	0.0000	0.0000	0.0000	0.0000	0.0000	0.0000	0.0000	0.0000	0.0000	0.0000	0.0000	0.0000	0.0000	0.0000	0.0000	0.0000	0.0000	0.0000	0.0000	0.0000	0.0000	0.0000	0.0000	0.0000	0.0000	0.0000	0.0000	0.0000	0.0000	0.0000	0.0000	0.0000	0.0000	0.0000	0.0000	0.0000	0.0000	0.0000	0.0000	0.0000	0.0000	0.0000	0.0000	0.0000	0.0000	0.0000	0.0000	0.0000	0.0000	0.0000	0.0000	0.0000	0.0000	0.0000	0.0000	0.0000	0.0000	0.0000	0.0000	0.0000	0.0000	0.0000	0.0000	0.0000	0.0000	0.0000	0.0000	0.0000	0.0000	0.0000	0.0000	0.0000	0.0000	0.0000	0.0000	0.0000	0.0000
REACTIVITY:72	0.0000	0.0000	0.0000	0.0000	0.0000	0.0000	0.0000	0.0000	0.0000	0.0000	0.0000	0.0000	0.0000	0.0000	0.0000	0.0000	0.0000	2.0000	23.0000	7.0000	8.0000	27.0000	42.0000	17.0000	4.0000	15.0000	8.0000	5.0000	15.0000	44.0000	11.0000	6.0000	8.0000	8.0000	18.0000	7.0000	14.0000	17.0000	28.0000	14.0000	22.0000	15.0000	9.0000	9.0000	18.0000	8.0000	7.0000	10.0000	13.0000	14.0000	6.0000	8.0000	4.0000	14.0000	14.0000	11.0000	27.0000	33.0000	14.0000	9.0000	24.0000	14.0000	27.0000	21.0000	21.0000	8.0000	7.0000	22.0000	9.0000	0.0000	1659.0000	0.0000	17.0000	11.0000	26.0000	13.0000	11.0000	13.0000	12.0000	24.0000	20.0000	31.0000	13.0000	16.0000	15.0000	17.0000	34.0000	13.0000	15.0000	12.0000	34.0000	21.0000	14.0000	11.0000	10.0000	24.0000	10.0000	22.0000	8.0000	24.0000	11.0000	6.0000	20.0000	18.0000	30.0000	8.0000	22.0000	13.0000	22.0000	12.0000	29.0000	25.0000	48.0000	19.0000	37.0000	20.0000	43.0000	31.0000	19.0000	20.0000	8.0000	19.0000	14.0000	13.0000	11.0000	20.0000	19.0000	21.0000	14.0000	29.0000	26.0000	17.0000	12.0000	9.0000	25.0000	21.0000	19.0000	8.0000	15.0000	13.0000	8.0000	12.0000	10.0000	29.0000	25.0000	8.0000	13.0000	15.0000	21.0000	100.0000	69.0000	222.0000	61.0000	19.0000	22.0000	7.0000	24.0000	2.0000	8.0000	11.0000	34.0000	30.0000	17.0000	21.0000	11.0000	9.0000	6.0000	16.0000	24.0000	20.0000	23.0000	9.0000	27.0000	13.0000	15.0000	39.0000	7.0000	20.0000	10.0000	19.0000	8.0000	19.0000	11.0000	15.0000	11.0000	28.0000	9.0000	14.0000	13.0000	25.0000	14.0000	25.0000	4.0000	33.0000	16.0000	9.0000	18.0000	17.0000	22.0000	21.0000	11.0000	15.0000	10.0000	28.0000	14.0000	8.0000	6.0000	15.0000	27.0000	23.0000	17.0000	9.0000	19.0000	8.0000	12.0000	3.0000	13.0000	4.0000	14.0000	20.0000	8.0000	11.0000	20.0000	12.0000	22.0000	9.0000	16.0000	13.0000	28.0000	14.0000	49.0000	18.0000	28.0000	28.0000	16.0000	17.0000	16.0000	13.0000	23.0000	6.0000	13.0000	22.0000	16.0000	11.0000	19.0000	13.0000	7.0000	15.0000	21.0000	21.0000	27.0000	23.0000	22.0000	17.0000	11.0000	15.0000	20.0000	28.0000	31.0000	19.0000	38.0000	28.0000	19.0000	33.0000	18.0000	21.0000	14.0000	36.0000	24.0000	14.0000	12.0000	6.0000	10.0000	12.0000	31.0000	28.0000	28.0000	7.0000	16.0000	47.0000	15.0000	10.0000	0.0000	1.0000	0.0000	1.0000	1.0000	0.0000	1.0000	0.0000	0.0000	0.0000	0.0000	0.0000	2.0000	4.0000	1.0000	2.0000	1.0000	0.0000	0.0000	0.0000	0.0000	0.0000	0.0000	0.0000	0.0000	0.0000	0.0000	0.0000	0.0000	0.0000	0.0000	0.0000	0.0000	0.0000	0.0000	0.0000	0.0000	0.0000	0.0000	0.0000	0.0000	0.0000	0.0000	0.0000	0.0000	0.0000	0.0000	0.0000	0.0000	0.0000	0.0000	0.0000	0.0000	0.0000	0.0000	0.0000	0.0000	0.0000	0.0000	0.0000	0.0000	0.0000	0.0000	0.0000	0.0000	0.0000	0.0000	0.0000	0.0000	0.0000	0.0000	0.0000	0.0000	0.0000	0.0000	0.0000	0.0000	0.0000	0.0000	0.0000	0.0000	0.0000	0.0000	0.0000	0.0000	0.0000	0.0000	0.0000	0.0000	0.0000	0.0000	0.0000	0.0000	0.0000	0.0000	0.0000	0.0000	0.0000	0.0000	0.0000	0.0000	0.0000	0.0000	0.0000	0.0000	0.0000	0.0000	0.0000	0.0000	0.0000	0.0000	0.0000	0.0000	0.0000	0.0000	0.0000	0.0000	0.0000	0.0000	0.0000	0.0000	0.0000	0.0000	0.0000	0.0000	0.0000	0.0000	0.0000	0.0000	0.0000	0.0000	0.0000	0.0000	0.0000	0.0000	0.0000	0.0000	0.0000	0.0000	0.0000	0.0000	0.0000	0.0000	0.0000	0.0000	0.0000	0.0000	0.0000	0.0000	0.0000	0.0000	0.0000	0.0000	0.0000	0.0000	0.0000	0.0000	0.0000	0.0000	0.0000	0.0000	0.0000	0.0000	0.0000	0.0000	0.0000	0.0000	0.0000	0.0000	0.0000	0.0000	0.0000	0.0000	0.0000	0.0000	0.0000	0.0000	0.0000	0.0000	0.0000	0.0000	0.0000	0.0000	0.0000	0.0000	0.0000	0.0000	0.0000	0.0000	0.0000	0.0000	0.0000	0.0000	0.0000	0.0000	0.0000	0.0000	0.0000	0.0000	0.0000	0.0000	0.0000	0.0000	0.0000	0.0000	0.0000	0.0000	0.0000	0.0000	0.0000	0.0000	0.0000	0.0000	0.0000	0.0000	0.0000	0.0000	0.0000	0.0000	0.0000	0.0000	0.0000	0.0000	0.0000	0.0000	0.0000	0.0000	0.0000	0.0000	0.0000	0.0000	0.0000	0.0000	0.0000	0.0000	0.0000	0.0000	0.0000	0.0000	0.0000	0.0000	0.0000	0.0000	0.0000	0.0000	0.0000	0.0000	0.0000	0.0000	0.0000	0.0000	0.0000	0.0000	0.0000	0.0000	0.0000	0.0000	0.0000	0.0000	0.0000	0.0000	0.0000	0.0000	0.0000	0.0000	0.0000	0.0000	0.0000	0.0000	0.0000	0.0000	0.0000	0.0000	0.0000	0.0000	0.0000	0.0000	0.0000	0.0000	0.0000	0.0000	0.0000	0.0000
REACTIVITY:73	0.0000	0.0000	0.0000	0.0000	0.0000	0.0000	0.0000	0.0000	0.0000	0.0000	0.0000	0.0000	0.0000	0.0000	0.0000	0.0000	0.0000	0.0000	9.0000	5.0000	1.0000	11.0000	14.0000	14.0000	1.0000	8.0000	4.0000	0.0000	3.0000	18.0000	4.0000	3.0000	6.0000	9.0000	7.0000	3.0000	8.0000	5.0000	12.0000	2.0000	8.0000	2.0000	10.0000	1.0000	4.0000	4.0000	4.0000	7.0000	4.0000	4.0000	0.0000	5.0000	3.0000	4.0000	4.0000	2.0000	11.0000	8.0000	5.0000	4.0000	11.0000	6.0000	5.0000	4.0000	3.0000	1.0000	3.0000	7.0000	6.0000	15.0000	0.0000	701.0000	0.0000	1.0000	6.0000	2.0000	2.0000	6.0000	12.0000	6.0000	5.0000	17.0000	8.0000	1.0000	6.0000	3.0000	9.0000	5.0000	4.0000	7.0000	2.0000	5.0000	17.0000	3.0000	4.0000	4.0000	9.0000	6.0000	8.0000	9.0000	5.0000	8.0000	15.0000	7.0000	15.0000	5.0000	4.0000	2.0000	13.0000	10.0000	3.0000	7.0000	10.0000	13.0000	11.0000	10.0000	14.0000	8.0000	6.0000	6.0000	2.0000	23.0000	2.0000	2.0000	13.0000	7.0000	7.0000	10.0000	5.0000	5.0000	8.0000	5.0000	5.0000	3.0000	2.0000	8.0000	4.0000	4.0000	6.0000	5.0000	9.0000	6.0000	1.0000	16.0000	5.0000	4.0000	8.0000	5.0000	1.0000	51.0000	27.0000	106.0000	33.0000	2.0000	17.0000	6.0000	12.0000	3.0000	4.0000	1.0000	8.0000	7.0000	11.0000	5.0000	14.0000	12.0000	2.0000	13.0000	8.0000	8.0000	18.0000	3.0000	19.0000	8.0000	10.0000	8.0000	3.0000	10.0000	2.0000	7.0000	7.0000	12.0000	5.0000	4.0000	6.0000	10.0000	1.0000	4.0000	7.0000	13.0000	8.0000	7.0000	2.0000	9.0000	4.0000	3.0000	0.0000	9.0000	12.0000	2.0000	13.0000	4.0000	6.0000	3.0000	8.0000	6.0000	2.0000	15.0000	4.0000	3.0000	3.0000	6.0000	5.0000	3.0000	7.0000	4.0000	8.0000	5.0000	4.0000	9.0000	3.0000	1.0000	6.0000	5.0000	3.0000	3.0000	7.0000	9.0000	18.0000	6.0000	38.0000	14.0000	19.0000	4.0000	2.0000	7.0000	7.0000	4.0000	10.0000	3.0000	1.0000	13.0000	3.0000	7.0000	13.0000	6.0000	2.0000	6.0000	9.0000	7.0000	12.0000	10.0000	6.0000	5.0000	9.0000	9.0000	9.0000	12.0000	4.0000	10.0000	15.0000	11.0000	7.0000	9.0000	3.0000	6.0000	9.0000	13.0000	9.0000	2.0000	10.0000	6.0000	1.0000	6.0000	5.0000	11.0000	7.0000	8.0000	6.0000	19.0000	5.0000	1.0000	0.0000	0.0000	0.0000	0.0000	0.0000	0.0000	0.0000	0.0000	0.0000	0.0000	1.0000	0.0000	0.0000	0.0000	0.0000	0.0000	0.0000	0.0000	0.0000	0.0000	0.0000	0.0000	0.0000	0.0000	0.0000	0.0000	0.0000	0.0000	0.0000	0.0000	0.0000	0.0000	0.0000	0.0000	0.0000	0.0000	0.0000	0.0000	0.0000	0.0000	0.0000	0.0000	0.0000	0.0000	0.0000	0.0000	0.0000	0.0000	0.0000	0.0000	0.0000	0.0000	0.0000	0.0000	0.0000	0.0000	0.0000	0.0000	0.0000	0.0000	0.0000	0.0000	0.0000	0.0000	0.0000	0.0000	0.0000	0.0000	0.0000	0.0000	0.0000	0.0000	0.0000	0.0000	0.0000	0.0000	0.0000	0.0000	0.0000	0.0000	0.0000	0.0000	0.0000	0.0000	0.0000	0.0000	0.0000	0.0000	0.0000	0.0000	0.0000	0.0000	0.0000	0.0000	0.0000	0.0000	0.0000	0.0000	0.0000	0.0000	0.0000	0.0000	0.0000	0.0000	0.0000	0.0000	0.0000	0.0000	0.0000	0.0000	0.0000	0.0000	0.0000	0.0000	0.0000	0.0000	0.0000	0.0000	0.0000	0.0000	0.0000	0.0000	0.0000	0.0000	0.0000	0.0000	0.0000	0.0000	0.0000	0.0000	0.0000	0.0000	0.0000	0.0000	0.0000	0.0000	0.0000	0.0000	0.0000	0.0000	0.0000	0.0000	0.0000	0.0000	0.0000	0.0000	0.0000	0.0000	0.0000	0.0000	0.0000	0.0000	0.0000	0.0000	0.0000	0.0000	0.0000	0.0000	0.0000	0.0000	0.0000	0.0000	0.0000	0.0000	0.0000	0.0000	0.0000	0.0000	0.0000	0.0000	0.0000	0.0000	0.0000	0.0000	0.0000	0.0000	0.0000	0.0000	0.0000	0.0000	0.0000	0.0000	0.0000	0.0000	0.0000	0.0000	0.0000	0.0000	0.0000	0.0000	0.0000	0.0000	0.0000	0.0000	0.0000	0.0000	0.0000	0.0000	0.0000	0.0000	0.0000	0.0000	0.0000	0.0000	0.0000	0.0000	0.0000	0.0000	0.0000	0.0000	0.0000	0.0000	0.0000	0.0000	0.0000	0.0000	0.0000	0.0000	0.0000	0.0000	0.0000	0.0000	0.0000	0.0000	0.0000	0.0000	0.0000	0.0000	0.0000	0.0000	0.0000	0.0000	0.0000	0.0000	0.0000	0.0000	0.0000	0.0000	0.0000	0.0000	0.0000	0.0000	0.0000	0.0000	0.0000	0.0000	0.0000	0.0000	0.0000	0.0000	0.0000	0.0000	0.0000	0.0000	0.0000	0.0000	0.0000	0.0000	0.0000	0.0000	0.0000	0.0000	0.0000	0.0000	0.0000	0.0000	0.0000	0.0000	0.0000	0.0000	0.0000	0.0000	0.0000	0.0000	0.0000	0.0000	0.0000	0.0000	0.0000	0.0000	0.0000	0.0000	0.0000
REACTIVITY:74	0.0000	0.0000	0.0000	0.0000	0.0000	0.0000	0.0000	0.0000	0.0000	0.0000	0.0000	0.0000	0.0000	0.0000	0.0000	0.0000	0.0000	0.0000	9.0000	4.0000	3.0000	16.0000	20.0000	23.0000	1.0000	15.0000	6.0000	6.0000	8.0000	18.0000	9.0000	13.0000	9.0000	13.0000	11.0000	7.0000	16.0000	14.0000	21.0000	13.0000	8.0000	4.0000	12.0000	11.0000	4.0000	4.0000	6.0000	11.0000	5.0000	18.0000	0.0000	2.0000	8.0000	9.0000	9.0000	5.0000	21.0000	19.0000	12.0000	8.0000	20.0000	16.0000	3.0000	14.0000	4.0000	13.0000	6.0000	11.0000	1.0000	11.0000	17.0000	0.0000	1182.0000	0.0000	5.0000	7.0000	11.0000	7.0000	4.0000	15.0000	18.0000	6.0000	7.0000	15.0000	9.0000	10.0000	9.0000	2.0000	12.0000	6.0000	7.0000	9.0000	7.0000	14.0000	9.0000	6.0000	11.0000	6.0000	15.0000	13.0000	2.0000	10.0000	9.0000	19.0000	7.0000	2.0000	13.0000	6.0000	6.0000	9.0000	14.0000	13.0000	14.0000	21.0000	25.0000	13.0000	8.0000	15.0000	11.0000	11.0000	3.0000	13.0000	3.0000	11.0000	13.0000	4.0000	10.0000	7.0000	9.0000	11.0000	8.0000	19.0000	19.0000	8.0000	16.0000	18.0000	2.0000	11.0000	8.0000	8.0000	12.0000	12.0000	12.0000	4.0000	17.0000	4.0000	19.0000	11.0000	8.0000	70.0000	68.0000	174.0000	44.0000	12.0000	15.0000	19.0000	18.0000	3.0000	9.0000	2.0000	7.0000	13.0000	14.0000	20.0000	14.0000	3.0000	4.0000	12.0000	11.0000	13.0000	14.0000	5.0000	17.0000	8.0000	8.0000	16.0000	15.0000	18.0000	7.0000	30.0000	6.0000	22.0000	2.0000	19.0000	8.0000	16.0000	6.0000	16.0000	17.0000	13.0000	7.0000	22.0000	3.0000	18.0000	13.0000	11.0000	14.0000	14.0000	13.0000	14.0000	8.0000	6.0000	10.0000	15.0000	11.0000	3.0000	6.0000	10.0000	17.0000	14.0000	15.0000	11.0000	16.0000	1.0000	10.0000	8.0000	2.0000	2.0000	10.0000	12.0000	5.0000	17.0000	0.0000	4.0000	19.0000	3.0000	14.0000	8.0000	27.0000	13.0000	28.0000	11.0000	14.0000	11.0000	5.0000	20.0000	13.0000	14.0000	17.0000	13.0000	6.0000	22.0000	10.0000	9.0000	15.0000	8.0000	5.0000	11.0000	22.0000	17.0000	23.0000	14.0000	9.0000	17.0000	9.0000	20.0000	7.0000	15.0000	14.0000	17.0000	29.0000	18.0000	5.0000	19.0000	11.0000	15.0000	23.0000	30.0000	20.0000	3.0000	12.0000	7.0000	6.0000	11.0000	7.0000	13.0000	12.0000	6.0000	9.0000	46.0000	5.0000	4.0000	0.0000	0.0000	0.0000	0.0000	0.0000	0.0000	0.0000	0.0000	0.0000	0.0000	0.0000	0.0000	1.0000	1.0000	0.0000	0.0000	0.0000	0.0000	0.0000	0.0000	0.0000	0.0000	0.0000	0.0000	0.0000	0.0000	0.0000	0.0000	0.0000	0.0000	0.0000	0.0000	0.0000	0.0000	0.0000	0.0000	0.0000	0.0000	0.0000	0.0000	0.0000	0.0000	0.0000	0.0000	0.0000	0.0000	0.0000	0.0000	0.0000	0.0000	0.0000	0.0000	0.0000	0.0000	0.0000	0.0000	0.0000	0.0000	0.0000	0.0000	0.0000	0.0000	0.0000	0.0000	0.0000	0.0000	0.0000	0.0000	0.0000	0.0000	0.0000	0.0000	0.0000	0.0000	0.0000	0.0000	0.0000	0.0000	0.0000	0.0000	0.0000	0.0000	0.0000	0.0000	0.0000	0.0000	0.0000	0.0000	0.0000	0.0000	0.0000	0.0000	0.0000	0.0000	0.0000	0.0000	0.0000	0.0000	0.0000	0.0000	0.0000	0.0000	0.0000	0.0000	0.0000	0.0000	0.0000	0.0000	0.0000	0.0000	0.0000	0.0000	0.0000	0.0000	0.0000	0.0000	0.0000	0.0000	0.0000	0.0000	0.0000	0.0000	0.0000	0.0000	0.0000	0.0000	0.0000	0.0000	0.0000	0.0000	0.0000	0.0000	0.0000	0.0000	0.0000	0.0000	0.0000	0.0000	0.0000	0.0000	0.0000	0.0000	0.0000	0.0000	0.0000	0.0000	0.0000	0.0000	0.0000	0.0000	0.0000	0.0000	0.0000	0.0000	0.0000	0.0000	0.0000	0.0000	0.0000	0.0000	0.0000	0.0000	0.0000	0.0000	0.0000	0.0000	0.0000	0.0000	0.0000	0.0000	0.0000	0.0000	0.0000	0.0000	0.0000	0.0000	0.0000	0.0000	0.0000	0.0000	0.0000	0.0000	0.0000	0.0000	0.0000	0.0000	0.0000	0.0000	0.0000	0.0000	0.0000	0.0000	0.0000	0.0000	0.0000	0.0000	0.0000	0.0000	0.0000	0.0000	0.0000	0.0000	0.0000	0.0000	0.0000	0.0000	0.0000	0.0000	0.0000	0.0000	0.0000	0.0000	0.0000	0.0000	0.0000	0.0000	0.0000	0.0000	0.0000	0.0000	0.0000	0.0000	0.0000	0.0000	0.0000	0.0000	0.0000	0.0000	0.0000	0.0000	0.0000	0.0000	0.0000	0.0000	0.0000	0.0000	0.0000	0.0000	0.0000	0.0000	0.0000	0.0000	0.0000	0.0000	0.0000	0.0000	0.0000	0.0000	0.0000	0.0000	0.0000	0.0000	0.0000	0.0000	0.0000	0.0000	0.0000	0.0000	0.0000	0.0000	0.0000	0.0000	0.0000	0.0000	0.0000	0.0000	0.0000	0.0000	0.0000	0.0000	0.0000	0.0000	0.0000	0.0000	0.0000	0.0000	0.0000	0.0000	0.0000	0.0000	0.0000	0.0000	0.0000
REACTIVITY:75	0.0000	0.0000	0.0000	0.0000	0.0000	0.0000	0.0000	0.0000	0.0000	0.0000	0.0000	0.0000	0.0000	0.0000	0.0000	0.0000	0.0000	1.0000	6.0000	3.0000	5.0000	11.0000	25.0000	11.0000	2.0000	6.0000	2.0000	3.0000	10.0000	16.0000	3.0000	5.0000	3.0000	8.0000	16.0000	4.0000	6.0000	13.0000	11.0000	12.0000	12.0000	13.0000	3.0000	8.0000	5.0000	3.0000	2.0000	17.0000	9.0000	9.0000	3.0000	6.0000	13.0000	5.0000	5.0000	17.0000	16.0000	10.0000	15.0000	10.0000	10.0000	11.0000	7.0000	6.0000	10.0000	7.0000	8.0000	2.0000	6.0000	16.0000	11.0000	1.0000	0.0000	1205.0000	0.0000	6.0000	11.0000	6.0000	8.0000	4.0000	8.0000	20.0000	21.0000	6.0000	13.0000	28.0000	13.0000	11.0000	13.0000	5.0000	8.0000	3.0000	11.0000	10.0000	19.0000	15.0000	15.0000	8.0000	13.0000	6.0000	8.0000	10.0000	9.0000	9.0000	9.0000	6.0000	20.0000	12.0000	14.0000	13.0000	9.0000	17.0000	13.0000	27.0000	22.0000	20.0000	15.0000	19.0000	16.0000	17.0000	9.0000	10.0000	7.0000	19.0000	7.0000	16.0000	3.0000	16.0000	11.0000	15.0000	14.0000	14.0000	20.0000	7.0000	13.0000	17.0000	6.0000	25.0000	8.0000	8.0000	7.0000	10.0000	4.0000	5.0000	16.0000	12.0000	18.0000	6.0000	7.0000	66.0000	61.0000	198.0000	28.0000	12.0000	19.0000	7.0000	10.0000	5.0000	10.0000	6.0000	13.0000	12.0000	20.0000	6.0000	15.0000	3.0000	9.0000	11.0000	11.0000	18.0000	12.0000	2.0000	19.0000	18.0000	13.0000	19.0000	13.0000	20.0000	7.0000	29.0000	14.0000	7.0000	11.0000	13.0000	16.0000	9.0000	6.0000	14.0000	6.0000	28.0000	9.0000	23.0000	4.0000	18.0000	10.0000	9.0000	6.0000	14.0000	9.0000	7.0000	10.0000	19.0000	16.0000	17.0000	9.0000	15.0000	5.0000	13.0000	18.0000	14.0000	9.0000	10.0000	6.0000	1.0000	8.0000	9.0000	10.0000	4.0000	13.0000	14.0000	11.0000	4.0000	14.0000	11.0000	9.0000	3.0000	10.0000	23.0000	30.0000	19.0000	42.0000	21.0000	26.0000	7.0000	1.0000	5.0000	11.0000	14.0000	18.0000	9.0000	2.0000	19.0000	7.0000	16.0000	19.0000	9.0000	7.0000	12.0000	22.0000	24.0000	17.0000	13.0000	21.0000	9.0000	16.0000	17.0000	13.0000	21.0000	16.0000	19.0000	18.0000	16.0000	10.0000	14.0000	11.0000	23.0000	15.0000	23.0000	26.0000	10.0000	10.0000	9.0000	3.0000	9.0000	14.0000	22.0000	15.0000	3.0000	12.0000	36.0000	10.0000	6.0000	1.0000	0.0000	0.0000	0.0000	0.0000	0.0000	0.0000	1.0000	0.0000	0.0000	0.0000	1.0000	2.0000	0.0000	0.0000	1.0000	0.0000	0.0000	0.0000	0.0000	0.0000	0.0000	0.0000	0.0000	0.0000	0.0000	0.0000	0.0000	0.0000	0.0000	0.0000	0.0000	0.0000	0.0000	0.0000	0.0000	0.0000	0.0000	0.0000	0.0000	0.0000	0.0000	0.0000	0.0000	0.0000	0.0000	0.0000	0.0000	0.0000	0.0000	0.0000	0.0000	0.0000	0.0000	0.0000	0.0000	0.0000	0.0000	0.0000	0.0000	0.0000	0.0000	0.0000	0.0000	0.0000	0.0000	0.0000	0.0000	0.0000	0.0000	0.0000	0.0000	0.0000	0.0000	0.0000	0.0000	0.0000	0.0000	0.0000	0.0000	0.0000	0.0000	0.0000	0.0000	0.0000	0.0000	0.0000	0.0000	0.0000	0.0000	0.0000	0.0000	0.0000	0.0000	0.0000	0.0000	0.0000	0.0000	0.0000	0.0000	0.0000	0.0000	0.0000	0.0000	0.0000	0.0000	0.0000	0.0000	0.0000	0.0000	0.0000	0.0000	0.0000	0.0000	0.0000	0.0000	0.0000	0.0000	0.0000	0.0000	0.0000	0.0000	0.0000	0.0000	0.0000	0.0000	0.0000	0.0000	0.0000	0.0000	0.0000	0.0000	0.0000	0.0000	0.0000	0.0000	0.0000	0.0000	0.0000	0.0000	0.0000	0.0000	0.0000	0.0000	0.0000	0.0000	0.0000	0.0000	0.0000	0.0000	0.0000	0.0000	0.0000	0.0000	0.0000	0.0000	0.0000	0.0000	0.0000	0.0000	0.0000	0.0000	0.0000	0.0000	0.0000	0.0000	0.0000	0.0000	0.0000	0.0000	0.0000	0.0000	0.0000	0.0000	0.0000	0.0000	0.0000	0.0000	0.0000	0.0000	0.0000	0.0000	0.0000	0.0000	0.0000	0.0000	0.0000	0.0000	0.0000	0.0000	0.0000	0.0000	0.0000	0.0000	0.0000	0.0000	0.0000	0.0000	0.0000	0.0000	0.0000	0.0000	0.0000	0.0000	0.0000	0.0000	0.0000	0.0000	0.0000	0.0000	0.0000	0.0000	0.0000	0.0000	0.0000	0.0000	0.0000	0.0000	0.0000	0.0000	0.0000	0.0000	0.0000	0.0000	0.0000	0.0000	0.0000	0.0000	0.0000	0.0000	0.0000	0.0000	0.0000	0.0000	0.0000	0.0000	0.0000	0.0000	0.0000	0.0000	0.0000	0.0000	0.0000	0.0000	0.0000	0.0000	0.0000	0.0000	0.0000	0.0000	0.0000	0.0000	0.0000	0.0000	0.0000	0.0000	0.0000	0.0000	0.0000	0.0000	0.0000	0.0000	0.0000	0.0000	0.0000	0.0000	0.0000	0.0000	0.0000	0.0000	0.0000	0.0000	0.0000	0.0000	0.0000	0.0000	0.0000	0.0000	0.0000	0.0000	0.0000	0.0000	0.0000
REACTIVITY:76	0.0000	0.0000	0.0000	0.0000	0.0000	0.0000	0.0000	0.0000	0.0000	0.0000	0.0000	0.0000	0.0000	0.0000	0.0000	0.0000	0.0000	1.0000	7.0000	5.0000	5.0000	12.0000	17.0000	20.0000	1.0000	4.0000	7.0000	4.0000	14.0000	22.0000	6.0000	9.0000	8.0000	7.0000	10.0000	5.0000	13.0000	12.0000	18.0000	12.0000	5.0000	8.0000	8.0000	17.0000	5.0000	5.0000	4.0000	19.0000	9.0000	6.0000	5.0000	7.0000	5.0000	2.0000	3.0000	4.0000	18.0000	12.0000	5.0000	4.0000	28.0000	18.0000	16.0000	8.0000	16.0000	4.0000	6.0000	6.0000	6.0000	7.0000	26.0000	6.0000	5.0000	0.0000	957.0000	0.0000	7.0000	12.0000	8.0000	14.0000	16.0000	18.0000	4.0000	7.0000	13.0000	11.0000	35.0000	9.0000	4.0000	19.0000	16.0000	8.0000	9.0000	13.0000	13.0000	4.0000	11.0000	14.0000	11.0000	27.0000	11.0000	20.0000	18.0000	15.0000	11.0000	11.0000	11.0000	9.0000	10.0000	12.0000	11.0000	4.0000	19.0000	17.0000	14.0000	11.0000	15.0000	16.0000	7.0000	19.0000	6.0000	16.0000	6.0000	2.0000	9.0000	17.0000	8.0000	18.0000	6.0000	16.0000	13.0000	11.0000	7.0000	12.0000	13.0000	12.0000	18.0000	6.0000	11.0000	7.0000	3.0000	10.0000	11.0000	8.0000	14.0000	8.0000	8.0000	9.0000	16.0000	45.0000	39.0000	129.0000	34.0000	7.0000	12.0000	11.0000	13.0000	10.0000	4.0000	4.0000	10.0000	6.0000	10.0000	10.0000	9.0000	8.0000	7.0000	9.0000	17.0000	25.0000	15.0000	3.0000	14.0000	4.0000	8.0000	26.0000	19.0000	18.0000	4.0000	16.0000	14.0000	13.0000	5.0000	7.0000	12.0000	7.0000	5.0000	12.0000	9.0000	11.0000	10.0000	31.0000	8.0000	26.0000	4.0000	7.0000	8.0000	8.0000	18.0000	9.0000	10.0000	8.0000	10.0000	11.0000	7.0000	6.0000	2.0000	13.0000	23.0000	11.0000	21.0000	8.0000	3.0000	4.0000	11.0000	9.0000	11.0000	1.0000	3.0000	19.0000	7.0000	9.0000	7.0000	6.0000	6.0000	5.0000	7.0000	6.0000	26.0000	16.0000	32.0000	14.0000	19.0000	5.0000	8.0000	6.0000	10.0000	18.0000	20.0000	14.0000	4.0000	12.0000	10.0000	9.0000	13.0000	11.0000	5.0000	22.0000	15.0000	14.0000	16.0000	12.0000	14.0000	11.0000	4.0000	5.0000	7.0000	8.0000	13.0000	12.0000	24.0000	8.0000	11.0000	24.0000	18.0000	21.0000	21.0000	26.0000	19.0000	5.0000	9.0000	7.0000	4.0000	3.0000	18.0000	19.0000	4.0000	7.0000	5.0000	43.0000	12.0000	5.0000	0.0000	0.0000	0.0000	0.0000	0.0000	0.0000	0.0000	0.0000	0.0000	0.0000	1.0000	1.0000	0.0000	1.0000	1.0000	1.0000	2.0000	0.0000	0.0000	0.0000	0.0000	0.0000	0.0000	0.0000	0.0000	0.0000	0.0000	0.0000	0.0000	0.0000	0.0000	0.0000	0.0000	0.0000	0.0000	0.0000	0.0000	0.0000	0.0000	0.0000	0.0000	0.0000	0.0000	0.0000	0.0000	0.0000	0.0000	0.0000	0.0000	0.0000	0.0000	0.0000	0.0000	0.0000	0.0000	0.0000	0.0000	0.0000	0.0000	0.0000	0.0000	0.0000	0.0000	0.0000	0.0000	0.0000	0.0000	0.0000	0.0000	0.0000	0.0000	0.0000	0.0000	0.0000	0.0000	0.0000	0.0000	0.0000	0.0000	0.0000	0.0000	0.0000	0.0000	0.0000	0.0000	0.0000	0.0000	0.0000	0.0000	0.0000	0.0000	0.0000	0.0000	0.0000	0.0000	0.0000	0.0000	0.0000	0.0000	0.0000	0.0000	0.0000	0.0000	0.0000	0.0000	0.0000	0.0000	0.0000	0.0000	0.0000	0.0000	0.0000	0.0000	0.0000	0.0000	0.0000	0.0000	0.0000	0.0000	0.0000	0.0000	0.0000	0.0000	0.0000	0.0000	0.0000	0.0000	0.0000	0.0000	0.0000	0.0000	0.0000	0.0000	0.0000	0.0000	0.0000	0.0000	0.0000	0.0000	0.0000	0.0000	0.0000	0.0000	0.0000	0.0000	0.0000	0.0000	0.0000	0.0000	0.0000	0.0000	0.0000	0.0000	0.0000	0.0000	0.0000	0.0000	0.0000	0.0000	0.0000	0.0000	0.0000	0.0000	0.0000	0.0000	0.0000	0.0000	0.0000	0.0000	0.0000	0.0000	0.0000	0.0000	0.0000	0.0000	0.0000	0.0000	0.0000	0.0000	0.0000	0.0000	0.0000	0.0000	0.0000	0.0000	0.0000	0.0000	0.0000	0.0000	0.0000	0.0000	0.0000	0.0000	0.0000	0.0000	0.0000	0.0000	0.0000	0.0000	0.0000	0.0000	0.0000	0.0000	0.0000	0.0000	0.0000	0.0000	0.0000	0.0000	0.0000	0.0000	0.0000	0.0000	0.0000	0.0000	0.0000	0.0000	0.0000	0.0000	0.0000	0.0000	0.0000	0.0000	0.0000	0.0000	0.0000	0.0000	0.0000	0.0000	0.0000	0.0000	0.0000	0.0000	0.0000	0.0000	0.0000	0.0000	0.0000	0.0000	0.0000	0.0000	0.0000	0.0000	0.0000	0.0000	0.0000	0.0000	0.0000	0.0000	0.0000	0.0000	0.0000	0.0000	0.0000	0.0000	0.0000	0.0000	0.0000	0.0000	0.0000	0.0000	0.0000	0.0000	0.0000	0.0000	0.0000	0.0000	0.0000	0.0000	0.0000	0.0000	0.0000	0.0000	0.0000	0.0000	0.0000	0.0000	0.0000	0.0000	0.0000	0.0000	0.0000	0.0000
REACTIVITY:77	0.0000	0.0000	0.0000	0.0000	0.0000	0.0000	0.0000	0.0000	0.0000	0.0000	0.0000	0.0000	0.0000	0.0000	0.0000	0.0000	0.0000	0.0000	5.0000	0.0000	3.0000	9.0000	18.0000	10.0000	2.0000	7.0000	3.0000	6.0000	6.0000	26.0000	4.0000	2.0000	0.0000	4.0000	3.0000	2.0000	3.0000	11.0000	5.0000	4.0000	9.0000	6.0000	1.0000	5.0000	3.0000	2.0000	3.0000	11.0000	2.0000	3.0000	0.0000	0.0000	6.0000	6.0000	3.0000	6.0000	6.0000	7.0000	3.0000	3.0000	3.0000	7.0000	7.0000	10.0000	5.0000	0.0000	3.0000	8.0000	9.0000	7.0000	13.0000	2.0000	7.0000	6.0000	0.0000	696.0000	0.0000	1.0000	0.0000	25.0000	4.0000	9.0000	10.0000	2.0000	2.0000	9.0000	3.0000	4.0000	2.0000	6.0000	10.0000	1.0000	3.0000	8.0000	5.0000	4.0000	10.0000	12.0000	3.0000	6.0000	3.0000	3.0000	6.0000	4.0000	8.0000	10.0000	3.0000	4.0000	5.0000	18.0000	8.0000	7.0000	8.0000	8.0000	5.0000	7.0000	5.0000	15.0000	9.0000	6.0000	4.0000	7.0000	1.0000	3.0000	9.0000	3.0000	5.0000	9.0000	4.0000	12.0000	2.0000	7.0000	2.0000	10.0000	5.0000	8.0000	7.0000	5.0000	4.0000	5.0000	6.0000	1.0000	9.0000	8.0000	9.0000	3.0000	9.0000	9.0000	12.0000	47.0000	36.0000	61.0000	18.0000	11.0000	6.0000	9.0000	16.0000	1.0000	10.0000	7.0000	16.0000	15.0000	3.0000	5.0000	8.0000	15.0000	2.0000	9.0000	10.0000	5.0000	4.0000	6.0000	10.0000	4.0000	3.0000	11.0000	14.0000	10.0000	3.0000	7.0000	11.0000	6.0000	0.0000	7.0000	4.0000	17.0000	4.0000	2.0000	11.0000	16.0000	12.0000	9.0000	4.0000	5.0000	4.0000	6.0000	3.0000	3.0000	22.0000	4.0000	2.0000	6.0000	11.0000	9.0000	18.0000	7.0000	8.0000	2.0000	13.0000	7.0000	3.0000	11.0000	8.0000	5.0000	2.0000	5.0000	4.0000	3.0000	6.0000	9.0000	8.0000	6.0000	8.0000	0.0000	6.0000	1.0000	10.0000	6.0000	14.0000	7.0000	8.0000	9.0000	21.0000	1.0000	6.0000	2.0000	6.0000	6.0000	11.0000	4.0000	3.0000	7.0000	9.0000	7.0000	13.0000	12.0000	0.0000	4.0000	5.0000	9.0000	12.0000	4.0000	7.0000	9.0000	0.0000	10.0000	9.0000	17.0000	13.0000	12.0000	19.0000	11.0000	6.0000	12.0000	6.0000	22.0000	12.0000	14.0000	14.0000	8.0000	7.0000	2.0000	4.0000	4.0000	10.0000	6.0000	6.0000	4.0000	10.0000	21.0000	3.0000	1.0000	0.0000	0.0000	0.0000	0.0000	0.0000	0.0000	0.0000	0.0000	0.0000	0.0000	0.0000	0.0000	0.0000	1.0000	0.0000	0.0000	0.0000	0.0000	0.0000	0.0000	0.0000	0.0000	0.0000	0.0000	0.0000	0.0000	0.0000	0.0000	0.0000	0.0000	0.0000	0.0000	0.0000	0.0000	0.0000	0.0000	0.0000	0.0000	0.0000	0.0000	0.0000	0.0000	0.0000	0.0000	0.0000	0.0000	0.0000	0.0000	0.0000	0.0000	0.0000	0.0000	0.0000	0.0000	0.0000	0.0000	0.0000	0.0000	0.0000	0.0000	0.0000	0.0000	0.0000	0.0000	0.0000	0.0000	0.0000	0.0000	0.0000	0.0000	0.0000	0.0000	0.0000	0.0000	0.0000	0.0000	0.0000	0.0000	0.0000	0.0000	0.0000	0.0000	0.0000	0.0000	0.0000	0.0000	0.0000	0.0000	0.0000	0.0000	0.0000	0.0000	0.0000	0.0000	0.0000	0.0000	0.0000	0.0000	0.0000	0.0000	0.0000	0.0000	0.0000	0.0000	0.0000	0.0000	0.0000	0.0000	0.0000	0.0000	0.0000	0.0000	0.0000	0.0000	0.0000	0.0000	0.0000	0.0000	0.0000	0.0000	0.0000	0.0000	0.0000	0.0000	0.0000	0.0000	0.0000	0.0000	0.0000	0.0000	0.0000	0.0000	0.0000	0.0000	0.0000	0.0000	0.0000	0.0000	0.0000	0.0000	0.0000	0.0000	0.0000	0.0000	0.0000	0.0000	0.0000	0.0000	0.0000	0.0000	0.0000	0.0000	0.0000	0.0000	0.0000	0.0000	0.0000	0.0000	0.0000	0.0000	0.0000	0.0000	0.0000	0.0000	0.0000	0.0000	0.0000	0.0000	0.0000	0.0000	0.0000	0.0000	0.0000	0.0000	0.0000	0.0000	0.0000	0.0000	0.0000	0.0000	0.0000	0.0000	0.0000	0.0000	0.0000	0.0000	0.0000	0.0000	0.0000	0.0000	0.0000	0.0000	0.0000	0.0000	0.0000	0.0000	0.0000	0.0000	0.0000	0.0000	0.0000	0.0000	0.0000	0.0000	0.0000	0.0000	0.0000	0.0000	0.0000	0.0000	0.0000	0.0000	0.0000	0.0000	0.0000	0.0000	0.0000	0.0000	0.0000	0.0000	0.0000	0.0000	0.0000	0.0000	0.0000	0.0000	0.0000	0.0000	0.0000	0.0000	0.0000	0.0000	0.0000	0.0000	0.0000	0.0000	0.0000	0.0000	0.0000	0.0000	0.0000	0.0000	0.0000	0.0000	0.0000	0.0000	0.0000	0.0000	0.0000	0.0000	0.0000	0.0000	0.0000	0.0000	0.0000	0.0000	0.0000	0.0000	0.0000	0.0000	0.0000	0.0000	0.0000	0.0000	0.0000	0.0000	0.0000	0.0000	0.0000	0.0000	0.0000	0.0000	0.0000	0.0000	0.0000	0.0000	0.0000	0.0000	0.0000	0.0000	0.0000	0.0000	0.0000
REACTIVITY:78	0.0000	0.0000	0.0000	0.0000	0.0000	0.0000	0.0000	0.0000	0.0000	0.0000	0.0000	0.0000	0.0000	0.0000	0.0000	0.0000	0.0000	0.0000	3.0000	3.0000	4.0000	10.0000	20.0000	16.0000	1.0000	10.0000	7.0000	6.0000	6.0000	31.0000	1.0000	10.0000	12.0000	4.0000	10.0000	7.0000	8.0000	18.0000	16.0000	9.0000	8.0000	4.0000	10.0000	2.0000	7.0000	7.0000	11.0000	14.0000	14.0000	0.0000	1.0000	3.0000	6.0000	4.0000	11.0000	6.0000	20.0000	5.0000	11.0000	8.0000	12.0000	9.0000	7.0000	13.0000	6.0000	5.0000	17.0000	7.0000	5.0000	9.0000	11.0000	2.0000	11.0000	11.0000	7.0000	0.0000	1167.0000	0.0000	14.0000	10.0000	6.0000	5.0000	3.0000	10.0000	11.0000	14.0000	14.0000	8.0000	6.0000	12.0000	8.0000	11.0000	7.0000	6.0000	26.0000	7.0000	16.0000	12.0000	18.0000	10.0000	12.0000	14.0000	12.0000	13.0000	8.0000	5.0000	12.0000	9.0000	7.0000	13.0000	19.0000	6.0000	17.0000	10.0000	22.0000	14.0000	8.0000	13.0000	15.0000	9.0000	7.0000	19.0000	12.0000	12.0000	9.0000	12.0000	11.0000	10.0000	13.0000	12.0000	6.0000	21.0000	11.0000	7.0000	20.0000	17.0000	4.0000	5.0000	5.0000	2.0000	17.0000	7.0000	8.0000	12.0000	8.0000	7.0000	9.0000	3.0000	13.0000	50.0000	54.0000	149.0000	49.0000	10.0000	12.0000	6.0000	22.0000	2.0000	4.0000	6.0000	12.0000	8.0000	3.0000	8.0000	17.0000	5.0000	7.0000	17.0000	9.0000	17.0000	7.0000	7.0000	24.0000	13.0000	12.0000	31.0000	5.0000	8.0000	7.0000	18.0000	6.0000	22.0000	12.0000	7.0000	11.0000	21.0000	14.0000	8.0000	20.0000	19.0000	10.0000	18.0000	7.0000	28.0000	15.0000	8.0000	13.0000	16.0000	10.0000	24.0000	10.0000	5.0000	10.0000	22.0000	11.0000	11.0000	6.0000	6.0000	21.0000	15.0000	11.0000	10.0000	9.0000	3.0000	12.0000	10.0000	10.0000	7.0000	8.0000	12.0000	8.0000	9.0000	4.0000	4.0000	14.0000	6.0000	19.0000	7.0000	27.0000	13.0000	22.0000	25.0000	24.0000	7.0000	15.0000	11.0000	14.0000	14.0000	10.0000	8.0000	4.0000	12.0000	6.0000	25.0000	19.0000	12.0000	6.0000	15.0000	21.0000	17.0000	25.0000	16.0000	20.0000	16.0000	15.0000	16.0000	11.0000	22.0000	20.0000	27.0000	28.0000	9.0000	14.0000	15.0000	19.0000	27.0000	17.0000	21.0000	13.0000	5.0000	9.0000	12.0000	6.0000	13.0000	21.0000	18.0000	8.0000	5.0000	10.0000	37.0000	3.0000	7.0000	0.0000	0.0000	0.0000	0.0000	0.0000	0.0000	0.0000	0.0000	0.0000	0.0000	0.0000	1.0000	0.0000	0.0000	0.0000	0.0000	0.0000	0.0000	0.0000	0.0000	0.0000	0.0000	0.0000	0.0000	0.0000	0.0000	0.0000	0.0000	0.0000	0.0000	0.0000	0.0000	0.0000	0.0000	0.0000	0.0000	0.0000	0.0000	0.0000	0.0000	0.0000	0.0000	0.0000	0.0000	0.0000	0.0000	0.0000	0.0000	0.0000	0.0000	0.0000	0.0000	0.0000	0.0000	0.0000	0.0000	0.0000	0.0000	0.0000	0.0000	0.0000	0.0000	0.0000	0.0000	0.0000	0.0000	0.0000	0.0000	0.0000	0.0000	0.0000	0.0000	0.0000	0.0000	0.0000	0.0000	0.0000	0.0000	0.0000	0.0000	0.0000	0.0000	0.0000	0.0000	0.0000	0.0000	0.0000	0.0000	0.0000	0.0000	0.0000	0.0000	0.0000	0.0000	0.0000	0.0000	0.0000	0.0000	0.0000	0.0000	0.0000	0.0000	0.0000	0.0000	0.0000	0.0000	0.0000	0.0000	0.0000	0.0000	0.0000	0.0000	0.0000	0.0000	0.0000	0.0000	0.0000	0.0000	0.0000	0.0000	0.0000	0.0000	0.0000	0.0000	0.0000	0.0000	0.0000	0.0000	0.0000	0.0000	0.0000	0.0000	0.0000	0.0000	0.0000	0.0000	0.0000	0.0000	0.0000	0.0000	0.0000	0.0000	0.0000	0.0000	0.0000	0.0000	0.0000	0.0000	0.0000	0.0000	0.0000	0.0000	0.0000	0.0000	0.0000	0.0000	0.0000	0.0000	0.0000	0.0000	0.0000	0.0000	0.0000	0.0000	0.0000	0.0000	0.0000	0.0000	0.0000	0.0000	0.0000	0.0000	0.0000	0.0000	0.0000	0.0000	0.0000	0.0000	0.0000	0.0000	0.0000	0.0000	0.0000	0.0000	0.0000	0.0000	0.0000	0.0000	0.0000	0.0000	0.0000	0.0000	0.0000	0.0000	0.0000	0.0000	0.0000	0.0000	0.0000	0.0000	0.0000	0.0000	0.0000	0.0000	0.0000	0.0000	0.0000	0.0000	0.0000	0.0000	0.0000	0.0000	0.0000	0.0000	0.0000	0.0000	0.0000	0.0000	0.0000	0.0000	0.0000	0.0000	0.0000	0.0000	0.0000	0.0000	0.0000	0.0000	0.0000	0.0000	0.0000	0.0000	0.0000	0.0000	0.0000	0.0000	0.0000	0.0000	0.0000	0.0000	0.0000	0.0000	0.0000	0.0000	0.0000	0.0000	0.0000	0.0000	0.0000	0.0000	0.0000	0.0000	0.0000	0.0000	0.0000	0.0000	0.0000	0.0000	0.0000	0.0000	0.0000	0.0000	0.0000	0.0000	0.0000	0.0000	0.0000	0.0000	0.0000	0.0000	0.0000	0.0000	0.0000	0.0000	0.0000	0.0000	0.0000	0.0000	0.0000	0.0000	0.0000	0.0000	0.0000
REACTIVITY:79	0.0000	0.0000	0.0000	0.0000	0.0000	0.0000	0.0000	0.0000	0.0000	0.0000	0.0000	0.0000	0.0000	0.0000	0.0000	0.0000	0.0000	0.0000	15.0000	7.0000	5.0000	11.0000	23.0000	28.0000	3.0000	13.0000	1.0000	7.0000	14.0000	27.0000	6.0000	11.0000	5.0000	11.0000	6.0000	7.0000	9.0000	9.0000	23.0000	9.0000	9.0000	13.0000	4.0000	7.0000	9.0000	4.0000	2.0000	10.0000	9.0000	11.0000	3.0000	1.0000	5.0000	8.0000	3.0000	3.0000	24.0000	6.0000	9.0000	5.0000	17.0000	13.0000	17.0000	6.0000	6.0000	5.0000	4.0000	8.0000	6.0000	16.0000	13.0000	6.0000	7.0000	6.0000	12.0000	1.0000	0.0000	1174.0000	0.0000	7.0000	12.0000	16.0000	3.0000	4.0000	12.0000	10.0000	16.0000	6.0000	8.0000	8.0000	7.0000	4.0000	4.0000	15.0000	14.0000	17.0000	22.0000	20.0000	6.0000	12.0000	16.0000	7.0000	5.0000	6.0000	16.0000	13.0000	12.0000	9.0000	14.0000	21.0000	15.0000	11.0000	9.0000	19.0000	10.0000	12.0000	13.0000	21.0000	21.0000	13.0000	8.0000	19.0000	4.0000	7.0000	9.0000	18.0000	23.0000	25.0000	11.0000	13.0000	6.0000	10.0000	12.0000	12.0000	14.0000	18.0000	13.0000	9.0000	19.0000	7.0000	6.0000	10.0000	9.0000	26.0000	12.0000	5.0000	6.0000	8.0000	9.0000	70.0000	61.0000	137.0000	44.0000	12.0000	6.0000	14.0000	20.0000	1.0000	11.0000	9.0000	14.0000	16.0000	22.0000	19.0000	9.0000	6.0000	8.0000	12.0000	13.0000	16.0000	23.0000	7.0000	21.0000	11.0000	13.0000	14.0000	16.0000	16.0000	12.0000	18.0000	10.0000	11.0000	7.0000	13.0000	14.0000	13.0000	8.0000	10.0000	9.0000	13.0000	7.0000	12.0000	9.0000	32.0000	14.0000	7.0000	12.0000	12.0000	24.0000	14.0000	13.0000	10.0000	14.0000	10.0000	24.0000	13.0000	6.0000	21.0000	12.0000	11.0000	12.0000	15.0000	9.0000	11.0000	10.0000	11.0000	5.0000	6.0000	16.0000	12.0000	11.0000	6.0000	7.0000	6.0000	15.0000	8.0000	6.0000	13.0000	40.0000	16.0000	39.0000	22.0000	32.0000	9.0000	10.0000	12.0000	18.0000	17.0000	13.0000	25.0000	11.0000	10.0000	13.0000	9.0000	33.0000	11.0000	9.0000	9.0000	25.0000	18.0000	17.0000	14.0000	21.0000	10.0000	8.0000	10.0000	14.0000	15.0000	21.0000	25.0000	30.0000	14.0000	12.0000	14.0000	11.0000	23.0000	18.0000	26.0000	29.0000	10.0000	13.0000	5.0000	8.0000	10.0000	17.0000	16.0000	17.0000	8.0000	11.0000	41.0000	11.0000	8.0000	1.0000	0.0000	1.0000	0.0000	0.0000	1.0000	1.0000	1.0000	0.0000	0.0000	1.0000	0.0000	1.0000	0.0000	1.0000	1.0000	0.0000	0.0000	0.0000	0.0000	0.0000	0.0000	0.0000	0.0000	0.0000	0.0000	0.0000	0.0000	0.0000	0.0000	0.0000	0.0000	0.0000	0.0000	0.0000	0.0000	0.0000	0.0000	0.0000	0.0000	0.0000	0.0000	0.0000	0.0000	0.0000	0.0000	0.0000	0.0000	0.0000	0.0000	0.0000	0.0000	0.0000	0.0000	0.0000	0.0000	0.0000	0.0000	0.0000	0.0000	0.0000	0.0000	0.0000	0.0000	0.0000	0.0000	0.0000	0.0000	0.0000	0.0000	0.0000	0.0000	0.0000	0.0000	0.0000	0.0000	0.0000	0.0000	0.0000	0.0000	0.0000	0.0000	0.0000	0.0000	0.0000	0.0000	0.0000	0.0000	0.0000	0.0000	0.0000	0.0000	0.0000	0.0000	0.0000	0.0000	0.0000	0.0000	0.0000	0.0000	0.0000	0.0000	0.0000	0.0000	0.0000	0.0000	0.0000	0.0000	0.0000	0.0000	0.0000	0.0000	0.0000	0.0000	0.0000	0.0000	0.0000	0.0000	0.0000	0.0000	0.0000	0.0000	0.0000	0.0000	0.0000	0.0000	0.0000	0.0000	0.0000	0.0000	0.0000	0.0000	0.0000	0.0000	0.0000	0.0000	0.0000	0.0000	0.0000	0.0000	0.0000	0.0000	0.0000	0.0000	0.0000	0.0000	0.0000	0.0000	0.0000	0.0000	0.0000	0.0000	0.0000	0.0000	0.0000	0.0000	0.0000	0.0000	0.0000	0.0000	0.0000	0.0000	0.0000	0.0000	0.0000	0.0000	0.0000	0.0000	0.0000	0.0000	0.0000	0.0000	0.0000	0.0000	0.0000	0.0000	0.0000	0.0000	0.0000	0.0000	0.0000	0.0000	0.0000	0.0000	0.0000	0.0000	0.0000	0.0000	0.0000	0.0000	0.0000	0.0000	0.0000	0.0000	0.0000	0.0000	0.0000	0.0000	0.0000	0.0000	0.0000	0.0000	0.0000	0.0000	0.0000	0.0000	0.0000	0.0000	0.0000	0.0000	0.0000	0.0000	0.0000	0.0000	0.0000	0.0000	0.0000	0.0000	0.0000	0.0000	0.0000	0.0000	0.0000	0.0000	0.0000	0.0000	0.0000	0.0000	0.0000	0.0000	0.0000	0.0000	0.0000	0.0000	0.0000	0.0000	0.0000	0.0000	0.0000	0.0000	0.0000	0.0000	0.0000	0.0000	0.0000	0.0000	0.0000	0.0000	0.0000	0.0000	0.0000	0.0000	0.0000	0.0000	0.0000	0.0000	0.0000	0.0000	0.0000	0.0000	0.0000	0.0000	0.0000	0.0000	0.0000	0.0000	0.0000	0.0000	0.0000	0.0000	0.0000	0.0000	0.0000	0.0000	0.0000	0.0000	0.0000	0.0000	0.0000	0.0000	0.0000	0.0000	0.0000
REACTIVITY:80	0.0000	0.0000	0.0000	0.0000	0.0000	0.0000	0.0000	0.0000	0.0000	0.0000	0.0000	0.0000	0.0000	0.0000	0.0000	0.0000	0.0000	3.0000	13.0000	8.0000	8.0000	12.0000	36.0000	17.0000	6.0000	15.0000	4.0000	6.0000	8.0000	39.0000	4.0000	8.0000	8.0000	3.0000	15.0000	5.0000	6.0000	4.0000	22.0000	9.0000	22.0000	5.0000	6.0000	12.0000	13.0000	5.0000	5.0000	20.0000	12.0000	2.0000	10.0000	11.0000	3.0000	8.0000	4.0000	7.0000	25.0000	17.0000	12.0000	4.0000	19.0000	16.0000	10.0000	14.0000	9.0000	5.0000	16.0000	23.0000	11.0000	8.0000	12.0000	12.0000	4.0000	8.0000	8.0000	0.0000	14.0000	0.0000	1268.0000	0.0000	22.0000	20.0000	17.0000	11.0000	24.0000	22.0000	10.0000	5.0000	7.0000	13.0000	18.0000	13.0000	14.0000	15.0000	14.0000	12.0000	14.0000	14.0000	17.0000	14.0000	7.0000	10.0000	21.0000	23.0000	22.0000	10.0000	16.0000	14.0000	11.0000	13.0000	18.0000	21.0000	24.0000	16.0000	25.0000	15.0000	11.0000	18.0000	14.0000	23.0000	5.0000	12.0000	10.0000	15.0000	9.0000	7.0000	14.0000	18.0000	12.0000	20.0000	9.0000	10.0000	8.0000	10.0000	18.0000	18.0000	19.0000	6.0000	14.0000	8.0000	9.0000	9.0000	14.0000	10.0000	10.0000	10.0000	12.0000	15.0000	6.0000	62.0000	61.0000	153.0000	49.0000	15.0000	22.0000	10.0000	7.0000	7.0000	6.0000	4.0000	14.0000	9.0000	11.0000	14.0000	15.0000	7.0000	3.0000	13.0000	24.0000	29.0000	12.0000	12.0000	12.0000	13.0000	11.0000	25.0000	10.0000	26.0000	9.0000	26.0000	12.0000	12.0000	10.0000	16.0000	13.0000	8.0000	10.0000	15.0000	19.0000	13.0000	15.0000	17.0000	6.0000	19.0000	13.0000	8.0000	7.0000	17.0000	21.0000	20.0000	13.0000	8.0000	5.0000	15.0000	25.0000	6.0000	6.0000	7.0000	17.0000	32.0000	8.0000	8.0000	7.0000	8.0000	7.0000	7.0000	15.0000	1.0000	8.0000	15.0000	9.0000	15.0000	13.0000	1.0000	12.0000	1.0000	7.0000	13.0000	52.0000	20.0000	35.0000	6.0000	26.0000	13.0000	8.0000	15.0000	11.0000	10.0000	21.0000	10.0000	5.0000	18.0000	15.0000	7.0000	12.0000	11.0000	6.0000	16.0000	25.0000	19.0000	17.0000	25.0000	21.0000	16.0000	9.0000	8.0000	9.0000	18.0000	25.0000	22.0000	34.0000	14.0000	11.0000	18.0000	14.0000	14.0000	14.0000	27.0000	22.0000	8.0000	2.0000	9.0000	11.0000	7.0000	13.0000	24.0000	8.0000	7.0000	9.0000	34.0000	10.0000	3.0000	0.0000	1.0000	0.0000	0.0000	0.0000	0.0000	0.0000	0.0000	0.0000	0.0000	1.0000	0.0000	0.0000	1.0000	0.0000	0.0000	0.0000	0.0000	0.0000	0.0000	0.0000	0.0000	0.0000	0.0000	0.0000	0.0000	0.0000	0.0000	0.0000	0.0000	0.0000	0.0000	0.0000	0.0000	0.0000	0.0000	0.0000	0.0000	0.0000	0.0000	0.0000	0.0000	0.0000	0.0000	0.0000	0.0000	0.0000	0.0000	0.0000	0.0000	0.0000	0.0000	0.0000	0.0000	0.0000	0.0000	0.0000	0.0000	0.0000	0.0000	0.0000	0.0000	0.0000	0.0000	0.0000	0.0000	0.0000	0.0000	0.0000	0.0000	0.0000	0.0000	0.0000	0.0000	0.0000	0.0000	0.0000	0.0000	0.0000	0.0000	0.0000	0.0000	0.0000	0.0000	0.0000	0.0000	0.0000	0.0000	0.0000	0.0000	0.0000	0.0000	0.0000	0.0000	0.0000	0.0000	0.0000	0.0000	0.0000	0.0000	0.0000	0.0000	0.0000	0.0000	0.0000	0.0000	0.0000	0.0000	0.0000	0.0000	0.0000	0.0000	0.0000	0.0000	0.0000	0.0000	0.0000	0.0000	0.0000	0.0000	0.0000	0.0000	0.0000	0.0000	0.0000	0.0000	0.0000	0.0000	0.0000	0.0000	0.0000	0.0000	0.0000	0.0000	0.0000	0.0000	0.0000	0.0000	0.0000	0.0000	0.0000	0.0000	0.0000	0.0000	0.0000	0.0000	0.0000	0.0000	0.0000	0.0000	0.0000	0.0000	0.0000	0.0000	0.0000	0.0000	0.0000	0.0000	0.0000	0.0000	0.0000	0.0000	0.0000	0.0000	0.0000	0.0000	0.0000	0.0000	0.0000	0.0000	0.0000	0.0000	0.0000	0.0000	0.0000	0.0000	0.0000	0.0000	0.0000	0.0000	0.0000	0.0000	0.0000	0.0000	0.0000	0.0000	0.0000	0.0000	0.0000	0.0000	0.0000	0.0000	0.0000	0.0000	0.0000	0.0000	0.0000	0.0000	0.0000	0.0000	0.0000	0.0000	0.0000	0.0000	0.0000	0.0000	0.0000	0.0000	0.0000	0.0000	0.0000	0.0000	0.0000	0.0000	0.0000	0.0000	0.0000	0.0000	0.0000	0.0000	0.0000	0.0000	0.0000	0.0000	0.0000	0.0000	0.0000	0.0000	0.0000	0.0000	0.0000	0.0000	0.0000	0.0000	0.0000	0.0000	0.0000	0.0000	0.0000	0.0000	0.0000	0.0000	0.0000	0.0000	0.0000	0.0000	0.0000	0.0000	0.0000	0.0000	0.0000	0.0000	0.0000	0.0000	0.0000	0.0000	0.0000	0.0000	0.0000	0.0000	0.0000	0.0000	0.0000	0.0000	0.0000	0.0000	0.0000	0.0000	0.0000	0.0000	0.0000	0.0000	0.0000	0.0000	0.0000	0.0000	0.0000	0.0000	0.0000	0.0000	0.0000	0.0000	0.0000
REACTIVITY:81	0.0000	0.0000	0.0000	0.0000	0.0000	0.0000	0.0000	0.0000	0.0000	0.0000	0.0000	0.0000	0.0000	0.0000	0.0000	0.0000	0.0000	0.0000	11.0000	4.0000	5.0000	13.0000	25.0000	27.0000	6.0000	10.0000	11.0000	7.0000	22.0000	36.0000	6.0000	4.0000	14.0000	8.0000	11.0000	15.0000	13.0000	16.0000	24.0000	16.0000	19.0000	11.0000	14.0000	15.0000	11.0000	2.0000	14.0000	13.0000	14.0000	14.0000	14.0000	6.0000	10.0000	6.0000	10.0000	16.0000	28.0000	26.0000	10.0000	13.0000	19.0000	20.0000	23.0000	19.0000	10.0000	7.0000	7.0000	27.0000	9.0000	12.0000	24.0000	6.0000	15.0000	4.0000	14.0000	25.0000	10.0000	7.0000	0.0000	1454.0000	0.0000	23.0000	12.0000	22.0000	32.0000	28.0000	20.0000	11.0000	12.0000	18.0000	19.0000	21.0000	15.0000	16.0000	11.0000	11.0000	7.0000	12.0000	16.0000	20.0000	12.0000	15.0000	16.0000	18.0000	11.0000	11.0000	17.0000	13.0000	19.0000	28.0000	13.0000	17.0000	23.0000	29.0000	25.0000	12.0000	21.0000	11.0000	13.0000	22.0000	8.0000	12.0000	10.0000	12.0000	9.0000	14.0000	21.0000	22.0000	19.0000	23.0000	7.0000	15.0000	29.0000	17.0000	21.0000	16.0000	14.0000	14.0000	12.0000	4.0000	14.0000	12.0000	18.0000	18.0000	20.0000	5.0000	15.0000	8.0000	21.0000	74.0000	79.0000	148.0000	59.0000	17.0000	6.0000	14.0000	18.0000	6.0000	5.0000	14.0000	27.0000	16.0000	16.0000	12.0000	16.0000	17.0000	10.0000	16.0000	22.0000	23.0000	15.0000	14.0000	21.0000	11.0000	8.0000	25.0000	19.0000	9.0000	4.0000	29.0000	5.0000	17.0000	14.0000	13.0000	8.0000	8.0000	4.0000	14.0000	10.0000	20.0000	18.0000	15.0000	6.0000	18.0000	10.0000	16.0000	7.0000	21.0000	26.0000	18.0000	22.0000	19.0000	23.0000	18.0000	5.0000	7.0000	7.0000	29.0000	15.0000	18.0000	29.0000	11.0000	17.0000	11.0000	26.0000	10.0000	16.0000	8.0000	18.0000	17.0000	10.0000	6.0000	12.0000	5.0000	21.0000	9.0000	9.0000	15.0000	39.0000	17.0000	32.0000	21.0000	36.0000	11.0000	6.0000	23.0000	6.0000	13.0000	23.0000	20.0000	6.0000	24.0000	16.0000	11.0000	18.0000	14.0000	12.0000	14.0000	23.0000	29.0000	20.0000	21.0000	25.0000	19.0000	9.0000	15.0000	25.0000	17.0000	27.0000	17.0000	31.0000	23.0000	25.0000	21.0000	31.0000	38.0000	30.0000	44.0000	31.0000	9.0000	13.0000	18.0000	8.0000	11.0000	19.0000	26.0000	22.0000	8.0000	15.0000	45.0000	12.0000	7.0000	0.0000	1.0000	0.0000	1.0000	0.0000	0.0000	0.0000	1.0000	0.0000	1.0000	1.0000	0.0000	0.0000	1.0000	0.0000	0.0000	1.0000	0.0000	0.0000	0.0000	0.0000	0.0000	0.0000	0.0000	0.0000	0.0000	0.0000	0.0000	0.0000	0.0000	0.0000	0.0000	0.0000	0.0000	0.0000	0.0000	0.0000	0.0000	0.0000	0.0000	0.0000	0.0000	0.0000	0.0000	0.0000	0.0000	0.0000	0.0000	0.0000	0.0000	0.0000	0.0000	0.0000	0.0000	0.0000	0.0000	0.0000	0.0000	0.0000	0.0000	0.0000	0.0000	0.0000	0.0000	0.0000	0.0000	0.0000	0.0000	0.0000	0.0000	0.0000	0.0000	0.0000	0.0000	0.0000	0.0000	0.0000	0.0000	0.0000	0.0000	0.0000	0.0000	0.0000	0.0000	0.0000	0.0000	0.0000	0.0000	0.0000	0.0000	0.0000	0.0000	0.0000	0.0000	0.0000	0.0000	0.0000	0.0000	0.0000	0.0000	0.0000	0.0000	0.0000	0.0000	0.0000	0.0000	0.0000	0.0000	0.0000	0.0000	0.0000	0.0000	0.0000	0.0000	0.0000	0.0000	0.0000	0.0000	0.0000	0.0000	0.0000	0.0000	0.0000	0.0000	0.0000	0.0000	0.0000	0.0000	0.0000	0.0000	0.0000	0.0000	0.0000	0.0000	0.0000	0.0000	0.0000	0.0000	0.0000	0.0000	0.0000	0.0000	0.0000	0.0000	0.0000	0.0000	0.0000	0.0000	0.0000	0.0000	0.0000	0.0000	0.0000	0.0000	0.0000	0.0000	0.0000	0.0000	0.0000	0.0000	0.0000	0.0000	0.0000	0.0000	0.0000	0.0000	0.0000	0.0000	0.0000	0.0000	0.0000	0.0000	0.0000	0.0000	0.0000	0.0000	0.0000	0.0000	0.0000	0.0000	0.0000	0.0000	0.0000	0.0000	0.0000	0.0000	0.0000	0.0000	0.0000	0.0000	0.0000	0.0000	0.0000	0.0000	0.0000	0.0000	0.0000	0.0000	0.0000	0.0000	0.0000	0.0000	0.0000	0.0000	0.0000	0.0000	0.0000	0.0000	0.0000	0.0000	0.0000	0.0000	0.0000	0.0000	0.0000	0.0000	0.0000	0.0000	0.0000	0.0000	0.0000	0.0000	0.0000	0.0000	0.0000	0.0000	0.0000	0.0000	0.0000	0.0000	0.0000	0.0000	0.0000	0.0000	0.0000	0.0000	0.0000	0.0000	0.0000	0.0000	0.0000	0.0000	0.0000	0.0000	0.0000	0.0000	0.0000	0.0000	0.0000	0.0000	0.0000	0.0000	0.0000	0.0000	0.0000	0.0000	0.0000	0.0000	0.0000	0.0000	0.0000	0.0000	0.0000	0.0000	0.0000	0.0000	0.0000	0.0000	0.0000	0.0000	0.0000	0.0000	0.0000	0.0000	0.0000	0.0000	0.0000	0.0000	0.0000	0.0000	0.0000	0.0000	0.0000
REACTIVITY:82	0.0000	0.0000	0.0000	0.0000	0.0000	0.0000	0.0000	0.0000	0.0000	0.0000	0.0000	0.0000	0.0000	0.0000	0.0000	0.0000	0.0000	3.0000	10.0000	19.0000	14.0000	21.0000	54.0000	24.0000	6.0000	14.0000	20.0000	7.0000	11.0000	37.0000	10.0000	9.0000	10.0000	14.0000	20.0000	6.0000	21.0000	16.0000	30.0000	13.0000	20.0000	11.0000	21.0000	9.0000	20.0000	4.0000	12.0000	19.0000	15.0000	6.0000	16.0000	6.0000	11.0000	5.0000	14.0000	8.0000	36.0000	26.0000	19.0000	10.0000	37.0000	23.0000	7.0000	21.0000	22.0000	5.0000	14.0000	13.0000	5.0000	22.0000	20.0000	5.0000	18.0000	8.0000	16.0000	4.0000	6.0000	12.0000	22.0000	0.0000	1798.0000	0.0000	19.0000	13.0000	35.0000	19.0000	37.0000	10.0000	13.0000	15.0000	20.0000	21.0000	12.0000	14.0000	37.0000	16.0000	18.0000	19.0000	11.0000	33.0000	9.0000	19.0000	15.0000	18.0000	24.0000	18.0000	29.0000	6.0000	29.0000	12.0000	16.0000	22.0000	35.0000	28.0000	40.0000	19.0000	32.0000	28.0000	18.0000	35.0000	19.0000	41.0000	10.0000	15.0000	21.0000	21.0000	14.0000	30.0000	10.0000	34.0000	12.0000	19.0000	10.0000	18.0000	20.0000	24.0000	21.0000	25.0000	13.0000	11.0000	10.0000	6.0000	15.0000	14.0000	31.0000	9.0000	35.0000	12.0000	14.0000	91.0000	82.0000	213.0000	80.0000	17.0000	22.0000	25.0000	17.0000	9.0000	12.0000	8.0000	20.0000	13.0000	16.0000	29.0000	18.0000	13.0000	21.0000	14.0000	19.0000	13.0000	24.0000	11.0000	20.0000	10.0000	17.0000	28.0000	18.0000	17.0000	13.0000	24.0000	21.0000	23.0000	14.0000	14.0000	12.0000	13.0000	15.0000	23.0000	19.0000	30.0000	21.0000	24.0000	17.0000	31.0000	11.0000	10.0000	7.0000	28.0000	23.0000	22.0000	12.0000	10.0000	22.0000	24.0000	17.0000	13.0000	6.0000	21.0000	28.0000	14.0000	20.0000	21.0000	7.0000	4.0000	18.0000	14.0000	16.0000	6.0000	13.0000	26.0000	8.0000	20.0000	26.0000	6.0000	20.0000	2.0000	14.0000	25.0000	43.0000	22.0000	54.0000	23.0000	28.0000	22.0000	18.0000	24.0000	34.0000	25.0000	25.0000	8.0000	6.0000	32.0000	15.0000	18.0000	12.0000	22.0000	12.0000	17.0000	34.0000	25.0000	41.0000	37.0000	25.0000	14.0000	14.0000	23.0000	34.0000	25.0000	41.0000	32.0000	44.0000	30.0000	29.0000	27.0000	24.0000	40.0000	34.0000	55.0000	31.0000	13.0000	16.0000	14.0000	9.0000	12.0000	29.0000	30.0000	29.0000	16.0000	12.0000	41.0000	14.0000	9.0000	0.0000	1.0000	0.0000	1.0000	1.0000	0.0000	1.0000	0.0000	0.0000	0.0000	1.0000	0.0000	5.0000	0.0000	1.0000	3.0000	4.0000	0.0000	0.0000	0.0000	0.0000	0.0000	0.0000	0.0000	0.0000	0.0000	0.0000	0.0000	0.0000	0.0000	0.0000	0.0000	0.0000	0.0000	0.0000	0.0000	0.0000	0.0000	0.0000	0.0000	0.0000	0.0000	0.0000	0.0000	0.0000	0.0000	0.0000	0.0000	0.0000	0.0000	0.0000	0.0000	0.0000	0.0000	0.0000	0.0000	0.0000	0.0000	0.0000	0.0000	0.0000	0.0000	0.0000	0.0000	0.0000	0.0000	0.0000	0.0000	0.0000	0.0000	0.0000	0.0000	0.0000	0.0000	0.0000	0.0000	0.0000	0.0000	0.0000	0.0000	0.0000	0.0000	0.0000	0.0000	0.0000	0.0000	0.0000	0.0000	0.0000	0.0000	0.0000	0.0000	0.0000	0.0000	0.0000	0.0000	0.0000	0.0000	0.0000	0.0000	0.0000	0.0000	0.0000	0.0000	0.0000	0.0000	0.0000	0.0000	0.0000	0.0000	0.0000	0.0000	0.0000	0.0000	0.0000	0.0000	0.0000	0.0000	0.0000	0.0000	0.0000	0.0000	0.0000	0.0000	0.0000	0.0000	0.0000	0.0000	0.0000	0.0000	0.0000	0.0000	0.0000	0.0000	0.0000	0.0000	0.0000	0.0000	0.0000	0.0000	0.0000	0.0000	0.0000	0.0000	0.0000	0.0000	0.0000	0.0000	0.0000	0.0000	0.0000	0.0000	0.0000	0.0000	0.0000	0.0000	0.0000	0.0000	0.0000	0.0000	0.0000	0.0000	0.0000	0.0000	0.0000	0.0000	0.0000	0.0000	0.0000	0.0000	0.0000	0.0000	0.0000	0.0000	0.0000	0.0000	0.0000	0.0000	0.0000	0.0000	0.0000	0.0000	0.0000	0.0000	0.0000	0.0000	0.0000	0.0000	0.0000	0.0000	0.0000	0.0000	0.0000	0.0000	0.0000	0.0000	0.0000	0.0000	0.0000	0.0000	0.0000	0.0000	0.0000	0.0000	0.0000	0.0000	0.0000	0.0000	0.0000	0.0000	0.0000	0.0000	0.0000	0.0000	0.0000	0.0000	0.0000	0.0000	0.0000	0.0000	0.0000	0.0000	0.0000	0.0000	0.0000	0.0000	0.0000	0.0000	0.0000	0.0000	0.0000	0.0000	0.0000	0.0000	0.0000	0.0000	0.0000	0.0000	0.0000	0.0000	0.0000	0.0000	0.0000	0.0000	0.0000	0.0000	0.0000	0.0000	0.0000	0.0000	0.0000	0.0000	0.0000	0.0000	0.0000	0.0000	0.0000	0.0000	0.0000	0.0000	0.0000	0.0000	0.0000	0.0000	0.0000	0.0000	0.0000	0.0000	0.0000	0.0000	0.0000	0.0000	0.0000	0.0000	0.0000	0.0000	0.0000	0.0000	0.0000	0.0000	0.0000	0.0000	0.0000
REACTIVITY:83	0.0000	0.0000	0.0000	0.0000	0.0000	0.0000	0.0000	0.0000	0.0000	0.0000	0.0000	0.0000	0.0000	0.0000	0.0000	0.0000	0.0000	2.0000	19.0000	4.0000	17.0000	18.0000	28.0000	29.0000	14.0000	18.0000	7.0000	4.0000	21.0000	37.0000	14.0000	7.0000	1.0000	12.0000	12.0000	4.0000	14.0000	18.0000	21.0000	12.0000	29.0000	7.0000	9.0000	14.0000	17.0000	17.0000	9.0000	17.0000	18.0000	17.0000	15.0000	9.0000	7.0000	8.0000	5.0000	13.0000	39.0000	32.0000	11.0000	12.0000	40.0000	13.0000	20.0000	31.0000	30.0000	12.0000	14.0000	17.0000	10.0000	12.0000	31.0000	17.0000	6.0000	20.0000	18.0000	9.0000	5.0000	16.0000	20.0000	23.0000	0.0000	1730.0000	0.0000	16.0000	15.0000	35.0000	39.0000	8.0000	22.0000	5.0000	29.0000	23.0000	11.0000	32.0000	24.0000	15.0000	20.0000	7.0000	17.0000	38.0000	15.0000	12.0000	37.0000	14.0000	23.0000	28.0000	38.0000	17.0000	27.0000	23.0000	24.0000	20.0000	41.0000	16.0000	22.0000	21.0000	33.0000	25.0000	25.0000	27.0000	4.0000	23.0000	7.0000	17.0000	13.0000	22.0000	31.0000	24.0000	19.0000	19.0000	15.0000	22.0000	11.0000	18.0000	16.0000	22.0000	14.0000	11.0000	15.0000	15.0000	18.0000	12.0000	22.0000	17.0000	31.0000	7.0000	13.0000	7.0000	13.0000	100.0000	82.0000	204.0000	67.0000	15.0000	22.0000	19.0000	12.0000	10.0000	17.0000	10.0000	30.0000	18.0000	8.0000	23.0000	19.0000	9.0000	8.0000	10.0000	30.0000	20.0000	22.0000	19.0000	31.0000	9.0000	12.0000	23.0000	30.0000	17.0000	15.0000	44.0000	9.0000	21.0000	13.0000	13.0000	15.0000	24.0000	4.0000	13.0000	25.0000	19.0000	21.0000	31.0000	6.0000	25.0000	22.0000	16.0000	10.0000	19.0000	33.0000	14.0000	16.0000	15.0000	29.0000	27.0000	16.0000	19.0000	7.0000	18.0000	19.0000	18.0000	22.0000	26.0000	28.0000	8.0000	22.0000	11.0000	23.0000	5.0000	21.0000	20.0000	6.0000	18.0000	9.0000	8.0000	17.0000	10.0000	24.0000	21.0000	43.0000	20.0000	50.0000	16.0000	39.0000	22.0000	20.0000	20.0000	22.0000	21.0000	32.0000	14.0000	9.0000	13.0000	15.0000	12.0000	32.0000	22.0000	8.0000	13.0000	28.0000	23.0000	32.0000	22.0000	22.0000	25.0000	13.0000	21.0000	24.0000	26.0000	26.0000	19.0000	46.0000	15.0000	25.0000	40.0000	18.0000	29.0000	33.0000	40.0000	32.0000	16.0000	20.0000	12.0000	14.0000	11.0000	25.0000	36.0000	20.0000	12.0000	12.0000	65.0000	15.0000	11.0000	0.0000	0.0000	3.0000	0.0000	2.0000	0.0000	2.0000	0.0000	0.0000	2.0000	2.0000	1.0000	2.0000	4.0000	1.0000	0.0000	1.0000	0.0000	0.0000	0.0000	0.0000	0.0000	0.0000	0.0000	0.0000	0.0000	0.0000	0.0000	0.0000	0.0000	0.0000	0.0000	0.0000	0.0000	0.0000	0.0000	0.0000	0.0000	0.0000	0.0000	0.0000	0.0000	0.0000	0.0000	0.0000	0.0000	0.0000	0.0000	0.0000	0.0000	0.0000	0.0000	0.0000	0.0000	0.0000	0.0000	0.0000	0.0000	0.0000	0.0000	0.0000	0.0000	0.0000	0.0000	0.0000	0.0000	0.0000	0.0000	0.0000	0.0000	0.0000	0.0000	0.0000	0.0000	0.0000	0.0000	0.0000	0.0000	0.0000	0.0000	0.0000	0.0000	0.0000	0.0000	0.0000	0.0000	0.0000	0.0000	0.0000	0.0000	0.0000	0.0000	0.0000	0.0000	0.0000	0.0000	0.0000	0.0000	0.0000	0.0000	0.0000	0.0000	0.0000	0.0000	0.0000	0.0000	0.0000	0.0000	0.0000	0.0000	0.0000	0.0000	0.0000	0.0000	0.0000	0.0000	0.0000	0.0000	0.0000	0.0000	0.0000	0.0000	0.0000	0.0000	0.0000	0.0000	0.0000	0.0000	0.0000	0.0000	0.0000	0.0000	0.0000	0.0000	0.0000	0.0000	0.0000	0.0000	0.0000	0.0000	0.0000	0.0000	0.0000	0.0000	0.0000	0.0000	0.0000	0.0000	0.0000	0.0000	0.0000	0.0000	0.0000	0.0000	0.0000	0.0000	0.0000	0.0000	0.0000	0.0000	0.0000	0.0000	0.0000	0.0000	0.0000	0.0000	0.0000	0.0000	0.0000	0.0000	0.0000	0.0000	0.0000	0.0000	0.0000	0.0000	0.0000	0.0000	0.0000	0.0000	0.0000	0.0000	0.0000	0.0000	0.0000	0.0000	0.0000	0.0000	0.0000	0.0000	0.0000	0.0000	0.0000	0.0000	0.0000	0.0000	0.0000	0.0000	0.0000	0.0000	0.0000	0.0000	0.0000	0.0000	0.0000	0.0000	0.0000	0.0000	0.0000	0.0000	0.0000	0.0000	0.0000	0.0000	0.0000	0.0000	0.0000	0.0000	0.0000	0.0000	0.0000	0.0000	0.0000	0.0000	0.0000	0.0000	0.0000	0.0000	0.0000	0.0000	0.0000	0.0000	0.0000	0.0000	0.0000	0.0000	0.0000	0.0000	0.0000	0.0000	0.0000	0.0000	0.0000	0.0000	0.0000	0.0000	0.0000	0.0000	0.0000	0.0000	0.0000	0.0000	0.0000	0.0000	0.0000	0.0000	0.0000	0.0000	0.0000	0.0000	0.0000	0.0000	0.0000	0.0000	0.0000	0.0000	0.0000	0.0000	0.0000	0.0000	0.0000	0.0000	0.0000	0.0000	0.0000	0.0000	0.0000	0.0000	0.0000	0.0000	0.0000	0.0000	0.0000
REACTIVITY:84	0.0000	0.0000	0.0000	0.0000	0.0000	0.0000	0.0000	0.0000	0.0000	0.0000	0.0000	0.0000	0.0000	0.0000	0.0000	0.0000	0.0000	1.0000	12.0000	14.0000	6.0000	18.0000	21.0000	15.0000	4.0000	5.0000	4.0000	7.0000	11.0000	32.0000	8.0000	9.0000	5.0000	10.0000	13.0000	13.0000	6.0000	22.0000	18.0000	13.0000	2.0000	1.0000	11.0000	18.0000	8.0000	8.0000	6.0000	7.0000	20.0000	14.0000	7.0000	3.0000	2.0000	11.0000	7.0000	11.0000	15.0000	10.0000	2.0000	13.0000	14.0000	7.0000	9.0000	18.0000	14.0000	2.0000	7.0000	16.0000	9.0000	11.0000	13.0000	8.0000	7.0000	21.0000	4.0000	10.0000	3.0000	3.0000	17.0000	12.0000	19.0000	0.0000	1180.0000	0.0000	43.0000	16.0000	16.0000	9.0000	7.0000	14.0000	13.0000	14.0000	30.0000	14.0000	10.0000	3.0000	9.0000	10.0000	9.0000	15.0000	6.0000	5.0000	15.0000	12.0000	17.0000	9.0000	16.0000	4.0000	17.0000	27.0000	13.0000	15.0000	21.0000	16.0000	17.0000	11.0000	11.0000	12.0000	15.0000	11.0000	12.0000	9.0000	11.0000	11.0000	8.0000	12.0000	18.0000	10.0000	18.0000	12.0000	3.0000	17.0000	11.0000	10.0000	12.0000	26.0000	16.0000	7.0000	13.0000	4.0000	6.0000	8.0000	13.0000	4.0000	14.0000	10.0000	7.0000	11.0000	10.0000	86.0000	57.0000	133.0000	25.0000	9.0000	5.0000	10.0000	13.0000	7.0000	9.0000	12.0000	8.0000	11.0000	13.0000	13.0000	15.0000	15.0000	7.0000	20.0000	4.0000	11.0000	12.0000	14.0000	23.0000	9.0000	4.0000	18.0000	15.0000	12.0000	6.0000	16.0000	6.0000	23.0000	11.0000	10.0000	21.0000	22.0000	6.0000	12.0000	5.0000	15.0000	10.0000	10.0000	5.0000	20.0000	9.0000	14.0000	6.0000	20.0000	23.0000	9.0000	11.0000	14.0000	7.0000	26.0000	11.0000	4.0000	10.0000	7.0000	18.0000	14.0000	8.0000	5.0000	13.0000	5.0000	10.0000	7.0000	14.0000	3.0000	5.0000	17.0000	4.0000	14.0000	11.0000	6.0000	12.0000	3.0000	19.0000	7.0000	41.0000	14.0000	36.0000	14.0000	30.0000	8.0000	10.0000	15.0000	23.0000	16.0000	16.0000	5.0000	6.0000	23.0000	18.0000	13.0000	14.0000	7.0000	12.0000	11.0000	31.0000	11.0000	18.0000	18.0000	16.0000	8.0000	18.0000	24.0000	12.0000	10.0000	27.0000	24.0000	18.0000	12.0000	7.0000	9.0000	17.0000	16.0000	14.0000	31.0000	19.0000	9.0000	7.0000	11.0000	5.0000	13.0000	13.0000	21.0000	27.0000	8.0000	7.0000	35.0000	4.0000	7.0000	0.0000	0.0000	0.0000	1.0000	2.0000	0.0000	0.0000	0.0000	0.0000	0.0000	2.0000	1.0000	4.0000	0.0000	0.0000	1.0000	0.0000	0.0000	0.0000	0.0000	0.0000	0.0000	0.0000	0.0000	0.0000	0.0000	0.0000	0.0000	0.0000	0.0000	0.0000	0.0000	0.0000	0.0000	0.0000	0.0000	0.0000	0.0000	0.0000	0.0000	0.0000	0.0000	0.0000	0.0000	0.0000	0.0000	0.0000	0.0000	0.0000	0.0000	0.0000	0.0000	0.0000	0.0000	0.0000	0.0000	0.0000	0.0000	0.0000	0.0000	0.0000	0.0000	0.0000	0.0000	0.0000	0.0000	0.0000	0.0000	0.0000	0.0000	0.0000	0.0000	0.0000	0.0000	0.0000	0.0000	0.0000	0.0000	0.0000	0.0000	0.0000	0.0000	0.0000	0.0000	0.0000	0.0000	0.0000	0.0000	0.0000	0.0000	0.0000	0.0000	0.0000	0.0000	0.0000	0.0000	0.0000	0.0000	0.0000	0.0000	0.0000	0.0000	0.0000	0.0000	0.0000	0.0000	0.0000	0.0000	0.0000	0.0000	0.0000	0.0000	0.0000	0.0000	0.0000	0.0000	0.0000	0.0000	0.0000	0.0000	0.0000	0.0000	0.0000	0.0000	0.0000	0.0000	0.0000	0.0000	0.0000	0.0000	0.0000	0.0000	0.0000	0.0000	0.0000	0.0000	0.0000	0.0000	0.0000	0.0000	0.0000	0.0000	0.0000	0.0000	0.0000	0.0000	0.0000	0.0000	0.0000	0.0000	0.0000	0.0000	0.0000	0.0000	0.0000	0.0000	0.0000	0.0000	0.0000	0.0000	0.0000	0.0000	0.0000	0.0000	0.0000	0.0000	0.0000	0.0000	0.0000	0.0000	0.0000	0.0000	0.0000	0.0000	0.0000	0.0000	0.0000	0.0000	0.0000	0.0000	0.0000	0.0000	0.0000	0.0000	0.0000	0.0000	0.0000	0.0000	0.0000	0.0000	0.0000	0.0000	0.0000	0.0000	0.0000	0.0000	0.0000	0.0000	0.0000	0.0000	0.0000	0.0000	0.0000	0.0000	0.0000	0.0000	0.0000	0.0000	0.0000	0.0000	0.0000	0.0000	0.0000	0.0000	0.0000	0.0000	0.0000	0.0000	0.0000	0.0000	0.0000	0.0000	0.0000	0.0000	0.0000	0.0000	0.0000	0.0000	0.0000	0.0000	0.0000	0.0000	0.0000	0.0000	0.0000	0.0000	0.0000	0.0000	0.0000	0.0000	0.0000	0.0000	0.0000	0.0000	0.0000	0.0000	0.0000	0.0000	0.0000	0.0000	0.0000	0.0000	0.0000	0.0000	0.0000	0.0000	0.0000	0.0000	0.0000	0.0000	0.0000	0.0000	0.0000	0.0000	0.0000	0.0000	0.0000	0.0000	0.0000	0.0000	0.0000	0.0000	0.0000	0.0000	0.0000	0.0000	0.0000	0.0000	0.0000	0.0000	0.0000	0.0000	0.0000
REACTIVITY:85	0.0000	0.0000	0.0000	0.0000	0.0000	0.0000	0.0000	0.0000	0.0000	0.0000	0.0000	0.0000	0.0000	0.0000	0.0000	0.0000	0.0000	0.0000	6.0000	2.0000	2.0000	18.0000	20.0000	8.0000	3.0000	3.0000	3.0000	6.0000	12.0000	30.0000	3.0000	8.0000	4.0000	10.0000	5.0000	4.0000	10.0000	13.0000	21.0000	5.0000	8.0000	4.0000	8.0000	4.0000	6.0000	4.0000	7.0000	11.0000	12.0000	15.0000	7.0000	7.0000	6.0000	17.0000	3.0000	8.0000	13.0000	19.0000	5.0000	2.0000	20.0000	7.0000	8.0000	13.0000	4.0000	3.0000	13.0000	8.0000	4.0000	10.0000	16.0000	1.0000	15.0000	6.0000	7.0000	2.0000	10.0000	4.0000	11.0000	22.0000	13.0000	16.0000	0.0000	1020.0000	0.0000	15.0000	19.0000	12.0000	14.0000	9.0000	4.0000	16.0000	12.0000	6.0000	14.0000	5.0000	8.0000	11.0000	12.0000	7.0000	11.0000	10.0000	13.0000	6.0000	16.0000	3.0000	20.0000	10.0000	16.0000	11.0000	14.0000	17.0000	18.0000	6.0000	8.0000	13.0000	8.0000	6.0000	7.0000	21.0000	7.0000	12.0000	6.0000	6.0000	6.0000	13.0000	9.0000	14.0000	4.0000	20.0000	11.0000	9.0000	7.0000	12.0000	13.0000	6.0000	14.0000	6.0000	13.0000	12.0000	7.0000	4.0000	11.0000	12.0000	21.0000	6.0000	8.0000	10.0000	7.0000	50.0000	33.0000	108.0000	33.0000	13.0000	7.0000	12.0000	5.0000	5.0000	8.0000	5.0000	15.0000	15.0000	8.0000	6.0000	11.0000	10.0000	15.0000	8.0000	8.0000	16.0000	15.0000	6.0000	20.0000	5.0000	3.0000	19.0000	6.0000	17.0000	6.0000	10.0000	4.0000	11.0000	15.0000	8.0000	11.0000	5.0000	5.0000	6.0000	9.0000	17.0000	11.0000	8.0000	3.0000	16.0000	9.0000	9.0000	5.0000	12.0000	11.0000	9.0000	9.0000	5.0000	8.0000	23.0000	6.0000	11.0000	5.0000	15.0000	15.0000	12.0000	12.0000	10.0000	10.0000	7.0000	13.0000	4.0000	8.0000	13.0000	8.0000	5.0000	5.0000	6.0000	4.0000	2.0000	19.0000	12.0000	14.0000	12.0000	34.0000	29.0000	34.0000	7.0000	19.0000	9.0000	4.0000	14.0000	23.0000	20.0000	17.0000	10.0000	1.0000	14.0000	16.0000	10.0000	14.0000	9.0000	8.0000	10.0000	21.0000	16.0000	16.0000	21.0000	14.0000	8.0000	7.0000	14.0000	22.0000	15.0000	11.0000	15.0000	41.0000	18.0000	14.0000	15.0000	16.0000	19.0000	20.0000	30.0000	13.0000	11.0000	6.0000	11.0000	8.0000	4.0000	9.0000	20.0000	9.0000	2.0000	4.0000	19.0000	6.0000	3.0000	0.0000	0.0000	1.0000	0.0000	0.0000	0.0000	0.0000	0.0000	0.0000	0.0000	1.0000	0.0000	1.0000	1.0000	0.0000	0.0000	1.0000	0.0000	0.0000	0.0000	0.0000	0.0000	0.0000	0.0000	0.0000	0.0000	0.0000	0.0000	0.0000	0.0000	0.0000	0.0000	0.0000	0.0000	0.0000	0.0000	0.0000	0.0000	0.0000	0.0000	0.0000	0.0000	0.0000	0.0000	0.0000	0.0000	0.0000	0.0000	0.0000	0.0000	0.0000	0.0000	0.0000	0.0000	0.0000	0.0000	0.0000	0.0000	0.0000	0.0000	0.0000	0.0000	0.0000	0.0000	0.0000	0.0000	0.0000	0.0000	0.0000	0.0000	0.0000	0.0000	0.0000	0.0000	0.0000	0.0000	0.0000	0.0000	0.0000	0.0000	0.0000	0.0000	0.0000	0.0000	0.0000	0.0000	0.0000	0.0000	0.0000	0.0000	0.0000	0.0000	0.0000	0.0000	0.0000	0.0000	0.0000	0.0000	0.0000	0.0000	0.0000	0.0000	0.0000	0.0000	0.0000	0.0000	0.0000	0.0000	0.0000	0.0000	0.0000	0.0000	0.0000	0.0000	0.0000	0.0000	0.0000	0.0000	0.0000	0.0000	0.0000	0.0000	0.0000	0.0000	0.0000	0.0000	0.0000	0.0000	0.0000	0.0000	0.0000	0.0000	0.0000	0.0000	0.0000	0.0000	0.0000	0.0000	0.0000	0.0000	0.0000	0.0000	0.0000	0.0000	0.0000	0.0000	0.0000	0.0000	0.0000	0.0000	0.0000	0.0000	0.0000	0.0000	0.0000	0.0000	0.0000	0.0000	0.0000	0.0000	0.0000	0.0000	0.0000	0.0000	0.0000	0.0000	0.0000	0.0000	0.0000	0.0000	0.0000	0.0000	0.0000	0.0000	0.0000	0.0000	0.0000	0.0000	0.0000	0.0000	0.0000	0.0000	0.0000	0.0000	0.0000	0.0000	0.0000	0.0000	0.0000	0.0000	0.0000	0.0000	0.0000	0.0000	0.0000	0.0000	0.0000	0.0000	0.0000	0.0000	0.0000	0.0000	0.0000	0.0000	0.0000	0.0000	0.0000	0.0000	0.0000	0.0000	0.0000	0.0000	0.0000	0.0000	0.0000	0.0000	0.0000	0.0000	0.0000	0.0000	0.0000	0.0000	0.0000	0.0000	0.0000	0.0000	0.0000	0.0000	0.0000	0.0000	0.0000	0.0000	0.0000	0.0000	0.0000	0.0000	0.0000	0.0000	0.0000	0.0000	0.0000	0.0000	0.0000	0.0000	0.0000	0.0000	0.0000	0.0000	0.0000	0.0000	0.0000	0.0000	0.0000	0.0000	0.0000	0.0000	0.0000	0.0000	0.0000	0.0000	0.0000	0.0000	0.0000	0.0000	0.0000	0.0000	0.0000	0.0000	0.0000	0.0000	0.0000	0.0000	0.0000	0.0000	0.0000	0.0000	0.0000	0.0000	0.0000	0.0000	0.0000	0.0000	0.0000
REACTIVITY:86	0.0000	0.0000	0.0000	0.0000	0.0000	0.0000	0.0000	0.0000	0.0000	0.0000	0.0000	0.0000	0.0000	0.0000	0.0000	0.0000	0.0000	2.0000	27.0000	4.0000	9.0000	19.0000	50.0000	50.0000	13.0000	15.0000	17.0000	9.0000	21.0000	43.0000	10.0000	7.0000	11.0000	11.0000	22.0000	22.0000	9.0000	29.0000	37.0000	24.0000	24.0000	10.0000	11.0000	12.0000	15.0000	6.0000	9.0000	35.0000	20.0000	16.0000	11.0000	11.0000	8.0000	17.0000	15.0000	13.0000	35.0000	36.0000	18.0000	21.0000	21.0000	20.0000	16.0000	16.0000	22.0000	13.0000	24.0000	13.0000	15.0000	25.0000	15.0000	6.0000	9.0000	13.0000	13.0000	2.0000	11.0000	12.0000	24.0000	32.0000	35.0000	15.0000	43.0000	0.0000	2229.0000	0.0000	21.0000	11.0000	24.0000	16.0000	17.0000	4.0000	14.0000	11.0000	27.0000	29.0000	16.0000	27.0000	12.0000	20.0000	23.0000	19.0000	16.0000	22.0000	18.0000	19.0000	18.0000	20.0000	21.0000	20.0000	29.0000	20.0000	28.0000	35.0000	40.0000	31.0000	24.0000	20.0000	24.0000	28.0000	9.0000	22.0000	7.0000	18.0000	22.0000	24.0000	26.0000	27.0000	28.0000	26.0000	28.0000	27.0000	23.0000	23.0000	24.0000	21.0000	28.0000	17.0000	22.0000	14.0000	18.0000	14.0000	22.0000	30.0000	31.0000	16.0000	19.0000	17.0000	22.0000	102.0000	95.0000	215.0000	74.0000	22.0000	20.0000	20.0000	33.0000	7.0000	9.0000	12.0000	26.0000	34.0000	12.0000	15.0000	21.0000	27.0000	17.0000	23.0000	24.0000	25.0000	38.0000	28.0000	30.0000	27.0000	10.0000	47.0000	35.0000	30.0000	9.0000	31.0000	20.0000	22.0000	14.0000	22.0000	17.0000	18.0000	7.0000	12.0000	13.0000	28.0000	16.0000	32.0000	10.0000	34.0000	17.0000	19.0000	23.0000	20.0000	21.0000	23.0000	19.0000	19.0000	18.0000	35.0000	28.0000	13.0000	20.0000	22.0000	44.0000	28.0000	31.0000	14.0000	11.0000	7.0000	10.0000	23.0000	17.0000	7.0000	19.0000	25.0000	13.0000	16.0000	22.0000	9.0000	24.0000	6.0000	26.0000	28.0000	54.0000	30.0000	75.0000	28.0000	44.0000	22.0000	17.0000	30.0000	29.0000	19.0000	25.0000	15.0000	8.0000	39.0000	19.0000	29.0000	34.0000	28.0000	11.0000	31.0000	52.0000	34.0000	69.0000	37.0000	34.0000	30.0000	10.0000	26.0000	34.0000	47.0000	37.0000	29.0000	57.0000	26.0000	31.0000	26.0000	37.0000	55.0000	40.0000	59.0000	36.0000	12.0000	25.0000	18.0000	5.0000	22.0000	17.0000	32.0000	30.0000	7.0000	21.0000	52.0000	26.0000	17.0000	1.0000	0.0000	0.0000	0.0000	0.0000	0.0000	0.0000	1.0000	0.0000	1.0000	1.0000	1.0000	1.0000	2.0000	0.0000	4.0000	0.0000	0.0000	0.0000	0.0000	0.0000	0.0000	0.0000	0.0000	0.0000	0.0000	0.0000	0.0000	0.0000	0.0000	0.0000	0.0000	0.0000	0.0000	0.0000	0.0000	0.0000	0.0000	0.0000	0.0000	0.0000	0.0000	0.0000	0.0000	0.0000	0.0000	0.0000	0.0000	0.0000	0.0000	0.0000	0.0000	0.0000	0.0000	0.0000	0.0000	0.0000	0.0000	0.0000	0.0000	0.0000	0.0000	0.0000	0.0000	0.0000	0.0000	0.0000	0.0000	0.0000	0.0000	0.0000	0.0000	0.0000	0.0000	0.0000	0.0000	0.0000	0.0000	0.0000	0.0000	0.0000	0.0000	0.0000	0.0000	0.0000	0.0000	0.0000	0.0000	0.0000	0.0000	0.0000	0.0000	0.0000	0.0000	0.0000	0.0000	0.0000	0.0000	0.0000	0.0000	0.0000	0.0000	0.0000	0.0000	0.0000	0.0000	0.0000	0.0000	0.0000	0.0000	0.0000	0.0000	0.0000	0.0000	0.0000	0.0000	0.0000	0.0000	0.0000	0.0000	0.0000	0.0000	0.0000	0.0000	0.0000	0.0000	0.0000	0.0000	0.0000	0.0000	0.0000	0.0000	0.0000	0.0000	0.0000	0.0000	0.0000	0.0000	0.0000	0.0000	0.0000	0.0000	0.0000	0.0000	0.0000	0.0000	0.0000	0.0000	0.0000	0.0000	0.0000	0.0000	0.0000	0.0000	0.0000	0.0000	0.0000	0.0000	0.0000	0.0000	0.0000	0.0000	0.0000	0.0000	0.0000	0.0000	0.0000	0.0000	0.0000	0.0000	0.0000	0.0000	0.0000	0.0000	0.0000	0.0000	0.0000	0.0000	0.0000	0.0000	0.0000	0.0000	0.0000	0.0000	0.0000	0.0000	0.0000	0.0000	0.0000	0.0000	0.0000	0.0000	0.0000	0.0000	0.0000	0.0000	0.0000	0.0000	0.0000	0.0000	0.0000	0.0000	0.0000	0.0000	0.0000	0.0000	0.0000	0.0000	0.0000	0.0000	0.0000	0.0000	0.0000	0.0000	0.0000	0.0000	0.0000	0.0000	0.0000	0.0000	0.0000	0.0000	0.0000	0.0000	0.0000	0.0000	0.0000	0.0000	0.0000	0.0000	0.0000	0.0000	0.0000	0.0000	0.0000	0.0000	0.0000	0.0000	0.0000	0.0000	0.0000	0.0000	0.0000	0.0000	0.0000	0.0000	0.0000	0.0000	0.0000	0.0000	0.0000	0.0000	0.0000	0.0000	0.0000	0.0000	0.0000	0.0000	0.0000	0.0000	0.0000	0.0000	0.0000	0.0000	0.0000	0.0000	0.0000	0.0000	0.0000	0.0000	0.0000	0.0000	0.0000	0.0000	0.0000	0.0000	0.0000	0.0000	0.0000	0.0000	0.0000	0.0000	0.0000
REACTIVITY:87	0.0000	0.0000	0.0000	0.0000	0.0000	0.0000	0.0000	0.0000	0.0000	0.0000	0.0000	0.0000	0.0000	0.0000	0.0000	0.0000	0.0000	0.0000	24.0000	5.0000	26.0000	24.0000	55.0000	26.0000	9.0000	16.0000	9.0000	4.0000	6.0000	45.0000	14.0000	12.0000	8.0000	5.0000	12.0000	2.0000	11.0000	19.0000	24.0000	31.0000	20.0000	9.0000	17.0000	10.0000	8.0000	7.0000	8.0000	13.0000	22.0000	16.0000	5.0000	4.0000	15.0000	24.0000	14.0000	9.0000	39.0000	28.0000	20.0000	17.0000	30.0000	18.0000	13.0000	23.0000	23.0000	7.0000	17.0000	23.0000	12.0000	17.0000	17.0000	3.0000	10.0000	28.0000	11.0000	9.0000	14.0000	10.0000	22.0000	28.0000	19.0000	35.0000	16.0000	15.0000	0.0000	1816.0000	0.0000	25.0000	15.0000	36.0000	18.0000	16.0000	18.0000	11.0000	16.0000	19.0000	13.0000	15.0000	12.0000	24.0000	14.0000	13.0000	27.0000	16.0000	32.0000	24.0000	24.0000	10.0000	13.0000	27.0000	20.0000	24.0000	28.0000	24.0000	34.0000	14.0000	40.0000	23.0000	11.0000	30.0000	17.0000	26.0000	4.0000	20.0000	13.0000	19.0000	24.0000	31.0000	16.0000	28.0000	21.0000	17.0000	15.0000	19.0000	12.0000	18.0000	18.0000	7.0000	10.0000	16.0000	11.0000	16.0000	15.0000	14.0000	36.0000	12.0000	20.0000	5.0000	9.0000	89.0000	59.0000	198.0000	30.0000	17.0000	18.0000	11.0000	20.0000	8.0000	10.0000	10.0000	36.0000	19.0000	18.0000	20.0000	12.0000	10.0000	21.0000	19.0000	37.0000	31.0000	38.0000	19.0000	26.0000	18.0000	7.0000	33.0000	19.0000	14.0000	15.0000	25.0000	8.0000	21.0000	15.0000	12.0000	14.0000	14.0000	18.0000	17.0000	17.0000	39.0000	19.0000	17.0000	7.0000	30.0000	17.0000	17.0000	19.0000	18.0000	20.0000	20.0000	11.0000	11.0000	22.0000	26.0000	19.0000	10.0000	8.0000	16.0000	31.0000	25.0000	19.0000	18.0000	15.0000	8.0000	15.0000	19.0000	15.0000	7.0000	14.0000	28.0000	10.0000	21.0000	9.0000	3.0000	18.0000	9.0000	18.0000	15.0000	40.0000	36.0000	43.0000	25.0000	23.0000	17.0000	8.0000	20.0000	24.0000	23.0000	24.0000	6.0000	5.0000	16.0000	16.0000	27.0000	31.0000	21.0000	9.0000	27.0000	35.0000	32.0000	37.0000	28.0000	17.0000	24.0000	13.0000	24.0000	14.0000	28.0000	24.0000	34.0000	40.0000	8.0000	20.0000	30.0000	34.0000	44.0000	44.0000	45.0000	35.0000	16.0000	24.0000	17.0000	10.0000	23.0000	29.0000	32.0000	32.0000	8.0000	16.0000	50.0000	15.0000	7.0000	2.0000	1.0000	1.0000	2.0000	1.0000	0.0000	0.0000	1.0000	2.0000	1.0000	3.0000	1.0000	2.0000	2.0000	0.0000	2.0000	3.0000	0.0000	0.0000	0.0000	0.0000	0.0000	0.0000	0.0000	0.0000	0.0000	0.0000	0.0000	0.0000	0.0000	0.0000	0.0000	0.0000	0.0000	0.0000	0.0000	0.0000	0.0000	0.0000	0.0000	0.0000	0.0000	0.0000	0.0000	0.0000	0.0000	0.0000	0.0000	0.0000	0.0000	0.0000	0.0000	0.0000	0.0000	0.0000	0.0000	0.0000	0.0000	0.0000	0.0000	0.0000	0.0000	0.0000	0.0000	0.0000	0.0000	0.0000	0.0000	0.0000	0.0000	0.0000	0.0000	0.0000	0.0000	0.0000	0.0000	0.0000	0.0000	0.0000	0.0000	0.0000	0.0000	0.0000	0.0000	0.0000	0.0000	0.0000	0.0000	0.0000	0.0000	0.0000	0.0000	0.0000	0.0000	0.0000	0.0000	0.0000	0.0000	0.0000	0.0000	0.0000	0.0000	0.0000	0.0000	0.0000	0.0000	0.0000	0.0000	0.0000	0.0000	0.0000	0.0000	0.0000	0.0000	0.0000	0.0000	0.0000	0.0000	0.0000	0.0000	0.0000	0.0000	0.0000	0.0000	0.0000	0.0000	0.0000	0.0000	0.0000	0.0000	0.0000	0.0000	0.0000	0.0000	0.0000	0.0000	0.0000	0.0000	0.0000	0.0000	0.0000	0.0000	0.0000	0.0000	0.0000	0.0000	0.0000	0.0000	0.0000	0.0000	0.0000	0.0000	0.0000	0.0000	0.0000	0.0000	0.0000	0.0000	0.0000	0.0000	0.0000	0.0000	0.0000	0.0000	0.0000	0.0000	0.0000	0.0000	0.0000	0.0000	0.0000	0.0000	0.0000	0.0000	0.0000	0.0000	0.0000	0.0000	0.0000	0.0000	0.0000	0.0000	0.0000	0.0000	0.0000	0.0000	0.0000	0.0000	0.0000	0.0000	0.0000	0.0000	0.0000	0.0000	0.0000	0.0000	0.0000	0.0000	0.0000	0.0000	0.0000	0.0000	0.0000	0.0000	0.0000	0.0000	0.0000	0.0000	0.0000	0.0000	0.0000	0.0000	0.0000	0.0000	0.0000	0.0000	0.0000	0.0000	0.0000	0.0000	0.0000	0.0000	0.0000	0.0000	0.0000	0.0000	0.0000	0.0000	0.0000	0.0000	0.0000	0.0000	0.0000	0.0000	0.0000	0.0000	0.0000	0.0000	0.0000	0.0000	0.0000	0.0000	0.0000	0.0000	0.0000	0.0000	0.0000	0.0000	0.0000	0.0000	0.0000	0.0000	0.0000	0.0000	0.0000	0.0000	0.0000	0.0000	0.0000	0.0000	0.0000	0.0000	0.0000	0.0000	0.0000	0.0000	0.0000	0.0000	0.0000	0.0000	0.0000	0.0000	0.0000	0.0000	0.0000	0.0000	0.0000	0.0000	0.0000	0.0000	0.0000	0.0000	0.0000
REACTIVITY:88	0.0000	0.0000	0.0000	0.0000	0.0000	0.0000	0.0000	0.0000	0.0000	0.0000	0.0000	0.0000	0.0000	0.0000	0.0000	0.0000	0.0000	3.0000	16.0000	12.0000	11.0000	27.0000	51.0000	41.0000	8.0000	18.0000	6.0000	7.0000	4.0000	40.0000	6.0000	10.0000	12.0000	8.0000	25.0000	12.0000	21.0000	21.0000	23.0000	12.0000	17.0000	8.0000	13.0000	8.0000	10.0000	12.0000	12.0000	18.0000	24.0000	18.0000	10.0000	9.0000	5.0000	6.0000	8.0000	14.0000	36.0000	25.0000	19.0000	11.0000	24.0000	12.0000	17.0000	35.0000	28.0000	3.0000	12.0000	19.0000	22.0000	17.0000	34.0000	9.0000	9.0000	13.0000	35.0000	3.0000	14.0000	16.0000	10.0000	20.0000	37.0000	39.0000	16.0000	19.0000	21.0000	0.0000	1831.0000	0.0000	8.0000	22.0000	30.0000	16.0000	10.0000	32.0000	23.0000	13.0000	19.0000	10.0000	23.0000	33.0000	24.0000	18.0000	37.0000	21.0000	25.0000	9.0000	21.0000	18.0000	18.0000	15.0000	19.0000	38.0000	29.0000	40.0000	18.0000	14.0000	31.0000	36.0000	14.0000	24.0000	10.0000	19.0000	4.0000	7.0000	17.0000	28.0000	19.0000	20.0000	23.0000	12.0000	23.0000	28.0000	16.0000	14.0000	25.0000	17.0000	13.0000	6.0000	17.0000	13.0000	9.0000	16.0000	24.0000	21.0000	31.0000	13.0000	26.0000	10.0000	10.0000	85.0000	88.0000	207.0000	57.0000	23.0000	28.0000	17.0000	26.0000	12.0000	20.0000	9.0000	27.0000	27.0000	8.0000	22.0000	24.0000	11.0000	4.0000	12.0000	14.0000	29.0000	19.0000	19.0000	27.0000	24.0000	17.0000	40.0000	17.0000	20.0000	11.0000	24.0000	12.0000	15.0000	8.0000	17.0000	22.0000	29.0000	4.0000	13.0000	17.0000	23.0000	23.0000	33.0000	7.0000	28.0000	16.0000	17.0000	14.0000	31.0000	24.0000	9.0000	21.0000	8.0000	15.0000	19.0000	19.0000	17.0000	15.0000	12.0000	19.0000	25.0000	26.0000	12.0000	17.0000	14.0000	19.0000	11.0000	11.0000	12.0000	16.0000	27.0000	9.0000	8.0000	11.0000	9.0000	20.0000	13.0000	10.0000	23.0000	31.0000	33.0000	68.0000	16.0000	40.0000	11.0000	14.0000	24.0000	29.0000	11.0000	25.0000	17.0000	5.0000	34.0000	17.0000	18.0000	28.0000	18.0000	8.0000	20.0000	25.0000	23.0000	32.0000	26.0000	20.0000	23.0000	16.0000	25.0000	20.0000	12.0000	42.0000	29.0000	42.0000	26.0000	25.0000	37.0000	23.0000	33.0000	20.0000	49.0000	33.0000	10.0000	19.0000	9.0000	11.0000	20.0000	22.0000	36.0000	24.0000	8.0000	12.0000	51.0000	7.0000	6.0000	1.0000	0.0000	0.0000	1.0000	0.0000	0.0000	0.0000	1.0000	0.0000	2.0000	3.0000	0.0000	0.0000	5.0000	0.0000	2.0000	1.0000	0.0000	0.0000	0.0000	0.0000	0.0000	0.0000	0.0000	0.0000	0.0000	0.0000	0.0000	0.0000	0.0000	0.0000	0.0000	0.0000	0.0000	0.0000	0.0000	0.0000	0.0000	0.0000	0.0000	0.0000	0.0000	0.0000	0.0000	0.0000	0.0000	0.0000	0.0000	0.0000	0.0000	0.0000	0.0000	0.0000	0.0000	0.0000	0.0000	0.0000	0.0000	0.0000	0.0000	0.0000	0.0000	0.0000	0.0000	0.0000	0.0000	0.0000	0.0000	0.0000	0.0000	0.0000	0.0000	0.0000	0.0000	0.0000	0.0000	0.0000	0.0000	0.0000	0.0000	0.0000	0.0000	0.0000	0.0000	0.0000	0.0000	0.0000	0.0000	0.0000	0.0000	0.0000	0.0000	0.0000	0.0000	0.0000	0.0000	0.0000	0.0000	0.0000	0.0000	0.0000	0.0000	0.0000	0.0000	0.0000	0.0000	0.0000	0.0000	0.0000	0.0000	0.0000	0.0000	0.0000	0.0000	0.0000	0.0000	0.0000	0.0000	0.0000	0.0000	0.0000	0.0000	0.0000	0.0000	0.0000	0.0000	0.0000	0.0000	0.0000	0.0000	0.0000	0.0000	0.0000	0.0000	0.0000	0.0000	0.0000	0.0000	0.0000	0.0000	0.0000	0.0000	0.0000	0.0000	0.0000	0.0000	0.0000	0.0000	0.0000	0.0000	0.0000	0.0000	0.0000	0.0000	0.0000	0.0000	0.0000	0.0000	0.0000	0.0000	0.0000	0.0000	0.0000	0.0000	0.0000	0.0000	0.0000	0.0000	0.0000	0.0000	0.0000	0.0000	0.0000	0.0000	0.0000	0.0000	0.0000	0.0000	0.0000	0.0000	0.0000	0.0000	0.0000	0.0000	0.0000	0.0000	0.0000	0.0000	0.0000	0.0000	0.0000	0.0000	0.0000	0.0000	0.0000	0.0000	0.0000	0.0000	0.0000	0.0000	0.0000	0.0000	0.0000	0.0000	0.0000	0.0000	0.0000	0.0000	0.0000	0.0000	0.0000	0.0000	0.0000	0.0000	0.0000	0.0000	0.0000	0.0000	0.0000	0.0000	0.0000	0.0000	0.0000	0.0000	0.0000	0.0000	0.0000	0.0000	0.0000	0.0000	0.0000	0.0000	0.0000	0.0000	0.0000	0.0000	0.0000	0.0000	0.0000	0.0000	0.0000	0.0000	0.0000	0.0000	0.0000	0.0000	0.0000	0.0000	0.0000	0.0000	0.0000	0.0000	0.0000	0.0000	0.0000	0.0000	0.0000	0.0000	0.0000	0.0000	0.0000	0.0000	0.0000	0.0000	0.0000	0.0000	0.0000	0.0000	0.0000	0.0000	0.0000	0.0000	0.0000	0.0000	0.0000	0.0000	0.0000	0.0000	0.0000	0.0000	0.0000	0.0000	0.0000
REACTIVITY:89	0.0000	0.0000	0.0000	0.0000	0.0000	0.0000	0.0000	0.0000	0.0000	0.0000	0.0000	0.0000	0.0000	0.0000	0.0000	0.0000	0.0000	0.0000	14.0000	6.0000	8.0000	22.0000	13.0000	24.0000	2.0000	6.0000	3.0000	9.0000	6.0000	13.0000	2.0000	10.0000	5.0000	6.0000	14.0000	11.0000	8.0000	16.0000	13.0000	14.0000	12.0000	7.0000	5.0000	7.0000	9.0000	4.0000	9.0000	15.0000	6.0000	6.0000	2.0000	7.0000	8.0000	4.0000	7.0000	4.0000	14.0000	15.0000	7.0000	3.0000	9.0000	13.0000	24.0000	4.0000	11.0000	9.0000	7.0000	10.0000	1.0000	15.0000	13.0000	5.0000	2.0000	11.0000	9.0000	4.0000	8.0000	6.0000	5.0000	11.0000	10.0000	8.0000	9.0000	12.0000	11.0000	25.0000	0.0000	1023.0000	0.0000	11.0000	5.0000	17.0000	14.0000	13.0000	1.0000	14.0000	9.0000	9.0000	16.0000	17.0000	11.0000	7.0000	14.0000	5.0000	11.0000	6.0000	7.0000	3.0000	16.0000	11.0000	17.0000	6.0000	17.0000	17.0000	24.0000	9.0000	10.0000	18.0000	16.0000	9.0000	6.0000	22.0000	6.0000	7.0000	5.0000	13.0000	7.0000	7.0000	14.0000	14.0000	6.0000	6.0000	8.0000	9.0000	11.0000	11.0000	5.0000	1.0000	14.0000	1.0000	9.0000	4.0000	5.0000	12.0000	22.0000	2.0000	10.0000	6.0000	2.0000	49.0000	56.0000	97.0000	33.0000	7.0000	6.0000	18.0000	9.0000	4.0000	20.0000	3.0000	9.0000	6.0000	15.0000	10.0000	7.0000	8.0000	10.0000	15.0000	14.0000	17.0000	7.0000	14.0000	12.0000	7.0000	5.0000	12.0000	7.0000	8.0000	7.0000	13.0000	13.0000	13.0000	10.0000	5.0000	15.0000	6.0000	6.0000	3.0000	16.0000	22.0000	9.0000	13.0000	4.0000	27.0000	6.0000	12.0000	5.0000	4.0000	12.0000	9.0000	13.0000	11.0000	6.0000	16.0000	10.0000	9.0000	4.0000	7.0000	14.0000	10.0000	10.0000	5.0000	9.0000	3.0000	13.0000	6.0000	10.0000	7.0000	7.0000	14.0000	4.0000	3.0000	14.0000	7.0000	9.0000	6.0000	12.0000	15.0000	15.0000	11.0000	24.0000	19.0000	19.0000	11.0000	5.0000	9.0000	15.0000	6.0000	2.0000	12.0000	4.0000	18.0000	6.0000	4.0000	20.0000	10.0000	7.0000	9.0000	12.0000	5.0000	19.0000	17.0000	9.0000	10.0000	4.0000	3.0000	10.0000	18.0000	16.0000	17.0000	24.0000	6.0000	6.0000	9.0000	13.0000	26.0000	18.0000	29.0000	13.0000	5.0000	9.0000	15.0000	14.0000	13.0000	19.0000	16.0000	13.0000	11.0000	8.0000	36.0000	7.0000	4.0000	0.0000	0.0000	1.0000	0.0000	1.0000	0.0000	0.0000	1.0000	0.0000	0.0000	0.0000	1.0000	0.0000	0.0000	0.0000	1.0000	0.0000	0.0000	0.0000	0.0000	0.0000	0.0000	0.0000	0.0000	0.0000	0.0000	0.0000	0.0000	0.0000	0.0000	0.0000	0.0000	0.0000	0.0000	0.0000	0.0000	0.0000	0.0000	0.0000	0.0000	0.0000	0.0000	0.0000	0.0000	0.0000	0.0000	0.0000	0.0000	0.0000	0.0000	0.0000	0.0000	0.0000	0.0000	0.0000	0.0000	0.0000	0.0000	0.0000	0.0000	0.0000	0.0000	0.0000	0.0000	0.0000	0.0000	0.0000	0.0000	0.0000	0.0000	0.0000	0.0000	0.0000	0.0000	0.0000	0.0000	0.0000	0.0000	0.0000	0.0000	0.0000	0.0000	0.0000	0.0000	0.0000	0.0000	0.0000	0.0000	0.0000	0.0000	0.0000	0.0000	0.0000	0.0000	0.0000	0.0000	0.0000	0.0000	0.0000	0.0000	0.0000	0.0000	0.0000	0.0000	0.0000	0.0000	0.0000	0.0000	0.0000	0.0000	0.0000	0.0000	0.0000	0.0000	0.0000	0.0000	0.0000	0.0000	0.0000	0.0000	0.0000	0.0000	0.0000	0.0000	0.0000	0.0000	0.0000	0.0000	0.0000	0.0000	0.0000	0.0000	0.0000	0.0000	0.0000	0.0000	0.0000	0.0000	0.0000	0.0000	0.0000	0.0000	0.0000	0.0000	0.0000	0.0000	0.0000	0.0000	0.0000	0.0000	0.0000	0.0000	0.0000	0.0000	0.0000	0.0000	0.0000	0.0000	0.0000	0.0000	0.0000	0.0000	0.0000	0.0000	0.0000	0.0000	0.0000	0.0000	0.0000	0.0000	0.0000	0.0000	0.0000	0.0000	0.0000	0.0000	0.0000	0.0000	0.0000	0.0000	0.0000	0.0000	0.0000	0.0000	0.0000	0.0000	0.0000	0.0000	0.0000	0.0000	0.0000	0.0000	0.0000	0.0000	0.0000	0.0000	0.0000	0.0000	0.0000	0.0000	0.0000	0.0000	0.0000	0.0000	0.0000	0.0000	0.0000	0.0000	0.0000	0.0000	0.0000	0.0000	0.0000	0.0000	0.0000	0.0000	0.0000	0.0000	0.0000	0.0000	0.0000	0.0000	0.0000	0.0000	0.0000	0.0000	0.0000	0.0000	0.0000	0.0000	0.0000	0.0000	0.0000	0.0000	0.0000	0.0000	0.0000	0.0000	0.0000	0.0000	0.0000	0.0000	0.0000	0.0000	0.0000	0.0000	0.0000	0.0000	0.0000	0.0000	0.0000	0.0000	0.0000	0.0000	0.0000	0.0000	0.0000	0.0000	0.0000	0.0000	0.0000	0.0000	0.0000	0.0000	0.0000	0.0000	0.0000	0.0000	0.0000	0.0000	0.0000	0.0000	0.0000	0.0000	0.0000	0.0000	0.0000	0.0000	0.0000	0.0000	0.0000	0.0000	0.0000
REACTIVITY:90	0.0000	0.0000	0.0000	0.0000	0.0000	0.0000	0.0000	0.0000	0.0000	0.0000	0.0000	0.0000	0.0000	0.0000	0.0000	0.0000	0.0000	0.0000	19.0000	5.0000	7.0000	15.0000	24.0000	26.0000	6.0000	9.0000	5.0000	8.0000	7.0000	21.0000	8.0000	9.0000	9.0000	11.0000	20.0000	5.0000	11.0000	20.0000	17.0000	8.0000	8.0000	8.0000	13.0000	3.0000	12.0000	6.0000	6.0000	10.0000	14.0000	14.0000	8.0000	7.0000	1.0000	4.0000	8.0000	3.0000	30.0000	12.0000	18.0000	10.0000	15.0000	11.0000	12.0000	13.0000	9.0000	7.0000	10.0000	7.0000	11.0000	17.0000	15.0000	4.0000	12.0000	13.0000	4.0000	2.0000	6.0000	8.0000	7.0000	12.0000	13.0000	22.0000	7.0000	14.0000	24.0000	15.0000	8.0000	0.0000	1208.0000	0.0000	11.0000	11.0000	5.0000	6.0000	8.0000	15.0000	9.0000	12.0000	4.0000	11.0000	2.0000	6.0000	13.0000	8.0000	14.0000	10.0000	11.0000	6.0000	8.0000	11.0000	27.0000	10.0000	21.0000	16.0000	26.0000	16.0000	15.0000	16.0000	15.0000	13.0000	9.0000	17.0000	3.0000	11.0000	10.0000	13.0000	11.0000	10.0000	9.0000	8.0000	4.0000	19.0000	8.0000	7.0000	9.0000	9.0000	7.0000	15.0000	2.0000	9.0000	15.0000	8.0000	14.0000	15.0000	21.0000	8.0000	11.0000	8.0000	10.0000	76.0000	55.0000	180.0000	37.0000	10.0000	12.0000	14.0000	9.0000	4.0000	5.0000	2.0000	19.0000	9.0000	20.0000	11.0000	13.0000	8.0000	3.0000	15.0000	12.0000	16.0000	15.0000	13.0000	11.0000	9.0000	10.0000	38.0000	9.0000	20.0000	12.0000	22.0000	10.0000	15.0000	12.0000	9.0000	9.0000	11.0000	9.0000	3.0000	8.0000	17.0000	9.0000	30.0000	7.0000	19.0000	8.0000	8.0000	12.0000	13.0000	24.0000	13.0000	13.0000	17.0000	8.0000	11.0000	14.0000	5.0000	18.0000	5.0000	19.0000	20.0000	8.0000	12.0000	10.0000	1.0000	8.0000	11.0000	16.0000	5.0000	11.0000	15.0000	3.0000	14.0000	10.0000	4.0000	3.0000	9.0000	17.0000	15.0000	27.0000	6.0000	40.0000	16.0000	42.0000	11.0000	3.0000	11.0000	16.0000	13.0000	19.0000	5.0000	0.0000	12.0000	19.0000	5.0000	26.0000	11.0000	1.0000	14.0000	28.0000	13.0000	20.0000	13.0000	32.0000	20.0000	16.0000	18.0000	11.0000	21.0000	20.0000	20.0000	26.0000	11.0000	15.0000	18.0000	20.0000	24.0000	24.0000	15.0000	14.0000	11.0000	9.0000	9.0000	7.0000	7.0000	19.0000	16.0000	12.0000	6.0000	8.0000	39.0000	13.0000	3.0000	0.0000	0.0000	0.0000	0.0000	0.0000	0.0000	0.0000	0.0000	0.0000	0.0000	2.0000	0.0000	0.0000	3.0000	0.0000	1.0000	1.0000	0.0000	0.0000	0.0000	0.0000	0.0000	0.0000	0.0000	0.0000	0.0000	0.0000	0.0000	0.0000	0.0000	0.0000	0.0000	0.0000	0.0000	0.0000	0.0000	0.0000	0.0000	0.0000	0.0000	0.0000	0.0000	0.0000	0.0000	0.0000	0.0000	0.0000	0.0000	0.0000	0.0000	0.0000	0.0000	0.0000	0.0000	0.0000	0.0000	0.0000	0.0000	0.0000	0.0000	0.0000	0.0000	0.0000	0.0000	0.0000	0.0000	0.0000	0.0000	0.0000	0.0000	0.0000	0.0000	0.0000	0.0000	0.0000	0.0000	0.0000	0.0000	0.0000	0.0000	0.0000	0.0000	0.0000	0.0000	0.0000	0.0000	0.0000	0.0000	0.0000	0.0000	0.0000	0.0000	0.0000	0.0000	0.0000	0.0000	0.0000	0.0000	0.0000	0.0000	0.0000	0.0000	0.0000	0.0000	0.0000	0.0000	0.0000	0.0000	0.0000	0.0000	0.0000	0.0000	0.0000	0.0000	0.0000	0.0000	0.0000	0.0000	0.0000	0.0000	0.0000	0.0000	0.0000	0.0000	0.0000	0.0000	0.0000	0.0000	0.0000	0.0000	0.0000	0.0000	0.0000	0.0000	0.0000	0.0000	0.0000	0.0000	0.0000	0.0000	0.0000	0.0000	0.0000	0.0000	0.0000	0.0000	0.0000	0.0000	0.0000	0.0000	0.0000	0.0000	0.0000	0.0000	0.0000	0.0000	0.0000	0.0000	0.0000	0.0000	0.0000	0.0000	0.0000	0.0000	0.0000	0.0000	0.0000	0.0000	0.0000	0.0000	0.0000	0.0000	0.0000	0.0000	0.0000	0.0000	0.0000	0.0000	0.0000	0.0000	0.0000	0.0000	0.0000	0.0000	0.0000	0.0000	0.0000	0.0000	0.0000	0.0000	0.0000	0.0000	0.0000	0.0000	0.0000	0.0000	0.0000	0.0000	0.0000	0.0000	0.0000	0.0000	0.0000	0.0000	0.0000	0.0000	0.0000	0.0000	0.0000	0.0000	0.0000	0.0000	0.0000	0.0000	0.0000	0.0000	0.0000	0.0000	0.0000	0.0000	0.0000	0.0000	0.0000	0.0000	0.0000	0.0000	0.0000	0.0000	0.0000	0.0000	0.0000	0.0000	0.0000	0.0000	0.0000	0.0000	0.0000	0.0000	0.0000	0.0000	0.0000	0.0000	0.0000	0.0000	0.0000	0.0000	0.0000	0.0000	0.0000	0.0000	0.0000	0.0000	0.0000	0.0000	0.0000	0.0000	0.0000	0.0000	0.0000	0.0000	0.0000	0.0000	0.0000	0.0000	0.0000	0.0000	0.0000	0.0000	0.0000	0.0000	0.0000	0.0000	0.0000	0.0000	0.0000	0.0000	0.0000	0.0000	0.0000	0.0000	0.0000	0.0000	0.0000
[truncated: 4,073,535 more chars]
