# Supplementary material for: Short- and long-range interactions in the HIV-1 5′ UTR regulate genome dimerization and packaging
Source: Nat Struct Mol Biol. 2022 Mar 28;29(4):306–19. doi: 10.1038/s41594-022-00746-2 (PMC9010304; doi:10.1038/s41594-022-00746-2)
Supplement: Supplementary file 6 — Conservation of predicted interactions. [file 41594_2022_746_MOESM6_ESM.zip]

Archive with 3 entries (2 files):
- Conservation/
- Conservation/Conservation.pdf
- __MACOSX/Conservation/._Conservation.pdf
