# Supplementary material for: Short- and long-range interactions in the HIV-1 5′ UTR regulate genome dimerization and packaging
Source: Nat Struct Mol Biol. 2022 Mar 28;29(4):306–19. doi: 10.1038/s41594-022-00746-2 (PMC9010304; doi:10.1038/s41594-022-00746-2)
Supplement: Supplementary file 7 — Statistical deltaSHAPE analysis. [file 41594_2022_746_MOESM7_ESM.zip]

Archive with 11 entries (10 files):
- deltaSHAPE/
- deltaSHAPE/oneGtwoG_monomer_vs_oneGtwoG_monomer.pdf
- deltaSHAPE/threeG_monomer_vs_oneGtwoG_monomer.pdf
- deltaSHAPE/threeG_dimer_vs_oneGtwoG_dimer.pdf
- deltaSHAPE/oneGtwoG_dimer_vs_threeG_dimer.pdf
- deltaSHAPE/oneGtwoG_dimer_vs_threeG_monomer.pdf
- deltaSHAPE/oneGtwoG_dimer_vs_oneGtwoG_monomer.pdf
- deltaSHAPE/threeG_dimer_vs_oneGtwoG_monomer.pdf
- deltaSHAPE/threeG_monomer_vs_oneGtwoG_dimer.pdf
- deltaSHAPE/oneGtwoG_monomer_vs_oneGtwoG_dimer.pdf
- deltaSHAPE/oneGtwoG_monomer_vs_threeG_dimer.pdf
