# Supplementary material for: Short- and long-range interactions in the HIV-1 5′ UTR regulate genome dimerization and packaging
Source: Nat Struct Mol Biol. 2022 Mar 28;29(4):306–19. doi: 10.1038/s41594-022-00746-2 (PMC9010304; doi:10.1038/s41594-022-00746-2)
Supplement: Supplementary file 8 — DMS reactivities colored onto predicted and refined dimer and monomer structures. [file 41594_2022_746_MOESM8_ESM.zip]

Archive with 49 entries (48 files):
- DMS plots/
- DMS plots/DMS_2G_DB_Uncapped_predicted-monomer.svg.svg
- DMS plots/DMS_2G_MB_Uncapped_refined-dimer.svg.svg
- DMS plots/DMS_3G_DB_Capped_refined-monomer.svg.svg
- DMS plots/DMS_3G_DB_Capped_predicted-dimer.svg.svg
- DMS plots/DMS_1G_DB_Uncapped_predicted-monomer.svg.svg
- DMS plots/DMS_3G_MB_Capped_refined-dimer.svg.svg
- DMS plots/DMS_1G_DB_Uncapped_refined-dimer.svg.svg
- DMS plots/DMS_2G_DB_Uncapped_refined-monomer.svg.svg
- DMS plots/DMS_2G_DB_Uncapped_predicted-dimer.svg.svg
- DMS plots/DMS_2G_DB_Capped_predicted-monomer.svg.svg
- DMS plots/DMS_2G_DB_Capped_predicted-dimer.svg.svg
- DMS plots/DMS_1G_MB_Uncapped_predicted-monomer.svg.svg
- DMS plots/DMS_3G_MB_Uncapped_refined-dimer.svg.svg
- DMS plots/DMS_2G_DB_Capped_refined-monomer.svg.svg
- DMS plots/DMS_2G_MB_Uncapped_predicted-monomer.svg.svg
- DMS plots/DMS_1G_MB_Capped_predicted-monomer.svg.svg
- DMS plots/DMS_1G_MB_Uncapped_predicted-dimer.svg.svg
- DMS plots/DMS_1G_MB_Uncapped_refined-monomer.svg.svg
- DMS plots/DMS_3G_DB_Uncapped_predicted-dimer.svg.svg
- DMS plots/DMS_3G_DB_Uncapped_refined-monomer.svg.svg
- DMS plots/DMS_3G_DB_Capped_predicted-monomer.svg.svg
- DMS plots/DMS_1G_MB_Capped_predicted-dimer.svg.svg
- DMS plots/DMS_1G_MB_Capped_refined-monomer.svg.svg
- DMS plots/DMS_3G_DB_Capped_refined-dimer.svg.svg
- DMS plots/DMS_1G_DB_Capped_refined-monomer.svg.svg
- DMS plots/DMS_1G_DB_Capped_predicted-dimer.svg.svg
- DMS plots/DMS_1G_DB_Capped_predicted-monomer.svg.svg
- DMS plots/DMS_1G_DB_Uncapped_predicted-dimer.svg.svg
- DMS plots/DMS_1G_DB_Uncapped_refined-monomer.svg.svg
- DMS plots/DMS_2G_MB_Uncapped_refined-monomer.svg.svg
- DMS plots/DMS_2G_MB_Uncapped_predicted-dimer.svg.svg
- DMS plots/DMS_2G_MB_Capped_predicted-monomer.svg.svg
- DMS plots/DMS_3G_MB_Uncapped_predicted-monomer.svg.svg
- DMS plots/DMS_2G_MB_Capped_refined-dimer.svg.svg
- DMS plots/DMS_1G_DB_Capped_refined-dimer.svg.svg
- DMS plots/DMS_3G_DB_Uncapped_refined-dimer.svg.svg
- DMS plots/DMS_2G_MB_Capped_refined-monomer.svg.svg
- DMS plots/DMS_2G_MB_Capped_predicted-dimer.svg.svg
- DMS plots/DMS_3G_MB_Uncapped_predicted-dimer.svg.svg
- DMS plots/DMS_3G_MB_Uncapped_refined-monomer.svg.svg
- DMS plots/DMS_3G_MB_Capped_predicted-monomer.svg.svg
- DMS plots/DMS_1G_MB_Capped_refined-dimer.svg.svg
- DMS plots/DMS_1G_MB_Uncapped_refined-dimer.svg.svg
- DMS plots/DMS_2G_DB_Capped_refined-dimer.svg.svg
- DMS plots/DMS_3G_MB_Capped_predicted-dimer.svg.svg
- DMS plots/DMS_2G_DB_Uncapped_refined-dimer.svg.svg
- DMS plots/DMS_3G_MB_Capped_refined-monomer.svg.svg
- DMS plots/DMS_3G_DB_Uncapped_predicted-monomer.svg.svg
