# Supplementary material for: Short- and long-range interactions in the HIV-1 5′ UTR regulate genome dimerization and packaging
Source: Nat Struct Mol Biol. 2022 Mar 28;29(4):306–19. doi: 10.1038/s41594-022-00746-2 (PMC9010304; doi:10.1038/s41594-022-00746-2)
Supplement: Supplementary file 9 — Tables of DMS reactivities. [file 41594_2022_746_MOESM9_ESM.zip]

Archive with 42 entries (41 files):
- DMS tables/
- DMS tables/DMS_Table_Comparison_U5.txt
- DMS tables/DMS_Table_Mut_1G_DB_Capped_m.txt
- DMS tables/DMS_Table_Mut_2G_DB_Uncapped_m.txt
- DMS tables/DMS_Table_Mut_3G_MB_Capped_d.txt
- DMS tables/DMS_Table_Mut_2G_DB_Capped_d.txt
- DMS tables/.DS_Store
- __MACOSX/DMS tables/._.DS_Store
- DMS tables/DMS_Table_Mut_1G_DB_Uncapped_m.txt
- DMS tables/DMS_Table_Comparison_AUG.txt
- DMS tables/DMS_Table_Mut_3G_DB_Uncapped_d.txt
- DMS tables/DMS_Table_Comparison_PBS.txt
- DMS tables/DMS_Table_Mut_1G_MB_Capped_m.txt
- DMS tables/DMS_Table_Mut_3G_DB_Capped_d.txt
- DMS tables/DMS_Table_Mut_2G_MB_Uncapped_m.txt
- __MACOSX/DMS tables/._DMS_Table_Mut_2G_MB_Uncapped_m.txt
- DMS tables/DMS_Table_Mut_2G_MB_Capped_d.txt
- DMS tables/DMS_Table_Mut_1G_MB_Uncapped_m.txt
- DMS tables/DMS_Table_Mut_3G_MB_Uncapped_d.txt
- DMS tables/DMS_Table_Mut_1G_MB_Capped_d.txt
- DMS tables/DMS_Table_Mut_2G_MB_Uncapped_d.txt
- DMS tables/DMS_Table_Mut_3G_DB_Capped_m.txt
- DMS tables/DMS_Table_Mut_2G_MB_Capped_m.txt
- DMS tables/DMS_Table_Comparison_SL3.txt
- DMS tables/DMS_Table_Comparison_SL2.txt
- DMS tables/DMS_Table_Mut_1G_MB_Uncapped_d.txt
- DMS tables/DMS_Table_Comparison_SL1.txt
- DMS tables/DMS_Table_Mut_3G_MB_Uncapped_m.txt
- DMS tables/DMS_Table_Comparison_PAS.txt
- DMS tables/DMS_Table_Mut_1G_DB_Capped_d.txt
- __MACOSX/DMS tables/._DMS_Table_Mut_1G_DB_Capped_d.txt
- DMS tables/DMS_Table_Mut_2G_DB_Uncapped_d.txt
- DMS tables/DMS_Table_Comparison_PolyA.txt
- DMS tables/DMS_Table_Comparison_antiPAS.txt
- DMS tables/DMS_Table_Mut_3G_MB_Capped_m.txt
- DMS tables/DMS_Table_comparison_Winsor.txt
- DMS tables/DMS_Table_Mut_2G_DB_Capped_m.txt
- DMS tables/DMS_Table_Mut_1G_DB_Uncapped_d.txt
- DMS tables/DMS_Table_Comparison_CU.txt
- __MACOSX/DMS tables/._DMS_Table_Comparison_CU.txt
- DMS tables/DMS_Table_Comparison_TAR.txt
- DMS tables/DMS_Table_Mut_3G_DB_Uncapped_m.txt
