# Supplementary material for: Short- and long-range interactions in the HIV-1 5′ UTR regulate genome dimerization and packaging
Source: Nat Struct Mol Biol. 2022 Mar 28;29(4):306–19. doi: 10.1038/s41594-022-00746-2 (PMC9010304; doi:10.1038/s41594-022-00746-2)
Supplement: Supplementary file 9 — Tables of DMS reactivities. [file 41594_2022_746_MOESM9_ESM.zip › DMS tables/DMS_Table_Comparison_U5.txt]

+--------------------------------------------------------------------------------------------------------------------------------------------------------------------------------------------------------------------------------------------------------------------------------------------------------------------------------------------------------------------------------------------------------------------------------------------------------------------------------------------------------------------------------------------------------------------------------+
|                                                                                                                                                                                                                                                                                DMS comparison:                                                                                                                                                                                                                                                                                 |
+----------+------------+--------+--------------------+--------------------+----------------------+----------------------+--------------------+--------------------+----------------------+----------------------+--------------------+--------------------+----------------------+----------------------+--------------------+--------------------+----------------------+----------------------+--------------------+--------------------+----------------------+----------------------+--------------------+--------------------+----------------------+----------------------+
| Position | Nucleotide | Domain | Mut_1G_DB_Capped_d | Mut_1G_DB_Capped_m | Mut_1G_DB_Uncapped_d | Mut_1G_DB_Uncapped_m | Mut_1G_MB_Capped_d | Mut_1G_MB_Capped_m | Mut_1G_MB_Uncapped_d | Mut_1G_MB_Uncapped_m | Mut_2G_DB_Capped_d | Mut_2G_DB_Capped_m | Mut_2G_DB_Uncapped_d | Mut_2G_DB_Uncapped_m | Mut_2G_MB_Capped_d | Mut_2G_MB_Capped_m | Mut_2G_MB_Uncapped_d | Mut_2G_MB_Uncapped_m | Mut_3G_DB_Capped_d | Mut_3G_DB_Capped_m | Mut_3G_DB_Uncapped_d | Mut_3G_DB_Uncapped_m | Mut_3G_MB_Capped_d | Mut_3G_MB_Capped_m | Mut_3G_MB_Uncapped_d | Mut_3G_MB_Uncapped_m |
+----------+------------+--------+--------------------+--------------------+----------------------+----------------------+--------------------+--------------------+----------------------+----------------------+--------------------+--------------------+----------------------+----------------------+--------------------+--------------------+----------------------+----------------------+--------------------+--------------------+----------------------+----------------------+--------------------+--------------------+----------------------+----------------------+
|   105    |     T      |   U5   |        nan         |        nan         |         nan          |         nan          |        nan         |        nan         |         nan          |         nan          |        nan         |        nan         |         nan          |         nan          |        nan         |        nan         |         nan          |         nan          |        nan         |        nan         |         nan          |         nan          |        nan         |        nan         |         nan          |         nan          |
|   106    |     G      |   U5   |        nan         |        nan         |         nan          |         nan          |        nan         |        nan         |         nan          |         nan          |        nan         |        nan         |         nan          |         nan          |        nan         |        nan         |         nan          |         nan          |        nan         |        nan         |         nan          |         nan          |        nan         |        nan         |         nan          |         nan          |
|   107    |     T      |   U5   |        nan         |        nan         |         nan          |         nan          |        nan         |        nan         |         nan          |         nan          |        nan         |        nan         |         nan          |         nan          |        nan         |        nan         |         nan          |         nan          |        nan         |        nan         |         nan          |         nan          |        nan         |        nan         |         nan          |         nan          |
|   108    |     G      |   U5   |        nan         |        nan         |         nan          |         nan          |        nan         |        nan         |         nan          |         nan          |        nan         |        nan         |         nan          |         nan          |        nan         |        nan         |         nan          |         nan          |        nan         |        nan         |         nan          |         nan          |        nan         |        nan         |         nan          |         nan          |
|   109    |     C      |   U5   |      0.23429       |      0.20711       |       0.22295        |       0.19671        |      0.18872       |      0.14788       |       0.13849        |       0.12705        |      0.23689       |      0.19903       |       0.21428        |       0.16365        |      0.21047       |      0.15795       |       0.21390        |       0.12903        |      0.09283       |      0.07169       |       0.09139        |       0.08114        |      0.06870       |      0.06393       |       0.07628        |       0.07932        |
|   110    |     C      |   U5   |      0.18518       |      0.20913       |       0.17333        |       0.20211        |      0.14607       |      0.14825       |       0.08959        |       0.13634        |      0.18570       |      0.20106       |       0.17027        |       0.17536        |      0.15539       |      0.16337       |       0.14759        |       0.15149        |      0.07825       |      0.11947       |       0.07615        |       0.13866        |      0.06783       |      0.12555       |       0.07573        |       0.14571        |
|   111    |     C      |   U5   |      0.25157       |      0.32762       |       0.23354        |       0.33553        |      0.21589       |      0.25237       |       0.14662        |       0.25786        |      0.25882       |      0.32197       |       0.24160        |       0.29793        |      0.23449       |      0.28491       |       0.22345        |       0.27987        |      0.14469       |      0.29007       |       0.14262        |       0.30278        |      0.11725       |      0.31236       |       0.13364        |       0.30690        |
|   112    |     G      |   U5   |        nan         |        nan         |         nan          |         nan          |        nan         |        nan         |         nan          |         nan          |        nan         |        nan         |         nan          |         nan          |        nan         |        nan         |         nan          |         nan          |        nan         |        nan         |         nan          |         nan          |        nan         |        nan         |         nan          |         nan          |
+----------+------------+--------+--------------------+--------------------+----------------------+----------------------+--------------------+--------------------+----------------------+----------------------+--------------------+--------------------+----------------------+----------------------+--------------------+--------------------+----------------------+----------------------+--------------------+--------------------+----------------------+----------------------+--------------------+--------------------+----------------------+----------------------+
