# Supplementary material for: Short- and long-range interactions in the HIV-1 5′ UTR regulate genome dimerization and packaging
Source: Nat Struct Mol Biol. 2022 Mar 28;29(4):306–19. doi: 10.1038/s41594-022-00746-2 (PMC9010304; doi:10.1038/s41594-022-00746-2)
Supplement: Supplementary file 9 — Tables of DMS reactivities. [file 41594_2022_746_MOESM9_ESM.zip › DMS tables/DMS_Table_Mut_1G_DB_Capped_m.txt]

+----------------------------------------------------------------------------------------------+
|                                   DMS: Mut_1G_DB_Capped_m                                    |
+----------+------------+---------+-----------+---------------+--------------------------------+
| Position | Nucleotide | Treated | Untreated | Raw Reactivty | Winsor Normalised Reactivities |
+----------+------------+---------+-----------+---------------+--------------------------------+
|    1     |     G      |   nan   |    nan    |      nan      |              nan               |
|    2     |     G      |   nan   |    nan    |      nan      |              nan               |
|    3     |     T      |   nan   |    nan    |      nan      |              nan               |
|    4     |     C      |   nan   |    nan    |      nan      |              nan               |
|    5     |     T      |   nan   |    nan    |      nan      |              nan               |
|    6     |     C      |   nan   |    nan    |      nan      |              nan               |
|    7     |     T      |   nan   |    nan    |      nan      |              nan               |
|    8     |     C      |   nan   |    nan    |      nan      |              nan               |
|    9     |     T      |   nan   |    nan    |      nan      |              nan               |
|    10    |     G      |   nan   |    nan    |      nan      |              nan               |
|    11    |     G      |   nan   |    nan    |      nan      |              nan               |
|    12    |     T      |   nan   |    nan    |      nan      |              nan               |
|    13    |     T      |   nan   |    nan    |      nan      |              nan               |
|    14    |     A      |   nan   |    nan    |      nan      |              nan               |
|    15    |     G      |   nan   |    nan    |      nan      |              nan               |
|    16    |     A      |   nan   |    nan    |      nan      |              nan               |
|    17    |     C      |   nan   |    nan    |      nan      |              nan               |
|    18    |     C      |   nan   |    nan    |      nan      |              nan               |
|    19    |     A      | 0.00001 |  0.00000  |    0.00000    |            0.04200             |
|    20    |     G      | 0.00443 |  0.00510  |      nan      |              nan               |
|    21    |     A      | 0.05882 |  0.00562  |    0.05319    |            0.57141             |
|    22    |     T      | 0.00976 |  0.00607  |      nan      |              nan               |
|    23    |     C      | 0.13593 |  0.01870  |    0.11723    |            1.25923             |
|    24    |     T      | 0.01347 |  0.01079  |      nan      |              nan               |
|    25    |     G      | 0.00366 |  0.00386  |      nan      |              nan               |
|    26    |     A      | 0.01886 |  0.00589  |    0.01296    |            0.13925             |
|    27    |     G      | 0.00521 |  0.00475  |      nan      |              nan               |
|    28    |     C      | 0.00702 |  0.00412  |    0.00290    |            0.04200             |
|    29    |     C      | 0.01561 |  0.00519  |    0.01043    |            0.11202             |
|    30    |     T      | 0.01972 |  0.00991  |      nan      |              nan               |
|    31    |     G      | 0.01087 |  0.00737  |      nan      |              nan               |
|    32    |     G      | 0.01018 |  0.00549  |      nan      |              nan               |
|    33    |     G      | 0.00547 |  0.00493  |      nan      |              nan               |
|    34    |     A      | 0.10594 |  0.00581  |    0.10014    |            1.07564             |
|    35    |     G      | 0.00745 |  0.00638  |      nan      |              nan               |
|    36    |     C      | 0.00733 |  0.00423  |    0.00310    |            0.04200             |
|    37    |     T      | 0.00622 |  0.00642  |      nan      |              nan               |
|    38    |     C      | 0.00813 |  0.00780  |    0.00033    |            0.04200             |
|    39    |     T      | 0.01036 |  0.01004  |      nan      |              nan               |
|    40    |     C      | 0.00627 |  0.00589  |    0.00038    |            0.04200             |
|    41    |     T      | 0.00700 |  0.00929  |      nan      |              nan               |
|    42    |     G      | 0.00386 |  0.00577  |      nan      |              nan               |
|    43    |     G      | 0.00592 |  0.00656  |      nan      |              nan               |
|    44    |     C      | 0.00663 |  0.00538  |    0.00125    |            0.04200             |
|    45    |     T      | 0.00416 |  0.00621  |      nan      |              nan               |
|    46    |     A      | 0.00964 |  0.00476  |    0.00488    |            0.05239             |
|    47    |     A      | 0.02121 |  0.00573  |    0.01549    |            0.16638             |
|    48    |     C      | 0.01296 |  0.00635  |    0.00661    |            0.07097             |
|    49    |     T      | 0.00559 |  0.00619  |      nan      |              nan               |
|    50    |     A      | 0.02295 |  0.00549  |    0.01747    |            0.18762             |
|    51    |     G      | 0.00441 |  0.00524  |      nan      |              nan               |
|    52    |     G      | 0.00369 |  0.00402  |      nan      |              nan               |
|    53    |     G      | 0.00341 |  0.00419  |      nan      |              nan               |
|    54    |     A      | 0.02303 |  0.00611  |    0.01693    |            0.18181             |
|    55    |     A      | 0.04844 |  0.00697  |    0.04147    |            0.44547             |
|    56    |     C      | 0.02489 |  0.00688  |    0.01801    |            0.19349             |
|    57    |     C      | 0.07627 |  0.01307  |    0.06321    |            0.67894             |
|    58    |     C      | 0.03053 |  0.01082  |    0.01971    |            0.21171             |
|    59    |     A      | 0.04890 |  0.00941  |    0.03949    |            0.42423             |
|    60    |     C      | 0.02683 |  0.00677  |    0.02006    |            0.21546             |
|    61    |     T      | 0.00911 |  0.01123  |      nan      |              nan               |
|    62    |     G      | 0.00760 |  0.00776  |      nan      |              nan               |
|    63    |     C      | 0.01707 |  0.00772  |    0.00935    |            0.10044             |
|    64    |     T      | 0.00877 |  0.01137  |      nan      |              nan               |
|    65    |     T      | 0.00559 |  0.00599  |      nan      |              nan               |
|    66    |     A      | 0.09709 |  0.00407  |    0.09302    |            0.99923             |
|    67    |     A      | 0.06678 |  0.00726  |    0.05952    |            0.63938             |
|    68    |     G      | 0.00483 |  0.00663  |      nan      |              nan               |
|    69    |     C      | 0.00654 |  0.00482  |    0.00172    |            0.04200             |
|    70    |     C      | 0.00713 |  0.00768  |    -0.00055   |            0.04200             |
|    71    |     T      | 0.00667 |  0.01047  |      nan      |              nan               |
|    72    |     C      | 0.01508 |  0.00392  |    0.01117    |            0.11994             |
|    73    |     A      | 0.01189 |  0.00863  |    0.00326    |            0.04200             |
|    74    |     A      | 0.07637 |  0.00673  |    0.06964    |            0.74803             |
|    75    |     T      | 0.02490 |  0.00469  |      nan      |              nan               |
|    76    |     A      | 0.03094 |  0.00552  |    0.02542    |            0.27301             |
|    77    |     A      | 0.08042 |  0.00692  |    0.07350    |            0.78951             |
|    78    |     A      | 0.07540 |  0.00662  |    0.06878    |            0.73888             |
|    79    |     G      | 0.00588 |  0.00683  |      nan      |              nan               |
|    80    |     C      | 0.04247 |  0.00600  |    0.03647    |            0.39176             |
|    81    |     T      | 0.01064 |  0.00986  |      nan      |              nan               |
|    82    |     T      | 0.00984 |  0.00902  |      nan      |              nan               |
|    83    |     G      | 0.00543 |  0.00575  |      nan      |              nan               |
|    84    |     C      | 0.06403 |  0.01005  |    0.05398    |            0.57989             |
|    85    |     C      | 0.04118 |  0.00978  |    0.03139    |            0.33724             |
|    86    |     T      | 0.00927 |  0.00990  |      nan      |              nan               |
|    87    |     T      | 0.00847 |  0.00919  |      nan      |              nan               |
|    88    |     G      | 0.00599 |  0.00607  |      nan      |              nan               |
|    89    |     A      | 0.05776 |  0.00844  |    0.04931    |            0.52974             |
|    90    |     G      | 0.00761 |  0.00896  |      nan      |              nan               |
|    91    |     T      | 0.01205 |  0.00629  |      nan      |              nan               |
|    92    |     G      | 0.00814 |  0.01024  |      nan      |              nan               |
|    93    |     C      | 0.00760 |  0.00718  |    0.00043    |            0.04200             |
|    94    |     T      | 0.00611 |  0.00748  |      nan      |              nan               |
|    95    |     C      | 0.05780 |  0.00663  |    0.05117    |            0.54964             |
|    96    |     A      | 0.03369 |  0.00908  |    0.02461    |            0.26436             |
|    97    |     A      | 0.04924 |  0.01048  |    0.03876    |            0.41631             |
|    98    |     A      | 0.04264 |  0.00846  |    0.03418    |            0.36711             |
|    99    |     G      | 0.00886 |  0.00856  |      nan      |              nan               |
|   100    |     T      | 0.01271 |  0.00533  |      nan      |              nan               |
|   101    |     A      | 0.02576 |  0.00857  |    0.01719    |            0.18468             |
|   102    |     G      | 0.00960 |  0.00895  |      nan      |              nan               |
|   103    |     T      | 0.01227 |  0.01055  |      nan      |              nan               |
|   104    |     G      | 0.01040 |  0.00872  |      nan      |              nan               |
|   105    |     T      | 0.01276 |  0.00917  |      nan      |              nan               |
|   106    |     G      | 0.00798 |  0.00783  |      nan      |              nan               |
|   107    |     T      | 0.01180 |  0.00938  |      nan      |              nan               |
|   108    |     G      | 0.00847 |  0.00607  |      nan      |              nan               |
|   109    |     C      | 0.02764 |  0.00836  |    0.01928    |            0.20711             |
|   110    |     C      | 0.02706 |  0.00759  |    0.01947    |            0.20913             |
|   111    |     C      | 0.03984 |  0.00934  |    0.03050    |            0.32762             |
|   112    |     G      | 0.01031 |  0.00868  |      nan      |              nan               |
|   113    |     T      | 0.00858 |  0.00648  |      nan      |              nan               |
|   114    |     C      | 0.03478 |  0.01078  |    0.02400    |            0.25785             |
|   115    |     T      | 0.01116 |  0.00996  |      nan      |              nan               |
|   116    |     G      | 0.01143 |  0.00680  |      nan      |              nan               |
|   117    |     T      | 0.01556 |  0.01128  |      nan      |              nan               |
|   118    |     T      | 0.01142 |  0.00937  |      nan      |              nan               |
|   119    |     G      | 0.01259 |  0.00864  |      nan      |              nan               |
|   120    |     T      | 0.01168 |  0.00829  |      nan      |              nan               |
|   121    |     G      | 0.00703 |  0.00497  |      nan      |              nan               |
|   122    |     T      | 0.01062 |  0.00888  |      nan      |              nan               |
|   123    |     G      | 0.00357 |  0.00362  |      nan      |              nan               |
|   124    |     A      | 0.10170 |  0.00728  |    0.09442    |            1.01422             |
|   125    |     C      | 0.01531 |  0.00632  |    0.00898    |            0.09652             |
|   126    |     T      | 0.00808 |  0.00809  |      nan      |              nan               |
|   127    |     C      | 0.00909 |  0.00705  |    0.00204    |            0.04200             |
|   128    |     T      | 0.00913 |  0.01056  |      nan      |              nan               |
|   129    |     G      | 0.00794 |  0.00890  |      nan      |              nan               |
|   130    |     G      | 0.00719 |  0.00775  |      nan      |              nan               |
|   131    |     T      | 0.00764 |  0.00610  |      nan      |              nan               |
|   132    |     A      | 0.05701 |  0.00657  |    0.05043    |            0.54174             |
|   133    |     A      | 0.14877 |  0.00722  |    0.14155    |            1.52048             |
|   134    |     C      | 0.02190 |  0.00694  |    0.01496    |            0.16073             |
|   135    |     T      | 0.00795 |  0.00891  |      nan      |              nan               |
|   136    |     A      | 0.01855 |  0.00859  |    0.00996    |            0.10704             |
|   137    |     G      | 0.00597 |  0.00486  |      nan      |              nan               |
|   138    |     A      | 0.01947 |  0.00703  |    0.01245    |            0.13373             |
|   139    |     G      | 0.00494 |  0.00530  |      nan      |              nan               |
|   140    |     A      | 0.04434 |  0.00539  |    0.03895    |            0.41839             |
|   141    |     T      | 0.00636 |  0.00681  |      nan      |              nan               |
|   142    |     C      | 0.01225 |  0.00521  |    0.00703    |            0.07556             |
|   143    |     C      | 0.00528 |  0.00478  |    0.00050    |            0.04200             |
|   144    |     C      | 0.00775 |  0.00754  |    0.00020    |            0.04200             |
|   145    |     T      | 0.00868 |  0.00943  |      nan      |              nan               |
|   146    |     C      | 0.01683 |  0.00491  |    0.01192    |            0.12810             |
|   147    |     A      | 0.05090 |  0.00897  |    0.04193    |            0.45041             |
|   148    |     G      | 0.00364 |  0.00479  |      nan      |              nan               |
|   149    |     A      | 0.01554 |  0.00559  |    0.00994    |            0.10682             |
|   150    |     C      | 0.00671 |  0.00051  |    0.00620    |            0.06663             |
|   151    |     C      | 0.07446 |  0.00058  |    0.07388    |            0.79365             |
|   152    |     C      | 0.09718 |  0.01807  |    0.07911    |            0.84977             |
|   153    |     T      | 0.02101 |  0.03199  |      nan      |              nan               |
|   154    |     T      | 0.01653 |  0.01291  |      nan      |              nan               |
|   155    |     T      | 0.01112 |  0.00878  |      nan      |              nan               |
|   156    |     T      | 0.00915 |  0.00513  |      nan      |              nan               |
|   157    |     A      | 0.09344 |  0.00699  |    0.08645    |            0.92864             |
|   158    |     G      | 0.00217 |  0.00308  |      nan      |              nan               |
|   159    |     T      | 0.00452 |  0.00558  |      nan      |              nan               |
|   160    |     C      | 0.00781 |  0.00283  |    0.00498    |            0.05354             |
|   161    |     A      | 0.05477 |  0.00879  |    0.04597    |            0.49384             |
|   162    |     G      | 0.00585 |  0.00719  |      nan      |              nan               |
|   163    |     T      | 0.00953 |  0.00985  |      nan      |              nan               |
|   164    |     G      | 0.00634 |  0.00729  |      nan      |              nan               |
|   165    |     T      | 0.01602 |  0.00906  |      nan      |              nan               |
|   166    |     G      | 0.00643 |  0.00508  |      nan      |              nan               |
|   167    |     G      | 0.00600 |  0.00570  |      nan      |              nan               |
|   168    |     A      | 0.05239 |  0.01101  |    0.04138    |            0.44450             |
|   169    |     A      | 0.07660 |  0.00915  |    0.06745    |            0.72453             |
|   170    |     A      | 0.05927 |  0.00734  |    0.05194    |            0.55788             |
|   171    |     A      | 0.05115 |  0.00742  |    0.04373    |            0.46975             |
|   172    |     T      | 0.00703 |  0.00666  |      nan      |              nan               |
|   173    |     C      | 0.00482 |  0.00639  |    -0.00157   |            0.04200             |
|   174    |     T      | 0.00467 |  0.00710  |      nan      |              nan               |
|   175    |     C      | 0.00436 |  0.00488  |    -0.00052   |            0.04200             |
|   176    |     T      | 0.00844 |  0.00993  |      nan      |              nan               |
|   177    |     A      | 0.03248 |  0.00961  |    0.02287    |            0.24567             |
|   178    |     G      | 0.00844 |  0.00840  |      nan      |              nan               |
|   179    |     C      | 0.07518 |  0.00469  |    0.07049    |            0.75715             |
|   180    |     A      | 0.06086 |  0.01064  |    0.05022    |            0.53947             |
|   181    |     G      | 0.00707 |  0.00633  |      nan      |              nan               |
|   182    |     T      | 0.01143 |  0.00922  |      nan      |              nan               |
|   183    |     G      | 0.00731 |  0.00609  |      nan      |              nan               |
|   184    |     G      | 0.00645 |  0.00650  |      nan      |              nan               |
|   185    |     C      | 0.04739 |  0.00729  |    0.04010    |            0.43079             |
|   186    |     G      | 0.00768 |  0.00841  |      nan      |              nan               |
|   187    |     C      | 0.00679 |  0.00546  |    0.00133    |            0.04200             |
|   188    |     C      | 0.01417 |  0.00735  |    0.00681    |            0.07320             |
|   189    |     C      | 0.01881 |  0.00827  |    0.01054    |            0.11319             |
|   190    |     G      | 0.00716 |  0.00805  |      nan      |              nan               |
|   191    |     A      | 0.04636 |  0.00844  |    0.03791    |            0.40727             |
|   192    |     A      | 0.08487 |  0.00990  |    0.07497    |            0.80529             |
|   193    |     C      | 0.08028 |  0.00428  |    0.07600    |            0.81635             |
|   194    |     A      | 0.10313 |  0.01045  |    0.09268    |            0.99556             |
|   195    |     G      | 0.00794 |  0.00756  |      nan      |              nan               |
|   196    |     G      | 0.00743 |  0.00706  |      nan      |              nan               |
|   197    |     G      | 0.00536 |  0.00544  |      nan      |              nan               |
|   198    |     A      | 0.06332 |  0.00873  |    0.05459    |            0.58643             |
|   199    |     C      | 0.05384 |  0.00938  |    0.04445    |            0.47753             |
|   200    |     T      | 0.01338 |  0.01164  |      nan      |              nan               |
|   201    |     T      | 0.01024 |  0.00918  |      nan      |              nan               |
|   202    |     G      | 0.00813 |  0.00432  |      nan      |              nan               |
|   203    |     A      | 0.05804 |  0.01033  |    0.04771    |            0.51245             |
|   204    |     A      | 0.07432 |  0.00963  |    0.06469    |            0.69485             |
|   205    |     A      | 0.03851 |  0.00903  |    0.02947    |            0.31660             |
|   206    |     G      | 0.00307 |  0.00366  |      nan      |              nan               |
|   207    |     C      | 0.04874 |  0.00460  |    0.04413    |            0.47406             |
|   208    |     G      | 0.00788 |  0.00543  |      nan      |              nan               |
|   209    |     A      | 0.05695 |  0.01216  |    0.04479    |            0.48112             |
|   210    |     A      | 0.06517 |  0.00989  |    0.05528    |            0.59383             |
|   211    |     A      | 0.04615 |  0.00800  |    0.03815    |            0.40976             |
|   212    |     G      | 0.00424 |  0.00387  |      nan      |              nan               |
|   213    |     T      | 0.00758 |  0.00519  |      nan      |              nan               |
|   214    |     A      | 0.03269 |  0.00861  |    0.02408    |            0.25871             |
|   215    |     A      | 0.05590 |  0.00789  |    0.04801    |            0.51569             |
|   216    |     A      | 0.05500 |  0.00639  |    0.04861    |            0.52211             |
|   217    |     G      | 0.00379 |  0.00472  |      nan      |              nan               |
|   218    |     C      | 0.00647 |  0.00426  |    0.00221    |            0.04200             |
|   219    |     C      | 0.00920 |  0.00529  |    0.00391    |            0.04200             |
|   220    |     A      | 0.04315 |  0.01064  |    0.03251    |            0.34922             |
|   221    |     G      | 0.00701 |  0.00520  |      nan      |              nan               |
|   222    |     A      | 0.03154 |  0.00583  |    0.02572    |            0.27623             |
|   223    |     G      | 0.00724 |  0.00724  |      nan      |              nan               |
|   224    |     G      | 0.00273 |  0.00318  |      nan      |              nan               |
|   225    |     A      | 0.08020 |  0.00731  |    0.07290    |            0.78305             |
|   226    |     G      | 0.00442 |  0.00406  |      nan      |              nan               |
|   227    |     A      | 0.02761 |  0.00452  |    0.02308    |            0.24793             |
|   228    |     T      | 0.00809 |  0.00664  |      nan      |              nan               |
|   229    |     C      | 0.03375 |  0.01416  |    0.01959    |            0.21046             |
|   230    |     T      | 0.00951 |  0.01007  |      nan      |              nan               |
|   231    |     C      | 0.02744 |  0.01399  |    0.01345    |            0.14448             |
|   232    |     T      | 0.00817 |  0.00990  |      nan      |              nan               |
|   233    |     C      | 0.03654 |  0.01279  |    0.02375    |            0.25512             |
|   234    |     G      | 0.00437 |  0.00602  |      nan      |              nan               |
|   235    |     A      | 0.07169 |  0.00555  |    0.06614    |            0.71043             |
|   236    |     C      | 0.05939 |  0.01047  |    0.04893    |            0.52558             |
|   237    |     G      | 0.00976 |  0.01117  |      nan      |              nan               |
|   238    |     C      | 0.07235 |  0.00799  |    0.06436    |            0.69133             |
|   239    |     A      | 0.06367 |  0.00941  |    0.05426    |            0.58286             |
|   240    |     G      | 0.00627 |  0.00700  |      nan      |              nan               |
|   241    |     G      | 0.00365 |  0.00373  |      nan      |              nan               |
|   242    |     A      | 0.09514 |  0.00968  |    0.08546    |            0.91802             |
|   243    |     C      | 0.01356 |  0.00758  |    0.00598    |            0.06420             |
|   244    |     T      | 0.00918 |  0.00904  |      nan      |              nan               |
|   245    |     C      | 0.02602 |  0.00853  |    0.01749    |            0.18790             |
|   246    |     G      | 0.00983 |  0.00900  |      nan      |              nan               |
|   247    |     G      | 0.00488 |  0.00471  |      nan      |              nan               |
|   248    |     C      | 0.01279 |  0.00763  |    0.00516    |            0.05542             |
|   249    |     T      | 0.01682 |  0.01742  |      nan      |              nan               |
|   250    |     T      | 0.01591 |  0.01672  |      nan      |              nan               |
|   251    |     G      | 0.01528 |  0.01607  |      nan      |              nan               |
|   252    |     C      | 0.02987 |  0.01495  |    0.01492    |            0.16027             |
|   253    |     T      | 0.01137 |  0.01320  |      nan      |              nan               |
|   254    |     G      | 0.00817 |  0.00783  |      nan      |              nan               |
|   255    |     A      | 0.05010 |  0.00680  |    0.04330    |            0.46509             |
|   256    |     A      | 0.09237 |  0.01235  |    0.08002    |            0.85953             |
|   257    |     G      | 0.01349 |  0.01541  |      nan      |              nan               |
|   258    |     C      | 0.05095 |  0.01734  |    0.03362    |            0.36111             |
|   259    |     G      | 0.01551 |  0.01746  |      nan      |              nan               |
|   260    |     C      | 0.06227 |  0.01598  |    0.04629    |            0.49722             |
|   261    |     G      | 0.02232 |  0.02633  |      nan      |              nan               |
|   262    |     C      | 0.04941 |  0.01135  |    0.03806    |            0.40888             |
|   263    |     A      | 0.03007 |  0.00924  |    0.02082    |            0.22368             |
|   264    |     C      | 0.05046 |  0.01384  |    0.03663    |            0.39342             |
|   265    |     G      | 0.01133 |  0.01218  |      nan      |              nan               |
|   266    |     G      | 0.01673 |  0.01917  |      nan      |              nan               |
|   267    |     C      | 0.02762 |  0.00952  |    0.01810    |            0.19440             |
|   268    |     A      | 0.04875 |  0.01773  |    0.03101    |            0.33314             |
|   269    |     A      | 0.06494 |  0.01577  |    0.04917    |            0.52821             |
|   270    |     G      | 0.00979 |  0.00587  |      nan      |              nan               |
|   271    |     A      | 0.05640 |  0.00607  |    0.05033    |            0.54065             |
|   272    |     G      | 0.00695 |  0.00656  |      nan      |              nan               |
|   273    |     G      | 0.00464 |  0.00521  |      nan      |              nan               |
|   274    |     C      | 0.06310 |  0.00809  |    0.05500    |            0.59086             |
|   275    |     G      | 0.01196 |  0.01148  |      nan      |              nan               |
|   276    |     A      | 0.10319 |  0.01539  |    0.08781    |            0.94320             |
|   277    |     G      | 0.01996 |  0.01518  |      nan      |              nan               |
|   278    |     G      | 0.00708 |  0.00641  |      nan      |              nan               |
|   279    |     G      | 0.00688 |  0.00696  |      nan      |              nan               |
|   280    |     G      | 0.00527 |  0.00617  |      nan      |              nan               |
|   281    |     C      | 0.04467 |  0.00423  |    0.04044    |            0.43445             |
|   282    |     G      | 0.00777 |  0.00840  |      nan      |              nan               |
|   283    |     G      | 0.00435 |  0.00476  |      nan      |              nan               |
|   284    |     C      | 0.02599 |  0.00818  |    0.01781    |            0.19129             |
|   285    |     G      | 0.00712 |  0.00615  |      nan      |              nan               |
|   286    |     A      | 0.05642 |  0.00595  |    0.05046    |            0.54208             |
|   287    |     C      | 0.03431 |  0.00496  |    0.02934    |            0.31519             |
|   288    |     T      | 0.01036 |  0.01010  |      nan      |              nan               |
|   289    |     G      | 0.01095 |  0.01024  |      nan      |              nan               |
|   290    |     G      | 0.01211 |  0.00730  |      nan      |              nan               |
|   291    |     T      | 0.01169 |  0.00748  |      nan      |              nan               |
|   292    |     G      | 0.00507 |  0.00437  |      nan      |              nan               |
|   293    |     A      | 0.08314 |  0.00834  |    0.07481    |            0.80357             |
|   294    |     G      | 0.00602 |  0.00568  |      nan      |              nan               |
|   295    |     T      | 0.00531 |  0.00433  |      nan      |              nan               |
|   296    |     A      | 0.06033 |  0.00608  |    0.05424    |            0.58267             |
|   297    |     C      | 0.02097 |  0.00643  |    0.01454    |            0.15620             |
|   298    |     G      | 0.00807 |  0.00736  |      nan      |              nan               |
|   299    |     C      | 0.00980 |  0.00327  |    0.00653    |            0.07017             |
|   300    |     C      | 0.03444 |  0.02663  |    0.00780    |            0.08381             |
|   301    |     A      | 0.04975 |  0.02772  |    0.02203    |            0.23667             |
|   302    |     A      | 0.12411 |  0.01178  |    0.11233    |            1.20663             |
|   303    |     A      | 0.01283 |  0.00584  |    0.00699    |            0.07510             |
|   304    |     A      | 0.02021 |  0.00528  |    0.01494    |            0.16046             |
|   305    |     A      | 0.08423 |  0.01552  |    0.06870    |            0.73800             |
|   306    |     T      | 0.01281 |  0.01573  |      nan      |              nan               |
|   307    |     T      | 0.01066 |  0.00983  |      nan      |              nan               |
|   308    |     T      | 0.01039 |  0.01022  |      nan      |              nan               |
|   309    |     T      | 0.01168 |  0.01082  |      nan      |              nan               |
|   310    |     G      | 0.00657 |  0.00463  |      nan      |              nan               |
|   311    |     A      | 0.11693 |  0.00643  |    0.11050    |            1.18699             |
|   312    |     C      | 0.01709 |  0.00666  |    0.01043    |            0.11201             |
|   313    |     T      | 0.00890 |  0.00855  |      nan      |              nan               |
|   314    |     A      | 0.01066 |  0.00668  |    0.00398    |            0.04274             |
|   315    |     G      | 0.00421 |  0.00480  |      nan      |              nan               |
|   316    |     C      | 0.01541 |  0.00580  |    0.00961    |            0.10321             |
|   317    |     G      | 0.01046 |  0.00853  |      nan      |              nan               |
|   318    |     G      | 0.00826 |  0.00510  |      nan      |              nan               |
|   319    |     A      | 0.08664 |  0.00643  |    0.08021    |            0.86165             |
|   320    |     G      | 0.00863 |  0.00694  |      nan      |              nan               |
|   321    |     G      | 0.00575 |  0.00647  |      nan      |              nan               |
|   322    |     C      | 0.00603 |  0.00522  |    0.00080    |            0.04200             |
|   323    |     T      | 0.00510 |  0.00636  |      nan      |              nan               |
|   324    |     A      | 0.02106 |  0.00959  |    0.01147    |            0.12322             |
|   325    |     G      | 0.00446 |  0.00481  |      nan      |              nan               |
|   326    |     A      | 0.08716 |  0.00766  |    0.07951    |            0.85404             |
|   327    |     A      | 0.10081 |  0.00732  |    0.09348    |            1.00418             |
|   328    |     G      | 0.00901 |  0.00685  |      nan      |              nan               |
|   329    |     G      | 0.00482 |  0.00435  |      nan      |              nan               |
|   330    |     A      | 0.09642 |  0.00840  |    0.08802    |            0.94553             |
|   331    |     G      | 0.00424 |  0.00467  |      nan      |              nan               |
|   332    |     A      | 0.06551 |  0.00753  |    0.05798    |            0.62278             |
|   333    |     G      | 0.00456 |  0.00485  |      nan      |              nan               |
|   334    |     A      | 0.05506 |  0.00729  |    0.04778    |            0.51321             |
|   335    |     G      | 0.00561 |  0.00537  |      nan      |              nan               |
|   336    |     A      | 0.08768 |  0.00647  |    0.08120    |            0.87228             |
|   337    |     T      | 0.00851 |  0.00615  |      nan      |              nan               |
|   338    |     G      | 0.00637 |  0.00656  |      nan      |              nan               |
|   339    |     G      | 0.00698 |  0.00866  |      nan      |              nan               |
|   340    |     G      | 0.00622 |  0.00703  |      nan      |              nan               |
|   341    |     T      | 0.00848 |  0.00908  |      nan      |              nan               |
|   342    |     G      | 0.00557 |  0.00593  |      nan      |              nan               |
|   343    |     C      | 0.04313 |  0.00887  |    0.03426    |            0.36801             |
|   344    |     G      | 0.00592 |  0.00624  |      nan      |              nan               |
|   345    |     A      | 0.12228 |  0.00863  |    0.11366    |            1.22088             |
|   346    |     G      | 0.00525 |  0.00541  |      nan      |              nan               |
|   347    |     A      | 0.03047 |  0.00507  |    0.02541    |            0.27293             |
|   348    |     G      | 0.00413 |  0.00500  |      nan      |              nan               |
|   349    |     C      | 0.03906 |  0.00799  |    0.03107    |            0.33376             |
|   350    |     G      | 0.00817 |  0.00765  |      nan      |              nan               |
|   351    |     T      | 0.01037 |  0.00960  |      nan      |              nan               |
|   352    |     C      | 0.04982 |  0.00915  |    0.04067    |            0.43685             |
|   353    |     G      | 0.01027 |  0.01081  |      nan      |              nan               |
|   354    |     G      | 0.00808 |  0.00990  |      nan      |              nan               |
|   355    |     T      | 0.00736 |  0.00626  |      nan      |              nan               |
|   356    |     A      | 0.10278 |  0.00674  |    0.09604    |            1.03160             |
|   357    |     T      | 0.00999 |  0.00962  |      nan      |              nan               |
|   358    |     T      | 0.00622 |  0.00538  |      nan      |              nan               |
|   359    |     A      | 0.04577 |  0.00654  |    0.03923    |            0.42142             |
|   360    |     A      | 0.04710 |  0.00804  |    0.03907    |            0.41964             |
|   361    |     G      | 0.00489 |  0.00549  |      nan      |              nan               |
|   362    |     C      | 0.03581 |  0.00692  |    0.02889    |            0.31034             |
|   363    |     G      | 0.02096 |  0.01669  |      nan      |              nan               |
|   364    |     G      | 0.00780 |  0.00784  |      nan      |              nan               |
|   365    |     G      | 0.00588 |  0.01073  |      nan      |              nan               |
|   366    |     G      | 0.00658 |  0.00882  |      nan      |              nan               |
|   367    |     G      | 0.00489 |  0.00563  |      nan      |              nan               |
|   368    |     A      | 0.09980 |  0.00668  |    0.09312    |            1.00026             |
|   369    |     G      | 0.00982 |  0.00637  |      nan      |              nan               |
|   370    |     A      | 0.05634 |  0.00818  |    0.04816    |            0.51736             |
|   371    |     A      | 0.09438 |  0.00626  |    0.08812    |            0.94659             |
|   372    |     T      | 0.00925 |  0.00832  |      nan      |              nan               |
|   373    |     T      | 0.00658 |  0.00564  |      nan      |              nan               |
|   374    |     A      | 0.05252 |  0.00831  |    0.04421    |            0.47491             |
|   375    |     G      | 0.00823 |  0.00519  |      nan      |              nan               |
|   376    |     A      | 0.07445 |  0.00590  |    0.06854    |            0.73629             |
|   377    |     T      | 0.02299 |  0.00548  |      nan      |              nan               |
|   378    |     A      | 0.02886 |  0.00741  |    0.02145    |            0.23038             |
|   379    |     A      | 0.06434 |  0.00824  |    0.05610    |            0.60264             |
|   380    |     A      | 0.08583 |  0.00659  |    0.07924    |            0.85122             |
|   381    |     T      | 0.01236 |  0.00737  |      nan      |              nan               |
|   382    |     G      | 0.01098 |  0.00782  |      nan      |              nan               |
|   383    |     G      | 0.00676 |  0.00779  |      nan      |              nan               |
|   384    |     G      | 0.05247 |  0.04776  |      nan      |              nan               |
|   385    |     A      | 0.06612 |  0.01742  |    0.04869    |            0.52308             |
|   386    |     A      | 0.13407 |  0.00979  |    0.12427    |            1.33495             |
|   387    |     A      | 0.02942 |  0.00742  |    0.02201    |            0.23639             |
|   388    |     A      | 0.01500 |  0.00721  |    0.00779    |            0.08366             |
|   389    |     A      | 0.02207 |  0.00588  |    0.01619    |            0.17386             |
|   390    |     A      | 0.09524 |  0.00731  |    0.08793    |            0.94448             |
|   391    |     T      | 0.01213 |  0.00834  |      nan      |              nan               |
|   392    |     T      | 0.01112 |  0.01036  |      nan      |              nan               |
|   393    |     C      | 0.07334 |  0.01071  |    0.06263    |            0.67276             |
|   394    |     G      | 0.01005 |  0.01083  |      nan      |              nan               |
|   395    |     G      | 0.00914 |  0.00541  |      nan      |              nan               |
|   396    |     T      | 0.01084 |  0.00927  |      nan      |              nan               |
|   397    |     T      | 0.00784 |  0.00647  |      nan      |              nan               |
|   398    |     A      | 0.02735 |  0.00722  |    0.02012    |            0.21616             |
|   399    |     A      | 0.03485 |  0.00648  |    0.02836    |            0.30467             |
|   400    |     G      | 0.00533 |  0.00527  |      nan      |              nan               |
|   401    |     G      | 0.00570 |  0.00641  |      nan      |              nan               |
|   402    |     C      | 0.00909 |  0.00675  |    0.00234    |            0.04200             |
|   403    |     C      | 0.00577 |  0.00402  |    0.00176    |            0.04200             |
|   404    |     A      | 0.03198 |  0.01351  |    0.01846    |            0.19834             |
|   405    |     G      | 0.02047 |  0.01673  |      nan      |              nan               |
|   406    |     G      | 0.00890 |  0.01226  |      nan      |              nan               |
|   407    |     G      | 0.00536 |  0.00677  |      nan      |              nan               |
|   408    |     G      | 0.00645 |  0.00674  |      nan      |              nan               |
|   409    |     G      | 0.00936 |  0.00630  |      nan      |              nan               |
|   410    |     A      | 0.04741 |  0.00996  |    0.03745    |            0.40225             |
|   411    |     A      | 0.08642 |  0.00952  |    0.07689    |            0.82598             |
|   412    |     A      | 0.05899 |  0.00852  |    0.05048    |            0.54220             |
|   413    |     G      | 0.00971 |  0.00498  |      nan      |              nan               |
|   414    |     A      | 0.05276 |  0.00674  |    0.04602    |            0.49438             |
|   415    |     A      | 0.02950 |  0.00737  |    0.02213    |            0.23774             |
|   416    |     A      | 0.05499 |  0.00610  |    0.04889    |            0.52519             |
|   417    |     C      | 0.09249 |  0.00380  |    0.08868    |            0.95261             |
|   418    |     A      | 0.07250 |  0.00995  |    0.06255    |            0.67192             |
|   419    |     A      | 0.05381 |  0.00845  |    0.04537    |            0.48732             |
|   420    |     T      | 0.05310 |  0.01312  |      nan      |              nan               |
|   421    |     A      | 0.03975 |  0.00467  |    0.03507    |            0.37675             |
|   422    |     T      | 0.00824 |  0.00719  |      nan      |              nan               |
|   423    |     A      | 0.04659 |  0.00643  |    0.04017    |            0.43146             |
|   424    |     A      | 0.04003 |  0.00792  |    0.03212    |            0.34500             |
|   425    |     A      | 0.05458 |  0.00486  |    0.04972    |            0.53408             |
|   426    |     C      | 0.07841 |  0.00384  |    0.07457    |            0.80102             |
|   427    |     T      | 0.01382 |  0.01791  |      nan      |              nan               |
|   428    |     A      | 0.01768 |  0.00824  |    0.00944    |            0.10146             |
|   429    |     A      | 0.07707 |  0.00911  |    0.06796    |            0.73000             |
|   430    |     A      | 0.05746 |  0.00597  |    0.05149    |            0.55313             |
|   431    |     A      | 0.06475 |  0.00714  |    0.05761    |            0.61881             |
|   432    |     C      | 0.09110 |  0.00350  |    0.08759    |            0.94093             |
|   433    |     A      | 0.07784 |  0.00786  |    0.06997    |            0.75164             |
|   434    |     T      | 0.01409 |  0.00671  |      nan      |              nan               |
|   435    |     A      | 0.05399 |  0.00620  |    0.04779    |            0.51336             |
|   436    |     T      | 0.00773 |  0.00702  |      nan      |              nan               |
|   437    |     A      | 0.00000 |  0.00000  |    0.00000    |            0.04200             |
+----------+------------+---------+-----------+---------------+--------------------------------+
