# Supplementary material for: Short- and long-range interactions in the HIV-1 5′ UTR regulate genome dimerization and packaging
Source: Nat Struct Mol Biol. 2022 Mar 28;29(4):306–19. doi: 10.1038/s41594-022-00746-2 (PMC9010304; doi:10.1038/s41594-022-00746-2)
Supplement: Supplementary file 9 — Tables of DMS reactivities. [file 41594_2022_746_MOESM9_ESM.zip › DMS tables/DMS_Table_Mut_2G_DB_Uncapped_m.txt]

+----------------------------------------------------------------------------------------------+
|                                  DMS: Mut_2G_DB_Uncapped_m                                   |
+----------+------------+---------+-----------+---------------+--------------------------------+
| Position | Nucleotide | Treated | Untreated | Raw Reactivty | Winsor Normalised Reactivities |
+----------+------------+---------+-----------+---------------+--------------------------------+
|    1     |     G      |   nan   |    nan    |      nan      |              nan               |
|    2     |     G      |   nan   |    nan    |      nan      |              nan               |
|    3     |     T      |   nan   |    nan    |      nan      |              nan               |
|    4     |     C      |   nan   |    nan    |      nan      |              nan               |
|    5     |     T      |   nan   |    nan    |      nan      |              nan               |
|    6     |     C      |   nan   |    nan    |      nan      |              nan               |
|    7     |     T      |   nan   |    nan    |      nan      |              nan               |
|    8     |     C      |   nan   |    nan    |      nan      |              nan               |
|    9     |     T      |   nan   |    nan    |      nan      |              nan               |
|    10    |     G      |   nan   |    nan    |      nan      |              nan               |
|    11    |     G      |   nan   |    nan    |      nan      |              nan               |
|    12    |     T      |   nan   |    nan    |      nan      |              nan               |
|    13    |     T      |   nan   |    nan    |      nan      |              nan               |
|    14    |     A      |   nan   |    nan    |      nan      |              nan               |
|    15    |     G      |   nan   |    nan    |      nan      |              nan               |
|    16    |     A      |   nan   |    nan    |      nan      |              nan               |
|    17    |     C      |   nan   |    nan    |      nan      |              nan               |
|    18    |     C      |   nan   |    nan    |      nan      |              nan               |
|    19    |     A      | 0.00002 |  0.00001  |    0.00001    |            0.03264             |
|    20    |     G      | 0.00337 |  0.00380  |      nan      |              nan               |
|    21    |     A      | 0.06471 |  0.00488  |    0.05984    |            0.60673             |
|    22    |     T      | 0.01034 |  0.00520  |      nan      |              nan               |
|    23    |     C      | 0.15110 |  0.01895  |    0.13215    |            1.33997             |
|    24    |     T      | 0.01382 |  0.00968  |      nan      |              nan               |
|    25    |     G      | 0.00366 |  0.00377  |      nan      |              nan               |
|    26    |     A      | 0.01490 |  0.00446  |    0.01044    |            0.10590             |
|    27    |     G      | 0.00387 |  0.00348  |      nan      |              nan               |
|    28    |     C      | 0.00463 |  0.00299  |    0.00164    |            0.03264             |
|    29    |     C      | 0.01254 |  0.00377  |    0.00877    |            0.08890             |
|    30    |     T      | 0.01883 |  0.00810  |      nan      |              nan               |
|    31    |     G      | 0.01183 |  0.00709  |      nan      |              nan               |
|    32    |     G      | 0.01113 |  0.00562  |      nan      |              nan               |
|    33    |     G      | 0.00551 |  0.00478  |      nan      |              nan               |
|    34    |     A      | 0.12559 |  0.00475  |    0.12084    |            1.22531             |
|    35    |     G      | 0.00618 |  0.00492  |      nan      |              nan               |
|    36    |     C      | 0.00526 |  0.00380  |    0.00146    |            0.03264             |
|    37    |     T      | 0.00544 |  0.00591  |      nan      |              nan               |
|    38    |     C      | 0.00891 |  0.00739  |    0.00152    |            0.03264             |
|    39    |     T      | 0.01001 |  0.00927  |      nan      |              nan               |
|    40    |     C      | 0.00607 |  0.00525  |    0.00081    |            0.03264             |
|    41    |     T      | 0.00647 |  0.00806  |      nan      |              nan               |
|    42    |     G      | 0.00333 |  0.00468  |      nan      |              nan               |
|    43    |     G      | 0.00547 |  0.00583  |      nan      |              nan               |
|    44    |     C      | 0.00626 |  0.00495  |    0.00131    |            0.03264             |
|    45    |     T      | 0.00375 |  0.00526  |      nan      |              nan               |
|    46    |     A      | 0.00764 |  0.00417  |    0.00347    |            0.03520             |
|    47    |     A      | 0.01715 |  0.00504  |    0.01210    |            0.12273             |
|    48    |     C      | 0.00754 |  0.00559  |    0.00195    |            0.03264             |
|    49    |     T      | 0.00568 |  0.00641  |      nan      |              nan               |
|    50    |     A      | 0.01728 |  0.00538  |    0.01190    |            0.12071             |
|    51    |     G      | 0.00428 |  0.00496  |      nan      |              nan               |
|    52    |     G      | 0.00349 |  0.00382  |      nan      |              nan               |
|    53    |     G      | 0.00295 |  0.00360  |      nan      |              nan               |
|    54    |     A      | 0.02281 |  0.00596  |    0.01685    |            0.17085             |
|    55    |     A      | 0.03682 |  0.00653  |    0.03029    |            0.30713             |
|    56    |     C      | 0.00921 |  0.00559  |    0.00361    |            0.03663             |
|    57    |     C      | 0.00814 |  0.00670  |    0.00144    |            0.03264             |
|    58    |     C      | 0.10037 |  0.00505  |    0.09532    |            0.96653             |
|    59    |     A      | 0.05886 |  0.00793  |    0.05093    |            0.51639             |
|    60    |     C      | 0.04191 |  0.00629  |    0.03562    |            0.36121             |
|    61    |     T      | 0.00793 |  0.00928  |      nan      |              nan               |
|    62    |     G      | 0.00739 |  0.00752  |      nan      |              nan               |
|    63    |     C      | 0.02986 |  0.00952  |    0.02034    |            0.20624             |
|    64    |     T      | 0.00728 |  0.00997  |      nan      |              nan               |
|    65    |     T      | 0.00490 |  0.00555  |      nan      |              nan               |
|    66    |     A      | 0.10798 |  0.00377  |    0.10422    |            1.05675             |
|    67    |     A      | 0.08658 |  0.00672  |    0.07986    |            0.80980             |
|    68    |     G      | 0.00489 |  0.00605  |      nan      |              nan               |
|    69    |     C      | 0.00646 |  0.00426  |    0.00219    |            0.03264             |
|    70    |     C      | 0.00692 |  0.00735  |    -0.00043   |            0.03264             |
|    71    |     T      | 0.00538 |  0.00885  |      nan      |              nan               |
|    72    |     C      | 0.01121 |  0.00355  |    0.00766    |            0.07771             |
|    73    |     A      | 0.01235 |  0.00787  |    0.00447    |            0.04536             |
|    74    |     A      | 0.08037 |  0.00643  |    0.07394    |            0.74978             |
|    75    |     T      | 0.02405 |  0.00467  |      nan      |              nan               |
|    76    |     A      | 0.03604 |  0.00523  |    0.03080    |            0.31237             |
|    77    |     A      | 0.09335 |  0.00693  |    0.08642    |            0.87626             |
|    78    |     A      | 0.08313 |  0.00603  |    0.07711    |            0.78185             |
|    79    |     G      | 0.00668 |  0.00717  |      nan      |              nan               |
|    80    |     C      | 0.04398 |  0.00624  |    0.03774    |            0.38267             |
|    81    |     T      | 0.01100 |  0.00971  |      nan      |              nan               |
|    82    |     T      | 0.00906 |  0.00853  |      nan      |              nan               |
|    83    |     G      | 0.00508 |  0.00537  |      nan      |              nan               |
|    84    |     C      | 0.05804 |  0.00908  |    0.04895    |            0.49638             |
|    85    |     C      | 0.03934 |  0.00887  |    0.03047    |            0.30896             |
|    86    |     T      | 0.00852 |  0.00957  |      nan      |              nan               |
|    87    |     T      | 0.00754 |  0.00868  |      nan      |              nan               |
|    88    |     G      | 0.00509 |  0.00540  |      nan      |              nan               |
|    89    |     A      | 0.05894 |  0.00790  |    0.05104    |            0.51752             |
|    90    |     G      | 0.00652 |  0.00783  |      nan      |              nan               |
|    91    |     T      | 0.01134 |  0.00586  |      nan      |              nan               |
|    92    |     G      | 0.00652 |  0.00861  |      nan      |              nan               |
|    93    |     C      | 0.00731 |  0.00667  |    0.00064    |            0.03264             |
|    94    |     T      | 0.00557 |  0.00699  |      nan      |              nan               |
|    95    |     C      | 0.06166 |  0.00633  |    0.05532    |            0.56096             |
|    96    |     A      | 0.03990 |  0.00877  |    0.03113    |            0.31567             |
|    97    |     A      | 0.05682 |  0.01001  |    0.04681    |            0.47464             |
|    98    |     A      | 0.04521 |  0.00791  |    0.03730    |            0.37825             |
|    99    |     G      | 0.00881 |  0.00761  |      nan      |              nan               |
|   100    |     T      | 0.01242 |  0.00487  |      nan      |              nan               |
|   101    |     A      | 0.02577 |  0.00702  |    0.01875    |            0.19014             |
|   102    |     G      | 0.00887 |  0.00770  |      nan      |              nan               |
|   103    |     T      | 0.01211 |  0.00913  |      nan      |              nan               |
|   104    |     G      | 0.01015 |  0.00815  |      nan      |              nan               |
|   105    |     T      | 0.01284 |  0.00830  |      nan      |              nan               |
|   106    |     G      | 0.00943 |  0.00718  |      nan      |              nan               |
|   107    |     T      | 0.01206 |  0.00889  |      nan      |              nan               |
|   108    |     G      | 0.00816 |  0.00580  |      nan      |              nan               |
|   109    |     C      | 0.02383 |  0.00769  |    0.01614    |            0.16365             |
|   110    |     C      | 0.02475 |  0.00746  |    0.01729    |            0.17536             |
|   111    |     C      | 0.03862 |  0.00924  |    0.02938    |            0.29793             |
|   112    |     G      | 0.01017 |  0.00815  |      nan      |              nan               |
|   113    |     T      | 0.00868 |  0.00617  |      nan      |              nan               |
|   114    |     C      | 0.03526 |  0.01150  |    0.02377    |            0.24100             |
|   115    |     T      | 0.01128 |  0.00942  |      nan      |              nan               |
|   116    |     G      | 0.01146 |  0.00678  |      nan      |              nan               |
|   117    |     T      | 0.01486 |  0.01057  |      nan      |              nan               |
|   118    |     T      | 0.01039 |  0.00917  |      nan      |              nan               |
|   119    |     G      | 0.01278 |  0.00823  |      nan      |              nan               |
|   120    |     T      | 0.01022 |  0.00793  |      nan      |              nan               |
|   121    |     G      | 0.00658 |  0.00471  |      nan      |              nan               |
|   122    |     T      | 0.00956 |  0.00793  |      nan      |              nan               |
|   123    |     G      | 0.00325 |  0.00339  |      nan      |              nan               |
|   124    |     A      | 0.11888 |  0.00658  |    0.11230    |            1.13869             |
|   125    |     C      | 0.01370 |  0.00616  |    0.00754    |            0.07647             |
|   126    |     T      | 0.00716 |  0.00720  |      nan      |              nan               |
|   127    |     C      | 0.00846 |  0.00710  |    0.00136    |            0.03264             |
|   128    |     T      | 0.00784 |  0.01013  |      nan      |              nan               |
|   129    |     G      | 0.00749 |  0.00856  |      nan      |              nan               |
|   130    |     G      | 0.00681 |  0.00752  |      nan      |              nan               |
|   131    |     T      | 0.00661 |  0.00578  |      nan      |              nan               |
|   132    |     A      | 0.07272 |  0.00624  |    0.06648    |            0.67408             |
|   133    |     A      | 0.17312 |  0.00692  |    0.16620    |            1.68533             |
|   134    |     C      | 0.02147 |  0.00711  |    0.01436    |            0.14558             |
|   135    |     T      | 0.00568 |  0.00710  |      nan      |              nan               |
|   136    |     A      | 0.01797 |  0.00808  |    0.00989    |            0.10026             |
|   137    |     G      | 0.00593 |  0.00495  |      nan      |              nan               |
|   138    |     A      | 0.01938 |  0.00696  |    0.01242    |            0.12598             |
|   139    |     G      | 0.00514 |  0.00562  |      nan      |              nan               |
|   140    |     A      | 0.04412 |  0.00525  |    0.03887    |            0.39415             |
|   141    |     T      | 0.00611 |  0.00668  |      nan      |              nan               |
|   142    |     C      | 0.01279 |  0.00524  |    0.00756    |            0.07664             |
|   143    |     C      | 0.00549 |  0.00494  |    0.00056    |            0.03264             |
|   144    |     C      | 0.00835 |  0.00773  |    0.00062    |            0.03264             |
|   145    |     T      | 0.00797 |  0.00889  |      nan      |              nan               |
|   146    |     C      | 0.01746 |  0.00511  |    0.01235    |            0.12527             |
|   147    |     A      | 0.05119 |  0.00823  |    0.04295    |            0.43552             |
|   148    |     G      | 0.00359 |  0.00481  |      nan      |              nan               |
|   149    |     A      | 0.01529 |  0.00507  |    0.01023    |            0.10372             |
|   150    |     C      | 0.00745 |  0.00052  |    0.00693    |            0.07027             |
|   151    |     C      | 0.08149 |  0.00057  |    0.08091    |            0.82045             |
|   152    |     C      | 0.10500 |  0.01905  |    0.08594    |            0.87148             |
|   153    |     T      | 0.02108 |  0.02850  |      nan      |              nan               |
|   154    |     T      | 0.01707 |  0.01193  |      nan      |              nan               |
|   155    |     T      | 0.01175 |  0.00861  |      nan      |              nan               |
|   156    |     T      | 0.00997 |  0.00496  |      nan      |              nan               |
|   157    |     A      | 0.10322 |  0.00648  |    0.09675    |            0.98103             |
|   158    |     G      | 0.00235 |  0.00296  |      nan      |              nan               |
|   159    |     T      | 0.00392 |  0.00521  |      nan      |              nan               |
|   160    |     C      | 0.00780 |  0.00272  |    0.00508    |            0.05147             |
|   161    |     A      | 0.05729 |  0.00837  |    0.04892    |            0.49609             |
|   162    |     G      | 0.00652 |  0.00702  |      nan      |              nan               |
|   163    |     T      | 0.00919 |  0.00901  |      nan      |              nan               |
|   164    |     G      | 0.00662 |  0.00735  |      nan      |              nan               |
|   165    |     T      | 0.01624 |  0.00878  |      nan      |              nan               |
|   166    |     G      | 0.00600 |  0.00471  |      nan      |              nan               |
|   167    |     G      | 0.00579 |  0.00541  |      nan      |              nan               |
|   168    |     A      | 0.05235 |  0.01079  |    0.04156    |            0.42142             |
|   169    |     A      | 0.07417 |  0.00870  |    0.06547    |            0.66384             |
|   170    |     A      | 0.06721 |  0.00738  |    0.05984    |            0.60673             |
|   171    |     A      | 0.05839 |  0.00696  |    0.05143    |            0.52152             |
|   172    |     T      | 0.00569 |  0.00547  |      nan      |              nan               |
|   173    |     C      | 0.00509 |  0.00579  |    -0.00071   |            0.03264             |
|   174    |     T      | 0.00411 |  0.00673  |      nan      |              nan               |
|   175    |     C      | 0.00406 |  0.00489  |    -0.00083   |            0.03264             |
|   176    |     T      | 0.00698 |  0.00926  |      nan      |              nan               |
|   177    |     A      | 0.03090 |  0.00736  |    0.02354    |            0.23869             |
|   178    |     G      | 0.00871 |  0.00841  |      nan      |              nan               |
|   179    |     C      | 0.08564 |  0.00449  |    0.08115    |            0.82286             |
|   180    |     A      | 0.06799 |  0.00902  |    0.05897    |            0.59797             |
|   181    |     G      | 0.00785 |  0.00620  |      nan      |              nan               |
|   182    |     T      | 0.01034 |  0.00799  |      nan      |              nan               |
|   183    |     G      | 0.00701 |  0.00592  |      nan      |              nan               |
|   184    |     G      | 0.00630 |  0.00635  |      nan      |              nan               |
|   185    |     C      | 0.04802 |  0.00661  |    0.04141    |            0.41988             |
|   186    |     G      | 0.00739 |  0.00755  |      nan      |              nan               |
|   187    |     C      | 0.00652 |  0.00513  |    0.00139    |            0.03264             |
|   188    |     C      | 0.01172 |  0.00625  |    0.00547    |            0.05543             |
|   189    |     C      | 0.01644 |  0.00793  |    0.00851    |            0.08626             |
|   190    |     G      | 0.00684 |  0.00791  |      nan      |              nan               |
|   191    |     A      | 0.05375 |  0.00757  |    0.04618    |            0.46831             |
|   192    |     A      | 0.08725 |  0.00886  |    0.07839    |            0.79490             |
|   193    |     C      | 0.08577 |  0.00401  |    0.08176    |            0.82907             |
|   194    |     A      | 0.10793 |  0.00875  |    0.09917    |            1.00563             |
|   195    |     G      | 0.00712 |  0.00691  |      nan      |              nan               |
|   196    |     G      | 0.00608 |  0.00617  |      nan      |              nan               |
|   197    |     G      | 0.00449 |  0.00500  |      nan      |              nan               |
|   198    |     A      | 0.06608 |  0.00739  |    0.05868    |            0.59503             |
|   199    |     C      | 0.05200 |  0.00944  |    0.04256    |            0.43154             |
|   200    |     T      | 0.01120 |  0.01050  |      nan      |              nan               |
|   201    |     T      | 0.00947 |  0.00888  |      nan      |              nan               |
|   202    |     G      | 0.00899 |  0.00434  |      nan      |              nan               |
|   203    |     A      | 0.06240 |  0.00976  |    0.05265    |            0.53383             |
|   204    |     A      | 0.08102 |  0.00878  |    0.07225    |            0.73259             |
|   205    |     A      | 0.04689 |  0.00841  |    0.03848    |            0.39024             |
|   206    |     G      | 0.00302 |  0.00346  |      nan      |              nan               |
|   207    |     C      | 0.04582 |  0.00426  |    0.04156    |            0.42144             |
|   208    |     G      | 0.00871 |  0.00529  |      nan      |              nan               |
|   209    |     A      | 0.05984 |  0.01126  |    0.04858    |            0.49265             |
|   210    |     A      | 0.07252 |  0.00936  |    0.06316    |            0.64042             |
|   211    |     A      | 0.05008 |  0.00788  |    0.04220    |            0.42794             |
|   212    |     G      | 0.00477 |  0.00387  |      nan      |              nan               |
|   213    |     T      | 0.00732 |  0.00450  |      nan      |              nan               |
|   214    |     A      | 0.03603 |  0.00732  |    0.02871    |            0.29107             |
|   215    |     A      | 0.06426 |  0.00711  |    0.05714    |            0.57942             |
|   216    |     A      | 0.06558 |  0.00630  |    0.05928    |            0.60108             |
|   217    |     G      | 0.00399 |  0.00448  |      nan      |              nan               |
|   218    |     C      | 0.00652 |  0.00377  |    0.00275    |            0.03264             |
|   219    |     C      | 0.00871 |  0.00460  |    0.00411    |            0.04169             |
|   220    |     A      | 0.04665 |  0.01001  |    0.03664    |            0.37148             |
|   221    |     G      | 0.00772 |  0.00529  |      nan      |              nan               |
|   222    |     A      | 0.03368 |  0.00524  |    0.02844    |            0.28842             |
|   223    |     G      | 0.00757 |  0.00749  |      nan      |              nan               |
|   224    |     G      | 0.00272 |  0.00308  |      nan      |              nan               |
|   225    |     A      | 0.08969 |  0.00674  |    0.08296    |            0.84117             |
|   226    |     G      | 0.00497 |  0.00411  |      nan      |              nan               |
|   227    |     A      | 0.03176 |  0.00379  |    0.02797    |            0.28361             |
|   228    |     T      | 0.00737 |  0.00571  |      nan      |              nan               |
|   229    |     C      | 0.04083 |  0.01425  |    0.02658    |            0.26953             |
|   230    |     T      | 0.00986 |  0.00919  |      nan      |              nan               |
|   231    |     C      | 0.03184 |  0.01495  |    0.01688    |            0.17116             |
|   232    |     T      | 0.00783 |  0.00948  |      nan      |              nan               |
|   233    |     C      | 0.03927 |  0.01260  |    0.02667    |            0.27045             |
|   234    |     G      | 0.00473 |  0.00617  |      nan      |              nan               |
|   235    |     A      | 0.07357 |  0.00502  |    0.06855    |            0.69510             |
|   236    |     C      | 0.05846 |  0.01016  |    0.04829    |            0.48971             |
|   237    |     G      | 0.00994 |  0.01072  |      nan      |              nan               |
|   238    |     C      | 0.07627 |  0.00774  |    0.06853    |            0.69487             |
|   239    |     A      | 0.07145 |  0.00914  |    0.06231    |            0.63187             |
|   240    |     G      | 0.00637 |  0.00687  |      nan      |              nan               |
|   241    |     G      | 0.00381 |  0.00369  |      nan      |              nan               |
|   242    |     A      | 0.09876 |  0.00861  |    0.09015    |            0.91415             |
|   243    |     C      | 0.01306 |  0.00731  |    0.00574    |            0.05825             |
|   244    |     T      | 0.00828 |  0.00824  |      nan      |              nan               |
|   245    |     C      | 0.03271 |  0.00822  |    0.02449    |            0.24835             |
|   246    |     G      | 0.00867 |  0.00778  |      nan      |              nan               |
|   247    |     G      | 0.00498 |  0.00454  |      nan      |              nan               |
|   248    |     C      | 0.01214 |  0.00694  |    0.00520    |            0.05273             |
|   249    |     T      | 0.01362 |  0.01479  |      nan      |              nan               |
|   250    |     T      | 0.01280 |  0.01388  |      nan      |              nan               |
|   251    |     G      | 0.01253 |  0.01349  |      nan      |              nan               |
|   252    |     C      | 0.03244 |  0.01302  |    0.01942    |            0.19688             |
|   253    |     T      | 0.00992 |  0.01175  |      nan      |              nan               |
|   254    |     G      | 0.00805 |  0.00699  |      nan      |              nan               |
|   255    |     A      | 0.06417 |  0.00620  |    0.05797    |            0.58784             |
|   256    |     A      | 0.09647 |  0.01061  |    0.08585    |            0.87055             |
|   257    |     G      | 0.01020 |  0.01283  |      nan      |              nan               |
|   258    |     C      | 0.04778 |  0.01447  |    0.03331    |            0.33773             |
|   259    |     G      | 0.01211 |  0.01466  |      nan      |              nan               |
|   260    |     C      | 0.06207 |  0.01337  |    0.04870    |            0.49377             |
|   261    |     G      | 0.01843 |  0.02198  |      nan      |              nan               |
|   262    |     C      | 0.04858 |  0.00935  |    0.03923    |            0.39784             |
|   263    |     A      | 0.03510 |  0.00837  |    0.02674    |            0.27113             |
|   264    |     C      | 0.05356 |  0.01259  |    0.04098    |            0.41553             |
|   265    |     G      | 0.00890 |  0.00994  |      nan      |              nan               |
|   266    |     G      | 0.01289 |  0.01658  |      nan      |              nan               |
|   267    |     C      | 0.02205 |  0.00829  |    0.01376    |            0.13954             |
|   268    |     A      | 0.04119 |  0.01373  |    0.02746    |            0.27841             |
|   269    |     A      | 0.06039 |  0.01379  |    0.04659    |            0.47247             |
|   270    |     G      | 0.00940 |  0.00514  |      nan      |              nan               |
|   271    |     A      | 0.06198 |  0.00566  |    0.05632    |            0.57113             |
|   272    |     G      | 0.00756 |  0.00691  |      nan      |              nan               |
|   273    |     G      | 0.00505 |  0.00521  |      nan      |              nan               |
|   274    |     C      | 0.06718 |  0.00791  |    0.05926    |            0.60094             |
|   275    |     G      | 0.01109 |  0.01074  |      nan      |              nan               |
|   276    |     A      | 0.11002 |  0.01307  |    0.09695    |            0.98310             |
|   277    |     G      | 0.01943 |  0.01429  |      nan      |              nan               |
|   278    |     G      | 0.00707 |  0.00597  |      nan      |              nan               |
|   279    |     G      | 0.00656 |  0.00664  |      nan      |              nan               |
|   280    |     G      | 0.00562 |  0.00609  |      nan      |              nan               |
|   281    |     C      | 0.04062 |  0.00434  |    0.03628    |            0.36788             |
|   282    |     G      | 0.00776 |  0.00809  |      nan      |              nan               |
|   283    |     G      | 0.00438 |  0.00454  |      nan      |              nan               |
|   284    |     C      | 0.02839 |  0.00775  |    0.02065    |            0.20937             |
|   285    |     G      | 0.00680 |  0.00584  |      nan      |              nan               |
|   286    |     A      | 0.06229 |  0.00577  |    0.05652    |            0.57313             |
|   287    |     C      | 0.03545 |  0.00506  |    0.03039    |            0.30817             |
|   288    |     T      | 0.00998 |  0.00990  |      nan      |              nan               |
|   289    |     G      | 0.01282 |  0.01074  |      nan      |              nan               |
|   290    |     G      | 0.01282 |  0.00726  |      nan      |              nan               |
|   291    |     T      | 0.01111 |  0.00679  |      nan      |              nan               |
|   292    |     G      | 0.00601 |  0.00463  |      nan      |              nan               |
|   293    |     A      | 0.08945 |  0.00769  |    0.08177    |            0.82910             |
|   294    |     G      | 0.00597 |  0.00579  |      nan      |              nan               |
|   295    |     T      | 0.00547 |  0.00423  |      nan      |              nan               |
|   296    |     A      | 0.06785 |  0.00587  |    0.06198    |            0.62851             |
|   297    |     C      | 0.02365 |  0.00648  |    0.01717    |            0.17411             |
|   298    |     G      | 0.00777 |  0.00733  |      nan      |              nan               |
|   299    |     C      | 0.00986 |  0.00329  |    0.00657    |            0.06665             |
|   300    |     C      | 0.04114 |  0.03138  |    0.00976    |            0.09898             |
|   301    |     A      | 0.04727 |  0.02434  |    0.02293    |            0.23252             |
|   302    |     A      | 0.11938 |  0.00982  |    0.10956    |            1.11093             |
|   303    |     A      | 0.01405 |  0.00555  |    0.00850    |            0.08622             |
|   304    |     A      | 0.02703 |  0.00508  |    0.02195    |            0.22257             |
|   305    |     A      | 0.08545 |  0.01538  |    0.07007    |            0.71050             |
|   306    |     T      | 0.01300 |  0.01526  |      nan      |              nan               |
|   307    |     T      | 0.01038 |  0.00952  |      nan      |              nan               |
|   308    |     T      | 0.00953 |  0.00944  |      nan      |              nan               |
|   309    |     T      | 0.01082 |  0.01046  |      nan      |              nan               |
|   310    |     G      | 0.00691 |  0.00461  |      nan      |              nan               |
|   311    |     A      | 0.13594 |  0.00598  |    0.12997    |            1.31789             |
|   312    |     C      | 0.01667 |  0.00692  |    0.00975    |            0.09887             |
|   313    |     T      | 0.00761 |  0.00847  |      nan      |              nan               |
|   314    |     A      | 0.01076 |  0.00641  |    0.00435    |            0.04410             |
|   315    |     G      | 0.00448 |  0.00534  |      nan      |              nan               |
|   316    |     C      | 0.01674 |  0.00584  |    0.01089    |            0.11046             |
|   317    |     G      | 0.01082 |  0.00844  |      nan      |              nan               |
|   318    |     G      | 0.01000 |  0.00488  |      nan      |              nan               |
|   319    |     A      | 0.09998 |  0.00646  |    0.09352    |            0.94830             |
|   320    |     G      | 0.00968 |  0.00679  |      nan      |              nan               |
|   321    |     G      | 0.00584 |  0.00672  |      nan      |              nan               |
|   322    |     C      | 0.00598 |  0.00542  |    0.00056    |            0.03264             |
|   323    |     T      | 0.00424 |  0.00588  |      nan      |              nan               |
|   324    |     A      | 0.02046 |  0.00930  |    0.01116    |            0.11316             |
|   325    |     G      | 0.00431 |  0.00496  |      nan      |              nan               |
|   326    |     A      | 0.09635 |  0.00704  |    0.08931    |            0.90565             |
|   327    |     A      | 0.10762 |  0.00675  |    0.10087    |            1.02287             |
|   328    |     G      | 0.00959 |  0.00649  |      nan      |              nan               |
|   329    |     G      | 0.00495 |  0.00424  |      nan      |              nan               |
|   330    |     A      | 0.09606 |  0.00778  |    0.08829    |            0.89523             |
|   331    |     G      | 0.00400 |  0.00462  |      nan      |              nan               |
|   332    |     A      | 0.06816 |  0.00727  |    0.06089    |            0.61744             |
|   333    |     G      | 0.00452 |  0.00473  |      nan      |              nan               |
|   334    |     A      | 0.05911 |  0.00661  |    0.05250    |            0.53241             |
|   335    |     G      | 0.00632 |  0.00527  |      nan      |              nan               |
|   336    |     A      | 0.09197 |  0.00588  |    0.08610    |            0.87302             |
|   337    |     T      | 0.00791 |  0.00550  |      nan      |              nan               |
|   338    |     G      | 0.00704 |  0.00651  |      nan      |              nan               |
|   339    |     G      | 0.00727 |  0.00820  |      nan      |              nan               |
|   340    |     G      | 0.00674 |  0.00731  |      nan      |              nan               |
|   341    |     T      | 0.00845 |  0.00876  |      nan      |              nan               |
|   342    |     G      | 0.00497 |  0.00567  |      nan      |              nan               |
|   343    |     C      | 0.05161 |  0.00812  |    0.04348    |            0.44093             |
|   344    |     G      | 0.00570 |  0.00585  |      nan      |              nan               |
|   345    |     A      | 0.13564 |  0.00776  |    0.12788    |            1.29674             |
|   346    |     G      | 0.00551 |  0.00496  |      nan      |              nan               |
|   347    |     A      | 0.03822 |  0.00476  |    0.03346    |            0.33925             |
|   348    |     G      | 0.00404 |  0.00471  |      nan      |              nan               |
|   349    |     C      | 0.04388 |  0.00745  |    0.03643    |            0.36943             |
|   350    |     G      | 0.00854 |  0.00747  |      nan      |              nan               |
|   351    |     T      | 0.01018 |  0.00910  |      nan      |              nan               |
|   352    |     C      | 0.04409 |  0.00882  |    0.03527    |            0.35768             |
|   353    |     G      | 0.01010 |  0.01002  |      nan      |              nan               |
|   354    |     G      | 0.00864 |  0.00977  |      nan      |              nan               |
|   355    |     T      | 0.00728 |  0.00606  |      nan      |              nan               |
|   356    |     A      | 0.09981 |  0.00643  |    0.09337    |            0.94680             |
|   357    |     T      | 0.01017 |  0.00934  |      nan      |              nan               |
|   358    |     T      | 0.00624 |  0.00530  |      nan      |              nan               |
|   359    |     A      | 0.06081 |  0.00601  |    0.05480    |            0.55568             |
|   360    |     A      | 0.05988 |  0.00741  |    0.05248    |            0.53211             |
|   361    |     G      | 0.00527 |  0.00543  |      nan      |              nan               |
|   362    |     C      | 0.04594 |  0.00674  |    0.03921    |            0.39757             |
|   363    |     G      | 0.02471 |  0.01618  |      nan      |              nan               |
|   364    |     G      | 0.00850 |  0.00764  |      nan      |              nan               |
|   365    |     G      | 0.00633 |  0.00953  |      nan      |              nan               |
|   366    |     G      | 0.00720 |  0.00853  |      nan      |              nan               |
|   367    |     G      | 0.00592 |  0.00560  |      nan      |              nan               |
|   368    |     A      | 0.09349 |  0.00634  |    0.08714    |            0.88364             |
|   369    |     G      | 0.01146 |  0.00667  |      nan      |              nan               |
|   370    |     A      | 0.06245 |  0.00773  |    0.05471    |            0.55481             |
|   371    |     A      | 0.09559 |  0.00571  |    0.08987    |            0.91133             |
|   372    |     T      | 0.00935 |  0.00786  |      nan      |              nan               |
|   373    |     T      | 0.00685 |  0.00546  |      nan      |              nan               |
|   374    |     A      | 0.05996 |  0.00778  |    0.05218    |            0.52913             |
|   375    |     G      | 0.00940 |  0.00536  |      nan      |              nan               |
|   376    |     A      | 0.08218 |  0.00559  |    0.07659    |            0.77667             |
|   377    |     T      | 0.02204 |  0.00529  |      nan      |              nan               |
|   378    |     A      | 0.03019 |  0.00702  |    0.02316    |            0.23490             |
|   379    |     A      | 0.06605 |  0.00766  |    0.05839    |            0.59204             |
|   380    |     A      | 0.08972 |  0.00607  |    0.08365    |            0.84825             |
|   381    |     T      | 0.01231 |  0.00711  |      nan      |              nan               |
|   382    |     G      | 0.01162 |  0.00762  |      nan      |              nan               |
|   383    |     G      | 0.00716 |  0.00734  |      nan      |              nan               |
|   384    |     G      | 0.05805 |  0.04975  |      nan      |              nan               |
|   385    |     A      | 0.06815 |  0.01673  |    0.05142    |            0.52136             |
|   386    |     A      | 0.13158 |  0.00913  |    0.12245    |            1.24165             |
|   387    |     A      | 0.03173 |  0.00680  |    0.02493    |            0.25283             |
|   388    |     A      | 0.01645 |  0.00646  |    0.00999    |            0.10127             |
|   389    |     A      | 0.02875 |  0.00569  |    0.02306    |            0.23383             |
|   390    |     A      | 0.09712 |  0.00671  |    0.09041    |            0.91677             |
|   391    |     T      | 0.01195 |  0.00827  |      nan      |              nan               |
|   392    |     T      | 0.01038 |  0.00990  |      nan      |              nan               |
|   393    |     C      | 0.07399 |  0.01130  |    0.06269    |            0.63570             |
|   394    |     G      | 0.01002 |  0.00993  |      nan      |              nan               |
|   395    |     G      | 0.01090 |  0.00565  |      nan      |              nan               |
|   396    |     T      | 0.01108 |  0.00852  |      nan      |              nan               |
|   397    |     T      | 0.00749 |  0.00556  |      nan      |              nan               |
|   398    |     A      | 0.02964 |  0.00656  |    0.02308    |            0.23405             |
|   399    |     A      | 0.03158 |  0.00595  |    0.02563    |            0.25988             |
|   400    |     G      | 0.00557 |  0.00481  |      nan      |              nan               |
|   401    |     G      | 0.00616 |  0.00620  |      nan      |              nan               |
|   402    |     C      | 0.00929 |  0.00607  |    0.00322    |            0.03264             |
|   403    |     C      | 0.00639 |  0.00380  |    0.00258    |            0.03264             |
|   404    |     A      | 0.03577 |  0.01283  |    0.02293    |            0.23254             |
|   405    |     G      | 0.02300 |  0.01648  |      nan      |              nan               |
|   406    |     G      | 0.00897 |  0.00896  |      nan      |              nan               |
|   407    |     G      | 0.00530 |  0.00644  |      nan      |              nan               |
|   408    |     G      | 0.00612 |  0.00649  |      nan      |              nan               |
|   409    |     G      | 0.01068 |  0.00608  |      nan      |              nan               |
|   410    |     A      | 0.05569 |  0.00941  |    0.04628    |            0.46933             |
|   411    |     A      | 0.09232 |  0.00850  |    0.08382    |            0.84996             |
|   412    |     A      | 0.05914 |  0.00812  |    0.05102    |            0.51739             |
|   413    |     G      | 0.01045 |  0.00514  |      nan      |              nan               |
|   414    |     A      | 0.05454 |  0.00649  |    0.04805    |            0.48719             |
|   415    |     A      | 0.03187 |  0.00710  |    0.02477    |            0.25112             |
|   416    |     A      | 0.05249 |  0.00564  |    0.04685    |            0.47509             |
|   417    |     C      | 0.08471 |  0.00353  |    0.08118    |            0.82318             |
|   418    |     A      | 0.07429 |  0.00927  |    0.06502    |            0.65934             |
|   419    |     A      | 0.05512 |  0.00772  |    0.04740    |            0.48065             |
|   420    |     T      | 0.04984 |  0.01095  |      nan      |              nan               |
|   421    |     A      | 0.04166 |  0.00430  |    0.03735    |            0.37877             |
|   422    |     T      | 0.00785 |  0.00704  |      nan      |              nan               |
|   423    |     A      | 0.05117 |  0.00599  |    0.04517    |            0.45808             |
|   424    |     A      | 0.04938 |  0.00773  |    0.04165    |            0.42234             |
|   425    |     A      | 0.05604 |  0.00467  |    0.05136    |            0.52084             |
|   426    |     C      | 0.07547 |  0.00399  |    0.07148    |            0.72483             |
|   427    |     T      | 0.01398 |  0.01814  |      nan      |              nan               |
|   428    |     A      | 0.01836 |  0.00806  |    0.01030    |            0.10446             |
|   429    |     A      | 0.07974 |  0.00872  |    0.07102    |            0.72013             |
|   430    |     A      | 0.06669 |  0.00543  |    0.06126    |            0.62118             |
|   431    |     A      | 0.07142 |  0.00686  |    0.06456    |            0.65469             |
|   432    |     C      | 0.09336 |  0.00363  |    0.08974    |            0.90996             |
|   433    |     A      | 0.07911 |  0.00740  |    0.07171    |            0.72716             |
|   434    |     T      | 0.01419 |  0.00626  |      nan      |              nan               |
|   435    |     A      | 0.05699 |  0.00584  |    0.05115    |            0.51867             |
|   436    |     T      | 0.00796 |  0.00644  |      nan      |              nan               |
|   437    |     A      | 0.00000 |  0.00000  |    0.00000    |            0.03264             |
+----------+------------+---------+-----------+---------------+--------------------------------+
