# Supplementary material for: Short- and long-range interactions in the HIV-1 5′ UTR regulate genome dimerization and packaging
Source: Nat Struct Mol Biol. 2022 Mar 28;29(4):306–19. doi: 10.1038/s41594-022-00746-2 (PMC9010304; doi:10.1038/s41594-022-00746-2)
Supplement: Supplementary file 9 — Tables of DMS reactivities. [file 41594_2022_746_MOESM9_ESM.zip › DMS tables/DMS_Table_Mut_3G_MB_Capped_d.txt]

+----------------------------------------------------------------------------------------------+
|                                   DMS: Mut_3G_MB_Capped_d                                    |
+----------+------------+---------+-----------+---------------+--------------------------------+
| Position | Nucleotide | Treated | Untreated | Raw Reactivty | Winsor Normalised Reactivities |
+----------+------------+---------+-----------+---------------+--------------------------------+
|    1     |     G      |   nan   |    nan    |      nan      |              nan               |
|    2     |     G      |   nan   |    nan    |      nan      |              nan               |
|    3     |     T      |   nan   |    nan    |      nan      |              nan               |
|    4     |     C      |   nan   |    nan    |      nan      |              nan               |
|    5     |     T      |   nan   |    nan    |      nan      |              nan               |
|    6     |     C      |   nan   |    nan    |      nan      |              nan               |
|    7     |     T      |   nan   |    nan    |      nan      |              nan               |
|    8     |     C      |   nan   |    nan    |      nan      |              nan               |
|    9     |     T      |   nan   |    nan    |      nan      |              nan               |
|    10    |     G      |   nan   |    nan    |      nan      |              nan               |
|    11    |     G      |   nan   |    nan    |      nan      |              nan               |
|    12    |     T      |   nan   |    nan    |      nan      |              nan               |
|    13    |     T      |   nan   |    nan    |      nan      |              nan               |
|    14    |     A      |   nan   |    nan    |      nan      |              nan               |
|    15    |     G      |   nan   |    nan    |      nan      |              nan               |
|    16    |     A      |   nan   |    nan    |      nan      |              nan               |
|    17    |     C      |   nan   |    nan    |      nan      |              nan               |
|    18    |     C      |   nan   |    nan    |      nan      |              nan               |
|    19    |     A      | 0.00001 |  0.00001  |    -0.00000   |            0.03220             |
|    20    |     G      | 0.00455 |  0.00501  |      nan      |              nan               |
|    21    |     A      | 0.05636 |  0.00480  |    0.05156    |            0.52325             |
|    22    |     T      | 0.01092 |  0.00499  |      nan      |              nan               |
|    23    |     C      | 0.14025 |  0.01885  |    0.12141    |            1.23216             |
|    24    |     T      | 0.01371 |  0.00973  |      nan      |              nan               |
|    25    |     G      | 0.00404 |  0.00402  |      nan      |              nan               |
|    26    |     A      | 0.01228 |  0.00483  |    0.00744    |            0.07556             |
|    27    |     G      | 0.00657 |  0.00584  |      nan      |              nan               |
|    28    |     C      | 0.00517 |  0.00350  |    0.00167    |            0.03220             |
|    29    |     C      | 0.01078 |  0.00324  |    0.00754    |            0.07651             |
|    30    |     T      | 0.01899 |  0.00780  |      nan      |              nan               |
|    31    |     G      | 0.01003 |  0.00679  |      nan      |              nan               |
|    32    |     G      | 0.00919 |  0.00619  |      nan      |              nan               |
|    33    |     G      | 0.00494 |  0.00459  |      nan      |              nan               |
|    34    |     A      | 0.10593 |  0.00465  |    0.10128    |            1.02793             |
|    35    |     G      | 0.00799 |  0.00658  |      nan      |              nan               |
|    36    |     C      | 0.00639 |  0.00497  |    0.00141    |            0.03220             |
|    37    |     T      | 0.00707 |  0.00747  |      nan      |              nan               |
|    38    |     C      | 0.00871 |  0.00807  |    0.00064    |            0.03220             |
|    39    |     T      | 0.01088 |  0.00999  |      nan      |              nan               |
|    40    |     C      | 0.00627 |  0.00556  |    0.00071    |            0.03220             |
|    41    |     T      | 0.01140 |  0.01169  |      nan      |              nan               |
|    42    |     G      | 0.00582 |  0.00688  |      nan      |              nan               |
|    43    |     G      | 0.00679 |  0.00680  |      nan      |              nan               |
|    44    |     C      | 0.00662 |  0.00514  |    0.00147    |            0.03220             |
|    45    |     T      | 0.00564 |  0.00670  |      nan      |              nan               |
|    46    |     A      | 0.00870 |  0.00556  |    0.00314    |            0.03220             |
|    47    |     A      | 0.01765 |  0.00664  |    0.01100    |            0.11168             |
|    48    |     C      | 0.00999 |  0.00826  |    0.00172    |            0.03220             |
|    49    |     T      | 0.00782 |  0.00780  |      nan      |              nan               |
|    50    |     A      | 0.01733 |  0.00592  |    0.01140    |            0.11574             |
|    51    |     G      | 0.00515 |  0.00572  |      nan      |              nan               |
|    52    |     G      | 0.00388 |  0.00398  |      nan      |              nan               |
|    53    |     G      | 0.00377 |  0.00399  |      nan      |              nan               |
|    54    |     A      | 0.02045 |  0.00706  |    0.01339    |            0.13588             |
|    55    |     A      | 0.02319 |  0.00670  |    0.01649    |            0.16737             |
|    56    |     C      | 0.00896 |  0.00701  |    0.00195    |            0.03220             |
|    57    |     C      | 0.01229 |  0.01057  |    0.00172    |            0.03220             |
|    58    |     C      | 0.00549 |  0.00508  |    0.00041    |            0.03220             |
|    59    |     A      | 0.07265 |  0.00692  |    0.06573    |            0.66705             |
|    60    |     C      | 0.06612 |  0.00850  |    0.05762    |            0.58479             |
|    61    |     T      | 0.00912 |  0.00863  |      nan      |              nan               |
|    62    |     G      | 0.00756 |  0.00795  |      nan      |              nan               |
|    63    |     C      | 0.06108 |  0.01038  |    0.05070    |            0.51454             |
|    64    |     T      | 0.00938 |  0.00921  |      nan      |              nan               |
|    65    |     T      | 0.00676 |  0.00523  |      nan      |              nan               |
|    66    |     A      | 0.08257 |  0.00479  |    0.07778    |            0.78944             |
|    67    |     A      | 0.07369 |  0.00624  |    0.06745    |            0.68453             |
|    68    |     G      | 0.00502 |  0.00564  |      nan      |              nan               |
|    69    |     C      | 0.01572 |  0.00421  |    0.01151    |            0.11681             |
|    70    |     C      | 0.01438 |  0.00739  |    0.00699    |            0.07096             |
|    71    |     T      | 0.00563 |  0.00857  |      nan      |              nan               |
|    72    |     C      | 0.01678 |  0.00305  |    0.01372    |            0.13928             |
|    73    |     A      | 0.01158 |  0.00734  |    0.00424    |            0.04301             |
|    74    |     A      | 0.08286 |  0.00561  |    0.07725    |            0.78403             |
|    75    |     T      | 0.02333 |  0.00477  |      nan      |              nan               |
|    76    |     A      | 0.02795 |  0.00514  |    0.02280    |            0.23145             |
|    77    |     A      | 0.07569 |  0.00578  |    0.06991    |            0.70952             |
|    78    |     A      | 0.08057 |  0.00738  |    0.07319    |            0.74277             |
|    79    |     G      | 0.00448 |  0.00469  |      nan      |              nan               |
|    80    |     C      | 0.02725 |  0.00512  |    0.02213    |            0.22456             |
|    81    |     T      | 0.00836 |  0.00798  |      nan      |              nan               |
|    82    |     T      | 0.00871 |  0.00835  |      nan      |              nan               |
|    83    |     G      | 0.00772 |  0.00814  |      nan      |              nan               |
|    84    |     C      | 0.04738 |  0.01164  |    0.03574    |            0.36278             |
|    85    |     C      | 0.03543 |  0.01201  |    0.02342    |            0.23773             |
|    86    |     T      | 0.00869 |  0.00902  |      nan      |              nan               |
|    87    |     T      | 0.00997 |  0.00901  |      nan      |              nan               |
|    88    |     G      | 0.00624 |  0.00545  |      nan      |              nan               |
|    89    |     A      | 0.06896 |  0.00710  |    0.06186    |            0.62786             |
|    90    |     G      | 0.00953 |  0.01042  |      nan      |              nan               |
|    91    |     T      | 0.01240 |  0.00699  |      nan      |              nan               |
|    92    |     G      | 0.00516 |  0.00597  |      nan      |              nan               |
|    93    |     C      | 0.01463 |  0.00790  |    0.00673    |            0.06827             |
|    94    |     T      | 0.00465 |  0.00610  |      nan      |              nan               |
|    95    |     C      | 0.04140 |  0.00530  |    0.03610    |            0.36639             |
|    96    |     A      | 0.03615 |  0.00849  |    0.02765    |            0.28064             |
|    97    |     A      | 0.06361 |  0.00940  |    0.05421    |            0.55017             |
|    98    |     A      | 0.06591 |  0.00786  |    0.05805    |            0.58911             |
|    99    |     G      | 0.00955 |  0.00842  |      nan      |              nan               |
|   100    |     T      | 0.01913 |  0.00458  |      nan      |              nan               |
|   101    |     A      | 0.03453 |  0.00526  |    0.02927    |            0.29708             |
|   102    |     G      | 0.01231 |  0.00965  |      nan      |              nan               |
|   103    |     T      | 0.01472 |  0.00997  |      nan      |              nan               |
|   104    |     G      | 0.01406 |  0.00966  |      nan      |              nan               |
|   105    |     T      | 0.01277 |  0.00775  |      nan      |              nan               |
|   106    |     G      | 0.00810 |  0.00695  |      nan      |              nan               |
|   107    |     T      | 0.00810 |  0.00570  |      nan      |              nan               |
|   108    |     G      | 0.00843 |  0.00673  |      nan      |              nan               |
|   109    |     C      | 0.01065 |  0.00388  |    0.00677    |            0.06870             |
|   110    |     C      | 0.01138 |  0.00469  |    0.00668    |            0.06783             |
|   111    |     C      | 0.01629 |  0.00474  |    0.01155    |            0.11725             |
|   112    |     G      | 0.01069 |  0.00810  |      nan      |              nan               |
|   113    |     T      | 0.00814 |  0.00555  |      nan      |              nan               |
|   114    |     C      | 0.02515 |  0.01000  |    0.01516    |            0.15383             |
|   115    |     T      | 0.01135 |  0.00835  |      nan      |              nan               |
|   116    |     G      | 0.01399 |  0.00828  |      nan      |              nan               |
|   117    |     T      | 0.01608 |  0.01144  |      nan      |              nan               |
|   118    |     T      | 0.01073 |  0.00790  |      nan      |              nan               |
|   119    |     G      | 0.01706 |  0.01178  |      nan      |              nan               |
|   120    |     T      | 0.00989 |  0.00624  |      nan      |              nan               |
|   121    |     G      | 0.01052 |  0.00861  |      nan      |              nan               |
|   122    |     T      | 0.00911 |  0.00647  |      nan      |              nan               |
|   123    |     G      | 0.00458 |  0.00485  |      nan      |              nan               |
|   124    |     A      | 0.11532 |  0.00499  |    0.11034    |            1.11983             |
|   125    |     C      | 0.01145 |  0.00529  |    0.00616    |            0.06257             |
|   126    |     T      | 0.00562 |  0.00540  |      nan      |              nan               |
|   127    |     C      | 0.00643 |  0.00521  |    0.00122    |            0.03220             |
|   128    |     T      | 0.00591 |  0.00705  |      nan      |              nan               |
|   129    |     G      | 0.00424 |  0.00458  |      nan      |              nan               |
|   130    |     G      | 0.00391 |  0.00418  |      nan      |              nan               |
|   131    |     T      | 0.00626 |  0.00578  |      nan      |              nan               |
|   132    |     A      | 0.04982 |  0.00712  |    0.04270    |            0.43332             |
|   133    |     A      | 0.12719 |  0.00827  |    0.11892    |            1.20693             |
|   134    |     C      | 0.02725 |  0.00915  |    0.01809    |            0.18361             |
|   135    |     T      | 0.00529 |  0.00759  |      nan      |              nan               |
|   136    |     A      | 0.01939 |  0.00952  |    0.00987    |            0.10012             |
|   137    |     G      | 0.00473 |  0.00361  |      nan      |              nan               |
|   138    |     A      | 0.01652 |  0.00575  |    0.01078    |            0.10937             |
|   139    |     G      | 0.00379 |  0.00419  |      nan      |              nan               |
|   140    |     A      | 0.03841 |  0.00393  |    0.03448    |            0.34992             |
|   141    |     T      | 0.00454 |  0.00518  |      nan      |              nan               |
|   142    |     C      | 0.01192 |  0.00546  |    0.00646    |            0.06559             |
|   143    |     C      | 0.00503 |  0.00449  |    0.00054    |            0.03220             |
|   144    |     C      | 0.00735 |  0.00728  |    0.00006    |            0.03220             |
|   145    |     T      | 0.00772 |  0.00833  |      nan      |              nan               |
|   146    |     C      | 0.01622 |  0.00461  |    0.01161    |            0.11779             |
|   147    |     A      | 0.04886 |  0.00888  |    0.03997    |            0.40571             |
|   148    |     G      | 0.00394 |  0.00492  |      nan      |              nan               |
|   149    |     A      | 0.01343 |  0.00657  |    0.00686    |            0.06960             |
|   150    |     C      | 0.00465 |  0.00050  |    0.00414    |            0.04205             |
|   151    |     C      | 0.07168 |  0.00054  |    0.07114    |            0.72205             |
|   152    |     C      | 0.09903 |  0.02283  |    0.07619    |            0.77328             |
|   153    |     T      | 0.01998 |  0.02835  |      nan      |              nan               |
|   154    |     T      | 0.01503 |  0.01016  |      nan      |              nan               |
|   155    |     T      | 0.00972 |  0.00641  |      nan      |              nan               |
|   156    |     T      | 0.00946 |  0.00566  |      nan      |              nan               |
|   157    |     A      | 0.09333 |  0.00706  |    0.08627    |            0.87552             |
|   158    |     G      | 0.00265 |  0.00348  |      nan      |              nan               |
|   159    |     T      | 0.00499 |  0.00580  |      nan      |              nan               |
|   160    |     C      | 0.00940 |  0.00315  |    0.00626    |            0.06348             |
|   161    |     A      | 0.05172 |  0.00834  |    0.04338    |            0.44029             |
|   162    |     G      | 0.00645 |  0.00710  |      nan      |              nan               |
|   163    |     T      | 0.00928 |  0.00944  |      nan      |              nan               |
|   164    |     G      | 0.00672 |  0.00669  |      nan      |              nan               |
|   165    |     T      | 0.01560 |  0.00859  |      nan      |              nan               |
|   166    |     G      | 0.00630 |  0.00532  |      nan      |              nan               |
|   167    |     G      | 0.00533 |  0.00477  |      nan      |              nan               |
|   168    |     A      | 0.05274 |  0.01041  |    0.04233    |            0.42957             |
|   169    |     A      | 0.07602 |  0.00911  |    0.06691    |            0.67909             |
|   170    |     A      | 0.05440 |  0.00698  |    0.04742    |            0.48125             |
|   171    |     A      | 0.04392 |  0.00562  |    0.03830    |            0.38874             |
|   172    |     T      | 0.00485 |  0.00421  |      nan      |              nan               |
|   173    |     C      | 0.00775 |  0.00874  |    -0.00099   |            0.03220             |
|   174    |     T      | 0.00533 |  0.00809  |      nan      |              nan               |
|   175    |     C      | 0.00519 |  0.00653  |    -0.00134   |            0.03220             |
|   176    |     T      | 0.00780 |  0.01010  |      nan      |              nan               |
|   177    |     A      | 0.03379 |  0.00696  |    0.02683    |            0.27228             |
|   178    |     G      | 0.00634 |  0.00669  |      nan      |              nan               |
|   179    |     C      | 0.10060 |  0.00622  |    0.09438    |            0.95782             |
|   180    |     A      | 0.07321 |  0.00946  |    0.06375    |            0.64703             |
|   181    |     G      | 0.01041 |  0.01038  |      nan      |              nan               |
|   182    |     T      | 0.01099 |  0.00792  |      nan      |              nan               |
|   183    |     G      | 0.00808 |  0.00691  |      nan      |              nan               |
|   184    |     G      | 0.00553 |  0.00605  |      nan      |              nan               |
|   185    |     C      | 0.06151 |  0.00892  |    0.05259    |            0.53372             |
|   186    |     G      | 0.00747 |  0.00815  |      nan      |              nan               |
|   187    |     C      | 0.00806 |  0.00536  |    0.00270    |            0.03220             |
|   188    |     C      | 0.01010 |  0.00507  |    0.00503    |            0.05104             |
|   189    |     C      | 0.01357 |  0.00672  |    0.00685    |            0.06953             |
|   190    |     G      | 0.00487 |  0.00562  |      nan      |              nan               |
|   191    |     A      | 0.04396 |  0.00681  |    0.03715    |            0.37706             |
|   192    |     A      | 0.08738 |  0.00623  |    0.08114    |            0.82354             |
|   193    |     C      | 0.09528 |  0.00533  |    0.08995    |            0.91287             |
|   194    |     A      | 0.10590 |  0.00609  |    0.09981    |            1.01301             |
|   195    |     G      | 0.00380 |  0.00336  |      nan      |              nan               |
|   196    |     G      | 0.00346 |  0.00303  |      nan      |              nan               |
|   197    |     G      | 0.00237 |  0.00220  |      nan      |              nan               |
|   198    |     A      | 0.05643 |  0.00667  |    0.04976    |            0.50501             |
|   199    |     C      | 0.05441 |  0.01130  |    0.04311    |            0.43757             |
|   200    |     T      | 0.01076 |  0.01006  |      nan      |              nan               |
|   201    |     T      | 0.00938 |  0.00827  |      nan      |              nan               |
|   202    |     G      | 0.00906 |  0.00503  |      nan      |              nan               |
|   203    |     A      | 0.05317 |  0.00675  |    0.04643    |            0.47121             |
|   204    |     A      | 0.07324 |  0.00854  |    0.06470    |            0.65665             |
|   205    |     A      | 0.03907 |  0.01020  |    0.02887    |            0.29303             |
|   206    |     G      | 0.00597 |  0.00795  |      nan      |              nan               |
|   207    |     C      | 0.05185 |  0.00674  |    0.04510    |            0.45776             |
|   208    |     G      | 0.00965 |  0.00662  |      nan      |              nan               |
|   209    |     A      | 0.04462 |  0.00756  |    0.03706    |            0.37614             |
|   210    |     A      | 0.05263 |  0.00987  |    0.04276    |            0.43401             |
|   211    |     A      | 0.05353 |  0.00948  |    0.04405    |            0.44707             |
|   212    |     G      | 0.00667 |  0.00806  |      nan      |              nan               |
|   213    |     T      | 0.00774 |  0.00485  |      nan      |              nan               |
|   214    |     A      | 0.03261 |  0.00558  |    0.02703    |            0.27430             |
|   215    |     A      | 0.06962 |  0.01016  |    0.05947    |            0.60351             |
|   216    |     A      | 0.08043 |  0.01038  |    0.07006    |            0.71103             |
|   217    |     G      | 0.00776 |  0.01098  |      nan      |              nan               |
|   218    |     C      | 0.01038 |  0.00647  |    0.00391    |            0.03969             |
|   219    |     C      | 0.00787 |  0.00401  |    0.00386    |            0.03919             |
|   220    |     A      | 0.02541 |  0.00787  |    0.01754    |            0.17799             |
|   221    |     G      | 0.00501 |  0.00360  |      nan      |              nan               |
|   222    |     A      | 0.02472 |  0.00431  |    0.02040    |            0.20709             |
|   223    |     G      | 0.00425 |  0.00416  |      nan      |              nan               |
|   224    |     G      | 0.00320 |  0.00434  |      nan      |              nan               |
|   225    |     A      | 0.08702 |  0.00883  |    0.07819    |            0.79356             |
|   226    |     G      | 0.00707 |  0.00698  |      nan      |              nan               |
|   227    |     A      | 0.02619 |  0.00134  |    0.02485    |            0.25218             |
|   228    |     T      | 0.00819 |  0.00627  |      nan      |              nan               |
|   229    |     C      | 0.02695 |  0.01133  |    0.01563    |            0.15859             |
|   230    |     T      | 0.00690 |  0.00718  |      nan      |              nan               |
|   231    |     C      | 0.02552 |  0.01149  |    0.01403    |            0.14238             |
|   232    |     T      | 0.00771 |  0.00915  |      nan      |              nan               |
|   233    |     C      | 0.02201 |  0.00390  |    0.01811    |            0.18379             |
|   234    |     G      | 0.00300 |  0.00364  |      nan      |              nan               |
|   235    |     A      | 0.07670 |  0.01003  |    0.06667    |            0.67664             |
|   236    |     C      | 0.04720 |  0.00246  |    0.04474    |            0.45405             |
|   237    |     G      | 0.00621 |  0.00580  |      nan      |              nan               |
|   238    |     C      | 0.04941 |  0.00180  |    0.04761    |            0.48324             |
|   239    |     A      | 0.07537 |  0.00795  |    0.06742    |            0.68423             |
|   240    |     G      | 0.00928 |  0.00952  |      nan      |              nan               |
|   241    |     G      | 0.00491 |  0.00505  |      nan      |              nan               |
|   242    |     A      | 0.10096 |  0.00216  |    0.09880    |            1.00268             |
|   243    |     C      | 0.00637 |  0.00320  |    0.00317    |            0.03220             |
|   244    |     T      | 0.00481 |  0.00445  |      nan      |              nan               |
|   245    |     C      | 0.01056 |  0.00279  |    0.00777    |            0.07885             |
|   246    |     G      | 0.00512 |  0.00417  |      nan      |              nan               |
|   247    |     G      | 0.01098 |  0.01074  |      nan      |              nan               |
|   248    |     C      | 0.00791 |  0.00536  |    0.00255    |            0.03220             |
|   249    |     T      | 0.00422 |  0.00420  |      nan      |              nan               |
|   250    |     T      | 0.00462 |  0.00454  |      nan      |              nan               |
|   251    |     G      | 0.00185 |  0.00127  |      nan      |              nan               |
|   252    |     C      | 0.00794 |  0.00167  |    0.00627    |            0.06362             |
|   253    |     T      | 0.00672 |  0.00764  |      nan      |              nan               |
|   254    |     G      | 0.00202 |  0.00093  |      nan      |              nan               |
|   255    |     A      | 0.05043 |  0.01041  |    0.04002    |            0.40614             |
|   256    |     A      | 0.09506 |  0.00362  |    0.09144    |            0.92800             |
|   257    |     G      | 0.00222 |  0.00134  |      nan      |              nan               |
|   258    |     C      | 0.02601 |  0.00190  |    0.02411    |            0.24471             |
|   259    |     G      | 0.00242 |  0.00168  |      nan      |              nan               |
|   260    |     C      | 0.03639 |  0.00128  |    0.03511    |            0.35630             |
|   261    |     G      | 0.00417 |  0.00287  |      nan      |              nan               |
|   262    |     C      | 0.02503 |  0.00139  |    0.02364    |            0.23995             |
|   263    |     A      | 0.08434 |  0.00724  |    0.07710    |            0.78253             |
|   264    |     C      | 0.02339 |  0.00234  |    0.02105    |            0.21365             |
|   265    |     G      | 0.00661 |  0.00590  |      nan      |              nan               |
|   266    |     G      | 0.00231 |  0.00188  |      nan      |              nan               |
|   267    |     C      | 0.00604 |  0.00137  |    0.00467    |            0.04744             |
|   268    |     A      | 0.01610 |  0.00250  |    0.01360    |            0.13803             |
|   269    |     A      | 0.02554 |  0.00449  |    0.02105    |            0.21365             |
|   270    |     G      | 0.00663 |  0.00244  |      nan      |              nan               |
|   271    |     A      | 0.05214 |  0.00635  |    0.04579    |            0.46472             |
|   272    |     G      | 0.01048 |  0.00902  |      nan      |              nan               |
|   273    |     G      | 0.00669 |  0.00660  |      nan      |              nan               |
|   274    |     C      | 0.02899 |  0.00337  |    0.02562    |            0.26006             |
|   275    |     G      | 0.00265 |  0.00155  |      nan      |              nan               |
|   276    |     A      | 0.04037 |  0.00271  |    0.03766    |            0.38220             |
|   277    |     G      | 0.01018 |  0.00417  |      nan      |              nan               |
|   278    |     G      | 0.00720 |  0.00640  |      nan      |              nan               |
|   279    |     G      | 0.00865 |  0.00902  |      nan      |              nan               |
|   280    |     G      | 0.00699 |  0.00732  |      nan      |              nan               |
|   281    |     C      | 0.03982 |  0.00318  |    0.03664    |            0.37183             |
|   282    |     G      | 0.00800 |  0.00939  |      nan      |              nan               |
|   283    |     G      | 0.00588 |  0.00638  |      nan      |              nan               |
|   284    |     C      | 0.02111 |  0.00664  |    0.01447    |            0.14687             |
|   285    |     G      | 0.00320 |  0.00271  |      nan      |              nan               |
|   286    |     A      | 0.06417 |  0.00729  |    0.05689    |            0.57734             |
|   287    |     C      | 0.05258 |  0.00821  |    0.04438    |            0.45040             |
|   288    |     T      | 0.01022 |  0.01028  |      nan      |              nan               |
|   289    |     G      | 0.00966 |  0.00811  |      nan      |              nan               |
|   290    |     G      | 0.01075 |  0.00627  |      nan      |              nan               |
|   291    |     T      | 0.01330 |  0.00983  |      nan      |              nan               |
|   292    |     G      | 0.00520 |  0.00419  |      nan      |              nan               |
|   293    |     A      | 0.09005 |  0.01074  |    0.07931    |            0.80487             |
|   294    |     G      | 0.00963 |  0.01020  |      nan      |              nan               |
|   295    |     T      | 0.00678 |  0.00548  |      nan      |              nan               |
|   296    |     A      | 0.05998 |  0.00444  |    0.05554    |            0.56372             |
|   297    |     C      | 0.02077 |  0.00775  |    0.01302    |            0.13214             |
|   298    |     G      | 0.01035 |  0.01035  |      nan      |              nan               |
|   299    |     C      | 0.00980 |  0.00412  |    0.00568    |            0.05764             |
|   300    |     C      | 0.03470 |  0.02759  |    0.00711    |            0.07220             |
|   301    |     A      | 0.04680 |  0.02239  |    0.02441    |            0.24774             |
|   302    |     A      | 0.12458 |  0.01242  |    0.11216    |            1.13835             |
|   303    |     A      | 0.01195 |  0.00534  |    0.00661    |            0.06710             |
|   304    |     A      | 0.01825 |  0.00492  |    0.01333    |            0.13534             |
|   305    |     A      | 0.08279 |  0.01581  |    0.06698    |            0.67982             |
|   306    |     T      | 0.01229 |  0.01533  |      nan      |              nan               |
|   307    |     T      | 0.01089 |  0.00969  |      nan      |              nan               |
|   308    |     T      | 0.01038 |  0.01038  |      nan      |              nan               |
|   309    |     T      | 0.01147 |  0.01001  |      nan      |              nan               |
|   310    |     G      | 0.00678 |  0.00436  |      nan      |              nan               |
|   311    |     A      | 0.12281 |  0.00478  |    0.11802    |            1.19781             |
|   312    |     C      | 0.01360 |  0.00593  |    0.00767    |            0.07784             |
|   313    |     T      | 0.00357 |  0.00392  |      nan      |              nan               |
|   314    |     A      | 0.01032 |  0.00791  |    0.00242    |            0.03220             |
|   315    |     G      | 0.00305 |  0.00311  |      nan      |              nan               |
|   316    |     C      | 0.00870 |  0.00412  |    0.00458    |            0.04649             |
|   317    |     G      | 0.00974 |  0.00735  |      nan      |              nan               |
|   318    |     G      | 0.00918 |  0.00491  |      nan      |              nan               |
|   319    |     A      | 0.08865 |  0.00557  |    0.08308    |            0.84320             |
|   320    |     G      | 0.00969 |  0.00740  |      nan      |              nan               |
|   321    |     G      | 0.00399 |  0.00443  |      nan      |              nan               |
|   322    |     C      | 0.00415 |  0.00335  |    0.00080    |            0.03220             |
|   323    |     T      | 0.00391 |  0.00505  |      nan      |              nan               |
|   324    |     A      | 0.01098 |  0.00425  |    0.00673    |            0.06833             |
|   325    |     G      | 0.00279 |  0.00301  |      nan      |              nan               |
|   326    |     A      | 0.09332 |  0.00759  |    0.08573    |            0.87006             |
|   327    |     A      | 0.10884 |  0.00616  |    0.10268    |            1.04209             |
|   328    |     G      | 0.00906 |  0.00716  |      nan      |              nan               |
|   329    |     G      | 0.00450 |  0.00398  |      nan      |              nan               |
|   330    |     A      | 0.08400 |  0.00635  |    0.07765    |            0.78809             |
|   331    |     G      | 0.00424 |  0.00420  |      nan      |              nan               |
|   332    |     A      | 0.05474 |  0.00616  |    0.04858    |            0.49304             |
|   333    |     G      | 0.00449 |  0.00507  |      nan      |              nan               |
|   334    |     A      | 0.03865 |  0.00526  |    0.03339    |            0.33891             |
|   335    |     G      | 0.00420 |  0.00372  |      nan      |              nan               |
|   336    |     A      | 0.05967 |  0.00478  |    0.05489    |            0.55710             |
|   337    |     T      | 0.00641 |  0.00480  |      nan      |              nan               |
|   338    |     G      | 0.00450 |  0.00403  |      nan      |              nan               |
|   339    |     G      | 0.00538 |  0.00552  |      nan      |              nan               |
|   340    |     G      | 0.00441 |  0.00447  |      nan      |              nan               |
|   341    |     T      | 0.00588 |  0.00570  |      nan      |              nan               |
|   342    |     G      | 0.00580 |  0.00578  |      nan      |              nan               |
|   343    |     C      | 0.03701 |  0.00746  |    0.02955    |            0.29987             |
|   344    |     G      | 0.00638 |  0.00654  |      nan      |              nan               |
|   345    |     A      | 0.12628 |  0.00783  |    0.11846    |            1.20224             |
|   346    |     G      | 0.00427 |  0.00394  |      nan      |              nan               |
|   347    |     A      | 0.02193 |  0.00516  |    0.01677    |            0.17017             |
|   348    |     G      | 0.00416 |  0.00460  |      nan      |              nan               |
|   349    |     C      | 0.02953 |  0.00679  |    0.02274    |            0.23075             |
|   350    |     G      | 0.00696 |  0.00574  |      nan      |              nan               |
|   351    |     T      | 0.00914 |  0.00754  |      nan      |              nan               |
|   352    |     C      | 0.04691 |  0.00815  |    0.03877    |            0.39343             |
|   353    |     G      | 0.00807 |  0.00783  |      nan      |              nan               |
|   354    |     G      | 0.00846 |  0.00984  |      nan      |              nan               |
|   355    |     T      | 0.00685 |  0.00596  |      nan      |              nan               |
|   356    |     A      | 0.10442 |  0.00668  |    0.09774    |            0.99195             |
|   357    |     T      | 0.01160 |  0.00916  |      nan      |              nan               |
|   358    |     T      | 0.00790 |  0.00526  |      nan      |              nan               |
|   359    |     A      | 0.05175 |  0.00571  |    0.04604    |            0.46728             |
|   360    |     A      | 0.05523 |  0.00787  |    0.04736    |            0.48070             |
|   361    |     G      | 0.00449 |  0.00430  |      nan      |              nan               |
|   362    |     C      | 0.04149 |  0.00564  |    0.03585    |            0.36388             |
|   363    |     G      | 0.02003 |  0.01373  |      nan      |              nan               |
|   364    |     G      | 0.00850 |  0.00771  |      nan      |              nan               |
|   365    |     G      | 0.00466 |  0.00730  |      nan      |              nan               |
|   366    |     G      | 0.00616 |  0.00787  |      nan      |              nan               |
|   367    |     G      | 0.00416 |  0.00437  |      nan      |              nan               |
|   368    |     A      | 0.08994 |  0.00605  |    0.08390    |            0.85145             |
|   369    |     G      | 0.01026 |  0.00589  |      nan      |              nan               |
|   370    |     A      | 0.05844 |  0.00779  |    0.05065    |            0.51408             |
|   371    |     A      | 0.09925 |  0.00687  |    0.09238    |            0.93753             |
|   372    |     T      | 0.01039 |  0.00819  |      nan      |              nan               |
|   373    |     T      | 0.00658 |  0.00582  |      nan      |              nan               |
|   374    |     A      | 0.05273 |  0.00780  |    0.04493    |            0.45600             |
|   375    |     G      | 0.00910 |  0.00513  |      nan      |              nan               |
|   376    |     A      | 0.07544 |  0.00560  |    0.06984    |            0.70884             |
|   377    |     T      | 0.02420 |  0.00555  |      nan      |              nan               |
|   378    |     A      | 0.02727 |  0.00696  |    0.02031    |            0.20611             |
|   379    |     A      | 0.06519 |  0.00864  |    0.05654    |            0.57387             |
|   380    |     A      | 0.08375 |  0.00599  |    0.07776    |            0.78917             |
|   381    |     T      | 0.01208 |  0.00704  |      nan      |              nan               |
|   382    |     G      | 0.01040 |  0.00711  |      nan      |              nan               |
|   383    |     G      | 0.00601 |  0.00625  |      nan      |              nan               |
|   384    |     G      | 0.05085 |  0.04539  |      nan      |              nan               |
|   385    |     A      | 0.06746 |  0.01749  |    0.04997    |            0.50711             |
|   386    |     A      | 0.13524 |  0.00952  |    0.12572    |            1.27595             |
|   387    |     A      | 0.02860 |  0.00679  |    0.02180    |            0.22130             |
|   388    |     A      | 0.01408 |  0.00655  |    0.00753    |            0.07639             |
|   389    |     A      | 0.02026 |  0.00550  |    0.01476    |            0.14979             |
|   390    |     A      | 0.09606 |  0.00692  |    0.08914    |            0.90467             |
|   391    |     T      | 0.01166 |  0.00762  |      nan      |              nan               |
|   392    |     T      | 0.01030 |  0.00915  |      nan      |              nan               |
|   393    |     C      | 0.07057 |  0.01097  |    0.05960    |            0.60491             |
|   394    |     G      | 0.00890 |  0.00967  |      nan      |              nan               |
|   395    |     G      | 0.01033 |  0.00558  |      nan      |              nan               |
|   396    |     T      | 0.01113 |  0.00826  |      nan      |              nan               |
|   397    |     T      | 0.00833 |  0.00600  |      nan      |              nan               |
|   398    |     A      | 0.02294 |  0.00672  |    0.01622    |            0.16464             |
|   399    |     A      | 0.02816 |  0.00587  |    0.02229    |            0.22625             |
|   400    |     G      | 0.00573 |  0.00534  |      nan      |              nan               |
|   401    |     G      | 0.00700 |  0.00723  |      nan      |              nan               |
|   402    |     C      | 0.01074 |  0.00654  |    0.00420    |            0.04267             |
|   403    |     C      | 0.00745 |  0.00387  |    0.00358    |            0.03631             |
|   404    |     A      | 0.04198 |  0.01326  |    0.02872    |            0.29146             |
|   405    |     G      | 0.02268 |  0.01681  |      nan      |              nan               |
|   406    |     G      | 0.00852 |  0.00918  |      nan      |              nan               |
|   407    |     G      | 0.00493 |  0.00593  |      nan      |              nan               |
|   408    |     G      | 0.00590 |  0.00663  |      nan      |              nan               |
|   409    |     G      | 0.01098 |  0.00625  |      nan      |              nan               |
|   410    |     A      | 0.05165 |  0.00961  |    0.04204    |            0.42666             |
|   411    |     A      | 0.09027 |  0.00865  |    0.08161    |            0.82827             |
|   412    |     A      | 0.05575 |  0.00785  |    0.04790    |            0.48615             |
|   413    |     G      | 0.00990 |  0.00463  |      nan      |              nan               |
|   414    |     A      | 0.05174 |  0.00602  |    0.04571    |            0.46396             |
|   415    |     A      | 0.02870 |  0.00683  |    0.02187    |            0.22201             |
|   416    |     A      | 0.04681 |  0.00478  |    0.04204    |            0.42661             |
|   417    |     C      | 0.07714 |  0.00308  |    0.07406    |            0.75165             |
|   418    |     A      | 0.06657 |  0.00856  |    0.05801    |            0.58879             |
|   419    |     A      | 0.05340 |  0.00798  |    0.04542    |            0.46099             |
|   420    |     T      | 0.05430 |  0.01260  |      nan      |              nan               |
|   421    |     A      | 0.03857 |  0.00415  |    0.03442    |            0.34931             |
|   422    |     T      | 0.00793 |  0.00688  |      nan      |              nan               |
|   423    |     A      | 0.04472 |  0.00595  |    0.03877    |            0.39344             |
|   424    |     A      | 0.03825 |  0.00774  |    0.03052    |            0.30970             |
|   425    |     A      | 0.05204 |  0.00456  |    0.04747    |            0.48182             |
|   426    |     C      | 0.07317 |  0.00396  |    0.06921    |            0.70237             |
|   427    |     T      | 0.01280 |  0.01673  |      nan      |              nan               |
|   428    |     A      | 0.01726 |  0.00774  |    0.00952    |            0.09661             |
|   429    |     A      | 0.07523 |  0.00886  |    0.06637    |            0.67359             |
|   430    |     A      | 0.05556 |  0.00562  |    0.04994    |            0.50682             |
|   431    |     A      | 0.06229 |  0.00718  |    0.05511    |            0.55933             |
|   432    |     C      | 0.08559 |  0.00340  |    0.08219    |            0.83414             |
|   433    |     A      | 0.07490 |  0.00680  |    0.06811    |            0.69123             |
|   434    |     T      | 0.01440 |  0.00693  |      nan      |              nan               |
|   435    |     A      | 0.05131 |  0.00539  |    0.04593    |            0.46613             |
|   436    |     T      | 0.00832 |  0.00689  |      nan      |              nan               |
|   437    |     A      | 0.00000 |  0.00000  |    0.00000    |            0.03220             |
+----------+------------+---------+-----------+---------------+--------------------------------+
