# Supplementary material for: Short- and long-range interactions in the HIV-1 5′ UTR regulate genome dimerization and packaging
Source: Nat Struct Mol Biol. 2022 Mar 28;29(4):306–19. doi: 10.1038/s41594-022-00746-2 (PMC9010304; doi:10.1038/s41594-022-00746-2)
Supplement: Supplementary file 9 — Tables of DMS reactivities. [file 41594_2022_746_MOESM9_ESM.zip › DMS tables/DMS_Table_Mut_2G_DB_Capped_d.txt]

+----------------------------------------------------------------------------------------------+
|                                   DMS: Mut_2G_DB_Capped_d                                    |
+----------+------------+---------+-----------+---------------+--------------------------------+
| Position | Nucleotide | Treated | Untreated | Raw Reactivty | Winsor Normalised Reactivities |
+----------+------------+---------+-----------+---------------+--------------------------------+
|    1     |     G      |   nan   |    nan    |      nan      |              nan               |
|    2     |     G      |   nan   |    nan    |      nan      |              nan               |
|    3     |     T      |   nan   |    nan    |      nan      |              nan               |
|    4     |     C      |   nan   |    nan    |      nan      |              nan               |
|    5     |     T      |   nan   |    nan    |      nan      |              nan               |
|    6     |     C      |   nan   |    nan    |      nan      |              nan               |
|    7     |     T      |   nan   |    nan    |      nan      |              nan               |
|    8     |     C      |   nan   |    nan    |      nan      |              nan               |
|    9     |     T      |   nan   |    nan    |      nan      |              nan               |
|    10    |     G      |   nan   |    nan    |      nan      |              nan               |
|    11    |     G      |   nan   |    nan    |      nan      |              nan               |
|    12    |     T      |   nan   |    nan    |      nan      |              nan               |
|    13    |     T      |   nan   |    nan    |      nan      |              nan               |
|    14    |     A      |   nan   |    nan    |      nan      |              nan               |
|    15    |     G      |   nan   |    nan    |      nan      |              nan               |
|    16    |     A      |   nan   |    nan    |      nan      |              nan               |
|    17    |     C      |   nan   |    nan    |      nan      |              nan               |
|    18    |     C      |   nan   |    nan    |      nan      |              nan               |
|    19    |     A      | 0.00001 |  0.00002  |    -0.00001   |            0.02872             |
|    20    |     G      | 0.00413 |  0.00413  |      nan      |              nan               |
|    21    |     A      | 0.05348 |  0.00510  |    0.04838    |            0.51237             |
|    22    |     T      | 0.01044 |  0.00520  |      nan      |              nan               |
|    23    |     C      | 0.13062 |  0.01913  |    0.11148    |            1.18069             |
|    24    |     T      | 0.01365 |  0.00976  |      nan      |              nan               |
|    25    |     G      | 0.00391 |  0.00401  |      nan      |              nan               |
|    26    |     A      | 0.01422 |  0.00460  |    0.00962    |            0.10184             |
|    27    |     G      | 0.00495 |  0.00491  |      nan      |              nan               |
|    28    |     C      | 0.00564 |  0.00346  |    0.00218    |            0.02872             |
|    29    |     C      | 0.01179 |  0.00411  |    0.00768    |            0.08131             |
|    30    |     T      | 0.01848 |  0.00828  |      nan      |              nan               |
|    31    |     G      | 0.01089 |  0.00711  |      nan      |              nan               |
|    32    |     G      | 0.01050 |  0.00549  |      nan      |              nan               |
|    33    |     G      | 0.00523 |  0.00469  |      nan      |              nan               |
|    34    |     A      | 0.10211 |  0.00511  |    0.09700    |            1.02729             |
|    35    |     G      | 0.00711 |  0.00602  |      nan      |              nan               |
|    36    |     C      | 0.00640 |  0.00426  |    0.00214    |            0.02872             |
|    37    |     T      | 0.00616 |  0.00655  |      nan      |              nan               |
|    38    |     C      | 0.00832 |  0.00829  |    0.00003    |            0.02872             |
|    39    |     T      | 0.01110 |  0.00996  |      nan      |              nan               |
|    40    |     C      | 0.00540 |  0.00549  |    -0.00009   |            0.02872             |
|    41    |     T      | 0.00771 |  0.00947  |      nan      |              nan               |
|    42    |     G      | 0.00430 |  0.00583  |      nan      |              nan               |
|    43    |     G      | 0.00616 |  0.00644  |      nan      |              nan               |
|    44    |     C      | 0.00632 |  0.00509  |    0.00122    |            0.02872             |
|    45    |     T      | 0.00435 |  0.00549  |      nan      |              nan               |
|    46    |     A      | 0.00779 |  0.00457  |    0.00322    |            0.03408             |
|    47    |     A      | 0.01747 |  0.00552  |    0.01195    |            0.12653             |
|    48    |     C      | 0.00998 |  0.00735  |    0.00263    |            0.02872             |
|    49    |     T      | 0.00619 |  0.00726  |      nan      |              nan               |
|    50    |     A      | 0.01777 |  0.00577  |    0.01200    |            0.12711             |
|    51    |     G      | 0.00440 |  0.00516  |      nan      |              nan               |
|    52    |     G      | 0.00350 |  0.00381  |      nan      |              nan               |
|    53    |     G      | 0.00326 |  0.00380  |      nan      |              nan               |
|    54    |     A      | 0.02110 |  0.00635  |    0.01476    |            0.15630             |
|    55    |     A      | 0.02909 |  0.00574  |    0.02335    |            0.24728             |
|    56    |     C      | 0.00731 |  0.00490  |    0.00242    |            0.02872             |
|    57    |     C      | 0.00903 |  0.00762  |    0.00141    |            0.02872             |
|    58    |     C      | 0.05606 |  0.00460  |    0.05145    |            0.54490             |
|    59    |     A      | 0.03856 |  0.00644  |    0.03212    |            0.34019             |
|    60    |     C      | 0.02300 |  0.00525  |    0.01775    |            0.18801             |
|    61    |     T      | 0.00665 |  0.00726  |      nan      |              nan               |
|    62    |     G      | 0.00734 |  0.00772  |      nan      |              nan               |
|    63    |     C      | 0.01817 |  0.00796  |    0.01020    |            0.10807             |
|    64    |     T      | 0.00677 |  0.00833  |      nan      |              nan               |
|    65    |     T      | 0.00443 |  0.00487  |      nan      |              nan               |
|    66    |     A      | 0.10723 |  0.00425  |    0.10298    |            1.09063             |
|    67    |     A      | 0.05976 |  0.00629  |    0.05347    |            0.56630             |
|    68    |     G      | 0.00410 |  0.00451  |      nan      |              nan               |
|    69    |     C      | 0.00651 |  0.00363  |    0.00289    |            0.03056             |
|    70    |     C      | 0.00667 |  0.00637  |    0.00030    |            0.02872             |
|    71    |     T      | 0.00509 |  0.00756  |      nan      |              nan               |
|    72    |     C      | 0.01148 |  0.00299  |    0.00849    |            0.08989             |
|    73    |     A      | 0.00988 |  0.00717  |    0.00271    |            0.02872             |
|    74    |     A      | 0.06100 |  0.00606  |    0.05494    |            0.58182             |
|    75    |     T      | 0.02459 |  0.00447  |      nan      |              nan               |
|    76    |     A      | 0.02773 |  0.00538  |    0.02235    |            0.23670             |
|    77    |     A      | 0.07426 |  0.00669  |    0.06757    |            0.71563             |
|    78    |     A      | 0.06551 |  0.00687  |    0.05864    |            0.62107             |
|    79    |     G      | 0.00574 |  0.00674  |      nan      |              nan               |
|    80    |     C      | 0.04221 |  0.00638  |    0.03582    |            0.37938             |
|    81    |     T      | 0.01091 |  0.00908  |      nan      |              nan               |
|    82    |     T      | 0.00940 |  0.00854  |      nan      |              nan               |
|    83    |     G      | 0.00665 |  0.00662  |      nan      |              nan               |
|    84    |     C      | 0.07357 |  0.01143  |    0.06214    |            0.65812             |
|    85    |     C      | 0.04937 |  0.01137  |    0.03799    |            0.40236             |
|    86    |     T      | 0.00851 |  0.00858  |      nan      |              nan               |
|    87    |     T      | 0.00776 |  0.00816  |      nan      |              nan               |
|    88    |     G      | 0.00455 |  0.00429  |      nan      |              nan               |
|    89    |     A      | 0.03842 |  0.00669  |    0.03173    |            0.33600             |
|    90    |     G      | 0.00718 |  0.00765  |      nan      |              nan               |
|    91    |     T      | 0.01414 |  0.00588  |      nan      |              nan               |
|    92    |     G      | 0.00571 |  0.00678  |      nan      |              nan               |
|    93    |     C      | 0.00842 |  0.00624  |    0.00218    |            0.02872             |
|    94    |     T      | 0.00567 |  0.00701  |      nan      |              nan               |
|    95    |     C      | 0.05952 |  0.00715  |    0.05237    |            0.55464             |
|    96    |     A      | 0.02879 |  0.00854  |    0.02024    |            0.21441             |
|    97    |     A      | 0.03656 |  0.00858  |    0.02799    |            0.29639             |
|    98    |     A      | 0.03102 |  0.00686  |    0.02416    |            0.25587             |
|    99    |     G      | 0.00788 |  0.00696  |      nan      |              nan               |
|   100    |     T      | 0.01003 |  0.00491  |      nan      |              nan               |
|   101    |     A      | 0.01802 |  0.00508  |    0.01294    |            0.13708             |
|   102    |     G      | 0.00853 |  0.00774  |      nan      |              nan               |
|   103    |     T      | 0.01141 |  0.00902  |      nan      |              nan               |
|   104    |     G      | 0.00998 |  0.00818  |      nan      |              nan               |
|   105    |     T      | 0.01219 |  0.00743  |      nan      |              nan               |
|   106    |     G      | 0.01072 |  0.00915  |      nan      |              nan               |
|   107    |     T      | 0.01148 |  0.00739  |      nan      |              nan               |
|   108    |     G      | 0.00991 |  0.00686  |      nan      |              nan               |
|   109    |     C      | 0.02984 |  0.00747  |    0.02237    |            0.23689             |
|   110    |     C      | 0.02554 |  0.00801  |    0.01753    |            0.18570             |
|   111    |     C      | 0.03434 |  0.00991  |    0.02444    |            0.25882             |
|   112    |     G      | 0.01064 |  0.00886  |      nan      |              nan               |
|   113    |     T      | 0.00974 |  0.00658  |      nan      |              nan               |
|   114    |     C      | 0.03754 |  0.01280  |    0.02474    |            0.26205             |
|   115    |     T      | 0.01093 |  0.00946  |      nan      |              nan               |
|   116    |     G      | 0.01245 |  0.00706  |      nan      |              nan               |
|   117    |     T      | 0.01520 |  0.01109  |      nan      |              nan               |
|   118    |     T      | 0.01030 |  0.00809  |      nan      |              nan               |
|   119    |     G      | 0.01491 |  0.00959  |      nan      |              nan               |
|   120    |     T      | 0.01096 |  0.00784  |      nan      |              nan               |
|   121    |     G      | 0.00821 |  0.00596  |      nan      |              nan               |
|   122    |     T      | 0.00984 |  0.00723  |      nan      |              nan               |
|   123    |     G      | 0.00395 |  0.00390  |      nan      |              nan               |
|   124    |     A      | 0.09287 |  0.00584  |    0.08703    |            0.92168             |
|   125    |     C      | 0.01491 |  0.00696  |    0.00796    |            0.08428             |
|   126    |     T      | 0.00679 |  0.00668  |      nan      |              nan               |
|   127    |     C      | 0.00921 |  0.00744  |    0.00177    |            0.02872             |
|   128    |     T      | 0.00693 |  0.00856  |      nan      |              nan               |
|   129    |     G      | 0.00615 |  0.00690  |      nan      |              nan               |
|   130    |     G      | 0.00576 |  0.00635  |      nan      |              nan               |
|   131    |     T      | 0.00690 |  0.00574  |      nan      |              nan               |
|   132    |     A      | 0.05386 |  0.00657  |    0.04730    |            0.50090             |
|   133    |     A      | 0.13567 |  0.00727  |    0.12840    |            1.35989             |
|   134    |     C      | 0.02217 |  0.00777  |    0.01440    |            0.15246             |
|   135    |     T      | 0.00558 |  0.00688  |      nan      |              nan               |
|   136    |     A      | 0.01741 |  0.00833  |    0.00908    |            0.09617             |
|   137    |     G      | 0.00529 |  0.00459  |      nan      |              nan               |
|   138    |     A      | 0.01676 |  0.00684  |    0.00992    |            0.10510             |
|   139    |     G      | 0.00485 |  0.00507  |      nan      |              nan               |
|   140    |     A      | 0.03544 |  0.00510  |    0.03034    |            0.32132             |
|   141    |     T      | 0.00594 |  0.00660  |      nan      |              nan               |
|   142    |     C      | 0.01179 |  0.00521  |    0.00659    |            0.06974             |
|   143    |     C      | 0.00531 |  0.00483  |    0.00048    |            0.02872             |
|   144    |     C      | 0.00726 |  0.00766  |    -0.00040   |            0.02872             |
|   145    |     T      | 0.00804 |  0.00886  |      nan      |              nan               |
|   146    |     C      | 0.01576 |  0.00484  |    0.01092    |            0.11562             |
|   147    |     A      | 0.04810 |  0.00808  |    0.04002    |            0.42384             |
|   148    |     G      | 0.00371 |  0.00487  |      nan      |              nan               |
|   149    |     A      | 0.01191 |  0.00538  |    0.00653    |            0.06920             |
|   150    |     C      | 0.00439 |  0.00051  |    0.00389    |            0.04117             |
|   151    |     C      | 0.06786 |  0.00052  |    0.06735    |            0.71323             |
|   152    |     C      | 0.09663 |  0.01950  |    0.07713    |            0.81690             |
|   153    |     T      | 0.02181 |  0.03056  |      nan      |              nan               |
|   154    |     T      | 0.01663 |  0.01184  |      nan      |              nan               |
|   155    |     T      | 0.01130 |  0.00807  |      nan      |              nan               |
|   156    |     T      | 0.01023 |  0.00502  |      nan      |              nan               |
|   157    |     A      | 0.09214 |  0.00647  |    0.08568    |            0.90736             |
|   158    |     G      | 0.00295 |  0.00379  |      nan      |              nan               |
|   159    |     T      | 0.00487 |  0.00548  |      nan      |              nan               |
|   160    |     C      | 0.00821 |  0.00319  |    0.00502    |            0.05317             |
|   161    |     A      | 0.04946 |  0.00817  |    0.04129    |            0.43726             |
|   162    |     G      | 0.00652 |  0.00700  |      nan      |              nan               |
|   163    |     T      | 0.00916 |  0.00973  |      nan      |              nan               |
|   164    |     G      | 0.00666 |  0.00727  |      nan      |              nan               |
|   165    |     T      | 0.01678 |  0.00855  |      nan      |              nan               |
|   166    |     G      | 0.00619 |  0.00532  |      nan      |              nan               |
|   167    |     G      | 0.00563 |  0.00512  |      nan      |              nan               |
|   168    |     A      | 0.05161 |  0.01061  |    0.04100    |            0.43421             |
|   169    |     A      | 0.07220 |  0.00871  |    0.06349    |            0.67243             |
|   170    |     A      | 0.05260 |  0.00689  |    0.04571    |            0.48411             |
|   171    |     A      | 0.04808 |  0.00576  |    0.04232    |            0.44822             |
|   172    |     T      | 0.00517 |  0.00466  |      nan      |              nan               |
|   173    |     C      | 0.00638 |  0.00705  |    -0.00067   |            0.02872             |
|   174    |     T      | 0.00484 |  0.00685  |      nan      |              nan               |
|   175    |     C      | 0.00476 |  0.00561  |    -0.00085   |            0.02872             |
|   176    |     T      | 0.00714 |  0.00908  |      nan      |              nan               |
|   177    |     A      | 0.02903 |  0.00606  |    0.02297    |            0.24329             |
|   178    |     G      | 0.00712 |  0.00745  |      nan      |              nan               |
|   179    |     C      | 0.08483 |  0.00549  |    0.07934    |            0.84031             |
|   180    |     A      | 0.06541 |  0.00813  |    0.05728    |            0.60664             |
|   181    |     G      | 0.00961 |  0.00824  |      nan      |              nan               |
|   182    |     T      | 0.01026 |  0.00802  |      nan      |              nan               |
|   183    |     G      | 0.00726 |  0.00607  |      nan      |              nan               |
|   184    |     G      | 0.00558 |  0.00615  |      nan      |              nan               |
|   185    |     C      | 0.05024 |  0.00804  |    0.04220    |            0.44692             |
|   186    |     G      | 0.00760 |  0.00822  |      nan      |              nan               |
|   187    |     C      | 0.00727 |  0.00520  |    0.00207    |            0.02872             |
|   188    |     C      | 0.01162 |  0.00587  |    0.00575    |            0.06084             |
|   189    |     C      | 0.01691 |  0.00775  |    0.00916    |            0.09698             |
|   190    |     G      | 0.00586 |  0.00714  |      nan      |              nan               |
|   191    |     A      | 0.04417 |  0.00734  |    0.03683    |            0.39010             |
|   192    |     A      | 0.07609 |  0.00764  |    0.06845    |            0.72497             |
|   193    |     C      | 0.07927 |  0.00456  |    0.07470    |            0.79118             |
|   194    |     A      | 0.09206 |  0.00785  |    0.08422    |            0.89192             |
|   195    |     G      | 0.00482 |  0.00491  |      nan      |              nan               |
|   196    |     G      | 0.00445 |  0.00466  |      nan      |              nan               |
|   197    |     G      | 0.00349 |  0.00381  |      nan      |              nan               |
|   198    |     A      | 0.05777 |  0.00667  |    0.05110    |            0.54123             |
|   199    |     C      | 0.05424 |  0.01134  |    0.04290    |            0.45438             |
|   200    |     T      | 0.01055 |  0.00920  |      nan      |              nan               |
|   201    |     T      | 0.00982 |  0.00859  |      nan      |              nan               |
|   202    |     G      | 0.00956 |  0.00473  |      nan      |              nan               |
|   203    |     A      | 0.05185 |  0.00784  |    0.04401    |            0.46607             |
|   204    |     A      | 0.07198 |  0.00805  |    0.06392    |            0.67701             |
|   205    |     A      | 0.03992 |  0.00863  |    0.03130    |            0.33146             |
|   206    |     G      | 0.00481 |  0.00572  |      nan      |              nan               |
|   207    |     C      | 0.05901 |  0.00606  |    0.05295    |            0.56078             |
|   208    |     G      | 0.00923 |  0.00576  |      nan      |              nan               |
|   209    |     A      | 0.04399 |  0.00777  |    0.03622    |            0.38355             |
|   210    |     A      | 0.05130 |  0.00866  |    0.04264    |            0.45155             |
|   211    |     A      | 0.05364 |  0.00775  |    0.04590    |            0.48607             |
|   212    |     G      | 0.00628 |  0.00622  |      nan      |              nan               |
|   213    |     T      | 0.00828 |  0.00441  |      nan      |              nan               |
|   214    |     A      | 0.03233 |  0.00543  |    0.02690    |            0.28492             |
|   215    |     A      | 0.06849 |  0.00908  |    0.05941    |            0.62918             |
|   216    |     A      | 0.07738 |  0.00771  |    0.06966    |            0.73779             |
|   217    |     G      | 0.00602 |  0.00782  |      nan      |              nan               |
|   218    |     C      | 0.01241 |  0.00559  |    0.00682    |            0.07219             |
|   219    |     C      | 0.01041 |  0.00424  |    0.00617    |            0.06536             |
|   220    |     A      | 0.02803 |  0.00820  |    0.01983    |            0.21000             |
|   221    |     G      | 0.00678 |  0.00546  |      nan      |              nan               |
|   222    |     A      | 0.03484 |  0.00599  |    0.02885    |            0.30556             |
|   223    |     G      | 0.00624 |  0.00687  |      nan      |              nan               |
|   224    |     G      | 0.00333 |  0.00402  |      nan      |              nan               |
|   225    |     A      | 0.08640 |  0.00783  |    0.07856    |            0.83205             |
|   226    |     G      | 0.00615 |  0.00565  |      nan      |              nan               |
|   227    |     A      | 0.02086 |  0.00215  |    0.01871    |            0.19816             |
|   228    |     T      | 0.00736 |  0.00557  |      nan      |              nan               |
|   229    |     C      | 0.02650 |  0.01172  |    0.01478    |            0.15650             |
|   230    |     T      | 0.00859 |  0.00888  |      nan      |              nan               |
|   231    |     C      | 0.02256 |  0.01097  |    0.01159    |            0.12276             |
|   232    |     T      | 0.00779 |  0.00885  |      nan      |              nan               |
|   233    |     C      | 0.01877 |  0.00557  |    0.01320    |            0.13984             |
|   234    |     G      | 0.00362 |  0.00466  |      nan      |              nan               |
|   235    |     A      | 0.07672 |  0.00677  |    0.06995    |            0.74079             |
|   236    |     C      | 0.04232 |  0.00349  |    0.03883    |            0.41120             |
|   237    |     G      | 0.00736 |  0.00742  |      nan      |              nan               |
|   238    |     C      | 0.04474 |  0.00272  |    0.04202    |            0.44507             |
|   239    |     A      | 0.07598 |  0.00772  |    0.06827    |            0.72302             |
|   240    |     G      | 0.00877 |  0.00852  |      nan      |              nan               |
|   241    |     G      | 0.00458 |  0.00440  |      nan      |              nan               |
|   242    |     A      | 0.10297 |  0.00404  |    0.09893    |            1.04770             |
|   243    |     C      | 0.00858 |  0.00566  |    0.00292    |            0.03094             |
|   244    |     T      | 0.00692 |  0.00668  |      nan      |              nan               |
|   245    |     C      | 0.01037 |  0.00532  |    0.00505    |            0.05350             |
|   246    |     G      | 0.00761 |  0.00661  |      nan      |              nan               |
|   247    |     G      | 0.00806 |  0.00724  |      nan      |              nan               |
|   248    |     C      | 0.00855 |  0.00611  |    0.00244    |            0.02872             |
|   249    |     T      | 0.00745 |  0.00786  |      nan      |              nan               |
|   250    |     T      | 0.00490 |  0.00545  |      nan      |              nan               |
|   251    |     G      | 0.00190 |  0.00176  |      nan      |              nan               |
|   252    |     C      | 0.00689 |  0.00318  |    0.00372    |            0.03936             |
|   253    |     T      | 0.00648 |  0.00729  |      nan      |              nan               |
|   254    |     G      | 0.00253 |  0.00155  |      nan      |              nan               |
|   255    |     A      | 0.05316 |  0.00857  |    0.04460    |            0.47232             |
|   256    |     A      | 0.10426 |  0.00675  |    0.09750    |            1.03264             |
|   257    |     G      | 0.00224 |  0.00155  |      nan      |              nan               |
|   258    |     C      | 0.02301 |  0.00259  |    0.02042    |            0.21624             |
|   259    |     G      | 0.00238 |  0.00223  |      nan      |              nan               |
|   260    |     C      | 0.03209 |  0.00191  |    0.03018    |            0.31961             |
|   261    |     G      | 0.00402 |  0.00332  |      nan      |              nan               |
|   262    |     C      | 0.02172 |  0.00194  |    0.01978    |            0.20947             |
|   263    |     A      | 0.08663 |  0.00771  |    0.07892    |            0.83580             |
|   264    |     C      | 0.02137 |  0.00397  |    0.01740    |            0.18428             |
|   265    |     G      | 0.00554 |  0.00526  |      nan      |              nan               |
|   266    |     G      | 0.00221 |  0.00227  |      nan      |              nan               |
|   267    |     C      | 0.00707 |  0.00234  |    0.00473    |            0.05010             |
|   268    |     A      | 0.01874 |  0.00432  |    0.01442    |            0.15276             |
|   269    |     A      | 0.02843 |  0.00720  |    0.02123    |            0.22488             |
|   270    |     G      | 0.00769 |  0.00299  |      nan      |              nan               |
|   271    |     A      | 0.05507 |  0.00624  |    0.04882    |            0.51709             |
|   272    |     G      | 0.00966 |  0.00800  |      nan      |              nan               |
|   273    |     G      | 0.00643 |  0.00598  |      nan      |              nan               |
|   274    |     C      | 0.02501 |  0.00477  |    0.02024    |            0.21434             |
|   275    |     G      | 0.00318 |  0.00245  |      nan      |              nan               |
|   276    |     A      | 0.03657 |  0.00439  |    0.03218    |            0.34085             |
|   277    |     G      | 0.01186 |  0.00590  |      nan      |              nan               |
|   278    |     G      | 0.00702 |  0.00612  |      nan      |              nan               |
|   279    |     G      | 0.00789 |  0.00723  |      nan      |              nan               |
|   280    |     G      | 0.00678 |  0.00704  |      nan      |              nan               |
|   281    |     C      | 0.04537 |  0.00319  |    0.04218    |            0.44674             |
|   282    |     G      | 0.00730 |  0.00764  |      nan      |              nan               |
|   283    |     G      | 0.00507 |  0.00547  |      nan      |              nan               |
|   284    |     C      | 0.02122 |  0.00721  |    0.01401    |            0.14840             |
|   285    |     G      | 0.00433 |  0.00391  |      nan      |              nan               |
|   286    |     A      | 0.06531 |  0.00595  |    0.05937    |            0.62875             |
|   287    |     C      | 0.04507 |  0.00615  |    0.03893    |            0.41225             |
|   288    |     T      | 0.00988 |  0.00957  |      nan      |              nan               |
|   289    |     G      | 0.01002 |  0.00865  |      nan      |              nan               |
|   290    |     G      | 0.01131 |  0.00669  |      nan      |              nan               |
|   291    |     T      | 0.01277 |  0.00808  |      nan      |              nan               |
|   292    |     G      | 0.00502 |  0.00408  |      nan      |              nan               |
|   293    |     A      | 0.09100 |  0.00893  |    0.08208    |            0.86925             |
|   294    |     G      | 0.00750 |  0.00725  |      nan      |              nan               |
|   295    |     T      | 0.00618 |  0.00475  |      nan      |              nan               |
|   296    |     A      | 0.05872 |  0.00445  |    0.05427    |            0.57477             |
|   297    |     C      | 0.01942 |  0.00695  |    0.01247    |            0.13206             |
|   298    |     G      | 0.00945 |  0.00932  |      nan      |              nan               |
|   299    |     C      | 0.00985 |  0.00348  |    0.00638    |            0.06753             |
|   300    |     C      | 0.03488 |  0.02826  |    0.00662    |            0.07011             |
|   301    |     A      | 0.04610 |  0.02344  |    0.02266    |            0.23995             |
|   302    |     A      | 0.12081 |  0.01179  |    0.10901    |            1.15454             |
|   303    |     A      | 0.01224 |  0.00560  |    0.00665    |            0.07039             |
|   304    |     A      | 0.01992 |  0.00492  |    0.01500    |            0.15888             |
|   305    |     A      | 0.08036 |  0.01647  |    0.06389    |            0.67666             |
|   306    |     T      | 0.01279 |  0.01562  |      nan      |              nan               |
|   307    |     T      | 0.01094 |  0.00955  |      nan      |              nan               |
|   308    |     T      | 0.01022 |  0.00983  |      nan      |              nan               |
|   309    |     T      | 0.01146 |  0.01009  |      nan      |              nan               |
|   310    |     G      | 0.00682 |  0.00434  |      nan      |              nan               |
|   311    |     A      | 0.12300 |  0.00526  |    0.11774    |            1.24691             |
|   312    |     C      | 0.01308 |  0.00602  |    0.00705    |            0.07468             |
|   313    |     T      | 0.00439 |  0.00554  |      nan      |              nan               |
|   314    |     A      | 0.00879 |  0.00608  |    0.00271    |            0.02872             |
|   315    |     G      | 0.00352 |  0.00393  |      nan      |              nan               |
|   316    |     C      | 0.00946 |  0.00505  |    0.00441    |            0.04674             |
|   317    |     G      | 0.01004 |  0.00802  |      nan      |              nan               |
|   318    |     G      | 0.00949 |  0.00494  |      nan      |              nan               |
|   319    |     A      | 0.08967 |  0.00594  |    0.08372    |            0.88671             |
|   320    |     G      | 0.00940 |  0.00704  |      nan      |              nan               |
|   321    |     G      | 0.00482 |  0.00552  |      nan      |              nan               |
|   322    |     C      | 0.00442 |  0.00461  |    -0.00019   |            0.02872             |
|   323    |     T      | 0.00361 |  0.00469  |      nan      |              nan               |
|   324    |     A      | 0.01303 |  0.00668  |    0.00635    |            0.06722             |
|   325    |     G      | 0.00361 |  0.00413  |      nan      |              nan               |
|   326    |     A      | 0.09173 |  0.00739  |    0.08434    |            0.89322             |
|   327    |     A      | 0.10340 |  0.00657  |    0.09683    |            1.02548             |
|   328    |     G      | 0.00911 |  0.00700  |      nan      |              nan               |
|   329    |     G      | 0.00439 |  0.00422  |      nan      |              nan               |
|   330    |     A      | 0.08401 |  0.00727  |    0.07673    |            0.81268             |
|   331    |     G      | 0.00418 |  0.00452  |      nan      |              nan               |
|   332    |     A      | 0.05024 |  0.00707  |    0.04317    |            0.45720             |
|   333    |     G      | 0.00463 |  0.00463  |      nan      |              nan               |
|   334    |     A      | 0.04294 |  0.00662  |    0.03632    |            0.38468             |
|   335    |     G      | 0.00577 |  0.00519  |      nan      |              nan               |
|   336    |     A      | 0.07591 |  0.00609  |    0.06982    |            0.73944             |
|   337    |     T      | 0.00748 |  0.00522  |      nan      |              nan               |
|   338    |     G      | 0.00633 |  0.00604  |      nan      |              nan               |
|   339    |     G      | 0.00722 |  0.00771  |      nan      |              nan               |
|   340    |     G      | 0.00613 |  0.00681  |      nan      |              nan               |
|   341    |     T      | 0.00794 |  0.00776  |      nan      |              nan               |
|   342    |     G      | 0.00541 |  0.00549  |      nan      |              nan               |
|   343    |     C      | 0.04020 |  0.00868  |    0.03152    |            0.33386             |
|   344    |     G      | 0.00605 |  0.00619  |      nan      |              nan               |
|   345    |     A      | 0.12448 |  0.00765  |    0.11683    |            1.23731             |
|   346    |     G      | 0.00536 |  0.00525  |      nan      |              nan               |
|   347    |     A      | 0.02905 |  0.00473  |    0.02432    |            0.25761             |
|   348    |     G      | 0.00431 |  0.00516  |      nan      |              nan               |
|   349    |     C      | 0.04078 |  0.00790  |    0.03288    |            0.34823             |
|   350    |     G      | 0.00779 |  0.00694  |      nan      |              nan               |
|   351    |     T      | 0.00974 |  0.00849  |      nan      |              nan               |
|   352    |     C      | 0.04532 |  0.00757  |    0.03775    |            0.39978             |
|   353    |     G      | 0.00913 |  0.00970  |      nan      |              nan               |
|   354    |     G      | 0.00867 |  0.01024  |      nan      |              nan               |
|   355    |     T      | 0.00743 |  0.00566  |      nan      |              nan               |
|   356    |     A      | 0.09363 |  0.00642  |    0.08720    |            0.92356             |
|   357    |     T      | 0.01120 |  0.00940  |      nan      |              nan               |
|   358    |     T      | 0.00736 |  0.00551  |      nan      |              nan               |
|   359    |     A      | 0.06076 |  0.00580  |    0.05496    |            0.58210             |
|   360    |     A      | 0.06579 |  0.00785  |    0.05794    |            0.61366             |
|   361    |     G      | 0.00513 |  0.00516  |      nan      |              nan               |
|   362    |     C      | 0.04356 |  0.00630  |    0.03726    |            0.39463             |
|   363    |     G      | 0.02099 |  0.01467  |      nan      |              nan               |
|   364    |     G      | 0.00841 |  0.00786  |      nan      |              nan               |
|   365    |     G      | 0.00505 |  0.00804  |      nan      |              nan               |
|   366    |     G      | 0.00664 |  0.00843  |      nan      |              nan               |
|   367    |     G      | 0.00445 |  0.00468  |      nan      |              nan               |
|   368    |     A      | 0.07929 |  0.00568  |    0.07360    |            0.77949             |
|   369    |     G      | 0.00974 |  0.00610  |      nan      |              nan               |
|   370    |     A      | 0.05577 |  0.00724  |    0.04853    |            0.51397             |
|   371    |     A      | 0.09230 |  0.00618  |    0.08613    |            0.91214             |
|   372    |     T      | 0.01028 |  0.00810  |      nan      |              nan               |
|   373    |     T      | 0.00698 |  0.00565  |      nan      |              nan               |
|   374    |     A      | 0.05475 |  0.00753  |    0.04722    |            0.50015             |
|   375    |     G      | 0.00895 |  0.00516  |      nan      |              nan               |
|   376    |     A      | 0.07551 |  0.00541  |    0.07011    |            0.74249             |
|   377    |     T      | 0.02344 |  0.00529  |      nan      |              nan               |
|   378    |     A      | 0.02616 |  0.00702  |    0.01913    |            0.20264             |
|   379    |     A      | 0.06318 |  0.00788  |    0.05530    |            0.58565             |
|   380    |     A      | 0.08075 |  0.00572  |    0.07503    |            0.79461             |
|   381    |     T      | 0.01162 |  0.00706  |      nan      |              nan               |
|   382    |     G      | 0.01096 |  0.00728  |      nan      |              nan               |
|   383    |     G      | 0.00636 |  0.00645  |      nan      |              nan               |
|   384    |     G      | 0.05386 |  0.04735  |      nan      |              nan               |
|   385    |     A      | 0.06545 |  0.01679  |    0.04866    |            0.51534             |
|   386    |     A      | 0.12806 |  0.00910  |    0.11896    |            1.25988             |
|   387    |     A      | 0.02815 |  0.00684  |    0.02132    |            0.22575             |
|   388    |     A      | 0.01427 |  0.00651  |    0.00776    |            0.08214             |
|   389    |     A      | 0.02230 |  0.00593  |    0.01637    |            0.17339             |
|   390    |     A      | 0.09006 |  0.00671  |    0.08335    |            0.88274             |
|   391    |     T      | 0.01184 |  0.00808  |      nan      |              nan               |
|   392    |     T      | 0.01058 |  0.00927  |      nan      |              nan               |
|   393    |     C      | 0.06904 |  0.01123  |    0.05781    |            0.61224             |
|   394    |     G      | 0.00928 |  0.00983  |      nan      |              nan               |
|   395    |     G      | 0.00983 |  0.00554  |      nan      |              nan               |
|   396    |     T      | 0.01064 |  0.00821  |      nan      |              nan               |
|   397    |     T      | 0.00824 |  0.00600  |      nan      |              nan               |
|   398    |     A      | 0.02543 |  0.00651  |    0.01892    |            0.20040             |
|   399    |     A      | 0.03009 |  0.00564  |    0.02445    |            0.25889             |
|   400    |     G      | 0.00563 |  0.00479  |      nan      |              nan               |
|   401    |     G      | 0.00652 |  0.00659  |      nan      |              nan               |
|   402    |     C      | 0.01002 |  0.00651  |    0.00351    |            0.03713             |
|   403    |     C      | 0.00693 |  0.00387  |    0.00305    |            0.03232             |
|   404    |     A      | 0.03855 |  0.01268  |    0.02587    |            0.27397             |
|   405    |     G      | 0.02254 |  0.01672  |      nan      |              nan               |
|   406    |     G      | 0.00925 |  0.00945  |      nan      |              nan               |
|   407    |     G      | 0.00522 |  0.00607  |      nan      |              nan               |
|   408    |     G      | 0.00612 |  0.00658  |      nan      |              nan               |
|   409    |     G      | 0.01070 |  0.00613  |      nan      |              nan               |
|   410    |     A      | 0.04848 |  0.00976  |    0.03871    |            0.41001             |
|   411    |     A      | 0.08590 |  0.00847  |    0.07743    |            0.82007             |
|   412    |     A      | 0.05388 |  0.00760  |    0.04628    |            0.49015             |
|   413    |     G      | 0.01005 |  0.00498  |      nan      |              nan               |
|   414    |     A      | 0.05225 |  0.00624  |    0.04601    |            0.48731             |
|   415    |     A      | 0.02941 |  0.00598  |    0.02343    |            0.24817             |
|   416    |     A      | 0.04667 |  0.00496  |    0.04171    |            0.44172             |
|   417    |     C      | 0.07908 |  0.00330  |    0.07578    |            0.80258             |
|   418    |     A      | 0.06757 |  0.00844  |    0.05913    |            0.62627             |
|   419    |     A      | 0.05207 |  0.00762  |    0.04445    |            0.47072             |
|   420    |     T      | 0.05289 |  0.01294  |      nan      |              nan               |
|   421    |     A      | 0.03815 |  0.00425  |    0.03390    |            0.35904             |
|   422    |     T      | 0.00841 |  0.00716  |      nan      |              nan               |
|   423    |     A      | 0.04596 |  0.00607  |    0.03989    |            0.42245             |
|   424    |     A      | 0.04093 |  0.00733  |    0.03359    |            0.35580             |
|   425    |     A      | 0.05205 |  0.00454  |    0.04751    |            0.50321             |
|   426    |     C      | 0.07261 |  0.00394  |    0.06866    |            0.72718             |
|   427    |     T      | 0.01416 |  0.01846  |      nan      |              nan               |
|   428    |     A      | 0.01700 |  0.00808  |    0.00892    |            0.09449             |
|   429    |     A      | 0.07476 |  0.00843  |    0.06633    |            0.70245             |
|   430    |     A      | 0.05660 |  0.00547  |    0.05113    |            0.54147             |
|   431    |     A      | 0.06195 |  0.00656  |    0.05539    |            0.58657             |
|   432    |     C      | 0.08516 |  0.00334  |    0.08182    |            0.86649             |
|   433    |     A      | 0.07420 |  0.00733  |    0.06687    |            0.70819             |
|   434    |     T      | 0.01392 |  0.00679  |      nan      |              nan               |
|   435    |     A      | 0.05130 |  0.00559  |    0.04571    |            0.48412             |
|   436    |     T      | 0.00863 |  0.00664  |      nan      |              nan               |
|   437    |     A      | 0.00000 |  0.00000  |    0.00000    |            0.02872             |
+----------+------------+---------+-----------+---------------+--------------------------------+
