# Supplementary material for: Short- and long-range interactions in the HIV-1 5′ UTR regulate genome dimerization and packaging
Source: Nat Struct Mol Biol. 2022 Mar 28;29(4):306–19. doi: 10.1038/s41594-022-00746-2 (PMC9010304; doi:10.1038/s41594-022-00746-2)
Supplement: Supplementary file 9 — Tables of DMS reactivities. [file 41594_2022_746_MOESM9_ESM.zip › DMS tables/DMS_Table_Mut_1G_DB_Uncapped_m.txt]

+----------------------------------------------------------------------------------------------+
|                                  DMS: Mut_1G_DB_Uncapped_m                                   |
+----------+------------+---------+-----------+---------------+--------------------------------+
| Position | Nucleotide | Treated | Untreated | Raw Reactivty | Winsor Normalised Reactivities |
+----------+------------+---------+-----------+---------------+--------------------------------+
|    1     |     G      |   nan   |    nan    |      nan      |              nan               |
|    2     |     G      |   nan   |    nan    |      nan      |              nan               |
|    3     |     T      |   nan   |    nan    |      nan      |              nan               |
|    4     |     C      |   nan   |    nan    |      nan      |              nan               |
|    5     |     T      |   nan   |    nan    |      nan      |              nan               |
|    6     |     C      |   nan   |    nan    |      nan      |              nan               |
|    7     |     T      |   nan   |    nan    |      nan      |              nan               |
|    8     |     C      |   nan   |    nan    |      nan      |              nan               |
|    9     |     T      |   nan   |    nan    |      nan      |              nan               |
|    10    |     G      |   nan   |    nan    |      nan      |              nan               |
|    11    |     G      |   nan   |    nan    |      nan      |              nan               |
|    12    |     T      |   nan   |    nan    |      nan      |              nan               |
|    13    |     T      |   nan   |    nan    |      nan      |              nan               |
|    14    |     A      |   nan   |    nan    |      nan      |              nan               |
|    15    |     G      |   nan   |    nan    |      nan      |              nan               |
|    16    |     A      |   nan   |    nan    |      nan      |              nan               |
|    17    |     C      |   nan   |    nan    |      nan      |              nan               |
|    18    |     C      |   nan   |    nan    |      nan      |              nan               |
|    19    |     A      | 0.00001 |  0.00001  |    0.00000    |            0.04173             |
|    20    |     G      | 0.00424 |  0.00473  |      nan      |              nan               |
|    21    |     A      | 0.06493 |  0.00529  |    0.05964    |            0.59403             |
|    22    |     T      | 0.00973 |  0.00584  |      nan      |              nan               |
|    23    |     C      | 0.15399 |  0.01841  |    0.13558    |            1.35049             |
|    24    |     T      | 0.01381 |  0.01044  |      nan      |              nan               |
|    25    |     G      | 0.00344 |  0.00336  |      nan      |              nan               |
|    26    |     A      | 0.02004 |  0.00583  |    0.01421    |            0.14154             |
|    27    |     G      | 0.00495 |  0.00406  |      nan      |              nan               |
|    28    |     C      | 0.00664 |  0.00370  |    0.00294    |            0.04173             |
|    29    |     C      | 0.01696 |  0.00543  |    0.01154    |            0.11492             |
|    30    |     T      | 0.02002 |  0.01064  |      nan      |              nan               |
|    31    |     G      | 0.01167 |  0.00710  |      nan      |              nan               |
|    32    |     G      | 0.01120 |  0.00529  |      nan      |              nan               |
|    33    |     G      | 0.00586 |  0.00479  |      nan      |              nan               |
|    34    |     A      | 0.11998 |  0.00579  |    0.11420    |            1.13750             |
|    35    |     G      | 0.00728 |  0.00672  |      nan      |              nan               |
|    36    |     C      | 0.00754 |  0.00402  |    0.00353    |            0.04173             |
|    37    |     T      | 0.00607 |  0.00610  |      nan      |              nan               |
|    38    |     C      | 0.00822 |  0.00771  |    0.00050    |            0.04173             |
|    39    |     T      | 0.01042 |  0.00941  |      nan      |              nan               |
|    40    |     C      | 0.00629 |  0.00588  |    0.00040    |            0.04173             |
|    41    |     T      | 0.00691 |  0.00815  |      nan      |              nan               |
|    42    |     G      | 0.00391 |  0.00428  |      nan      |              nan               |
|    43    |     G      | 0.00559 |  0.00615  |      nan      |              nan               |
|    44    |     C      | 0.00645 |  0.00477  |    0.00168    |            0.04173             |
|    45    |     T      | 0.00377 |  0.00540  |      nan      |              nan               |
|    46    |     A      | 0.00922 |  0.00460  |    0.00462    |            0.04602             |
|    47    |     A      | 0.02301 |  0.00528  |    0.01773    |            0.17662             |
|    48    |     C      | 0.01339 |  0.00540  |    0.00799    |            0.07961             |
|    49    |     T      | 0.00532 |  0.00605  |      nan      |              nan               |
|    50    |     A      | 0.02540 |  0.00558  |    0.01982    |            0.19746             |
|    51    |     G      | 0.00400 |  0.00459  |      nan      |              nan               |
|    52    |     G      | 0.00346 |  0.00403  |      nan      |              nan               |
|    53    |     G      | 0.00298 |  0.00341  |      nan      |              nan               |
|    54    |     A      | 0.02675 |  0.00623  |    0.02052    |            0.20437             |
|    55    |     A      | 0.05979 |  0.00658  |    0.05320    |            0.52997             |
|    56    |     C      | 0.02864 |  0.00714  |    0.02150    |            0.21415             |
|    57    |     C      | 0.09109 |  0.01316  |    0.07794    |            0.77634             |
|    58    |     C      | 0.02968 |  0.01105  |    0.01863    |            0.18558             |
|    59    |     A      | 0.05462 |  0.00840  |    0.04621    |            0.46034             |
|    60    |     C      | 0.03094 |  0.00532  |    0.02562    |            0.25517             |
|    61    |     T      | 0.00895 |  0.00933  |      nan      |              nan               |
|    62    |     G      | 0.00710 |  0.00735  |      nan      |              nan               |
|    63    |     C      | 0.01897 |  0.00632  |    0.01265    |            0.12602             |
|    64    |     T      | 0.00823 |  0.00973  |      nan      |              nan               |
|    65    |     T      | 0.00515 |  0.00580  |      nan      |              nan               |
|    66    |     A      | 0.10120 |  0.00446  |    0.09674    |            0.96366             |
|    67    |     A      | 0.07652 |  0.00704  |    0.06948    |            0.69213             |
|    68    |     G      | 0.00516 |  0.00549  |      nan      |              nan               |
|    69    |     C      | 0.00657 |  0.00447  |    0.00209    |            0.04173             |
|    70    |     C      | 0.00715 |  0.00683  |    0.00031    |            0.04173             |
|    71    |     T      | 0.00641 |  0.00907  |      nan      |              nan               |
|    72    |     C      | 0.01492 |  0.00340  |    0.01153    |            0.11482             |
|    73    |     A      | 0.01232 |  0.00800  |    0.00432    |            0.04300             |
|    74    |     A      | 0.08572 |  0.00662  |    0.07910    |            0.78792             |
|    75    |     T      | 0.02616 |  0.00491  |      nan      |              nan               |
|    76    |     A      | 0.03493 |  0.00568  |    0.02925    |            0.29137             |
|    77    |     A      | 0.08948 |  0.00670  |    0.08279    |            0.82463             |
|    78    |     A      | 0.08180 |  0.00649  |    0.07532    |            0.75022             |
|    79    |     G      | 0.00653 |  0.00658  |      nan      |              nan               |
|    80    |     C      | 0.04531 |  0.00670  |    0.03861    |            0.38463             |
|    81    |     T      | 0.01096 |  0.01002  |      nan      |              nan               |
|    82    |     T      | 0.00935 |  0.00891  |      nan      |              nan               |
|    83    |     G      | 0.00525 |  0.00563  |      nan      |              nan               |
|    84    |     C      | 0.06588 |  0.00996  |    0.05592    |            0.55701             |
|    85    |     C      | 0.04388 |  0.01035  |    0.03353    |            0.33401             |
|    86    |     T      | 0.00858 |  0.00940  |      nan      |              nan               |
|    87    |     T      | 0.00800 |  0.00854  |      nan      |              nan               |
|    88    |     G      | 0.00613 |  0.00476  |      nan      |              nan               |
|    89    |     A      | 0.06524 |  0.00752  |    0.05771    |            0.57485             |
|    90    |     G      | 0.00750 |  0.00710  |      nan      |              nan               |
|    91    |     T      | 0.01220 |  0.00642  |      nan      |              nan               |
|    92    |     G      | 0.00763 |  0.00933  |      nan      |              nan               |
|    93    |     C      | 0.00799 |  0.00657  |    0.00142    |            0.04173             |
|    94    |     T      | 0.00567 |  0.00712  |      nan      |              nan               |
|    95    |     C      | 0.06607 |  0.00747  |    0.05860    |            0.58372             |
|    96    |     A      | 0.03650 |  0.00929  |    0.02721    |            0.27099             |
|    97    |     A      | 0.05476 |  0.00944  |    0.04532    |            0.45144             |
|    98    |     A      | 0.04625 |  0.00751  |    0.03874    |            0.38592             |
|    99    |     G      | 0.00915 |  0.00672  |      nan      |              nan               |
|   100    |     T      | 0.01451 |  0.00560  |      nan      |              nan               |
|   101    |     A      | 0.02807 |  0.00823  |    0.01984    |            0.19762             |
|   102    |     G      | 0.00956 |  0.00692  |      nan      |              nan               |
|   103    |     T      | 0.01294 |  0.00899  |      nan      |              nan               |
|   104    |     G      | 0.01028 |  0.00710  |      nan      |              nan               |
|   105    |     T      | 0.01318 |  0.00869  |      nan      |              nan               |
|   106    |     G      | 0.00832 |  0.00641  |      nan      |              nan               |
|   107    |     T      | 0.01150 |  0.00902  |      nan      |              nan               |
|   108    |     G      | 0.00865 |  0.00601  |      nan      |              nan               |
|   109    |     C      | 0.02816 |  0.00841  |    0.01975    |            0.19671             |
|   110    |     C      | 0.02844 |  0.00815  |    0.02029    |            0.20211             |
|   111    |     C      | 0.04274 |  0.00906  |    0.03368    |            0.33553             |
|   112    |     G      | 0.01060 |  0.00871  |      nan      |              nan               |
|   113    |     T      | 0.00878 |  0.00650  |      nan      |              nan               |
|   114    |     C      | 0.03992 |  0.01054  |    0.02938    |            0.29265             |
|   115    |     T      | 0.01132 |  0.00934  |      nan      |              nan               |
|   116    |     G      | 0.01150 |  0.00694  |      nan      |              nan               |
|   117    |     T      | 0.01528 |  0.01171  |      nan      |              nan               |
|   118    |     T      | 0.01085 |  0.00889  |      nan      |              nan               |
|   119    |     G      | 0.01283 |  0.00805  |      nan      |              nan               |
|   120    |     T      | 0.01113 |  0.00830  |      nan      |              nan               |
|   121    |     G      | 0.00696 |  0.00414  |      nan      |              nan               |
|   122    |     T      | 0.01004 |  0.00844  |      nan      |              nan               |
|   123    |     G      | 0.00319 |  0.00322  |      nan      |              nan               |
|   124    |     A      | 0.11798 |  0.00707  |    0.11091    |            1.10473             |
|   125    |     C      | 0.01612 |  0.00628  |    0.00984    |            0.09800             |
|   126    |     T      | 0.00820 |  0.00821  |      nan      |              nan               |
|   127    |     C      | 0.00976 |  0.00624  |    0.00352    |            0.04173             |
|   128    |     T      | 0.00797 |  0.01024  |      nan      |              nan               |
|   129    |     G      | 0.00746 |  0.00952  |      nan      |              nan               |
|   130    |     G      | 0.00666 |  0.00756  |      nan      |              nan               |
|   131    |     T      | 0.00730 |  0.00618  |      nan      |              nan               |
|   132    |     A      | 0.06251 |  0.00710  |    0.05542    |            0.55202             |
|   133    |     A      | 0.16941 |  0.00684  |    0.16257    |            1.61936             |
|   134    |     C      | 0.02234 |  0.00738  |    0.01496    |            0.14900             |
|   135    |     T      | 0.00716 |  0.01043  |      nan      |              nan               |
|   136    |     A      | 0.01822 |  0.00926  |    0.00895    |            0.08918             |
|   137    |     G      | 0.00593 |  0.00468  |      nan      |              nan               |
|   138    |     A      | 0.01943 |  0.00695  |    0.01247    |            0.12426             |
|   139    |     G      | 0.00460 |  0.00514  |      nan      |              nan               |
|   140    |     A      | 0.04724 |  0.00563  |    0.04161    |            0.41451             |
|   141    |     T      | 0.00624 |  0.00695  |      nan      |              nan               |
|   142    |     C      | 0.01312 |  0.00546  |    0.00766    |            0.07630             |
|   143    |     C      | 0.00565 |  0.00521  |    0.00044    |            0.04173             |
|   144    |     C      | 0.00809 |  0.00800  |    0.00009    |            0.04173             |
|   145    |     T      | 0.00854 |  0.00981  |      nan      |              nan               |
|   146    |     C      | 0.01704 |  0.00514  |    0.01191    |            0.11860             |
|   147    |     A      | 0.05176 |  0.00869  |    0.04307    |            0.42898             |
|   148    |     G      | 0.00359 |  0.00490  |      nan      |              nan               |
|   149    |     A      | 0.01526 |  0.00583  |    0.00943    |            0.09394             |
|   150    |     C      | 0.00737 |  0.00049  |    0.00688    |            0.06854             |
|   151    |     C      | 0.09219 |  0.00056  |    0.09163    |            0.91271             |
|   152    |     C      | 0.10929 |  0.01724  |    0.09205    |            0.91694             |
|   153    |     T      | 0.02042 |  0.02964  |      nan      |              nan               |
|   154    |     T      | 0.01631 |  0.01289  |      nan      |              nan               |
|   155    |     T      | 0.01135 |  0.00882  |      nan      |              nan               |
|   156    |     T      | 0.00909 |  0.00551  |      nan      |              nan               |
|   157    |     A      | 0.10337 |  0.00755  |    0.09582    |            0.95445             |
|   158    |     G      | 0.00225 |  0.00275  |      nan      |              nan               |
|   159    |     T      | 0.00442 |  0.00569  |      nan      |              nan               |
|   160    |     C      | 0.00839 |  0.00284  |    0.00554    |            0.05521             |
|   161    |     A      | 0.05833 |  0.00881  |    0.04951    |            0.49321             |
|   162    |     G      | 0.00576 |  0.00731  |      nan      |              nan               |
|   163    |     T      | 0.00963 |  0.00919  |      nan      |              nan               |
|   164    |     G      | 0.00671 |  0.00729  |      nan      |              nan               |
|   165    |     T      | 0.01629 |  0.00905  |      nan      |              nan               |
|   166    |     G      | 0.00612 |  0.00500  |      nan      |              nan               |
|   167    |     G      | 0.00618 |  0.00558  |      nan      |              nan               |
|   168    |     A      | 0.05826 |  0.01080  |    0.04746    |            0.47278             |
|   169    |     A      | 0.08083 |  0.00871  |    0.07212    |            0.71844             |
|   170    |     A      | 0.06351 |  0.00689  |    0.05661    |            0.56393             |
|   171    |     A      | 0.05593 |  0.00790  |    0.04803    |            0.47841             |
|   172    |     T      | 0.00664 |  0.00703  |      nan      |              nan               |
|   173    |     C      | 0.00510 |  0.00597  |    -0.00087   |            0.04173             |
|   174    |     T      | 0.00425 |  0.00802  |      nan      |              nan               |
|   175    |     C      | 0.00427 |  0.00470  |    -0.00043   |            0.04173             |
|   176    |     T      | 0.00754 |  0.01061  |      nan      |              nan               |
|   177    |     A      | 0.03143 |  0.01079  |    0.02064    |            0.20556             |
|   178    |     G      | 0.00820 |  0.00886  |      nan      |              nan               |
|   179    |     C      | 0.08561 |  0.00418  |    0.08142    |            0.81104             |
|   180    |     A      | 0.06783 |  0.01162  |    0.05621    |            0.55989             |
|   181    |     G      | 0.00759 |  0.00604  |      nan      |              nan               |
|   182    |     T      | 0.01140 |  0.00949  |      nan      |              nan               |
|   183    |     G      | 0.00716 |  0.00609  |      nan      |              nan               |
|   184    |     G      | 0.00632 |  0.00662  |      nan      |              nan               |
|   185    |     C      | 0.05139 |  0.00736  |    0.04403    |            0.43857             |
|   186    |     G      | 0.00798 |  0.00849  |      nan      |              nan               |
|   187    |     C      | 0.00700 |  0.00556  |    0.00145    |            0.04173             |
|   188    |     C      | 0.01483 |  0.00735  |    0.00748    |            0.07448             |
|   189    |     C      | 0.01999 |  0.00872  |    0.01127    |            0.11225             |
|   190    |     G      | 0.00698 |  0.00832  |      nan      |              nan               |
|   191    |     A      | 0.04880 |  0.00805  |    0.04075    |            0.40588             |
|   192    |     A      | 0.09072 |  0.01060  |    0.08012    |            0.79812             |
|   193    |     C      | 0.08512 |  0.00437  |    0.08075    |            0.80439             |
|   194    |     A      | 0.11226 |  0.01048  |    0.10178    |            1.01381             |
|   195    |     G      | 0.00757 |  0.00800  |      nan      |              nan               |
|   196    |     G      | 0.00646 |  0.00758  |      nan      |              nan               |
|   197    |     G      | 0.00461 |  0.00538  |      nan      |              nan               |
|   198    |     A      | 0.06892 |  0.00870  |    0.06022    |            0.59989             |
|   199    |     C      | 0.05913 |  0.00997  |    0.04916    |            0.48969             |
|   200    |     T      | 0.01265 |  0.01133  |      nan      |              nan               |
|   201    |     T      | 0.00994 |  0.00903  |      nan      |              nan               |
|   202    |     G      | 0.00922 |  0.00414  |      nan      |              nan               |
|   203    |     A      | 0.06164 |  0.00978  |    0.05186    |            0.51661             |
|   204    |     A      | 0.07918 |  0.00916  |    0.07002    |            0.69749             |
|   205    |     A      | 0.04079 |  0.00934  |    0.03145    |            0.31328             |
|   206    |     G      | 0.00293 |  0.00347  |      nan      |              nan               |
|   207    |     C      | 0.05183 |  0.00422  |    0.04761    |            0.47422             |
|   208    |     G      | 0.00862 |  0.00534  |      nan      |              nan               |
|   209    |     A      | 0.05932 |  0.01347  |    0.04584    |            0.45666             |
|   210    |     A      | 0.06634 |  0.01051  |    0.05583    |            0.55613             |
|   211    |     A      | 0.04894 |  0.00800  |    0.04094    |            0.40780             |
|   212    |     G      | 0.00421 |  0.00352  |      nan      |              nan               |
|   213    |     T      | 0.00788 |  0.00605  |      nan      |              nan               |
|   214    |     A      | 0.03536 |  0.00851  |    0.02685    |            0.26740             |
|   215    |     A      | 0.06171 |  0.00735  |    0.05436    |            0.54143             |
|   216    |     A      | 0.06181 |  0.00592  |    0.05590    |            0.55678             |
|   217    |     G      | 0.00364 |  0.00401  |      nan      |              nan               |
|   218    |     C      | 0.00661 |  0.00431  |    0.00230    |            0.04173             |
|   219    |     C      | 0.00867 |  0.00564  |    0.00304    |            0.04173             |
|   220    |     A      | 0.04454 |  0.01090  |    0.03364    |            0.33511             |
|   221    |     G      | 0.00781 |  0.00498  |      nan      |              nan               |
|   222    |     A      | 0.03184 |  0.00623  |    0.02561    |            0.25513             |
|   223    |     G      | 0.00774 |  0.00744  |      nan      |              nan               |
|   224    |     G      | 0.00274 |  0.00300  |      nan      |              nan               |
|   225    |     A      | 0.08799 |  0.00734  |    0.08065    |            0.80339             |
|   226    |     G      | 0.00467 |  0.00379  |      nan      |              nan               |
|   227    |     A      | 0.03505 |  0.00526  |    0.02979    |            0.29672             |
|   228    |     T      | 0.00837 |  0.00667  |      nan      |              nan               |
|   229    |     C      | 0.03843 |  0.01411  |    0.02432    |            0.24229             |
|   230    |     T      | 0.00939 |  0.00974  |      nan      |              nan               |
|   231    |     C      | 0.03028 |  0.01556  |    0.01472    |            0.14664             |
|   232    |     T      | 0.00793 |  0.00926  |      nan      |              nan               |
|   233    |     C      | 0.03924 |  0.01221  |    0.02703    |            0.26925             |
|   234    |     G      | 0.00432 |  0.00551  |      nan      |              nan               |
|   235    |     A      | 0.07508 |  0.00550  |    0.06958    |            0.69313             |
|   236    |     C      | 0.06175 |  0.01030  |    0.05145    |            0.51251             |
|   237    |     G      | 0.00941 |  0.01018  |      nan      |              nan               |
|   238    |     C      | 0.07924 |  0.00752  |    0.07172    |            0.71439             |
|   239    |     A      | 0.06850 |  0.00939  |    0.05911    |            0.58882             |
|   240    |     G      | 0.00638 |  0.00643  |      nan      |              nan               |
|   241    |     G      | 0.00363 |  0.00366  |      nan      |              nan               |
|   242    |     A      | 0.10340 |  0.00964  |    0.09377    |            0.93401             |
|   243    |     C      | 0.01375 |  0.00722  |    0.00653    |            0.06506             |
|   244    |     T      | 0.00872 |  0.00856  |      nan      |              nan               |
|   245    |     C      | 0.02935 |  0.00839  |    0.02096    |            0.20873             |
|   246    |     G      | 0.00957 |  0.00824  |      nan      |              nan               |
|   247    |     G      | 0.00466 |  0.00440  |      nan      |              nan               |
|   248    |     C      | 0.01318 |  0.00738  |    0.00580    |            0.05776             |
|   249    |     T      | 0.01522 |  0.01614  |      nan      |              nan               |
|   250    |     T      | 0.01452 |  0.01483  |      nan      |              nan               |
|   251    |     G      | 0.01379 |  0.01475  |      nan      |              nan               |
|   252    |     C      | 0.03399 |  0.01339  |    0.02060    |            0.20520             |
|   253    |     T      | 0.01030 |  0.01219  |      nan      |              nan               |
|   254    |     G      | 0.00792 |  0.00747  |      nan      |              nan               |
|   255    |     A      | 0.05506 |  0.00664  |    0.04842    |            0.48236             |
|   256    |     A      | 0.09902 |  0.01129  |    0.08773    |            0.87388             |
|   257    |     G      | 0.01150 |  0.01262  |      nan      |              nan               |
|   258    |     C      | 0.04952 |  0.01433  |    0.03518    |            0.35044             |
|   259    |     G      | 0.01383 |  0.01521  |      nan      |              nan               |
|   260    |     C      | 0.06325 |  0.01314  |    0.05011    |            0.49916             |
|   261    |     G      | 0.01940 |  0.02180  |      nan      |              nan               |
|   262    |     C      | 0.04913 |  0.00949  |    0.03964    |            0.39482             |
|   263    |     A      | 0.03299 |  0.00845  |    0.02454    |            0.24439             |
|   264    |     C      | 0.05244 |  0.01338  |    0.03907    |            0.38915             |
|   265    |     G      | 0.01025 |  0.01219  |      nan      |              nan               |
|   266    |     G      | 0.01401 |  0.01850  |      nan      |              nan               |
|   267    |     C      | 0.02706 |  0.00895  |    0.01812    |            0.18047             |
|   268    |     A      | 0.04750 |  0.01822  |    0.02928    |            0.29168             |
|   269    |     A      | 0.06786 |  0.01542  |    0.05244    |            0.52239             |
|   270    |     G      | 0.01032 |  0.00534  |      nan      |              nan               |
|   271    |     A      | 0.06073 |  0.00602  |    0.05470    |            0.54490             |
|   272    |     G      | 0.00697 |  0.00647  |      nan      |              nan               |
|   273    |     G      | 0.00480 |  0.00492  |      nan      |              nan               |
|   274    |     C      | 0.06874 |  0.00804  |    0.06070    |            0.60459             |
|   275    |     G      | 0.01141 |  0.01010  |      nan      |              nan               |
|   276    |     A      | 0.11366 |  0.01490  |    0.09875    |            0.98370             |
|   277    |     G      | 0.02031 |  0.01466  |      nan      |              nan               |
|   278    |     G      | 0.00747 |  0.00608  |      nan      |              nan               |
|   279    |     G      | 0.00688 |  0.00653  |      nan      |              nan               |
|   280    |     G      | 0.00563 |  0.00607  |      nan      |              nan               |
|   281    |     C      | 0.04175 |  0.00308  |    0.03867    |            0.38521             |
|   282    |     G      | 0.00752 |  0.00740  |      nan      |              nan               |
|   283    |     G      | 0.00426 |  0.00436  |      nan      |              nan               |
|   284    |     C      | 0.02657 |  0.00772  |    0.01885    |            0.18778             |
|   285    |     G      | 0.00692 |  0.00546  |      nan      |              nan               |
|   286    |     A      | 0.06190 |  0.00600  |    0.05589    |            0.55676             |
|   287    |     C      | 0.03469 |  0.00532  |    0.02937    |            0.29254             |
|   288    |     T      | 0.01006 |  0.01153  |      nan      |              nan               |
|   289    |     G      | 0.01286 |  0.00960  |      nan      |              nan               |
|   290    |     G      | 0.01305 |  0.00719  |      nan      |              nan               |
|   291    |     T      | 0.01168 |  0.00703  |      nan      |              nan               |
|   292    |     G      | 0.00561 |  0.00416  |      nan      |              nan               |
|   293    |     A      | 0.09451 |  0.00802  |    0.08649    |            0.86152             |
|   294    |     G      | 0.00589 |  0.00578  |      nan      |              nan               |
|   295    |     T      | 0.00529 |  0.00410  |      nan      |              nan               |
|   296    |     A      | 0.06476 |  0.00573  |    0.05903    |            0.58798             |
|   297    |     C      | 0.02128 |  0.00645  |    0.01484    |            0.14777             |
|   298    |     G      | 0.00791 |  0.00725  |      nan      |              nan               |
|   299    |     C      | 0.00949 |  0.00311  |    0.00639    |            0.06362             |
|   300    |     C      | 0.03441 |  0.03022  |    0.00419    |            0.04173             |
|   301    |     A      | 0.05358 |  0.02689  |    0.02669    |            0.26591             |
|   302    |     A      | 0.13517 |  0.01168  |    0.12349    |            1.23010             |
|   303    |     A      | 0.01348 |  0.00563  |    0.00785    |            0.07823             |
|   304    |     A      | 0.02196 |  0.00460  |    0.01736    |            0.17291             |
|   305    |     A      | 0.08856 |  0.01576  |    0.07279    |            0.72510             |
|   306    |     T      | 0.01268 |  0.01509  |      nan      |              nan               |
|   307    |     T      | 0.01048 |  0.00957  |      nan      |              nan               |
|   308    |     T      | 0.00971 |  0.00919  |      nan      |              nan               |
|   309    |     T      | 0.01073 |  0.01002  |      nan      |              nan               |
|   310    |     G      | 0.00666 |  0.00466  |      nan      |              nan               |
|   311    |     A      | 0.13048 |  0.00629  |    0.12419    |            1.23710             |
|   312    |     C      | 0.01767 |  0.00647  |    0.01119    |            0.11150             |
|   313    |     T      | 0.00821 |  0.00800  |      nan      |              nan               |
|   314    |     A      | 0.01030 |  0.00645  |    0.00384    |            0.04173             |
|   315    |     G      | 0.00428 |  0.00456  |      nan      |              nan               |
|   316    |     C      | 0.01665 |  0.00529  |    0.01136    |            0.11317             |
|   317    |     G      | 0.01140 |  0.00829  |      nan      |              nan               |
|   318    |     G      | 0.00933 |  0.00502  |      nan      |              nan               |
|   319    |     A      | 0.09717 |  0.00650  |    0.09067    |            0.90317             |
|   320    |     G      | 0.00907 |  0.00673  |      nan      |              nan               |
|   321    |     G      | 0.00555 |  0.00624  |      nan      |              nan               |
|   322    |     C      | 0.00602 |  0.00489  |    0.00113    |            0.04173             |
|   323    |     T      | 0.00457 |  0.00599  |      nan      |              nan               |
|   324    |     A      | 0.02175 |  0.00937  |    0.01238    |            0.12330             |
|   325    |     G      | 0.00446 |  0.00453  |      nan      |              nan               |
|   326    |     A      | 0.09241 |  0.00763  |    0.08478    |            0.84445             |
|   327    |     A      | 0.10817 |  0.00723  |    0.10094    |            1.00543             |
|   328    |     G      | 0.00950 |  0.00670  |      nan      |              nan               |
|   329    |     G      | 0.00482 |  0.00402  |      nan      |              nan               |
|   330    |     A      | 0.09900 |  0.00805  |    0.09095    |            0.90598             |
|   331    |     G      | 0.00421 |  0.00413  |      nan      |              nan               |
|   332    |     A      | 0.07020 |  0.00743  |    0.06276    |            0.62517             |
|   333    |     G      | 0.00421 |  0.00467  |      nan      |              nan               |
|   334    |     A      | 0.05975 |  0.00702  |    0.05272    |            0.52515             |
|   335    |     G      | 0.00581 |  0.00467  |      nan      |              nan               |
|   336    |     A      | 0.10068 |  0.00612  |    0.09456    |            0.94194             |
|   337    |     T      | 0.00855 |  0.00572  |      nan      |              nan               |
|   338    |     G      | 0.00688 |  0.00592  |      nan      |              nan               |
|   339    |     G      | 0.00732 |  0.00771  |      nan      |              nan               |
|   340    |     G      | 0.00612 |  0.00629  |      nan      |              nan               |
|   341    |     T      | 0.00822 |  0.00831  |      nan      |              nan               |
|   342    |     G      | 0.00516 |  0.00522  |      nan      |              nan               |
|   343    |     C      | 0.04380 |  0.00890  |    0.03490    |            0.34766             |
|   344    |     G      | 0.00608 |  0.00556  |      nan      |              nan               |
|   345    |     A      | 0.13456 |  0.00851  |    0.12605    |            1.25555             |
|   346    |     G      | 0.00553 |  0.00512  |      nan      |              nan               |
|   347    |     A      | 0.03249 |  0.00465  |    0.02785    |            0.27737             |
|   348    |     G      | 0.00405 |  0.00468  |      nan      |              nan               |
|   349    |     C      | 0.04370 |  0.00739  |    0.03631    |            0.36171             |
|   350    |     G      | 0.00846 |  0.00695  |      nan      |              nan               |
|   351    |     T      | 0.01078 |  0.00900  |      nan      |              nan               |
|   352    |     C      | 0.05048 |  0.00868  |    0.04180    |            0.41640             |
|   353    |     G      | 0.01005 |  0.00989  |      nan      |              nan               |
|   354    |     G      | 0.00819 |  0.00959  |      nan      |              nan               |
|   355    |     T      | 0.00697 |  0.00620  |      nan      |              nan               |
|   356    |     A      | 0.11529 |  0.00713  |    0.10816    |            1.07739             |
|   357    |     T      | 0.01015 |  0.00926  |      nan      |              nan               |
|   358    |     T      | 0.00611 |  0.00512  |      nan      |              nan               |
|   359    |     A      | 0.04657 |  0.00633  |    0.04024    |            0.40082             |
|   360    |     A      | 0.04721 |  0.00772  |    0.03949    |            0.39333             |
|   361    |     G      | 0.00503 |  0.00522  |      nan      |              nan               |
|   362    |     C      | 0.03489 |  0.00689  |    0.02799    |            0.27885             |
|   363    |     G      | 0.02115 |  0.01564  |      nan      |              nan               |
|   364    |     G      | 0.00829 |  0.00768  |      nan      |              nan               |
|   365    |     G      | 0.00604 |  0.01001  |      nan      |              nan               |
|   366    |     G      | 0.00653 |  0.00826  |      nan      |              nan               |
|   367    |     G      | 0.00488 |  0.00530  |      nan      |              nan               |
|   368    |     A      | 0.10533 |  0.00684  |    0.09849    |            0.98108             |
|   369    |     G      | 0.01050 |  0.00613  |      nan      |              nan               |
|   370    |     A      | 0.05766 |  0.00749  |    0.05017    |            0.49975             |
|   371    |     A      | 0.10101 |  0.00606  |    0.09495    |            0.94583             |
|   372    |     T      | 0.00972 |  0.00844  |      nan      |              nan               |
|   373    |     T      | 0.00654 |  0.00582  |      nan      |              nan               |
|   374    |     A      | 0.05380 |  0.00903  |    0.04477    |            0.44597             |
|   375    |     G      | 0.00902 |  0.00544  |      nan      |              nan               |
|   376    |     A      | 0.07888 |  0.00573  |    0.07315    |            0.72867             |
|   377    |     T      | 0.02332 |  0.00627  |      nan      |              nan               |
|   378    |     A      | 0.03039 |  0.00739  |    0.02300    |            0.22914             |
|   379    |     A      | 0.06529 |  0.00793  |    0.05736    |            0.57132             |
|   380    |     A      | 0.08976 |  0.00612  |    0.08364    |            0.83313             |
|   381    |     T      | 0.01288 |  0.00679  |      nan      |              nan               |
|   382    |     G      | 0.01154 |  0.00771  |      nan      |              nan               |
|   383    |     G      | 0.00662 |  0.00775  |      nan      |              nan               |
|   384    |     G      | 0.05520 |  0.04770  |      nan      |              nan               |
|   385    |     A      | 0.06986 |  0.01629  |    0.05358    |            0.53368             |
|   386    |     A      | 0.14558 |  0.00930  |    0.13628    |            1.35751             |
|   387    |     A      | 0.03080 |  0.00664  |    0.02416    |            0.24071             |
|   388    |     A      | 0.01470 |  0.00646  |    0.00825    |            0.08217             |
|   389    |     A      | 0.02244 |  0.00549  |    0.01695    |            0.16880             |
|   390    |     A      | 0.09927 |  0.00717  |    0.09210    |            0.91744             |
|   391    |     T      | 0.01169 |  0.00808  |      nan      |              nan               |
|   392    |     T      | 0.01071 |  0.00958  |      nan      |              nan               |
|   393    |     C      | 0.07523 |  0.01054  |    0.06469    |            0.64433             |
|   394    |     G      | 0.00984 |  0.00938  |      nan      |              nan               |
|   395    |     G      | 0.00991 |  0.00541  |      nan      |              nan               |
|   396    |     T      | 0.01096 |  0.00851  |      nan      |              nan               |
|   397    |     T      | 0.00764 |  0.00579  |      nan      |              nan               |
|   398    |     A      | 0.03079 |  0.00695  |    0.02384    |            0.23751             |
|   399    |     A      | 0.03972 |  0.00619  |    0.03353    |            0.33396             |
|   400    |     G      | 0.00586 |  0.00521  |      nan      |              nan               |
|   401    |     G      | 0.00632 |  0.00673  |      nan      |              nan               |
|   402    |     C      | 0.01236 |  0.00675  |    0.00560    |            0.05582             |
|   403    |     C      | 0.00667 |  0.00422  |    0.00245    |            0.04173             |
|   404    |     A      | 0.03645 |  0.01360  |    0.02284    |            0.22756             |
|   405    |     G      | 0.02280 |  0.01641  |      nan      |              nan               |
|   406    |     G      | 0.01182 |  0.01189  |      nan      |              nan               |
|   407    |     G      | 0.00538 |  0.00627  |      nan      |              nan               |
|   408    |     G      | 0.00635 |  0.00643  |      nan      |              nan               |
|   409    |     G      | 0.00958 |  0.00580  |      nan      |              nan               |
|   410    |     A      | 0.04785 |  0.00938  |    0.03848    |            0.38326             |
|   411    |     A      | 0.08686 |  0.00864  |    0.07822    |            0.77916             |
|   412    |     A      | 0.05726 |  0.00833  |    0.04893    |            0.48738             |
|   413    |     G      | 0.01039 |  0.00501  |      nan      |              nan               |
|   414    |     A      | 0.05216 |  0.00597  |    0.04619    |            0.46009             |
|   415    |     A      | 0.02825 |  0.00758  |    0.02066    |            0.20583             |
|   416    |     A      | 0.04834 |  0.00624  |    0.04210    |            0.41940             |
|   417    |     C      | 0.08274 |  0.00368  |    0.07906    |            0.78747             |
|   418    |     A      | 0.07037 |  0.01197  |    0.05841    |            0.58178             |
|   419    |     A      | 0.05387 |  0.00806  |    0.04581    |            0.45635             |
|   420    |     T      | 0.05281 |  0.01103  |      nan      |              nan               |
|   421    |     A      | 0.04172 |  0.00464  |    0.03708    |            0.36937             |
|   422    |     T      | 0.00774 |  0.00760  |      nan      |              nan               |
|   423    |     A      | 0.04613 |  0.00653  |    0.03960    |            0.39443             |
|   424    |     A      | 0.04129 |  0.00840  |    0.03289    |            0.32764             |
|   425    |     A      | 0.05438 |  0.00501  |    0.04937    |            0.49180             |
|   426    |     C      | 0.07723 |  0.00402  |    0.07321    |            0.72925             |
|   427    |     T      | 0.01354 |  0.01893  |      nan      |              nan               |
|   428    |     A      | 0.01891 |  0.00824  |    0.01067    |            0.10626             |
|   429    |     A      | 0.07835 |  0.00920  |    0.06915    |            0.68877             |
|   430    |     A      | 0.06016 |  0.00589  |    0.05426    |            0.54053             |
|   431    |     A      | 0.06671 |  0.00756  |    0.05915    |            0.58917             |
|   432    |     C      | 0.09082 |  0.00445  |    0.08637    |            0.86035             |
|   433    |     A      | 0.07934 |  0.00804  |    0.07130    |            0.71023             |
|   434    |     T      | 0.01399 |  0.00620  |      nan      |              nan               |
|   435    |     A      | 0.05661 |  0.00612  |    0.05049    |            0.50289             |
|   436    |     T      | 0.00786 |  0.00671  |      nan      |              nan               |
|   437    |     A      | 0.00000 |  0.00000  |    0.00000    |            0.04173             |
+----------+------------+---------+-----------+---------------+--------------------------------+
