# Supplementary material for: Short- and long-range interactions in the HIV-1 5′ UTR regulate genome dimerization and packaging
Source: Nat Struct Mol Biol. 2022 Mar 28;29(4):306–19. doi: 10.1038/s41594-022-00746-2 (PMC9010304; doi:10.1038/s41594-022-00746-2)
Supplement: Supplementary file 9 — Tables of DMS reactivities. [file 41594_2022_746_MOESM9_ESM.zip › DMS tables/DMS_Table_Mut_3G_DB_Uncapped_d.txt]

+----------------------------------------------------------------------------------------------+
|                                  DMS: Mut_3G_DB_Uncapped_d                                   |
+----------+------------+---------+-----------+---------------+--------------------------------+
| Position | Nucleotide | Treated | Untreated | Raw Reactivty | Winsor Normalised Reactivities |
+----------+------------+---------+-----------+---------------+--------------------------------+
|    1     |     G      |   nan   |    nan    |      nan      |              nan               |
|    2     |     G      |   nan   |    nan    |      nan      |              nan               |
|    3     |     T      |   nan   |    nan    |      nan      |              nan               |
|    4     |     C      |   nan   |    nan    |      nan      |              nan               |
|    5     |     T      |   nan   |    nan    |      nan      |              nan               |
|    6     |     C      |   nan   |    nan    |      nan      |              nan               |
|    7     |     T      |   nan   |    nan    |      nan      |              nan               |
|    8     |     C      |   nan   |    nan    |      nan      |              nan               |
|    9     |     T      |   nan   |    nan    |      nan      |              nan               |
|    10    |     G      |   nan   |    nan    |      nan      |              nan               |
|    11    |     G      |   nan   |    nan    |      nan      |              nan               |
|    12    |     T      |   nan   |    nan    |      nan      |              nan               |
|    13    |     T      |   nan   |    nan    |      nan      |              nan               |
|    14    |     A      |   nan   |    nan    |      nan      |              nan               |
|    15    |     G      |   nan   |    nan    |      nan      |              nan               |
|    16    |     A      |   nan   |    nan    |      nan      |              nan               |
|    17    |     C      |   nan   |    nan    |      nan      |              nan               |
|    18    |     C      |   nan   |    nan    |      nan      |              nan               |
|    19    |     A      | 0.00001 |  0.00001  |    0.00000    |            0.03076             |
|    20    |     G      | 0.00427 |  0.00510  |      nan      |              nan               |
|    21    |     A      | 0.05854 |  0.00500  |    0.05353    |            0.51043             |
|    22    |     T      | 0.01013 |  0.00526  |      nan      |              nan               |
|    23    |     C      | 0.15789 |  0.01871  |    0.13918    |            1.32708             |
|    24    |     T      | 0.01331 |  0.01015  |      nan      |              nan               |
|    25    |     G      | 0.00407 |  0.00413  |      nan      |              nan               |
|    26    |     A      | 0.01286 |  0.00487  |    0.00799    |            0.07619             |
|    27    |     G      | 0.00720 |  0.00659  |      nan      |              nan               |
|    28    |     C      | 0.00551 |  0.00348  |    0.00202    |            0.03076             |
|    29    |     C      | 0.01316 |  0.00350  |    0.00966    |            0.09207             |
|    30    |     T      | 0.01828 |  0.00817  |      nan      |              nan               |
|    31    |     G      | 0.01062 |  0.00684  |      nan      |              nan               |
|    32    |     G      | 0.00957 |  0.00589  |      nan      |              nan               |
|    33    |     G      | 0.00527 |  0.00461  |      nan      |              nan               |
|    34    |     A      | 0.11674 |  0.00479  |    0.11195    |            1.06749             |
|    35    |     G      | 0.00852 |  0.00705  |      nan      |              nan               |
|    36    |     C      | 0.00694 |  0.00499  |    0.00195    |            0.03076             |
|    37    |     T      | 0.00695 |  0.00760  |      nan      |              nan               |
|    38    |     C      | 0.00879 |  0.00862  |    0.00017    |            0.03076             |
|    39    |     T      | 0.01060 |  0.01043  |      nan      |              nan               |
|    40    |     C      | 0.00671 |  0.00578  |    0.00094    |            0.03076             |
|    41    |     T      | 0.01049 |  0.01137  |      nan      |              nan               |
|    42    |     G      | 0.00608 |  0.00728  |      nan      |              nan               |
|    43    |     G      | 0.00682 |  0.00695  |      nan      |              nan               |
|    44    |     C      | 0.00707 |  0.00549  |    0.00158    |            0.03076             |
|    45    |     T      | 0.00555 |  0.00661  |      nan      |              nan               |
|    46    |     A      | 0.00849 |  0.00544  |    0.00305    |            0.03076             |
|    47    |     A      | 0.02047 |  0.00641  |    0.01405    |            0.13399             |
|    48    |     C      | 0.00957 |  0.00699  |    0.00257    |            0.03076             |
|    49    |     T      | 0.00697 |  0.00752  |      nan      |              nan               |
|    50    |     A      | 0.01850 |  0.00608  |    0.01242    |            0.11839             |
|    51    |     G      | 0.00534 |  0.00566  |      nan      |              nan               |
|    52    |     G      | 0.00417 |  0.00395  |      nan      |              nan               |
|    53    |     G      | 0.00395 |  0.00388  |      nan      |              nan               |
|    54    |     A      | 0.02150 |  0.00641  |    0.01508    |            0.14381             |
|    55    |     A      | 0.02835 |  0.00670  |    0.02165    |            0.20640             |
|    56    |     C      | 0.01058 |  0.00677  |    0.00381    |            0.03632             |
|    57    |     C      | 0.01075 |  0.00926  |    0.00149    |            0.03076             |
|    58    |     C      | 0.00564 |  0.00494  |    0.00070    |            0.03076             |
|    59    |     A      | 0.07862 |  0.00707  |    0.07154    |            0.68218             |
|    60    |     C      | 0.06696 |  0.00821  |    0.05874    |            0.56013             |
|    61    |     T      | 0.00775 |  0.00852  |      nan      |              nan               |
|    62    |     G      | 0.00765 |  0.00788  |      nan      |              nan               |
|    63    |     C      | 0.05799 |  0.00944  |    0.04855    |            0.46290             |
|    64    |     T      | 0.00842 |  0.00889  |      nan      |              nan               |
|    65    |     T      | 0.00640 |  0.00538  |      nan      |              nan               |
|    66    |     A      | 0.08924 |  0.00439  |    0.08485    |            0.80900             |
|    67    |     A      | 0.07585 |  0.00635  |    0.06950    |            0.66269             |
|    68    |     G      | 0.00439 |  0.00490  |      nan      |              nan               |
|    69    |     C      | 0.01494 |  0.00393  |    0.01100    |            0.10491             |
|    70    |     C      | 0.01477 |  0.00734  |    0.00743    |            0.07081             |
|    71    |     T      | 0.00552 |  0.00800  |      nan      |              nan               |
|    72    |     C      | 0.01594 |  0.00298  |    0.01296    |            0.12357             |
|    73    |     A      | 0.01051 |  0.00729  |    0.00323    |            0.03076             |
|    74    |     A      | 0.08380 |  0.00594  |    0.07786    |            0.74236             |
|    75    |     T      | 0.02644 |  0.00473  |      nan      |              nan               |
|    76    |     A      | 0.03092 |  0.00546  |    0.02546    |            0.24277             |
|    77    |     A      | 0.07298 |  0.00735  |    0.06563    |            0.62579             |
|    78    |     A      | 0.08456 |  0.00747  |    0.07709    |            0.73505             |
|    79    |     G      | 0.00621 |  0.00678  |      nan      |              nan               |
|    80    |     C      | 0.03198 |  0.00658  |    0.02540    |            0.24216             |
|    81    |     T      | 0.00861 |  0.00876  |      nan      |              nan               |
|    82    |     T      | 0.00938 |  0.00919  |      nan      |              nan               |
|    83    |     G      | 0.00679 |  0.00747  |      nan      |              nan               |
|    84    |     C      | 0.05230 |  0.01161  |    0.04069    |            0.38801             |
|    85    |     C      | 0.04087 |  0.01220  |    0.02867    |            0.27340             |
|    86    |     T      | 0.00954 |  0.00929  |      nan      |              nan               |
|    87    |     T      | 0.00885 |  0.00907  |      nan      |              nan               |
|    88    |     G      | 0.00570 |  0.00497  |      nan      |              nan               |
|    89    |     A      | 0.07610 |  0.00796  |    0.06814    |            0.64972             |
|    90    |     G      | 0.00853 |  0.00872  |      nan      |              nan               |
|    91    |     T      | 0.01180 |  0.00634  |      nan      |              nan               |
|    92    |     G      | 0.00497 |  0.00690  |      nan      |              nan               |
|    93    |     C      | 0.01673 |  0.00746  |    0.00927    |            0.08836             |
|    94    |     T      | 0.00552 |  0.00746  |      nan      |              nan               |
|    95    |     C      | 0.05061 |  0.00720  |    0.04341    |            0.41392             |
|    96    |     A      | 0.03608 |  0.00862  |    0.02747    |            0.26190             |
|    97    |     A      | 0.06139 |  0.00854  |    0.05285    |            0.50392             |
|    98    |     A      | 0.06279 |  0.00768  |    0.05511    |            0.52551             |
|    99    |     G      | 0.00848 |  0.00743  |      nan      |              nan               |
|   100    |     T      | 0.01918 |  0.00546  |      nan      |              nan               |
|   101    |     A      | 0.03366 |  0.00536  |    0.02831    |            0.26993             |
|   102    |     G      | 0.01116 |  0.00920  |      nan      |              nan               |
|   103    |     T      | 0.01616 |  0.01036  |      nan      |              nan               |
|   104    |     G      | 0.01555 |  0.01031  |      nan      |              nan               |
|   105    |     T      | 0.01284 |  0.00806  |      nan      |              nan               |
|   106    |     G      | 0.01071 |  0.00917  |      nan      |              nan               |
|   107    |     T      | 0.00962 |  0.00705  |      nan      |              nan               |
|   108    |     G      | 0.00882 |  0.00680  |      nan      |              nan               |
|   109    |     C      | 0.01655 |  0.00697  |    0.00958    |            0.09139             |
|   110    |     C      | 0.01505 |  0.00707  |    0.00799    |            0.07615             |
|   111    |     C      | 0.02437 |  0.00941  |    0.01496    |            0.14262             |
|   112    |     G      | 0.01112 |  0.00825  |      nan      |              nan               |
|   113    |     T      | 0.01029 |  0.00778  |      nan      |              nan               |
|   114    |     C      | 0.03712 |  0.01402  |    0.02309    |            0.22018             |
|   115    |     T      | 0.01242 |  0.01055  |      nan      |              nan               |
|   116    |     G      | 0.01303 |  0.00698  |      nan      |              nan               |
|   117    |     T      | 0.01543 |  0.01122  |      nan      |              nan               |
|   118    |     T      | 0.01090 |  0.00838  |      nan      |              nan               |
|   119    |     G      | 0.01580 |  0.00998  |      nan      |              nan               |
|   120    |     T      | 0.01076 |  0.00737  |      nan      |              nan               |
|   121    |     G      | 0.00925 |  0.00666  |      nan      |              nan               |
|   122    |     T      | 0.01084 |  0.00858  |      nan      |              nan               |
|   123    |     G      | 0.00395 |  0.00451  |      nan      |              nan               |
|   124    |     A      | 0.12283 |  0.00671  |    0.11613    |            1.10727             |
|   125    |     C      | 0.01520 |  0.00717  |    0.00803    |            0.07660             |
|   126    |     T      | 0.00724 |  0.00720  |      nan      |              nan               |
|   127    |     C      | 0.00897 |  0.00806  |    0.00091    |            0.03076             |
|   128    |     T      | 0.00771 |  0.00960  |      nan      |              nan               |
|   129    |     G      | 0.00547 |  0.00650  |      nan      |              nan               |
|   130    |     G      | 0.00517 |  0.00594  |      nan      |              nan               |
|   131    |     T      | 0.00627 |  0.00581  |      nan      |              nan               |
|   132    |     A      | 0.05112 |  0.00694  |    0.04418    |            0.42124             |
|   133    |     A      | 0.14270 |  0.00814  |    0.13455    |            1.28299             |
|   134    |     C      | 0.02555 |  0.00814  |    0.01742    |            0.16606             |
|   135    |     T      | 0.00570 |  0.00801  |      nan      |              nan               |
|   136    |     A      | 0.01838 |  0.00812  |    0.01026    |            0.09780             |
|   137    |     G      | 0.00531 |  0.00456  |      nan      |              nan               |
|   138    |     A      | 0.01827 |  0.00699  |    0.01127    |            0.10751             |
|   139    |     G      | 0.00449 |  0.00507  |      nan      |              nan               |
|   140    |     A      | 0.04363 |  0.00474  |    0.03889    |            0.37079             |
|   141    |     T      | 0.00527 |  0.00633  |      nan      |              nan               |
|   142    |     C      | 0.01208 |  0.00576  |    0.00632    |            0.06028             |
|   143    |     C      | 0.00536 |  0.00477  |    0.00060    |            0.03076             |
|   144    |     C      | 0.00737 |  0.00787  |    -0.00051   |            0.03076             |
|   145    |     T      | 0.00788 |  0.00947  |      nan      |              nan               |
|   146    |     C      | 0.01602 |  0.00551  |    0.01051    |            0.10017             |
|   147    |     A      | 0.04730 |  0.00942  |    0.03789    |            0.36127             |
|   148    |     G      | 0.00353 |  0.00519  |      nan      |              nan               |
|   149    |     A      | 0.01193 |  0.00501  |    0.00692    |            0.06596             |
|   150    |     C      | 0.00480 |  0.00053  |    0.00427    |            0.04075             |
|   151    |     C      | 0.08446 |  0.00055  |    0.08391    |            0.80009             |
|   152    |     C      | 0.10807 |  0.02505  |    0.08302    |            0.79158             |
|   153    |     T      | 0.01879 |  0.02709  |      nan      |              nan               |
|   154    |     T      | 0.01481 |  0.01011  |      nan      |              nan               |
|   155    |     T      | 0.00992 |  0.00757  |      nan      |              nan               |
|   156    |     T      | 0.00905 |  0.00573  |      nan      |              nan               |
|   157    |     A      | 0.09868 |  0.00745  |    0.09123    |            0.86986             |
|   158    |     G      | 0.00307 |  0.00337  |      nan      |              nan               |
|   159    |     T      | 0.00459 |  0.00544  |      nan      |              nan               |
|   160    |     C      | 0.01159 |  0.00313  |    0.00846    |            0.08069             |
|   161    |     A      | 0.05554 |  0.00899  |    0.04655    |            0.44383             |
|   162    |     G      | 0.00561 |  0.00631  |      nan      |              nan               |
|   163    |     T      | 0.00969 |  0.00894  |      nan      |              nan               |
|   164    |     G      | 0.00648 |  0.00646  |      nan      |              nan               |
|   165    |     T      | 0.01581 |  0.00823  |      nan      |              nan               |
|   166    |     G      | 0.00644 |  0.00517  |      nan      |              nan               |
|   167    |     G      | 0.00614 |  0.00509  |      nan      |              nan               |
|   168    |     A      | 0.05803 |  0.01093  |    0.04710    |            0.44911             |
|   169    |     A      | 0.08237 |  0.00942  |    0.07294    |            0.69551             |
|   170    |     A      | 0.05682 |  0.00720  |    0.04962    |            0.47316             |
|   171    |     A      | 0.04835 |  0.00582  |    0.04253    |            0.40553             |
|   172    |     T      | 0.00507 |  0.00490  |      nan      |              nan               |
|   173    |     C      | 0.00625 |  0.00706  |    -0.00082   |            0.03076             |
|   174    |     T      | 0.00431 |  0.00720  |      nan      |              nan               |
|   175    |     C      | 0.00475 |  0.00592  |    -0.00117   |            0.03076             |
|   176    |     T      | 0.00672 |  0.00924  |      nan      |              nan               |
|   177    |     A      | 0.03081 |  0.00617  |    0.02464    |            0.23490             |
|   178    |     G      | 0.00668 |  0.00681  |      nan      |              nan               |
|   179    |     C      | 0.10569 |  0.00570  |    0.09999    |            0.95336             |
|   180    |     A      | 0.07488 |  0.00889  |    0.06599    |            0.62923             |
|   181    |     G      | 0.00962 |  0.00844  |      nan      |              nan               |
|   182    |     T      | 0.01128 |  0.00844  |      nan      |              nan               |
|   183    |     G      | 0.00763 |  0.00659  |      nan      |              nan               |
|   184    |     G      | 0.00589 |  0.00623  |      nan      |              nan               |
|   185    |     C      | 0.06040 |  0.00816  |    0.05225    |            0.49818             |
|   186    |     G      | 0.00809 |  0.00873  |      nan      |              nan               |
|   187    |     C      | 0.00775 |  0.00503  |    0.00272    |            0.03076             |
|   188    |     C      | 0.01167 |  0.00591  |    0.00576    |            0.05495             |
|   189    |     C      | 0.01513 |  0.00742  |    0.00771    |            0.07349             |
|   190    |     G      | 0.00592 |  0.00681  |      nan      |              nan               |
|   191    |     A      | 0.04477 |  0.00793  |    0.03684    |            0.35129             |
|   192    |     A      | 0.09325 |  0.00781  |    0.08544    |            0.81464             |
|   193    |     C      | 0.09623 |  0.00473  |    0.09149    |            0.87241             |
|   194    |     A      | 0.11413 |  0.00863  |    0.10550    |            1.00591             |
|   195    |     G      | 0.00476 |  0.00466  |      nan      |              nan               |
|   196    |     G      | 0.00490 |  0.00523  |      nan      |              nan               |
|   197    |     G      | 0.00359 |  0.00418  |      nan      |              nan               |
|   198    |     A      | 0.06134 |  0.00682  |    0.05452    |            0.51982             |
|   199    |     C      | 0.05818 |  0.01141  |    0.04677    |            0.44594             |
|   200    |     T      | 0.01037 |  0.00950  |      nan      |              nan               |
|   201    |     T      | 0.00937 |  0.00870  |      nan      |              nan               |
|   202    |     G      | 0.00960 |  0.00479  |      nan      |              nan               |
|   203    |     A      | 0.05563 |  0.00748  |    0.04815    |            0.45911             |
|   204    |     A      | 0.07612 |  0.00863  |    0.06749    |            0.64349             |
|   205    |     A      | 0.03685 |  0.00918  |    0.02766    |            0.26379             |
|   206    |     G      | 0.00542 |  0.00652  |      nan      |              nan               |
|   207    |     C      | 0.05844 |  0.00627  |    0.05217    |            0.49747             |
|   208    |     G      | 0.00941 |  0.00595  |      nan      |              nan               |
|   209    |     A      | 0.04686 |  0.00831  |    0.03855    |            0.36760             |
|   210    |     A      | 0.04989 |  0.00929  |    0.04061    |            0.38718             |
|   211    |     A      | 0.05400 |  0.00858  |    0.04542    |            0.43308             |
|   212    |     G      | 0.00649 |  0.00693  |      nan      |              nan               |
|   213    |     T      | 0.00754 |  0.00462  |      nan      |              nan               |
|   214    |     A      | 0.03487 |  0.00562  |    0.02925    |            0.27889             |
|   215    |     A      | 0.07162 |  0.01047  |    0.06115    |            0.58305             |
|   216    |     A      | 0.08176 |  0.00887  |    0.07290    |            0.69506             |
|   217    |     G      | 0.00716 |  0.00880  |      nan      |              nan               |
|   218    |     C      | 0.01051 |  0.00622  |    0.00429    |            0.04088             |
|   219    |     C      | 0.00868 |  0.00414  |    0.00454    |            0.04331             |
|   220    |     A      | 0.02631 |  0.00789  |    0.01842    |            0.17559             |
|   221    |     G      | 0.00722 |  0.00531  |      nan      |              nan               |
|   222    |     A      | 0.03089 |  0.00642  |    0.02447    |            0.23336             |
|   223    |     G      | 0.00598 |  0.00622  |      nan      |              nan               |
|   224    |     G      | 0.00323 |  0.00404  |      nan      |              nan               |
|   225    |     A      | 0.09193 |  0.00869  |    0.08323    |            0.79363             |
|   226    |     G      | 0.00672 |  0.00621  |      nan      |              nan               |
|   227    |     A      | 0.03120 |  0.00173  |    0.02946    |            0.28094             |
|   228    |     T      | 0.00787 |  0.00637  |      nan      |              nan               |
|   229    |     C      | 0.03086 |  0.01312  |    0.01774    |            0.16915             |
|   230    |     T      | 0.00796 |  0.01006  |      nan      |              nan               |
|   231    |     C      | 0.02738 |  0.01261  |    0.01476    |            0.14077             |
|   232    |     T      | 0.00797 |  0.01037  |      nan      |              nan               |
|   233    |     C      | 0.02426 |  0.00521  |    0.01905    |            0.18165             |
|   234    |     G      | 0.00301 |  0.00387  |      nan      |              nan               |
|   235    |     A      | 0.07991 |  0.00801  |    0.07189    |            0.68552             |
|   236    |     C      | 0.04689 |  0.00278  |    0.04410    |            0.42051             |
|   237    |     G      | 0.00736 |  0.00775  |      nan      |              nan               |
|   238    |     C      | 0.05307 |  0.00216  |    0.05090    |            0.48536             |
|   239    |     A      | 0.07632 |  0.00784  |    0.06847    |            0.65290             |
|   240    |     G      | 0.00904 |  0.00968  |      nan      |              nan               |
|   241    |     G      | 0.00437 |  0.00449  |      nan      |              nan               |
|   242    |     A      | 0.11994 |  0.00388  |    0.11606    |            1.10666             |
|   243    |     C      | 0.00972 |  0.00614  |    0.00358    |            0.03416             |
|   244    |     T      | 0.00754 |  0.00775  |      nan      |              nan               |
|   245    |     C      | 0.01392 |  0.00586  |    0.00806    |            0.07688             |
|   246    |     G      | 0.00831 |  0.00732  |      nan      |              nan               |
|   247    |     G      | 0.00858 |  0.00809  |      nan      |              nan               |
|   248    |     C      | 0.00934 |  0.00665  |    0.00270    |            0.03076             |
|   249    |     T      | 0.00717 |  0.00812  |      nan      |              nan               |
|   250    |     T      | 0.00521 |  0.00574  |      nan      |              nan               |
|   251    |     G      | 0.00213 |  0.00123  |      nan      |              nan               |
|   252    |     C      | 0.01049 |  0.00274  |    0.00775    |            0.07393             |
|   253    |     T      | 0.00687 |  0.00792  |      nan      |              nan               |
|   254    |     G      | 0.00265 |  0.00138  |      nan      |              nan               |
|   255    |     A      | 0.04899 |  0.01009  |    0.03889    |            0.37086             |
|   256    |     A      | 0.10197 |  0.00735  |    0.09462    |            0.90224             |
|   257    |     G      | 0.00239 |  0.00126  |      nan      |              nan               |
|   258    |     C      | 0.02588 |  0.00213  |    0.02376    |            0.22653             |
|   259    |     G      | 0.00247 |  0.00161  |      nan      |              nan               |
|   260    |     C      | 0.03442 |  0.00160  |    0.03282    |            0.31291             |
|   261    |     G      | 0.00399 |  0.00243  |      nan      |              nan               |
|   262    |     C      | 0.02439 |  0.00166  |    0.02273    |            0.21669             |
|   263    |     A      | 0.09389 |  0.00931  |    0.08458    |            0.80647             |
|   264    |     C      | 0.02577 |  0.00341  |    0.02236    |            0.21317             |
|   265    |     G      | 0.00592 |  0.00556  |      nan      |              nan               |
|   266    |     G      | 0.00216 |  0.00167  |      nan      |              nan               |
|   267    |     C      | 0.00784 |  0.00192  |    0.00592    |            0.05646             |
|   268    |     A      | 0.01959 |  0.00451  |    0.01508    |            0.14379             |
|   269    |     A      | 0.03085 |  0.00691  |    0.02394    |            0.22827             |
|   270    |     G      | 0.00838 |  0.00304  |      nan      |              nan               |
|   271    |     A      | 0.05475 |  0.00699  |    0.04777    |            0.45546             |
|   272    |     G      | 0.00982 |  0.00839  |      nan      |              nan               |
|   273    |     G      | 0.00612 |  0.00604  |      nan      |              nan               |
|   274    |     C      | 0.03273 |  0.00441  |    0.02832    |            0.27002             |
|   275    |     G      | 0.00308 |  0.00176  |      nan      |              nan               |
|   276    |     A      | 0.04554 |  0.00390  |    0.04164    |            0.39706             |
|   277    |     G      | 0.01229 |  0.00525  |      nan      |              nan               |
|   278    |     G      | 0.00756 |  0.00644  |      nan      |              nan               |
|   279    |     G      | 0.00827 |  0.00822  |      nan      |              nan               |
|   280    |     G      | 0.00699 |  0.00763  |      nan      |              nan               |
|   281    |     C      | 0.04034 |  0.00417  |    0.03618    |            0.34494             |
|   282    |     G      | 0.00752 |  0.00908  |      nan      |              nan               |
|   283    |     G      | 0.00562 |  0.00618  |      nan      |              nan               |
|   284    |     C      | 0.02299 |  0.00775  |    0.01524    |            0.14529             |
|   285    |     G      | 0.00474 |  0.00421  |      nan      |              nan               |
|   286    |     A      | 0.06663 |  0.00709  |    0.05954    |            0.56772             |
|   287    |     C      | 0.04946 |  0.00730  |    0.04216    |            0.40199             |
|   288    |     T      | 0.00915 |  0.00995  |      nan      |              nan               |
|   289    |     G      | 0.00888 |  0.00680  |      nan      |              nan               |
|   290    |     G      | 0.01260 |  0.00641  |      nan      |              nan               |
|   291    |     T      | 0.01256 |  0.00877  |      nan      |              nan               |
|   292    |     G      | 0.00452 |  0.00386  |      nan      |              nan               |
|   293    |     A      | 0.09474 |  0.00936  |    0.08538    |            0.81411             |
|   294    |     G      | 0.00821 |  0.00870  |      nan      |              nan               |
|   295    |     T      | 0.00594 |  0.00504  |      nan      |              nan               |
|   296    |     A      | 0.05848 |  0.00446  |    0.05402    |            0.51513             |
|   297    |     C      | 0.01999 |  0.00764  |    0.01235    |            0.11778             |
|   298    |     G      | 0.00955 |  0.01014  |      nan      |              nan               |
|   299    |     C      | 0.01332 |  0.00426  |    0.00906    |            0.08638             |
|   300    |     C      | 0.03704 |  0.02816  |    0.00887    |            0.08461             |
|   301    |     A      | 0.04876 |  0.02428  |    0.02448    |            0.23340             |
|   302    |     A      | 0.13573 |  0.01239  |    0.12334    |            1.17605             |
|   303    |     A      | 0.01293 |  0.00578  |    0.00716    |            0.06822             |
|   304    |     A      | 0.01729 |  0.00517  |    0.01212    |            0.11559             |
|   305    |     A      | 0.08701 |  0.01594  |    0.07107    |            0.67768             |
|   306    |     T      | 0.01146 |  0.01476  |      nan      |              nan               |
|   307    |     T      | 0.01039 |  0.00970  |      nan      |              nan               |
|   308    |     T      | 0.01006 |  0.00998  |      nan      |              nan               |
|   309    |     T      | 0.01106 |  0.01051  |      nan      |              nan               |
|   310    |     G      | 0.00671 |  0.00430  |      nan      |              nan               |
|   311    |     A      | 0.12946 |  0.00553  |    0.12393    |            1.18169             |
|   312    |     C      | 0.01544 |  0.00626  |    0.00919    |            0.08761             |
|   313    |     T      | 0.00536 |  0.00588  |      nan      |              nan               |
|   314    |     A      | 0.00926 |  0.00708  |    0.00218    |            0.03076             |
|   315    |     G      | 0.00383 |  0.00417  |      nan      |              nan               |
|   316    |     C      | 0.01071 |  0.00507  |    0.00564    |            0.05375             |
|   317    |     G      | 0.01010 |  0.00794  |      nan      |              nan               |
|   318    |     G      | 0.00886 |  0.00469  |      nan      |              nan               |
|   319    |     A      | 0.09032 |  0.00621  |    0.08411    |            0.80202             |
|   320    |     G      | 0.00899 |  0.00671  |      nan      |              nan               |
|   321    |     G      | 0.00472 |  0.00560  |      nan      |              nan               |
|   322    |     C      | 0.00484 |  0.00468  |    0.00016    |            0.03076             |
|   323    |     T      | 0.00387 |  0.00557  |      nan      |              nan               |
|   324    |     A      | 0.01665 |  0.00747  |    0.00918    |            0.08752             |
|   325    |     G      | 0.00390 |  0.00427  |      nan      |              nan               |
|   326    |     A      | 0.09459 |  0.00740  |    0.08718    |            0.83130             |
|   327    |     A      | 0.11311 |  0.00681  |    0.10630    |            1.01356             |
|   328    |     G      | 0.00966 |  0.00670  |      nan      |              nan               |
|   329    |     G      | 0.00434 |  0.00425  |      nan      |              nan               |
|   330    |     A      | 0.09105 |  0.00761  |    0.08344    |            0.79557             |
|   331    |     G      | 0.00409 |  0.00446  |      nan      |              nan               |
|   332    |     A      | 0.05584 |  0.00737  |    0.04847    |            0.46213             |
|   333    |     G      | 0.00428 |  0.00476  |      nan      |              nan               |
|   334    |     A      | 0.04472 |  0.00700  |    0.03772    |            0.35961             |
|   335    |     G      | 0.00527 |  0.00514  |      nan      |              nan               |
|   336    |     A      | 0.07606 |  0.00605  |    0.07001    |            0.66753             |
|   337    |     T      | 0.00690 |  0.00571  |      nan      |              nan               |
|   338    |     G      | 0.00612 |  0.00625  |      nan      |              nan               |
|   339    |     G      | 0.00662 |  0.00781  |      nan      |              nan               |
|   340    |     G      | 0.00570 |  0.00690  |      nan      |              nan               |
|   341    |     T      | 0.00771 |  0.00842  |      nan      |              nan               |
|   342    |     G      | 0.00525 |  0.00557  |      nan      |              nan               |
|   343    |     C      | 0.04881 |  0.00862  |    0.04019    |            0.38321             |
|   344    |     G      | 0.00617 |  0.00594  |      nan      |              nan               |
|   345    |     A      | 0.13445 |  0.00792  |    0.12653    |            1.20649             |
|   346    |     G      | 0.00494 |  0.00504  |      nan      |              nan               |
|   347    |     A      | 0.02100 |  0.00467  |    0.01633    |            0.15569             |
|   348    |     G      | 0.00434 |  0.00497  |      nan      |              nan               |
|   349    |     C      | 0.03539 |  0.00796  |    0.02742    |            0.26147             |
|   350    |     G      | 0.00774 |  0.00712  |      nan      |              nan               |
|   351    |     T      | 0.00936 |  0.00863  |      nan      |              nan               |
|   352    |     C      | 0.04689 |  0.00790  |    0.03898    |            0.37172             |
|   353    |     G      | 0.00937 |  0.00980  |      nan      |              nan               |
|   354    |     G      | 0.00814 |  0.00999  |      nan      |              nan               |
|   355    |     T      | 0.00647 |  0.00541  |      nan      |              nan               |
|   356    |     A      | 0.10923 |  0.00622  |    0.10302    |            0.98228             |
|   357    |     T      | 0.01051 |  0.00897  |      nan      |              nan               |
|   358    |     T      | 0.00719 |  0.00504  |      nan      |              nan               |
|   359    |     A      | 0.05620 |  0.00606  |    0.05014    |            0.47810             |
|   360    |     A      | 0.06079 |  0.00808  |    0.05271    |            0.50263             |
|   361    |     G      | 0.00536 |  0.00510  |      nan      |              nan               |
|   362    |     C      | 0.04640 |  0.00624  |    0.04015    |            0.38287             |
|   363    |     G      | 0.02187 |  0.01513  |      nan      |              nan               |
|   364    |     G      | 0.00881 |  0.00808  |      nan      |              nan               |
|   365    |     G      | 0.00488 |  0.00856  |      nan      |              nan               |
|   366    |     G      | 0.00699 |  0.00856  |      nan      |              nan               |
|   367    |     G      | 0.00448 |  0.00502  |      nan      |              nan               |
|   368    |     A      | 0.09050 |  0.00598  |    0.08452    |            0.80594             |
|   369    |     G      | 0.01029 |  0.00613  |      nan      |              nan               |
|   370    |     A      | 0.05720 |  0.00773  |    0.04947    |            0.47168             |
|   371    |     A      | 0.10500 |  0.00636  |    0.09864    |            0.94056             |
|   372    |     T      | 0.00922 |  0.00798  |      nan      |              nan               |
|   373    |     T      | 0.00573 |  0.00555  |      nan      |              nan               |
|   374    |     A      | 0.05040 |  0.00799  |    0.04241    |            0.40434             |
|   375    |     G      | 0.00844 |  0.00525  |      nan      |              nan               |
|   376    |     A      | 0.07818 |  0.00529  |    0.07289    |            0.69498             |
|   377    |     T      | 0.02380 |  0.00546  |      nan      |              nan               |
|   378    |     A      | 0.02930 |  0.00689  |    0.02241    |            0.21370             |
|   379    |     A      | 0.06556 |  0.00795  |    0.05761    |            0.54928             |
|   380    |     A      | 0.08749 |  0.00583  |    0.08166    |            0.77864             |
|   381    |     T      | 0.01119 |  0.00713  |      nan      |              nan               |
|   382    |     G      | 0.01083 |  0.00715  |      nan      |              nan               |
|   383    |     G      | 0.00632 |  0.00704  |      nan      |              nan               |
|   384    |     G      | 0.04996 |  0.05178  |      nan      |              nan               |
|   385    |     A      | 0.07213 |  0.01671  |    0.05542    |            0.52845             |
|   386    |     A      | 0.14837 |  0.00913  |    0.13924    |            1.32764             |
|   387    |     A      | 0.02987 |  0.00667  |    0.02321    |            0.22126             |
|   388    |     A      | 0.01323 |  0.00654  |    0.00668    |            0.06371             |
|   389    |     A      | 0.01862 |  0.00585  |    0.01277    |            0.12176             |
|   390    |     A      | 0.10099 |  0.00658  |    0.09440    |            0.90013             |
|   391    |     T      | 0.01073 |  0.00788  |      nan      |              nan               |
|   392    |     T      | 0.00948 |  0.00935  |      nan      |              nan               |
|   393    |     C      | 0.07026 |  0.01090  |    0.05937    |            0.56608             |
|   394    |     G      | 0.00915 |  0.00966  |      nan      |              nan               |
|   395    |     G      | 0.00969 |  0.00529  |      nan      |              nan               |
|   396    |     T      | 0.01069 |  0.00834  |      nan      |              nan               |
|   397    |     T      | 0.00773 |  0.00552  |      nan      |              nan               |
|   398    |     A      | 0.02275 |  0.00665  |    0.01610    |            0.15355             |
|   399    |     A      | 0.02697 |  0.00558  |    0.02139    |            0.20398             |
|   400    |     G      | 0.00584 |  0.00466  |      nan      |              nan               |
|   401    |     G      | 0.00613 |  0.00626  |      nan      |              nan               |
|   402    |     C      | 0.00946 |  0.00594  |    0.00352    |            0.03357             |
|   403    |     C      | 0.00667 |  0.00357  |    0.00310    |            0.03076             |
|   404    |     A      | 0.04022 |  0.01236  |    0.02786    |            0.26568             |
|   405    |     G      | 0.02306 |  0.01634  |      nan      |              nan               |
|   406    |     G      | 0.00805 |  0.00880  |      nan      |              nan               |
|   407    |     G      | 0.00492 |  0.00619  |      nan      |              nan               |
|   408    |     G      | 0.00582 |  0.00673  |      nan      |              nan               |
|   409    |     G      | 0.01021 |  0.00611  |      nan      |              nan               |
|   410    |     A      | 0.05161 |  0.00951  |    0.04210    |            0.40140             |
|   411    |     A      | 0.09446 |  0.00883  |    0.08563    |            0.81647             |
|   412    |     A      | 0.05752 |  0.00808  |    0.04944    |            0.47142             |
|   413    |     G      | 0.01054 |  0.00481  |      nan      |              nan               |
|   414    |     A      | 0.05163 |  0.00626  |    0.04537    |            0.43256             |
|   415    |     A      | 0.02733 |  0.00710  |    0.02023    |            0.19286             |
|   416    |     A      | 0.04789 |  0.00592  |    0.04197    |            0.40016             |
|   417    |     C      | 0.08391 |  0.00369  |    0.08022    |            0.76488             |
|   418    |     A      | 0.06968 |  0.00871  |    0.06097    |            0.58138             |
|   419    |     A      | 0.05404 |  0.00800  |    0.04604    |            0.43903             |
|   420    |     T      | 0.05685 |  0.01104  |      nan      |              nan               |
|   421    |     A      | 0.04077 |  0.00414  |    0.03663    |            0.34925             |
|   422    |     T      | 0.00740 |  0.00687  |      nan      |              nan               |
|   423    |     A      | 0.04357 |  0.00573  |    0.03785    |            0.36087             |
|   424    |     A      | 0.03716 |  0.00762  |    0.02954    |            0.28171             |
|   425    |     A      | 0.05392 |  0.00452  |    0.04939    |            0.47096             |
|   426    |     C      | 0.07864 |  0.00398  |    0.07465    |            0.71184             |
|   427    |     T      | 0.01271 |  0.01695  |      nan      |              nan               |
|   428    |     A      | 0.01841 |  0.00777  |    0.01063    |            0.10140             |
|   429    |     A      | 0.07635 |  0.00857  |    0.06778    |            0.64629             |
|   430    |     A      | 0.05493 |  0.00555  |    0.04938    |            0.47085             |
|   431    |     A      | 0.06023 |  0.00694  |    0.05329    |            0.50812             |
|   432    |     C      | 0.09287 |  0.00342  |    0.08945    |            0.85288             |
|   433    |     A      | 0.07963 |  0.00718  |    0.07245    |            0.69082             |
|   434    |     T      | 0.01411 |  0.00656  |      nan      |              nan               |
|   435    |     A      | 0.05391 |  0.00555  |    0.04835    |            0.46106             |
|   436    |     T      | 0.00765 |  0.00673  |      nan      |              nan               |
|   437    |     A      | 0.00000 |  0.00000  |    0.00000    |            0.03076             |
+----------+------------+---------+-----------+---------------+--------------------------------+
