# Supplementary material for: Short- and long-range interactions in the HIV-1 5′ UTR regulate genome dimerization and packaging
Source: Nat Struct Mol Biol. 2022 Mar 28;29(4):306–19. doi: 10.1038/s41594-022-00746-2 (PMC9010304; doi:10.1038/s41594-022-00746-2)
Supplement: Supplementary file 9 — Tables of DMS reactivities. [file 41594_2022_746_MOESM9_ESM.zip › DMS tables/DMS_Table_Comparison_PBS.txt]

+--------------------------------------------------------------------------------------------------------------------------------------------------------------------------------------------------------------------------------------------------------------------------------------------------------------------------------------------------------------------------------------------------------------------------------------------------------------------------------------------------------------------------------------------------------------------------------+
|                                                                                                                                                                                                                                                                                DMS comparison:                                                                                                                                                                                                                                                                                 |
+----------+------------+--------+--------------------+--------------------+----------------------+----------------------+--------------------+--------------------+----------------------+----------------------+--------------------+--------------------+----------------------+----------------------+--------------------+--------------------+----------------------+----------------------+--------------------+--------------------+----------------------+----------------------+--------------------+--------------------+----------------------+----------------------+
| Position | Nucleotide | Domain | Mut_1G_DB_Capped_d | Mut_1G_DB_Capped_m | Mut_1G_DB_Uncapped_d | Mut_1G_DB_Uncapped_m | Mut_1G_MB_Capped_d | Mut_1G_MB_Capped_m | Mut_1G_MB_Uncapped_d | Mut_1G_MB_Uncapped_m | Mut_2G_DB_Capped_d | Mut_2G_DB_Capped_m | Mut_2G_DB_Uncapped_d | Mut_2G_DB_Uncapped_m | Mut_2G_MB_Capped_d | Mut_2G_MB_Capped_m | Mut_2G_MB_Uncapped_d | Mut_2G_MB_Uncapped_m | Mut_3G_DB_Capped_d | Mut_3G_DB_Capped_m | Mut_3G_DB_Uncapped_d | Mut_3G_DB_Uncapped_m | Mut_3G_MB_Capped_d | Mut_3G_MB_Capped_m | Mut_3G_MB_Uncapped_d | Mut_3G_MB_Uncapped_m |
+----------+------------+--------+--------------------+--------------------+----------------------+----------------------+--------------------+--------------------+----------------------+----------------------+--------------------+--------------------+----------------------+----------------------+--------------------+--------------------+----------------------+----------------------+--------------------+--------------------+----------------------+----------------------+--------------------+--------------------+----------------------+----------------------+
|   132    |     A      |  PBS   |      0.59233       |      0.54174       |       0.55115        |       0.55202        |      0.55747       |      0.52211       |       0.53409        |       0.56003        |      0.50090       |      0.51359       |       0.57360        |       0.67408        |      0.51553       |      0.48178       |       0.51284        |       0.53879        |      0.48335       |      0.52858       |       0.42124        |       0.55843        |      0.43332       |      0.42823       |       0.43279        |       0.55031        |
|   133    |     A      |  PBS   |      1.54115       |      1.52048       |       1.53048        |       1.61936        |      1.53569       |      1.51181       |       1.57913        |       1.58130        |      1.35989       |      1.47498       |       1.44978        |       1.68533        |      1.38922       |      1.40699       |       1.43389        |       1.50427        |      1.32374       |      1.54243       |       1.28299        |       1.52779        |      1.20693       |      1.29713       |       1.32859        |       1.56612        |
|   134    |     C      |  PBS   |      0.15095       |      0.16073       |       0.14683        |       0.14900        |      0.15879       |      0.15412       |       0.13703        |       0.13994        |      0.15246       |      0.16001       |       0.13444        |       0.14558        |      0.16814       |      0.17210       |       0.15603        |       0.14332        |      0.16320       |      0.16286       |       0.16606        |       0.15679        |      0.18361       |      0.15482       |       0.19334        |       0.16451        |
|   135    |     T      |  PBS   |        nan         |        nan         |         nan          |         nan          |        nan         |        nan         |         nan          |         nan          |        nan         |        nan         |         nan          |         nan          |        nan         |        nan         |         nan          |         nan          |        nan         |        nan         |         nan          |         nan          |        nan         |        nan         |         nan          |         nan          |
|   136    |     A      |  PBS   |      0.09735       |      0.10704       |       0.08933        |       0.08918        |      0.09659       |      0.09926       |       0.08336        |       0.10059        |      0.09617       |      0.10577       |       0.08890        |       0.10026        |      0.09861       |      0.12206       |       0.09899        |       0.10426        |      0.09542       |      0.09570       |       0.09780        |       0.10073        |      0.10012       |      0.08300       |       0.11108        |       0.10472        |
|   137    |     G      |  PBS   |        nan         |        nan         |         nan          |         nan          |        nan         |        nan         |         nan          |         nan          |        nan         |        nan         |         nan          |         nan          |        nan         |        nan         |         nan          |         nan          |        nan         |        nan         |         nan          |         nan          |        nan         |        nan         |         nan          |         nan          |
|   138    |     A      |  PBS   |      0.10641       |      0.13373       |       0.10563        |       0.12426        |      0.11475       |      0.12694       |       0.10003        |       0.11861        |      0.10510       |      0.13042       |       0.10044        |       0.12598        |      0.10958       |      0.14853       |       0.10495        |       0.13577        |      0.10918       |      0.11411       |       0.10751        |       0.13303        |      0.10937       |      0.11157       |       0.13896        |       0.13323        |
|   139    |     G      |  PBS   |        nan         |        nan         |         nan          |         nan          |        nan         |        nan         |         nan          |         nan          |        nan         |        nan         |         nan          |         nan          |        nan         |        nan         |         nan          |         nan          |        nan         |        nan         |         nan          |         nan          |        nan         |        nan         |         nan          |         nan          |
|   140    |     A      |  PBS   |      0.32274       |      0.41839       |       0.33192        |       0.41451        |      0.34312       |      0.42299       |       0.31342        |       0.39410        |      0.32132       |      0.41452       |       0.30370        |       0.39415        |      0.33143       |      0.46540       |       0.33340        |       0.42261        |      0.34969       |      0.40503       |       0.37079        |       0.40362        |      0.34992       |      0.38836       |       0.39418        |       0.44783        |
|   141    |     T      |  PBS   |        nan         |        nan         |         nan          |         nan          |        nan         |        nan         |         nan          |         nan          |        nan         |        nan         |         nan          |         nan          |        nan         |        nan         |         nan          |         nan          |        nan         |        nan         |         nan          |         nan          |        nan         |        nan         |         nan          |         nan          |
|   142    |     C      |  PBS   |      0.07823       |      0.07556       |       0.07212        |       0.07630        |      0.07678       |      0.07156       |       0.07325        |       0.07491        |      0.06974       |      0.07838       |       0.06189        |       0.07664        |      0.06890       |      0.07873       |       0.07498        |       0.06752        |      0.05919       |      0.08005       |       0.06028        |       0.08139        |      0.06559       |      0.07535       |       0.05838        |       0.07767        |
|   143    |     C      |  PBS   |      0.04031       |      0.04200       |       0.04244        |       0.04173        |      0.04683       |      0.03549       |       0.03395        |       0.04678        |      0.02872       |      0.03067       |       0.03121        |       0.03264        |      0.03292       |      0.02774       |       0.04054        |       0.03331        |      0.03002       |      0.02333       |       0.03076        |       0.02832        |      0.03220       |      0.02143       |       0.04579        |       0.02815        |
|   144    |     C      |  PBS   |      0.04031       |      0.04200       |       0.04244        |       0.04173        |      0.04683       |      0.03549       |       0.03395        |       0.04678        |      0.02872       |      0.03067       |       0.03121        |       0.03264        |      0.03292       |      0.02774       |       0.04054        |       0.03331        |      0.03002       |      0.02333       |       0.03076        |       0.02832        |      0.03220       |      0.02143       |       0.04579        |       0.02815        |
|   145    |     T      |  PBS   |        nan         |        nan         |         nan          |         nan          |        nan         |        nan         |         nan          |         nan          |        nan         |        nan         |         nan          |         nan          |        nan         |        nan         |         nan          |         nan          |        nan         |        nan         |         nan          |         nan          |        nan         |        nan         |         nan          |         nan          |
|   146    |     C      |  PBS   |      0.12268       |      0.12810       |       0.11483        |       0.11860        |      0.12284       |      0.11260       |       0.10559        |       0.12620        |      0.11562       |      0.12312       |       0.09171        |       0.12527        |      0.11745       |      0.13496       |       0.11696        |       0.11821        |      0.10779       |      0.13103       |       0.10017        |       0.12863        |      0.11779       |      0.12113       |       0.10177        |       0.11662        |
|   147    |     A      |  PBS   |      0.45975       |      0.45041       |       0.44981        |       0.42898        |      0.44743       |      0.44134       |       0.44395        |       0.41508        |      0.42384       |      0.45102       |       0.44431        |       0.43552        |      0.42385       |      0.44315       |       0.46017        |       0.42618        |      0.41862       |      0.44013       |       0.36127        |       0.41478        |      0.40571       |      0.40556       |       0.37944        |       0.40275        |
|   148    |     G      |  PBS   |        nan         |        nan         |         nan          |         nan          |        nan         |        nan         |         nan          |         nan          |        nan         |        nan         |         nan          |         nan          |        nan         |        nan         |         nan          |         nan          |        nan         |        nan         |         nan          |         nan          |        nan         |        nan         |         nan          |         nan          |
|   149    |     A      |  PBS   |      0.07149       |      0.10682       |       0.06807        |       0.09394        |      0.08524       |      0.12486       |       0.07239        |       0.10640        |      0.06920       |      0.10747       |       0.06697        |       0.10372        |      0.08022       |      0.15123       |       0.06987        |       0.11684        |      0.06246       |      0.07855       |       0.06596        |       0.06822        |      0.06960       |      0.07701       |       0.07018        |       0.08863        |
|   150    |     C      |  PBS   |      0.04031       |      0.06663       |       0.04244        |       0.06854        |      0.05220       |      0.08079       |       0.04420        |       0.07195        |      0.04117       |      0.06628       |       0.03894        |       0.07027        |      0.04551       |      0.08534       |       0.04054        |       0.07854        |      0.03821       |      0.05440       |       0.04075        |       0.05045        |      0.04205       |      0.04982       |       0.04596        |       0.06636        |
|   151    |     C      |  PBS   |      0.74006       |      0.79365       |       0.75645        |       0.91271        |      0.79896       |      0.76702       |       0.73199        |       0.84443        |      0.71323       |      0.76864       |       0.64806        |       0.82045        |      0.73510       |      0.79641       |       0.69820        |       0.78815        |      0.68431       |      0.86114       |       0.80009        |       0.83951        |      0.72205       |      0.80413       |       0.88687        |       0.85363        |
|   152    |     C      |  PBS   |      0.88628       |      0.84977       |       0.88522        |       0.91694        |      0.88391       |      0.81824       |       0.90723        |       0.86484        |      0.81690       |      0.84761       |       0.82357        |       0.87148        |      0.82082       |      0.80165       |       0.87411        |       0.81309        |      0.76376       |      0.89017       |       0.79158        |       0.84656        |      0.77328       |      0.84927       |       0.84400        |       0.84686        |
|   153    |     T      |  PBS   |        nan         |        nan         |         nan          |         nan          |        nan         |        nan         |         nan          |         nan          |        nan         |        nan         |         nan          |         nan          |        nan         |        nan         |         nan          |         nan          |        nan         |        nan         |         nan          |         nan          |        nan         |        nan         |         nan          |         nan          |
|   154    |     T      |  PBS   |        nan         |        nan         |         nan          |         nan          |        nan         |        nan         |         nan          |         nan          |        nan         |        nan         |         nan          |         nan          |        nan         |        nan         |         nan          |         nan          |        nan         |        nan         |         nan          |         nan          |        nan         |        nan         |         nan          |         nan          |
|   155    |     T      |  PBS   |        nan         |        nan         |         nan          |         nan          |        nan         |        nan         |         nan          |         nan          |        nan         |        nan         |         nan          |         nan          |        nan         |        nan         |         nan          |         nan          |        nan         |        nan         |         nan          |         nan          |        nan         |        nan         |         nan          |         nan          |
|   156    |     T      |  PBS   |        nan         |        nan         |         nan          |         nan          |        nan         |        nan         |         nan          |         nan          |        nan         |        nan         |         nan          |         nan          |        nan         |        nan         |         nan          |         nan          |        nan         |        nan         |         nan          |         nan          |        nan         |        nan         |         nan          |         nan          |
|   157    |     A      |  PBS   |      0.99485       |      0.92864       |       0.97186        |       0.95445        |      0.96848       |      0.89950       |       1.04538        |       0.90662        |      0.90736       |      0.91768       |       0.93347        |       0.98103        |      0.89824       |      0.85119       |       0.95789        |       0.88834        |      0.90950       |      0.96879       |       0.86986        |       0.96598        |      0.87552       |      0.88702       |       0.89375        |       0.95804        |
|   158    |     G      |  PBS   |        nan         |        nan         |         nan          |         nan          |        nan         |        nan         |         nan          |         nan          |        nan         |        nan         |         nan          |         nan          |        nan         |        nan         |         nan          |         nan          |        nan         |        nan         |         nan          |         nan          |        nan         |        nan         |         nan          |         nan          |
|   159    |     T      |  PBS   |        nan         |        nan         |         nan          |         nan          |        nan         |        nan         |         nan          |         nan          |        nan         |        nan         |         nan          |         nan          |        nan         |        nan         |         nan          |         nan          |        nan         |        nan         |         nan          |         nan          |        nan         |        nan         |         nan          |         nan          |
|   160    |     C      |  PBS   |      0.05203       |      0.05354       |       0.04609        |       0.05521        |      0.05094       |      0.03883       |       0.03395        |       0.04678        |      0.05317       |      0.05463       |       0.04164        |       0.05147        |      0.05227       |      0.05354       |       0.04809        |       0.04204        |      0.07076       |      0.05785       |       0.08069        |       0.08392        |      0.06348       |      0.04814       |       0.08547        |       0.09642        |
|   161    |     A      |  PBS   |      0.48067       |      0.49384       |       0.46685        |       0.49321        |      0.48607       |      0.48287       |       0.45367        |       0.47558        |      0.43726       |      0.49488       |       0.45070        |       0.49609        |      0.46350       |      0.48247       |       0.47576        |       0.45379        |      0.46012       |      0.51152       |       0.44383        |       0.51263        |      0.44029       |      0.44429       |       0.46904        |       0.51098        |
|   162    |     G      |  PBS   |        nan         |        nan         |         nan          |         nan          |        nan         |        nan         |         nan          |         nan          |        nan         |        nan         |         nan          |         nan          |        nan         |        nan         |         nan          |         nan          |        nan         |        nan         |         nan          |         nan          |        nan         |        nan         |         nan          |         nan          |
|   163    |     T      |  PBS   |        nan         |        nan         |         nan          |         nan          |        nan         |        nan         |         nan          |         nan          |        nan         |        nan         |         nan          |         nan          |        nan         |        nan         |         nan          |         nan          |        nan         |        nan         |         nan          |         nan          |        nan         |        nan         |         nan          |         nan          |
|   164    |     G      |  PBS   |        nan         |        nan         |         nan          |         nan          |        nan         |        nan         |         nan          |         nan          |        nan         |        nan         |         nan          |         nan          |        nan         |        nan         |         nan          |         nan          |        nan         |        nan         |         nan          |         nan          |        nan         |        nan         |         nan          |         nan          |
|   165    |     T      |  PBS   |        nan         |        nan         |         nan          |         nan          |        nan         |        nan         |         nan          |         nan          |        nan         |        nan         |         nan          |         nan          |        nan         |        nan         |         nan          |         nan          |        nan         |        nan         |         nan          |         nan          |        nan         |        nan         |         nan          |         nan          |
|   166    |     G      |  PBS   |        nan         |        nan         |         nan          |         nan          |        nan         |        nan         |         nan          |         nan          |        nan         |        nan         |         nan          |         nan          |        nan         |        nan         |         nan          |         nan          |        nan         |        nan         |         nan          |         nan          |        nan         |        nan         |         nan          |         nan          |
|   167    |     G      |  PBS   |        nan         |        nan         |         nan          |         nan          |        nan         |        nan         |         nan          |         nan          |        nan         |        nan         |         nan          |         nan          |        nan         |        nan         |         nan          |         nan          |        nan         |        nan         |         nan          |         nan          |        nan         |        nan         |         nan          |         nan          |
|   168    |     A      |  PBS   |      0.42762       |      0.44450       |       0.44293        |       0.47278        |      0.45438       |      0.45664       |       0.43104        |       0.43628        |      0.43421       |      0.47261       |       0.41354        |       0.42142        |      0.44468       |      0.46247       |       0.47379        |       0.45386        |      0.43189       |      0.48638       |       0.44911        |       0.46811        |      0.42957       |      0.47847       |       0.49888        |       0.48723        |
|   169    |     A      |  PBS   |      0.67072       |      0.72453       |       0.69533        |       0.71844        |      0.70497       |      0.71253       |       0.71527        |       0.67502        |      0.67243       |      0.73484       |       0.65162        |       0.66384        |      0.68432       |      0.72192       |       0.75059        |       0.70065        |      0.68286       |      0.76366       |       0.69551        |       0.72139        |      0.67909       |      0.74649       |       0.77870        |       0.74565        |
|   170    |     A      |  PBS   |      0.56291       |      0.55788       |       0.54341        |       0.56393        |      0.52639       |      0.52964       |       0.55044        |       0.54957        |      0.48411       |      0.51755       |       0.51514        |       0.60673        |      0.49825       |      0.51964       |       0.48956        |       0.53093        |      0.47062       |      0.53100       |       0.47316        |       0.56758        |      0.48125       |      0.50139       |       0.49031        |       0.55213        |
|   171    |     A      |  PBS   |      0.49337       |      0.46975       |       0.46847        |       0.47841        |      0.46110       |      0.44287       |       0.46323        |       0.47814        |      0.44822       |      0.44591       |       0.44367        |       0.52152        |      0.43241       |      0.41636       |       0.47403        |       0.45430        |      0.41047       |      0.44423       |       0.40553        |       0.47043        |      0.38874       |      0.41156       |       0.40345        |       0.45896        |
|   172    |     T      |  PBS   |        nan         |        nan         |         nan          |         nan          |        nan         |        nan         |         nan          |         nan          |        nan         |        nan         |         nan          |         nan          |        nan         |        nan         |         nan          |         nan          |        nan         |        nan         |         nan          |         nan          |        nan         |        nan         |         nan          |         nan          |
|   173    |     C      |  PBS   |      0.04031       |      0.04200       |       0.04244        |       0.04173        |      0.04683       |      0.03549       |       0.03395        |       0.04678        |      0.02872       |      0.03067       |       0.03121        |       0.03264        |      0.03292       |      0.02774       |       0.04054        |       0.03331        |      0.03002       |      0.02333       |       0.03076        |       0.02832        |      0.03220       |      0.02143       |       0.04579        |       0.02815        |
|   174    |     T      |  PBS   |        nan         |        nan         |         nan          |         nan          |        nan         |        nan         |         nan          |         nan          |        nan         |        nan         |         nan          |         nan          |        nan         |        nan         |         nan          |         nan          |        nan         |        nan         |         nan          |         nan          |        nan         |        nan         |         nan          |         nan          |
|   175    |     C      |  PBS   |      0.04031       |      0.04200       |       0.04244        |       0.04173        |      0.04683       |      0.03549       |       0.03395        |       0.04678        |      0.02872       |      0.03067       |       0.03121        |       0.03264        |      0.03292       |      0.02774       |       0.04054        |       0.03331        |      0.03002       |      0.02333       |       0.03076        |       0.02832        |      0.03220       |      0.02143       |       0.04579        |       0.02815        |
|   176    |     T      |  PBS   |        nan         |        nan         |         nan          |         nan          |        nan         |        nan         |         nan          |         nan          |        nan         |        nan         |         nan          |         nan          |        nan         |        nan         |         nan          |         nan          |        nan         |        nan         |         nan          |         nan          |        nan         |        nan         |         nan          |         nan          |
|   177    |     A      |  PBS   |      0.24489       |      0.24567       |       0.23314        |       0.20556        |      0.24464       |      0.23826       |       0.21305        |       0.20979        |      0.24329       |      0.23549       |       0.25098        |       0.23869        |      0.26414       |      0.25462       |       0.24747        |       0.24200        |      0.26395       |      0.22141       |       0.23490        |       0.23095        |      0.27228       |      0.18927       |       0.26976        |       0.24288        |
|   178    |     G      |  PBS   |        nan         |        nan         |         nan          |         nan          |        nan         |        nan         |         nan          |         nan          |        nan         |        nan         |         nan          |         nan          |        nan         |        nan         |         nan          |         nan          |        nan         |        nan         |         nan          |         nan          |        nan         |        nan         |         nan          |         nan          |
|   179    |     C      |  PBS   |      0.83474       |      0.75715       |       0.81780        |       0.81104        |      0.77231       |      0.71811       |       0.67953        |       0.73828        |      0.84031       |      0.80949       |       0.77589        |       0.82286        |      0.81005       |      0.80203       |       0.84024        |       0.78056        |      0.95208       |      0.96318       |       0.95336        |       0.93938        |      0.95782       |      0.98752       |       1.00485        |       0.95052        |
|   180    |     A      |  PBS   |      0.60732       |      0.53947       |       0.57631        |       0.55989        |      0.55645       |      0.51992       |       0.50079        |       0.54778        |      0.60664       |      0.56436       |       0.57802        |       0.59797        |      0.58384       |      0.55052       |       0.59766        |       0.56485        |      0.67013       |      0.64228       |       0.62923        |       0.68678        |      0.64703       |      0.62559       |       0.67015        |       0.65700        |
|   181    |     G      |  PBS   |        nan         |        nan         |         nan          |         nan          |        nan         |        nan         |         nan          |         nan          |        nan         |        nan         |         nan          |         nan          |        nan         |        nan         |         nan          |         nan          |        nan         |        nan         |         nan          |         nan          |        nan         |        nan         |         nan          |         nan          |
|   182    |     T      |  PBS   |        nan         |        nan         |         nan          |         nan          |        nan         |        nan         |         nan          |         nan          |        nan         |        nan         |         nan          |         nan          |        nan         |        nan         |         nan          |         nan          |        nan         |        nan         |         nan          |         nan          |        nan         |        nan         |         nan          |         nan          |
|   183    |     G      |  PBS   |        nan         |        nan         |         nan          |         nan          |        nan         |        nan         |         nan          |         nan          |        nan         |        nan         |         nan          |         nan          |        nan         |        nan         |         nan          |         nan          |        nan         |        nan         |         nan          |         nan          |        nan         |        nan         |         nan          |         nan          |
|   184    |     G      |  PBS   |        nan         |        nan         |         nan          |         nan          |        nan         |        nan         |         nan          |         nan          |        nan         |        nan         |         nan          |         nan          |        nan         |        nan         |         nan          |         nan          |        nan         |        nan         |         nan          |         nan          |        nan         |        nan         |         nan          |         nan          |
|   185    |     C      |  PBS   |      0.45230       |      0.43079       |       0.46588        |       0.43857        |      0.44676       |      0.42407       |       0.37402        |       0.41121        |      0.44692       |      0.44152       |       0.40913        |       0.41988        |      0.44370       |      0.43799       |       0.46579        |       0.41283        |      0.50822       |      0.51590       |       0.49818        |       0.49688        |      0.53372       |      0.49848       |       0.53417        |       0.49377        |
|   186    |     G      |  PBS   |        nan         |        nan         |         nan          |         nan          |        nan         |        nan         |         nan          |         nan          |        nan         |        nan         |         nan          |         nan          |        nan         |        nan         |         nan          |         nan          |        nan         |        nan         |         nan          |         nan          |        nan         |        nan         |         nan          |         nan          |
|   187    |     C      |  PBS   |      0.04031       |      0.04200       |       0.04244        |       0.04173        |      0.04683       |      0.03549       |       0.03550        |       0.04678        |      0.02872       |      0.03067       |       0.03121        |       0.03264        |      0.03292       |      0.02774       |       0.04054        |       0.03331        |      0.03002       |      0.02333       |       0.03076        |       0.02832        |      0.03220       |      0.02143       |       0.04579        |       0.02815        |
|   188    |     C      |  PBS   |      0.08643       |      0.07320       |       0.08243        |       0.07448        |      0.09319       |      0.07676       |       0.12177        |       0.08837        |      0.06084       |      0.06105       |       0.06840        |       0.05543        |      0.06745       |      0.06471       |       0.08285        |       0.06030        |      0.04852       |      0.05538       |       0.05495        |       0.05863        |      0.05104       |      0.05459       |       0.06173        |       0.05800        |
|   189    |     C      |  PBS   |      0.13763       |      0.11319       |       0.14055        |       0.11225        |      0.15076       |      0.11104       |       0.19677        |       0.13256        |      0.09698       |      0.09012       |       0.10100        |       0.08626        |      0.10487       |      0.08199       |       0.12760        |       0.08363        |      0.06787       |      0.07956       |       0.07349        |       0.08561        |      0.06953       |      0.06780       |       0.08656        |       0.07343        |
|   190    |     G      |  PBS   |        nan         |        nan         |         nan          |         nan          |        nan         |        nan         |         nan          |         nan          |        nan         |        nan         |         nan          |         nan          |        nan         |        nan         |         nan          |         nan          |        nan         |        nan         |         nan          |         nan          |        nan         |        nan         |         nan          |         nan          |
|   191    |     A      |  PBS   |      0.41909       |      0.40727       |       0.39682        |       0.40588        |      0.38806       |      0.39216       |       0.36062        |       0.38357        |      0.39010       |      0.40146       |       0.40761        |       0.46831        |      0.38999       |      0.38973       |       0.39240        |       0.39883        |      0.38086       |      0.41362       |       0.35129        |       0.41297        |      0.37706       |      0.38054       |       0.37772        |       0.41349        |
|   192    |     A      |  PBS   |      0.72960       |      0.80529       |       0.72248        |       0.79812        |      0.72663       |      0.77485       |       0.65195        |       0.74185        |      0.72497       |      0.81448       |       0.68130        |       0.79490        |      0.74667       |      0.83869       |       0.75426        |       0.79451        |      0.79189       |      0.86971       |       0.81464        |       0.83509        |      0.82354       |      0.85668       |       0.86775        |       0.86299        |
|   193    |     C      |  PBS   |      0.76440       |      0.81635       |       0.76933        |       0.80439        |      0.76890       |      0.80928       |       0.69823        |       0.77100        |      0.79118       |      0.85227       |       0.73192        |       0.82907        |      0.78832       |      0.84747       |       0.80793        |       0.80833        |      0.89871       |      0.94872       |       0.87241        |       0.91400        |      0.91287       |      0.90576       |       0.93385        |       0.94718        |
|   194    |     A      |  PBS   |      0.88444       |      0.99556       |       0.85075        |       1.01381        |      0.90719       |      1.01534       |       0.81752        |       0.95804        |      0.89192       |      1.04574       |       0.84183        |       1.00563        |      0.89470       |      1.08298       |       0.92978        |       1.02139        |      0.97430       |      1.14410       |       1.00591        |       1.09696        |      1.01301       |      1.12710       |       1.13700        |       1.17623        |
|   195    |     G      |  PBS   |        nan         |        nan         |         nan          |         nan          |        nan         |        nan         |         nan          |         nan          |        nan         |        nan         |         nan          |         nan          |        nan         |        nan         |         nan          |         nan          |        nan         |        nan         |         nan          |         nan          |        nan         |        nan         |         nan          |         nan          |
|   196    |     G      |  PBS   |        nan         |        nan         |         nan          |         nan          |        nan         |        nan         |         nan          |         nan          |        nan         |        nan         |         nan          |         nan          |        nan         |        nan         |         nan          |         nan          |        nan         |        nan         |         nan          |         nan          |        nan         |        nan         |         nan          |         nan          |
|   197    |     G      |  PBS   |        nan         |        nan         |         nan          |         nan          |        nan         |        nan         |         nan          |         nan          |        nan         |        nan         |         nan          |         nan          |        nan         |        nan         |         nan          |         nan          |        nan         |        nan         |         nan          |         nan          |        nan         |        nan         |         nan          |         nan          |
|   198    |     A      |  PBS   |      0.61837       |      0.58643       |       0.61110        |       0.59989        |      0.61594       |      0.60831       |       0.62961        |       0.58429        |      0.54123       |      0.57648       |       0.55554        |       0.59503        |      0.55551       |      0.58234       |       0.59151        |       0.57114        |      0.52137       |      0.57610       |       0.51982        |       0.58412        |      0.50501       |      0.52986       |       0.52793        |       0.60682        |
|   199    |     C      |  PBS   |      0.51011       |      0.47753       |       0.52950        |       0.48969        |      0.51376       |      0.45534       |       0.51462        |       0.46694        |      0.45438       |      0.44231       |       0.44955        |       0.43154        |      0.45422       |      0.45220       |       0.49813        |       0.40321        |      0.44364       |      0.45870       |       0.44594        |       0.44754        |      0.43757       |      0.43336       |       0.49847        |       0.43958        |
|   200    |     T      |  PBS   |        nan         |        nan         |         nan          |         nan          |        nan         |        nan         |         nan          |         nan          |        nan         |        nan         |         nan          |         nan          |        nan         |        nan         |         nan          |         nan          |        nan         |        nan         |         nan          |         nan          |        nan         |        nan         |         nan          |         nan          |
|   201    |     T      |  PBS   |        nan         |        nan         |         nan          |         nan          |        nan         |        nan         |         nan          |         nan          |        nan         |        nan         |         nan          |         nan          |        nan         |        nan         |         nan          |         nan          |        nan         |        nan         |         nan          |         nan          |        nan         |        nan         |         nan          |         nan          |
|   202    |     G      |  PBS   |        nan         |        nan         |         nan          |         nan          |        nan         |        nan         |         nan          |         nan          |        nan         |        nan         |         nan          |         nan          |        nan         |        nan         |         nan          |         nan          |        nan         |        nan         |         nan          |         nan          |        nan         |        nan         |         nan          |         nan          |
|   203    |     A      |  PBS   |      0.53094       |      0.51245       |       0.52162        |       0.51661        |      0.51154       |      0.50480       |       0.52397        |       0.48719        |      0.46607       |      0.49878       |       0.51066        |       0.53383        |      0.46731       |      0.47922       |       0.49788        |       0.48568        |      0.46863       |      0.52232       |       0.45911        |       0.52072        |      0.47121       |      0.49116       |       0.47405        |       0.51459        |
|   204    |     A      |  PBS   |      0.74789       |      0.69485       |       0.73629        |       0.69749        |      0.70558       |      0.69613       |       0.73072        |       0.67513        |      0.67701       |      0.69784       |       0.72855        |       0.73259        |      0.69623       |      0.67862       |       0.71674        |       0.68991        |      0.68801       |      0.70386       |       0.64349        |       0.70898        |      0.65665       |      0.65368       |       0.62313        |       0.71193        |
|   205    |     A      |  PBS   |      0.38380       |      0.31660       |       0.35868        |       0.31328        |      0.35488       |      0.32170       |       0.33862        |       0.32352        |      0.33146       |      0.33695       |       0.39821        |       0.39024        |      0.33250       |      0.27786       |       0.34785        |       0.33966        |      0.35342       |      0.31381       |       0.26379        |       0.33196        |      0.29303       |      0.26801       |       0.24281        |       0.31948        |
|   206    |     G      |  PBS   |        nan         |        nan         |         nan          |         nan          |        nan         |        nan         |         nan          |         nan          |        nan         |        nan         |         nan          |         nan          |        nan         |        nan         |         nan          |         nan          |        nan         |        nan         |         nan          |         nan          |        nan         |        nan         |         nan          |         nan          |
|   207    |     C      |  PBS   |      0.63245       |      0.47406       |       0.63382        |       0.47422        |      0.61960       |      0.48493       |       0.68756        |       0.50828        |      0.56078       |      0.44925       |       0.56161        |       0.42144        |      0.54928       |      0.46501       |       0.63201        |       0.42089        |      0.48088       |      0.43723       |       0.49747        |       0.43964        |      0.45776       |      0.43589       |       0.50445        |       0.45388        |
|   208    |     G      |  PBS   |        nan         |        nan         |         nan          |         nan          |        nan         |        nan         |         nan          |         nan          |        nan         |        nan         |         nan          |         nan          |        nan         |        nan         |         nan          |         nan          |        nan         |        nan         |         nan          |         nan          |        nan         |        nan         |         nan          |         nan          |
|   209    |     A      |  PBS   |      0.42575       |      0.48112       |       0.43019        |       0.45666        |      0.42888       |      0.46341       |       0.45641        |       0.45747        |      0.38355       |      0.44788       |       0.39493        |       0.49265        |      0.38354       |      0.45747       |       0.39969        |       0.43454        |      0.37686       |      0.46270       |       0.36760        |       0.46650        |      0.37614       |      0.41613       |       0.41203        |       0.45574        |
|   210    |     A      |  PBS   |      0.50574       |      0.59383       |       0.49034        |       0.55613        |      0.50480       |      0.56892       |       0.50582        |       0.55197        |      0.45155       |      0.57205       |       0.47618        |       0.64042        |      0.46055       |      0.54549       |       0.49804        |       0.53874        |      0.43885       |      0.56329       |       0.38718        |       0.55177        |      0.43401       |      0.45915       |       0.42519        |       0.53225        |
|   211    |     A      |  PBS   |      0.51277       |      0.40976       |       0.49841        |       0.40780        |      0.46678       |      0.38776       |       0.44465        |       0.39225        |      0.48607       |      0.42647       |       0.51134        |       0.42794        |      0.46405       |      0.40057       |       0.52702        |       0.37864        |      0.48373       |      0.42283       |       0.43308        |       0.43127        |      0.44707       |      0.41004       |       0.45466        |       0.41404        |
|   212    |     G      |  PBS   |        nan         |        nan         |         nan          |         nan          |        nan         |        nan         |         nan          |         nan          |        nan         |        nan         |         nan          |         nan          |        nan         |        nan         |         nan          |         nan          |        nan         |        nan         |         nan          |         nan          |        nan         |        nan         |         nan          |         nan          |
|   213    |     T      |  PBS   |        nan         |        nan         |         nan          |         nan          |        nan         |        nan         |         nan          |         nan          |        nan         |        nan         |         nan          |         nan          |        nan         |        nan         |         nan          |         nan          |        nan         |        nan         |         nan          |         nan          |        nan         |        nan         |         nan          |         nan          |
|   214    |     A      |  PBS   |      0.31222       |      0.25871       |       0.30550        |       0.26740        |      0.30308       |      0.25732       |       0.30757        |       0.26802        |      0.28492       |      0.24511       |       0.30194        |       0.29107        |      0.27805       |      0.23668       |       0.28738        |       0.26285        |      0.27488       |      0.26173       |       0.27889        |       0.28422        |      0.27430       |      0.25112       |       0.28621        |       0.28063        |
|   215    |     A      |  PBS   |      0.70102       |      0.51569       |       0.68932        |       0.54143        |      0.65158       |      0.51118       |       0.69522        |       0.55225        |      0.62918       |      0.50338       |       0.67484        |       0.57942        |      0.61576       |      0.48269       |       0.63610        |       0.51423        |      0.60572       |      0.51826       |       0.58305        |       0.55902        |      0.60351       |      0.49051       |       0.59272        |       0.55329        |
|   216    |     A      |  PBS   |      0.70486       |      0.52211       |       0.69836        |       0.55678        |      0.62916       |      0.49346       |       0.58789        |       0.49062        |      0.73779       |      0.56505       |       0.77664        |       0.60108        |      0.67407       |      0.53167       |       0.70243        |       0.55026        |      0.75959       |      0.60748       |       0.69506        |       0.64339        |      0.71103       |      0.61442       |       0.69336        |       0.63799        |
+----------+------------+--------+--------------------+--------------------+----------------------+----------------------+--------------------+--------------------+----------------------+----------------------+--------------------+--------------------+----------------------+----------------------+--------------------+--------------------+----------------------+----------------------+--------------------+--------------------+----------------------+----------------------+--------------------+--------------------+----------------------+----------------------+
