# Supplementary material for: Short- and long-range interactions in the HIV-1 5′ UTR regulate genome dimerization and packaging
Source: Nat Struct Mol Biol. 2022 Mar 28;29(4):306–19. doi: 10.1038/s41594-022-00746-2 (PMC9010304; doi:10.1038/s41594-022-00746-2)
Supplement: Supplementary file 9 — Tables of DMS reactivities. [file 41594_2022_746_MOESM9_ESM.zip › DMS tables/DMS_Table_Mut_1G_MB_Capped_m.txt]

+----------------------------------------------------------------------------------------------+
|                                   DMS: Mut_1G_MB_Capped_m                                    |
+----------+------------+---------+-----------+---------------+--------------------------------+
| Position | Nucleotide | Treated | Untreated | Raw Reactivty | Winsor Normalised Reactivities |
+----------+------------+---------+-----------+---------------+--------------------------------+
|    1     |     G      |   nan   |    nan    |      nan      |              nan               |
|    2     |     G      |   nan   |    nan    |      nan      |              nan               |
|    3     |     T      |   nan   |    nan    |      nan      |              nan               |
|    4     |     C      |   nan   |    nan    |      nan      |              nan               |
|    5     |     T      |   nan   |    nan    |      nan      |              nan               |
|    6     |     C      |   nan   |    nan    |      nan      |              nan               |
|    7     |     T      |   nan   |    nan    |      nan      |              nan               |
|    8     |     C      |   nan   |    nan    |      nan      |              nan               |
|    9     |     T      |   nan   |    nan    |      nan      |              nan               |
|    10    |     G      |   nan   |    nan    |      nan      |              nan               |
|    11    |     G      |   nan   |    nan    |      nan      |              nan               |
|    12    |     T      |   nan   |    nan    |      nan      |              nan               |
|    13    |     T      |   nan   |    nan    |      nan      |              nan               |
|    14    |     A      |   nan   |    nan    |      nan      |              nan               |
|    15    |     G      |   nan   |    nan    |      nan      |              nan               |
|    16    |     A      |   nan   |    nan    |      nan      |              nan               |
|    17    |     C      |   nan   |    nan    |      nan      |              nan               |
|    18    |     C      |   nan   |    nan    |      nan      |              nan               |
|    19    |     A      | 0.00001 |  0.00001  |    0.00000    |            0.03549             |
|    20    |     G      | 0.00430 |  0.00487  |      nan      |              nan               |
|    21    |     A      | 0.05953 |  0.00545  |    0.05407    |            0.56397             |
|    22    |     T      | 0.01029 |  0.00603  |      nan      |              nan               |
|    23    |     C      | 0.13029 |  0.01741  |    0.11288    |            1.17725             |
|    24    |     T      | 0.01322 |  0.01052  |      nan      |              nan               |
|    25    |     G      | 0.00330 |  0.00325  |      nan      |              nan               |
|    26    |     A      | 0.02284 |  0.00597  |    0.01687    |            0.17591             |
|    27    |     G      | 0.00463 |  0.00442  |      nan      |              nan               |
|    28    |     C      | 0.00754 |  0.00414  |    0.00340    |            0.03549             |
|    29    |     C      | 0.01754 |  0.00495  |    0.01259    |            0.13129             |
|    30    |     T      | 0.01872 |  0.00921  |      nan      |              nan               |
|    31    |     G      | 0.01078 |  0.00742  |      nan      |              nan               |
|    32    |     G      | 0.01009 |  0.00535  |      nan      |              nan               |
|    33    |     G      | 0.00553 |  0.00453  |      nan      |              nan               |
|    34    |     A      | 0.10215 |  0.00589  |    0.09626    |            1.00392             |
|    35    |     G      | 0.00681 |  0.00594  |      nan      |              nan               |
|    36    |     C      | 0.00805 |  0.00400  |    0.00404    |            0.04219             |
|    37    |     T      | 0.00627 |  0.00637  |      nan      |              nan               |
|    38    |     C      | 0.00792 |  0.00774  |    0.00018    |            0.03549             |
|    39    |     T      | 0.01077 |  0.01026  |      nan      |              nan               |
|    40    |     C      | 0.00594 |  0.00595  |    -0.00001   |            0.03549             |
|    41    |     T      | 0.00671 |  0.00875  |      nan      |              nan               |
|    42    |     G      | 0.00453 |  0.00607  |      nan      |              nan               |
|    43    |     G      | 0.00615 |  0.00660  |      nan      |              nan               |
|    44    |     C      | 0.00636 |  0.00516  |    0.00120    |            0.03549             |
|    45    |     T      | 0.00441 |  0.00601  |      nan      |              nan               |
|    46    |     A      | 0.01101 |  0.00478  |    0.00623    |            0.06496             |
|    47    |     A      | 0.02495 |  0.00541  |    0.01954    |            0.20379             |
|    48    |     C      | 0.01731 |  0.00649  |    0.01082    |            0.11284             |
|    49    |     T      | 0.00574 |  0.00653  |      nan      |              nan               |
|    50    |     A      | 0.02702 |  0.00538  |    0.02165    |            0.22578             |
|    51    |     G      | 0.00405 |  0.00516  |      nan      |              nan               |
|    52    |     G      | 0.00363 |  0.00437  |      nan      |              nan               |
|    53    |     G      | 0.00332 |  0.00430  |      nan      |              nan               |
|    54    |     A      | 0.02545 |  0.00609  |    0.01936    |            0.20193             |
|    55    |     A      | 0.05565 |  0.00703  |    0.04862    |            0.50710             |
|    56    |     C      | 0.02269 |  0.00652  |    0.01617    |            0.16863             |
|    57    |     C      | 0.06649 |  0.01194  |    0.05455    |            0.56890             |
|    58    |     C      | 0.02951 |  0.00910  |    0.02041    |            0.21284             |
|    59    |     A      | 0.05295 |  0.00866  |    0.04430    |            0.46198             |
|    60    |     C      | 0.02864 |  0.00571  |    0.02293    |            0.23913             |
|    61    |     T      | 0.00806 |  0.00946  |      nan      |              nan               |
|    62    |     G      | 0.00743 |  0.00716  |      nan      |              nan               |
|    63    |     C      | 0.01693 |  0.00658  |    0.01035    |            0.10795             |
|    64    |     T      | 0.00857 |  0.00965  |      nan      |              nan               |
|    65    |     T      | 0.00507 |  0.00546  |      nan      |              nan               |
|    66    |     A      | 0.08939 |  0.00392  |    0.08547    |            0.89147             |
|    67    |     A      | 0.06451 |  0.00677  |    0.05775    |            0.60228             |
|    68    |     G      | 0.00438 |  0.00549  |      nan      |              nan               |
|    69    |     C      | 0.00657 |  0.00437  |    0.00219    |            0.03549             |
|    70    |     C      | 0.00666 |  0.00660  |    0.00006    |            0.03549             |
|    71    |     T      | 0.00629 |  0.00920  |      nan      |              nan               |
|    72    |     C      | 0.01905 |  0.00346  |    0.01559    |            0.16258             |
|    73    |     A      | 0.01149 |  0.00815  |    0.00334    |            0.03549             |
|    74    |     A      | 0.07614 |  0.00626  |    0.06988    |            0.72883             |
|    75    |     T      | 0.02649 |  0.00479  |      nan      |              nan               |
|    76    |     A      | 0.03119 |  0.00559  |    0.02561    |            0.26708             |
|    77    |     A      | 0.07508 |  0.00690  |    0.06818    |            0.71114             |
|    78    |     A      | 0.07657 |  0.00673  |    0.06984    |            0.72840             |
|    79    |     G      | 0.00609 |  0.00654  |      nan      |              nan               |
|    80    |     C      | 0.04012 |  0.00587  |    0.03425    |            0.35723             |
|    81    |     T      | 0.01044 |  0.00919  |      nan      |              nan               |
|    82    |     T      | 0.00995 |  0.00935  |      nan      |              nan               |
|    83    |     G      | 0.00600 |  0.00607  |      nan      |              nan               |
|    84    |     C      | 0.06364 |  0.01039  |    0.05325    |            0.55537             |
|    85    |     C      | 0.04009 |  0.01042  |    0.02967    |            0.30946             |
|    86    |     T      | 0.00942 |  0.00977  |      nan      |              nan               |
|    87    |     T      | 0.00797 |  0.00921  |      nan      |              nan               |
|    88    |     G      | 0.00574 |  0.00554  |      nan      |              nan               |
|    89    |     A      | 0.05985 |  0.00809  |    0.05176    |            0.53986             |
|    90    |     G      | 0.00742 |  0.00866  |      nan      |              nan               |
|    91    |     T      | 0.01167 |  0.00596  |      nan      |              nan               |
|    92    |     G      | 0.00758 |  0.00890  |      nan      |              nan               |
|    93    |     C      | 0.00785 |  0.00654  |    0.00130    |            0.03549             |
|    94    |     T      | 0.00570 |  0.00762  |      nan      |              nan               |
|    95    |     C      | 0.05635 |  0.00663  |    0.04972    |            0.51858             |
|    96    |     A      | 0.03489 |  0.00910  |    0.02579    |            0.26902             |
|    97    |     A      | 0.05518 |  0.01005  |    0.04514    |            0.47077             |
|    98    |     A      | 0.04557 |  0.00813  |    0.03744    |            0.39054             |
|    99    |     G      | 0.00932 |  0.00773  |      nan      |              nan               |
|   100    |     T      | 0.01363 |  0.00512  |      nan      |              nan               |
|   101    |     A      | 0.02578 |  0.00706  |    0.01873    |            0.19532             |
|   102    |     G      | 0.01008 |  0.00809  |      nan      |              nan               |
|   103    |     T      | 0.01278 |  0.00991  |      nan      |              nan               |
|   104    |     G      | 0.01142 |  0.00953  |      nan      |              nan               |
|   105    |     T      | 0.01261 |  0.00844  |      nan      |              nan               |
|   106    |     G      | 0.00870 |  0.00881  |      nan      |              nan               |
|   107    |     T      | 0.01141 |  0.00892  |      nan      |              nan               |
|   108    |     G      | 0.00841 |  0.00652  |      nan      |              nan               |
|   109    |     C      | 0.02128 |  0.00710  |    0.01418    |            0.14788             |
|   110    |     C      | 0.02178 |  0.00757  |    0.01421    |            0.14825             |
|   111    |     C      | 0.03373 |  0.00954  |    0.02420    |            0.25237             |
|   112    |     G      | 0.01021 |  0.00903  |      nan      |              nan               |
|   113    |     T      | 0.00811 |  0.00629  |      nan      |              nan               |
|   114    |     C      | 0.03081 |  0.01143  |    0.01938    |            0.20214             |
|   115    |     T      | 0.01153 |  0.00980  |      nan      |              nan               |
|   116    |     G      | 0.01127 |  0.00680  |      nan      |              nan               |
|   117    |     T      | 0.01598 |  0.01184  |      nan      |              nan               |
|   118    |     T      | 0.01091 |  0.00914  |      nan      |              nan               |
|   119    |     G      | 0.01242 |  0.00881  |      nan      |              nan               |
|   120    |     T      | 0.01158 |  0.00881  |      nan      |              nan               |
|   121    |     G      | 0.00683 |  0.00538  |      nan      |              nan               |
|   122    |     T      | 0.01040 |  0.00865  |      nan      |              nan               |
|   123    |     G      | 0.00392 |  0.00409  |      nan      |              nan               |
|   124    |     A      | 0.10158 |  0.00632  |    0.09527    |            0.99359             |
|   125    |     C      | 0.01548 |  0.00712  |    0.00836    |            0.08717             |
|   126    |     T      | 0.00706 |  0.00759  |      nan      |              nan               |
|   127    |     C      | 0.00982 |  0.00826  |    0.00156    |            0.03549             |
|   128    |     T      | 0.00933 |  0.01096  |      nan      |              nan               |
|   129    |     G      | 0.00834 |  0.00961  |      nan      |              nan               |
|   130    |     G      | 0.00677 |  0.00755  |      nan      |              nan               |
|   131    |     T      | 0.00747 |  0.00595  |      nan      |              nan               |
|   132    |     A      | 0.05687 |  0.00681  |    0.05006    |            0.52211             |
|   133    |     A      | 0.15235 |  0.00740  |    0.14495    |            1.51181             |
|   134    |     C      | 0.02223 |  0.00745  |    0.01478    |            0.15412             |
|   135    |     T      | 0.00804 |  0.00978  |      nan      |              nan               |
|   136    |     A      | 0.01820 |  0.00869  |    0.00952    |            0.09926             |
|   137    |     G      | 0.00658 |  0.00578  |      nan      |              nan               |
|   138    |     A      | 0.02034 |  0.00817  |    0.01217    |            0.12694             |
|   139    |     G      | 0.00537 |  0.00615  |      nan      |              nan               |
|   140    |     A      | 0.04651 |  0.00595  |    0.04056    |            0.42299             |
|   141    |     T      | 0.00664 |  0.00762  |      nan      |              nan               |
|   142    |     C      | 0.01200 |  0.00514  |    0.00686    |            0.07156             |
|   143    |     C      | 0.00607 |  0.00507  |    0.00101    |            0.03549             |
|   144    |     C      | 0.00819 |  0.00771  |    0.00049    |            0.03549             |
|   145    |     T      | 0.00876 |  0.00936  |      nan      |              nan               |
|   146    |     C      | 0.01574 |  0.00494  |    0.01080    |            0.11260             |
|   147    |     A      | 0.05124 |  0.00892  |    0.04232    |            0.44134             |
|   148    |     G      | 0.00391 |  0.00521  |      nan      |              nan               |
|   149    |     A      | 0.01717 |  0.00519  |    0.01197    |            0.12486             |
|   150    |     C      | 0.00828 |  0.00053  |    0.00775    |            0.08079             |
|   151    |     C      | 0.07406 |  0.00052  |    0.07354    |            0.76702             |
|   152    |     C      | 0.09639 |  0.01794  |    0.07845    |            0.81824             |
|   153    |     T      | 0.02128 |  0.03122  |      nan      |              nan               |
|   154    |     T      | 0.01712 |  0.01319  |      nan      |              nan               |
|   155    |     T      | 0.01142 |  0.00882  |      nan      |              nan               |
|   156    |     T      | 0.00903 |  0.00478  |      nan      |              nan               |
|   157    |     A      | 0.09331 |  0.00707  |    0.08624    |            0.89950             |
|   158    |     G      | 0.00216 |  0.00312  |      nan      |              nan               |
|   159    |     T      | 0.00459 |  0.00640  |      nan      |              nan               |
|   160    |     C      | 0.00663 |  0.00291  |    0.00372    |            0.03883             |
|   161    |     A      | 0.05519 |  0.00889  |    0.04630    |            0.48287             |
|   162    |     G      | 0.00628 |  0.00671  |      nan      |              nan               |
|   163    |     T      | 0.01009 |  0.01000  |      nan      |              nan               |
|   164    |     G      | 0.00676 |  0.00725  |      nan      |              nan               |
|   165    |     T      | 0.01633 |  0.00891  |      nan      |              nan               |
|   166    |     G      | 0.00657 |  0.00566  |      nan      |              nan               |
|   167    |     G      | 0.00614 |  0.00610  |      nan      |              nan               |
|   168    |     A      | 0.05450 |  0.01072  |    0.04378    |            0.45664             |
|   169    |     A      | 0.07729 |  0.00897  |    0.06832    |            0.71253             |
|   170    |     A      | 0.05815 |  0.00737  |    0.05078    |            0.52964             |
|   171    |     A      | 0.04968 |  0.00722  |    0.04246    |            0.44287             |
|   172    |     T      | 0.00688 |  0.00642  |      nan      |              nan               |
|   173    |     C      | 0.00542 |  0.00671  |    -0.00129   |            0.03549             |
|   174    |     T      | 0.00519 |  0.00779  |      nan      |              nan               |
|   175    |     C      | 0.00455 |  0.00555  |    -0.00100   |            0.03549             |
|   176    |     T      | 0.00839 |  0.01079  |      nan      |              nan               |
|   177    |     A      | 0.03135 |  0.00851  |    0.02285    |            0.23826             |
|   178    |     G      | 0.00835 |  0.00900  |      nan      |              nan               |
|   179    |     C      | 0.07397 |  0.00512  |    0.06885    |            0.71811             |
|   180    |     A      | 0.05985 |  0.01000  |    0.04985    |            0.51992             |
|   181    |     G      | 0.00760 |  0.00669  |      nan      |              nan               |
|   182    |     T      | 0.01032 |  0.00819  |      nan      |              nan               |
|   183    |     G      | 0.00766 |  0.00667  |      nan      |              nan               |
|   184    |     G      | 0.00588 |  0.00616  |      nan      |              nan               |
|   185    |     C      | 0.04803 |  0.00737  |    0.04066    |            0.42407             |
|   186    |     G      | 0.00758 |  0.00808  |      nan      |              nan               |
|   187    |     C      | 0.00656 |  0.00488  |    0.00168    |            0.03549             |
|   188    |     C      | 0.01344 |  0.00608  |    0.00736    |            0.07676             |
|   189    |     C      | 0.01835 |  0.00770  |    0.01065    |            0.11104             |
|   190    |     G      | 0.00683 |  0.00779  |      nan      |              nan               |
|   191    |     A      | 0.04548 |  0.00788  |    0.03760    |            0.39216             |
|   192    |     A      | 0.08426 |  0.00997  |    0.07429    |            0.77485             |
|   193    |     C      | 0.08198 |  0.00439  |    0.07759    |            0.80928             |
|   194    |     A      | 0.10740 |  0.01005  |    0.09735    |            1.01534             |
|   195    |     G      | 0.00773 |  0.00692  |      nan      |              nan               |
|   196    |     G      | 0.00682 |  0.00664  |      nan      |              nan               |
|   197    |     G      | 0.00508 |  0.00512  |      nan      |              nan               |
|   198    |     A      | 0.06545 |  0.00712  |    0.05833    |            0.60831             |
|   199    |     C      | 0.05365 |  0.00999  |    0.04366    |            0.45534             |
|   200    |     T      | 0.01146 |  0.01011  |      nan      |              nan               |
|   201    |     T      | 0.00964 |  0.00916  |      nan      |              nan               |
|   202    |     G      | 0.00841 |  0.00440  |      nan      |              nan               |
|   203    |     A      | 0.05826 |  0.00986  |    0.04840    |            0.50480             |
|   204    |     A      | 0.07542 |  0.00868  |    0.06675    |            0.69613             |
|   205    |     A      | 0.03924 |  0.00840  |    0.03084    |            0.32170             |
|   206    |     G      | 0.00333 |  0.00404  |      nan      |              nan               |
|   207    |     C      | 0.05149 |  0.00499  |    0.04650    |            0.48493             |
|   208    |     G      | 0.00802 |  0.00511  |      nan      |              nan               |
|   209    |     A      | 0.05497 |  0.01054  |    0.04443    |            0.46341             |
|   210    |     A      | 0.06401 |  0.00946  |    0.05455    |            0.56892             |
|   211    |     A      | 0.04481 |  0.00763  |    0.03718    |            0.38776             |
|   212    |     G      | 0.00455 |  0.00447  |      nan      |              nan               |
|   213    |     T      | 0.00724 |  0.00465  |      nan      |              nan               |
|   214    |     A      | 0.03153 |  0.00686  |    0.02467    |            0.25732             |
|   215    |     A      | 0.05691 |  0.00790  |    0.04901    |            0.51118             |
|   216    |     A      | 0.05416 |  0.00685  |    0.04731    |            0.49346             |
|   217    |     G      | 0.00417 |  0.00514  |      nan      |              nan               |
|   218    |     C      | 0.00601 |  0.00444  |    0.00158    |            0.03549             |
|   219    |     C      | 0.00762 |  0.00466  |    0.00296    |            0.03549             |
|   220    |     A      | 0.04120 |  0.01032  |    0.03088    |            0.32209             |
|   221    |     G      | 0.00754 |  0.00677  |      nan      |              nan               |
|   222    |     A      | 0.03143 |  0.00644  |    0.02498    |            0.26057             |
|   223    |     G      | 0.00784 |  0.00792  |      nan      |              nan               |
|   224    |     G      | 0.00281 |  0.00349  |      nan      |              nan               |
|   225    |     A      | 0.07527 |  0.00712  |    0.06815    |            0.71074             |
|   226    |     G      | 0.00428 |  0.00460  |      nan      |              nan               |
|   227    |     A      | 0.02884 |  0.00335  |    0.02549    |            0.26585             |
|   228    |     T      | 0.00826 |  0.00620  |      nan      |              nan               |
|   229    |     C      | 0.03528 |  0.01416  |    0.02112    |            0.22031             |
|   230    |     T      | 0.01067 |  0.01010  |      nan      |              nan               |
|   231    |     C      | 0.02823 |  0.01262  |    0.01561    |            0.16281             |
|   232    |     T      | 0.00818 |  0.00946  |      nan      |              nan               |
|   233    |     C      | 0.03768 |  0.00966  |    0.02802    |            0.29224             |
|   234    |     G      | 0.00392 |  0.00512  |      nan      |              nan               |
|   235    |     A      | 0.07010 |  0.00595  |    0.06415    |            0.66903             |
|   236    |     C      | 0.06157 |  0.00684  |    0.05473    |            0.57076             |
|   237    |     G      | 0.00893 |  0.00873  |      nan      |              nan               |
|   238    |     C      | 0.07468 |  0.00518  |    0.06950    |            0.72484             |
|   239    |     A      | 0.06277 |  0.00845  |    0.05432    |            0.56655             |
|   240    |     G      | 0.00646 |  0.00711  |      nan      |              nan               |
|   241    |     G      | 0.00380 |  0.00382  |      nan      |              nan               |
|   242    |     A      | 0.09475 |  0.00714  |    0.08761    |            0.91372             |
|   243    |     C      | 0.01300 |  0.00690  |    0.00611    |            0.06369             |
|   244    |     T      | 0.00860 |  0.00800  |      nan      |              nan               |
|   245    |     C      | 0.02786 |  0.00748  |    0.02038    |            0.21257             |
|   246    |     G      | 0.00897 |  0.00816  |      nan      |              nan               |
|   247    |     G      | 0.00510 |  0.00499  |      nan      |              nan               |
|   248    |     C      | 0.01227 |  0.00703  |    0.00524    |            0.05470             |
|   249    |     T      | 0.01293 |  0.01277  |      nan      |              nan               |
|   250    |     T      | 0.01043 |  0.01063  |      nan      |              nan               |
|   251    |     G      | 0.00842 |  0.00791  |      nan      |              nan               |
|   252    |     C      | 0.02615 |  0.00850  |    0.01765    |            0.18407             |
|   253    |     T      | 0.00929 |  0.01048  |      nan      |              nan               |
|   254    |     G      | 0.00611 |  0.00521  |      nan      |              nan               |
|   255    |     A      | 0.05288 |  0.00780  |    0.04508    |            0.47018             |
|   256    |     A      | 0.09544 |  0.01117  |    0.08427    |            0.87894             |
|   257    |     G      | 0.00801 |  0.00914  |      nan      |              nan               |
|   258    |     C      | 0.04540 |  0.01126  |    0.03414    |            0.35608             |
|   259    |     G      | 0.00894 |  0.00983  |      nan      |              nan               |
|   260    |     C      | 0.05825 |  0.00936  |    0.04889    |            0.50993             |
|   261    |     G      | 0.01323 |  0.01524  |      nan      |              nan               |
|   262    |     C      | 0.04769 |  0.00710  |    0.04059    |            0.42338             |
|   263    |     A      | 0.03213 |  0.00958  |    0.02255    |            0.23521             |
|   264    |     C      | 0.05313 |  0.00992  |    0.04321    |            0.45063             |
|   265    |     G      | 0.00851 |  0.00887  |      nan      |              nan               |
|   266    |     G      | 0.00886 |  0.01005  |      nan      |              nan               |
|   267    |     C      | 0.02402 |  0.00580  |    0.01822    |            0.19007             |
|   268    |     A      | 0.04209 |  0.01259  |    0.02950    |            0.30767             |
|   269    |     A      | 0.05929 |  0.01152  |    0.04777    |            0.49825             |
|   270    |     G      | 0.00920 |  0.00456  |      nan      |              nan               |
|   271    |     A      | 0.06064 |  0.00644  |    0.05420    |            0.56529             |
|   272    |     G      | 0.00731 |  0.00718  |      nan      |              nan               |
|   273    |     G      | 0.00497 |  0.00521  |      nan      |              nan               |
|   274    |     C      | 0.07119 |  0.00707  |    0.06411    |            0.66868             |
|   275    |     G      | 0.00828 |  0.00710  |      nan      |              nan               |
|   276    |     A      | 0.10649 |  0.01041  |    0.09609    |            1.00214             |
|   277    |     G      | 0.01643 |  0.01115  |      nan      |              nan               |
|   278    |     G      | 0.00684 |  0.00582  |      nan      |              nan               |
|   279    |     G      | 0.00712 |  0.00729  |      nan      |              nan               |
|   280    |     G      | 0.00566 |  0.00595  |      nan      |              nan               |
|   281    |     C      | 0.04469 |  0.00378  |    0.04091    |            0.42668             |
|   282    |     G      | 0.00781 |  0.00830  |      nan      |              nan               |
|   283    |     G      | 0.00448 |  0.00471  |      nan      |              nan               |
|   284    |     C      | 0.02673 |  0.00779  |    0.01894    |            0.19755             |
|   285    |     G      | 0.00650 |  0.00552  |      nan      |              nan               |
|   286    |     A      | 0.05401 |  0.00570  |    0.04831    |            0.50390             |
|   287    |     C      | 0.03242 |  0.00519  |    0.02723    |            0.28399             |
|   288    |     T      | 0.01007 |  0.01000  |      nan      |              nan               |
|   289    |     G      | 0.01045 |  0.00899  |      nan      |              nan               |
|   290    |     G      | 0.01232 |  0.00707  |      nan      |              nan               |
|   291    |     T      | 0.01236 |  0.00748  |      nan      |              nan               |
|   292    |     G      | 0.00471 |  0.00416  |      nan      |              nan               |
|   293    |     A      | 0.08110 |  0.00816  |    0.07293    |            0.76065             |
|   294    |     G      | 0.00605 |  0.00583  |      nan      |              nan               |
|   295    |     T      | 0.00512 |  0.00413  |      nan      |              nan               |
|   296    |     A      | 0.06244 |  0.00518  |    0.05726    |            0.59718             |
|   297    |     C      | 0.02316 |  0.00717  |    0.01599    |            0.16680             |
|   298    |     G      | 0.00838 |  0.00800  |      nan      |              nan               |
|   299    |     C      | 0.00958 |  0.00349  |    0.00609    |            0.06351             |
|   300    |     C      | 0.03281 |  0.02803  |    0.00478    |            0.04988             |
|   301    |     A      | 0.05085 |  0.02537  |    0.02548    |            0.26577             |
|   302    |     A      | 0.13000 |  0.01109  |    0.11891    |            1.24017             |
|   303    |     A      | 0.01326 |  0.00586  |    0.00739    |            0.07711             |
|   304    |     A      | 0.02047 |  0.00537  |    0.01510    |            0.15751             |
|   305    |     A      | 0.08538 |  0.01535  |    0.07003    |            0.73039             |
|   306    |     T      | 0.01236 |  0.01519  |      nan      |              nan               |
|   307    |     T      | 0.01026 |  0.00915  |      nan      |              nan               |
|   308    |     T      | 0.01010 |  0.01018  |      nan      |              nan               |
|   309    |     T      | 0.01148 |  0.01034  |      nan      |              nan               |
|   310    |     G      | 0.00623 |  0.00460  |      nan      |              nan               |
|   311    |     A      | 0.12065 |  0.00609  |    0.11456    |            1.19477             |
|   312    |     C      | 0.01611 |  0.00638  |    0.00973    |            0.10149             |
|   313    |     T      | 0.00743 |  0.00777  |      nan      |              nan               |
|   314    |     A      | 0.00924 |  0.00597  |    0.00327    |            0.03549             |
|   315    |     G      | 0.00466 |  0.00504  |      nan      |              nan               |
|   316    |     C      | 0.01772 |  0.00574  |    0.01198    |            0.12493             |
|   317    |     G      | 0.01072 |  0.00863  |      nan      |              nan               |
|   318    |     G      | 0.00889 |  0.00493  |      nan      |              nan               |
|   319    |     A      | 0.09181 |  0.00699  |    0.08482    |            0.88466             |
|   320    |     G      | 0.00892 |  0.00690  |      nan      |              nan               |
|   321    |     G      | 0.00592 |  0.00656  |      nan      |              nan               |
|   322    |     C      | 0.00624 |  0.00542  |    0.00082    |            0.03549             |
|   323    |     T      | 0.00421 |  0.00555  |      nan      |              nan               |
|   324    |     A      | 0.01991 |  0.00943  |    0.01048    |            0.10929             |
|   325    |     G      | 0.00434 |  0.00504  |      nan      |              nan               |
|   326    |     A      | 0.08703 |  0.00756  |    0.07947    |            0.82884             |
|   327    |     A      | 0.10210 |  0.00733  |    0.09478    |            0.98848             |
|   328    |     G      | 0.00899 |  0.00669  |      nan      |              nan               |
|   329    |     G      | 0.00480 |  0.00435  |      nan      |              nan               |
|   330    |     A      | 0.09782 |  0.00864  |    0.08918    |            0.93015             |
|   331    |     G      | 0.00419 |  0.00433  |      nan      |              nan               |
|   332    |     A      | 0.07005 |  0.00764  |    0.06241    |            0.65094             |
|   333    |     G      | 0.00453 |  0.00471  |      nan      |              nan               |
|   334    |     A      | 0.05569 |  0.00733  |    0.04836    |            0.50433             |
|   335    |     G      | 0.00582 |  0.00496  |      nan      |              nan               |
|   336    |     A      | 0.08848 |  0.00632  |    0.08215    |            0.85682             |
|   337    |     T      | 0.00880 |  0.00584  |      nan      |              nan               |
|   338    |     G      | 0.00643 |  0.00645  |      nan      |              nan               |
|   339    |     G      | 0.00701 |  0.00792  |      nan      |              nan               |
|   340    |     G      | 0.00552 |  0.00612  |      nan      |              nan               |
|   341    |     T      | 0.00767 |  0.00796  |      nan      |              nan               |
|   342    |     G      | 0.00501 |  0.00529  |      nan      |              nan               |
|   343    |     C      | 0.03787 |  0.00903  |    0.02884    |            0.30080             |
|   344    |     G      | 0.00584 |  0.00577  |      nan      |              nan               |
|   345    |     A      | 0.12410 |  0.00876  |    0.11535    |            1.20302             |
|   346    |     G      | 0.00526 |  0.00498  |      nan      |              nan               |
|   347    |     A      | 0.03008 |  0.00481  |    0.02528    |            0.26361             |
|   348    |     G      | 0.00404 |  0.00482  |      nan      |              nan               |
|   349    |     C      | 0.03809 |  0.00786  |    0.03023    |            0.31528             |
|   350    |     G      | 0.00825 |  0.00670  |      nan      |              nan               |
|   351    |     T      | 0.01015 |  0.00881  |      nan      |              nan               |
|   352    |     C      | 0.05356 |  0.00921  |    0.04436    |            0.46261             |
|   353    |     G      | 0.00972 |  0.00991  |      nan      |              nan               |
|   354    |     G      | 0.00744 |  0.00851  |      nan      |              nan               |
|   355    |     T      | 0.00684 |  0.00588  |      nan      |              nan               |
|   356    |     A      | 0.11012 |  0.00640  |    0.10372    |            1.08180             |
|   357    |     T      | 0.00983 |  0.00875  |      nan      |              nan               |
|   358    |     T      | 0.00608 |  0.00481  |      nan      |              nan               |
|   359    |     A      | 0.04111 |  0.00596  |    0.03515    |            0.36660             |
|   360    |     A      | 0.04047 |  0.00713  |    0.03334    |            0.34771             |
|   361    |     G      | 0.00481 |  0.00491  |      nan      |              nan               |
|   362    |     C      | 0.03242 |  0.00651  |    0.02591    |            0.27020             |
|   363    |     G      | 0.01976 |  0.01522  |      nan      |              nan               |
|   364    |     G      | 0.00784 |  0.00741  |      nan      |              nan               |
|   365    |     G      | 0.00562 |  0.00879  |      nan      |              nan               |
|   366    |     G      | 0.00613 |  0.00793  |      nan      |              nan               |
|   367    |     G      | 0.00451 |  0.00497  |      nan      |              nan               |
|   368    |     A      | 0.10522 |  0.00670  |    0.09852    |            1.02748             |
|   369    |     G      | 0.01007 |  0.00630  |      nan      |              nan               |
|   370    |     A      | 0.05804 |  0.00762  |    0.05043    |            0.52592             |
|   371    |     A      | 0.09361 |  0.00569  |    0.08792    |            0.91700             |
|   372    |     T      | 0.00949 |  0.00812  |      nan      |              nan               |
|   373    |     T      | 0.00639 |  0.00532  |      nan      |              nan               |
|   374    |     A      | 0.05287 |  0.00831  |    0.04456    |            0.46478             |
|   375    |     G      | 0.00903 |  0.00525  |      nan      |              nan               |
|   376    |     A      | 0.07580 |  0.00536  |    0.07044    |            0.73469             |
|   377    |     T      | 0.02321 |  0.00524  |      nan      |              nan               |
|   378    |     A      | 0.02930 |  0.00754  |    0.02176    |            0.22699             |
|   379    |     A      | 0.06538 |  0.00816  |    0.05723    |            0.59685             |
|   380    |     A      | 0.08675 |  0.00641  |    0.08033    |            0.83785             |
|   381    |     T      | 0.01213 |  0.00688  |      nan      |              nan               |
|   382    |     G      | 0.01148 |  0.00783  |      nan      |              nan               |
|   383    |     G      | 0.00699 |  0.00737  |      nan      |              nan               |
|   384    |     G      | 0.05433 |  0.04809  |      nan      |              nan               |
|   385    |     A      | 0.06816 |  0.01623  |    0.05193    |            0.54164             |
|   386    |     A      | 0.13728 |  0.00963  |    0.12765    |            1.33130             |
|   387    |     A      | 0.02918 |  0.00716  |    0.02202    |            0.22965             |
|   388    |     A      | 0.01455 |  0.00685  |    0.00770    |            0.08029             |
|   389    |     A      | 0.02146 |  0.00549  |    0.01597    |            0.16658             |
|   390    |     A      | 0.09434 |  0.00692  |    0.08741    |            0.91169             |
|   391    |     T      | 0.01237 |  0.00832  |      nan      |              nan               |
|   392    |     T      | 0.01064 |  0.00949  |      nan      |              nan               |
|   393    |     C      | 0.07550 |  0.00932  |    0.06618    |            0.69019             |
|   394    |     G      | 0.01066 |  0.01141  |      nan      |              nan               |
|   395    |     G      | 0.01033 |  0.00611  |      nan      |              nan               |
|   396    |     T      | 0.01118 |  0.00858  |      nan      |              nan               |
|   397    |     T      | 0.00777 |  0.00615  |      nan      |              nan               |
|   398    |     A      | 0.02747 |  0.00702  |    0.02044    |            0.21320             |
|   399    |     A      | 0.03536 |  0.00588  |    0.02948    |            0.30748             |
|   400    |     G      | 0.00509 |  0.00456  |      nan      |              nan               |
|   401    |     G      | 0.00571 |  0.00564  |      nan      |              nan               |
|   402    |     C      | 0.00887 |  0.00656  |    0.00231    |            0.03549             |
|   403    |     C      | 0.00514 |  0.00336  |    0.00178    |            0.03549             |
|   404    |     A      | 0.02862 |  0.01236  |    0.01626    |            0.16958             |
|   405    |     G      | 0.02046 |  0.01500  |      nan      |              nan               |
|   406    |     G      | 0.00843 |  0.00913  |      nan      |              nan               |
|   407    |     G      | 0.00562 |  0.00712  |      nan      |              nan               |
|   408    |     G      | 0.00645 |  0.00714  |      nan      |              nan               |
|   409    |     G      | 0.00997 |  0.00649  |      nan      |              nan               |
|   410    |     A      | 0.04829 |  0.01017  |    0.03811    |            0.39750             |
|   411    |     A      | 0.08862 |  0.00887  |    0.07976    |            0.83183             |
|   412    |     A      | 0.05791 |  0.00894  |    0.04897    |            0.51070             |
|   413    |     G      | 0.01044 |  0.00504  |      nan      |              nan               |
|   414    |     A      | 0.05250 |  0.00679  |    0.04571    |            0.47677             |
|   415    |     A      | 0.02859 |  0.00838  |    0.02021    |            0.21080             |
|   416    |     A      | 0.04839 |  0.00768  |    0.04071    |            0.42454             |
|   417    |     C      | 0.08471 |  0.00441  |    0.08030    |            0.83747             |
|   418    |     A      | 0.07155 |  0.01120  |    0.06035    |            0.62943             |
|   419    |     A      | 0.05494 |  0.00812  |    0.04682    |            0.48833             |
|   420    |     T      | 0.05386 |  0.01307  |      nan      |              nan               |
|   421    |     A      | 0.04073 |  0.00441  |    0.03632    |            0.37882             |
|   422    |     T      | 0.00784 |  0.00718  |      nan      |              nan               |
|   423    |     A      | 0.04629 |  0.00652  |    0.03976    |            0.41472             |
|   424    |     A      | 0.04145 |  0.00841  |    0.03303    |            0.34454             |
|   425    |     A      | 0.05459 |  0.00508  |    0.04951    |            0.51639             |
|   426    |     C      | 0.07805 |  0.00411  |    0.07393    |            0.77107             |
|   427    |     T      | 0.01365 |  0.01843  |      nan      |              nan               |
|   428    |     A      | 0.01832 |  0.00836  |    0.00995    |            0.10381             |
|   429    |     A      | 0.07816 |  0.00946  |    0.06870    |            0.71647             |
|   430    |     A      | 0.05883 |  0.00610  |    0.05273    |            0.54998             |
|   431    |     A      | 0.06570 |  0.00721  |    0.05849    |            0.61006             |
|   432    |     C      | 0.09310 |  0.00353  |    0.08957    |            0.93419             |
|   433    |     A      | 0.07927 |  0.00754  |    0.07173    |            0.74813             |
|   434    |     T      | 0.01461 |  0.00664  |      nan      |              nan               |
|   435    |     A      | 0.05549 |  0.00638  |    0.04911    |            0.51225             |
|   436    |     T      | 0.00772 |  0.00660  |      nan      |              nan               |
|   437    |     A      | 0.00000 |  0.00000  |    0.00000    |            0.03549             |
+----------+------------+---------+-----------+---------------+--------------------------------+
