# Supplementary material for: Short- and long-range interactions in the HIV-1 5′ UTR regulate genome dimerization and packaging
Source: Nat Struct Mol Biol. 2022 Mar 28;29(4):306–19. doi: 10.1038/s41594-022-00746-2 (PMC9010304; doi:10.1038/s41594-022-00746-2)
Supplement: Supplementary file 9 — Tables of DMS reactivities. [file 41594_2022_746_MOESM9_ESM.zip › DMS tables/DMS_Table_Mut_3G_DB_Capped_d.txt]

+----------------------------------------------------------------------------------------------+
|                                   DMS: Mut_3G_DB_Capped_d                                    |
+----------+------------+---------+-----------+---------------+--------------------------------+
| Position | Nucleotide | Treated | Untreated | Raw Reactivty | Winsor Normalised Reactivities |
+----------+------------+---------+-----------+---------------+--------------------------------+
|    1     |     G      |   nan   |    nan    |      nan      |              nan               |
|    2     |     G      |   nan   |    nan    |      nan      |              nan               |
|    3     |     T      |   nan   |    nan    |      nan      |              nan               |
|    4     |     C      |   nan   |    nan    |      nan      |              nan               |
|    5     |     T      |   nan   |    nan    |      nan      |              nan               |
|    6     |     C      |   nan   |    nan    |      nan      |              nan               |
|    7     |     T      |   nan   |    nan    |      nan      |              nan               |
|    8     |     C      |   nan   |    nan    |      nan      |              nan               |
|    9     |     T      |   nan   |    nan    |      nan      |              nan               |
|    10    |     G      |   nan   |    nan    |      nan      |              nan               |
|    11    |     G      |   nan   |    nan    |      nan      |              nan               |
|    12    |     T      |   nan   |    nan    |      nan      |              nan               |
|    13    |     T      |   nan   |    nan    |      nan      |              nan               |
|    14    |     A      |   nan   |    nan    |      nan      |              nan               |
|    15    |     G      |   nan   |    nan    |      nan      |              nan               |
|    16    |     A      |   nan   |    nan    |      nan      |              nan               |
|    17    |     C      |   nan   |    nan    |      nan      |              nan               |
|    18    |     C      |   nan   |    nan    |      nan      |              nan               |
|    19    |     A      | 0.00002 |  0.00002  |    -0.00000   |            0.03002             |
|    20    |     G      | 0.00415 |  0.00500  |      nan      |              nan               |
|    21    |     A      | 0.05577 |  0.00492  |    0.05084    |            0.55606             |
|    22    |     T      | 0.01063 |  0.00513  |      nan      |              nan               |
|    23    |     C      | 0.12988 |  0.01863  |    0.11125    |            1.21671             |
|    24    |     T      | 0.01395 |  0.00968  |      nan      |              nan               |
|    25    |     G      | 0.00386 |  0.00412  |      nan      |              nan               |
|    26    |     A      | 0.01187 |  0.00498  |    0.00688    |            0.07528             |
|    27    |     G      | 0.00605 |  0.00517  |      nan      |              nan               |
|    28    |     C      | 0.00509 |  0.00338  |    0.00171    |            0.03002             |
|    29    |     C      | 0.00978 |  0.00324  |    0.00654    |            0.07153             |
|    30    |     T      | 0.01894 |  0.00811  |      nan      |              nan               |
|    31    |     G      | 0.00994 |  0.00678  |      nan      |              nan               |
|    32    |     G      | 0.00939 |  0.00600  |      nan      |              nan               |
|    33    |     G      | 0.00491 |  0.00457  |      nan      |              nan               |
|    34    |     A      | 0.10091 |  0.00487  |    0.09604    |            1.05036             |
|    35    |     G      | 0.00773 |  0.00635  |      nan      |              nan               |
|    36    |     C      | 0.00619 |  0.00482  |    0.00137    |            0.03002             |
|    37    |     T      | 0.00668 |  0.00721  |      nan      |              nan               |
|    38    |     C      | 0.00840 |  0.00803  |    0.00037    |            0.03002             |
|    39    |     T      | 0.01109 |  0.00980  |      nan      |              nan               |
|    40    |     C      | 0.00607 |  0.00553  |    0.00054    |            0.03002             |
|    41    |     T      | 0.01035 |  0.01114  |      nan      |              nan               |
|    42    |     G      | 0.00541 |  0.00631  |      nan      |              nan               |
|    43    |     G      | 0.00664 |  0.00701  |      nan      |              nan               |
|    44    |     C      | 0.00654 |  0.00537  |    0.00117    |            0.03002             |
|    45    |     T      | 0.00535 |  0.00652  |      nan      |              nan               |
|    46    |     A      | 0.00755 |  0.00530  |    0.00225    |            0.03002             |
|    47    |     A      | 0.01663 |  0.00647  |    0.01015    |            0.11106             |
|    48    |     C      | 0.00744 |  0.00719  |    0.00025    |            0.03002             |
|    49    |     T      | 0.00707 |  0.00740  |      nan      |              nan               |
|    50    |     A      | 0.01566 |  0.00583  |    0.00983    |            0.10753             |
|    51    |     G      | 0.00514 |  0.00571  |      nan      |              nan               |
|    52    |     G      | 0.00418 |  0.00400  |      nan      |              nan               |
|    53    |     G      | 0.00373 |  0.00394  |      nan      |              nan               |
|    54    |     A      | 0.01785 |  0.00649  |    0.01135    |            0.12414             |
|    55    |     A      | 0.02395 |  0.00671  |    0.01724    |            0.18850             |
|    56    |     C      | 0.00855 |  0.00605  |    0.00251    |            0.03002             |
|    57    |     C      | 0.00877 |  0.00827  |    0.00050    |            0.03002             |
|    58    |     C      | 0.00523 |  0.00480  |    0.00043    |            0.03002             |
|    59    |     A      | 0.06907 |  0.00699  |    0.06208    |            0.67892             |
|    60    |     C      | 0.06261 |  0.00813  |    0.05449    |            0.59589             |
|    61    |     T      | 0.00917 |  0.00841  |      nan      |              nan               |
|    62    |     G      | 0.00774 |  0.00755  |      nan      |              nan               |
|    63    |     C      | 0.05396 |  0.00949  |    0.04447    |            0.48634             |
|    64    |     T      | 0.00890 |  0.00869  |      nan      |              nan               |
|    65    |     T      | 0.00646 |  0.00515  |      nan      |              nan               |
|    66    |     A      | 0.07950 |  0.00442  |    0.07507    |            0.82104             |
|    67    |     A      | 0.06844 |  0.00647  |    0.06197    |            0.67774             |
|    68    |     G      | 0.00473 |  0.00497  |      nan      |              nan               |
|    69    |     C      | 0.01426 |  0.00384  |    0.01042    |            0.11396             |
|    70    |     C      | 0.01397 |  0.00711  |    0.00687    |            0.07514             |
|    71    |     T      | 0.00559 |  0.00803  |      nan      |              nan               |
|    72    |     C      | 0.01489 |  0.00289  |    0.01200    |            0.13123             |
|    73    |     A      | 0.01117 |  0.00752  |    0.00365    |            0.03988             |
|    74    |     A      | 0.07506 |  0.00596  |    0.06911    |            0.75580             |
|    75    |     T      | 0.02317 |  0.00449  |      nan      |              nan               |
|    76    |     A      | 0.02703 |  0.00539  |    0.02165    |            0.23674             |
|    77    |     A      | 0.07447 |  0.00699  |    0.06748    |            0.73803             |
|    78    |     A      | 0.07767 |  0.00697  |    0.07069    |            0.77315             |
|    79    |     G      | 0.00563 |  0.00614  |      nan      |              nan               |
|    80    |     C      | 0.02846 |  0.00573  |    0.02272    |            0.24852             |
|    81    |     T      | 0.00919 |  0.00866  |      nan      |              nan               |
|    82    |     T      | 0.00935 |  0.00860  |      nan      |              nan               |
|    83    |     G      | 0.00678 |  0.00688  |      nan      |              nan               |
|    84    |     C      | 0.04666 |  0.01082  |    0.03584    |            0.39194             |
|    85    |     C      | 0.03446 |  0.01082  |    0.02364    |            0.25852             |
|    86    |     T      | 0.00914 |  0.00867  |      nan      |              nan               |
|    87    |     T      | 0.00943 |  0.00858  |      nan      |              nan               |
|    88    |     G      | 0.00566 |  0.00489  |      nan      |              nan               |
|    89    |     A      | 0.06644 |  0.00738  |    0.05906    |            0.64593             |
|    90    |     G      | 0.00812 |  0.00848  |      nan      |              nan               |
|    91    |     T      | 0.01157 |  0.00624  |      nan      |              nan               |
|    92    |     G      | 0.00559 |  0.00670  |      nan      |              nan               |
|    93    |     C      | 0.01492 |  0.00668  |    0.00824    |            0.09014             |
|    94    |     T      | 0.00524 |  0.00728  |      nan      |              nan               |
|    95    |     C      | 0.04206 |  0.00618  |    0.03588    |            0.39245             |
|    96    |     A      | 0.03374 |  0.00825  |    0.02549    |            0.27876             |
|    97    |     A      | 0.05720 |  0.00934  |    0.04786    |            0.52344             |
|    98    |     A      | 0.05707 |  0.00758  |    0.04949    |            0.54128             |
|    99    |     G      | 0.00866 |  0.00775  |      nan      |              nan               |
|   100    |     T      | 0.01736 |  0.00503  |      nan      |              nan               |
|   101    |     A      | 0.03088 |  0.00554  |    0.02534    |            0.27709             |
|   102    |     G      | 0.01129 |  0.00838  |      nan      |              nan               |
|   103    |     T      | 0.01584 |  0.01060  |      nan      |              nan               |
|   104    |     G      | 0.01441 |  0.00953  |      nan      |              nan               |
|   105    |     T      | 0.01260 |  0.00743  |      nan      |              nan               |
|   106    |     G      | 0.00987 |  0.00862  |      nan      |              nan               |
|   107    |     T      | 0.00955 |  0.00672  |      nan      |              nan               |
|   108    |     G      | 0.00856 |  0.00676  |      nan      |              nan               |
|   109    |     C      | 0.01543 |  0.00694  |    0.00849    |            0.09283             |
|   110    |     C      | 0.01411 |  0.00695  |    0.00715    |            0.07825             |
|   111    |     C      | 0.02206 |  0.00883  |    0.01323    |            0.14469             |
|   112    |     G      | 0.01028 |  0.00827  |      nan      |              nan               |
|   113    |     T      | 0.00965 |  0.00741  |      nan      |              nan               |
|   114    |     C      | 0.03117 |  0.01413  |    0.01704    |            0.18641             |
|   115    |     T      | 0.01231 |  0.01049  |      nan      |              nan               |
|   116    |     G      | 0.01178 |  0.00676  |      nan      |              nan               |
|   117    |     T      | 0.01611 |  0.01127  |      nan      |              nan               |
|   118    |     T      | 0.01117 |  0.00858  |      nan      |              nan               |
|   119    |     G      | 0.01484 |  0.00953  |      nan      |              nan               |
|   120    |     T      | 0.01086 |  0.00715  |      nan      |              nan               |
|   121    |     G      | 0.00884 |  0.00637  |      nan      |              nan               |
|   122    |     T      | 0.01061 |  0.00843  |      nan      |              nan               |
|   123    |     G      | 0.00411 |  0.00434  |      nan      |              nan               |
|   124    |     A      | 0.10499 |  0.00655  |    0.09844    |            1.07664             |
|   125    |     C      | 0.01312 |  0.00726  |    0.00586    |            0.06408             |
|   126    |     T      | 0.00670 |  0.00687  |      nan      |              nan               |
|   127    |     C      | 0.00760 |  0.00754  |    0.00006    |            0.03002             |
|   128    |     T      | 0.00716 |  0.00962  |      nan      |              nan               |
|   129    |     G      | 0.00506 |  0.00620  |      nan      |              nan               |
|   130    |     G      | 0.00529 |  0.00588  |      nan      |              nan               |
|   131    |     T      | 0.00636 |  0.00565  |      nan      |              nan               |
|   132    |     A      | 0.05093 |  0.00674  |    0.04419    |            0.48335             |
|   133    |     A      | 0.12920 |  0.00817  |    0.12104    |            1.32374             |
|   134    |     C      | 0.02290 |  0.00798  |    0.01492    |            0.16320             |
|   135    |     T      | 0.00598 |  0.00778  |      nan      |              nan               |
|   136    |     A      | 0.01721 |  0.00849  |    0.00873    |            0.09542             |
|   137    |     G      | 0.00525 |  0.00463  |      nan      |              nan               |
|   138    |     A      | 0.01694 |  0.00696  |    0.00998    |            0.10918             |
|   139    |     G      | 0.00458 |  0.00524  |      nan      |              nan               |
|   140    |     A      | 0.03692 |  0.00494  |    0.03197    |            0.34969             |
|   141    |     T      | 0.00574 |  0.00655  |      nan      |              nan               |
|   142    |     C      | 0.01104 |  0.00563  |    0.00541    |            0.05919             |
|   143    |     C      | 0.00560 |  0.00511  |    0.00049    |            0.03002             |
|   144    |     C      | 0.00741 |  0.00798  |    -0.00057   |            0.03002             |
|   145    |     T      | 0.00837 |  0.00910  |      nan      |              nan               |
|   146    |     C      | 0.01517 |  0.00531  |    0.00986    |            0.10779             |
|   147    |     A      | 0.04735 |  0.00908  |    0.03828    |            0.41862             |
|   148    |     G      | 0.00416 |  0.00574  |      nan      |              nan               |
|   149    |     A      | 0.01123 |  0.00552  |    0.00571    |            0.06246             |
|   150    |     C      | 0.00401 |  0.00051  |    0.00349    |            0.03821             |
|   151    |     C      | 0.06310 |  0.00053  |    0.06257    |            0.68431             |
|   152    |     C      | 0.09290 |  0.02306  |    0.06983    |            0.76376             |
|   153    |     T      | 0.02005 |  0.02774  |      nan      |              nan               |
|   154    |     T      | 0.01545 |  0.01024  |      nan      |              nan               |
|   155    |     T      | 0.01003 |  0.00739  |      nan      |              nan               |
|   156    |     T      | 0.00968 |  0.00532  |      nan      |              nan               |
|   157    |     A      | 0.09033 |  0.00717  |    0.08316    |            0.90950             |
|   158    |     G      | 0.00299 |  0.00373  |      nan      |              nan               |
|   159    |     T      | 0.00495 |  0.00600  |      nan      |              nan               |
|   160    |     C      | 0.00971 |  0.00324  |    0.00647    |            0.07076             |
|   161    |     A      | 0.05079 |  0.00872  |    0.04207    |            0.46012             |
|   162    |     G      | 0.00591 |  0.00683  |      nan      |              nan               |
|   163    |     T      | 0.00931 |  0.00965  |      nan      |              nan               |
|   164    |     G      | 0.00688 |  0.00689  |      nan      |              nan               |
|   165    |     T      | 0.01589 |  0.00832  |      nan      |              nan               |
|   166    |     G      | 0.00647 |  0.00524  |      nan      |              nan               |
|   167    |     G      | 0.00579 |  0.00531  |      nan      |              nan               |
|   168    |     A      | 0.05024 |  0.01075  |    0.03949    |            0.43189             |
|   169    |     A      | 0.07140 |  0.00897  |    0.06244    |            0.68286             |
|   170    |     A      | 0.05024 |  0.00721  |    0.04303    |            0.47062             |
|   171    |     A      | 0.04387 |  0.00633  |    0.03753    |            0.41047             |
|   172    |     T      | 0.00516 |  0.00475  |      nan      |              nan               |
|   173    |     C      | 0.00610 |  0.00707  |    -0.00097   |            0.03002             |
|   174    |     T      | 0.00463 |  0.00724  |      nan      |              nan               |
|   175    |     C      | 0.00462 |  0.00589  |    -0.00127   |            0.03002             |
|   176    |     T      | 0.00702 |  0.00951  |      nan      |              nan               |
|   177    |     A      | 0.03003 |  0.00590  |    0.02413    |            0.26395             |
|   178    |     G      | 0.00637 |  0.00699  |      nan      |              nan               |
|   179    |     C      | 0.09249 |  0.00543  |    0.08705    |            0.95208             |
|   180    |     A      | 0.06976 |  0.00848  |    0.06127    |            0.67013             |
|   181    |     G      | 0.00917 |  0.00838  |      nan      |              nan               |
|   182    |     T      | 0.01063 |  0.00812  |      nan      |              nan               |
|   183    |     G      | 0.00726 |  0.00635  |      nan      |              nan               |
|   184    |     G      | 0.00558 |  0.00620  |      nan      |              nan               |
|   185    |     C      | 0.05415 |  0.00768  |    0.04647    |            0.50822             |
|   186    |     G      | 0.00791 |  0.00847  |      nan      |              nan               |
|   187    |     C      | 0.00696 |  0.00496  |    0.00200    |            0.03002             |
|   188    |     C      | 0.00992 |  0.00548  |    0.00444    |            0.04852             |
|   189    |     C      | 0.01351 |  0.00730  |    0.00621    |            0.06787             |
|   190    |     G      | 0.00595 |  0.00666  |      nan      |              nan               |
|   191    |     A      | 0.04266 |  0.00784  |    0.03482    |            0.38086             |
|   192    |     A      | 0.08015 |  0.00774  |    0.07241    |            0.79189             |
|   193    |     C      | 0.08681 |  0.00464  |    0.08217    |            0.89871             |
|   194    |     A      | 0.09737 |  0.00829  |    0.08908    |            0.97430             |
|   195    |     G      | 0.00442 |  0.00470  |      nan      |              nan               |
|   196    |     G      | 0.00439 |  0.00468  |      nan      |              nan               |
|   197    |     G      | 0.00308 |  0.00367  |      nan      |              nan               |
|   198    |     A      | 0.05416 |  0.00648  |    0.04767    |            0.52137             |
|   199    |     C      | 0.05099 |  0.01042  |    0.04056    |            0.44364             |
|   200    |     T      | 0.01076 |  0.00934  |      nan      |              nan               |
|   201    |     T      | 0.01025 |  0.00863  |      nan      |              nan               |
|   202    |     G      | 0.00928 |  0.00477  |      nan      |              nan               |
|   203    |     A      | 0.05052 |  0.00767  |    0.04285    |            0.46863             |
|   204    |     A      | 0.07123 |  0.00832  |    0.06291    |            0.68801             |
|   205    |     A      | 0.04125 |  0.00893  |    0.03232    |            0.35342             |
|   206    |     G      | 0.00485 |  0.00597  |      nan      |              nan               |
|   207    |     C      | 0.04992 |  0.00595  |    0.04397    |            0.48088             |
|   208    |     G      | 0.00883 |  0.00575  |      nan      |              nan               |
|   209    |     A      | 0.04235 |  0.00789  |    0.03446    |            0.37686             |
|   210    |     A      | 0.04914 |  0.00902  |    0.04013    |            0.43885             |
|   211    |     A      | 0.05217 |  0.00795  |    0.04423    |            0.48373             |
|   212    |     G      | 0.00628 |  0.00657  |      nan      |              nan               |
|   213    |     T      | 0.00763 |  0.00430  |      nan      |              nan               |
|   214    |     A      | 0.03061 |  0.00548  |    0.02513    |            0.27488             |
|   215    |     A      | 0.06545 |  0.01006  |    0.05538    |            0.60572             |
|   216    |     A      | 0.07733 |  0.00788  |    0.06945    |            0.75959             |
|   217    |     G      | 0.00620 |  0.00803  |      nan      |              nan               |
|   218    |     C      | 0.00978 |  0.00551  |    0.00427    |            0.04673             |
|   219    |     C      | 0.00857 |  0.00391  |    0.00466    |            0.05097             |
|   220    |     A      | 0.02611 |  0.00781  |    0.01830    |            0.20015             |
|   221    |     G      | 0.00553 |  0.00504  |      nan      |              nan               |
|   222    |     A      | 0.02870 |  0.00596  |    0.02274    |            0.24872             |
|   223    |     G      | 0.00521 |  0.00633  |      nan      |              nan               |
|   224    |     G      | 0.00294 |  0.00390  |      nan      |              nan               |
|   225    |     A      | 0.08347 |  0.00840  |    0.07506    |            0.82096             |
|   226    |     G      | 0.00637 |  0.00586  |      nan      |              nan               |
|   227    |     A      | 0.02376 |  0.00196  |    0.02179    |            0.23836             |
|   228    |     T      | 0.00759 |  0.00612  |      nan      |              nan               |
|   229    |     C      | 0.02835 |  0.01250  |    0.01585    |            0.17338             |
|   230    |     T      | 0.00875 |  0.00952  |      nan      |              nan               |
|   231    |     C      | 0.02515 |  0.01226  |    0.01288    |            0.14092             |
|   232    |     T      | 0.00848 |  0.00992  |      nan      |              nan               |
|   233    |     C      | 0.02197 |  0.00533  |    0.01663    |            0.18192             |
|   234    |     G      | 0.00327 |  0.00404  |      nan      |              nan               |
|   235    |     A      | 0.07089 |  0.00755  |    0.06334    |            0.69276             |
|   236    |     C      | 0.04134 |  0.00284  |    0.03850    |            0.42105             |
|   237    |     G      | 0.00695 |  0.00741  |      nan      |              nan               |
|   238    |     C      | 0.04461 |  0.00216  |    0.04245    |            0.46428             |
|   239    |     A      | 0.07168 |  0.00782  |    0.06386    |            0.69843             |
|   240    |     G      | 0.00871 |  0.00919  |      nan      |              nan               |
|   241    |     G      | 0.00438 |  0.00462  |      nan      |              nan               |
|   242    |     A      | 0.10643 |  0.00383  |    0.10260    |            1.12206             |
|   243    |     C      | 0.00826 |  0.00560  |    0.00266    |            0.03002             |
|   244    |     T      | 0.00729 |  0.00739  |      nan      |              nan               |
|   245    |     C      | 0.01200 |  0.00525  |    0.00675    |            0.07387             |
|   246    |     G      | 0.00730 |  0.00646  |      nan      |              nan               |
|   247    |     G      | 0.00813 |  0.00769  |      nan      |              nan               |
|   248    |     C      | 0.00798 |  0.00592  |    0.00206    |            0.03002             |
|   249    |     T      | 0.00747 |  0.00756  |      nan      |              nan               |
|   250    |     T      | 0.00517 |  0.00547  |      nan      |              nan               |
|   251    |     G      | 0.00178 |  0.00123  |      nan      |              nan               |
|   252    |     C      | 0.00765 |  0.00285  |    0.00480    |            0.05252             |
|   253    |     T      | 0.00685 |  0.00767  |      nan      |              nan               |
|   254    |     G      | 0.00252 |  0.00143  |      nan      |              nan               |
|   255    |     A      | 0.05033 |  0.00954  |    0.04079    |            0.44612             |
|   256    |     A      | 0.09935 |  0.00714  |    0.09222    |            1.00857             |
|   257    |     G      | 0.00208 |  0.00122  |      nan      |              nan               |
|   258    |     C      | 0.02174 |  0.00224  |    0.01950    |            0.21329             |
|   259    |     G      | 0.00221 |  0.00158  |      nan      |              nan               |
|   260    |     C      | 0.03008 |  0.00153  |    0.02855    |            0.31226             |
|   261    |     G      | 0.00375 |  0.00257  |      nan      |              nan               |
|   262    |     C      | 0.02049 |  0.00167  |    0.01882    |            0.20578             |
|   263    |     A      | 0.08482 |  0.00876  |    0.07606    |            0.83187             |
|   264    |     C      | 0.02152 |  0.00367  |    0.01785    |            0.19520             |
|   265    |     G      | 0.00572 |  0.00548  |      nan      |              nan               |
|   266    |     G      | 0.00199 |  0.00173  |      nan      |              nan               |
|   267    |     C      | 0.00595 |  0.00184  |    0.00411    |            0.04496             |
|   268    |     A      | 0.01700 |  0.00394  |    0.01306    |            0.14282             |
|   269    |     A      | 0.02586 |  0.00621  |    0.01965    |            0.21494             |
|   270    |     G      | 0.00650 |  0.00263  |      nan      |              nan               |
|   271    |     A      | 0.05141 |  0.00675  |    0.04465    |            0.48836             |
|   272    |     G      | 0.00957 |  0.00834  |      nan      |              nan               |
|   273    |     G      | 0.00644 |  0.00625  |      nan      |              nan               |
|   274    |     C      | 0.02695 |  0.00432  |    0.02263    |            0.24753             |
|   275    |     G      | 0.00278 |  0.00187  |      nan      |              nan               |
|   276    |     A      | 0.03680 |  0.00368  |    0.03312    |            0.36221             |
|   277    |     G      | 0.01047 |  0.00498  |      nan      |              nan               |
|   278    |     G      | 0.00672 |  0.00617  |      nan      |              nan               |
|   279    |     G      | 0.00785 |  0.00761  |      nan      |              nan               |
|   280    |     G      | 0.00647 |  0.00727  |      nan      |              nan               |
|   281    |     C      | 0.04027 |  0.00343  |    0.03684    |            0.40294             |
|   282    |     G      | 0.00775 |  0.00855  |      nan      |              nan               |
|   283    |     G      | 0.00559 |  0.00611  |      nan      |              nan               |
|   284    |     C      | 0.02220 |  0.00743  |    0.01477    |            0.16149             |
|   285    |     G      | 0.00457 |  0.00388  |      nan      |              nan               |
|   286    |     A      | 0.06194 |  0.00665  |    0.05529    |            0.60464             |
|   287    |     C      | 0.04826 |  0.00649  |    0.04177    |            0.45686             |
|   288    |     T      | 0.00949 |  0.00997  |      nan      |              nan               |
|   289    |     G      | 0.00920 |  0.00822  |      nan      |              nan               |
|   290    |     G      | 0.01106 |  0.00673  |      nan      |              nan               |
|   291    |     T      | 0.01271 |  0.00852  |      nan      |              nan               |
|   292    |     G      | 0.00455 |  0.00396  |      nan      |              nan               |
|   293    |     A      | 0.08564 |  0.00909  |    0.07656    |            0.83729             |
|   294    |     G      | 0.00800 |  0.00798  |      nan      |              nan               |
|   295    |     T      | 0.00593 |  0.00478  |      nan      |              nan               |
|   296    |     A      | 0.05609 |  0.00419  |    0.05190    |            0.56762             |
|   297    |     C      | 0.01994 |  0.00749  |    0.01245    |            0.13616             |
|   298    |     G      | 0.00936 |  0.00962  |      nan      |              nan               |
|   299    |     C      | 0.01260 |  0.00406  |    0.00855    |            0.09347             |
|   300    |     C      | 0.03610 |  0.02955  |    0.00655    |            0.07159             |
|   301    |     A      | 0.04690 |  0.02259  |    0.02431    |            0.26589             |
|   302    |     A      | 0.11937 |  0.01131  |    0.10807    |            1.18188             |
|   303    |     A      | 0.01206 |  0.00563  |    0.00643    |            0.07030             |
|   304    |     A      | 0.01824 |  0.00520  |    0.01303    |            0.14254             |
|   305    |     A      | 0.07849 |  0.01629  |    0.06220    |            0.68022             |
|   306    |     T      | 0.01227 |  0.01515  |      nan      |              nan               |
|   307    |     T      | 0.01106 |  0.00950  |      nan      |              nan               |
|   308    |     T      | 0.01057 |  0.01005  |      nan      |              nan               |
|   309    |     T      | 0.01184 |  0.01030  |      nan      |              nan               |
|   310    |     G      | 0.00679 |  0.00450  |      nan      |              nan               |
|   311    |     A      | 0.11896 |  0.00545  |    0.11351    |            1.24146             |
|   312    |     C      | 0.01342 |  0.00625  |    0.00717    |            0.07843             |
|   313    |     T      | 0.00516 |  0.00583  |      nan      |              nan               |
|   314    |     A      | 0.00944 |  0.00670  |    0.00275    |            0.03002             |
|   315    |     G      | 0.00378 |  0.00406  |      nan      |              nan               |
|   316    |     C      | 0.00970 |  0.00514  |    0.00456    |            0.04982             |
|   317    |     G      | 0.00983 |  0.00820  |      nan      |              nan               |
|   318    |     G      | 0.00915 |  0.00485  |      nan      |              nan               |
|   319    |     A      | 0.08568 |  0.00615  |    0.07953    |            0.86983             |
|   320    |     G      | 0.00924 |  0.00696  |      nan      |              nan               |
|   321    |     G      | 0.00496 |  0.00576  |      nan      |              nan               |
|   322    |     C      | 0.00477 |  0.00457  |    0.00021    |            0.03002             |
|   323    |     T      | 0.00374 |  0.00507  |      nan      |              nan               |
|   324    |     A      | 0.01566 |  0.00712  |    0.00854    |            0.09339             |
|   325    |     G      | 0.00359 |  0.00409  |      nan      |              nan               |
|   326    |     A      | 0.09058 |  0.00739  |    0.08319    |            0.90979             |
|   327    |     A      | 0.10222 |  0.00662  |    0.09560    |            1.04557             |
|   328    |     G      | 0.00864 |  0.00701  |      nan      |              nan               |
|   329    |     G      | 0.00460 |  0.00428  |      nan      |              nan               |
|   330    |     A      | 0.08073 |  0.00744  |    0.07329    |            0.80153             |
|   331    |     G      | 0.00414 |  0.00417  |      nan      |              nan               |
|   332    |     A      | 0.05192 |  0.00738  |    0.04454    |            0.48710             |
|   333    |     G      | 0.00442 |  0.00485  |      nan      |              nan               |
|   334    |     A      | 0.03967 |  0.00690  |    0.03277    |            0.35838             |
|   335    |     G      | 0.00546 |  0.00513  |      nan      |              nan               |
|   336    |     A      | 0.06419 |  0.00595  |    0.05824    |            0.63694             |
|   337    |     T      | 0.00739 |  0.00569  |      nan      |              nan               |
|   338    |     G      | 0.00608 |  0.00621  |      nan      |              nan               |
|   339    |     G      | 0.00695 |  0.00798  |      nan      |              nan               |
|   340    |     G      | 0.00599 |  0.00689  |      nan      |              nan               |
|   341    |     T      | 0.00807 |  0.00803  |      nan      |              nan               |
|   342    |     G      | 0.00537 |  0.00553  |      nan      |              nan               |
|   343    |     C      | 0.04018 |  0.00879  |    0.03140    |            0.34337             |
|   344    |     G      | 0.00608 |  0.00594  |      nan      |              nan               |
|   345    |     A      | 0.12366 |  0.00776  |    0.11590    |            1.26756             |
|   346    |     G      | 0.00528 |  0.00504  |      nan      |              nan               |
|   347    |     A      | 0.02388 |  0.00491  |    0.01897    |            0.20749             |
|   348    |     G      | 0.00459 |  0.00534  |      nan      |              nan               |
|   349    |     C      | 0.03242 |  0.00818  |    0.02424    |            0.26509             |
|   350    |     G      | 0.00832 |  0.00682  |      nan      |              nan               |
|   351    |     T      | 0.00973 |  0.00856  |      nan      |              nan               |
|   352    |     C      | 0.04471 |  0.00791  |    0.03680    |            0.40243             |
|   353    |     G      | 0.00942 |  0.00988  |      nan      |              nan               |
|   354    |     G      | 0.00821 |  0.00982  |      nan      |              nan               |
|   355    |     T      | 0.00687 |  0.00566  |      nan      |              nan               |
|   356    |     A      | 0.09347 |  0.00635  |    0.08712    |            0.95280             |
|   357    |     T      | 0.01106 |  0.00905  |      nan      |              nan               |
|   358    |     T      | 0.00786 |  0.00521  |      nan      |              nan               |
|   359    |     A      | 0.05405 |  0.00614  |    0.04791    |            0.52397             |
|   360    |     A      | 0.05973 |  0.00800  |    0.05173    |            0.56575             |
|   361    |     G      | 0.00531 |  0.00530  |      nan      |              nan               |
|   362    |     C      | 0.04399 |  0.00652  |    0.03748    |            0.40989             |
|   363    |     G      | 0.02135 |  0.01496  |      nan      |              nan               |
|   364    |     G      | 0.00886 |  0.00812  |      nan      |              nan               |
|   365    |     G      | 0.00544 |  0.00873  |      nan      |              nan               |
|   366    |     G      | 0.00658 |  0.00822  |      nan      |              nan               |
|   367    |     G      | 0.00487 |  0.00494  |      nan      |              nan               |
|   368    |     A      | 0.08331 |  0.00587  |    0.07744    |            0.84694             |
|   369    |     G      | 0.01061 |  0.00633  |      nan      |              nan               |
|   370    |     A      | 0.05548 |  0.00747  |    0.04801    |            0.52505             |
|   371    |     A      | 0.09203 |  0.00648  |    0.08556    |            0.93573             |
|   372    |     T      | 0.01004 |  0.00810  |      nan      |              nan               |
|   373    |     T      | 0.00716 |  0.00570  |      nan      |              nan               |
|   374    |     A      | 0.05242 |  0.00821  |    0.04421    |            0.48355             |
|   375    |     G      | 0.00898 |  0.00513  |      nan      |              nan               |
|   376    |     A      | 0.07415 |  0.00551  |    0.06864    |            0.75073             |
|   377    |     T      | 0.02409 |  0.00529  |      nan      |              nan               |
|   378    |     A      | 0.02609 |  0.00703  |    0.01906    |            0.20849             |
|   379    |     A      | 0.06282 |  0.00777  |    0.05505    |            0.60207             |
|   380    |     A      | 0.08047 |  0.00581  |    0.07466    |            0.81653             |
|   381    |     T      | 0.01197 |  0.00705  |      nan      |              nan               |
|   382    |     G      | 0.01061 |  0.00733  |      nan      |              nan               |
|   383    |     G      | 0.00657 |  0.00721  |      nan      |              nan               |
|   384    |     G      | 0.05276 |  0.05208  |      nan      |              nan               |
|   385    |     A      | 0.06537 |  0.01698  |    0.04839    |            0.52925             |
|   386    |     A      | 0.12963 |  0.00933  |    0.12030    |            1.31571             |
|   387    |     A      | 0.02778 |  0.00683  |    0.02094    |            0.22904             |
|   388    |     A      | 0.01378 |  0.00657  |    0.00721    |            0.07884             |
|   389    |     A      | 0.02049 |  0.00583  |    0.01466    |            0.16037             |
|   390    |     A      | 0.09074 |  0.00675  |    0.08398    |            0.91849             |
|   391    |     T      | 0.01207 |  0.00794  |      nan      |              nan               |
|   392    |     T      | 0.01086 |  0.00914  |      nan      |              nan               |
|   393    |     C      | 0.06970 |  0.01107  |    0.05863    |            0.64128             |
|   394    |     G      | 0.00931 |  0.00968  |      nan      |              nan               |
|   395    |     G      | 0.01021 |  0.00543  |      nan      |              nan               |
|   396    |     T      | 0.01112 |  0.00821  |      nan      |              nan               |
|   397    |     T      | 0.00799 |  0.00553  |      nan      |              nan               |
|   398    |     A      | 0.02181 |  0.00662  |    0.01520    |            0.16618             |
|   399    |     A      | 0.02608 |  0.00579  |    0.02029    |            0.22192             |
|   400    |     G      | 0.00511 |  0.00486  |      nan      |              nan               |
|   401    |     G      | 0.00613 |  0.00641  |      nan      |              nan               |
|   402    |     C      | 0.00927 |  0.00615  |    0.00312    |            0.03409             |
|   403    |     C      | 0.00661 |  0.00374  |    0.00287    |            0.03134             |
|   404    |     A      | 0.03668 |  0.01230  |    0.02438    |            0.26658             |
|   405    |     G      | 0.02195 |  0.01672  |      nan      |              nan               |
|   406    |     G      | 0.00832 |  0.00925  |      nan      |              nan               |
|   407    |     G      | 0.00522 |  0.00613  |      nan      |              nan               |
|   408    |     G      | 0.00607 |  0.00672  |      nan      |              nan               |
|   409    |     G      | 0.01103 |  0.00623  |      nan      |              nan               |
|   410    |     A      | 0.04834 |  0.00963  |    0.03870    |            0.42329             |
|   411    |     A      | 0.08786 |  0.00861  |    0.07925    |            0.86675             |
|   412    |     A      | 0.05482 |  0.00801  |    0.04681    |            0.51197             |
|   413    |     G      | 0.01027 |  0.00488  |      nan      |              nan               |
|   414    |     A      | 0.05106 |  0.00604  |    0.04502    |            0.49239             |
|   415    |     A      | 0.02978 |  0.00684  |    0.02294    |            0.25088             |
|   416    |     A      | 0.05004 |  0.00588  |    0.04416    |            0.48295             |
|   417    |     C      | 0.08284 |  0.00358  |    0.07926    |            0.86683             |
|   418    |     A      | 0.06780 |  0.00863  |    0.05917    |            0.64716             |
|   419    |     A      | 0.05125 |  0.00789  |    0.04335    |            0.47413             |
|   420    |     T      | 0.05301 |  0.01201  |      nan      |              nan               |
|   421    |     A      | 0.03747 |  0.00420  |    0.03327    |            0.36381             |
|   422    |     T      | 0.00854 |  0.00678  |      nan      |              nan               |
|   423    |     A      | 0.04441 |  0.00586  |    0.03855    |            0.42157             |
|   424    |     A      | 0.03811 |  0.00751  |    0.03061    |            0.33472             |
|   425    |     A      | 0.05164 |  0.00444  |    0.04720    |            0.51623             |
|   426    |     C      | 0.07401 |  0.00388  |    0.07013    |            0.76701             |
|   427    |     T      | 0.01397 |  0.01679  |      nan      |              nan               |
|   428    |     A      | 0.01698 |  0.00821  |    0.00876    |            0.09585             |
|   429    |     A      | 0.07492 |  0.00855  |    0.06638    |            0.72595             |
|   430    |     A      | 0.05363 |  0.00571  |    0.04791    |            0.52402             |
|   431    |     A      | 0.06018 |  0.00694  |    0.05325    |            0.58233             |
|   432    |     C      | 0.08469 |  0.00325  |    0.08144    |            0.89068             |
|   433    |     A      | 0.07315 |  0.00736  |    0.06579    |            0.71949             |
|   434    |     T      | 0.01401 |  0.00652  |      nan      |              nan               |
|   435    |     A      | 0.04992 |  0.00573  |    0.04420    |            0.48337             |
|   436    |     T      | 0.00886 |  0.00665  |      nan      |              nan               |
|   437    |     A      | 0.00000 |  0.00000  |    0.00000    |            0.03002             |
+----------+------------+---------+-----------+---------------+--------------------------------+
