# Supplementary material for: Short- and long-range interactions in the HIV-1 5′ UTR regulate genome dimerization and packaging
Source: Nat Struct Mol Biol. 2022 Mar 28;29(4):306–19. doi: 10.1038/s41594-022-00746-2 (PMC9010304; doi:10.1038/s41594-022-00746-2)
Supplement: Supplementary file 9 — Tables of DMS reactivities. [file 41594_2022_746_MOESM9_ESM.zip › DMS tables/DMS_Table_Mut_2G_MB_Uncapped_m.txt]

+----------------------------------------------------------------------------------------------+
|                                  DMS: Mut_2G_MB_Uncapped_m                                   |
+----------+------------+---------+-----------+---------------+--------------------------------+
| Position | Nucleotide | Treated | Untreated | Raw Reactivty | Winsor Normalised Reactivities |
+----------+------------+---------+-----------+---------------+--------------------------------+
|    1     |     G      |   nan   |    nan    |      nan      |              nan               |
|    2     |     G      |   nan   |    nan    |      nan      |              nan               |
|    3     |     T      |   nan   |    nan    |      nan      |              nan               |
|    4     |     C      |   nan   |    nan    |      nan      |              nan               |
|    5     |     T      |   nan   |    nan    |      nan      |              nan               |
|    6     |     C      |   nan   |    nan    |      nan      |              nan               |
|    7     |     T      |   nan   |    nan    |      nan      |              nan               |
|    8     |     C      |   nan   |    nan    |      nan      |              nan               |
|    9     |     T      |   nan   |    nan    |      nan      |              nan               |
|    10    |     G      |   nan   |    nan    |      nan      |              nan               |
|    11    |     G      |   nan   |    nan    |      nan      |              nan               |
|    12    |     T      |   nan   |    nan    |      nan      |              nan               |
|    13    |     T      |   nan   |    nan    |      nan      |              nan               |
|    14    |     A      |   nan   |    nan    |      nan      |              nan               |
|    15    |     G      |   nan   |    nan    |      nan      |              nan               |
|    16    |     A      |   nan   |    nan    |      nan      |              nan               |
|    17    |     C      |   nan   |    nan    |      nan      |              nan               |
|    18    |     C      |   nan   |    nan    |      nan      |              nan               |
|    19    |     A      | 0.00002 |  0.00002  |    0.00000    |            0.03331             |
|    20    |     G      | 0.00356 |  0.00404  |      nan      |              nan               |
|    21    |     A      | 0.06331 |  0.00509  |    0.05822    |            0.56548             |
|    22    |     T      | 0.01035 |  0.00506  |      nan      |              nan               |
|    23    |     C      | 0.15362 |  0.01886  |    0.13476    |            1.30893             |
|    24    |     T      | 0.01349 |  0.00951  |      nan      |              nan               |
|    25    |     G      | 0.00350 |  0.00376  |      nan      |              nan               |
|    26    |     A      | 0.01501 |  0.00472  |    0.01029    |            0.09993             |
|    27    |     G      | 0.00421 |  0.00368  |      nan      |              nan               |
|    28    |     C      | 0.00511 |  0.00298  |    0.00213    |            0.03331             |
|    29    |     C      | 0.01376 |  0.00413  |    0.00963    |            0.09356             |
|    30    |     T      | 0.01922 |  0.00791  |      nan      |              nan               |
|    31    |     G      | 0.01197 |  0.00671  |      nan      |              nan               |
|    32    |     G      | 0.01162 |  0.00566  |      nan      |              nan               |
|    33    |     G      | 0.00536 |  0.00451  |      nan      |              nan               |
|    34    |     A      | 0.12029 |  0.00472  |    0.11556    |            1.12247             |
|    35    |     G      | 0.00644 |  0.00528  |      nan      |              nan               |
|    36    |     C      | 0.00603 |  0.00404  |    0.00199    |            0.03331             |
|    37    |     T      | 0.00544 |  0.00609  |      nan      |              nan               |
|    38    |     C      | 0.00855 |  0.00817  |    0.00038    |            0.03331             |
|    39    |     T      | 0.01076 |  0.00968  |      nan      |              nan               |
|    40    |     C      | 0.00601 |  0.00573  |    0.00028    |            0.03331             |
|    41    |     T      | 0.00690 |  0.00810  |      nan      |              nan               |
|    42    |     G      | 0.00382 |  0.00527  |      nan      |              nan               |
|    43    |     G      | 0.00584 |  0.00589  |      nan      |              nan               |
|    44    |     C      | 0.00637 |  0.00498  |    0.00139    |            0.03331             |
|    45    |     T      | 0.00412 |  0.00534  |      nan      |              nan               |
|    46    |     A      | 0.00840 |  0.00424  |    0.00416    |            0.04041             |
|    47    |     A      | 0.01940 |  0.00524  |    0.01417    |            0.13759             |
|    48    |     C      | 0.00955 |  0.00648  |    0.00307    |            0.03331             |
|    49    |     T      | 0.00566 |  0.00692  |      nan      |              nan               |
|    50    |     A      | 0.01950 |  0.00554  |    0.01396    |            0.13561             |
|    51    |     G      | 0.00412 |  0.00517  |      nan      |              nan               |
|    52    |     G      | 0.00311 |  0.00374  |      nan      |              nan               |
|    53    |     G      | 0.00319 |  0.00376  |      nan      |              nan               |
|    54    |     A      | 0.02065 |  0.00581  |    0.01484    |            0.14410             |
|    55    |     A      | 0.03459 |  0.00649  |    0.02811    |            0.27301             |
|    56    |     C      | 0.00962 |  0.00557  |    0.00405    |            0.03936             |
|    57    |     C      | 0.00897 |  0.00733  |    0.00164    |            0.03331             |
|    58    |     C      | 0.10764 |  0.00497  |    0.10268    |            0.99729             |
|    59    |     A      | 0.06471 |  0.00749  |    0.05721    |            0.55570             |
|    60    |     C      | 0.04766 |  0.00595  |    0.04171    |            0.40515             |
|    61    |     T      | 0.00808 |  0.00868  |      nan      |              nan               |
|    62    |     G      | 0.00771 |  0.00745  |      nan      |              nan               |
|    63    |     C      | 0.03546 |  0.00914  |    0.02632    |            0.25566             |
|    64    |     T      | 0.00779 |  0.00958  |      nan      |              nan               |
|    65    |     T      | 0.00558 |  0.00541  |      nan      |              nan               |
|    66    |     A      | 0.10035 |  0.00382  |    0.09653    |            0.93756             |
|    67    |     A      | 0.08964 |  0.00649  |    0.08315    |            0.80767             |
|    68    |     G      | 0.00499 |  0.00546  |      nan      |              nan               |
|    69    |     C      | 0.00634 |  0.00377  |    0.00257    |            0.03331             |
|    70    |     C      | 0.00671 |  0.00660  |    0.00011    |            0.03331             |
|    71    |     T      | 0.00512 |  0.00807  |      nan      |              nan               |
|    72    |     C      | 0.01156 |  0.00316  |    0.00840    |            0.08158             |
|    73    |     A      | 0.01158 |  0.00788  |    0.00370    |            0.03594             |
|    74    |     A      | 0.08704 |  0.00630  |    0.08074    |            0.78423             |
|    75    |     T      | 0.02636 |  0.00452  |      nan      |              nan               |
|    76    |     A      | 0.03341 |  0.00528  |    0.02813    |            0.27320             |
|    77    |     A      | 0.09163 |  0.00705  |    0.08459    |            0.82158             |
|    78    |     A      | 0.08466 |  0.00632  |    0.07834    |            0.76094             |
|    79    |     G      | 0.00737 |  0.00747  |      nan      |              nan               |
|    80    |     C      | 0.04399 |  0.00622  |    0.03777    |            0.36687             |
|    81    |     T      | 0.01013 |  0.00938  |      nan      |              nan               |
|    82    |     T      | 0.00901 |  0.00878  |      nan      |              nan               |
|    83    |     G      | 0.00544 |  0.00557  |      nan      |              nan               |
|    84    |     C      | 0.05316 |  0.00970  |    0.04346    |            0.42211             |
|    85    |     C      | 0.03650 |  0.00961  |    0.02689    |            0.26121             |
|    86    |     T      | 0.00820 |  0.00907  |      nan      |              nan               |
|    87    |     T      | 0.00740 |  0.00873  |      nan      |              nan               |
|    88    |     G      | 0.00495 |  0.00483  |      nan      |              nan               |
|    89    |     A      | 0.05971 |  0.00751  |    0.05219    |            0.50695             |
|    90    |     G      | 0.00629 |  0.00737  |      nan      |              nan               |
|    91    |     T      | 0.01050 |  0.00574  |      nan      |              nan               |
|    92    |     G      | 0.00631 |  0.00817  |      nan      |              nan               |
|    93    |     C      | 0.00746 |  0.00627  |    0.00119    |            0.03331             |
|    94    |     T      | 0.00544 |  0.00713  |      nan      |              nan               |
|    95    |     C      | 0.06055 |  0.00664  |    0.05391    |            0.52362             |
|    96    |     A      | 0.03656 |  0.00874  |    0.02783    |            0.27028             |
|    97    |     A      | 0.05790 |  0.00991  |    0.04800    |            0.46620             |
|    98    |     A      | 0.04713 |  0.00724  |    0.03989    |            0.38747             |
|    99    |     G      | 0.00832 |  0.00748  |      nan      |              nan               |
|   100    |     T      | 0.01444 |  0.00496  |      nan      |              nan               |
|   101    |     A      | 0.02637 |  0.00655  |    0.01982    |            0.19251             |
|   102    |     G      | 0.00995 |  0.00791  |      nan      |              nan               |
|   103    |     T      | 0.01342 |  0.00956  |      nan      |              nan               |
|   104    |     G      | 0.01093 |  0.00813  |      nan      |              nan               |
|   105    |     T      | 0.01257 |  0.00808  |      nan      |              nan               |
|   106    |     G      | 0.01015 |  0.00785  |      nan      |              nan               |
|   107    |     T      | 0.01200 |  0.00848  |      nan      |              nan               |
|   108    |     G      | 0.00859 |  0.00615  |      nan      |              nan               |
|   109    |     C      | 0.02110 |  0.00782  |    0.01328    |            0.12903             |
|   110    |     C      | 0.02350 |  0.00790  |    0.01560    |            0.15149             |
|   111    |     C      | 0.03913 |  0.01032  |    0.02881    |            0.27987             |
|   112    |     G      | 0.01000 |  0.00841  |      nan      |              nan               |
|   113    |     T      | 0.00881 |  0.00659  |      nan      |              nan               |
|   114    |     C      | 0.03340 |  0.01265  |    0.02075    |            0.20159             |
|   115    |     T      | 0.01226 |  0.00970  |      nan      |              nan               |
|   116    |     G      | 0.01148 |  0.00705  |      nan      |              nan               |
|   117    |     T      | 0.01543 |  0.01094  |      nan      |              nan               |
|   118    |     T      | 0.01046 |  0.00843  |      nan      |              nan               |
|   119    |     G      | 0.01221 |  0.00844  |      nan      |              nan               |
|   120    |     T      | 0.01041 |  0.00809  |      nan      |              nan               |
|   121    |     G      | 0.00672 |  0.00471  |      nan      |              nan               |
|   122    |     T      | 0.00998 |  0.00801  |      nan      |              nan               |
|   123    |     G      | 0.00329 |  0.00348  |      nan      |              nan               |
|   124    |     A      | 0.12691 |  0.00651  |    0.12040    |            1.16943             |
|   125    |     C      | 0.01272 |  0.00671  |    0.00601    |            0.05839             |
|   126    |     T      | 0.00707 |  0.00707  |      nan      |              nan               |
|   127    |     C      | 0.00830 |  0.00780  |    0.00050    |            0.03331             |
|   128    |     T      | 0.00765 |  0.00999  |      nan      |              nan               |
|   129    |     G      | 0.00728 |  0.00837  |      nan      |              nan               |
|   130    |     G      | 0.00634 |  0.00737  |      nan      |              nan               |
|   131    |     T      | 0.00673 |  0.00566  |      nan      |              nan               |
|   132    |     A      | 0.06220 |  0.00673  |    0.05547    |            0.53879             |
|   133    |     A      | 0.16255 |  0.00768  |    0.15487    |            1.50427             |
|   134    |     C      | 0.02159 |  0.00683  |    0.01476    |            0.14332             |
|   135    |     T      | 0.00532 |  0.00700  |      nan      |              nan               |
|   136    |     A      | 0.01862 |  0.00789  |    0.01073    |            0.10426             |
|   137    |     G      | 0.00623 |  0.00505  |      nan      |              nan               |
|   138    |     A      | 0.02110 |  0.00712  |    0.01398    |            0.13577             |
|   139    |     G      | 0.00511 |  0.00557  |      nan      |              nan               |
|   140    |     A      | 0.04883 |  0.00532  |    0.04351    |            0.42261             |
|   141    |     T      | 0.00599 |  0.00699  |      nan      |              nan               |
|   142    |     C      | 0.01230 |  0.00534  |    0.00695    |            0.06752             |
|   143    |     C      | 0.00577 |  0.00520  |    0.00057    |            0.03331             |
|   144    |     C      | 0.00897 |  0.00800  |    0.00098    |            0.03331             |
|   145    |     T      | 0.00781 |  0.00896  |      nan      |              nan               |
|   146    |     C      | 0.01717 |  0.00500  |    0.01217    |            0.11821             |
|   147    |     A      | 0.05193 |  0.00805  |    0.04388    |            0.42618             |
|   148    |     G      | 0.00381 |  0.00500  |      nan      |              nan               |
|   149    |     A      | 0.01699 |  0.00496  |    0.01203    |            0.11684             |
|   150    |     C      | 0.00858 |  0.00049  |    0.00809    |            0.07854             |
|   151    |     C      | 0.08164 |  0.00049  |    0.08114    |            0.78815             |
|   152    |     C      | 0.10189 |  0.01818  |    0.08371    |            0.81309             |
|   153    |     T      | 0.02148 |  0.03046  |      nan      |              nan               |
|   154    |     T      | 0.01703 |  0.01215  |      nan      |              nan               |
|   155    |     T      | 0.01130 |  0.00874  |      nan      |              nan               |
|   156    |     T      | 0.00890 |  0.00500  |      nan      |              nan               |
|   157    |     A      | 0.09814 |  0.00668  |    0.09146    |            0.88834             |
|   158    |     G      | 0.00220 |  0.00283  |      nan      |              nan               |
|   159    |     T      | 0.00385 |  0.00519  |      nan      |              nan               |
|   160    |     C      | 0.00692 |  0.00259  |    0.00433    |            0.04204             |
|   161    |     A      | 0.05490 |  0.00818  |    0.04672    |            0.45379             |
|   162    |     G      | 0.00638 |  0.00729  |      nan      |              nan               |
|   163    |     T      | 0.00966 |  0.00982  |      nan      |              nan               |
|   164    |     G      | 0.00749 |  0.00740  |      nan      |              nan               |
|   165    |     T      | 0.01610 |  0.00873  |      nan      |              nan               |
|   166    |     G      | 0.00600 |  0.00486  |      nan      |              nan               |
|   167    |     G      | 0.00577 |  0.00547  |      nan      |              nan               |
|   168    |     A      | 0.05722 |  0.01049  |    0.04673    |            0.45386             |
|   169    |     A      | 0.08114 |  0.00901  |    0.07214    |            0.70065             |
|   170    |     A      | 0.06178 |  0.00712  |    0.05466    |            0.53093             |
|   171    |     A      | 0.05356 |  0.00679  |    0.04677    |            0.45430             |
|   172    |     T      | 0.00624 |  0.00519  |      nan      |              nan               |
|   173    |     C      | 0.00520 |  0.00615  |    -0.00094   |            0.03331             |
|   174    |     T      | 0.00377 |  0.00647  |      nan      |              nan               |
|   175    |     C      | 0.00407 |  0.00496  |    -0.00089   |            0.03331             |
|   176    |     T      | 0.00711 |  0.00914  |      nan      |              nan               |
|   177    |     A      | 0.03130 |  0.00639  |    0.02492    |            0.24200             |
|   178    |     G      | 0.00838 |  0.00825  |      nan      |              nan               |
|   179    |     C      | 0.08510 |  0.00474  |    0.08036    |            0.78056             |
|   180    |     A      | 0.06642 |  0.00826  |    0.05815    |            0.56485             |
|   181    |     G      | 0.00736 |  0.00630  |      nan      |              nan               |
|   182    |     T      | 0.01044 |  0.00788  |      nan      |              nan               |
|   183    |     G      | 0.00686 |  0.00608  |      nan      |              nan               |
|   184    |     G      | 0.00592 |  0.00622  |      nan      |              nan               |
|   185    |     C      | 0.04933 |  0.00683  |    0.04250    |            0.41283             |
|   186    |     G      | 0.00740 |  0.00768  |      nan      |              nan               |
|   187    |     C      | 0.00674 |  0.00508  |    0.00166    |            0.03331             |
|   188    |     C      | 0.01245 |  0.00624  |    0.00621    |            0.06030             |
|   189    |     C      | 0.01641 |  0.00780  |    0.00861    |            0.08363             |
|   190    |     G      | 0.00662 |  0.00759  |      nan      |              nan               |
|   191    |     A      | 0.04843 |  0.00737  |    0.04106    |            0.39883             |
|   192    |     A      | 0.09042 |  0.00862  |    0.08180    |            0.79451             |
|   193    |     C      | 0.08726 |  0.00404  |    0.08322    |            0.80833             |
|   194    |     A      | 0.11426 |  0.00911  |    0.10516    |            1.02139             |
|   195    |     G      | 0.00651 |  0.00621  |      nan      |              nan               |
|   196    |     G      | 0.00608 |  0.00589  |      nan      |              nan               |
|   197    |     G      | 0.00479 |  0.00491  |      nan      |              nan               |
|   198    |     A      | 0.06572 |  0.00692  |    0.05880    |            0.57114             |
|   199    |     C      | 0.05194 |  0.01043  |    0.04151    |            0.40321             |
|   200    |     T      | 0.01093 |  0.00959  |      nan      |              nan               |
|   201    |     T      | 0.00957 |  0.00895  |      nan      |              nan               |
|   202    |     G      | 0.00905 |  0.00439  |      nan      |              nan               |
|   203    |     A      | 0.05926 |  0.00926  |    0.05000    |            0.48568             |
|   204    |     A      | 0.07933 |  0.00830  |    0.07103    |            0.68991             |
|   205    |     A      | 0.04292 |  0.00795  |    0.03497    |            0.33966             |
|   206    |     G      | 0.00310 |  0.00394  |      nan      |              nan               |
|   207    |     C      | 0.04815 |  0.00482  |    0.04333    |            0.42089             |
|   208    |     G      | 0.00861 |  0.00547  |      nan      |              nan               |
|   209    |     A      | 0.05482 |  0.01008  |    0.04474    |            0.43454             |
|   210    |     A      | 0.06446 |  0.00900  |    0.05547    |            0.53874             |
|   211    |     A      | 0.04660 |  0.00762  |    0.03898    |            0.37864             |
|   212    |     G      | 0.00483 |  0.00460  |      nan      |              nan               |
|   213    |     T      | 0.00721 |  0.00432  |      nan      |              nan               |
|   214    |     A      | 0.03352 |  0.00646  |    0.02706    |            0.26285             |
|   215    |     A      | 0.06091 |  0.00797  |    0.05294    |            0.51423             |
|   216    |     A      | 0.06312 |  0.00647  |    0.05665    |            0.55026             |
|   217    |     G      | 0.00372 |  0.00456  |      nan      |              nan               |
|   218    |     C      | 0.00611 |  0.00402  |    0.00209    |            0.03331             |
|   219    |     C      | 0.00751 |  0.00408  |    0.00343    |            0.03331             |
|   220    |     A      | 0.04250 |  0.00904  |    0.03346    |            0.32503             |
|   221    |     G      | 0.00722 |  0.00543  |      nan      |              nan               |
|   222    |     A      | 0.03265 |  0.00578  |    0.02686    |            0.26094             |
|   223    |     G      | 0.00726 |  0.00732  |      nan      |              nan               |
|   224    |     G      | 0.00266 |  0.00313  |      nan      |              nan               |
|   225    |     A      | 0.08506 |  0.00692  |    0.07814    |            0.75897             |
|   226    |     G      | 0.00488 |  0.00435  |      nan      |              nan               |
|   227    |     A      | 0.03371 |  0.00305  |    0.03066    |            0.29783             |
|   228    |     T      | 0.00791 |  0.00568  |      nan      |              nan               |
|   229    |     C      | 0.04095 |  0.01355  |    0.02739    |            0.26605             |
|   230    |     T      | 0.01058 |  0.01004  |      nan      |              nan               |
|   231    |     C      | 0.03150 |  0.01310  |    0.01841    |            0.17881             |
|   232    |     T      | 0.00816 |  0.00964  |      nan      |              nan               |
|   233    |     C      | 0.04034 |  0.00949  |    0.03084    |            0.29958             |
|   234    |     G      | 0.00405 |  0.00508  |      nan      |              nan               |
|   235    |     A      | 0.06866 |  0.00533  |    0.06333    |            0.61515             |
|   236    |     C      | 0.05583 |  0.00683  |    0.04899    |            0.47588             |
|   237    |     G      | 0.00929 |  0.00945  |      nan      |              nan               |
|   238    |     C      | 0.07992 |  0.00530  |    0.07462    |            0.72484             |
|   239    |     A      | 0.06705 |  0.00824  |    0.05881    |            0.57126             |
|   240    |     G      | 0.00642 |  0.00731  |      nan      |              nan               |
|   241    |     G      | 0.00346 |  0.00368  |      nan      |              nan               |
|   242    |     A      | 0.09289 |  0.00694  |    0.08595    |            0.83481             |
|   243    |     C      | 0.01287 |  0.00737  |    0.00550    |            0.05340             |
|   244    |     T      | 0.00925 |  0.00864  |      nan      |              nan               |
|   245    |     C      | 0.03558 |  0.00789  |    0.02769    |            0.26892             |
|   246    |     G      | 0.00968 |  0.00843  |      nan      |              nan               |
|   247    |     G      | 0.00510 |  0.00475  |      nan      |              nan               |
|   248    |     C      | 0.01251 |  0.00689  |    0.00562    |            0.05460             |
|   249    |     T      | 0.01303 |  0.01312  |      nan      |              nan               |
|   250    |     T      | 0.01043 |  0.01023  |      nan      |              nan               |
|   251    |     G      | 0.00836 |  0.00805  |      nan      |              nan               |
|   252    |     C      | 0.03223 |  0.00885  |    0.02338    |            0.22710             |
|   253    |     T      | 0.00894 |  0.00988  |      nan      |              nan               |
|   254    |     G      | 0.00627 |  0.00479  |      nan      |              nan               |
|   255    |     A      | 0.05803 |  0.00715  |    0.05087    |            0.49415             |
|   256    |     A      | 0.09542 |  0.01041  |    0.08501    |            0.82569             |
|   257    |     G      | 0.00682 |  0.00775  |      nan      |              nan               |
|   258    |     C      | 0.04061 |  0.00882  |    0.03179    |            0.30876             |
|   259    |     G      | 0.00856 |  0.00882  |      nan      |              nan               |
|   260    |     C      | 0.05151 |  0.00787  |    0.04363    |            0.42381             |
|   261    |     G      | 0.01191 |  0.01318  |      nan      |              nan               |
|   262    |     C      | 0.04322 |  0.00568  |    0.03754    |            0.36465             |
|   263    |     A      | 0.03129 |  0.00855  |    0.02274    |            0.22087             |
|   264    |     C      | 0.05545 |  0.00911  |    0.04634    |            0.45014             |
|   265    |     G      | 0.00717 |  0.00756  |      nan      |              nan               |
|   266    |     G      | 0.00839 |  0.00953  |      nan      |              nan               |
|   267    |     C      | 0.02004 |  0.00557  |    0.01447    |            0.14052             |
|   268    |     A      | 0.03698 |  0.01001  |    0.02698    |            0.26203             |
|   269    |     A      | 0.05688 |  0.01176  |    0.04512    |            0.43822             |
|   270    |     G      | 0.00872 |  0.00449  |      nan      |              nan               |
|   271    |     A      | 0.06010 |  0.00601  |    0.05409    |            0.52542             |
|   272    |     G      | 0.00732 |  0.00691  |      nan      |              nan               |
|   273    |     G      | 0.00490 |  0.00513  |      nan      |              nan               |
|   274    |     C      | 0.07699 |  0.00656  |    0.07043    |            0.68409             |
|   275    |     G      | 0.00807 |  0.00701  |      nan      |              nan               |
|   276    |     A      | 0.11751 |  0.00942  |    0.10808    |            1.04982             |
|   277    |     G      | 0.01634 |  0.01048  |      nan      |              nan               |
|   278    |     G      | 0.00703 |  0.00606  |      nan      |              nan               |
|   279    |     G      | 0.00640 |  0.00664  |      nan      |              nan               |
|   280    |     G      | 0.00570 |  0.00613  |      nan      |              nan               |
|   281    |     C      | 0.03863 |  0.00408  |    0.03455    |            0.33559             |
|   282    |     G      | 0.00696 |  0.00776  |      nan      |              nan               |
|   283    |     G      | 0.00440 |  0.00463  |      nan      |              nan               |
|   284    |     C      | 0.02937 |  0.00749  |    0.02188    |            0.21257             |
|   285    |     G      | 0.00602 |  0.00516  |      nan      |              nan               |
|   286    |     A      | 0.05870 |  0.00574  |    0.05296    |            0.51439             |
|   287    |     C      | 0.03409 |  0.00512  |    0.02896    |            0.28134             |
|   288    |     T      | 0.00896 |  0.00974  |      nan      |              nan               |
|   289    |     G      | 0.01114 |  0.00915  |      nan      |              nan               |
|   290    |     G      | 0.01314 |  0.00702  |      nan      |              nan               |
|   291    |     T      | 0.01204 |  0.00691  |      nan      |              nan               |
|   292    |     G      | 0.00505 |  0.00399  |      nan      |              nan               |
|   293    |     A      | 0.08860 |  0.00769  |    0.08091    |            0.78587             |
|   294    |     G      | 0.00626 |  0.00606  |      nan      |              nan               |
|   295    |     T      | 0.00532 |  0.00411  |      nan      |              nan               |
|   296    |     A      | 0.06591 |  0.00521  |    0.06071    |            0.58964             |
|   297    |     C      | 0.02563 |  0.00671  |    0.01892    |            0.18379             |
|   298    |     G      | 0.00807 |  0.00769  |      nan      |              nan               |
|   299    |     C      | 0.00894 |  0.00350  |    0.00544    |            0.05279             |
|   300    |     C      | 0.03364 |  0.02706  |    0.00658    |            0.06388             |
|   301    |     A      | 0.05106 |  0.02564  |    0.02542    |            0.24695             |
|   302    |     A      | 0.13314 |  0.01100  |    0.12214    |            1.18633             |
|   303    |     A      | 0.01327 |  0.00563  |    0.00764    |            0.07424             |
|   304    |     A      | 0.02152 |  0.00505  |    0.01647    |            0.15997             |
|   305    |     A      | 0.08650 |  0.01551  |    0.07098    |            0.68947             |
|   306    |     T      | 0.01226 |  0.01554  |      nan      |              nan               |
|   307    |     T      | 0.01008 |  0.00945  |      nan      |              nan               |
|   308    |     T      | 0.00932 |  0.00955  |      nan      |              nan               |
|   309    |     T      | 0.01053 |  0.01002  |      nan      |              nan               |
|   310    |     G      | 0.00686 |  0.00440  |      nan      |              nan               |
|   311    |     A      | 0.13021 |  0.00588  |    0.12432    |            1.20758             |
|   312    |     C      | 0.01671 |  0.00664  |    0.01007    |            0.09784             |
|   313    |     T      | 0.00717 |  0.00754  |      nan      |              nan               |
|   314    |     A      | 0.00959 |  0.00607  |    0.00352    |            0.03417             |
|   315    |     G      | 0.00494 |  0.00500  |      nan      |              nan               |
|   316    |     C      | 0.01873 |  0.00601  |    0.01272    |            0.12355             |
|   317    |     G      | 0.01079 |  0.00839  |      nan      |              nan               |
|   318    |     G      | 0.00983 |  0.00475  |      nan      |              nan               |
|   319    |     A      | 0.09757 |  0.00693  |    0.09064    |            0.88036             |
|   320    |     G      | 0.00889 |  0.00654  |      nan      |              nan               |
|   321    |     G      | 0.00565 |  0.00641  |      nan      |              nan               |
|   322    |     C      | 0.00629 |  0.00557  |    0.00072    |            0.03331             |
|   323    |     T      | 0.00428 |  0.00580  |      nan      |              nan               |
|   324    |     A      | 0.02059 |  0.00941  |    0.01119    |            0.10866             |
|   325    |     G      | 0.00442 |  0.00501  |      nan      |              nan               |
|   326    |     A      | 0.08978 |  0.00719  |    0.08259    |            0.80219             |
|   327    |     A      | 0.10768 |  0.00702  |    0.10065    |            0.97763             |
|   328    |     G      | 0.01003 |  0.00656  |      nan      |              nan               |
|   329    |     G      | 0.00503 |  0.00427  |      nan      |              nan               |
|   330    |     A      | 0.09777 |  0.00808  |    0.08969    |            0.87115             |
|   331    |     G      | 0.00412 |  0.00457  |      nan      |              nan               |
|   332    |     A      | 0.06906 |  0.00757  |    0.06150    |            0.59731             |
|   333    |     G      | 0.00407 |  0.00469  |      nan      |              nan               |
|   334    |     A      | 0.05932 |  0.00745  |    0.05187    |            0.50381             |
|   335    |     G      | 0.00651 |  0.00572  |      nan      |              nan               |
|   336    |     A      | 0.10000 |  0.00627  |    0.09373    |            0.91042             |
|   337    |     T      | 0.00845 |  0.00553  |      nan      |              nan               |
|   338    |     G      | 0.00719 |  0.00682  |      nan      |              nan               |
|   339    |     G      | 0.00806 |  0.00893  |      nan      |              nan               |
|   340    |     G      | 0.00679 |  0.00731  |      nan      |              nan               |
|   341    |     T      | 0.00808 |  0.00862  |      nan      |              nan               |
|   342    |     G      | 0.00480 |  0.00530  |      nan      |              nan               |
|   343    |     C      | 0.04707 |  0.00878  |    0.03829    |            0.37194             |
|   344    |     G      | 0.00543 |  0.00584  |      nan      |              nan               |
|   345    |     A      | 0.13416 |  0.00768  |    0.12648    |            1.22847             |
|   346    |     G      | 0.00576 |  0.00525  |      nan      |              nan               |
|   347    |     A      | 0.03363 |  0.00438  |    0.02924    |            0.28403             |
|   348    |     G      | 0.00398 |  0.00489  |      nan      |              nan               |
|   349    |     C      | 0.04249 |  0.00805  |    0.03445    |            0.33460             |
|   350    |     G      | 0.00841 |  0.00728  |      nan      |              nan               |
|   351    |     T      | 0.01000 |  0.00892  |      nan      |              nan               |
|   352    |     C      | 0.04244 |  0.00825  |    0.03419    |            0.33207             |
|   353    |     G      | 0.00953 |  0.01010  |      nan      |              nan               |
|   354    |     G      | 0.00845 |  0.00986  |      nan      |              nan               |
|   355    |     T      | 0.00718 |  0.00587  |      nan      |              nan               |
        |
|   375    |     G      | 0.00959 |  0.00515  |      nan      |              nan               |
|   376    |     A      | 0.07985 |  0.00533  |    0.07452    |            0.72384             |
|   377    |     T      | 0.02323 |  0.00506  |      nan      |              nan               |
|   378    |     A      | 0.02899 |  0.00689  |    0.02210    |            0.21464             |
|   379    |     A      | 0.06490 |  0.00729  |    0.05761    |            0.55957             |
|   380    |     A      | 0.08822 |  0.00594  |    0.08229    |            0.79926             |
|   381    |     T      | 0.01256 |  0.00663  |      nan      |              nan               |
|   382    |     G      | 0.01209 |  0.00737  |      nan      |              nan               |
|   383    |     G      | 0.00736 |  0.00725  |      nan      |              nan               |
|   384    |     G      | 0.05706 |  0.04967  |      nan      |              nan               |
|   385    |     A      | 0.07035 |  0.01648  |    0.05387    |            0.52327             |
|   386    |     A      | 0.14024 |  0.00886  |    0.13138    |            1.27608             |
|   387    |     A      | 0.02981 |  0.00675  |    0.02305    |            0.22393             |
|   388    |     A      | 0.01429 |  0.00655  |    0.00773    |            0.07512             |
|   389    |     A      | 0.02322 |  0.00568  |    0.01755    |            0.17045             |
|   390    |     A      | 0.09677 |  0.00652  |    0.09025    |            0.87658             |
|   391    |     T      | 0.01169 |  0.00817  |      nan      |              nan               |
|   392    |     T      | 0.01052 |  0.00967  |      nan      |              nan               |
|   393    |     C      | 0.07271 |  0.01103  |    0.06168    |            0.59907             |
|   394    |     G      | 0.00921 |  0.01005  |      nan      |              nan               |
|   395    |     G      | 0.01026 |  0.00537  |      nan      |              nan               |
|   396    |     T      | 0.01057 |  0.00826  |      nan      |              nan               |
|   397    |     T      | 0.00729 |  0.00582  |      nan      |              nan               |
|   398    |     A      | 0.02889 |  0.00673  |    0.02216    |            0.21528             |
|   399    |     A      | 0.03458 |  0.00591  |    0.02867    |            0.27850             |
|   400    |     G      | 0.00622 |  0.00494  |      nan      |              nan               |
|   401    |     G      | 0.00637 |  0.00635  |      nan      |              nan               |
|   402    |     C      | 0.00965 |  0.00577  |    0.00387    |            0.03763             |
|   403    |     C      | 0.00620 |  0.00350  |    0.00270    |            0.03331             |
|   404    |     A      | 0.03629 |  0.01203  |    0.02426    |            0.23560             |
|   405    |     G      | 0.02255 |  0.01651  |      nan      |              nan               |
|   406    |     G      | 0.00985 |  0.00964  |      nan      |              nan               |
|   407    |     G      | 0.00513 |  0.00627  |      nan      |              nan               |
|   408    |     G      | 0.00616 |  0.00678  |      nan      |              nan               |
|   409    |     G      | 0.01065 |  0.00603  |      nan      |              nan               |
|   410    |     A      | 0.04979 |  0.00905  |    0.04074    |            0.39572             |
|   411    |     A      | 0.09142 |  0.00880  |    0.08262    |            0.80250             |
|   412    |     A      | 0.05576 |  0.00826  |    0.04750    |            0.46137             |
|   413    |     G      | 0.01093 |  0.00492  |      nan      |              nan               |
|   414    |     A      | 0.05175 |  0.00626  |    0.04549    |            0.44184             |
|   415    |     A      | 0.02843 |  0.00674  |    0.02169    |            0.21072             |
|   416    |     A      | 0.04912 |  0.00577  |    0.04335    |            0.42107             |
|   417    |     C      | 0.08397 |  0.00375  |    0.08022    |            0.77919             |
|   418    |     A      | 0.07172 |  0.00914  |    0.06258    |            0.60785             |
|   419    |     A      | 0.05336 |  0.00774  |    0.04562    |            0.44310             |
|   420    |     T      | 0.05293 |  0.01294  |      nan      |              nan               |
|   421    |     A      | 0.03993 |  0.00444  |    0.03550    |            0.34479             |
|   422    |     T      | 0.00748 |  0.00698  |      nan      |              nan               |
|   423    |     A      | 0.04724 |  0.00583  |    0.04142    |            0.40229             |
|   424    |     A      | 0.04176 |  0.00757  |    0.03419    |            0.33207             |
|   425    |     A      | 0.05456 |  0.00455  |    0.05001    |            0.48573             |
|   426    |     C      | 0.07836 |  0.00398  |    0.07437    |            0.72239             |
|   427    |     T      | 0.01423 |  0.01729  |      nan      |              nan               |
|   428    |     A      | 0.01845 |  0.00795  |    0.01050    |            0.10197             |
|   429    |     A      | 0.07755 |  0.00880  |    0.06876    |            0.66786             |
|   430    |     A      | 0.06046 |  0.00549  |    0.05497    |            0.53391             |
|   431    |     A      | 0.06744 |  0.00682  |    0.06062    |            0.58879             |
|   432    |     C      | 0.09118 |  0.00350  |    0.08767    |            0.85156             |
|   433    |     A      | 0.07853 |  0.00727  |    0.07126    |            0.69212             |
|   434    |     T      | 0.01417 |  0.00663  |      nan      |              nan               |
|   435    |     A      | 0.05455 |  0.00561  |    0.04894    |            0.47533             |
|   436    |     T      | 0.00770 |  0.00652  |      nan      |              nan               |
|   437    |     A      | 0.00000 |  0.00000  |    0.00000    |            0.03331             |
+----------+------------+---------+-----------+---------------+--------------------------------+
