# Supplementary material for: Short- and long-range interactions in the HIV-1 5′ UTR regulate genome dimerization and packaging
Source: Nat Struct Mol Biol. 2022 Mar 28;29(4):306–19. doi: 10.1038/s41594-022-00746-2 (PMC9010304; doi:10.1038/s41594-022-00746-2)
Supplement: Supplementary file 9 — Tables of DMS reactivities. [file 41594_2022_746_MOESM9_ESM.zip › DMS tables/DMS_Table_Mut_2G_MB_Capped_d.txt]

+----------------------------------------------------------------------------------------------+
|                                   DMS: Mut_2G_MB_Capped_d                                    |
+----------+------------+---------+-----------+---------------+--------------------------------+
| Position | Nucleotide | Treated | Untreated | Raw Reactivty | Winsor Normalised Reactivities |
+----------+------------+---------+-----------+---------------+--------------------------------+
|    1     |     G      |   nan   |    nan    |      nan      |              nan               |
|    2     |     G      |   nan   |    nan    |      nan      |              nan               |
|    3     |     T      |   nan   |    nan    |      nan      |              nan               |
|    4     |     C      |   nan   |    nan    |      nan      |              nan               |
|    5     |     T      |   nan   |    nan    |      nan      |              nan               |
|    6     |     C      |   nan   |    nan    |      nan      |              nan               |
|    7     |     T      |   nan   |    nan    |      nan      |              nan               |
|    8     |     C      |   nan   |    nan    |      nan      |              nan               |
|    9     |     T      |   nan   |    nan    |      nan      |              nan               |
|    10    |     G      |   nan   |    nan    |      nan      |              nan               |
|    11    |     G      |   nan   |    nan    |      nan      |              nan               |
|    12    |     T      |   nan   |    nan    |      nan      |              nan               |
|    13    |     T      |   nan   |    nan    |      nan      |              nan               |
|    14    |     A      |   nan   |    nan    |      nan      |              nan               |
|    15    |     G      |   nan   |    nan    |      nan      |              nan               |
|    16    |     A      |   nan   |    nan    |      nan      |              nan               |
|    17    |     C      |   nan   |    nan    |      nan      |              nan               |
|    18    |     C      |   nan   |    nan    |      nan      |              nan               |
|    19    |     A      | 0.00003 |  0.00002  |    0.00001    |            0.03292             |
|    20    |     G      | 0.00402 |  0.00402  |      nan      |              nan               |
|    21    |     A      | 0.05672 |  0.00489  |    0.05184    |            0.53701             |
|    22    |     T      | 0.00999 |  0.00499  |      nan      |              nan               |
|    23    |     C      | 0.13158 |  0.01954  |    0.11203    |            1.16064             |
|    24    |     T      | 0.01308 |  0.00960  |      nan      |              nan               |
|    25    |     G      | 0.00387 |  0.00428  |      nan      |              nan               |
|    26    |     A      | 0.01674 |  0.00407  |    0.01267    |            0.13124             |
|    27    |     G      | 0.00570 |  0.00590  |      nan      |              nan               |
|    28    |     C      | 0.00637 |  0.00348  |    0.00288    |            0.03292             |
|    29    |     C      | 0.01272 |  0.00405  |    0.00867    |            0.08983             |
|    30    |     T      | 0.01803 |  0.00848  |      nan      |              nan               |
|    31    |     G      | 0.01064 |  0.00715  |      nan      |              nan               |
|    32    |     G      | 0.01094 |  0.00558  |      nan      |              nan               |
|    33    |     G      | 0.00532 |  0.00476  |      nan      |              nan               |
|    34    |     A      | 0.10338 |  0.00517  |    0.09820    |            1.01736             |
|    35    |     G      | 0.00743 |  0.00648  |      nan      |              nan               |
|    36    |     C      | 0.00756 |  0.00441  |    0.00315    |            0.03292             |
|    37    |     T      | 0.00677 |  0.00685  |      nan      |              nan               |
|    38    |     C      | 0.00830 |  0.00872  |    -0.00042   |            0.03292             |
|    39    |     T      | 0.01085 |  0.00989  |      nan      |              nan               |
|    40    |     C      | 0.00568 |  0.00562  |    0.00005    |            0.03292             |
|    41    |     T      | 0.00800 |  0.00996  |      nan      |              nan               |
|    42    |     G      | 0.00439 |  0.00636  |      nan      |              nan               |
|    43    |     G      | 0.00632 |  0.00636  |      nan      |              nan               |
|    44    |     C      | 0.00660 |  0.00542  |    0.00118    |            0.03292             |
|    45    |     T      | 0.00452 |  0.00573  |      nan      |              nan               |
|    46    |     A      | 0.00911 |  0.00455  |    0.00456    |            0.04721             |
|    47    |     A      | 0.02028 |  0.00556  |    0.01472    |            0.15255             |
|    48    |     C      | 0.01295 |  0.00822  |    0.00473    |            0.04897             |
|    49    |     T      | 0.00687 |  0.00734  |      nan      |              nan               |
|    50    |     A      | 0.02043 |  0.00581  |    0.01462    |            0.15143             |
|    51    |     G      | 0.00422 |  0.00495  |      nan      |              nan               |
|    52    |     G      | 0.00341 |  0.00362  |      nan      |              nan               |
|    53    |     G      | 0.00338 |  0.00370  |      nan      |              nan               |
|    54    |     A      | 0.02261 |  0.00655  |    0.01606    |            0.16638             |
|    55    |     A      | 0.02910 |  0.00554  |    0.02356    |            0.24406             |
|    56    |     C      | 0.00765 |  0.00473  |    0.00292    |            0.03292             |
|    57    |     C      | 0.01040 |  0.00805  |    0.00236    |            0.03292             |
|    58    |     C      | 0.05817 |  0.00435  |    0.05383    |            0.55763             |
|    59    |     A      | 0.04192 |  0.00602  |    0.03590    |            0.37197             |
|    60    |     C      | 0.02364 |  0.00502  |    0.01863    |            0.19299             |
|    61    |     T      | 0.00623 |  0.00707  |      nan      |              nan               |
|    62    |     G      | 0.00749 |  0.00790  |      nan      |              nan               |
|    63    |     C      | 0.01984 |  0.00830  |    0.01154    |            0.11957             |
|    64    |     T      | 0.00673 |  0.00806  |      nan      |              nan               |
|    65    |     T      | 0.00419 |  0.00441  |      nan      |              nan               |
|    66    |     A      | 0.10602 |  0.00438  |    0.10165    |            1.05307             |
|    67    |     A      | 0.06210 |  0.00631  |    0.05579    |            0.57797             |
|    68    |     G      | 0.00395 |  0.00468  |      nan      |              nan               |
|    69    |     C      | 0.00691 |  0.00373  |    0.00318    |            0.03292             |
|    70    |     C      | 0.00667 |  0.00633  |    0.00034    |            0.03292             |
|    71    |     T      | 0.00504 |  0.00743  |      nan      |              nan               |
|    72    |     C      | 0.01275 |  0.00289  |    0.00986    |            0.10214             |
|    73    |     A      | 0.00990 |  0.00673  |    0.00317    |            0.03292             |
|    74    |     A      | 0.06723 |  0.00568  |    0.06155    |            0.63765             |
|    75    |     T      | 0.02451 |  0.00436  |      nan      |              nan               |
|    76    |     A      | 0.02908 |  0.00539  |    0.02369    |            0.24540             |
|    77    |     A      | 0.07542 |  0.00672  |    0.06870    |            0.71173             |
|    78    |     A      | 0.06819 |  0.00710  |    0.06109    |            0.63290             |
|    79    |     G      | 0.00520 |  0.00586  |      nan      |              nan               |
|    80    |     C      | 0.04114 |  0.00614  |    0.03500    |            0.36257             |
|    81    |     T      | 0.01043 |  0.00832  |      nan      |              nan               |
|    82    |     T      | 0.00906 |  0.00803  |      nan      |              nan               |
|    83    |     G      | 0.00703 |  0.00706  |      nan      |              nan               |
|    84    |     C      | 0.07341 |  0.01168  |    0.06173    |            0.63947             |
|    85    |     C      | 0.04863 |  0.01184  |    0.03679    |            0.38113             |
|    86    |     T      | 0.00789 |  0.00860  |      nan      |              nan               |
|    87    |     T      | 0.00769 |  0.00788  |      nan      |              nan               |
|    88    |     G      | 0.00449 |  0.00439  |      nan      |              nan               |
|    89    |     A      | 0.03979 |  0.00571  |    0.03408    |            0.35304             |
|    90    |     G      | 0.00717 |  0.00865  |      nan      |              nan               |
|    91    |     T      | 0.01415 |  0.00624  |      nan      |              nan               |
|    92    |     G      | 0.00507 |  0.00580  |      nan      |              nan               |
|    93    |     C      | 0.00886 |  0.00662  |    0.00224    |            0.03292             |
|    94    |     T      | 0.00511 |  0.00616  |      nan      |              nan               |
|    95    |     C      | 0.05958 |  0.00728  |    0.05229    |            0.54175             |
|    96    |     A      | 0.03023 |  0.00816  |    0.02208    |            0.22870             |
|    97    |     A      | 0.03872 |  0.00799  |    0.03073    |            0.31835             |
|    98    |     A      | 0.03318 |  0.00681  |    0.02636    |            0.27311             |
|    99    |     G      | 0.00779 |  0.00703  |      nan      |              nan               |
|   100    |     T      | 0.01139 |  0.00503  |      nan      |              nan               |
|   101    |     A      | 0.01925 |  0.00478  |    0.01447    |            0.14990             |
|   102    |     G      | 0.00884 |  0.00802  |      nan      |              nan               |
|   103    |     T      | 0.01076 |  0.00827  |      nan      |              nan               |
|   104    |     G      | 0.00911 |  0.00813  |      nan      |              nan               |
|   105    |     T      | 0.01159 |  0.00730  |      nan      |              nan               |
|   106    |     G      | 0.01042 |  0.00883  |      nan      |              nan               |
|   107    |     T      | 0.01046 |  0.00671  |      nan      |              nan               |
|   108    |     G      | 0.00999 |  0.00688  |      nan      |              nan               |
|   109    |     C      | 0.02639 |  0.00607  |    0.02032    |            0.21047             |
|   110    |     C      | 0.02245 |  0.00745  |    0.01500    |            0.15539             |
|   111    |     C      | 0.03148 |  0.00885  |    0.02263    |            0.23449             |
|   112    |     G      | 0.01055 |  0.00867  |      nan      |              nan               |
|   113    |     T      | 0.00885 |  0.00612  |      nan      |              nan               |
|   114    |     C      | 0.03584 |  0.01367  |    0.02217    |            0.22970             |
|   115    |     T      | 0.01094 |  0.00876  |      nan      |              nan               |
|   116    |     G      | 0.01299 |  0.00804  |      nan      |              nan               |
|   117    |     T      | 0.01493 |  0.01067  |      nan      |              nan               |
|   118    |     T      | 0.01013 |  0.00762  |      nan      |              nan               |
|   119    |     G      | 0.01538 |  0.01046  |      nan      |              nan               |
|   120    |     T      | 0.01026 |  0.00674  |      nan      |              nan               |
|   121    |     G      | 0.00898 |  0.00685  |      nan      |              nan               |
|   122    |     T      | 0.00883 |  0.00629  |      nan      |              nan               |
|   123    |     G      | 0.00417 |  0.00426  |      nan      |              nan               |
|   124    |     A      | 0.09581 |  0.00552  |    0.09029    |            0.93537             |
|   125    |     C      | 0.01494 |  0.00567  |    0.00926    |            0.09598             |
|   126    |     T      | 0.00670 |  0.00625  |      nan      |              nan               |
|   127    |     C      | 0.00810 |  0.00602  |    0.00208    |            0.03292             |
|   128    |     T      | 0.00594 |  0.00714  |      nan      |              nan               |
|   129    |     G      | 0.00470 |  0.00506  |      nan      |              nan               |
|   130    |     G      | 0.00512 |  0.00530  |      nan      |              nan               |
|   131    |     T      | 0.00664 |  0.00558  |      nan      |              nan               |
|   132    |     A      | 0.05642 |  0.00666  |    0.04976    |            0.51553             |
|   133    |     A      | 0.14149 |  0.00739  |    0.13410    |            1.38922             |
|   134    |     C      | 0.02443 |  0.00820  |    0.01623    |            0.16814             |
|   135    |     T      | 0.00535 |  0.00621  |      nan      |              nan               |
|   136    |     A      | 0.01823 |  0.00871  |    0.00952    |            0.09861             |
|   137    |     G      | 0.00476 |  0.00360  |      nan      |              nan               |
|   138    |     A      | 0.01657 |  0.00599  |    0.01058    |            0.10958             |
|   139    |     G      | 0.00391 |  0.00386  |      nan      |              nan               |
|   140    |     A      | 0.03638 |  0.00439  |    0.03199    |            0.33143             |
|   141    |     T      | 0.00508 |  0.00520  |      nan      |              nan               |
|   142    |     C      | 0.01184 |  0.00519  |    0.00665    |            0.06890             |
|   143    |     C      | 0.00526 |  0.00437  |    0.00089    |            0.03292             |
|   144    |     C      | 0.00708 |  0.00720  |    -0.00012   |            0.03292             |
|   145    |     T      | 0.00819 |  0.00846  |      nan      |              nan               |
|   146    |     C      | 0.01630 |  0.00496  |    0.01134    |            0.11745             |
|   147    |     A      | 0.04914 |  0.00823  |    0.04091    |            0.42385             |
|   148    |     G      | 0.00328 |  0.00426  |      nan      |              nan               |
|   149    |     A      | 0.01369 |  0.00595  |    0.00774    |            0.08022             |
|   150    |     C      | 0.00479 |  0.00040  |    0.00439    |            0.04551             |
|   151    |     C      | 0.07138 |  0.00042  |    0.07096    |            0.73510             |
|   152    |     C      | 0.09854 |  0.01931  |    0.07923    |            0.82082             |
|   153    |     T      | 0.02191 |  0.03027  |      nan      |              nan               |
|   154    |     T      | 0.01590 |  0.01151  |      nan      |              nan               |
|   155    |     T      | 0.00978 |  0.00737  |      nan      |              nan               |
|   156    |     T      | 0.00941 |  0.00533  |      nan      |              nan               |
|   157    |     A      | 0.09305 |  0.00635  |    0.08670    |            0.89824             |
|   158    |     G      | 0.00288 |  0.00387  |      nan      |              nan               |
|   159    |     T      | 0.00456 |  0.00572  |      nan      |              nan               |
|   160    |     C      | 0.00836 |  0.00331  |    0.00505    |            0.05227             |
|   161    |     A      | 0.05267 |  0.00793  |    0.04474    |            0.46350             |
|   162    |     G      | 0.00658 |  0.00716  |      nan      |              nan               |
|   163    |     T      | 0.00934 |  0.00921  |      nan      |              nan               |
|   164    |     G      | 0.00668 |  0.00701  |      nan      |              nan               |
|   165    |     T      | 0.01618 |  0.00835  |      nan      |              nan               |
|   166    |     G      | 0.00613 |  0.00538  |      nan      |              nan               |
|   167    |     G      | 0.00534 |  0.00490  |      nan      |              nan               |
|   168    |     A      | 0.05300 |  0.01008  |    0.04292    |            0.44468             |
|   169    |     A      | 0.07522 |  0.00916  |    0.06606    |            0.68432             |
|   170    |     A      | 0.05526 |  0.00717  |    0.04809    |            0.49825             |
|   171    |     A      | 0.04793 |  0.00619  |    0.04174    |            0.43241             |
|   172    |     T      | 0.00477 |  0.00395  |      nan      |              nan               |
|   173    |     C      | 0.00679 |  0.00852  |    -0.00174   |            0.03292             |
|   174    |     T      | 0.00487 |  0.00758  |      nan      |              nan               |
|   175    |     C      | 0.00470 |  0.00573  |    -0.00104   |            0.03292             |
|   176    |     T      | 0.00704 |  0.00944  |      nan      |              nan               |
|   177    |     A      | 0.03206 |  0.00656  |    0.02550    |            0.26414             |
|   178    |     G      | 0.00691 |  0.00682  |      nan      |              nan               |
|   179    |     C      | 0.08406 |  0.00587  |    0.07819    |            0.81005             |
|   180    |     A      | 0.06505 |  0.00870  |    0.05636    |            0.58384             |
|   181    |     G      | 0.01048 |  0.00965  |      nan      |              nan               |
|   182    |     T      | 0.01098 |  0.00834  |      nan      |              nan               |
|   183    |     G      | 0.00720 |  0.00644  |      nan      |              nan               |
|   184    |     G      | 0.00542 |  0.00621  |      nan      |              nan               |
|   185    |     C      | 0.05145 |  0.00862  |    0.04283    |            0.44370             |
|   186    |     G      | 0.00819 |  0.00824  |      nan      |              nan               |
|   187    |     C      | 0.00779 |  0.00544  |    0.00235    |            0.03292             |
|   188    |     C      | 0.01255 |  0.00604  |    0.00651    |            0.06745             |
|   189    |     C      | 0.01793 |  0.00781  |    0.01012    |            0.10487             |
|   190    |     G      | 0.00618 |  0.00640  |      nan      |              nan               |
|   191    |     A      | 0.04489 |  0.00725  |    0.03764    |            0.38999             |
|   192    |     A      | 0.07861 |  0.00654  |    0.07207    |            0.74667             |
|   193    |     C      | 0.08103 |  0.00494  |    0.07609    |            0.78832             |
|   194    |     A      | 0.09355 |  0.00719  |    0.08636    |            0.89470             |
|   195    |     G      | 0.00459 |  0.00428  |      nan      |              nan               |
|   196    |     G      | 0.00415 |  0.00372  |      nan      |              nan               |
|   197    |     G      | 0.00311 |  0.00311  |      nan      |              nan               |
|   198    |     A      | 0.06070 |  0.00708  |    0.05362    |            0.55551             |
|   199    |     C      | 0.05521 |  0.01137  |    0.04384    |            0.45422             |
|   200    |     T      | 0.01097 |  0.00967  |      nan      |              nan               |
|   201    |     T      | 0.00926 |  0.00854  |      nan      |              nan               |
|   202    |     G      | 0.00973 |  0.00479  |      nan      |              nan               |
|   203    |     A      | 0.05178 |  0.00667  |    0.04511    |            0.46731             |
|   204    |     A      | 0.07569 |  0.00849  |    0.06720    |            0.69623             |
|   205    |     A      | 0.04173 |  0.00963  |    0.03209    |            0.33250             |
|   206    |     G      | 0.00554 |  0.00682  |      nan      |              nan               |
|   207    |     C      | 0.05928 |  0.00626  |    0.05302    |            0.54928             |
|   208    |     G      | 0.00995 |  0.00641  |      nan      |              nan               |
|   209    |     A      | 0.04482 |  0.00780  |    0.03702    |            0.38354             |
|   210    |     A      | 0.05392 |  0.00947  |    0.04445    |            0.46055             |
|   211    |     A      | 0.05383 |  0.00904  |    0.04479    |            0.46405             |
|   212    |     G      | 0.00679 |  0.00732  |      nan      |              nan               |
|   213    |     T      | 0.00799 |  0.00455  |      nan      |              nan               |
|   214    |     A      | 0.03181 |  0.00497  |    0.02684    |            0.27805             |
|   215    |     A      | 0.06911 |  0.00967  |    0.05944    |            0.61576             |
|   216    |     A      | 0.07441 |  0.00935  |    0.06506    |            0.67407             |
|   217    |     G      | 0.00744 |  0.00973  |      nan      |              nan               |
|   218    |     C      | 0.01252 |  0.00636  |    0.00616    |            0.06385             |
|   219    |     C      | 0.01029 |  0.00412  |    0.00616    |            0.06386             |
|   220    |     A      | 0.02994 |  0.00811  |    0.02183    |            0.22615             |
|   221    |     G      | 0.00640 |  0.00473  |      nan      |              nan               |
|   222    |     A      | 0.03333 |  0.00546  |    0.02787    |            0.28869             |
|   223    |     G      | 0.00554 |  0.00551  |      nan      |              nan               |
|   224    |     G      | 0.00354 |  0.00414  |      nan      |              nan               |
|   225    |     A      | 0.08778 |  0.00806  |    0.07972    |            0.82588             |
|   226    |     G      | 0.00659 |  0.00630  |      nan      |              nan               |
|   227    |     A      | 0.02403 |  0.00155  |    0.02248    |            0.23288             |
|   228    |     T      | 0.00703 |  0.00546  |      nan      |              nan               |
|   229    |     C      | 0.02523 |  0.01087  |    0.01435    |            0.14868             |
|   230    |     T      | 0.00714 |  0.00740  |      nan      |              nan               |
|   231    |     C      | 0.02240 |  0.01057  |    0.01184    |            0.12263             |
|   232    |     T      | 0.00697 |  0.00797  |      nan      |              nan               |
|   233    |     C      | 0.02028 |  0.00425  |    0.01603    |            0.16604             |
|   234    |     G      | 0.00363 |  0.00448  |      nan      |              nan               |
|   235    |     A      | 0.07895 |  0.00782  |    0.07113    |            0.73692             |
|   236    |     C      | 0.04445 |  0.00290  |    0.04155    |            0.43045             |
|   237    |     G      | 0.00697 |  0.00645  |      nan      |              nan               |
|   238    |     C      | 0.04781 |  0.00208  |    0.04573    |            0.47372             |
|   239    |     A      | 0.07648 |  0.00747  |    0.06901    |            0.71490             |
|   240    |     G      | 0.00899 |  0.00917  |      nan      |              nan               |
|   241    |     G      | 0.00470 |  0.00486  |      nan      |              nan               |
|   242    |     A      | 0.10262 |  0.00231  |    0.10031    |            1.03924             |
|   243    |     C      | 0.00766 |  0.00356  |    0.00409    |            0.04239             |
|   244    |     T      | 0.00487 |  0.00426  |      nan      |              nan               |
|   245    |     C      | 0.01013 |  0.00327  |    0.00686    |            0.07108             |
|   246    |     G      | 0.00546 |  0.00436  |      nan      |              nan               |
|   247    |     G      | 0.00935 |  0.00903  |      nan      |              nan               |
|   248    |     C      | 0.00846 |  0.00541  |    0.00305    |            0.03292             |
|   249    |     T      | 0.00491 |  0.00444  |      nan      |              nan               |
|   250    |     T      | 0.00439 |  0.00418  |      nan      |              nan               |
|   251    |     G      | 0.00219 |  0.00135  |      nan      |              nan               |
|   252    |     C      | 0.00751 |  0.00185  |    0.00565    |            0.05856             |
|   253    |     T      | 0.00562 |  0.00614  |      nan      |              nan               |
|   254    |     G      | 0.00225 |  0.00091  |      nan      |              nan               |
|   255    |     A      | 0.05580 |  0.00958  |    0.04622    |            0.47881             |
|   256    |     A      | 0.10332 |  0.00344  |    0.09987    |            1.03466             |
|   257    |     G      | 0.00249 |  0.00126  |      nan      |              nan               |
|   258    |     C      | 0.02671 |  0.00188  |    0.02483    |            0.25723             |
|   259    |     G      | 0.00265 |  0.00171  |      nan      |              nan               |
|   260    |     C      | 0.03781 |  0.00125  |    0.03656    |            0.37876             |
|   261    |     G      | 0.00445 |  0.00277  |      nan      |              nan               |
|   262    |     C      | 0.02575 |  0.00142  |    0.02433    |            0.25204             |
|   263    |     A      | 0.08459 |  0.00661  |    0.07797    |            0.80779             |
|   264    |     C      | 0.02280 |  0.00248  |    0.02031    |            0.21045             |
|   265    |     G      | 0.00568 |  0.00520  |      nan      |              nan               |
|   266    |     G      | 0.00270 |  0.00195  |      nan      |              nan               |
|   267    |     C      | 0.00775 |  0.00148  |    0.00627    |            0.06499             |
|   268    |     A      | 0.01890 |  0.00257  |    0.01633    |            0.16920             |
|   269    |     A      | 0.02872 |  0.00470  |    0.02402    |            0.24883             |
|   270    |     G      | 0.00725 |  0.00255  |      nan      |              nan               |
|   271    |     A      | 0.05815 |  0.00583  |    0.05232    |            0.54200             |
|   272    |     G      | 0.01000 |  0.00865  |      nan      |              nan               |
|   273    |     G      | 0.00644 |  0.00654  |      nan      |              nan               |
|   274    |     C      | 0.02809 |  0.00364  |    0.02445    |            0.25332             |
|   275    |     G      | 0.00314 |  0.00158  |      nan      |              nan               |
|   276    |     A      | 0.04119 |  0.00280  |    0.03839    |            0.39767             |
|   277    |     G      | 0.01183 |  0.00465  |      nan      |              nan               |
|   278    |     G      | 0.00727 |  0.00613  |      nan      |              nan               |
|   279    |     G      | 0.00762 |  0.00767  |      nan      |              nan               |
|   280    |     G      | 0.00726 |  0.00773  |      nan      |              nan               |
|   281    |     C      | 0.04156 |  0.00313  |    0.03843    |            0.39811             |
|   282    |     G      | 0.00679 |  0.00830  |      nan      |              nan               |
|   283    |     G      | 0.00543 |  0.00612  |      nan      |              nan               |
|   284    |     C      | 0.02080 |  0.00652  |    0.01427    |            0.14788             |
|   285    |     G      | 0.00341 |  0.00292  |      nan      |              nan               |
|   286    |     A      | 0.06540 |  0.00610  |    0.05930    |            0.61431             |
|   287    |     C      | 0.04610 |  0.00714  |    0.03895    |            0.40354             |
|   288    |     T      | 0.00996 |  0.01030  |      nan      |              nan               |
|   289    |     G      | 0.01036 |  0.00925  |      nan      |              nan               |
|   290    |     G      | 0.01129 |  0.00634  |      nan      |              nan               |
|   291    |     T      | 0.01299 |  0.00873  |      nan      |              nan               |
|   292    |     G      | 0.00510 |  0.00427  |      nan      |              nan               |
|   293    |     A      | 0.09004 |  0.00955  |    0.08049    |            0.83388             |
|   294    |     G      | 0.00847 |  0.00899  |      nan      |              nan               |
|   295    |     T      | 0.00658 |  0.00528  |      nan      |              nan               |
|   296    |     A      | 0.06185 |  0.00439  |    0.05746    |            0.59528             |
|   297    |     C      | 0.01920 |  0.00664  |    0.01256    |            0.13015             |
|   298    |     G      | 0.00999 |  0.00997  |      nan      |              nan               |
|   299    |     C      | 0.00911 |  0.00368  |    0.00542    |            0.05617             |
|   300    |     C      | 0.03435 |  0.02789  |    0.00646    |            0.06697             |
|   301    |     A      | 0.04813 |  0.02351  |    0.02462    |            0.25507             |
|   302    |     A      | 0.12502 |  0.01266  |    0.11236    |            1.16404             |
|   303    |     A      | 0.01231 |  0.00527  |    0.00704    |            0.07292             |
|   304    |     A      | 0.02062 |  0.00493  |    0.01569    |            0.16254             |
|   305    |     A      | 0.08149 |  0.01597  |    0.06552    |            0.67877             |
|   306    |     T      | 0.01269 |  0.01555  |      nan      |              nan               |
|   307    |     T      | 0.01112 |  0.00978  |      nan      |              nan               |
|   308    |     T      | 0.01006 |  0.00996  |      nan      |              nan               |
|   309    |     T      | 0.01126 |  0.01054  |      nan      |              nan               |
|   310    |     G      | 0.00686 |  0.00467  |      nan      |              nan               |
|   311    |     A      | 0.12559 |  0.00421  |    0.12138    |            1.25748             |
|   312    |     C      | 0.01285 |  0.00580  |    0.00705    |            0.07305             |
|   313    |     T      | 0.00355 |  0.00375  |      nan      |              nan               |
|   314    |     A      | 0.00944 |  0.00661  |    0.00283    |            0.03292             |
|   315    |     G      | 0.00318 |  0.00311  |      nan      |              nan               |
|   316    |     C      | 0.00949 |  0.00426  |    0.00523    |            0.05421             |
|   317    |     G      | 0.00949 |  0.00756  |      nan      |              nan               |
|   318    |     G      | 0.00957 |  0.00492  |      nan      |              nan               |
|   319    |     A      | 0.09291 |  0.00564  |    0.08727    |            0.90412             |
|   320    |     G      | 0.00976 |  0.00726  |      nan      |              nan               |
|   321    |     G      | 0.00443 |  0.00456  |      nan      |              nan               |
|   322    |     C      | 0.00411 |  0.00364  |    0.00047    |            0.03292             |
|   323    |     T      | 0.00303 |  0.00399  |      nan      |              nan               |
|   324    |     A      | 0.01128 |  0.00400  |    0.00727    |            0.07535             |
|   325    |     G      | 0.00296 |  0.00323  |      nan      |              nan               |
|   326    |     A      | 0.09399 |  0.00734  |    0.08665    |            0.89764             |
|   327    |     A      | 0.10566 |  0.00600  |    0.09966    |            1.03241             |
|   328    |     G      | 0.00942 |  0.00713  |      nan      |              nan               |
|   329    |     G      | 0.00462 |  0.00411  |      nan      |              nan               |
|   330    |     A      | 0.08604 |  0.00650  |    0.07955    |            0.82410             |
|   331    |     G      | 0.00409 |  0.00430  |      nan      |              nan               |
|   332    |     A      | 0.05316 |  0.00621  |    0.04695    |            0.48643             |
|   333    |     G      | 0.00458 |  0.00504  |      nan      |              nan               |
|   334    |     A      | 0.04387 |  0.00579  |    0.03808    |            0.39448             |
|   335    |     G      | 0.00522 |  0.00475  |      nan      |              nan               |
|   336    |     A      | 0.07825 |  0.00556  |    0.07269    |            0.75303             |
|   337    |     T      | 0.00700 |  0.00493  |      nan      |              nan               |
|   338    |     G      | 0.00567 |  0.00509  |      nan      |              nan               |
|   339    |     G      | 0.00613 |  0.00654  |      nan      |              nan               |
|   340    |     G      | 0.00564 |  0.00605  |      nan      |              nan               |
|   341    |     T      | 0.00710 |  0.00732  |      nan      |              nan               |
|   342    |     G      | 0.00550 |  0.00566  |      nan      |              nan               |
|   343    |     C      | 0.03928 |  0.00814  |    0.03114    |            0.32263             |
|   344    |     G      | 0.00622 |  0.00634  |      nan      |              nan               |
|   345    |     A      | 0.12727 |  0.00745  |    0.11982    |            1.24136             |
|   346    |     G      | 0.00505 |  0.00498  |      nan      |              nan               |
|   347    |     A      | 0.03125 |  0.00498  |    0.02627    |            0.27219             |
|   348    |     G      | 0.00446 |  0.00537  |      nan      |              nan               |
|   349    |     C      | 0.03897 |  0.00748  |    0.03148    |            0.32618             |
|   350    |     G      | 0.00751 |  0.00632  |      nan      |              nan               |
|   351    |     T      | 0.00937 |  0.00829  |      nan      |              nan               |
|   352    |     C      | 0.04732 |  0.00815  |    0.03917    |            0.40580             |
|   353    |     G      | 0.00836 |  0.00863  |      nan      |              nan               |
|   354    |     G      | 0.00914 |  0.01115  |      nan      |              nan               |
|   355    |     T      | 0.00747 |  0.00601  |      nan      |              nan               |
|   356    |     A      | 0.09817 |  0.00667  |    0.09150    |            0.94792             |
|   357    |     T      | 0.01151 |  0.00948  |      nan      |              nan               |
|   358    |     T      | 0.00738 |  0.00544  |      nan      |              nan               |
|   359    |     A      | 0.06104 |  0.00599  |    0.05505    |            0.57028             |
|   360    |     A      | 0.06596 |  0.00824  |    0.05772    |            0.59799             |
|   361    |     G      | 0.00512 |  0.00500  |      nan      |              nan               |
|   362    |     C      | 0.04415 |  0.00635  |    0.03780    |            0.39166             |
|   363    |     G      | 0.02135 |  0.01408  |      nan      |              nan               |
|   364    |     G      | 0.00893 |  0.00866  |      nan      |              nan               |
|   365    |     G      | 0.00498 |  0.00795  |      nan      |              nan               |
|   366    |     G      | 0.00715 |  0.00845  |      nan      |              nan               |
|   367    |     G      | 0.00439 |  0.00453  |      nan      |              nan               |
|   368    |     A      | 0.07974 |  0.00561  |    0.07412    |            0.76793             |
|   369    |     G      | 0.01012 |  0.00564  |      nan      |              nan               |
|   370    |     A      | 0.05577 |  0.00717  |    0.04860    |            0.50353             |
|   371    |     A      | 0.09467 |  0.00684  |    0.08784    |            0.90997             |
|   372    |     T      | 0.00974 |  0.00825  |      nan      |              nan               |
|   373    |     T      | 0.00668 |  0.00582  |      nan      |              nan               |
|   374    |     A      | 0.05498 |  0.00751  |    0.04747    |            0.49175             |
|   375    |     G      | 0.00924 |  0.00528  |      nan      |              nan               |
|   376    |     A      | 0.07641 |  0.00523  |    0.07118    |            0.73745             |
|   377    |     T      | 0.02315 |  0.00553  |      nan      |              nan               |
|   378    |     A      | 0.02666 |  0.00682  |    0.01984    |            0.20554             |
|   379    |     A      | 0.06428 |  0.00878  |    0.05550    |            0.57496             |
|   380    |     A      | 0.08215 |  0.00551  |    0.07664    |            0.79401             |
|   381    |     T      | 0.01206 |  0.00738  |      nan      |              nan               |
|   382    |     G      | 0.01084 |  0.00711  |      nan      |              nan               |
|   383    |     G      | 0.00619 |  0.00650  |      nan      |              nan               |
|   384    |     G      | 0.05518 |  0.04909  |      nan      |              nan               |
|   385    |     A      | 0.06698 |  0.01698  |    0.04999    |            0.51794             |
|   386    |     A      | 0.12940 |  0.00893  |    0.12046    |            1.24799             |
|   387    |     A      | 0.02815 |  0.00668  |    0.02148    |            0.22252             |
|   388    |     A      | 0.01478 |  0.00650  |    0.00827    |            0.08572             |
|   389    |     A      | 0.02323 |  0.00574  |    0.01749    |            0.18115             |
|   390    |     A      | 0.09196 |  0.00682  |    0.08514    |            0.88202             |
|   391    |     T      | 0.01166 |  0.00761  |      nan      |              nan               |
|   392    |     T      | 0.01010 |  0.00897  |      nan      |              nan               |
|   393    |     C      | 0.07139 |  0.01131  |    0.06007    |            0.62233             |
|   394    |     G      | 0.00912 |  0.00979  |      nan      |              nan               |
|   395    |     G      | 0.01032 |  0.00585  |      nan      |              nan               |
|   396    |     T      | 0.01065 |  0.00862  |      nan      |              nan               |
|   397    |     T      | 0.00810 |  0.00616  |      nan      |              nan               |
|   398    |     A      | 0.02727 |  0.00671  |    0.02055    |            0.21292             |
|   399    |     A      | 0.03175 |  0.00564  |    0.02611    |            0.27050             |
|   400    |     G      | 0.00574 |  0.00508  |      nan      |              nan               |
|   401    |     G      | 0.00668 |  0.00718  |      nan      |              nan               |
|   402    |     C      | 0.01055 |  0.00676  |    0.00380    |            0.03933             |
|   403    |     C      | 0.00737 |  0.00411  |    0.00325    |            0.03371             |
|   404    |     A      | 0.03885 |  0.01316  |    0.02569    |            0.26620             |
|   405    |     G      | 0.02275 |  0.01776  |      nan      |              nan               |
|   406    |     G      | 0.00917 |  0.00974  |      nan      |              nan               |
|   407    |     G      | 0.00538 |  0.00631  |      nan      |              nan               |
|   408    |     G      | 0.00605 |  0.00684  |      nan      |              nan               |
|   409    |     G      | 0.01074 |  0.00652  |      nan      |              nan               |
|   410    |     A      | 0.05036 |  0.00965  |    0.04071    |            0.42172             |
|   411    |     A      | 0.08720 |  0.00861  |    0.07859    |            0.81421             |
|   412    |     A      | 0.05451 |  0.00781  |    0.04670    |            0.48382             |
|   413    |     G      | 0.01040 |  0.00474  |      nan      |              nan               |
|   414    |     A      | 0.05267 |  0.00611  |    0.04656    |            0.48238             |
|   415    |     A      | 0.02907 |  0.00679  |    0.02228    |            0.23081             |
|   416    |     A      | 0.04852 |  0.00527  |    0.04325    |            0.44805             |
|   417    |     C      | 0.08072 |  0.00332  |    0.07740    |            0.80188             |
|   418    |     A      | 0.06736 |  0.00840  |    0.05896    |            0.61080             |
|   419    |     A      | 0.05238 |  0.00786  |    0.04452    |            0.46121             |
|   420    |     T      | 0.05219 |  0.01229  |      nan      |              nan               |
|   421    |     A      | 0.03849 |  0.00420  |    0.03429    |            0.35525             |
|   422    |     T      | 0.00789 |  0.00713  |      nan      |              nan               |
|   423    |     A      | 0.04606 |  0.00564  |    0.04041    |            0.41868             |
|   424    |     A      | 0.04150 |  0.00746  |    0.03404    |            0.35268             |
|   425    |     A      | 0.05253 |  0.00444  |    0.04809    |            0.49821             |
|   426    |     C      | 0.07411 |  0.00373  |    0.07038    |            0.72916             |
|   427    |     T      | 0.01373 |  0.01818  |      nan      |              nan               |
|   428    |     A      | 0.01730 |  0.00801  |    0.00929    |            0.09621             |
|   429    |     A      | 0.07525 |  0.00835  |    0.06690    |            0.69307             |
|   430    |     A      | 0.05662 |  0.00525  |    0.05137    |            0.53220             |
|   431    |     A      | 0.06365 |  0.00670  |    0.05695    |            0.58998             |
|   432    |     C      | 0.08724 |  0.00328  |    0.08396    |            0.86986             |
|   433    |     A      | 0.07538 |  0.00713  |    0.06825    |            0.70705             |
|   434    |     T      | 0.01415 |  0.00679  |      nan      |              nan               |
|   435    |     A      | 0.05210 |  0.00553  |    0.04658    |            0.48254             |
|   436    |     T      | 0.00848 |  0.00724  |      nan      |              nan               |
|   437    |     A      | 0.00000 |  0.00000  |    0.00000    |            0.03292             |
+----------+------------+---------+-----------+---------------+--------------------------------+
