# Supplementary material for: Short- and long-range interactions in the HIV-1 5′ UTR regulate genome dimerization and packaging
Source: Nat Struct Mol Biol. 2022 Mar 28;29(4):306–19. doi: 10.1038/s41594-022-00746-2 (PMC9010304; doi:10.1038/s41594-022-00746-2)
Supplement: Supplementary file 9 — Tables of DMS reactivities. [file 41594_2022_746_MOESM9_ESM.zip › DMS tables/DMS_Table_Mut_1G_MB_Uncapped_m.txt]

+----------------------------------------------------------------------------------------------+
|                                  DMS: Mut_1G_MB_Uncapped_m                                   |
+----------+------------+---------+-----------+---------------+--------------------------------+
| Position | Nucleotide | Treated | Untreated | Raw Reactivty | Winsor Normalised Reactivities |
+----------+------------+---------+-----------+---------------+--------------------------------+
|    1     |     G      |   nan   |    nan    |      nan      |              nan               |
|    2     |     G      |   nan   |    nan    |      nan      |              nan               |
|    3     |     T      |   nan   |    nan    |      nan      |              nan               |
|    4     |     C      |   nan   |    nan    |      nan      |              nan               |
|    5     |     T      |   nan   |    nan    |      nan      |              nan               |
|    6     |     C      |   nan   |    nan    |      nan      |              nan               |
|    7     |     T      |   nan   |    nan    |      nan      |              nan               |
|    8     |     C      |   nan   |    nan    |      nan      |              nan               |
|    9     |     T      |   nan   |    nan    |      nan      |              nan               |
|    10    |     G      |   nan   |    nan    |      nan      |              nan               |
|    11    |     G      |   nan   |    nan    |      nan      |              nan               |
|    12    |     T      |   nan   |    nan    |      nan      |              nan               |
|    13    |     T      |   nan   |    nan    |      nan      |              nan               |
|    14    |     A      |   nan   |    nan    |      nan      |              nan               |
|    15    |     G      |   nan   |    nan    |      nan      |              nan               |
|    16    |     A      |   nan   |    nan    |      nan      |              nan               |
|    17    |     C      |   nan   |    nan    |      nan      |              nan               |
|    18    |     C      |   nan   |    nan    |      nan      |              nan               |
|    19    |     A      | 0.00001 |  0.00001  |    0.00001    |            0.04678             |
|    20    |     G      | 0.00465 |  0.00506  |      nan      |              nan               |
|    21    |     A      | 0.06824 |  0.00539  |    0.06285    |            0.59955             |
|    22    |     T      | 0.00981 |  0.00586  |      nan      |              nan               |
|    23    |     C      | 0.14126 |  0.01751  |    0.12375    |            1.18050             |
|    24    |     T      | 0.01308 |  0.01028  |      nan      |              nan               |
|    25    |     G      | 0.00361 |  0.00364  |      nan      |              nan               |
|    26    |     A      | 0.02752 |  0.00603  |    0.02149    |            0.20501             |
|    27    |     G      | 0.00512 |  0.00461  |      nan      |              nan               |
|    28    |     C      | 0.00863 |  0.00372  |    0.00490    |            0.04678             |
|    29    |     C      | 0.02003 |  0.00525  |    0.01478    |            0.14099             |
|    30    |     T      | 0.01924 |  0.00955  |      nan      |              nan               |
|    31    |     G      | 0.01074 |  0.00698  |      nan      |              nan               |
|    32    |     G      | 0.01058 |  0.00540  |      nan      |              nan               |
|    33    |     G      | 0.00566 |  0.00446  |      nan      |              nan               |
|    34    |     A      | 0.11064 |  0.00553  |    0.10511    |            1.00268             |
|    35    |     G      | 0.00758 |  0.00602  |      nan      |              nan               |
|    36    |     C      | 0.00999 |  0.00417  |    0.00582    |            0.05552             |
|    37    |     T      | 0.00648 |  0.00656  |      nan      |              nan               |
|    38    |     C      | 0.00851 |  0.00764  |    0.00087    |            0.04678             |
|    39    |     T      | 0.01076 |  0.01005  |      nan      |              nan               |
|    40    |     C      | 0.00659 |  0.00598  |    0.00061    |            0.04678             |
|    41    |     T      | 0.00729 |  0.00917  |      nan      |              nan               |
|    42    |     G      | 0.00487 |  0.00606  |      nan      |              nan               |
|    43    |     G      | 0.00603 |  0.00625  |      nan      |              nan               |
|    44    |     C      | 0.00634 |  0.00503  |    0.00131    |            0.04678             |
|    45    |     T      | 0.00446 |  0.00628  |      nan      |              nan               |
|    46    |     A      | 0.01393 |  0.00494  |    0.00900    |            0.08583             |
|    47    |     A      | 0.03102 |  0.00576  |    0.02526    |            0.24094             |
|    48    |     C      | 0.02171 |  0.00695  |    0.01476    |            0.14082             |
|    49    |     T      | 0.00640 |  0.00674  |      nan      |              nan               |
|    50    |     A      | 0.03337 |  0.00570  |    0.02767    |            0.26398             |
|    51    |     G      | 0.00406 |  0.00540  |      nan      |              nan               |
|    52    |     G      | 0.00316 |  0.00412  |      nan      |              nan               |
|    53    |     G      | 0.00310 |  0.00393  |      nan      |              nan               |
|    54    |     A      | 0.02965 |  0.00633  |    0.02332    |            0.22245             |
|    55    |     A      | 0.06055 |  0.00625  |    0.05430    |            0.51802             |
|    56    |     C      | 0.02514 |  0.00667  |    0.01847    |            0.17615             |
|    57    |     C      | 0.07651 |  0.01252  |    0.06399    |            0.61045             |
|    58    |     C      | 0.02836 |  0.01019  |    0.01817    |            0.17334             |
|    59    |     A      | 0.05571 |  0.00864  |    0.04706    |            0.44895             |
|    60    |     C      | 0.03090 |  0.00563  |    0.02527    |            0.24107             |
|    61    |     T      | 0.00824 |  0.00955  |      nan      |              nan               |
|    62    |     G      | 0.00735 |  0.00743  |      nan      |              nan               |
|    63    |     C      | 0.01871 |  0.00661  |    0.01210    |            0.11543             |
|    64    |     T      | 0.00737 |  0.00968  |      nan      |              nan               |
|    65    |     T      | 0.00455 |  0.00566  |      nan      |              nan               |
|    66    |     A      | 0.09645 |  0.00407  |    0.09238    |            0.88126             |
|    67    |     A      | 0.07429 |  0.00680  |    0.06750    |            0.64388             |
|    68    |     G      | 0.00444 |  0.00532  |      nan      |              nan               |
|    69    |     C      | 0.00606 |  0.00429  |    0.00177    |            0.04678             |
|    70    |     C      | 0.00613 |  0.00664  |    -0.00050   |            0.04678             |
|    71    |     T      | 0.00526 |  0.00862  |      nan      |              nan               |
|    72    |     C      | 0.01505 |  0.00321  |    0.01184    |            0.11297             |
|    73    |     A      | 0.01200 |  0.00808  |    0.00392    |            0.04678             |
|    74    |     A      | 0.08396 |  0.00651  |    0.07746    |            0.73889             |
|    75    |     T      | 0.02841 |  0.00483  |      nan      |              nan               |
|    76    |     A      | 0.03686 |  0.00560  |    0.03126    |            0.29822             |
|    77    |     A      | 0.08123 |  0.00734  |    0.07389    |            0.70488             |
|    78    |     A      | 0.08474 |  0.00688  |    0.07787    |            0.74280             |
|    79    |     G      | 0.00673 |  0.00719  |      nan      |              nan               |
|    80    |     C      | 0.04231 |  0.00618  |    0.03613    |            0.34469             |
|    81    |     T      | 0.01060 |  0.01000  |      nan      |              nan               |
|    82    |     T      | 0.00929 |  0.00911  |      nan      |              nan               |
|    83    |     G      | 0.00565 |  0.00576  |      nan      |              nan               |
|    84    |     C      | 0.06517 |  0.01042  |    0.05475    |            0.52230             |
|    85    |     C      | 0.04210 |  0.01051  |    0.03160    |            0.30143             |
|    86    |     T      | 0.00893 |  0.00973  |      nan      |              nan               |
|    87    |     T      | 0.00792 |  0.00915  |      nan      |              nan               |
|    88    |     G      | 0.00503 |  0.00504  |      nan      |              nan               |
|    89    |     A      | 0.06212 |  0.00812  |    0.05401    |            0.51518             |
|    90    |     G      | 0.00662 |  0.00763  |      nan      |              nan               |
|    91    |     T      | 0.01098 |  0.00610  |      nan      |              nan               |
|    92    |     G      | 0.00639 |  0.00843  |      nan      |              nan               |
|    93    |     C      | 0.00740 |  0.00615  |    0.00124    |            0.04678             |
|    94    |     T      | 0.00579 |  0.00755  |      nan      |              nan               |
|    95    |     C      | 0.06336 |  0.00680  |    0.05657    |            0.53961             |
|    96    |     A      | 0.03867 |  0.00917  |    0.02951    |            0.28147             |
|    97    |     A      | 0.05790 |  0.00978  |    0.04811    |            0.45898             |
|    98    |     A      | 0.04766 |  0.00762  |    0.04004    |            0.38192             |
|    99    |     G      | 0.00889 |  0.00730  |      nan      |              nan               |
|   100    |     T      | 0.01406 |  0.00541  |      nan      |              nan               |
|   101    |     A      | 0.02707 |  0.00717  |    0.01990    |            0.18985             |
|   102    |     G      | 0.00960 |  0.00773  |      nan      |              nan               |
|   103    |     T      | 0.01269 |  0.00944  |      nan      |              nan               |
|   104    |     G      | 0.01050 |  0.00846  |      nan      |              nan               |
|   105    |     T      | 0.01209 |  0.00879  |      nan      |              nan               |
|   106    |     G      | 0.00862 |  0.00837  |      nan      |              nan               |
|   107    |     T      | 0.01104 |  0.00908  |      nan      |              nan               |
|   108    |     G      | 0.00891 |  0.00640  |      nan      |              nan               |
|   109    |     C      | 0.02153 |  0.00822  |    0.01332    |            0.12705             |
|   110    |     C      | 0.02283 |  0.00854  |    0.01429    |            0.13634             |
|   111    |     C      | 0.03776 |  0.01073  |    0.02703    |            0.25786             |
|   112    |     G      | 0.01067 |  0.00841  |      nan      |              nan               |
|   113    |     T      | 0.00941 |  0.00692  |      nan      |              nan               |
|   114    |     C      | 0.03761 |  0.01258  |    0.02504    |            0.23882             |
|   115    |     T      | 0.01268 |  0.01031  |      nan      |              nan               |
|   116    |     G      | 0.01069 |  0.00635  |      nan      |              nan               |
|   117    |     T      | 0.01471 |  0.01139  |      nan      |              nan               |
|   118    |     T      | 0.01049 |  0.00884  |      nan      |              nan               |
|   119    |     G      | 0.01187 |  0.00844  |      nan      |              nan               |
|   120    |     T      | 0.01079 |  0.00870  |      nan      |              nan               |
|   121    |     G      | 0.00660 |  0.00470  |      nan      |              nan               |
|   122    |     T      | 0.01009 |  0.00868  |      nan      |              nan               |
|   123    |     G      | 0.00331 |  0.00352  |      nan      |              nan               |
|   124    |     A      | 0.11889 |  0.00684  |    0.11205    |            1.06887             |
|   125    |     C      | 0.01603 |  0.00709  |    0.00894    |            0.08526             |
|   126    |     T      | 0.00774 |  0.00789  |      nan      |              nan               |
|   127    |     C      | 0.00906 |  0.00763  |    0.00142    |            0.04678             |
|   128    |     T      | 0.00735 |  0.01026  |      nan      |              nan               |
|   129    |     G      | 0.00723 |  0.00818  |      nan      |              nan               |
|   130    |     G      | 0.00643 |  0.00740  |      nan      |              nan               |
|   131    |     T      | 0.00680 |  0.00581  |      nan      |              nan               |
|   132    |     A      | 0.06547 |  0.00676  |    0.05871    |            0.56003             |
|   133    |     A      | 0.17317 |  0.00740  |    0.16576    |            1.58130             |
|   134    |     C      | 0.02129 |  0.00662  |    0.01467    |            0.13994             |
|   135    |     T      | 0.00658 |  0.00847  |      nan      |              nan               |
|   136    |     A      | 0.01841 |  0.00786  |    0.01055    |            0.10059             |
|   137    |     G      | 0.00548 |  0.00485  |      nan      |              nan               |
|   138    |     A      | 0.01964 |  0.00720  |    0.01243    |            0.11861             |
|   139    |     G      | 0.00451 |  0.00532  |      nan      |              nan               |
|   140    |     A      | 0.04645 |  0.00514  |    0.04131    |            0.39410             |
|   141    |     T      | 0.00604 |  0.00706  |      nan      |              nan               |
|   142    |     C      | 0.01299 |  0.00514  |    0.00785    |            0.07491             |
|   143    |     C      | 0.00571 |  0.00499  |    0.00072    |            0.04678             |
|   144    |     C      | 0.00839 |  0.00784  |    0.00055    |            0.04678             |
|   145    |     T      | 0.00812 |  0.00955  |      nan      |              nan               |
|   146    |     C      | 0.01826 |  0.00503  |    0.01323    |            0.12620             |
|   147    |     A      | 0.05241 |  0.00890  |    0.04351    |            0.41508             |
|   148    |     G      | 0.00344 |  0.00492  |      nan      |              nan               |
|   149    |     A      | 0.01624 |  0.00509  |    0.01115    |            0.10640             |
|   150    |     C      | 0.00806 |  0.00052  |    0.00754    |            0.07195             |
|   151    |     C      | 0.08902 |  0.00050  |    0.08852    |            0.84443             |
|   152    |     C      | 0.10850 |  0.01784  |    0.09066    |            0.86484             |
|   153    |     T      | 0.02079 |  0.03085  |      nan      |              nan               |
|   154    |     T      | 0.01637 |  0.01303  |      nan      |              nan               |
|   155    |     T      | 0.01124 |  0.00873  |      nan      |              nan               |
|   156    |     T      | 0.00916 |  0.00535  |      nan      |              nan               |
|   157    |     A      | 0.10190 |  0.00686  |    0.09504    |            0.90662             |
|   158    |     G      | 0.00213 |  0.00264  |      nan      |              nan               |
|   159    |     T      | 0.00373 |  0.00526  |      nan      |              nan               |
|   160    |     C      | 0.00690 |  0.00263  |    0.00427    |            0.04678             |
|   161    |     A      | 0.05852 |  0.00867  |    0.04985    |            0.47558             |
|   162    |     G      | 0.00578 |  0.00690  |      nan      |              nan               |
|   163    |     T      | 0.00965 |  0.00954  |      nan      |              nan               |
|   164    |     G      | 0.00671 |  0.00728  |      nan      |              nan               |
|   165    |     T      | 0.01602 |  0.00910  |      nan      |              nan               |
|   166    |     G      | 0.00583 |  0.00492  |      nan      |              nan               |
|   167    |     G      | 0.00568 |  0.00536  |      nan      |              nan               |
|   168    |     A      | 0.05679 |  0.01106  |    0.04573    |            0.43628             |
|   169    |     A      | 0.07996 |  0.00920  |    0.07076    |            0.67502             |
|   170    |     A      | 0.06524 |  0.00762  |    0.05761    |            0.54957             |
|   171    |     A      | 0.05693 |  0.00681  |    0.05012    |            0.47814             |
|   172    |     T      | 0.00588 |  0.00581  |      nan      |              nan               |
|   173    |     C      | 0.00504 |  0.00618  |    -0.00114   |            0.04678             |
|   174    |     T      | 0.00371 |  0.00675  |      nan      |              nan               |
|   175    |     C      | 0.00411 |  0.00490  |    -0.00079   |            0.04678             |
|   176    |     T      | 0.00742 |  0.00959  |      nan      |              nan               |
|   177    |     A      | 0.02910 |  0.00711  |    0.02199    |            0.20979             |
|   178    |     G      | 0.00856 |  0.00849  |      nan      |              nan               |
|   179    |     C      | 0.08203 |  0.00464  |    0.07739    |            0.73828             |
|   180    |     A      | 0.06586 |  0.00844  |    0.05742    |            0.54778             |
|   181    |     G      | 0.00730 |  0.00631  |      nan      |              nan               |
|   182    |     T      | 0.01048 |  0.00856  |      nan      |              nan               |
|   183    |     G      | 0.00691 |  0.00591  |      nan      |              nan               |
|   184    |     G      | 0.00584 |  0.00630  |      nan      |              nan               |
|   185    |     C      | 0.05001 |  0.00691  |    0.04311    |            0.41121             |
|   186    |     G      | 0.00768 |  0.00799  |      nan      |              nan               |
|   187    |     C      | 0.00707 |  0.00523  |    0.00184    |            0.04678             |
|   188    |     C      | 0.01570 |  0.00643  |    0.00926    |            0.08837             |
|   189    |     C      | 0.02189 |  0.00799  |    0.01390    |            0.13256             |
|   190    |     G      | 0.00717 |  0.00777  |      nan      |              nan               |
|   191    |     A      | 0.04844 |  0.00823  |    0.04021    |            0.38357             |
|   192    |     A      | 0.08698 |  0.00922  |    0.07777    |            0.74185             |
|   193    |     C      | 0.08458 |  0.00376  |    0.08082    |            0.77100             |
|   194    |     A      | 0.11002 |  0.00959  |    0.10043    |            0.95804             |
|   195    |     G      | 0.00686 |  0.00636  |      nan      |              nan               |
|   196    |     G      | 0.00633 |  0.00625  |      nan      |              nan               |
|   197    |     G      | 0.00468 |  0.00500  |      nan      |              nan               |
|   198    |     A      | 0.06875 |  0.00750  |    0.06125    |            0.58429             |
|   199    |     C      | 0.05883 |  0.00988  |    0.04895    |            0.46694             |
|   200    |     T      | 0.01094 |  0.01025  |      nan      |              nan               |
|   201    |     T      | 0.00947 |  0.00949  |      nan      |              nan               |
|   202    |     G      | 0.00873 |  0.00456  |      nan      |              nan               |
|   203    |     A      | 0.06096 |  0.00988  |    0.05107    |            0.48719             |
|   204    |     A      | 0.07990 |  0.00913  |    0.07077    |            0.67513             |
|   205    |     A      | 0.04243 |  0.00852  |    0.03391    |            0.32352             |
|   206    |     G      | 0.00352 |  0.00419  |      nan      |              nan               |
|   207    |     C      | 0.05831 |  0.00503  |    0.05328    |            0.50828             |
|   208    |     G      | 0.00855 |  0.00544  |      nan      |              nan               |
|   209    |     A      | 0.05878 |  0.01082  |    0.04796    |            0.45747             |
|   210    |     A      | 0.06695 |  0.00909  |    0.05786    |            0.55197             |
|   211    |     A      | 0.04883 |  0.00771  |    0.04112    |            0.39225             |
|   212    |     G      | 0.00479 |  0.00429  |      nan      |              nan               |
|   213    |     T      | 0.00719 |  0.00464  |      nan      |              nan               |
|   214    |     A      | 0.03539 |  0.00729  |    0.02810    |            0.26802             |
|   215    |     A      | 0.06624 |  0.00835  |    0.05789    |            0.55225             |
|   216    |     A      | 0.05804 |  0.00661  |    0.05143    |            0.49062             |
|   217    |     G      | 0.00387 |  0.00467  |      nan      |              nan               |
|   218    |     C      | 0.00556 |  0.00424  |    0.00132    |            0.04678             |
|   219    |     C      | 0.00668 |  0.00443  |    0.00225    |            0.04678             |
|   220    |     A      | 0.04046 |  0.00912  |    0.03134    |            0.29902             |
|   221    |     G      | 0.00710 |  0.00547  |      nan      |              nan               |
|   222    |     A      | 0.03263 |  0.00620  |    0.02643    |            0.25215             |
|   223    |     G      | 0.00751 |  0.00778  |      nan      |              nan               |
|   224    |     G      | 0.00283 |  0.00346  |      nan      |              nan               |
|   225    |     A      | 0.08006 |  0.00737  |    0.07269    |            0.69343             |
|   226    |     G      | 0.00455 |  0.00410  |      nan      |              nan               |
|   227    |     A      | 0.03708 |  0.00315  |    0.03394    |            0.32373             |
|   228    |     T      | 0.00805 |  0.00621  |      nan      |              nan               |
|   229    |     C      | 0.03550 |  0.01357  |    0.02193    |            0.20920             |
|   230    |     T      | 0.00964 |  0.01017  |      nan      |              nan               |
|   231    |     C      | 0.02743 |  0.01253  |    0.01490    |            0.14213             |
|   232    |     T      | 0.00841 |  0.01016  |      nan      |              nan               |
|   233    |     C      | 0.03660 |  0.00960  |    0.02701    |            0.25761             |
|   234    |     G      | 0.00386 |  0.00519  |      nan      |              nan               |
|   235    |     A      | 0.07037 |  0.00579  |    0.06458    |            0.61602             |
|   236    |     C      | 0.05634 |  0.00693  |    0.04941    |            0.47135             |
|   237    |     G      | 0.00901 |  0.00925  |      nan      |              nan               |
|   238    |     C      | 0.07356 |  0.00522  |    0.06834    |            0.65196             |
|   239    |     A      | 0.06771 |  0.00841  |    0.05930    |            0.56569             |
|   240    |     G      | 0.00657 |  0.00724  |      nan      |              nan               |
|   241    |     G      | 0.00363 |  0.00388  |      nan      |              nan               |
|   242    |     A      | 0.10067 |  0.00708  |    0.09359    |            0.89279             |
|   243    |     C      | 0.01369 |  0.00676  |    0.00693    |            0.06616             |
|   244    |     T      | 0.00979 |  0.00874  |      nan      |              nan               |
|   245    |     C      | 0.03119 |  0.00753  |    0.02366    |            0.22573             |
|   246    |     G      | 0.00997 |  0.00868  |      nan      |              nan               |
|   247    |     G      | 0.00545 |  0.00481  |      nan      |              nan               |
|   248    |     C      | 0.01336 |  0.00698  |    0.00638    |            0.06088             |
|   249    |     T      | 0.01322 |  0.01369  |      nan      |              nan               |
|   250    |     T      | 0.01068 |  0.01097  |      nan      |              nan               |
|   251    |     G      | 0.00874 |  0.00836  |      nan      |              nan               |
|   252    |     C      | 0.03057 |  0.00906  |    0.02150    |            0.20512             |
|   253    |     T      | 0.00966 |  0.01069  |      nan      |              nan               |
|   254    |     G      | 0.00613 |  0.00491  |      nan      |              nan               |
|   255    |     A      | 0.05590 |  0.00741  |    0.04849    |            0.46254             |
|   256    |     A      | 0.09616 |  0.01166  |    0.08450    |            0.80608             |
|   257    |     G      | 0.00660 |  0.00813  |      nan      |              nan               |
|   258    |     C      | 0.04274 |  0.00958  |    0.03316    |            0.31630             |
|   259    |     G      | 0.00893 |  0.00936  |      nan      |              nan               |
|   260    |     C      | 0.05416 |  0.00827  |    0.04589    |            0.43780             |
|   261    |     G      | 0.01172 |  0.01392  |      nan      |              nan               |
|   262    |     C      | 0.04359 |  0.00617  |    0.03742    |            0.35699             |
|   263    |     A      | 0.03288 |  0.00898  |    0.02389    |            0.22794             |
|   264    |     C      | 0.04940 |  0.00910  |    0.04029    |            0.38436             |
|   265    |     G      | 0.00754 |  0.00837  |      nan      |              nan               |
|   266    |     G      | 0.00834 |  0.00981  |      nan      |              nan               |
|   267    |     C      | 0.02693 |  0.00571  |    0.02121    |            0.20237             |
|   268    |     A      | 0.04367 |  0.01095  |    0.03272    |            0.31217             |
|   269    |     A      | 0.06660 |  0.01243  |    0.05417    |            0.51680             |
|   270    |     G      | 0.01004 |  0.00473  |      nan      |              nan               |
|   271    |     A      | 0.06748 |  0.00602  |    0.06146    |            0.58630             |
|   272    |     G      | 0.00734 |  0.00709  |      nan      |              nan               |
|   273    |     G      | 0.00486 |  0.00523  |      nan      |              nan               |
|   274    |     C      | 0.07857 |  0.00675  |    0.07182    |            0.68513             |
|   275    |     G      | 0.00875 |  0.00708  |      nan      |              nan               |
|   276    |     A      | 0.11799 |  0.01053  |    0.10746    |            1.02511             |
|   277    |     G      | 0.01699 |  0.01088  |      nan      |              nan               |
|   278    |     G      | 0.00754 |  0.00617  |      nan      |              nan               |
|   279    |     G      | 0.00670 |  0.00714  |      nan      |              nan               |
|   280    |     G      | 0.00601 |  0.00608  |      nan      |              nan               |
|   281    |     C      | 0.04320 |  0.00410  |    0.03910    |            0.37301             |
|   282    |     G      | 0.00765 |  0.00806  |      nan      |              nan               |
|   283    |     G      | 0.00443 |  0.00474  |      nan      |              nan               |
|   284    |     C      | 0.02797 |  0.00789  |    0.02008    |            0.19157             |
|   285    |     G      | 0.00630 |  0.00530  |      nan      |              nan               |
|   286    |     A      | 0.06158 |  0.00581  |    0.05577    |            0.53199             |
|   287    |     C      | 0.03349 |  0.00518  |    0.02831    |            0.27002             |
|   288    |     T      | 0.00975 |  0.01028  |      nan      |              nan               |
|   289    |     G      | 0.01123 |  0.00917  |      nan      |              nan               |
|   290    |     G      | 0.01315 |  0.00743  |      nan      |              nan               |
|   291    |     T      | 0.01236 |  0.00740  |      nan      |              nan               |
|   292    |     G      | 0.00523 |  0.00402  |      nan      |              nan               |
|   293    |     A      | 0.09553 |  0.00822  |    0.08732    |            0.83295             |
|   294    |     G      | 0.00633 |  0.00592  |      nan      |              nan               |
|   295    |     T      | 0.00519 |  0.00417  |      nan      |              nan               |
|   296    |     A      | 0.06673 |  0.00517  |    0.06157    |            0.58730             |
|   297    |     C      | 0.02137 |  0.00686  |    0.01451    |            0.13844             |
|   298    |     G      | 0.00807 |  0.00754  |      nan      |              nan               |
|   299    |     C      | 0.00820 |  0.00320  |    0.00500    |            0.04775             |
|   300    |     C      | 0.03348 |  0.02779  |    0.00569    |            0.05428             |
|   301    |     A      | 0.05301 |  0.02669  |    0.02631    |            0.25102             |
|   302    |     A      | 0.13792 |  0.01168  |    0.12624    |            1.20425             |
|   303    |     A      | 0.01382 |  0.00580  |    0.00802    |            0.07650             |
|   304    |     A      | 0.02388 |  0.00541  |    0.01847    |            0.17620             |
|   305    |     A      | 0.09073 |  0.01509  |    0.07565    |            0.72163             |
|   306    |     T      | 0.01187 |  0.01482  |      nan      |              nan               |
|   307    |     T      | 0.01019 |  0.00931  |      nan      |              nan               |
|   308    |     T      | 0.00949 |  0.01013  |      nan      |              nan               |
|   309    |     T      | 0.01083 |  0.01069  |      nan      |              nan               |
|   310    |     G      | 0.00664 |  0.00467  |      nan      |              nan               |
|   311    |     A      | 0.13392 |  0.00600  |    0.12792    |            1.22025             |
|   312    |     C      | 0.01591 |  0.00629  |    0.00962    |            0.09172             |
|   313    |     T      | 0.00685 |  0.00773  |      nan      |              nan               |
|   314    |     A      | 0.00976 |  0.00593  |    0.00383    |            0.04678             |
|   315    |     G      | 0.00449 |  0.00469  |      nan      |              nan               |
|   316    |     C      | 0.01681 |  0.00584  |    0.01097    |            0.10466             |
|   317    |     G      | 0.01146 |  0.00845  |      nan      |              nan               |
|   318    |     G      | 0.00986 |  0.00492  |      nan      |              nan               |
|   319    |     A      | 0.10371 |  0.00702  |    0.09670    |            0.92242             |
|   320    |     G      | 0.00936 |  0.00684  |      nan      |              nan               |
|   321    |     G      | 0.00553 |  0.00650  |      nan      |              nan               |
|   322    |     C      | 0.00596 |  0.00532  |    0.00064    |            0.04678             |
|   323    |     T      | 0.00418 |  0.00587  |      nan      |              nan               |
|   324    |     A      | 0.02006 |  0.00915  |    0.01090    |            0.10403             |
|   325    |     G      | 0.00431 |  0.00500  |      nan      |              nan               |
|   326    |     A      | 0.09282 |  0.00760  |    0.08522    |            0.81296             |
|   327    |     A      | 0.11105 |  0.00741  |    0.10363    |            0.98859             |
|   328    |     G      | 0.00989 |  0.00668  |      nan      |              nan               |
|   329    |     G      | 0.00527 |  0.00430  |      nan      |              nan               |
|   330    |     A      | 0.10181 |  0.00855  |    0.09327    |            0.88970             |
|   331    |     G      | 0.00435 |  0.00452  |      nan      |              nan               |
|   332    |     A      | 0.07434 |  0.00776  |    0.06658    |            0.63516             |
|   333    |     G      | 0.00431 |  0.00479  |      nan      |              nan               |
|   334    |     A      | 0.06721 |  0.00753  |    0.05967    |            0.56924             |
|   335    |     G      | 0.00691 |  0.00552  |      nan      |              nan               |
|   336    |     A      | 0.11583 |  0.00704  |    0.10879    |            1.03781             |
|   337    |     T      | 0.00949 |  0.00568  |      nan      |              nan               |
|   338    |     G      | 0.00732 |  0.00689  |      nan      |              nan               |
|   339    |     G      | 0.00821 |  0.00922  |      nan      |              nan               |
|   340    |     G      | 0.00601 |  0.00649  |      nan      |              nan               |
|   341    |     T      | 0.00744 |  0.00816  |      nan      |              nan               |
|   342    |     G      | 0.00473 |  0.00520  |      nan      |              nan               |
|   343    |     C      | 0.03270 |  0.00856  |    0.02414    |            0.23024             |
|   344    |     G      | 0.00545 |  0.00565  |      nan      |              nan               |
|   345    |     A      | 0.13684 |  0.00877  |    0.12807    |            1.22170             |
|   346    |     G      | 0.00577 |  0.00530  |      nan      |              nan               |
|   347    |     A      | 0.03798 |  0.00484  |    0.03314    |            0.31618             |
|   348    |     G      | 0.00420 |  0.00509  |      nan      |              nan               |
|   349    |     C      | 0.03914 |  0.00763  |    0.03151    |            0.30055             |
|   350    |     G      | 0.00919 |  0.00669  |      nan      |              nan               |
|   351    |     T      | 0.00921 |  0.00886  |      nan      |              nan               |
|   352    |     C      | 0.04654 |  0.00840  |    0.03814    |            0.36383             |
|   353    |     G      | 0.01022 |  0.01018  |      nan      |              nan               |
|   354    |     G      | 0.00783 |  0.00889  |      nan      |              nan               |
|   355    |     T      | 0.00700 |  0.00589  |      nan      |              nan               |
|   356    |     A      | 0.12578 |  0.00660  |    0.11917    |            1.13686             |
|   357    |     T      | 0.01075 |  0.00913  |      nan      |              nan               |
|   358    |     T      | 0.00678 |  0.00505  |      nan      |              nan               |
|   359    |     A      | 0.04317 |  0.00610  |    0.03707    |            0.35362             |
|   360    |     A      | 0.04184 |  0.00725  |    0.03459    |            0.32997             |
|   361    |     G      | 0.00473 |  0.00484  |      nan      |              nan               |
|   362    |     C      | 0.02776 |  0.00610  |    0.02166    |            0.20660             |
|   363    |     G      | 0.01895 |  0.01540  |      nan      |              nan               |
|   364    |     G      | 0.00743 |  0.00723  |      nan      |              nan               |
|   365    |     G      | 0.00547 |  0.00950  |      nan      |              nan               |
|   366    |     G      | 0.00610 |  0.00818  |      nan      |              nan               |
|   367    |     G      | 0.00481 |  0.00522  |      nan      |              nan               |
|   368    |     A      | 0.11044 |  0.00646  |    0.10398    |            0.99196             |
|   369    |     G      | 0.00982 |  0.00635  |      nan      |              nan               |
|   370    |     A      | 0.05639 |  0.00783  |    0.04856    |            0.46326             |
|   371    |     A      | 0.09709 |  0.00591  |    0.09118    |            0.86980             |
|   372    |     T      | 0.00911 |  0.00825  |      nan      |              nan               |
|   373    |     T      | 0.00624 |  0.00578  |      nan      |              nan               |
|   374    |     A      | 0.05341 |  0.00860  |    0.04481    |            0.42744             |
|   375    |     G      | 0.00904 |  0.00522  |      nan      |              nan               |
|   376    |     A      | 0.07999 |  0.00542  |    0.07458    |            0.71143             |
|   377    |     T      | 0.02353 |  0.00528  |      nan      |              nan               |
|   378    |     A      | 0.03088 |  0.00743  |    0.02346    |            0.22376             |
|   379    |     A      | 0.06611 |  0.00758  |    0.05853    |            0.55830             |
|   380    |     A      | 0.09295 |  0.00591  |    0.08704    |            0.83030             |
|   381    |     T      | 0.01234 |  0.00670  |      nan      |              nan               |
|   382    |     G      | 0.01175 |  0.00791  |      nan      |              nan               |
|   383    |     G      | 0.00637 |  0.00771  |      nan      |              nan               |
|   384    |     G      | 0.05895 |  0.04992  |      nan      |              nan               |
|   385    |     A      | 0.06987 |  0.01674  |    0.05313    |            0.50685             |
|   386    |     A      | 0.14157 |  0.00923  |    0.13234    |            1.26251             |
|   387    |     A      | 0.03107 |  0.00692  |    0.02416    |            0.23043             |
|   388    |     A      | 0.01565 |  0.00673  |    0.00893    |            0.08516             |
|   389    |     A      | 0.02371 |  0.00569  |    0.01802    |            0.17193             |
|   390    |     A      | 0.09480 |  0.00670  |    0.08810    |            0.84041             |
|   391    |     T      | 0.01088 |  0.00804  |      nan      |              nan               |
|   392    |     T      | 0.01031 |  0.00984  |      nan      |              nan               |
|   393    |     C      | 0.07437 |  0.01034  |    0.06403    |            0.61084             |
|   394    |     G      | 0.00892 |  0.01020  |      nan      |              nan               |
|   395    |     G      | 0.00869 |  0.00534  |      nan      |              nan               |
|   396    |     T      | 0.00959 |  0.00891  |      nan      |              nan               |
|   397    |     T      | 0.00683 |  0.00626  |      nan      |              nan               |
|   398    |     A      | 0.03712 |  0.00721  |    0.02991    |            0.28537             |
|   399    |     A      | 0.05219 |  0.00650  |    0.04570    |            0.43592             |
|   400    |     G      | 0.00667 |  0.00545  |      nan      |              nan               |
|   401    |     G      | 0.00698 |  0.00672  |      nan      |              nan               |
|   402    |     C      | 0.01204 |  0.00657  |    0.00546    |            0.05212             |
|   403    |     C      | 0.00662 |  0.00359  |    0.00303    |            0.04678             |
|   404    |     A      | 0.03644 |  0.01308  |    0.02336    |            0.22281             |
|   405    |     G      | 0.02117 |  0.01697  |      nan      |              nan               |
|   406    |     G      | 0.01217 |  0.01348  |      nan      |              nan               |
|   407    |     G      | 0.00526 |  0.00675  |      nan      |              nan               |
|   408    |     G      | 0.00662 |  0.00682  |      nan      |              nan               |
|   409    |     G      | 0.00871 |  0.00634  |      nan      |              nan               |
|   410    |     A      | 0.04297 |  0.00953  |    0.03344    |            0.31898             |
|   411    |     A      | 0.08179 |  0.00957  |    0.07222    |            0.68896             |
|   412    |     A      | 0.05782 |  0.00854  |    0.04928    |            0.47009             |
|   413    |     G      | 0.01080 |  0.00519  |      nan      |              nan               |
|   414    |     A      | 0.05294 |  0.00654  |    0.04641    |            0.44268             |
|   415    |     A      | 0.03061 |  0.00687  |    0.02374    |            0.22643             |
|   416    |     A      | 0.05455 |  0.00577  |    0.04879    |            0.46540             |
|   417    |     C      | 0.09441 |  0.00354  |    0.09086    |            0.86676             |
|   418    |     A      | 0.07392 |  0.00961  |    0.06431    |            0.61352             |
|   419    |     A      | 0.05137 |  0.00808  |    0.04329    |            0.41296             |
|   420    |     T      | 0.04986 |  0.01285  |      nan      |              nan               |
|   421    |     A      | 0.03996 |  0.00456  |    0.03541    |            0.33778             |
|   422    |     T      | 0.00752 |  0.00728  |      nan      |              nan               |
|   423    |     A      | 0.04642 |  0.00626  |    0.04017    |            0.38316             |
|   424    |     A      | 0.04129 |  0.00790  |    0.03339    |            0.31850             |
|   425    |     A      | 0.05629 |  0.00483  |    0.05146    |            0.49088             |
|   426    |     C      | 0.08156 |  0.00389  |    0.07767    |            0.74095             |
|   427    |     T      | 0.01437 |  0.01812  |      nan      |              nan               |
|   428    |     A      | 0.01869 |  0.00822  |    0.01047    |            0.09989             |
|   429    |     A      | 0.07510 |  0.00905  |    0.06606    |            0.63013             |
|   430    |     A      | 0.05939 |  0.00586  |    0.05353    |            0.51066             |
|   431    |     A      | 0.06722 |  0.00722  |    0.06000    |            0.57234             |
|   432    |     C      | 0.09273 |  0.00351  |    0.08922    |            0.85110             |
|   433    |     A      | 0.07982 |  0.00761  |    0.07221    |            0.68887             |
|   434    |     T      | 0.01419 |  0.00694  |      nan      |              nan               |
|   435    |     A      | 0.05602 |  0.00605  |    0.04997    |            0.47669             |
|   436    |     T      | 0.00759 |  0.00673  |      nan      |              nan               |
|   437    |     A      | 0.00000 |  0.00000  |    0.00000    |            0.04678             |
+----------+------------+---------+-----------+---------------+--------------------------------+
