# Supplementary material for: Short- and long-range interactions in the HIV-1 5′ UTR regulate genome dimerization and packaging
Source: Nat Struct Mol Biol. 2022 Mar 28;29(4):306–19. doi: 10.1038/s41594-022-00746-2 (PMC9010304; doi:10.1038/s41594-022-00746-2)
Supplement: Supplementary file 9 — Tables of DMS reactivities. [file 41594_2022_746_MOESM9_ESM.zip › DMS tables/DMS_Table_Mut_3G_MB_Uncapped_d.txt]

+----------------------------------------------------------------------------------------------+
|                                  DMS: Mut_3G_MB_Uncapped_d                                   |
+----------+------------+---------+-----------+---------------+--------------------------------+
| Position | Nucleotide | Treated | Untreated | Raw Reactivty | Winsor Normalised Reactivities |
+----------+------------+---------+-----------+---------------+--------------------------------+
|    1     |     G      |   nan   |    nan    |      nan      |              nan               |
|    2     |     G      |   nan   |    nan    |      nan      |              nan               |
|    3     |     T      |   nan   |    nan    |      nan      |              nan               |
|    4     |     C      |   nan   |    nan    |      nan      |              nan               |
|    5     |     T      |   nan   |    nan    |      nan      |              nan               |
|    6     |     C      |   nan   |    nan    |      nan      |              nan               |
|    7     |     T      |   nan   |    nan    |      nan      |              nan               |
|    8     |     C      |   nan   |    nan    |      nan      |              nan               |
|    9     |     T      |   nan   |    nan    |      nan      |              nan               |
|    10    |     G      |   nan   |    nan    |      nan      |              nan               |
|    11    |     G      |   nan   |    nan    |      nan      |              nan               |
|    12    |     T      |   nan   |    nan    |      nan      |              nan               |
|    13    |     T      |   nan   |    nan    |      nan      |              nan               |
|    14    |     A      |   nan   |    nan    |      nan      |              nan               |
|    15    |     G      |   nan   |    nan    |      nan      |              nan               |
|    16    |     A      |   nan   |    nan    |      nan      |              nan               |
|    17    |     C      |   nan   |    nan    |      nan      |              nan               |
|    18    |     C      |   nan   |    nan    |      nan      |              nan               |
|    19    |     A      | 0.00000 |  0.00001  |    -0.00001   |            0.04579             |
|    20    |     G      | 0.00424 |  0.00505  |      nan      |              nan               |
|    21    |     A      | 0.06364 |  0.00489  |    0.05875    |            0.54722             |
|    22    |     T      | 0.00945 |  0.00510  |      nan      |              nan               |
|    23    |     C      | 0.17291 |  0.01904  |    0.15387    |            1.43310             |
|    24    |     T      | 0.01245 |  0.00965  |      nan      |              nan               |
|    25    |     G      | 0.00417 |  0.00414  |      nan      |              nan               |
|    26    |     A      | 0.01323 |  0.00498  |    0.00825    |            0.07686             |
|    27    |     G      | 0.00933 |  0.00707  |      nan      |              nan               |
|    28    |     C      | 0.00526 |  0.00337  |    0.00189    |            0.04579             |
|    29    |     C      | 0.01419 |  0.00328  |    0.01092    |            0.10170             |
|    30    |     T      | 0.01774 |  0.00797  |      nan      |              nan               |
|    31    |     G      | 0.01180 |  0.00656  |      nan      |              nan               |
|    32    |     G      | 0.00924 |  0.00605  |      nan      |              nan               |
|    33    |     G      | 0.00555 |  0.00454  |      nan      |              nan               |
|    34    |     A      | 0.12465 |  0.00469  |    0.11996    |            1.11728             |
|    35    |     G      | 0.00861 |  0.00730  |      nan      |              nan               |
|    36    |     C      | 0.00891 |  0.00493  |    0.00398    |            0.04579             |
|    37    |     T      | 0.00672 |  0.00767  |      nan      |              nan               |
|    38    |     C      | 0.00933 |  0.00811  |    0.00122    |            0.04579             |
|    39    |     T      | 0.00832 |  0.00992  |      nan      |              nan               |
|    40    |     C      | 0.00691 |  0.00554  |    0.00137    |            0.04579             |
|    41    |     T      | 0.01181 |  0.01192  |      nan      |              nan               |
|    42    |     G      | 0.00623 |  0.00681  |      nan      |              nan               |
|    43    |     G      | 0.00675 |  0.00689  |      nan      |              nan               |
|    44    |     C      | 0.00748 |  0.00508  |    0.00240    |            0.04579             |
|    45    |     T      | 0.00551 |  0.00658  |      nan      |              nan               |
|    46    |     A      | 0.01008 |  0.00555  |    0.00453    |            0.04579             |
|    47    |     A      | 0.02340 |  0.00684  |    0.01656    |            0.15421             |
|    48    |     C      | 0.01328 |  0.00826  |    0.00502    |            0.04678             |
|    49    |     T      | 0.00746 |  0.00789  |      nan      |              nan               |
|    50    |     A      | 0.02238 |  0.00616  |    0.01622    |            0.15108             |
|    51    |     G      | 0.00581 |  0.00568  |      nan      |              nan               |
|    52    |     G      | 0.00443 |  0.00384  |      nan      |              nan               |
|    53    |     G      | 0.00411 |  0.00390  |      nan      |              nan               |
|    54    |     A      | 0.02395 |  0.00654  |    0.01741    |            0.16218             |
|    55    |     A      | 0.02812 |  0.00649  |    0.02162    |            0.20140             |
|    56    |     C      | 0.01073 |  0.00681  |    0.00392    |            0.04579             |
|    57    |     C      | 0.01367 |  0.01011  |    0.00356    |            0.04579             |
|    58    |     C      | 0.00621 |  0.00505  |    0.00116    |            0.04579             |
|    59    |     A      | 0.08622 |  0.00681  |    0.07941    |            0.73963             |
|    60    |     C      | 0.06903 |  0.00967  |    0.05935    |            0.55282             |
|    61    |     T      | 0.00786 |  0.00909  |      nan      |              nan               |
|    62    |     G      | 0.00761 |  0.00788  |      nan      |              nan               |
|    63    |     C      | 0.06776 |  0.01099  |    0.05677    |            0.52878             |
|    64    |     T      | 0.00832 |  0.00926  |      nan      |              nan               |
|    65    |     T      | 0.00630 |  0.00532  |      nan      |              nan               |
|    66    |     A      | 0.09209 |  0.00445  |    0.08764    |            0.81633             |
|    67    |     A      | 0.08030 |  0.00638  |    0.07392    |            0.68853             |
|    68    |     G      | 0.00564 |  0.00579  |      nan      |              nan               |
|    69    |     C      | 0.01589 |  0.00437  |    0.01152    |            0.10733             |
|    70    |     C      | 0.01406 |  0.00735  |    0.00670    |            0.06245             |
|    71    |     T      | 0.00518 |  0.00887  |      nan      |              nan               |
|    72    |     C      | 0.01824 |  0.00311  |    0.01513    |            0.14088             |
|    73    |     A      | 0.01174 |  0.00760  |    0.00414    |            0.04579             |
|    74    |     A      | 0.09727 |  0.00571  |    0.09156    |            0.85281             |
|    75    |     T      | 0.02567 |  0.00476  |      nan      |              nan               |
|    76    |     A      | 0.03373 |  0.00571  |    0.02802    |            0.26096             |
|    77    |     A      | 0.08404 |  0.00508  |    0.07896    |            0.73541             |
|    78    |     A      | 0.08842 |  0.00744  |    0.08098    |            0.75425             |
|    79    |     G      | 0.00437 |  0.00463  |      nan      |              nan               |
|    80    |     C      | 0.03220 |  0.00499  |    0.02720    |            0.25336             |
|    81    |     T      | 0.00715 |  0.00792  |      nan      |              nan               |
|    82    |     T      | 0.00837 |  0.00776  |      nan      |              nan               |
|    83    |     G      | 0.00686 |  0.00777  |      nan      |              nan               |
|    84    |     C      | 0.05224 |  0.01059  |    0.04165    |            0.38798             |
|    85    |     C      | 0.04288 |  0.01178  |    0.03109    |            0.28961             |
|    86    |     T      | 0.00870 |  0.00906  |      nan      |              nan               |
|    87    |     T      | 0.00957 |  0.00879  |      nan      |              nan               |
|    88    |     G      | 0.00556 |  0.00497  |      nan      |              nan               |
|    89    |     A      | 0.07797 |  0.00674  |    0.07123    |            0.66345             |
|    90    |     G      | 0.00920 |  0.00991  |      nan      |              nan               |
|    91    |     T      | 0.01077 |  0.00667  |      nan      |              nan               |
|    92    |     G      | 0.00495 |  0.00559  |      nan      |              nan               |
|    93    |     C      | 0.01438 |  0.00746  |    0.00692    |            0.06443             |
|    94    |     T      | 0.00432 |  0.00594  |      nan      |              nan               |
|    95    |     C      | 0.05187 |  0.00547  |    0.04640    |            0.43217             |
|    96    |     A      | 0.04168 |  0.00867  |    0.03301    |            0.30744             |
|    97    |     A      | 0.07276 |  0.00855  |    0.06421    |            0.59805             |
|    98    |     A      | 0.07160 |  0.00755  |    0.06405    |            0.59653             |
|    99    |     G      | 0.00870 |  0.00799  |      nan      |              nan               |
|   100    |     T      | 0.02246 |  0.00477  |      nan      |              nan               |
|   101    |     A      | 0.03772 |  0.00542  |    0.03230    |            0.30085             |
|   102    |     G      | 0.01094 |  0.00939  |      nan      |              nan               |
|   103    |     T      | 0.01471 |  0.00937  |      nan      |              nan               |
|   104    |     G      | 0.01437 |  0.00907  |      nan      |              nan               |
|   105    |     T      | 0.01312 |  0.00773  |      nan      |              nan               |
|   106    |     G      | 0.00928 |  0.00627  |      nan      |              nan               |
|   107    |     T      | 0.00756 |  0.00593  |      nan      |              nan               |
|   108    |     G      | 0.00908 |  0.00617  |      nan      |              nan               |
|   109    |     C      | 0.01168 |  0.00349  |    0.00819    |            0.07628             |
|   110    |     C      | 0.01246 |  0.00433  |    0.00813    |            0.07573             |
|   111    |     C      | 0.01857 |  0.00422  |    0.01435    |            0.13364             |
|   112    |     G      | 0.01145 |  0.00778  |      nan      |              nan               |
|   113    |     T      | 0.00846 |  0.00549  |      nan      |              nan               |
|   114    |     C      | 0.03092 |  0.00973  |    0.02119    |            0.19738             |
|   115    |     T      | 0.00969 |  0.00805  |      nan      |              nan               |
|   116    |     G      | 0.01386 |  0.00833  |      nan      |              nan               |
|   117    |     T      | 0.01520 |  0.01097  |      nan      |              nan               |
|   118    |     T      | 0.01020 |  0.00771  |      nan      |              nan               |
|   119    |     G      | 0.01823 |  0.01143  |      nan      |              nan               |
|   120    |     T      | 0.00902 |  0.00627  |      nan      |              nan               |
|   121    |     G      | 0.00991 |  0.00807  |      nan      |              nan               |
|   122    |     T      | 0.00847 |  0.00597  |      nan      |              nan               |
|   123    |     G      | 0.00413 |  0.00469  |      nan      |              nan               |
|   124    |     A      | 0.13560 |  0.00473  |    0.13087    |            1.21890             |
|   125    |     C      | 0.01333 |  0.00495  |    0.00838    |            0.07801             |
|   126    |     T      | 0.00482 |  0.00519  |      nan      |              nan               |
|   127    |     C      | 0.00735 |  0.00464  |    0.00271    |            0.04579             |
|   128    |     T      | 0.00553 |  0.00632  |      nan      |              nan               |
|   129    |     G      | 0.00401 |  0.00407  |      nan      |              nan               |
|   130    |     G      | 0.00384 |  0.00397  |      nan      |              nan               |
|   131    |     T      | 0.00641 |  0.00560  |      nan      |              nan               |
|   132    |     A      | 0.05340 |  0.00693  |    0.04647    |            0.43279             |
|   133    |     A      | 0.15073 |  0.00809  |    0.14264    |            1.32859             |
|   134    |     C      | 0.02964 |  0.00888  |    0.02076    |            0.19334             |
|   135    |     T      | 0.00448 |  0.00685  |      nan      |              nan               |
|   136    |     A      | 0.02080 |  0.00888  |    0.01193    |            0.11108             |
|   137    |     G      | 0.00537 |  0.00324  |      nan      |              nan               |
|   138    |     A      | 0.02026 |  0.00535  |    0.01492    |            0.13896             |
|   139    |     G      | 0.00371 |  0.00382  |      nan      |              nan               |
|   140    |     A      | 0.04593 |  0.00361  |    0.04232    |            0.39418             |
|   141    |     T      | 0.00456 |  0.00510  |      nan      |              nan               |
|   142    |     C      | 0.01179 |  0.00552  |    0.00627    |            0.05838             |
|   143    |     C      | 0.00563 |  0.00427  |    0.00136    |            0.04579             |
|   144    |     C      | 0.00772 |  0.00699  |    0.00072    |            0.04579             |
|   145    |     T      | 0.00723 |  0.00841  |      nan      |              nan               |
|   146    |     C      | 0.01621 |  0.00529  |    0.01093    |            0.10177             |
|   147    |     A      | 0.04998 |  0.00924  |    0.04074    |            0.37944             |
|   148    |     G      | 0.00386 |  0.00467  |      nan      |              nan               |
|   149    |     A      | 0.01426 |  0.00673  |    0.00754    |            0.07018             |
|   150    |     C      | 0.00538 |  0.00045  |    0.00494    |            0.04596             |
|   151    |     C      | 0.09571 |  0.00049  |    0.09522    |            0.88687             |
|   152    |     C      | 0.11587 |  0.02525  |    0.09062    |            0.84400             |
|   153    |     T      | 0.01815 |  0.02650  |      nan      |              nan               |
|   154    |     T      | 0.01426 |  0.00972  |      nan      |              nan               |
|   155    |     T      | 0.00874 |  0.00624  |      nan      |              nan               |
|   156    |     T      | 0.00898 |  0.00585  |      nan      |              nan               |
|   157    |     A      | 0.10292 |  0.00696  |    0.09596    |            0.89375             |
|   158    |     G      | 0.00284 |  0.00296  |      nan      |              nan               |
|   159    |     T      | 0.00488 |  0.00530  |      nan      |              nan               |
|   160    |     C      | 0.01192 |  0.00275  |    0.00918    |            0.08547             |
|   161    |     A      | 0.05884 |  0.00848  |    0.05036    |            0.46904             |
|   162    |     G      | 0.00553 |  0.00685  |      nan      |              nan               |
|   163    |     T      | 0.00882 |  0.00865  |      nan      |              nan               |
|   164    |     G      | 0.00612 |  0.00633  |      nan      |              nan               |
|   165    |     T      | 0.01439 |  0.00848  |      nan      |              nan               |
|   166    |     G      | 0.00653 |  0.00479  |      nan      |              nan               |
|   167    |     G      | 0.00542 |  0.00452  |      nan      |              nan               |
|   168    |     A      | 0.06382 |  0.01026  |    0.05356    |            0.49888             |
|   169    |     A      | 0.09282 |  0.00922  |    0.08360    |            0.77870             |
|   170    |     A      | 0.05963 |  0.00698  |    0.05264    |            0.49031             |
|   171    |     A      | 0.04890 |  0.00558  |    0.04332    |            0.40345             |
|   172    |     T      | 0.00502 |  0.00381  |      nan      |              nan               |
|   173    |     C      | 0.00786 |  0.00831  |    -0.00044   |            0.04579             |
|   174    |     T      | 0.00383 |  0.00723  |      nan      |              nan               |
|   175    |     C      | 0.00488 |  0.00643  |    -0.00155   |            0.04579             |
|   176    |     T      | 0.00600 |  0.00920  |      nan      |              nan               |
|   177    |     A      | 0.03595 |  0.00699  |    0.02896    |            0.26976             |
|   178    |     G      | 0.00613 |  0.00611  |      nan      |              nan               |
|   179    |     C      | 0.11379 |  0.00591  |    0.10789    |            1.00485             |
|   180    |     A      | 0.08135 |  0.00940  |    0.07195    |            0.67015             |
|   181    |     G      | 0.01057 |  0.01036  |      nan      |              nan               |
|   182    |     T      | 0.01067 |  0.00770  |      nan      |              nan               |
|   183    |     G      | 0.00862 |  0.00672  |      nan      |              nan               |
|   184    |     G      | 0.00520 |  0.00582  |      nan      |              nan               |
|   185    |     C      | 0.06618 |  0.00883  |    0.05735    |            0.53417             |
|   186    |     G      | 0.00753 |  0.00760  |      nan      |              nan               |
|   187    |     C      | 0.00843 |  0.00560  |    0.00283    |            0.04579             |
|   188    |     C      | 0.01157 |  0.00494  |    0.00663    |            0.06173             |
|   189    |     C      | 0.01607 |  0.00677  |    0.00929    |            0.08656             |
|   190    |     G      | 0.00464 |  0.00558  |      nan      |              nan               |
|   191    |     A      | 0.04700 |  0.00645  |    0.04055    |            0.37772             |
|   192    |     A      | 0.09920 |  0.00603  |    0.09317    |            0.86775             |
|   193    |     C      | 0.10559 |  0.00532  |    0.10026    |            0.93385             |
|   194    |     A      | 0.12768 |  0.00560  |    0.12207    |            1.13700             |
|   195    |     G      | 0.00443 |  0.00315  |      nan      |              nan               |
|   196    |     G      | 0.00357 |  0.00288  |      nan      |              nan               |
|   197    |     G      | 0.00214 |  0.00219  |      nan      |              nan               |
|   198    |     A      | 0.06375 |  0.00707  |    0.05668    |            0.52793             |
|   199    |     C      | 0.06453 |  0.01102  |    0.05352    |            0.49847             |
|   200    |     T      | 0.01091 |  0.01012  |      nan      |              nan               |
|   201    |     T      | 0.00849 |  0.00841  |      nan      |              nan               |
|   202    |     G      | 0.00961 |  0.00503  |      nan      |              nan               |
|   203    |     A      | 0.05756 |  0.00667  |    0.05090    |            0.47405             |
|   204    |     A      | 0.07534 |  0.00844  |    0.06690    |            0.62313             |
|   205    |     A      | 0.03593 |  0.00986  |    0.02607    |            0.24281             |
|   206    |     G      | 0.00614 |  0.00739  |      nan      |              nan               |
|   207    |     C      | 0.06031 |  0.00615  |    0.05416    |            0.50445             |
|   208    |     G      | 0.01101 |  0.00660  |      nan      |              nan               |
|   209    |     A      | 0.05131 |  0.00707  |    0.04424    |            0.41203             |
|   210    |     A      | 0.05567 |  0.01002  |    0.04565    |            0.42519             |
|   211    |     A      | 0.05826 |  0.00944  |    0.04881    |            0.45466             |
|   212    |     G      | 0.00651 |  0.00791  |      nan      |              nan               |
|   213    |     T      | 0.00762 |  0.00456  |      nan      |              nan               |
|   214    |     A      | 0.03607 |  0.00534  |    0.03073    |            0.28621             |
|   215    |     A      | 0.07312 |  0.00948  |    0.06364    |            0.59272             |
|   216    |     A      | 0.08421 |  0.00977  |    0.07444    |            0.69336             |
|   217    |     G      | 0.00758 |  0.01056  |      nan      |              nan               |
|   218    |     C      | 0.01118 |  0.00601  |    0.00517    |            0.04815             |
|   219    |     C      | 0.00906 |  0.00370  |    0.00536    |            0.04994             |
|   220    |     A      | 0.02701 |  0.00801  |    0.01899    |            0.17690             |
|   221    |     G      | 0.00595 |  0.00333  |      nan      |              nan               |
|   222    |     A      | 0.02509 |  0.00411  |    0.02099    |            0.19546             |
|   223    |     G      | 0.00481 |  0.00385  |      nan      |              nan               |
|   224    |     G      | 0.00276 |  0.00402  |      nan      |              nan               |
|   225    |     A      | 0.09658 |  0.00830  |    0.08828    |            0.82224             |
|   226    |     G      | 0.00715 |  0.00658  |      nan      |              nan               |
|   227    |     A      | 0.02908 |  0.00112  |    0.02796    |            0.26042             |
|   228    |     T      | 0.00757 |  0.00608  |      nan      |              nan               |
|   229    |     C      | 0.02518 |  0.01102  |    0.01416    |            0.13191             |
|   230    |     T      | 0.00554 |  0.00657  |      nan      |              nan               |
|   231    |     C      | 0.02769 |  0.01224  |    0.01545    |            0.14393             |
|   232    |     T      | 0.00719 |  0.00901  |      nan      |              nan               |
|   233    |     C      | 0.02404 |  0.00382  |    0.02022    |            0.18830             |
|   234    |     G      | 0.00309 |  0.00394  |      nan      |              nan               |
|   235    |     A      | 0.08095 |  0.00929  |    0.07166    |            0.66747             |
|   236    |     C      | 0.05186 |  0.00228  |    0.04958    |            0.46178             |
|   237    |     G      | 0.00633 |  0.00578  |      nan      |              nan               |
|   238    |     C      | 0.05675 |  0.00159  |    0.05516    |            0.51378             |
|   239    |     A      | 0.07837 |  0.00746  |    0.07091    |            0.66046             |
|   240    |     G      | 0.00926 |  0.00928  |      nan      |              nan               |
|   241    |     G      | 0.00506 |  0.00493  |      nan      |              nan               |
|   242    |     A      | 0.11245 |  0.00190  |    0.11055    |            1.02967             |
|   243    |     C      | 0.00777 |  0.00285  |    0.00492    |            0.04579             |
|   244    |     T      | 0.00458 |  0.00409  |      nan      |              nan               |
|   245    |     C      | 0.01030 |  0.00253  |    0.00777    |            0.07234             |
|   246    |     G      | 0.00477 |  0.00374  |      nan      |              nan               |
|   247    |     G      | 0.01015 |  0.01008  |      nan      |              nan               |
|   248    |     C      | 0.00946 |  0.00530  |    0.00416    |            0.04579             |
|   249    |     T      | 0.00418 |  0.00378  |      nan      |              nan               |
|   250    |     T      | 0.00396 |  0.00406  |      nan      |              nan               |
|   251    |     G      | 0.00198 |  0.00105  |      nan      |              nan               |
|   252    |     C      | 0.01098 |  0.00137  |    0.00961    |            0.08952             |
|   253    |     T      | 0.00576 |  0.00693  |      nan      |              nan               |
|   254    |     G      | 0.00199 |  0.00073  |      nan      |              nan               |
|   255    |     A      | 0.05169 |  0.01012  |    0.04157    |            0.38718             |
|   256    |     A      | 0.10320 |  0.00296  |    0.10024    |            0.93367             |
|   257    |     G      | 0.00217 |  0.00101  |      nan      |              nan               |
|   258    |     C      | 0.03144 |  0.00150  |    0.02994    |            0.27884             |
|   259    |     G      | 0.00227 |  0.00134  |      nan      |              nan               |
|   260    |     C      | 0.04427 |  0.00093  |    0.04334    |            0.40364             |
|   261    |     G      | 0.00313 |  0.00230  |      nan      |              nan               |
|   262    |     C      | 0.03051 |  0.00109  |    0.02942    |            0.27398             |
|   263    |     A      | 0.09223 |  0.00660  |    0.08563    |            0.79754             |
|   264    |     C      | 0.02649 |  0.00191  |    0.02458    |            0.22895             |
|   265    |     G      | 0.00604 |  0.00551  |      nan      |              nan               |
|   266    |     G      | 0.00216 |  0.00148  |      nan      |              nan               |
|   267    |     C      | 0.00733 |  0.00114  |    0.00619    |            0.05768             |
|   268    |     A      | 0.01970 |  0.00210  |    0.01760    |            0.16391             |
|   269    |     A      | 0.03166 |  0.00416  |    0.02750    |            0.25614             |
|   270    |     G      | 0.01001 |  0.00247  |      nan      |              nan               |
|   271    |     A      | 0.05673 |  0.00577  |    0.05096    |            0.47460             |
|   272    |     G      | 0.01043 |  0.00861  |      nan      |              nan               |
|   273    |     G      | 0.00620 |  0.00648  |      nan      |              nan               |
|   274    |     C      | 0.03138 |  0.00308  |    0.02830    |            0.26359             |
|   275    |     G      | 0.00257 |  0.00121  |      nan      |              nan               |
|   276    |     A      | 0.04559 |  0.00247  |    0.04312    |            0.40158             |
|   277    |     G      | 0.01085 |  0.00380  |      nan      |              nan               |
|   278    |     G      | 0.00715 |  0.00635  |      nan      |              nan               |
|   279    |     G      | 0.00870 |  0.00838  |      nan      |              nan               |
|   280    |     G      | 0.00665 |  0.00700  |      nan      |              nan               |
|   281    |     C      | 0.04763 |  0.00315  |    0.04449    |            0.41433             |
|   282    |     G      | 0.00706 |  0.00881  |      nan      |              nan               |
|   283    |     G      | 0.00564 |  0.00630  |      nan      |              nan               |
|   284    |     C      | 0.02325 |  0.00664  |    0.01661    |            0.15469             |
|   285    |     G      | 0.00313 |  0.00250  |      nan      |              nan               |
|   286    |     A      | 0.06498 |  0.00697  |    0.05800    |            0.54023             |
|   287    |     C      | 0.05847 |  0.00825  |    0.05022    |            0.46778             |
|   288    |     T      | 0.01092 |  0.01091  |      nan      |              nan               |
|   289    |     G      | 0.01007 |  0.00850  |      nan      |              nan               |
|   290    |     G      | 0.01041 |  0.00635  |      nan      |              nan               |
|   291    |     T      | 0.01170 |  0.00980  |      nan      |              nan               |
|   292    |     G      | 0.00531 |  0.00468  |      nan      |              nan               |
|   293    |     A      | 0.09962 |  0.01052  |    0.08909    |            0.82981             |
|   294    |     G      | 0.00877 |  0.01022  |      nan      |              nan               |
|   295    |     T      | 0.00580 |  0.00557  |      nan      |              nan               |
|   296    |     A      | 0.05607 |  0.00462  |    0.05145    |            0.47923             |
|   297    |     C      | 0.01851 |  0.00706  |    0.01146    |            0.10670             |
|   298    |     G      | 0.00750 |  0.00976  |      nan      |              nan               |
|   299    |     C      | 0.01080 |  0.00392  |    0.00687    |            0.06402             |
|   300    |     C      | 0.03488 |  0.02936  |    0.00552    |            0.05144             |
|   301    |     A      | 0.04922 |  0.02294  |    0.02628    |            0.24482             |
|   302    |     A      | 0.16436 |  0.01243  |    0.15192    |            1.41502             |
|   303    |     A      | 0.01512 |  0.00523  |    0.00989    |            0.09212             |
|   304    |     A      | 0.01979 |  0.00505  |    0.01474    |            0.13726             |
|   305    |     A      | 0.08752 |  0.01552  |    0.07200    |            0.67061             |
|   306    |     T      | 0.01226 |  0.01435  |      nan      |              nan               |
|   307    |     T      | 0.01267 |  0.00954  |      nan      |              nan               |
|   308    |     T      | 0.01091 |  0.01013  |      nan      |              nan               |
|   309    |     T      | 0.01267 |  0.00988  |      nan      |              nan               |
|   310    |     G      | 0.00481 |  0.00465  |      nan      |              nan               |
|   311    |     A      | 0.14518 |  0.00440  |    0.14078    |            1.31125             |
|   312    |     C      | 0.01586 |  0.00561  |    0.01025    |            0.09551             |
|   313    |     T      | 0.00326 |  0.00389  |      nan      |              nan               |
|   314    |     A      | 0.00981 |  0.00814  |    0.00166    |            0.04579             |
|   315    |     G      | 0.00361 |  0.00291  |      nan      |              nan               |
|   316    |     C      | 0.01096 |  0.00379  |    0.00718    |            0.06684             |
|   317    |     G      | 0.01195 |  0.00709  |      nan      |              nan               |
|   318    |     G      | 0.01066 |  0.00482  |      nan      |              nan               |
|   319    |     A      | 0.09208 |  0.00538  |    0.08671    |            0.80757             |
|   320    |     G      | 0.01081 |  0.00731  |      nan      |              nan               |
|   321    |     G      | 0.00377 |  0.00446  |      nan      |              nan               |
|   322    |     C      | 0.00430 |  0.00325  |    0.00105    |            0.04579             |
|   323    |     T      | 0.00405 |  0.00510  |      nan      |              nan               |
|   324    |     A      | 0.01220 |  0.00391  |    0.00829    |            0.07718             |
|   325    |     G      | 0.00221 |  0.00279  |      nan      |              nan               |
|   326    |     A      | 0.10177 |  0.00726  |    0.09451    |            0.88025             |
|   327    |     A      | 0.12472 |  0.00613  |    0.11859    |            1.10451             |
|   328    |     G      | 0.00916 |  0.00723  |      nan      |              nan               |
|   329    |     G      | 0.00431 |  0.00400  |      nan      |              nan               |
|   330    |     A      | 0.10042 |  0.00604  |    0.09438    |            0.87910             |
|   331    |     G      | 0.00358 |  0.00407  |      nan      |              nan               |
|   332    |     A      | 0.06752 |  0.00590  |    0.06162    |            0.57395             |
|   333    |     G      | 0.00447 |  0.00492  |      nan      |              nan               |
|   334    |     A      | 0.04664 |  0.00498  |    0.04166    |            0.38806             |
|   335    |     G      | 0.00426 |  0.00327  |      nan      |              nan               |
|   336    |     A      | 0.06114 |  0.00447  |    0.05666    |            0.52776             |
|   337    |     T      | 0.00552 |  0.00447  |      nan      |              nan               |
|   338    |     G      | 0.00447 |  0.00351  |      nan      |              nan               |
|   339    |     G      | 0.00461 |  0.00537  |      nan      |              nan               |
|   340    |     G      | 0.00386 |  0.00403  |      nan      |              nan               |
|   341    |     T      | 0.00693 |  0.00509  |      nan      |              nan               |
|   342    |     G      | 0.00598 |  0.00565  |      nan      |              nan               |
|   343    |     C      | 0.03987 |  0.00676  |    0.03311    |            0.30841             |
|   344    |     G      | 0.00582 |  0.00667  |      nan      |              nan               |
|   345    |     A      | 0.11272 |  0.00780  |    0.10492    |            0.97726             |
|   346    |     G      | 0.00416 |  0.00373  |      nan      |              nan               |
|   347    |     A      | 0.01854 |  0.00539  |    0.01315    |            0.12248             |
|   348    |     G      | 0.00498 |  0.00465  |      nan      |              nan               |
|   349    |     C      | 0.03218 |  0.00670  |    0.02548    |            0.23737             |
|   350    |     G      | 0.00718 |  0.00582  |      nan      |              nan               |
|   351    |     T      | 0.00883 |  0.00708  |      nan      |              nan               |
|   352    |     C      | 0.04966 |  0.00803  |    0.04163    |            0.38773             |
|   353    |     G      | 0.00770 |  0.00746  |      nan      |              nan               |
|   354    |     G      | 0.00786 |  0.00944  |      nan      |              nan               |
|   355    |     T      | 0.00587 |  0.00570  |      nan      |              nan               |
|   356    |     A      | 0.10914 |  0.00670  |    0.10244    |            0.95414             |
|   357    |     T      | 0.01355 |  0.00927  |      nan      |              nan               |
|   358    |     T      | 0.00808 |  0.00540  |      nan      |              nan               |
|   359    |     A      | 0.05101 |  0.00587  |    0.04514    |            0.42043             |
|   360    |     A      | 0.05359 |  0.00764  |    0.04595    |            0.42800             |
|   361    |     G      | 0.00427 |  0.00424  |      nan      |              nan               |
|   362    |     C      | 0.03990 |  0.00568  |    0.03422    |            0.31877             |
|   363    |     G      | 0.01917 |  0.01313  |      nan      |              nan               |
|   364    |     G      | 0.00753 |  0.00742  |      nan      |              nan               |
|   365    |     G      | 0.00531 |  0.00714  |      nan      |              nan               |
|   366    |     G      | 0.00627 |  0.00764  |      nan      |              nan               |
|   367    |     G      | 0.00413 |  0.00413  |      nan      |              nan               |
|   368    |     A      | 0.10532 |  0.00630  |    0.09902    |            0.92227             |
|   369    |     G      | 0.00976 |  0.00601  |      nan      |              nan               |
|   370    |     A      | 0.05893 |  0.00766  |    0.05126    |            0.47748             |
|   371    |     A      | 0.11265 |  0.00685  |    0.10580    |            0.98544             |
|   372    |     T      | 0.00946 |  0.00838  |      nan      |              nan               |
|   373    |     T      | 0.00623 |  0.00596  |      nan      |              nan               |
|   374    |     A      | 0.04985 |  0.00789  |    0.04196    |            0.39078             |
|   375    |     G      | 0.00633 |  0.00502  |      nan      |              nan               |
|   376    |     A      | 0.08061 |  0.00558  |    0.07503    |            0.69883             |
|   377    |     T      | 0.02573 |  0.00539  |      nan      |              nan               |
|   378    |     A      | 0.03252 |  0.00695  |    0.02558    |            0.23824             |
|   379    |     A      | 0.06757 |  0.00873  |    0.05884    |            0.54807             |
|   380    |     A      | 0.08671 |  0.00569  |    0.08102    |            0.75458             |
|   381    |     T      | 0.01408 |  0.00699  |      nan      |              nan               |
|   382    |     G      | 0.00943 |  0.00717  |      nan      |              nan               |
|   383    |     G      | 0.00526 |  0.00630  |      nan      |              nan               |
|   384    |     G      | 0.04394 |  0.04837  |      nan      |              nan               |
|   385    |     A      | 0.07989 |  0.01719  |    0.06270    |            0.58394             |
|   386    |     A      | 0.18459 |  0.00925  |    0.17534    |            1.63311             |
|   387    |     A      | 0.03834 |  0.00659  |    0.03175    |            0.29569             |
|   388    |     A      | 0.01574 |  0.00623  |    0.00951    |            0.08861             |
|   389    |     A      | 0.02140 |  0.00558  |    0.01581    |            0.14730             |
|   390    |     A      | 0.10905 |  0.00684  |    0.10221    |            0.95197             |
|   391    |     T      | 0.01283 |  0.00778  |      nan      |              nan               |
|   392    |     T      | 0.01041 |  0.00922  |      nan      |              nan               |
|   393    |     C      | 0.06810 |  0.01084  |    0.05726    |            0.53331             |
|   394    |     G      | 0.00826 |  0.00947  |      nan      |              nan               |
|   395    |     G      | 0.00816 |  0.00551  |      nan      |              nan               |
|   396    |     T      | 0.00914 |  0.00819  |      nan      |              nan               |
|   397    |     T      | 0.00710 |  0.00599  |      nan      |              nan               |
|   398    |     A      | 0.02573 |  0.00678  |    0.01895    |            0.17648             |
|   399    |     A      | 0.02846 |  0.00573  |    0.02273    |            0.21174             |
|   400    |     G      | 0.00549 |  0.00532  |      nan      |              nan               |
|   401    |     G      | 0.00545 |  0.00713  |      nan      |              nan               |
|   402    |     C      | 0.01542 |  0.00653  |    0.00889    |            0.08276             |
|   403    |     C      | 0.00894 |  0.00366  |    0.00527    |            0.04909             |
|   404    |     A      | 0.04561 |  0.01272  |    0.03290    |            0.30640             |
|   405    |     G      | 0.02548 |  0.01705  |      nan      |              nan               |
|   406    |     G      | 0.01086 |  0.00869  |      nan      |              nan               |
|   407    |     G      | 0.00561 |  0.00593  |      nan      |              nan               |
|   408    |     G      | 0.00541 |  0.00668  |      nan      |              nan               |
|   409    |     G      | 0.00891 |  0.00615  |      nan      |              nan               |
|   410    |     A      | 0.05490 |  0.00979  |    0.04510    |            0.42011             |
|   411    |     A      | 0.10850 |  0.00878  |    0.09972    |            0.92881             |
|   412    |     A      | 0.06850 |  0.00795  |    0.06055    |            0.56398             |
|   413    |     G      | 0.00768 |  0.00483  |      nan      |              nan               |
|   414    |     A      | 0.05847 |  0.00606  |    0.05241    |            0.48816             |
|   415    |     A      | 0.03175 |  0.00698  |    0.02476    |            0.23066             |
|   416    |     A      | 0.05583 |  0.00497  |    0.05086    |            0.47374             |
|   417    |     C      | 0.06158 |  0.00324  |    0.05834    |            0.54339             |
|   418    |     A      | 0.06188 |  0.00817  |    0.05371    |            0.50022             |
|   419    |     A      | 0.05342 |  0.00799  |    0.04543    |            0.42312             |
|   420    |     T      | 0.07372 |  0.01107  |      nan      |              nan               |
|   421    |     A      | 0.04745 |  0.00421  |    0.04325    |            0.40282             |
|   422    |     T      | 0.00830 |  0.00675  |      nan      |              nan               |
|   423    |     A      | 0.05285 |  0.00577  |    0.04709    |            0.43856             |
|   424    |     A      | 0.04142 |  0.00762  |    0.03380    |            0.31484             |
|   425    |     A      | 0.05823 |  0.00442  |    0.05381    |            0.50121             |
|   426    |     C      | 0.05261 |  0.00392  |    0.04868    |            0.45343             |
|   427    |     T      | 0.01355 |  0.01747  |      nan      |              nan               |
|   428    |     A      | 0.02278 |  0.00764  |    0.01514    |            0.14099             |
|   429    |     A      | 0.09902 |  0.00847  |    0.09055    |            0.84334             |
|   430    |     A      | 0.06243 |  0.00552  |    0.05690    |            0.53001             |
|   431    |     A      | 0.07510 |  0.00715  |    0.06796    |            0.63294             |
|   432    |     C      | 0.06004 |  0.00328  |    0.05676    |            0.52870             |
|   433    |     A      | 0.07195 |  0.00708  |    0.06487    |            0.60421             |
|   434    |     T      | 0.01875 |  0.00673  |      nan      |              nan               |
|   435    |     A      | 0.05182 |  0.00545  |    0.04637    |            0.43188             |
|   436    |     T      | 0.00902 |  0.00689  |      nan      |              nan               |
|   437    |     A      | 0.00000 |  0.00000  |    0.00000    |            0.04579             |
+----------+------------+---------+-----------+---------------+--------------------------------+
