# Supplementary material for: Short- and long-range interactions in the HIV-1 5′ UTR regulate genome dimerization and packaging
Source: Nat Struct Mol Biol. 2022 Mar 28;29(4):306–19. doi: 10.1038/s41594-022-00746-2 (PMC9010304; doi:10.1038/s41594-022-00746-2)
Supplement: Supplementary file 9 — Tables of DMS reactivities. [file 41594_2022_746_MOESM9_ESM.zip › DMS tables/DMS_Table_Mut_1G_MB_Capped_d.txt]

+----------------------------------------------------------------------------------------------+
|                                   DMS: Mut_1G_MB_Capped_d                                    |
+----------+------------+---------+-----------+---------------+--------------------------------+
| Position | Nucleotide | Treated | Untreated | Raw Reactivty | Winsor Normalised Reactivities |
+----------+------------+---------+-----------+---------------+--------------------------------+
|    1     |     G      |   nan   |    nan    |      nan      |              nan               |
|    2     |     G      |   nan   |    nan    |      nan      |              nan               |
|    3     |     T      |   nan   |    nan    |      nan      |              nan               |
|    4     |     C      |   nan   |    nan    |      nan      |              nan               |
|    5     |     T      |   nan   |    nan    |      nan      |              nan               |
|    6     |     C      |   nan   |    nan    |      nan      |              nan               |
|    7     |     T      |   nan   |    nan    |      nan      |              nan               |
|    8     |     C      |   nan   |    nan    |      nan      |              nan               |
|    9     |     T      |   nan   |    nan    |      nan      |              nan               |
|    10    |     G      |   nan   |    nan    |      nan      |              nan               |
|    11    |     G      |   nan   |    nan    |      nan      |              nan               |
|    12    |     T      |   nan   |    nan    |      nan      |              nan               |
|    13    |     T      |   nan   |    nan    |      nan      |              nan               |
|    14    |     A      |   nan   |    nan    |      nan      |              nan               |
|    15    |     G      |   nan   |    nan    |      nan      |              nan               |
|    16    |     A      |   nan   |    nan    |      nan      |              nan               |
|    17    |     C      |   nan   |    nan    |      nan      |              nan               |
|    18    |     C      |   nan   |    nan    |      nan      |              nan               |
|    19    |     A      | 0.00001 |  0.00001  |    0.00000    |            0.04683             |
|    20    |     G      | 0.00518 |  0.00538  |      nan      |              nan               |
|    21    |     A      | 0.05785 |  0.00511  |    0.05274    |            0.57817             |
|    22    |     T      | 0.00973 |  0.00545  |      nan      |              nan               |
|    23    |     C      | 0.11755 |  0.01895  |    0.09860    |            1.08090             |
|    24    |     T      | 0.01283 |  0.01033  |      nan      |              nan               |
|    25    |     G      | 0.00473 |  0.00461  |      nan      |              nan               |
|    26    |     A      | 0.02803 |  0.00511  |    0.02292    |            0.25127             |
|    27    |     G      | 0.00739 |  0.00744  |      nan      |              nan               |
|    28    |     C      | 0.01019 |  0.00372  |    0.00647    |            0.07092             |
|    29    |     C      | 0.01834 |  0.00464  |    0.01370    |            0.15017             |
|    30    |     T      | 0.01855 |  0.01034  |      nan      |              nan               |
|    31    |     G      | 0.01032 |  0.00769  |      nan      |              nan               |
|    32    |     G      | 0.00981 |  0.00550  |      nan      |              nan               |
|    33    |     G      | 0.00560 |  0.00542  |      nan      |              nan               |
|    34    |     A      | 0.09381 |  0.00603  |    0.08779    |            0.96235             |
|    35    |     G      | 0.00885 |  0.00796  |      nan      |              nan               |
|    36    |     C      | 0.01217 |  0.00509  |    0.00708    |            0.07764             |
|    37    |     T      | 0.00742 |  0.00722  |      nan      |              nan               |
|    38    |     C      | 0.00869 |  0.00864  |    0.00005    |            0.04683             |
|    39    |     T      | 0.01111 |  0.01006  |      nan      |              nan               |
|    40    |     C      | 0.00616 |  0.00602  |    0.00014    |            0.04683             |
|    41    |     T      | 0.00965 |  0.01134  |      nan      |              nan               |
|    42    |     G      | 0.00530 |  0.00677  |      nan      |              nan               |
|    43    |     G      | 0.00647 |  0.00718  |      nan      |              nan               |
|    44    |     C      | 0.00679 |  0.00549  |    0.00130    |            0.04683             |
|    45    |     T      | 0.00546 |  0.00685  |      nan      |              nan               |
|    46    |     A      | 0.01432 |  0.00533  |    0.00899    |            0.09855             |
|    47    |     A      | 0.03002 |  0.00651  |    0.02351    |            0.25777             |
|    48    |     C      | 0.02296 |  0.00865  |    0.01432    |            0.15697             |
|    49    |     T      | 0.00736 |  0.00798  |      nan      |              nan               |
|    50    |     A      | 0.03208 |  0.00611  |    0.02597    |            0.28471             |
|    51    |     G      | 0.00451 |  0.00516  |      nan      |              nan               |
|    52    |     G      | 0.00343 |  0.00387  |      nan      |              nan               |
|    53    |     G      | 0.00319 |  0.00409  |      nan      |              nan               |
|    54    |     A      | 0.02736 |  0.00698  |    0.02038    |            0.22341             |
|    55    |     A      | 0.04667 |  0.00618  |    0.04049    |            0.44383             |
|    56    |     C      | 0.01870 |  0.00638  |    0.01232    |            0.13505             |
|    57    |     C      | 0.05391 |  0.01281  |    0.04110    |            0.45061             |
|    58    |     C      | 0.01898 |  0.00838  |    0.01060    |            0.11621             |
|    59    |     A      | 0.03915 |  0.00641  |    0.03274    |            0.35894             |
|    60    |     C      | 0.01748 |  0.00454  |    0.01294    |            0.14190             |
|    61    |     T      | 0.00667 |  0.00717  |      nan      |              nan               |
|    62    |     G      | 0.00719 |  0.00750  |      nan      |              nan               |
|    63    |     C      | 0.01236 |  0.00604  |    0.00633    |            0.06938             |
|    64    |     T      | 0.00665 |  0.00838  |      nan      |              nan               |
|    65    |     T      | 0.00421 |  0.00474  |      nan      |              nan               |
|    66    |     A      | 0.09790 |  0.00463  |    0.09327    |            1.02249             |
|    67    |     A      | 0.05566 |  0.00630  |    0.04936    |            0.54110             |
|    68    |     G      | 0.00402 |  0.00428  |      nan      |              nan               |
|    69    |     C      | 0.00662 |  0.00368  |    0.00294    |            0.04683             |
|    70    |     C      | 0.00690 |  0.00594  |    0.00096    |            0.04683             |
|    71    |     T      | 0.00560 |  0.00757  |      nan      |              nan               |
|    72    |     C      | 0.01918 |  0.00295  |    0.01623    |            0.17796             |
|    73    |     A      | 0.00992 |  0.00703  |    0.00288    |            0.04683             |
|    74    |     A      | 0.06749 |  0.00602  |    0.06146    |            0.67380             |
|    75    |     T      | 0.02530 |  0.00469  |      nan      |              nan               |
|    76    |     A      | 0.03022 |  0.00566  |    0.02457    |            0.26932             |
|    77    |     A      | 0.07396 |  0.00663  |    0.06734    |            0.73818             |
|    78    |     A      | 0.06595 |  0.00713  |    0.05881    |            0.64474             |
|    79    |     G      | 0.00513 |  0.00579  |      nan      |              nan               |
|    80    |     C      | 0.04308 |  0.00610  |    0.03698    |            0.40544             |
|    81    |     T      | 0.01098 |  0.00888  |      nan      |              nan               |
|    82    |     T      | 0.00921 |  0.00842  |      nan      |              nan               |
|    83    |     G      | 0.00675 |  0.00679  |      nan      |              nan               |
|    84    |     C      | 0.07772 |  0.01205  |    0.06566    |            0.71984             |
|    85    |     C      | 0.05012 |  0.01255  |    0.03757    |            0.41182             |
|    86    |     T      | 0.00828 |  0.00851  |      nan      |              nan               |
|    87    |     T      | 0.00726 |  0.00774  |      nan      |              nan               |
|    88    |     G      | 0.00495 |  0.00452  |      nan      |              nan               |
|    89    |     A      | 0.04596 |  0.00632  |    0.03964    |            0.43460             |
|    90    |     G      | 0.00755 |  0.00835  |      nan      |              nan               |
|    91    |     T      | 0.01358 |  0.00634  |      nan      |              nan               |
|    92    |     G      | 0.00517 |  0.00577  |      nan      |              nan               |
|    93    |     C      | 0.00934 |  0.00676  |    0.00258    |            0.04683             |
|    94    |     T      | 0.00539 |  0.00631  |      nan      |              nan               |
|    95    |     C      | 0.05813 |  0.00730  |    0.05083    |            0.55723             |
|    96    |     A      | 0.03157 |  0.00913  |    0.02244    |            0.24601             |
|    97    |     A      | 0.04231 |  0.00835  |    0.03397    |            0.37239             |
|    98    |     A      | 0.03595 |  0.00701  |    0.02895    |            0.31733             |
|    99    |     G      | 0.00767 |  0.00674  |      nan      |              nan               |
|   100    |     T      | 0.01165 |  0.00528  |      nan      |              nan               |
|   101    |     A      | 0.02114 |  0.00535  |    0.01579    |            0.17313             |
|   102    |     G      | 0.00830 |  0.00726  |      nan      |              nan               |
|   103    |     T      | 0.01032 |  0.00797  |      nan      |              nan               |
|   104    |     G      | 0.00923 |  0.00780  |      nan      |              nan               |
|   105    |     T      | 0.01148 |  0.00793  |      nan      |              nan               |
|   106    |     G      | 0.00759 |  0.00702  |      nan      |              nan               |
|   107    |     T      | 0.00901 |  0.00671  |      nan      |              nan               |
|   108    |     G      | 0.00900 |  0.00673  |      nan      |              nan               |
|   109    |     C      | 0.02358 |  0.00636  |    0.01722    |            0.18872             |
|   110    |     C      | 0.02152 |  0.00820  |    0.01332    |            0.14607             |
|   111    |     C      | 0.02866 |  0.00896  |    0.01969    |            0.21589             |
|   112    |     G      | 0.01090 |  0.00873  |      nan      |              nan               |
|   113    |     T      | 0.00920 |  0.00637  |      nan      |              nan               |
|   114    |     C      | 0.03564 |  0.01172  |    0.02392    |            0.26220             |
|   115    |     T      | 0.01124 |  0.00939  |      nan      |              nan               |
|   116    |     G      | 0.01205 |  0.00725  |      nan      |              nan               |
|   117    |     T      | 0.01491 |  0.01132  |      nan      |              nan               |
|   118    |     T      | 0.01068 |  0.00764  |      nan      |              nan               |
|   119    |     G      | 0.01515 |  0.01053  |      nan      |              nan               |
|   120    |     T      | 0.01027 |  0.00735  |      nan      |              nan               |
|   121    |     G      | 0.00877 |  0.00686  |      nan      |              nan               |
|   122    |     T      | 0.00942 |  0.00683  |      nan      |              nan               |
|   123    |     G      | 0.00390 |  0.00432  |      nan      |              nan               |
|   124    |     A      | 0.09213 |  0.00543  |    0.08671    |            0.95052             |
|   125    |     C      | 0.01477 |  0.00576  |    0.00901    |            0.09878             |
|   126    |     T      | 0.00683 |  0.00640  |      nan      |              nan               |
|   127    |     C      | 0.00902 |  0.00572  |    0.00330    |            0.04683             |
|   128    |     T      | 0.00650 |  0.00760  |      nan      |              nan               |
|   129    |     G      | 0.00536 |  0.00576  |      nan      |              nan               |
|   130    |     G      | 0.00592 |  0.00597  |      nan      |              nan               |
|   131    |     T      | 0.00686 |  0.00598  |      nan      |              nan               |
|   132    |     A      | 0.05760 |  0.00674  |    0.05085    |            0.55747             |
|   133    |     A      | 0.14734 |  0.00726  |    0.14008    |            1.53569             |
|   134    |     C      | 0.02243 |  0.00794  |    0.01449    |            0.15879             |
|   135    |     T      | 0.00616 |  0.00740  |      nan      |              nan               |
|   136    |     A      | 0.01779 |  0.00898  |    0.00881    |            0.09659             |
|   137    |     G      | 0.00464 |  0.00357  |      nan      |              nan               |
|   138    |     A      | 0.01630 |  0.00583  |    0.01047    |            0.11475             |
|   139    |     G      | 0.00398 |  0.00386  |      nan      |              nan               |
|   140    |     A      | 0.03582 |  0.00452  |    0.03130    |            0.34312             |
|   141    |     T      | 0.00543 |  0.00589  |      nan      |              nan               |
|   142    |     C      | 0.01212 |  0.00512  |    0.00700    |            0.07678             |
|   143    |     C      | 0.00526 |  0.00475  |    0.00050    |            0.04683             |
|   144    |     C      | 0.00781 |  0.00731  |    0.00050    |            0.04683             |
|   145    |     T      | 0.00815 |  0.00892  |      nan      |              nan               |
|   146    |     C      | 0.01619 |  0.00498  |    0.01120    |            0.12284             |
|   147    |     A      | 0.04968 |  0.00887  |    0.04081    |            0.44743             |
|   148    |     G      | 0.00339 |  0.00435  |      nan      |              nan               |
|   149    |     A      | 0.01374 |  0.00596  |    0.00778    |            0.08524             |
|   150    |     C      | 0.00519 |  0.00043  |    0.00476    |            0.05220             |
|   151    |     C      | 0.07340 |  0.00052  |    0.07288    |            0.79896             |
|   152    |     C      | 0.09892 |  0.01829  |    0.08063    |            0.88391             |
|   153    |     T      | 0.02182 |  0.03141  |      nan      |              nan               |
|   154    |     T      | 0.01657 |  0.01227  |      nan      |              nan               |
|   155    |     T      | 0.01074 |  0.00753  |      nan      |              nan               |
|   156    |     T      | 0.00979 |  0.00530  |      nan      |              nan               |
|   157    |     A      | 0.09500 |  0.00666  |    0.08834    |            0.96848             |
|   158    |     G      | 0.00276 |  0.00352  |      nan      |              nan               |
|   159    |     T      | 0.00489 |  0.00561  |      nan      |              nan               |
|   160    |     C      | 0.00789 |  0.00325  |    0.00465    |            0.05094             |
|   161    |     A      | 0.05267 |  0.00833  |    0.04434    |            0.48607             |
|   162    |     G      | 0.00609 |  0.00709  |      nan      |              nan               |
|   163    |     T      | 0.00945 |  0.00917  |      nan      |              nan               |
|   164    |     G      | 0.00676 |  0.00697  |      nan      |              nan               |
|   165    |     T      | 0.01649 |  0.00868  |      nan      |              nan               |
|   166    |     G      | 0.00627 |  0.00528  |      nan      |              nan               |
|   167    |     G      | 0.00541 |  0.00477  |      nan      |              nan               |
|   168    |     A      | 0.05198 |  0.01054  |    0.04145    |            0.45438             |
|   169    |     A      | 0.07311 |  0.00881  |    0.06431    |            0.70497             |
|   170    |     A      | 0.05489 |  0.00687  |    0.04802    |            0.52639             |
|   171    |     A      | 0.04781 |  0.00575  |    0.04206    |            0.46110             |
|   172    |     T      | 0.00513 |  0.00465  |      nan      |              nan               |
|   173    |     C      | 0.00683 |  0.00831  |    -0.00149   |            0.04683             |
|   174    |     T      | 0.00525 |  0.00796  |      nan      |              nan               |
|   175    |     C      | 0.00493 |  0.00599  |    -0.00105   |            0.04683             |
|   176    |     T      | 0.00739 |  0.00968  |      nan      |              nan               |
|   177    |     A      | 0.02964 |  0.00732  |    0.02232    |            0.24464             |
|   178    |     G      | 0.00724 |  0.00720  |      nan      |              nan               |
|   179    |     C      | 0.07618 |  0.00573  |    0.07045    |            0.77231             |
|   180    |     A      | 0.05947 |  0.00871  |    0.05076    |            0.55645             |
|   181    |     G      | 0.00928 |  0.00949  |      nan      |              nan               |
|   182    |     T      | 0.01078 |  0.00859  |      nan      |              nan               |
|   183    |     G      | 0.00729 |  0.00650  |      nan      |              nan               |
|   184    |     G      | 0.00553 |  0.00625  |      nan      |              nan               |
|   185    |     C      | 0.04919 |  0.00844  |    0.04075    |            0.44676             |
|   186    |     G      | 0.00781 |  0.00801  |      nan      |              nan               |
|   187    |     C      | 0.00779 |  0.00533  |    0.00246    |            0.04683             |
|   188    |     C      | 0.01456 |  0.00606  |    0.00850    |            0.09319             |
|   189    |     C      | 0.02149 |  0.00774  |    0.01375    |            0.15076             |
|   190    |     G      | 0.00684 |  0.00682  |      nan      |              nan               |
|   191    |     A      | 0.04286 |  0.00746  |    0.03540    |            0.38806             |
|   192    |     A      | 0.07319 |  0.00691  |    0.06628    |            0.72663             |
|   193    |     C      | 0.07519 |  0.00505  |    0.07014    |            0.76890             |
|   194    |     A      | 0.08983 |  0.00708  |    0.08275    |            0.90719             |
|   195    |     G      | 0.00524 |  0.00458  |      nan      |              nan               |
|   196    |     G      | 0.00498 |  0.00437  |      nan      |              nan               |
|   197    |     G      | 0.00366 |  0.00344  |      nan      |              nan               |
|   198    |     A      | 0.06339 |  0.00720  |    0.05619    |            0.61594             |
|   199    |     C      | 0.05844 |  0.01158  |    0.04686    |            0.51376             |
|   200    |     T      | 0.01109 |  0.01022  |      nan      |              nan               |
|   201    |     T      | 0.00956 |  0.00909  |      nan      |              nan               |
|   202    |     G      | 0.00939 |  0.00480  |      nan      |              nan               |
|   203    |     A      | 0.05404 |  0.00738  |    0.04666    |            0.51154             |
|   204    |     A      | 0.07322 |  0.00886  |    0.06436    |            0.70558             |
|   205    |     A      | 0.04260 |  0.01023  |    0.03237    |            0.35488             |
|   206    |     G      | 0.00462 |  0.00626  |      nan      |              nan               |
|   207    |     C      | 0.06284 |  0.00632  |    0.05652    |            0.61960             |
|   208    |     G      | 0.00987 |  0.00656  |      nan      |              nan               |
|   209    |     A      | 0.04767 |  0.00855  |    0.03912    |            0.42888             |
|   210    |     A      | 0.05604 |  0.00999  |    0.04605    |            0.50480             |
|   211    |     A      | 0.05166 |  0.00908  |    0.04258    |            0.46678             |
|   212    |     G      | 0.00616 |  0.00651  |      nan      |              nan               |
|   213    |     T      | 0.00759 |  0.00482  |      nan      |              nan               |
|   214    |     A      | 0.03326 |  0.00561  |    0.02765    |            0.30308             |
|   215    |     A      | 0.06907 |  0.00963  |    0.05944    |            0.65158             |
|   216    |     A      | 0.06622 |  0.00883  |    0.05739    |            0.62916             |
|   217    |     G      | 0.00679 |  0.00928  |      nan      |              nan               |
|   218    |     C      | 0.01006 |  0.00654  |    0.00353    |            0.04683             |
|   219    |     C      | 0.00862 |  0.00450  |    0.00412    |            0.04683             |
|   220    |     A      | 0.03002 |  0.00798  |    0.02204    |            0.24163             |
|   221    |     G      | 0.00587 |  0.00419  |      nan      |              nan               |
|   222    |     A      | 0.03032 |  0.00561  |    0.02470    |            0.27082             |
|   223    |     G      | 0.00576 |  0.00539  |      nan      |              nan               |
|   224    |     G      | 0.00340 |  0.00395  |      nan      |              nan               |
|   225    |     A      | 0.07939 |  0.00868  |    0.07071    |            0.77515             |
|   226    |     G      | 0.00611 |  0.00626  |      nan      |              nan               |
|   227    |     A      | 0.02893 |  0.00188  |    0.02705    |            0.29654             |
|   228    |     T      | 0.00796 |  0.00602  |      nan      |              nan               |
|   229    |     C      | 0.02513 |  0.01136  |    0.01377    |            0.15092             |
|   230    |     T      | 0.00762 |  0.00777  |      nan      |              nan               |
|   231    |     C      | 0.02149 |  0.01078  |    0.01071    |            0.11741             |
|   232    |     T      | 0.00708 |  0.00811  |      nan      |              nan               |
|   233    |     C      | 0.02158 |  0.00470  |    0.01687    |            0.18498             |
|   234    |     G      | 0.00360 |  0.00459  |      nan      |              nan               |
|   235    |     A      | 0.07766 |  0.00831  |    0.06934    |            0.76017             |
|   236    |     C      | 0.04591 |  0.00324  |    0.04267    |            0.46778             |
|   237    |     G      | 0.00724 |  0.00628  |      nan      |              nan               |
|   238    |     C      | 0.04902 |  0.00244  |    0.04659    |            0.51072             |
|   239    |     A      | 0.07411 |  0.00838  |    0.06573    |            0.72058             |
|   240    |     G      | 0.00860 |  0.00925  |      nan      |              nan               |
|   241    |     G      | 0.00466 |  0.00498  |      nan      |              nan               |
|   242    |     A      | 0.10197 |  0.00291  |    0.09906    |            1.08597             |
|   243    |     C      | 0.00906 |  0.00381  |    0.00525    |            0.05750             |
|   244    |     T      | 0.00571 |  0.00449  |      nan      |              nan               |
|   245    |     C      | 0.01199 |  0.00352  |    0.00847    |            0.09284             |
|   246    |     G      | 0.00613 |  0.00453  |      nan      |              nan               |
|   247    |     G      | 0.00852 |  0.00928  |      nan      |              nan               |
|   248    |     C      | 0.00956 |  0.00529  |    0.00427    |            0.04683             |
|   249    |     T      | 0.00640 |  0.00522  |      nan      |              nan               |
|   250    |     T      | 0.00576 |  0.00477  |      nan      |              nan               |
|   251    |     G      | 0.00322 |  0.00183  |      nan      |              nan               |
|   252    |     C      | 0.01010 |  0.00255  |    0.00755    |            0.08271             |
|   253    |     T      | 0.00637 |  0.00657  |      nan      |              nan               |
|   254    |     G      | 0.00289 |  0.00140  |      nan      |              nan               |
|   255    |     A      | 0.05484 |  0.01035  |    0.04449    |            0.48772             |
|   256    |     A      | 0.10014 |  0.00391  |    0.09623    |            1.05494             |
|   257    |     G      | 0.00307 |  0.00172  |      nan      |              nan               |
|   258    |     C      | 0.02961 |  0.00261  |    0.02700    |            0.29599             |
|   259    |     G      | 0.00363 |  0.00238  |      nan      |              nan               |
|   260    |     C      | 0.04177 |  0.00178  |    0.03999    |            0.43835             |
|   261    |     G      | 0.00556 |  0.00368  |      nan      |              nan               |
|   262    |     C      | 0.02958 |  0.00178  |    0.02780    |            0.30479             |
|   263    |     A      | 0.07628 |  0.00710  |    0.06918    |            0.75845             |
|   264    |     C      | 0.02660 |  0.00303  |    0.02356    |            0.25831             |
|   265    |     G      | 0.00630 |  0.00581  |      nan      |              nan               |
|   266    |     G      | 0.00372 |  0.00267  |      nan      |              nan               |
|   267    |     C      | 0.01110 |  0.00187  |    0.00923    |            0.10122             |
|   268    |     A      | 0.02312 |  0.00337  |    0.01975    |            0.21654             |
|   269    |     A      | 0.03514 |  0.00507  |    0.03006    |            0.32959             |
|   270    |     G      | 0.00784 |  0.00256  |      nan      |              nan               |
|   271    |     A      | 0.05874 |  0.00611  |    0.05263    |            0.57694             |
|   272    |     G      | 0.00940 |  0.00861  |      nan      |              nan               |
|   273    |     G      | 0.00622 |  0.00658  |      nan      |              nan               |
|   274    |     C      | 0.03314 |  0.00398  |    0.02916    |            0.31968             |
|   275    |     G      | 0.00398 |  0.00213  |      nan      |              nan               |
|   276    |     A      | 0.05140 |  0.00347  |    0.04792    |            0.52536             |
|   277    |     G      | 0.01255 |  0.00509  |      nan      |              nan               |
|   278    |     G      | 0.00711 |  0.00610  |      nan      |              nan               |
|   279    |     G      | 0.00759 |  0.00787  |      nan      |              nan               |
|   280    |     G      | 0.00695 |  0.00754  |      nan      |              nan               |
|   281    |     C      | 0.03709 |  0.00297  |    0.03413    |            0.37414             |
|   282    |     G      | 0.00714 |  0.00823  |      nan      |              nan               |
|   283    |     G      | 0.00562 |  0.00609  |      nan      |              nan               |
|   284    |     C      | 0.02089 |  0.00617  |    0.01471    |            0.16130             |
|   285    |     G      | 0.00383 |  0.00278  |      nan      |              nan               |
|   286    |     A      | 0.06465 |  0.00645  |    0.05819    |            0.63793             |
|   287    |     C      | 0.04371 |  0.00692  |    0.03678    |            0.40326             |
|   288    |     T      | 0.00999 |  0.01059  |      nan      |              nan               |
|   289    |     G      | 0.01023 |  0.00901  |      nan      |              nan               |
|   290    |     G      | 0.01145 |  0.00665  |      nan      |              nan               |
|   291    |     T      | 0.01362 |  0.00927  |      nan      |              nan               |
|   292    |     G      | 0.00519 |  0.00430  |      nan      |              nan               |
|   293    |     A      | 0.08800 |  0.00983  |    0.07817    |            0.85695             |
|   294    |     G      | 0.00796 |  0.00862  |      nan      |              nan               |
|   295    |     T      | 0.00653 |  0.00541  |      nan      |              nan               |
|   296    |     A      | 0.06075 |  0.00473  |    0.05602    |            0.61408             |
|   297    |     C      | 0.01924 |  0.00671  |    0.01253    |            0.13738             |
|   298    |     G      | 0.00978 |  0.01040  |      nan      |              nan               |
|   299    |     C      | 0.00927 |  0.00375  |    0.00552    |            0.06049             |
|   300    |     C      | 0.03454 |  0.02756  |    0.00698    |            0.07651             |
|   301    |     A      | 0.04790 |  0.02240  |    0.02550    |            0.27953             |
|   302    |     A      | 0.12362 |  0.01291  |    0.11071    |            1.21368             |
|   303    |     A      | 0.01289 |  0.00521  |    0.00768    |            0.08419             |
|   304    |     A      | 0.02088 |  0.00496  |    0.01592    |            0.17457             |
|   305    |     A      | 0.08242 |  0.01645  |    0.06596    |            0.72315             |
|   306    |     T      | 0.01247 |  0.01492  |      nan      |              nan               |
|   307    |     T      | 0.01099 |  0.00953  |      nan      |              nan               |
|   308    |     T      | 0.01021 |  0.00992  |      nan      |              nan               |
|   309    |     T      | 0.01178 |  0.01035  |      nan      |              nan               |
|   310    |     G      | 0.00681 |  0.00470  |      nan      |              nan               |
|   311    |     A      | 0.12490 |  0.00460  |    0.12030    |            1.31879             |
|   312    |     C      | 0.01381 |  0.00569  |    0.00813    |            0.08909             |
|   313    |     T      | 0.00396 |  0.00420  |      nan      |              nan               |
|   314    |     A      | 0.00941 |  0.00657  |    0.00284    |            0.04683             |
|   315    |     G      | 0.00338 |  0.00317  |      nan      |              nan               |
|   316    |     C      | 0.01000 |  0.00461  |    0.00539    |            0.05904             |
|   317    |     G      | 0.00988 |  0.00743  |      nan      |              nan               |
|   318    |     G      | 0.00962 |  0.00520  |      nan      |              nan               |
|   319    |     A      | 0.09457 |  0.00582  |    0.08875    |            0.97288             |
|   320    |     G      | 0.00963 |  0.00740  |      nan      |              nan               |
|   321    |     G      | 0.00440 |  0.00467  |      nan      |              nan               |
|   322    |     C      | 0.00437 |  0.00363  |    0.00074    |            0.04683             |
|   323    |     T      | 0.00337 |  0.00434  |      nan      |              nan               |
|   324    |     A      | 0.01238 |  0.00453  |    0.00784    |            0.08596             |
|   325    |     G      | 0.00328 |  0.00332  |      nan      |              nan               |
|   326    |     A      | 0.09218 |  0.00760  |    0.08458    |            0.92718             |
|   327    |     A      | 0.10456 |  0.00638  |    0.09818    |            1.07626             |
|   328    |     G      | 0.00942 |  0.00707  |      nan      |              nan               |
|   329    |     G      | 0.00462 |  0.00425  |      nan      |              nan               |
|   330    |     A      | 0.08778 |  0.00671  |    0.08108    |            0.88880             |
|   331    |     G      | 0.00411 |  0.00446  |      nan      |              nan               |
|   332    |     A      | 0.05626 |  0.00668  |    0.04958    |            0.54357             |
|   333    |     G      | 0.00461 |  0.00517  |      nan      |              nan               |
|   334    |     A      | 0.04730 |  0.00622  |    0.04108    |            0.45038             |
|   335    |     G      | 0.00491 |  0.00432  |      nan      |              nan               |
|   336    |     A      | 0.08087 |  0.00566  |    0.07521    |            0.82446             |
|   337    |     T      | 0.00743 |  0.00501  |      nan      |              nan               |
|   338    |     G      | 0.00571 |  0.00469  |      nan      |              nan               |
|   339    |     G      | 0.00597 |  0.00570  |      nan      |              nan               |
|   340    |     G      | 0.00565 |  0.00583  |      nan      |              nan               |
|   341    |     T      | 0.00739 |  0.00730  |      nan      |              nan               |
|   342    |     G      | 0.00581 |  0.00635  |      nan      |              nan               |
|   343    |     C      | 0.03557 |  0.00894  |    0.02663    |            0.29193             |
|   344    |     G      | 0.00646 |  0.00687  |      nan      |              nan               |
|   345    |     A      | 0.12409 |  0.00749  |    0.11661    |            1.27835             |
|   346    |     G      | 0.00516 |  0.00499  |      nan      |              nan               |
|   347    |     A      | 0.03211 |  0.00538  |    0.02673    |            0.29305             |
|   348    |     G      | 0.00464 |  0.00550  |      nan      |              nan               |
|   349    |     C      | 0.03499 |  0.00767  |    0.02732    |            0.29952             |
|   350    |     G      | 0.00768 |  0.00637  |      nan      |              nan               |
|   351    |     T      | 0.00968 |  0.00815  |      nan      |              nan               |
|   352    |     C      | 0.05074 |  0.00841  |    0.04233    |            0.46407             |
|   353    |     G      | 0.00845 |  0.00853  |      nan      |              nan               |
|   354    |     G      | 0.00883 |  0.01089  |      nan      |              nan               |
|   355    |     T      | 0.00691 |  0.00586  |      nan      |              nan               |
|   356    |     A      | 0.09896 |  0.00692  |    0.09204    |            1.00904             |
|   357    |     T      | 0.01063 |  0.00936  |      nan      |              nan               |
|   358    |     T      | 0.00675 |  0.00541  |      nan      |              nan               |
|   359    |     A      | 0.05398 |  0.00645  |    0.04753    |            0.52108             |
|   360    |     A      | 0.05898 |  0.00868  |    0.05030    |            0.55140             |
|   361    |     G      | 0.00507 |  0.00552  |      nan      |              nan               |
|   362    |     C      | 0.03728 |  0.00634  |    0.03095    |            0.33928             |
|   363    |     G      | 0.01941 |  0.01443  |      nan      |              nan               |
|   364    |     G      | 0.00880 |  0.00917  |      nan      |              nan               |
|   365    |     G      | 0.00502 |  0.00897  |      nan      |              nan               |
|   366    |     G      | 0.00672 |  0.00884  |      nan      |              nan               |
|   367    |     G      | 0.00419 |  0.00428  |      nan      |              nan               |
|   368    |     A      | 0.08326 |  0.00596  |    0.07731    |            0.84748             |
|   369    |     G      | 0.00898 |  0.00559  |      nan      |              nan               |
|   370    |     A      | 0.05440 |  0.00781  |    0.04659    |            0.51069             |
|   371    |     A      | 0.09323 |  0.00749  |    0.08574    |            0.93989             |
|   372    |     T      | 0.00998 |  0.00909  |      nan      |              nan               |
|   373    |     T      | 0.00694 |  0.00646  |      nan      |              nan               |
|   374    |     A      | 0.05430 |  0.00804  |    0.04627    |            0.50721             |
|   375    |     G      | 0.00878 |  0.00527  |      nan      |              nan               |
|   376    |     A      | 0.07557 |  0.00603  |    0.06954    |            0.76233             |
|   377    |     T      | 0.02297 |  0.00678  |      nan      |              nan               |
|   378    |     A      | 0.02647 |  0.00731  |    0.01916    |            0.21005             |
|   379    |     A      | 0.06295 |  0.00886  |    0.05408    |            0.59289             |
|   380    |     A      | 0.08296 |  0.00624  |    0.07672    |            0.84105             |
|   381    |     T      | 0.01250 |  0.00784  |      nan      |              nan               |
|   382    |     G      | 0.01060 |  0.00696  |      nan      |              nan               |
|   383    |     G      | 0.00566 |  0.00623  |      nan      |              nan               |
|   384    |     G      | 0.05529 |  0.05096  |      nan      |              nan               |
|   385    |     A      | 0.06689 |  0.01731  |    0.04958    |            0.54351             |
|   386    |     A      | 0.13151 |  0.00931  |    0.12220    |            1.33960             |
|   387    |     A      | 0.02884 |  0.00707  |    0.02177    |            0.23868             |
|   388    |     A      | 0.01427 |  0.00651  |    0.00776    |            0.08510             |
|   389    |     A      | 0.02349 |  0.00613  |    0.01736    |            0.19034             |
|   390    |     A      | 0.08857 |  0.00732  |    0.08126    |            0.89077             |
|   391    |     T      | 0.01231 |  0.00831  |      nan      |              nan               |
|   392    |     T      | 0.01065 |  0.00980  |      nan      |              nan               |
|   393    |     C      | 0.06976 |  0.01052  |    0.05924    |            0.64942             |
|   394    |     G      | 0.00884 |  0.01006  |      nan      |              nan               |
|   395    |     G      | 0.00939 |  0.00598  |      nan      |              nan               |
|   396    |     T      | 0.01019 |  0.00893  |      nan      |              nan               |
|   397    |     T      | 0.00755 |  0.00615  |      nan      |              nan               |
|   398    |     A      | 0.03104 |  0.00687  |    0.02417    |            0.26500             |
|   399    |     A      | 0.04268 |  0.00592  |    0.03676    |            0.40301             |
|   400    |     G      | 0.00580 |  0.00505  |      nan      |              nan               |
|   401    |     G      | 0.00639 |  0.00739  |      nan      |              nan               |
|   402    |     C      | 0.01132 |  0.00733  |    0.00399    |            0.04683             |
|   403    |     C      | 0.00706 |  0.00411  |    0.00295    |            0.04683             |
|   404    |     A      | 0.03709 |  0.01342  |    0.02367    |            0.25949             |
|   405    |     G      | 0.02128 |  0.01730  |      nan      |              nan               |
|   406    |     G      | 0.01139 |  0.01206  |      nan      |              nan               |
|   407    |     G      | 0.00508 |  0.00651  |      nan      |              nan               |
|   408    |     G      | 0.00634 |  0.00705  |      nan      |              nan               |
|   409    |     G      | 0.00908 |  0.00651  |      nan      |              nan               |
|   410    |     A      | 0.04330 |  0.00976  |    0.03354    |            0.36764             |
|   411    |     A      | 0.08243 |  0.00883  |    0.07360    |            0.80685             |
|   412    |     A      | 0.05441 |  0.00825  |    0.04615    |            0.50596             |
|   413    |     G      | 0.01058 |  0.00495  |      nan      |              nan               |
|   414    |     A      | 0.05187 |  0.00628  |    0.04559    |            0.49974             |
|   415    |     A      | 0.02879 |  0.00720  |    0.02159    |            0.23669             |
|   416    |     A      | 0.04429 |  0.00581  |    0.03847    |            0.42176             |
|   417    |     C      | 0.07636 |  0.00351  |    0.07286    |            0.79868             |
|   418    |     A      | 0.06637 |  0.00983  |    0.05655    |            0.61989             |
|   419    |     A      | 0.05075 |  0.00801  |    0.04274    |            0.46857             |
|   420    |     T      | 0.05076 |  0.01264  |      nan      |              nan               |
|   421    |     A      | 0.03782 |  0.00462  |    0.03320    |            0.36397             |
|   422    |     T      | 0.00807 |  0.00741  |      nan      |              nan               |
|   423    |     A      | 0.04475 |  0.00634  |    0.03840    |            0.42100             |
|   424    |     A      | 0.04105 |  0.00816  |    0.03288    |            0.36049             |
|   425    |     A      | 0.05342 |  0.00458  |    0.04884    |            0.53541             |
|   426    |     C      | 0.07450 |  0.00380  |    0.07070    |            0.77501             |
|   427    |     T      | 0.01461 |  0.01861  |      nan      |              nan               |
|   428    |     A      | 0.01765 |  0.00817  |    0.00948    |            0.10390             |
|   429    |     A      | 0.07288 |  0.00905  |    0.06383    |            0.69975             |
|   430    |     A      | 0.05594 |  0.00554  |    0.05040    |            0.55256             |
|   431    |     A      | 0.06281 |  0.00724  |    0.05557    |            0.60921             |
|   432    |     C      | 0.08596 |  0.00343  |    0.08254    |            0.90485             |
|   433    |     A      | 0.07436 |  0.00739  |    0.06697    |            0.73413             |
|   434    |     T      | 0.01410 |  0.00697  |      nan      |              nan               |
|   435    |     A      | 0.05202 |  0.00574  |    0.04629    |            0.50741             |
|   436    |     T      | 0.00809 |  0.00690  |      nan      |              nan               |
|   437    |     A      | 0.00000 |  0.00000  |    0.00000    |            0.04683             |
+----------+------------+---------+-----------+---------------+--------------------------------+
