# Supplementary material for: Short- and long-range interactions in the HIV-1 5′ UTR regulate genome dimerization and packaging
Source: Nat Struct Mol Biol. 2022 Mar 28;29(4):306–19. doi: 10.1038/s41594-022-00746-2 (PMC9010304; doi:10.1038/s41594-022-00746-2)
Supplement: Supplementary file 9 — Tables of DMS reactivities. [file 41594_2022_746_MOESM9_ESM.zip › DMS tables/DMS_Table_Mut_2G_MB_Uncapped_d.txt]

+----------------------------------------------------------------------------------------------+
|                                  DMS: Mut_2G_MB_Uncapped_d                                   |
+----------+------------+---------+-----------+---------------+--------------------------------+
| Position | Nucleotide | Treated | Untreated | Raw Reactivty | Winsor Normalised Reactivities |
+----------+------------+---------+-----------+---------------+--------------------------------+
|    1     |     G      |   nan   |    nan    |      nan      |              nan               |
|    2     |     G      |   nan   |    nan    |      nan      |              nan               |
|    3     |     T      |   nan   |    nan    |      nan      |              nan               |
|    4     |     C      |   nan   |    nan    |      nan      |              nan               |
|    5     |     T      |   nan   |    nan    |      nan      |              nan               |
|    6     |     C      |   nan   |    nan    |      nan      |              nan               |
|    7     |     T      |   nan   |    nan    |      nan      |              nan               |
|    8     |     C      |   nan   |    nan    |      nan      |              nan               |
|    9     |     T      |   nan   |    nan    |      nan      |              nan               |
|    10    |     G      |   nan   |    nan    |      nan      |              nan               |
|    11    |     G      |   nan   |    nan    |      nan      |              nan               |
|    12    |     T      |   nan   |    nan    |      nan      |              nan               |
|    13    |     T      |   nan   |    nan    |      nan      |              nan               |
|    14    |     A      |   nan   |    nan    |      nan      |              nan               |
|    15    |     G      |   nan   |    nan    |      nan      |              nan               |
|    16    |     A      |   nan   |    nan    |      nan      |              nan               |
|    17    |     C      |   nan   |    nan    |      nan      |              nan               |
|    18    |     C      |   nan   |    nan    |      nan      |              nan               |
|    19    |     A      | 0.00001 |  0.00002  |    -0.00001   |            0.04054             |
|    20    |     G      | 0.00454 |  0.00469  |      nan      |              nan               |
|    21    |     A      | 0.05101 |  0.00481  |    0.04620    |            0.57321             |
|    22    |     T      | 0.00934 |  0.00485  |      nan      |              nan               |
|    23    |     C      | 0.11512 |  0.01926  |    0.09586    |            1.18942             |
|    24    |     T      | 0.01251 |  0.00960  |      nan      |              nan               |
|    25    |     G      | 0.00421 |  0.00439  |      nan      |              nan               |
|    26    |     A      | 0.01683 |  0.00436  |    0.01248    |            0.15480             |
|    27    |     G      | 0.00702 |  0.00640  |      nan      |              nan               |
|    28    |     C      | 0.00710 |  0.00322  |    0.00389    |            0.04822             |
|    29    |     C      | 0.01226 |  0.00430  |    0.00797    |            0.09885             |
|    30    |     T      | 0.01665 |  0.00848  |      nan      |              nan               |
|    31    |     G      | 0.00951 |  0.00701  |      nan      |              nan               |
|    32    |     G      | 0.00967 |  0.00555  |      nan      |              nan               |
|    33    |     G      | 0.00509 |  0.00491  |      nan      |              nan               |
|    34    |     A      | 0.08569 |  0.00484  |    0.08085    |            1.00318             |
|    35    |     G      | 0.00797 |  0.00719  |      nan      |              nan               |
|    36    |     C      | 0.00910 |  0.00470  |    0.00440    |            0.05457             |
|    37    |     T      | 0.00727 |  0.00703  |      nan      |              nan               |
|    38    |     C      | 0.00804 |  0.00843  |    -0.00040   |            0.04054             |
|    39    |     T      | 0.01074 |  0.00988  |      nan      |              nan               |
|    40    |     C      | 0.00575 |  0.00562  |    0.00013    |            0.04054             |
|    41    |     T      | 0.00946 |  0.01084  |      nan      |              nan               |
|    42    |     G      | 0.00475 |  0.00640  |      nan      |              nan               |
|    43    |     G      | 0.00631 |  0.00657  |      nan      |              nan               |
|    44    |     C      | 0.00644 |  0.00527  |    0.00117    |            0.04054             |
|    45    |     T      | 0.00517 |  0.00638  |      nan      |              nan               |
|    46    |     A      | 0.01045 |  0.00511  |    0.00533    |            0.06618             |
|    47    |     A      | 0.02072 |  0.00606  |    0.01466    |            0.18195             |
|    48    |     C      | 0.01594 |  0.00906  |    0.00688    |            0.08535             |
|    49    |     T      | 0.00770 |  0.00801  |      nan      |              nan               |
|    50    |     A      | 0.02247 |  0.00624  |    0.01623    |            0.20142             |
|    51    |     G      | 0.00495 |  0.00541  |      nan      |              nan               |
|    52    |     G      | 0.00324 |  0.00379  |      nan      |              nan               |
|    53    |     G      | 0.00345 |  0.00381  |      nan      |              nan               |
|    54    |     A      | 0.02067 |  0.00687  |    0.01379    |            0.17117             |
|    55    |     A      | 0.02583 |  0.00529  |    0.02054    |            0.25481             |
|    56    |     C      | 0.00732 |  0.00486  |    0.00246    |            0.04054             |
|    57    |     C      | 0.01189 |  0.00823  |    0.00366    |            0.04545             |
|    58    |     C      | 0.05295 |  0.00444  |    0.04851    |            0.60194             |
|    59    |     A      | 0.03457 |  0.00580  |    0.02877    |            0.35701             |
|    60    |     C      | 0.01981 |  0.00484  |    0.01497    |            0.18578             |
|    61    |     T      | 0.00599 |  0.00678  |      nan      |              nan               |
|    62    |     G      | 0.00792 |  0.00822  |      nan      |              nan               |
|    63    |     C      | 0.01694 |  0.00802  |    0.00891    |            0.11059             |
|    64    |     T      | 0.00598 |  0.00766  |      nan      |              nan               |
|    65    |     T      | 0.00404 |  0.00447  |      nan      |              nan               |
|    66    |     A      | 0.09366 |  0.00458  |    0.08908    |            1.10532             |
|    67    |     A      | 0.05255 |  0.00626  |    0.04629    |            0.57432             |
|    68    |     G      | 0.00367 |  0.00460  |      nan      |              nan               |
|    69    |     C      | 0.00639 |  0.00378  |    0.00260    |            0.04054             |
|    70    |     C      | 0.00662 |  0.00625  |    0.00038    |            0.04054             |
|    71    |     T      | 0.00483 |  0.00742  |      nan      |              nan               |
|    72    |     C      | 0.01134 |  0.00280  |    0.00854    |            0.10596             |
|    73    |     A      | 0.00875 |  0.00652  |    0.00223    |            0.04054             |
|    74    |     A      | 0.05769 |  0.00559  |    0.05210    |            0.64640             |
|    75    |     T      | 0.02349 |  0.00441  |      nan      |              nan               |
|    76    |     A      | 0.02524 |  0.00527  |    0.01996    |            0.24770             |
|    77    |     A      | 0.06672 |  0.00682  |    0.05990    |            0.74324             |
|    78    |     A      | 0.06144 |  0.00709  |    0.05435    |            0.67436             |
|    79    |     G      | 0.00524 |  0.00552  |      nan      |              nan               |
|    80    |     C      | 0.03869 |  0.00645  |    0.03223    |            0.39996             |
|    81    |     T      | 0.01079 |  0.00837  |      nan      |              nan               |
|    82    |     T      | 0.00902 |  0.00808  |      nan      |              nan               |
|    83    |     G      | 0.00742 |  0.00730  |      nan      |              nan               |
|    84    |     C      | 0.06908 |  0.01213  |    0.05695    |            0.70665             |
|    85    |     C      | 0.04681 |  0.01284  |    0.03397    |            0.42152             |
|    86    |     T      | 0.00764 |  0.00817  |      nan      |              nan               |
|    87    |     T      | 0.00701 |  0.00747  |      nan      |              nan               |
|    88    |     G      | 0.00429 |  0.00443  |      nan      |              nan               |
|    89    |     A      | 0.03330 |  0.00553  |    0.02777    |            0.34455             |
|    90    |     G      | 0.00703 |  0.00887  |      nan      |              nan               |
|    91    |     T      | 0.01304 |  0.00624  |      nan      |              nan               |
|    92    |     G      | 0.00515 |  0.00554  |      nan      |              nan               |
|    93    |     C      | 0.00820 |  0.00682  |    0.00138    |            0.04054             |
|    94    |     T      | 0.00509 |  0.00592  |      nan      |              nan               |
|    95    |     C      | 0.05359 |  0.00727  |    0.04632    |            0.57477             |
|    96    |     A      | 0.02580 |  0.00815  |    0.01765    |            0.21895             |
|    97    |     A      | 0.03278 |  0.00809  |    0.02469    |            0.30640             |
|    98    |     A      | 0.02844 |  0.00673  |    0.02171    |            0.26941             |
|    99    |     G      | 0.00663 |  0.00687  |      nan      |              nan               |
|   100    |     T      | 0.01033 |  0.00513  |      nan      |              nan               |
|   101    |     A      | 0.01652 |  0.00455  |    0.01196    |            0.14845             |
|   102    |     G      | 0.00796 |  0.00779  |      nan      |              nan               |
|   103    |     T      | 0.00970 |  0.00800  |      nan      |              nan               |
|   104    |     G      | 0.00833 |  0.00806  |      nan      |              nan               |
|   105    |     T      | 0.01067 |  0.00734  |      nan      |              nan               |
|   106    |     G      | 0.01002 |  0.00911  |      nan      |              nan               |
|   107    |     T      | 0.00917 |  0.00655  |      nan      |              nan               |
|   108    |     G      | 0.00934 |  0.00711  |      nan      |              nan               |
|   109    |     C      | 0.02345 |  0.00621  |    0.01724    |            0.21390             |
|   110    |     C      | 0.01965 |  0.00776  |    0.01189    |            0.14759             |
|   111    |     C      | 0.02660 |  0.00859  |    0.01801    |            0.22345             |
|   112    |     G      | 0.01044 |  0.00868  |      nan      |              nan               |
|   113    |     T      | 0.00903 |  0.00624  |      nan      |              nan               |
|   114    |     C      | 0.03390 |  0.01265  |    0.02125    |            0.26370             |
|   115    |     T      | 0.01055 |  0.00843  |      nan      |              nan               |
|   116    |     G      | 0.01169 |  0.00764  |      nan      |              nan               |
|   117    |     T      | 0.01390 |  0.01094  |      nan      |              nan               |
|   118    |     T      | 0.00939 |  0.00775  |      nan      |              nan               |
|   119    |     G      | 0.01447 |  0.01081  |      nan      |              nan               |
|   120    |     T      | 0.00928 |  0.00668  |      nan      |              nan               |
|   121    |     G      | 0.00825 |  0.00700  |      nan      |              nan               |
|   122    |     T      | 0.00847 |  0.00612  |      nan      |              nan               |
|   123    |     G      | 0.00381 |  0.00445  |      nan      |              nan               |
|   124    |     A      | 0.08189 |  0.00552  |    0.07637    |            0.94765             |
|   125    |     C      | 0.01235 |  0.00573  |    0.00662    |            0.08215             |
|   126    |     T      | 0.00719 |  0.00629  |      nan      |              nan               |
|   127    |     C      | 0.00814 |  0.00614  |    0.00200    |            0.04054             |
|   128    |     T      | 0.00549 |  0.00685  |      nan      |              nan               |
|   129    |     G      | 0.00462 |  0.00517  |      nan      |              nan               |
|   130    |     G      | 0.00539 |  0.00550  |      nan      |              nan               |
|   131    |     T      | 0.00653 |  0.00556  |      nan      |              nan               |
|   132    |     A      | 0.04766 |  0.00632  |    0.04133    |            0.51284             |
|   133    |     A      | 0.12270 |  0.00713  |    0.11556    |            1.43389             |
|   134    |     C      | 0.02103 |  0.00845  |    0.01258    |            0.15603             |
|   135    |     T      | 0.00494 |  0.00646  |      nan      |              nan               |
|   136    |     A      | 0.01638 |  0.00840  |    0.00798    |            0.09899             |
|   137    |     G      | 0.00426 |  0.00352  |      nan      |              nan               |
|   138    |     A      | 0.01413 |  0.00567  |    0.00846    |            0.10495             |
|   139    |     G      | 0.00341 |  0.00384  |      nan      |              nan               |
|   140    |     A      | 0.03118 |  0.00431  |    0.02687    |            0.33340             |
|   141    |     T      | 0.00472 |  0.00526  |      nan      |              nan               |
|   142    |     C      | 0.01129 |  0.00524  |    0.00604    |            0.07498             |
|   143    |     C      | 0.00462 |  0.00427  |    0.00036    |            0.04054             |
|   144    |     C      | 0.00688 |  0.00722  |    -0.00034   |            0.04054             |
|   145    |     T      | 0.00804 |  0.00844  |      nan      |              nan               |
|   146    |     C      | 0.01467 |  0.00524  |    0.00943    |            0.11696             |
|   147    |     A      | 0.04519 |  0.00810  |    0.03709    |            0.46017             |
|   148    |     G      | 0.00327 |  0.00431  |      nan      |              nan               |
|   149    |     A      | 0.01122 |  0.00559  |    0.00563    |            0.06987             |
|   150    |     C      | 0.00369 |  0.00043  |    0.00327    |            0.04054             |
|   151    |     C      | 0.05679 |  0.00052  |    0.05627    |            0.69820             |
|   152    |     C      | 0.09058 |  0.02014  |    0.07045    |            0.87411             |
|   153    |     T      | 0.02166 |  0.03054  |      nan      |              nan               |
|   154    |     T      | 0.01577 |  0.01137  |      nan      |              nan               |
|   155    |     T      | 0.00998 |  0.00755  |      nan      |              nan               |
|   156    |     T      | 0.00929 |  0.00533  |      nan      |              nan               |
|   157    |     A      | 0.08353 |  0.00634  |    0.07720    |            0.95789             |
|   158    |     G      | 0.00289 |  0.00377  |      nan      |              nan               |
|   159    |     T      | 0.00420 |  0.00533  |      nan      |              nan               |
|   160    |     C      | 0.00722 |  0.00335  |    0.00388    |            0.04809             |
|   161    |     A      | 0.04640 |  0.00806  |    0.03834    |            0.47576             |
|   162    |     G      | 0.00613 |  0.00716  |      nan      |              nan               |
|   163    |     T      | 0.00910 |  0.00922  |      nan      |              nan               |
|   164    |     G      | 0.00638 |  0.00676  |      nan      |              nan               |
|   165    |     T      | 0.01555 |  0.00838  |      nan      |              nan               |
|   166    |     G      | 0.00580 |  0.00510  |      nan      |              nan               |
|   167    |     G      | 0.00505 |  0.00458  |      nan      |              nan               |
|   168    |     A      | 0.04854 |  0.01036  |    0.03819    |            0.47379             |
|   169    |     A      | 0.06934 |  0.00885  |    0.06049    |            0.75059             |
|   170    |     A      | 0.04637 |  0.00692  |    0.03946    |            0.48956             |
|   171    |     A      | 0.04369 |  0.00548  |    0.03820    |            0.47403             |
|   172    |     T      | 0.00439 |  0.00406  |      nan      |              nan               |
|   173    |     C      | 0.00654 |  0.00818  |    -0.00164   |            0.04054             |
|   174    |     T      | 0.00459 |  0.00728  |      nan      |              nan               |
|   175    |     C      | 0.00464 |  0.00606  |    -0.00142   |            0.04054             |
|   176    |     T      | 0.00666 |  0.00935  |      nan      |              nan               |
|   177    |     A      | 0.02671 |  0.00677  |    0.01994    |            0.24747             |
|   178    |     G      | 0.00646 |  0.00678  |      nan      |              nan               |
|   179    |     C      | 0.07365 |  0.00593  |    0.06772    |            0.84024             |
|   180    |     A      | 0.05679 |  0.00862  |    0.04817    |            0.59766             |
|   181    |     G      | 0.00937 |  0.01014  |      nan      |              nan               |
|   182    |     T      | 0.01038 |  0.00835  |      nan      |              nan               |
|   183    |     G      | 0.00641 |  0.00616  |      nan      |              nan               |
|   184    |     G      | 0.00591 |  0.00615  |      nan      |              nan               |
|   185    |     C      | 0.04583 |  0.00829  |    0.03754    |            0.46579             |
|   186    |     G      | 0.00804 |  0.00814  |      nan      |              nan               |
|   187    |     C      | 0.00743 |  0.00529  |    0.00213    |            0.04054             |
|   188    |     C      | 0.01284 |  0.00617  |    0.00668    |            0.08285             |
|   189    |     C      | 0.01797 |  0.00768  |    0.01028    |            0.12760             |
|   190    |     G      | 0.00648 |  0.00660  |      nan      |              nan               |
|   191    |     A      | 0.03891 |  0.00729  |    0.03163    |            0.39240             |
|   192    |     A      | 0.06719 |  0.00640  |    0.06079    |            0.75426             |
|   193    |     C      | 0.06993 |  0.00482  |    0.06511    |            0.80793             |
|   194    |     A      | 0.08190 |  0.00696  |    0.07494    |            0.92978             |
|   195    |     G      | 0.00420 |  0.00435  |      nan      |              nan               |
|   196    |     G      | 0.00410 |  0.00394  |      nan      |              nan               |
|   197    |     G      | 0.00329 |  0.00313  |      nan      |              nan               |
|   198    |     A      | 0.05451 |  0.00684  |    0.04767    |            0.59151             |
|   199    |     C      | 0.05167 |  0.01153  |    0.04015    |            0.49813             |
|   200    |     T      | 0.01054 |  0.01007  |      nan      |              nan               |
|   201    |     T      | 0.00944 |  0.00853  |      nan      |              nan               |
|   202    |     G      | 0.00844 |  0.00500  |      nan      |              nan               |
|   203    |     A      | 0.04668 |  0.00656  |    0.04013    |            0.49788             |
|   204    |     A      | 0.06644 |  0.00867  |    0.05776    |            0.71674             |
|   205    |     A      | 0.03795 |  0.00991  |    0.02804    |            0.34785             |
|   206    |     G      | 0.00551 |  0.00732  |      nan      |              nan               |
|   207    |     C      | 0.05764 |  0.00670  |    0.05094    |            0.63201             |
|   208    |     G      | 0.00983 |  0.00657  |      nan      |              nan               |
|   209    |     A      | 0.03950 |  0.00729  |    0.03221    |            0.39969             |
|   210    |     A      | 0.04951 |  0.00937  |    0.04014    |            0.49804             |
|   211    |     A      | 0.05138 |  0.00890  |    0.04247    |            0.52702             |
|   212    |     G      | 0.00715 |  0.00787  |      nan      |              nan               |
|   213    |     T      | 0.00770 |  0.00460  |      nan      |              nan               |
|   214    |     A      | 0.02826 |  0.00510  |    0.02316    |            0.28738             |
|   215    |     A      | 0.06091 |  0.00964  |    0.05127    |            0.63610             |
|   216    |     A      | 0.06617 |  0.00956  |    0.05661    |            0.70243             |
|   217    |     G      | 0.00744 |  0.01010  |      nan      |              nan               |
|   218    |     C      | 0.01199 |  0.00699  |    0.00500    |            0.06201             |
|   219    |     C      | 0.00964 |  0.00473  |    0.00491    |            0.06094             |
|   220    |     A      | 0.02625 |  0.00802  |    0.01823    |            0.22616             |
|   221    |     G      | 0.00539 |  0.00456  |      nan      |              nan               |
|   222    |     A      | 0.03033 |  0.00538  |    0.02495    |            0.30951             |
|   223    |     G      | 0.00556 |  0.00537  |      nan      |              nan               |
|   224    |     G      | 0.00347 |  0.00429  |      nan      |              nan               |
|   225    |     A      | 0.07695 |  0.00821  |    0.06874    |            0.85297             |
|   226    |     G      | 0.00630 |  0.00657  |      nan      |              nan               |
|   227    |     A      | 0.01910 |  0.00139  |    0.01771    |            0.21972             |
|   228    |     T      | 0.00691 |  0.00551  |      nan      |              nan               |
|   229    |     C      | 0.02244 |  0.01107  |    0.01137    |            0.14111             |
|   230    |     T      | 0.00722 |  0.00700  |      nan      |              nan               |
|   231    |     C      | 0.02055 |  0.01101  |    0.00954    |            0.11837             |
|   232    |     T      | 0.00744 |  0.00831  |      nan      |              nan               |
|   233    |     C      | 0.01778 |  0.00418  |    0.01360    |            0.16872             |
|   234    |     G      | 0.00369 |  0.00430  |      nan      |              nan               |
|   235    |     A      | 0.06995 |  0.00833  |    0.06162    |            0.76460             |
|   236    |     C      | 0.04129 |  0.00268  |    0.03861    |            0.47907             |
|   237    |     G      | 0.00686 |  0.00630  |      nan      |              nan               |
|   238    |     C      | 0.04265 |  0.00204  |    0.04061    |            0.50386             |
|   239    |     A      | 0.07004 |  0.00758  |    0.06246    |            0.77503             |
|   240    |     G      | 0.00885 |  0.00957  |      nan      |              nan               |
|   241    |     G      | 0.00467 |  0.00497  |      nan      |              nan               |
|   242    |     A      | 0.08800 |  0.00228  |    0.08572    |            1.06358             |
|   243    |     C      | 0.00700 |  0.00358  |    0.00343    |            0.04256             |
|   244    |     T      | 0.00453 |  0.00406  |      nan      |              nan               |
|   245    |     C      | 0.00897 |  0.00306  |    0.00591    |            0.07329             |
|   246    |     G      | 0.00504 |  0.00423  |      nan      |              nan               |
|   247    |     G      | 0.00941 |  0.00985  |      nan      |              nan               |
|   248    |     C      | 0.00796 |  0.00558  |    0.00238    |            0.04054             |
|   249    |     T      | 0.00483 |  0.00448  |      nan      |              nan               |
|   250    |     T      | 0.00461 |  0.00428  |      nan      |              nan               |
|   251    |     G      | 0.00196 |  0.00127  |      nan      |              nan               |
|   252    |     C      | 0.00636 |  0.00179  |    0.00457    |            0.05670             |
|   253    |     T      | 0.00576 |  0.00643  |      nan      |              nan               |
|   254    |     G      | 0.00202 |  0.00095  |      nan      |              nan               |
|   255    |     A      | 0.04861 |  0.00956  |    0.03905    |            0.48449             |
|   256    |     A      | 0.09075 |  0.00336  |    0.08739    |            1.08434             |
|   257    |     G      | 0.00220 |  0.00137  |      nan      |              nan               |
|   258    |     C      | 0.02271 |  0.00198  |    0.02073    |            0.25722             |
|   259    |     G      | 0.00243 |  0.00161  |      nan      |              nan               |
|   260    |     C      | 0.03279 |  0.00140  |    0.03139    |            0.38947             |
|   261    |     G      | 0.00397 |  0.00274  |      nan      |              nan               |
|   262    |     C      | 0.02180 |  0.00145  |    0.02034    |            0.25241             |
|   263    |     A      | 0.07422 |  0.00686  |    0.06736    |            0.83582             |
|   264    |     C      | 0.01935 |  0.00220  |    0.01715    |            0.21276             |
|   265    |     G      | 0.00588 |  0.00567  |      nan      |              nan               |
|   266    |     G      | 0.00242 |  0.00198  |      nan      |              nan               |
|   267    |     C      | 0.00675 |  0.00140  |    0.00535    |            0.06637             |
|   268    |     A      | 0.01679 |  0.00266  |    0.01413    |            0.17530             |
|   269    |     A      | 0.02570 |  0.00465  |    0.02104    |            0.26111             |
|   270    |     G      | 0.00637 |  0.00263  |      nan      |              nan               |
|   271    |     A      | 0.05163 |  0.00600  |    0.04563    |            0.56621             |
|   272    |     G      | 0.00956 |  0.00886  |      nan      |              nan               |
|   273    |     G      | 0.00642 |  0.00649  |      nan      |              nan               |
|   274    |     C      | 0.02447 |  0.00343  |    0.02103    |            0.26099             |
|   275    |     G      | 0.00266 |  0.00163  |      nan      |              nan               |
|   276    |     A      | 0.03593 |  0.00279  |    0.03315    |            0.41126             |
|   277    |     G      | 0.00994 |  0.00462  |      nan      |              nan               |
|   278    |     G      | 0.00696 |  0.00622  |      nan      |              nan               |
|   279    |     G      | 0.00759 |  0.00793  |      nan      |              nan               |
|   280    |     G      | 0.00747 |  0.00777  |      nan      |              nan               |
|   281    |     C      | 0.04056 |  0.00340  |    0.03716    |            0.46110             |
|   282    |     G      | 0.00748 |  0.00859  |      nan      |              nan               |
|   283    |     G      | 0.00560 |  0.00633  |      nan      |              nan               |
|   284    |     C      | 0.01978 |  0.00623  |    0.01355    |            0.16809             |
|   285    |     G      | 0.00341 |  0.00287  |      nan      |              nan               |
|   286    |     A      | 0.05874 |  0.00664  |    0.05211    |            0.64652             |
|   287    |     C      | 0.04341 |  0.00767  |    0.03574    |            0.44351             |
|   288    |     T      | 0.00975 |  0.01026  |      nan      |              nan               |
|   289    |     G      | 0.00957 |  0.00865  |      nan      |              nan               |
|   290    |     G      | 0.01024 |  0.00644  |      nan      |              nan               |
|   291    |     T      | 0.01255 |  0.00927  |      nan      |              nan               |
|   292    |     G      | 0.00471 |  0.00431  |      nan      |              nan               |
|   293    |     A      | 0.08122 |  0.00969  |    0.07153    |            0.88758             |
|   294    |     G      | 0.00869 |  0.00932  |      nan      |              nan               |
|   295    |     T      | 0.00632 |  0.00558  |      nan      |              nan               |
|   296    |     A      | 0.05524 |  0.00442  |    0.05082    |            0.63057             |
|   297    |     C      | 0.01876 |  0.00681  |    0.01195    |            0.14822             |
|   298    |     G      | 0.00997 |  0.01031  |      nan      |              nan               |
|   299    |     C      | 0.00861 |  0.00365  |    0.00497    |            0.06163             |
|   300    |     C      | 0.03041 |  0.02883  |    0.00158    |            0.04054             |
|   301    |     A      | 0.04493 |  0.02313  |    0.02179    |            0.27043             |
|   302    |     A      | 0.11622 |  0.01252  |    0.10370    |            1.28675             |
|   303    |     A      | 0.01141 |  0.00540  |    0.00600    |            0.07447             |
|   304    |     A      | 0.01746 |  0.00486  |    0.01260    |            0.15635             |
|   305    |     A      | 0.07552 |  0.01671  |    0.05881    |            0.72971             |
|   306    |     T      | 0.01270 |  0.01498  |      nan      |              nan               |
|   307    |     T      | 0.01127 |  0.01007  |      nan      |              nan               |
|   308    |     T      | 0.01017 |  0.01040  |      nan      |              nan               |
|   309    |     T      | 0.01138 |  0.01030  |      nan      |              nan               |
|   310    |     G      | 0.00629 |  0.00473  |      nan      |              nan               |
|   311    |     A      | 0.11157 |  0.00423  |    0.10733    |            1.33177             |
|   312    |     C      | 0.01181 |  0.00557  |    0.00624    |            0.07738             |
|   313    |     T      | 0.00376 |  0.00383  |      nan      |              nan               |
|   314    |     A      | 0.00915 |  0.00688  |    0.00227    |            0.04054             |
|   315    |     G      | 0.00314 |  0.00319  |      nan      |              nan               |
|   316    |     C      | 0.00888 |  0.00428  |    0.00460    |            0.05713             |
|   317    |     G      | 0.00901 |  0.00730  |      nan      |              nan               |
|   318    |     G      | 0.00859 |  0.00507  |      nan      |              nan               |
|   319    |     A      | 0.08137 |  0.00526  |    0.07611    |            0.94433             |
|   320    |     G      | 0.00898 |  0.00746  |      nan      |              nan               |
|   321    |     G      | 0.00446 |  0.00458  |      nan      |              nan               |
|   322    |     C      | 0.00391 |  0.00349  |    0.00042    |            0.04054             |
|   323    |     T      | 0.00351 |  0.00426  |      nan      |              nan               |
|   324    |     A      | 0.01086 |  0.00421  |    0.00665    |            0.08251             |
|   325    |     G      | 0.00300 |  0.00309  |      nan      |              nan               |
|   326    |     A      | 0.08455 |  0.00747  |    0.07708    |            0.95640             |
|   327    |     A      | 0.09585 |  0.00595  |    0.08990    |            1.11548             |
|   328    |     G      | 0.00892 |  0.00738  |      nan      |              nan               |
|   329    |     G      | 0.00465 |  0.00421  |      nan      |              nan               |
|   330    |     A      | 0.07806 |  0.00630  |    0.07176    |            0.89035             |
|   331    |     G      | 0.00403 |  0.00421  |      nan      |              nan               |
|   332    |     A      | 0.04756 |  0.00616  |    0.04140    |            0.51367             |
|   333    |     G      | 0.00444 |  0.00497  |      nan      |              nan               |
|   334    |     A      | 0.03930 |  0.00577  |    0.03354    |            0.41611             |
|   335    |     G      | 0.00534 |  0.00455  |      nan      |              nan               |
|   336    |     A      | 0.07068 |  0.00538  |    0.06531    |            0.81032             |
|   337    |     T      | 0.00727 |  0.00474  |      nan      |              nan               |
|   338    |     G      | 0.00546 |  0.00521  |      nan      |              nan               |
|   339    |     G      | 0.00645 |  0.00648  |      nan      |              nan               |
|   340    |     G      | 0.00633 |  0.00608  |      nan      |              nan               |
|   341    |     T      | 0.00779 |  0.00690  |      nan      |              nan               |
|   342    |     G      | 0.00569 |  0.00606  |      nan      |              nan               |
|   343    |     C      | 0.03795 |  0.00846  |    0.02949    |            0.36596             |
|   344    |     G      | 0.00624 |  0.00656  |      nan      |              nan               |
|   345    |     A      | 0.10999 |  0.00729  |    0.10271    |            1.27436             |
|   346    |     G      | 0.00496 |  0.00490  |      nan      |              nan               |
|   347    |     A      | 0.02767 |  0.00530  |    0.02237    |            0.27755             |
|   348    |     G      | 0.00480 |  0.00549  |      nan      |              nan               |
|   349    |     C      | 0.03626 |  0.00773  |    0.02854    |            0.35406             |
|   350    |     G      | 0.00768 |  0.00646  |      nan      |              nan               |
|   351    |     T      | 0.00972 |  0.00805  |      nan      |              nan               |
|   352    |     C      | 0.04196 |  0.00805  |    0.03391    |            0.42071             |
|   353    |     G      | 0.00878 |  0.00859  |      nan      |              nan               |
|   354    |     G      | 0.00923 |  0.01100  |      nan      |              nan               |
|   355    |     T      | 0.00703 |  0.00588  |      nan      |              nan               |
|   356    |     A      | 0.08667 |  0.00684  |    0.07983    |            0.99047             |
|   357    |     T      | 0.01098 |  0.00965  |      nan      |              nan               |
|   358    |     T      | 0.00756 |  0.00543  |      nan      |              nan               |
|   359    |     A      | 0.05326 |  0.00613  |    0.04713    |            0.58481             |
|   360    |     A      | 0.05987 |  0.00873  |    0.05114    |            0.63454             |
|   361    |     G      | 0.00545 |  0.00542  |      nan      |              nan               |
|   362    |     C      | 0.04047 |  0.00597  |    0.03450    |            0.42810             |
|   363    |     G      | 0.02004 |  0.01398  |      nan      |              nan               |
|   364    |     G      | 0.00886 |  0.00829  |      nan      |              nan               |
|   365    |     G      | 0.00515 |  0.00783  |      nan      |              nan               |
|   366    |     G      | 0.00673 |  0.00821  |      nan      |              nan               |
|   367    |     G      | 0.00462 |  0.00444  |      nan      |              nan               |
|   368    |     A      | 0.07387 |  0.00564  |    0.06823    |            0.84664             |
|   369    |     G      | 0.00876 |  0.00600  |      nan      |              nan               |
|   370    |     A      | 0.05162 |  0.00758  |    0.04404    |            0.54647             |
|   371    |     A      | 0.08515 |  0.00692  |    0.07823    |            0.97073             |
|   372    |     T      | 0.01003 |  0.00828  |      nan      |              nan               |
|   373    |     T      | 0.00708 |  0.00583  |      nan      |              nan               |
|   374    |     A      | 0.05167 |  0.00745  |    0.04422    |            0.54868             |
|   375    |     G      | 0.00863 |  0.00513  |      nan      |              nan               |
|   376    |     A      | 0.07019 |  0.00550  |    0.06469    |            0.80264             |
|   377    |     T      | 0.02280 |  0.00573  |      nan      |              nan               |
|   378    |     A      | 0.02327 |  0.00686  |    0.01641    |            0.20360             |
|   379    |     A      | 0.05950 |  0.00862  |    0.05088    |            0.63130             |
|   380    |     A      | 0.07512 |  0.00576  |    0.06936    |            0.86057             |
|   381    |     T      | 0.01179 |  0.00760  |      nan      |              nan               |
|   382    |     G      | 0.01029 |  0.00681  |      nan      |              nan               |
|   383    |     G      | 0.00600 |  0.00626  |      nan      |              nan               |
|   384    |     G      | 0.05330 |  0.04895  |      nan      |              nan               |
|   385    |     A      | 0.06382 |  0.01699  |    0.04683    |            0.58110             |
|   386    |     A      | 0.11995 |  0.00911  |    0.11084    |            1.37533             |
|   387    |     A      | 0.02561 |  0.00681  |    0.01880    |            0.23327             |
|   388    |     A      | 0.01288 |  0.00662  |    0.00626    |            0.07767             |
|   389    |     A      | 0.01974 |  0.00587  |    0.01388    |            0.17222             |
|   390    |     A      | 0.08278 |  0.00693  |    0.07585    |            0.94117             |
|   391    |     T      | 0.01160 |  0.00793  |      nan      |              nan               |
|   392    |     T      | 0.01082 |  0.00932  |      nan      |              nan               |
|   393    |     C      | 0.06631 |  0.01166  |    0.05465    |            0.67807             |
|   394    |     G      | 0.00873 |  0.00992  |      nan      |              nan               |
|   395    |     G      | 0.00918 |  0.00588  |      nan      |              nan               |
|   396    |     T      | 0.01067 |  0.00871  |      nan      |              nan               |
|   397    |     T      | 0.00759 |  0.00607  |      nan      |              nan               |
|   398    |     A      | 0.02431 |  0.00674  |    0.01757    |            0.21801             |
|   399    |     A      | 0.03073 |  0.00569  |    0.02504    |            0.31066             |
|   400    |     G      | 0.00568 |  0.00505  |      nan      |              nan               |
|   401    |     G      | 0.00670 |  0.00718  |      nan      |              nan               |
|   402    |     C      | 0.01067 |  0.00682  |    0.00386    |            0.04786             |
|   403    |     C      | 0.00699 |  0.00407  |    0.00292    |            0.04054             |
|   404    |     A      | 0.03776 |  0.01279  |    0.02497    |            0.30982             |
|   405    |     G      | 0.02193 |  0.01770  |      nan      |              nan               |
|   406    |     G      | 0.00968 |  0.00944  |      nan      |              nan               |
|   407    |     G      | 0.00504 |  0.00599  |      nan      |              nan               |
|   408    |     G      | 0.00627 |  0.00670  |      nan      |              nan               |
|   409    |     G      | 0.00996 |  0.00617  |      nan      |              nan               |
|   410    |     A      | 0.04390 |  0.00925  |    0.03465    |            0.42999             |
|   411    |     A      | 0.07877 |  0.00842  |    0.07035    |            0.87287             |
|   412    |     A      | 0.04854 |  0.00778  |    0.04075    |            0.50568             |
|   413    |     G      | 0.00960 |  0.00494  |      nan      |              nan               |
|   414    |     A      | 0.04770 |  0.00614  |    0.04156    |            0.51565             |
|   415    |     A      | 0.02659 |  0.00621  |    0.02038    |            0.25285             |
|   416    |     A      | 0.04337 |  0.00496  |    0.03842    |            0.47669             |
|   417    |     C      | 0.07630 |  0.00332  |    0.07298    |            0.90553             |
|   418    |     A      | 0.06257 |  0.00818  |    0.05439    |            0.67480             |
|   419    |     A      | 0.04929 |  0.00780  |    0.04149    |            0.51485             |
|   420    |     T      | 0.05067 |  0.01249  |      nan      |              nan               |
|   421    |     A      | 0.03523 |  0.00442  |    0.03081    |            0.38225             |
|   422    |     T      | 0.00832 |  0.00735  |      nan      |              nan               |
|   423    |     A      | 0.04128 |  0.00571  |    0.03557    |            0.44135             |
|   424    |     A      | 0.03709 |  0.00745  |    0.02964    |            0.36777             |
|   425    |     A      | 0.05019 |  0.00445  |    0.04573    |            0.56745             |
|   426    |     C      | 0.07164 |  0.00383  |    0.06781    |            0.84138             |
|   427    |     T      | 0.01413 |  0.01780  |      nan      |              nan               |
|   428    |     A      | 0.01629 |  0.00768  |    0.00860    |            0.10673             |
|   429    |     A      | 0.06979 |  0.00867  |    0.06112    |            0.75832             |
|   430    |     A      | 0.04966 |  0.00540  |    0.04426    |            0.54918             |
|   431    |     A      | 0.05798 |  0.00695  |    0.05103    |            0.63321             |
|   432    |     C      | 0.07964 |  0.00336  |    0.07628    |            0.94646             |
|   433    |     A      | 0.06830 |  0.00727  |    0.06102    |            0.75719             |
|   434    |     T      | 0.01359 |  0.00692  |      nan      |              nan               |
|   435    |     A      | 0.04745 |  0.00568  |    0.04177    |            0.51825             |
|   436    |     T      | 0.00830 |  0.00688  |      nan      |              nan               |
|   437    |     A      | 0.00000 |  0.00000  |    0.00000    |            0.04054             |
+----------+------------+---------+-----------+---------------+--------------------------------+
