# Supplementary material for: Short- and long-range interactions in the HIV-1 5′ UTR regulate genome dimerization and packaging
Source: Nat Struct Mol Biol. 2022 Mar 28;29(4):306–19. doi: 10.1038/s41594-022-00746-2 (PMC9010304; doi:10.1038/s41594-022-00746-2)
Supplement: Supplementary file 9 — Tables of DMS reactivities. [file 41594_2022_746_MOESM9_ESM.zip › DMS tables/DMS_Table_Mut_3G_DB_Capped_m.txt]

+----------------------------------------------------------------------------------------------+
|                                   DMS: Mut_3G_DB_Capped_m                                    |
+----------+------------+---------+-----------+---------------+--------------------------------+
| Position | Nucleotide | Treated | Untreated | Raw Reactivty | Winsor Normalised Reactivities |
+----------+------------+---------+-----------+---------------+--------------------------------+
|    1     |     G      |   nan   |    nan    |      nan      |              nan               |
|    2     |     G      |   nan   |    nan    |      nan      |              nan               |
|    3     |     T      |   nan   |    nan    |      nan      |              nan               |
|    4     |     C      |   nan   |    nan    |      nan      |              nan               |
|    5     |     T      |   nan   |    nan    |      nan      |              nan               |
|    6     |     C      |   nan   |    nan    |      nan      |              nan               |
|    7     |     T      |   nan   |    nan    |      nan      |              nan               |
|    8     |     C      |   nan   |    nan    |      nan      |              nan               |
|    9     |     T      |   nan   |    nan    |      nan      |              nan               |
|    10    |     G      |   nan   |    nan    |      nan      |              nan               |
|    11    |     G      |   nan   |    nan    |      nan      |              nan               |
|    12    |     T      |   nan   |    nan    |      nan      |              nan               |
|    13    |     T      |   nan   |    nan    |      nan      |              nan               |
|    14    |     A      |   nan   |    nan    |      nan      |              nan               |
|    15    |     G      |   nan   |    nan    |      nan      |              nan               |
|    16    |     A      |   nan   |    nan    |      nan      |              nan               |
|    17    |     C      |   nan   |    nan    |      nan      |              nan               |
|    18    |     C      |   nan   |    nan    |      nan      |              nan               |
|    19    |     A      | 0.00001 |  0.00001  |    0.00000    |            0.02333             |
|    20    |     G      | 0.00414 |  0.00516  |      nan      |              nan               |
|    21    |     A      | 0.06003 |  0.00519  |    0.05483    |            0.58531             |
|    22    |     T      | 0.01016 |  0.00543  |      nan      |              nan               |
|    23    |     C      | 0.15386 |  0.01885  |    0.13501    |            1.44118             |
|    24    |     T      | 0.01361 |  0.01019  |      nan      |              nan               |
|    25    |     G      | 0.00395 |  0.00408  |      nan      |              nan               |
|    26    |     A      | 0.01148 |  0.00504  |    0.00645    |            0.06880             |
|    27    |     G      | 0.00505 |  0.00478  |      nan      |              nan               |
|    28    |     C      | 0.00491 |  0.00356  |    0.00135    |            0.02333             |
|    29    |     C      | 0.01203 |  0.00317  |    0.00886    |            0.09462             |
|    30    |     T      | 0.01837 |  0.00821  |      nan      |              nan               |
|    31    |     G      | 0.01036 |  0.00688  |      nan      |              nan               |
|    32    |     G      | 0.00929 |  0.00631  |      nan      |              nan               |
|    33    |     G      | 0.00528 |  0.00476  |      nan      |              nan               |
|    34    |     A      | 0.11796 |  0.00489  |    0.11307    |            1.20697             |
|    35    |     G      | 0.00733 |  0.00630  |      nan      |              nan               |
|    36    |     C      | 0.00542 |  0.00476  |    0.00066    |            0.02333             |
|    37    |     T      | 0.00623 |  0.00720  |      nan      |              nan               |
|    38    |     C      | 0.00886 |  0.00801  |    0.00085    |            0.02333             |
|    39    |     T      | 0.01061 |  0.01044  |      nan      |              nan               |
|    40    |     C      | 0.00647 |  0.00551  |    0.00096    |            0.02333             |
|    41    |     T      | 0.01015 |  0.01120  |      nan      |              nan               |
|    42    |     G      | 0.00571 |  0.00647  |      nan      |              nan               |
|    43    |     G      | 0.00688 |  0.00700  |      nan      |              nan               |
|    44    |     C      | 0.00684 |  0.00545  |    0.00139    |            0.02333             |
|    45    |     T      | 0.00555 |  0.00684  |      nan      |              nan               |
|    46    |     A      | 0.00774 |  0.00556  |    0.00219    |            0.02333             |
|    47    |     A      | 0.01689 |  0.00653  |    0.01036    |            0.11058             |
|    48    |     C      | 0.00576 |  0.00647  |    -0.00071   |            0.02333             |
|    49    |     T      | 0.00675 |  0.00730  |      nan      |              nan               |
|    50    |     A      | 0.01573 |  0.00585  |    0.00988    |            0.10547             |
|    51    |     G      | 0.00496 |  0.00554  |      nan      |              nan               |
|    52    |     G      | 0.00424 |  0.00398  |      nan      |              nan               |
|    53    |     G      | 0.00400 |  0.00391  |      nan      |              nan               |
|    54    |     A      | 0.01863 |  0.00601  |    0.01262    |            0.13471             |
|    55    |     A      | 0.02343 |  0.00659  |    0.01684    |            0.17973             |
|    56    |     C      | 0.00622 |  0.00511  |    0.00111    |            0.02333             |
|    57    |     C      | 0.00512 |  0.00507  |    0.00005    |            0.02333             |
|    58    |     C      | 0.00530 |  0.00446  |    0.00084    |            0.02333             |
|    59    |     A      | 0.08399 |  0.00761  |    0.07638    |            0.81533             |
|    60    |     C      | 0.08386 |  0.00870  |    0.07516    |            0.80228             |
|    61    |     T      | 0.00907 |  0.00902  |      nan      |              nan               |
|    62    |     G      | 0.00725 |  0.00723  |      nan      |              nan               |
|    63    |     C      | 0.06927 |  0.00968  |    0.05959    |            0.63614             |
|    64    |     T      | 0.00941 |  0.00886  |      nan      |              nan               |
|    65    |     T      | 0.00699 |  0.00544  |      nan      |              nan               |
|    66    |     A      | 0.08362 |  0.00365  |    0.07997    |            0.85364             |
|    67    |     A      | 0.09474 |  0.00637  |    0.08837    |            0.94328             |
|    68    |     G      | 0.00433 |  0.00544  |      nan      |              nan               |
|    69    |     C      | 0.01244 |  0.00363  |    0.00881    |            0.09404             |
|    70    |     C      | 0.01193 |  0.00712  |    0.00481    |            0.05132             |
|    71    |     T      | 0.00541 |  0.00829  |      nan      |              nan               |
|    72    |     C      | 0.01340 |  0.00303  |    0.01037    |            0.11067             |
|    73    |     A      | 0.01192 |  0.00793  |    0.00399    |            0.04261             |
|    74    |     A      | 0.09170 |  0.00629  |    0.08541    |            0.91164             |
|    75    |     T      | 0.02573 |  0.00474  |      nan      |              nan               |
|    76    |     A      | 0.03128 |  0.00543  |    0.02584    |            0.27587             |
|    77    |     A      | 0.07775 |  0.00707  |    0.07068    |            0.75449             |
|    78    |     A      | 0.09280 |  0.00643  |    0.08637    |            0.92195             |
|    79    |     G      | 0.00617 |  0.00670  |      nan      |              nan               |
|    80    |     C      | 0.03248 |  0.00569  |    0.02678    |            0.28590             |
|    81    |     T      | 0.00884 |  0.00952  |      nan      |              nan               |
|    82    |     T      | 0.00825 |  0.00834  |      nan      |              nan               |
|    83    |     G      | 0.00433 |  0.00501  |      nan      |              nan               |
|    84    |     C      | 0.02756 |  0.00789  |    0.01967    |            0.20994             |
|    85    |     C      | 0.02183 |  0.00712  |    0.01471    |            0.15702             |
|    86    |     T      | 0.00846 |  0.00890  |      nan      |              nan               |
|    87    |     T      | 0.00817 |  0.00814  |      nan      |              nan               |
|    88    |     G      | 0.00534 |  0.00494  |      nan      |              nan               |
|    89    |     A      | 0.08462 |  0.00732  |    0.07730    |            0.82510             |
|    90    |     G      | 0.00594 |  0.00683  |      nan      |              nan               |
|    91    |     T      | 0.00799 |  0.00528  |      nan      |              nan               |
|    92    |     G      | 0.00608 |  0.00791  |      nan      |              nan               |
|    93    |     C      | 0.00915 |  0.00580  |    0.00335    |            0.03572             |
|    94    |     T      | 0.00447 |  0.00648  |      nan      |              nan               |
|    95    |     C      | 0.04650 |  0.00503  |    0.04147    |            0.44270             |
|    96    |     A      | 0.04041 |  0.00877  |    0.03164    |            0.33775             |
|    97    |     A      | 0.07356 |  0.00966  |    0.06390    |            0.68209             |
|    98    |     A      | 0.06599 |  0.00665  |    0.05934    |            0.63343             |
|    99    |     G      | 0.00741 |  0.00655  |      nan      |              nan               |
|   100    |     T      | 0.01931 |  0.00494  |      nan      |              nan               |
|   101    |     A      | 0.03518 |  0.00708  |    0.02810    |            0.29994             |
|   102    |     G      | 0.01000 |  0.00692  |      nan      |              nan               |
|   103    |     T      | 0.01460 |  0.00959  |      nan      |              nan               |
|   104    |     G      | 0.01264 |  0.00766  |      nan      |              nan               |
|   105    |     T      | 0.01284 |  0.00906  |      nan      |              nan               |
|   106    |     G      | 0.00817 |  0.00672  |      nan      |              nan               |
|   107    |     T      | 0.01170 |  0.00862  |      nan      |              nan               |
|   108    |     G      | 0.00691 |  0.00549  |      nan      |              nan               |
|   109    |     C      | 0.01466 |  0.00794  |    0.00672    |            0.07169             |
|   110    |     C      | 0.01778 |  0.00659  |    0.01119    |            0.11947             |
|   111    |     C      | 0.03538 |  0.00821  |    0.02718    |            0.29007             |
|   112    |     G      | 0.00974 |  0.00827  |      nan      |              nan               |
|   113    |     T      | 0.00756 |  0.00662  |      nan      |              nan               |
|   114    |     C      | 0.02856 |  0.01160  |    0.01697    |            0.18110             |
|   115    |     T      | 0.01033 |  0.00911  |      nan      |              nan               |
|   116    |     G      | 0.01137 |  0.00675  |      nan      |              nan               |
|   117    |     T      | 0.01418 |  0.01041  |      nan      |              nan               |
|   118    |     T      | 0.00981 |  0.00903  |      nan      |              nan               |
|   119    |     G      | 0.01194 |  0.00831  |      nan      |              nan               |
|   120    |     T      | 0.00935 |  0.00765  |      nan      |              nan               |
|   121    |     G      | 0.00613 |  0.00459  |      nan      |              nan               |
|   122    |     T      | 0.00996 |  0.00841  |      nan      |              nan               |
|   123    |     G      | 0.00348 |  0.00344  |      nan      |              nan               |
|   124    |     A      | 0.13146 |  0.00765  |    0.12381    |            1.32160             |
|   125    |     C      | 0.01269 |  0.00613  |    0.00656    |            0.07001             |
|   126    |     T      | 0.00824 |  0.00843  |      nan      |              nan               |
|   127    |     C      | 0.00787 |  0.00654  |    0.00133    |            0.02333             |
|   128    |     T      | 0.00902 |  0.01062  |      nan      |              nan               |
|   129    |     G      | 0.00695 |  0.00782  |      nan      |              nan               |
|   130    |     G      | 0.00679 |  0.00749  |      nan      |              nan               |
|   131    |     T      | 0.00693 |  0.00610  |      nan      |              nan               |
|   132    |     A      | 0.05599 |  0.00647  |    0.04952    |            0.52858             |
|   133    |     A      | 0.15195 |  0.00745  |    0.14450    |            1.54243             |
|   134    |     C      | 0.02214 |  0.00688  |    0.01526    |            0.16286             |
|   135    |     T      | 0.00548 |  0.00722  |      nan      |              nan               |
|   136    |     A      | 0.01656 |  0.00760  |    0.00896    |            0.09570             |
|   137    |     G      | 0.00474 |  0.00414  |      nan      |              nan               |
|   138    |     A      | 0.01745 |  0.00676  |    0.01069    |            0.11411             |
|   139    |     G      | 0.00409 |  0.00503  |      nan      |              nan               |
|   140    |     A      | 0.04279 |  0.00484  |    0.03794    |            0.40503             |
|   141    |     T      | 0.00526 |  0.00652  |      nan      |              nan               |
|   142    |     C      | 0.01314 |  0.00564  |    0.00750    |            0.08005             |
|   143    |     C      | 0.00518 |  0.00492  |    0.00026    |            0.02333             |
|   144    |     C      | 0.00798 |  0.00784  |    0.00014    |            0.02333             |
|   145    |     T      | 0.00847 |  0.00932  |      nan      |              nan               |
|   146    |     C      | 0.01743 |  0.00515  |    0.01228    |            0.13103             |
|   147    |     A      | 0.05079 |  0.00956  |    0.04123    |            0.44013             |
|   148    |     G      | 0.00339 |  0.00484  |      nan      |              nan               |
|   149    |     A      | 0.01336 |  0.00600  |    0.00736    |            0.07855             |
|   150    |     C      | 0.00556 |  0.00046  |    0.00510    |            0.05440             |
|   151    |     C      | 0.08125 |  0.00058  |    0.08067    |            0.86114             |
|   152    |     C      | 0.10611 |  0.02272  |    0.08339    |            0.89017             |
|   153    |     T      | 0.01904 |  0.02874  |      nan      |              nan               |
|   154    |     T      | 0.01487 |  0.01073  |      nan      |              nan               |
|   155    |     T      | 0.01068 |  0.00760  |      nan      |              nan               |
|   156    |     T      | 0.00924 |  0.00531  |      nan      |              nan               |
|   157    |     A      | 0.09821 |  0.00745  |    0.09076    |            0.96879             |
|   158    |     G      | 0.00204 |  0.00242  |      nan      |              nan               |
|   159    |     T      | 0.00410 |  0.00500  |      nan      |              nan               |
|   160    |     C      | 0.00767 |  0.00225  |    0.00542    |            0.05785             |
|   161    |     A      | 0.05727 |  0.00935  |    0.04792    |            0.51152             |
|   162    |     G      | 0.00557 |  0.00656  |      nan      |              nan               |
|   163    |     T      | 0.00924 |  0.00997  |      nan      |              nan               |
|   164    |     G      | 0.00593 |  0.00641  |      nan      |              nan               |
|   165    |     T      | 0.01572 |  0.00868  |      nan      |              nan               |
|   166    |     G      | 0.00591 |  0.00432  |      nan      |              nan               |
|   167    |     G      | 0.00541 |  0.00486  |      nan      |              nan               |
|   168    |     A      | 0.05704 |  0.01148  |    0.04557    |            0.48638             |
|   169    |     A      | 0.08098 |  0.00944  |    0.07154    |            0.76366             |
|   170    |     A      | 0.05740 |  0.00765  |    0.04975    |            0.53100             |
|   171    |     A      | 0.04829 |  0.00668  |    0.04162    |            0.44423             |
|   172    |     T      | 0.00569 |  0.00520  |      nan      |              nan               |
|   173    |     C      | 0.00473 |  0.00551  |    -0.00078   |            0.02333             |
|   174    |     T      | 0.00367 |  0.00563  |      nan      |              nan               |
|   175    |     C      | 0.00361 |  0.00440  |    -0.00079   |            0.02333             |
|   176    |     T      | 0.00650 |  0.00853  |      nan      |              nan               |
|   177    |     A      | 0.02806 |  0.00732  |    0.02074    |            0.22141             |
|   178    |     G      | 0.00705 |  0.00752  |      nan      |              nan               |
|   179    |     C      | 0.09466 |  0.00443  |    0.09023    |            0.96318             |
|   180    |     A      | 0.06892 |  0.00875  |    0.06017    |            0.64228             |
|   181    |     G      | 0.00748 |  0.00644  |      nan      |              nan               |
|   182    |     T      | 0.01126 |  0.00874  |      nan      |              nan               |
|   183    |     G      | 0.00708 |  0.00591  |      nan      |              nan               |
|   184    |     G      | 0.00626 |  0.00669  |      nan      |              nan               |
|   185    |     C      | 0.05525 |  0.00692  |    0.04833    |            0.51590             |
|   186    |     G      | 0.00783 |  0.00822  |      nan      |              nan               |
|   187    |     C      | 0.00668 |  0.00542  |    0.00126    |            0.02333             |
|   188    |     C      | 0.01201 |  0.00682  |    0.00519    |            0.05538             |
|   189    |     C      | 0.01535 |  0.00790  |    0.00745    |            0.07956             |
|   190    |     G      | 0.00624 |  0.00793  |      nan      |              nan               |
|   191    |     A      | 0.04616 |  0.00741  |    0.03875    |            0.41362             |
|   192    |     A      | 0.09051 |  0.00904  |    0.08148    |            0.86971             |
|   193    |     C      | 0.09285 |  0.00397  |    0.08888    |            0.94872             |
|   194    |     A      | 0.11573 |  0.00855  |    0.10718    |            1.14410             |
|   195    |     G      | 0.00675 |  0.00720  |      nan      |              nan               |
|   196    |     G      | 0.00614 |  0.00643  |      nan      |              nan               |
|   197    |     G      | 0.00430 |  0.00500  |      nan      |              nan               |
|   198    |     A      | 0.06150 |  0.00753  |    0.05397    |            0.57610             |
|   199    |     C      | 0.05229 |  0.00932  |    0.04297    |            0.45870             |
|   200    |     T      | 0.01095 |  0.01009  |      nan      |              nan               |
|   201    |     T      | 0.00977 |  0.00909  |      nan      |              nan               |
|   202    |     G      | 0.00835 |  0.00426  |      nan      |              nan               |
|   203    |     A      | 0.05837 |  0.00943  |    0.04893    |            0.52232             |
|   204    |     A      | 0.07502 |  0.00908  |    0.06594    |            0.70386             |
|   205    |     A      | 0.03812 |  0.00872  |    0.02940    |            0.31381             |
|   206    |     G      | 0.00298 |  0.00334  |      nan      |              nan               |
|   207    |     C      | 0.04537 |  0.00440  |    0.04096    |            0.43723             |
|   208    |     G      | 0.00854 |  0.00515  |      nan      |              nan               |
|   209    |     A      | 0.05413 |  0.01079  |    0.04335    |            0.46270             |
|   210    |     A      | 0.06200 |  0.00923  |    0.05277    |            0.56329             |
|   211    |     A      | 0.04747 |  0.00785  |    0.03961    |            0.42283             |
|   212    |     G      | 0.00402 |  0.00357  |      nan      |              nan               |
|   213    |     T      | 0.00721 |  0.00455  |      nan      |              nan               |
|   214    |     A      | 0.03258 |  0.00806  |    0.02452    |            0.26173             |
|   215    |     A      | 0.05571 |  0.00716  |    0.04855    |            0.51826             |
|   216    |     A      | 0.06349 |  0.00658  |    0.05691    |            0.60748             |
|   217    |     G      | 0.00347 |  0.00376  |      nan      |              nan               |
|   218    |     C      | 0.00566 |  0.00385  |    0.00181    |            0.02333             |
|   219    |     C      | 0.00773 |  0.00464  |    0.00309    |            0.03299             |
|   220    |     A      | 0.04147 |  0.01094  |    0.03053    |            0.32591             |
|   221    |     G      | 0.00702 |  0.00510  |      nan      |              nan               |
|   222    |     A      | 0.02818 |  0.00538  |    0.02281    |            0.24344             |
|   223    |     G      | 0.00752 |  0.00719  |      nan      |              nan               |
|   224    |     G      | 0.00237 |  0.00280  |      nan      |              nan               |
|   225    |     A      | 0.08208 |  0.00658  |    0.07551    |            0.80596             |
|   226    |     G      | 0.00469 |  0.00375  |      nan      |              nan               |
|   227    |     A      | 0.03432 |  0.00385  |    0.03047    |            0.32529             |
|   228    |     T      | 0.00743 |  0.00553  |      nan      |              nan               |
|   229    |     C      | 0.04442 |  0.01375  |    0.03067    |            0.32735             |
|   230    |     T      | 0.00941 |  0.00893  |      nan      |              nan               |
|   231    |     C      | 0.03326 |  0.01400  |    0.01927    |            0.20566             |
|   232    |     T      | 0.00751 |  0.00922  |      nan      |              nan               |
|   233    |     C      | 0.04452 |  0.01299  |    0.03153    |            0.33656             |
|   234    |     G      | 0.00486 |  0.00620  |      nan      |              nan               |
|   235    |     A      | 0.06514 |  0.00511  |    0.06003    |            0.64075             |
|   236    |     C      | 0.06000 |  0.00979  |    0.05021    |            0.53595             |
|   237    |     G      | 0.01051 |  0.01065  |      nan      |              nan               |
|   238    |     C      | 0.08307 |  0.00766  |    0.07541    |            0.80493             |
|   239    |     A      | 0.06323 |  0.00911  |    0.05411    |            0.57761             |
|   240    |     G      | 0.00596 |  0.00667  |      nan      |              nan               |
|   241    |     G      | 0.00321 |  0.00347  |      nan      |              nan               |
|   242    |     A      | 0.09020 |  0.00867  |    0.08153    |            0.87023             |
|   243    |     C      | 0.01296 |  0.00768  |    0.00528    |            0.05637             |
|   244    |     T      | 0.00760 |  0.00802  |      nan      |              nan               |
|   245    |     C      | 0.03816 |  0.00887  |    0.02929    |            0.31260             |
|   246    |     G      | 0.00925 |  0.00889  |      nan      |              nan               |
|   247    |     G      | 0.00454 |  0.00429  |      nan      |              nan               |
|   248    |     C      | 0.01251 |  0.00741  |    0.00509    |            0.05438             |
|   249    |     T      | 0.01515 |  0.01480  |      nan      |              nan               |
|   250    |     T      | 0.01308 |  0.01345  |      nan      |              nan               |
|   251    |     G      | 0.01245 |  0.01272  |      nan      |              nan               |
|   252    |     C      | 0.03708 |  0.01235  |    0.02473    |            0.26399             |
|   253    |     T      | 0.00984 |  0.01149  |      nan      |              nan               |
|   254    |     G      | 0.00739 |  0.00670  |      nan      |              nan               |
|   255    |     A      | 0.05068 |  0.00586  |    0.04482    |            0.47841             |
|   256    |     A      | 0.08698 |  0.01027  |    0.07670    |            0.81877             |
|   257    |     G      | 0.01083 |  0.01190  |      nan      |              nan               |
|   258    |     C      | 0.04420 |  0.01368  |    0.03052    |            0.32582             |
|   259    |     G      | 0.01280 |  0.01403  |      nan      |              nan               |
|   260    |     C      | 0.05481 |  0.01244  |    0.04237    |            0.45223             |
|   261    |     G      | 0.01977 |  0.02101  |      nan      |              nan               |
|   262    |     C      | 0.04307 |  0.00879  |    0.03428    |            0.36596             |
|   263    |     A      | 0.02793 |  0.00798  |    0.01994    |            0.21289             |
|   264    |     C      | 0.05369 |  0.01196  |    0.04173    |            0.44546             |
|   265    |     G      | 0.00884 |  0.00986  |      nan      |              nan               |
|   266    |     G      | 0.01349 |  0.01572  |      nan      |              nan               |
|   267    |     C      | 0.02124 |  0.00818  |    0.01306    |            0.13945             |
|   268    |     A      | 0.03906 |  0.01458  |    0.02448    |            0.26125             |
|   269    |     A      | 0.05950 |  0.01467  |    0.04483    |            0.47855             |
|   270    |     G      | 0.00871 |  0.00556  |      nan      |              nan               |
|   271    |     A      | 0.05113 |  0.00545  |    0.04568    |            0.48761             |
|   272    |     G      | 0.00623 |  0.00631  |      nan      |              nan               |
|   273    |     G      | 0.00448 |  0.00491  |      nan      |              nan               |
|   274    |     C      | 0.07403 |  0.00740  |    0.06663    |            0.71123             |
|   275    |     G      | 0.01054 |  0.01031  |      nan      |              nan               |
|   276    |     A      | 0.11517 |  0.01322  |    0.10195    |            1.08830             |
|   277    |     G      | 0.01838 |  0.01381  |      nan      |              nan               |
|   278    |     G      | 0.00676 |  0.00598  |      nan      |              nan               |
|   279    |     G      | 0.00652 |  0.00669  |      nan      |              nan               |
|   280    |     G      | 0.00527 |  0.00601  |      nan      |              nan               |
|   281    |     C      | 0.03842 |  0.00421  |    0.03421    |            0.36520             |
|   282    |     G      | 0.00787 |  0.00832  |      nan      |              nan               |
|   283    |     G      | 0.00420 |  0.00455  |      nan      |              nan               |
|   284    |     C      | 0.02901 |  0.00809  |    0.02091    |            0.22323             |
|   285    |     G      | 0.00685 |  0.00596  |      nan      |              nan               |
|   286    |     A      | 0.05429 |  0.00595  |    0.04834    |            0.51604             |
|   287    |     C      | 0.03542 |  0.00496  |    0.03046    |            0.32513             |
|   288    |     T      | 0.00917 |  0.00947  |      nan      |              nan               |
|   289    |     G      | 0.01173 |  0.01040  |      nan      |              nan               |
|   290    |     G      | 0.01271 |  0.00671  |      nan      |              nan               |
|   291    |     T      | 0.01110 |  0.00677  |      nan      |              nan               |
|   292    |     G      | 0.00499 |  0.00450  |      nan      |              nan               |
|   293    |     A      | 0.07110 |  0.00769  |    0.06341    |            0.67684             |
|   294    |     G      | 0.00565 |  0.00551  |      nan      |              nan               |
|   295    |     T      | 0.00494 |  0.00407  |      nan      |              nan               |
|   296    |     A      | 0.06110 |  0.00642  |    0.05469    |            0.58376             |
|   297    |     C      | 0.01958 |  0.00604  |    0.01355    |            0.14462             |
|   298    |     G      | 0.00744 |  0.00700  |      nan      |              nan               |
|   299    |     C      | 0.01607 |  0.00320  |    0.01287    |            0.13739             |
|   300    |     C      | 0.03814 |  0.02808  |    0.01006    |            0.10739             |
|   301    |     A      | 0.05058 |  0.02675  |    0.02383    |            0.25433             |
|   302    |     A      | 0.12756 |  0.01129  |    0.11627    |            1.24109             |
|   303    |     A      | 0.01248 |  0.00567  |    0.00681    |            0.07268             |
|   304    |     A      | 0.01873 |  0.00512  |    0.01361    |            0.14522             |
|   305    |     A      | 0.08429 |  0.01564  |    0.06865    |            0.73284             |
|   306    |     T      | 0.01263 |  0.01600  |      nan      |              nan               |
|   307    |     T      | 0.01080 |  0.00988  |      nan      |              nan               |
|   308    |     T      | 0.00998 |  0.00984  |      nan      |              nan               |
|   309    |     T      | 0.01104 |  0.01062  |      nan      |              nan               |
|   310    |     G      | 0.00700 |  0.00458  |      nan      |              nan               |
|   311    |     A      | 0.11984 |  0.00630  |    0.11353    |            1.21190             |
|   312    |     C      | 0.01844 |  0.00702  |    0.01142    |            0.12191             |
|   313    |     T      | 0.00855 |  0.00845  |      nan      |              nan               |
|   314    |     A      | 0.00978 |  0.00654  |    0.00324    |            0.03458             |
|   315    |     G      | 0.00468 |  0.00510  |      nan      |              nan               |
|   316    |     C      | 0.01522 |  0.00552  |    0.00970    |            0.10356             |
|   317    |     G      | 0.01057 |  0.00847  |      nan      |              nan               |
|   318    |     G      | 0.00770 |  0.00471  |      nan      |              nan               |
|   319    |     A      | 0.08405 |  0.00663  |    0.07742    |            0.82638             |
|   320    |     G      | 0.00859 |  0.00688  |      nan      |              nan               |
|   321    |     G      | 0.00577 |  0.00640  |      nan      |              nan               |
|   322    |     C      | 0.00590 |  0.00524  |    0.00066    |            0.02333             |
|   323    |     T      | 0.00460 |  0.00615  |      nan      |              nan               |
|   324    |     A      | 0.02514 |  0.00942  |    0.01572    |            0.16777             |
|   325    |     G      | 0.00461 |  0.00500  |      nan      |              nan               |
|   326    |     A      | 0.09370 |  0.00734  |    0.08636    |            0.92181             |
|   327    |     A      | 0.10199 |  0.00739  |    0.09460    |            1.00979             |
|   328    |     G      | 0.00899 |  0.00671  |      nan      |              nan               |
|   329    |     G      | 0.00498 |  0.00422  |      nan      |              nan               |
|   330    |     A      | 0.09820 |  0.00807  |    0.09012    |            0.96198             |
|   331    |     G      | 0.00413 |  0.00447  |      nan      |              nan               |
|   332    |     A      | 0.06747 |  0.00751  |    0.05996    |            0.64005             |
|   333    |     G      | 0.00389 |  0.00467  |      nan      |              nan               |
|   334    |     A      | 0.05382 |  0.00702  |    0.04680    |            0.49953             |
|   335    |     G      | 0.00484 |  0.00523  |      nan      |              nan               |
|   336    |     A      | 0.06545 |  0.00612  |    0.05933    |            0.63329             |
|   337    |     T      | 0.00788 |  0.00582  |      nan      |              nan               |
|   338    |     G      | 0.00647 |  0.00679  |      nan      |              nan               |
|   339    |     G      | 0.00610 |  0.00843  |      nan      |              nan               |
|   340    |     G      | 0.00624 |  0.00741  |      nan      |              nan               |
|   341    |     T      | 0.00867 |  0.00954  |      nan      |              nan               |
|   342    |     G      | 0.00527 |  0.00563  |      nan      |              nan               |
|   343    |     C      | 0.07529 |  0.00928  |    0.06601    |            0.70465             |
|   344    |     G      | 0.00581 |  0.00606  |      nan      |              nan               |
|   345    |     A      | 0.12690 |  0.00823  |    0.11868    |            1.26680             |
|   346    |     G      | 0.00550 |  0.00504  |      nan      |              nan               |
|   347    |     A      | 0.02432 |  0.00483  |    0.01948    |            0.20798             |
|   348    |     G      | 0.00386 |  0.00487  |      nan      |              nan               |
|   349    |     C      | 0.03357 |  0.00767  |    0.02590    |            0.27648             |
|   350    |     G      | 0.00765 |  0.00765  |      nan      |              nan               |
|   351    |     T      | 0.01084 |  0.00916  |      nan      |              nan               |
|   352    |     C      | 0.04325 |  0.00818  |    0.03507    |            0.37434             |
|   353    |     G      | 0.01084 |  0.01073  |      nan      |              nan               |
|   354    |     G      | 0.00698 |  0.01017  |      nan      |              nan               |
|   355    |     T      | 0.00558 |  0.00586  |      nan      |              nan               |
|   356    |     A      | 0.08525 |  0.00642  |    0.07883    |            0.84147             |
|   357    |     T      | 0.00906 |  0.00903  |      nan      |              nan               |
|   358    |     T      | 0.00613 |  0.00506  |      nan      |              nan               |
|   359    |     A      | 0.05788 |  0.00624  |    0.05165    |            0.55129             |
|   360    |     A      | 0.05850 |  0.00760  |    0.05090    |            0.54334             |
|   361    |     G      | 0.00560 |  0.00583  |      nan      |              nan               |
|   362    |     C      | 0.05666 |  0.00717  |    0.04948    |            0.52819             |
|   363    |     G      | 0.02709 |  0.01695  |      nan      |              nan               |
|   364    |     G      | 0.00972 |  0.00803  |      nan      |              nan               |
|   365    |     G      | 0.00620 |  0.01032  |      nan      |              nan               |
|   366    |     G      | 0.00756 |  0.00948  |      nan      |              nan               |
|   367    |     G      | 0.00576 |  0.00560  |      nan      |              nan               |
|   368    |     A      | 0.09732 |  0.00720  |    0.09012    |            0.96195             |
|   369    |     G      | 0.01102 |  0.00663  |      nan      |              nan               |
|   370    |     A      | 0.06021 |  0.00779  |    0.05242    |            0.55956             |
|   371    |     A      | 0.09707 |  0.00614  |    0.09093    |            0.97063             |
|   372    |     T      | 0.00943 |  0.00775  |      nan      |              nan               |
|   373    |     T      | 0.00596 |  0.00566  |      nan      |              nan               |
|   374    |     A      | 0.05288 |  0.00821  |    0.04467    |            0.47682             |
|   375    |     G      | 0.00845 |  0.00510  |      nan      |              nan               |
|   376    |     A      | 0.07660 |  0.00570  |    0.07090    |            0.75684             |
|   377    |     T      | 0.02323 |  0.00536  |      nan      |              nan               |
|   378    |     A      | 0.02978 |  0.00744  |    0.02234    |            0.23845             |
|   379    |     A      | 0.06457 |  0.00827  |    0.05631    |            0.60106             |
|   380    |     A      | 0.08600 |  0.00613  |    0.07986    |            0.85248             |
|   381    |     T      | 0.01143 |  0.00724  |      nan      |              nan               |
|   382    |     G      | 0.01134 |  0.00778  |      nan      |              nan               |
|   383    |     G      | 0.00701 |  0.00752  |      nan      |              nan               |
|   384    |     G      | 0.05134 |  0.04859  |      nan      |              nan               |
|   385    |     A      | 0.06928 |  0.01757  |    0.05171    |            0.55197             |
|   386    |     A      | 0.14061 |  0.01002  |    0.13058    |            1.39390             |
|   387    |     A      | 0.02959 |  0.00740  |    0.02219    |            0.23688             |
|   388    |     A      | 0.01384 |  0.00672  |    0.00712    |            0.07604             |
|   389    |     A      | 0.01983 |  0.00598  |    0.01385    |            0.14785             |
|   390    |     A      | 0.09764 |  0.00705  |    0.09060    |            0.96705             |
|   391    |     T      | 0.01214 |  0.00816  |      nan      |              nan               |
|   392    |     T      | 0.01030 |  0.00995  |      nan      |              nan               |
|   393    |     C      | 0.06952 |  0.01106  |    0.05846    |            0.62403             |
|   394    |     G      | 0.01024 |  0.01041  |      nan      |              nan               |
|   395    |     G      | 0.00998 |  0.00542  |      nan      |              nan               |
|   396    |     T      | 0.01191 |  0.00859  |      nan      |              nan               |
|   397    |     T      | 0.00826 |  0.00570  |      nan      |              nan               |
|   398    |     A      | 0.02025 |  0.00668  |    0.01357    |            0.14488             |
|   399    |     A      | 0.02070 |  0.00592  |    0.01478    |            0.15773             |
|   400    |     G      | 0.00474 |  0.00474  |      nan      |              nan               |
|   401    |     G      | 0.00526 |  0.00631  |      nan      |              nan               |
|   402    |     C      | 0.00668 |  0.00569  |    0.00099    |            0.02333             |
|   403    |     C      | 0.00472 |  0.00362  |    0.00110    |            0.02333             |
|   404    |     A      | 0.02927 |  0.01256  |    0.01671    |            0.17840             |
|   405    |     G      | 0.02119 |  0.01569  |      nan      |              nan               |
|   406    |     G      | 0.00651 |  0.00805  |      nan      |              nan               |
|   407    |     G      | 0.00521 |  0.00658  |      nan      |              nan               |
|   408    |     G      | 0.00602 |  0.00678  |      nan      |              nan               |
|   409    |     G      | 0.01056 |  0.00623  |      nan      |              nan               |
|   410    |     A      | 0.05450 |  0.00972  |    0.04479    |            0.47806             |
|   411    |     A      | 0.09740 |  0.00878  |    0.08861    |            0.94588             |
|   412    |     A      | 0.05860 |  0.00865  |    0.04994    |            0.53312             |
|   413    |     G      | 0.00967 |  0.00485  |      nan      |              nan               |
|   414    |     A      | 0.05102 |  0.00643  |    0.04460    |            0.47602             |
|   415    |     A      | 0.02717 |  0.00737  |    0.01980    |            0.21133             |
|   416    |     A      | 0.04897 |  0.00672  |    0.04226    |            0.45105             |
|   417    |     C      | 0.08483 |  0.00422  |    0.08061    |            0.86043             |
|   418    |     A      | 0.07297 |  0.00971  |    0.06326    |            0.67529             |
|   419    |     A      | 0.05531 |  0.00813  |    0.04718    |            0.50365             |
|   420    |     T      | 0.05619 |  0.01229  |      nan      |              nan               |
|   421    |     A      | 0.04036 |  0.00446  |    0.03590    |            0.38320             |
|   422    |     T      | 0.00769 |  0.00718  |      nan      |              nan               |
|   423    |     A      | 0.04558 |  0.00629  |    0.03929    |            0.41940             |
|   424    |     A      | 0.03897 |  0.00755  |    0.03142    |            0.33537             |
|   425    |     A      | 0.05346 |  0.00468  |    0.04878    |            0.52068             |
|   426    |     C      | 0.07769 |  0.00400  |    0.07369    |            0.78655             |
|   427    |     T      | 0.01332 |  0.01684  |      nan      |              nan               |
|   428    |     A      | 0.01891 |  0.00807  |    0.01084    |            0.11570             |
|   429    |     A      | 0.07984 |  0.00863  |    0.07121    |            0.76009             |
|   430    |     A      | 0.05679 |  0.00542  |    0.05138    |            0.54839             |
|   431    |     A      | 0.06376 |  0.00701  |    0.05675    |            0.60578             |
|   432    |     C      | 0.09379 |  0.00356  |    0.09023    |            0.96312             |
|   433    |     A      | 0.08133 |  0.00767  |    0.07366    |            0.78626             |
|   434    |     T      | 0.01370 |  0.00654  |      nan      |              nan               |
|   435    |     A      | 0.05475 |  0.00588  |    0.04888    |            0.52172             |
|   436    |     T      | 0.00729 |  0.00637  |      nan      |              nan               |
|   437    |     A      | 0.00000 |  0.00000  |    0.00000    |            0.02333             |
+----------+------------+---------+-----------+---------------+--------------------------------+
