# Supplementary material for: Short- and long-range interactions in the HIV-1 5′ UTR regulate genome dimerization and packaging
Source: Nat Struct Mol Biol. 2022 Mar 28;29(4):306–19. doi: 10.1038/s41594-022-00746-2 (PMC9010304; doi:10.1038/s41594-022-00746-2)
Supplement: Supplementary file 9 — Tables of DMS reactivities. [file 41594_2022_746_MOESM9_ESM.zip › DMS tables/DMS_Table_Mut_2G_MB_Capped_m.txt]

+----------------------------------------------------------------------------------------------+
|                                   DMS: Mut_2G_MB_Capped_m                                    |
+----------+------------+---------+-----------+---------------+--------------------------------+
| Position | Nucleotide | Treated | Untreated | Raw Reactivty | Winsor Normalised Reactivities |
+----------+------------+---------+-----------+---------------+--------------------------------+
|    1     |     G      |   nan   |    nan    |      nan      |              nan               |
|    2     |     G      |   nan   |    nan    |      nan      |              nan               |
|    3     |     T      |   nan   |    nan    |      nan      |              nan               |
|    4     |     C      |   nan   |    nan    |      nan      |              nan               |
|    5     |     T      |   nan   |    nan    |      nan      |              nan               |
|    6     |     C      |   nan   |    nan    |      nan      |              nan               |
|    7     |     T      |   nan   |    nan    |      nan      |              nan               |
|    8     |     C      |   nan   |    nan    |      nan      |              nan               |
|    9     |     T      |   nan   |    nan    |      nan      |              nan               |
|    10    |     G      |   nan   |    nan    |      nan      |              nan               |
|    11    |     G      |   nan   |    nan    |      nan      |              nan               |
|    12    |     T      |   nan   |    nan    |      nan      |              nan               |
|    13    |     T      |   nan   |    nan    |      nan      |              nan               |
|    14    |     A      |   nan   |    nan    |      nan      |              nan               |
|    15    |     G      |   nan   |    nan    |      nan      |              nan               |
|    16    |     A      |   nan   |    nan    |      nan      |              nan               |
|    17    |     C      |   nan   |    nan    |      nan      |              nan               |
|    18    |     C      |   nan   |    nan    |      nan      |              nan               |
|    19    |     A      | 0.00001 |  0.00001  |    0.00000    |            0.02774             |
|    20    |     G      | 0.00368 |  0.00417  |      nan      |              nan               |
|    21    |     A      | 0.05228 |  0.00482  |    0.04746    |            0.52083             |
|    22    |     T      | 0.00962 |  0.00527  |      nan      |              nan               |
|    23    |     C      | 0.13953 |  0.01893  |    0.12060    |            1.32343             |
|    24    |     T      | 0.01288 |  0.00975  |      nan      |              nan               |
|    25    |     G      | 0.00359 |  0.00373  |      nan      |              nan               |
|    26    |     A      | 0.01297 |  0.00478  |    0.00819    |            0.08985             |
|    27    |     G      | 0.00406 |  0.00395  |      nan      |              nan               |
|    28    |     C      | 0.00565 |  0.00312  |    0.00253    |            0.02774             |
|    29    |     C      | 0.01329 |  0.00403  |    0.00926    |            0.10161             |
|    30    |     T      | 0.01741 |  0.00830  |      nan      |              nan               |
|    31    |     G      | 0.01106 |  0.00709  |      nan      |              nan               |
|    32    |     G      | 0.01035 |  0.00571  |      nan      |              nan               |
|    33    |     G      | 0.00508 |  0.00472  |      nan      |              nan               |
|    34    |     A      | 0.10635 |  0.00505  |    0.10129    |            1.11160             |
|    35    |     G      | 0.00594 |  0.00547  |      nan      |              nan               |
|    36    |     C      | 0.00617 |  0.00403  |    0.00214    |            0.02774             |
|    37    |     T      | 0.00593 |  0.00617  |      nan      |              nan               |
|    38    |     C      | 0.00855 |  0.00817  |    0.00038    |            0.02774             |
|    39    |     T      | 0.01052 |  0.00971  |      nan      |              nan               |
|    40    |     C      | 0.00580 |  0.00545  |    0.00034    |            0.02774             |
|    41    |     T      | 0.00691 |  0.00834  |      nan      |              nan               |
|    42    |     G      | 0.00388 |  0.00549  |      nan      |              nan               |
|    43    |     G      | 0.00611 |  0.00658  |      nan      |              nan               |
|    44    |     C      | 0.00669 |  0.00489  |    0.00180    |            0.02774             |
|    45    |     T      | 0.00405 |  0.00541  |      nan      |              nan               |
|    46    |     A      | 0.00766 |  0.00429  |    0.00337    |            0.03695             |
|    47    |     A      | 0.01835 |  0.00554  |    0.01281    |            0.14062             |
|    48    |     C      | 0.00937 |  0.00688  |    0.00249    |            0.02774             |
|    49    |     T      | 0.00612 |  0.00711  |      nan      |              nan               |
|    50    |     A      | 0.01767 |  0.00553  |    0.01214    |            0.13326             |
|    51    |     G      | 0.00461 |  0.00540  |      nan      |              nan               |
|    52    |     G      | 0.00329 |  0.00406  |      nan      |              nan               |
|    53    |     G      | 0.00329 |  0.00398  |      nan      |              nan               |
|    54    |     A      | 0.01918 |  0.00618  |    0.01300    |            0.14268             |
|    55    |     A      | 0.02998 |  0.00656  |    0.02343    |            0.25707             |
|    56    |     C      | 0.00914 |  0.00554  |    0.00360    |            0.03954             |
|    57    |     C      | 0.00914 |  0.00738  |    0.00176    |            0.02774             |
|    58    |     C      | 0.09409 |  0.00493  |    0.08916    |            0.97845             |
|    59    |     A      | 0.05321 |  0.00790  |    0.04531    |            0.49725             |
|    60    |     C      | 0.04067 |  0.00608  |    0.03459    |            0.37954             |
|    61    |     T      | 0.00759 |  0.00886  |      nan      |              nan               |
|    62    |     G      | 0.00732 |  0.00767  |      nan      |              nan               |
|    63    |     C      | 0.03171 |  0.00903  |    0.02267    |            0.24882             |
|    64    |     T      | 0.00797 |  0.00973  |      nan      |              nan               |
|    65    |     T      | 0.00526 |  0.00553  |      nan      |              nan               |
|    66    |     A      | 0.09587 |  0.00394  |    0.09193    |            1.00883             |
|    67    |     A      | 0.07340 |  0.00651  |    0.06688    |            0.73398             |
|    68    |     G      | 0.00439 |  0.00548  |      nan      |              nan               |
|    69    |     C      | 0.00636 |  0.00418  |    0.00218    |            0.02774             |
|    70    |     C      | 0.00712 |  0.00675  |    0.00036    |            0.02774             |
|    71    |     T      | 0.00555 |  0.00842  |      nan      |              nan               |
|    72    |     C      | 0.01082 |  0.00332  |    0.00750    |            0.08235             |
|    73    |     A      | 0.01063 |  0.00778  |    0.00285    |            0.03128             |
|    74    |     A      | 0.07594 |  0.00636  |    0.06958    |            0.76354             |
|    75    |     T      | 0.02257 |  0.00470  |      nan      |              nan               |
|    76    |     A      | 0.02850 |  0.00538  |    0.02312    |            0.25369             |
|    77    |     A      | 0.07799 |  0.00712  |    0.07087    |            0.77771             |
|    78    |     A      | 0.07297 |  0.00639  |    0.06658    |            0.73063             |
|    79    |     G      | 0.00664 |  0.00726  |      nan      |              nan               |
|    80    |     C      | 0.04174 |  0.00633  |    0.03541    |            0.38864             |
|    81    |     T      | 0.00998 |  0.00914  |      nan      |              nan               |
|    82    |     T      | 0.00936 |  0.00934  |      nan      |              nan               |
|    83    |     G      | 0.00553 |  0.00588  |      nan      |              nan               |
|    84    |     C      | 0.05495 |  0.01028  |    0.04467    |            0.49020             |
|    85    |     C      | 0.03806 |  0.00984  |    0.02822    |            0.30968             |
|    86    |     T      | 0.00815 |  0.00931  |      nan      |              nan               |
|    87    |     T      | 0.00790 |  0.00899  |      nan      |              nan               |
|    88    |     G      | 0.00506 |  0.00515  |      nan      |              nan               |
|    89    |     A      | 0.05255 |  0.00766  |    0.04489    |            0.49263             |
|    90    |     G      | 0.00656 |  0.00804  |      nan      |              nan               |
|    91    |     T      | 0.01068 |  0.00567  |      nan      |              nan               |
|    92    |     G      | 0.00738 |  0.00871  |      nan      |              nan               |
|    93    |     C      | 0.00735 |  0.00626  |    0.00109    |            0.02774             |
|    94    |     T      | 0.00542 |  0.00711  |      nan      |              nan               |
|    95    |     C      | 0.06152 |  0.00684  |    0.05468    |            0.60010             |
|    96    |     A      | 0.03101 |  0.00854  |    0.02247    |            0.24657             |
|    97    |     A      | 0.04991 |  0.00985  |    0.04006    |            0.43958             |
|    98    |     A      | 0.04080 |  0.00781  |    0.03299    |            0.36197             |
|    99    |     G      | 0.00824 |  0.00771  |      nan      |              nan               |
|   100    |     T      | 0.01285 |  0.00508  |      nan      |              nan               |
|   101    |     A      | 0.02343 |  0.00675  |    0.01667    |            0.18295             |
|   102    |     G      | 0.00853 |  0.00804  |      nan      |              nan               |
|   103    |     T      | 0.01268 |  0.00968  |      nan      |              nan               |
|   104    |     G      | 0.01066 |  0.00881  |      nan      |              nan               |
|   105    |     T      | 0.01209 |  0.00819  |      nan      |              nan               |
|   106    |     G      | 0.00910 |  0.00815  |      nan      |              nan               |
|   107    |     T      | 0.01131 |  0.00856  |      nan      |              nan               |
|   108    |     G      | 0.00811 |  0.00620  |      nan      |              nan               |
|   109    |     C      | 0.02216 |  0.00777  |    0.01439    |            0.15795             |
|   110    |     C      | 0.02249 |  0.00761  |    0.01489    |            0.16337             |
|   111    |     C      | 0.03604 |  0.01008  |    0.02596    |            0.28491             |
|   112    |     G      | 0.01013 |  0.00869  |      nan      |              nan               |
|   113    |     T      | 0.00797 |  0.00665  |      nan      |              nan               |
|   114    |     C      | 0.03010 |  0.01189  |    0.01822    |            0.19993             |
|   115    |     T      | 0.01131 |  0.00969  |      nan      |              nan               |
|   116    |     G      | 0.01130 |  0.00694  |      nan      |              nan               |
|   117    |     T      | 0.01530 |  0.01121  |      nan      |              nan               |
|   118    |     T      | 0.01086 |  0.00889  |      nan      |              nan               |
|   119    |     G      | 0.01216 |  0.00862  |      nan      |              nan               |
|   120    |     T      | 0.01091 |  0.00848  |      nan      |              nan               |
|   121    |     G      | 0.00681 |  0.00494  |      nan      |              nan               |
|   122    |     T      | 0.01013 |  0.00823  |      nan      |              nan               |
|   123    |     G      | 0.00353 |  0.00372  |      nan      |              nan               |
|   124    |     A      | 0.10841 |  0.00647  |    0.10194    |            1.11870             |
|   125    |     C      | 0.01448 |  0.00744  |    0.00704    |            0.07721             |
|   126    |     T      | 0.00719 |  0.00711  |      nan      |              nan               |
|   127    |     C      | 0.01013 |  0.00834  |    0.00179    |            0.02774             |
|   128    |     T      | 0.00909 |  0.01117  |      nan      |              nan               |
|   129    |     G      | 0.00806 |  0.00929  |      nan      |              nan               |
|   130    |     G      | 0.00686 |  0.00785  |      nan      |              nan               |
|   131    |     T      | 0.00704 |  0.00588  |      nan      |              nan               |
|   132    |     A      | 0.05035 |  0.00644  |    0.04390    |            0.48178             |
|   133    |     A      | 0.13555 |  0.00734  |    0.12821    |            1.40699             |
|   134    |     C      | 0.02286 |  0.00717  |    0.01568    |            0.17210             |
|   135    |     T      | 0.00625 |  0.00764  |      nan      |              nan               |
|   136    |     A      | 0.01927 |  0.00815  |    0.01112    |            0.12206             |
|   137    |     G      | 0.00713 |  0.00579  |      nan      |              nan               |
|   138    |     A      | 0.02128 |  0.00774  |    0.01353    |            0.14853             |
|   139    |     G      | 0.00566 |  0.00627  |      nan      |              nan               |
|   140    |     A      | 0.04803 |  0.00562  |    0.04241    |            0.46540             |
|   141    |     T      | 0.00639 |  0.00725  |      nan      |              nan               |
|   142    |     C      | 0.01246 |  0.00529  |    0.00717    |            0.07873             |
|   143    |     C      | 0.00631 |  0.00554  |    0.00077    |            0.02774             |
|   144    |     C      | 0.00936 |  0.00815  |    0.00121    |            0.02774             |
|   145    |     T      | 0.00877 |  0.00904  |      nan      |              nan               |
|   146    |     C      | 0.01745 |  0.00516  |    0.01230    |            0.13496             |
|   147    |     A      | 0.04861 |  0.00823  |    0.04038    |            0.44315             |
|   148    |     G      | 0.00417 |  0.00544  |      nan      |              nan               |
|   149    |     A      | 0.01866 |  0.00488  |    0.01378    |            0.15123             |
|   150    |     C      | 0.00835 |  0.00058  |    0.00778    |            0.08534             |
|   151    |     C      | 0.07303 |  0.00046  |    0.07257    |            0.79641             |
|   152    |     C      | 0.09207 |  0.01902  |    0.07305    |            0.80165             |
|   153    |     T      | 0.02147 |  0.02954  |      nan      |              nan               |
|   154    |     T      | 0.01569 |  0.01198  |      nan      |              nan               |
|   155    |     T      | 0.01109 |  0.00830  |      nan      |              nan               |
|   156    |     T      | 0.00799 |  0.00466  |      nan      |              nan               |
|   157    |     A      | 0.08414 |  0.00658  |    0.07757    |            0.85119             |
|   158    |     G      | 0.00240 |  0.00315  |      nan      |              nan               |
|   159    |     T      | 0.00468 |  0.00562  |      nan      |              nan               |
|   160    |     C      | 0.00787 |  0.00299  |    0.00488    |            0.05354             |
|   161    |     A      | 0.05231 |  0.00835  |    0.04397    |            0.48247             |
|   162    |     G      | 0.00599 |  0.00721  |      nan      |              nan               |
|   163    |     T      | 0.00989 |  0.00992  |      nan      |              nan               |
|   164    |     G      | 0.00683 |  0.00778  |      nan      |              nan               |
|   165    |     T      | 0.01465 |  0.00863  |      nan      |              nan               |
|   166    |     G      | 0.00622 |  0.00540  |      nan      |              nan               |
|   167    |     G      | 0.00586 |  0.00600  |      nan      |              nan               |
|   168    |     A      | 0.05277 |  0.01063  |    0.04214    |            0.46247             |
|   169    |     A      | 0.07461 |  0.00882  |    0.06579    |            0.72192             |
|   170    |     A      | 0.05442 |  0.00707  |    0.04735    |            0.51964             |
|   171    |     A      | 0.04510 |  0.00716  |    0.03794    |            0.41636             |
|   172    |     T      | 0.00636 |  0.00589  |      nan      |              nan               |
|   173    |     C      | 0.00564 |  0.00634  |    -0.00070   |            0.02774             |
|   174    |     T      | 0.00459 |  0.00704  |      nan      |              nan               |
|   175    |     C      | 0.00483 |  0.00513  |    -0.00030   |            0.02774             |
|   176    |     T      | 0.00816 |  0.00991  |      nan      |              nan               |
|   177    |     A      | 0.03015 |  0.00694  |    0.02320    |            0.25462             |
|   178    |     G      | 0.00848 |  0.00881  |      nan      |              nan               |
|   179    |     C      | 0.07794 |  0.00486  |    0.07308    |            0.80203             |
|   180    |     A      | 0.05903 |  0.00886  |    0.05017    |            0.55052             |
|   181    |     G      | 0.00727 |  0.00668  |      nan      |              nan               |
|   182    |     T      | 0.01021 |  0.00770  |      nan      |              nan               |
|   183    |     G      | 0.00693 |  0.00600  |      nan      |              nan               |
|   184    |     G      | 0.00598 |  0.00642  |      nan      |              nan               |
|   185    |     C      | 0.04696 |  0.00705  |    0.03991    |            0.43799             |
|   186    |     G      | 0.00758 |  0.00784  |      nan      |              nan               |
|   187    |     C      | 0.00658 |  0.00504  |    0.00154    |            0.02774             |
|   188    |     C      | 0.01182 |  0.00592  |    0.00590    |            0.06471             |
|   189    |     C      | 0.01530 |  0.00783  |    0.00747    |            0.08199             |
|   190    |     G      | 0.00674 |  0.00805  |      nan      |              nan               |
|   191    |     A      | 0.04301 |  0.00750  |    0.03551    |            0.38973             |
|   192    |     A      | 0.08563 |  0.00921  |    0.07643    |            0.83869             |
|   193    |     C      | 0.08154 |  0.00432  |    0.07723    |            0.84747             |
|   194    |     A      | 0.10789 |  0.00920  |    0.09869    |            1.08298             |
|   195    |     G      | 0.00754 |  0.00675  |      nan      |              nan               |
|   196    |     G      | 0.00677 |  0.00636  |      nan      |              nan               |
|   197    |     G      | 0.00522 |  0.00508  |      nan      |              nan               |
|   198    |     A      | 0.05991 |  0.00685  |    0.05307    |            0.58234             |
|   199    |     C      | 0.05175 |  0.01054  |    0.04121    |            0.45220             |
|   200    |     T      | 0.01126 |  0.00989  |      nan      |              nan               |
|   201    |     T      | 0.00932 |  0.00891  |      nan      |              nan               |
|   202    |     G      | 0.00764 |  0.00449  |      nan      |              nan               |
|   203    |     A      | 0.05308 |  0.00941  |    0.04367    |            0.47922             |
|   204    |     A      | 0.06996 |  0.00813  |    0.06184    |            0.67862             |
|   205    |     A      | 0.03328 |  0.00796  |    0.02532    |            0.27786             |
|   206    |     G      | 0.00319 |  0.00405  |      nan      |              nan               |
|   207    |     C      | 0.04729 |  0.00492  |    0.04237    |            0.46501             |
|   208    |     G      | 0.00852 |  0.00510  |      nan      |              nan               |
|   209    |     A      | 0.05137 |  0.00968  |    0.04169    |            0.45747             |
|   210    |     A      | 0.05820 |  0.00849  |    0.04971    |            0.54549             |
|   211    |     A      | 0.04353 |  0.00703  |    0.03650    |            0.40057             |
|   212    |     G      | 0.00473 |  0.00429  |      nan      |              nan               |
|   213    |     T      | 0.00684 |  0.00431  |      nan      |              nan               |
|   214    |     A      | 0.02848 |  0.00692  |    0.02157    |            0.23668             |
|   215    |     A      | 0.05201 |  0.00802  |    0.04398    |            0.48269             |
|   216    |     A      | 0.05480 |  0.00635  |    0.04845    |            0.53167             |
|   217    |     G      | 0.00415 |  0.00487  |      nan      |              nan               |
|   218    |     C      | 0.00664 |  0.00415  |    0.00248    |            0.02774             |
|   219    |     C      | 0.00789 |  0.00439  |    0.00350    |            0.03839             |
|   220    |     A      | 0.03938 |  0.00904  |    0.03034    |            0.33294             |
|   221    |     G      | 0.00746 |  0.00581  |      nan      |              nan               |
|   222    |     A      | 0.03113 |  0.00610  |    0.02504    |            0.27474             |
|   223    |     G      | 0.00756 |  0.00789  |      nan      |              nan               |
|   224    |     G      | 0.00256 |  0.00327  |      nan      |              nan               |
|   225    |     A      | 0.07643 |  0.00688  |    0.06955    |            0.76324             |
|   226    |     G      | 0.00465 |  0.00440  |      nan      |              nan               |
|   227    |     A      | 0.02812 |  0.00314  |    0.02498    |            0.27409             |
|   228    |     T      | 0.00740 |  0.00575  |      nan      |              nan               |
|   229    |     C      | 0.03821 |  0.01423  |    0.02398    |            0.26313             |
|   230    |     T      | 0.01024 |  0.01010  |      nan      |              nan               |
|   231    |     C      | 0.02950 |  0.01401  |    0.01549    |            0.16997             |
|   232    |     T      | 0.00819 |  0.00962  |      nan      |              nan               |
|   233    |     C      | 0.03756 |  0.01034  |    0.02722    |            0.29874             |
|   234    |     G      | 0.00416 |  0.00525  |      nan      |              nan               |
|   235    |     A      | 0.06341 |  0.00549  |    0.05792    |            0.63564             |
|   236    |     C      | 0.05570 |  0.00729  |    0.04840    |            0.53118             |
|   237    |     G      | 0.00952 |  0.00948  |      nan      |              nan               |
|   238    |     C      | 0.07251 |  0.00548  |    0.06702    |            0.73550             |
|   239    |     A      | 0.05866 |  0.00833  |    0.05033    |            0.55234             |
|   240    |     G      | 0.00649 |  0.00737  |      nan      |              nan               |
|   241    |     G      | 0.00353 |  0.00384  |      nan      |              nan               |
|   242    |     A      | 0.08314 |  0.00730  |    0.07584    |            0.83230             |
|   243    |     C      | 0.01390 |  0.00762  |    0.00628    |            0.06894             |
|   244    |     T      | 0.00927 |  0.00858  |      nan      |              nan               |
|   245    |     C      | 0.03135 |  0.00818  |    0.02317    |            0.25426             |
|   246    |     G      | 0.00915 |  0.00861  |      nan      |              nan               |
|   247    |     G      | 0.00505 |  0.00481  |      nan      |              nan               |
|   248    |     C      | 0.01242 |  0.00697  |    0.00545    |            0.05976             |
|   249    |     T      | 0.01369 |  0.01364  |      nan      |              nan               |
|   250    |     T      | 0.01050 |  0.01073  |      nan      |              nan               |
|   251    |     G      | 0.00876 |  0.00844  |      nan      |              nan               |
|   252    |     C      | 0.03039 |  0.00946  |    0.02094    |            0.22974             |
|   253    |     T      | 0.00942 |  0.01009  |      nan      |              nan               |
|   254    |     G      | 0.00630 |  0.00522  |      nan      |              nan               |
|   255    |     A      | 0.04461 |  0.00714  |    0.03747    |            0.41119             |
|   256    |     A      | 0.08267 |  0.01134  |    0.07133    |            0.78276             |
|   257    |     G      | 0.00757 |  0.00892  |      nan      |              nan               |
|   258    |     C      | 0.04191 |  0.01041  |    0.03150    |            0.34570             |
|   259    |     G      | 0.00909 |  0.00972  |      nan      |              nan               |
|   260    |     C      | 0.05031 |  0.00903  |    0.04127    |            0.45289             |
|   261    |     G      | 0.01266 |  0.01470  |      nan      |              nan               |
|   262    |     C      | 0.04421 |  0.00664  |    0.03757    |            0.41226             |
|   263    |     A      | 0.02962 |  0.00914  |    0.02047    |            0.22467             |
|   264    |     C      | 0.05212 |  0.00989  |    0.04223    |            0.46346             |
|   265    |     G      | 0.00783 |  0.00830  |      nan      |              nan               |
|   266    |     G      | 0.00929 |  0.01037  |      nan      |              nan               |
|   267    |     C      | 0.02144 |  0.00583  |    0.01561    |            0.17125             |
|   268    |     A      | 0.03578 |  0.01151  |    0.02427    |            0.26631             |
|   269    |     A      | 0.05227 |  0.01207  |    0.04020    |            0.44115             |
|   270    |     G      | 0.00859 |  0.00466  |      nan      |              nan               |
|   271    |     A      | 0.05103 |  0.00628  |    0.04475    |            0.49108             |
|   272    |     G      | 0.00722 |  0.00695  |      nan      |              nan               |
|   273    |     G      | 0.00489 |  0.00520  |      nan      |              nan               |
|   274    |     C      | 0.06781 |  0.00703  |    0.06078    |            0.66701             |
|   275    |     G      | 0.00821 |  0.00699  |      nan      |              nan               |
|   276    |     A      | 0.10187 |  0.01009  |    0.09178    |            1.00718             |
|   277    |     G      | 0.01626 |  0.01116  |      nan      |              nan               |
|   278    |     G      | 0.00686 |  0.00601  |      nan      |              nan               |
|   279    |     G      | 0.00654 |  0.00684  |      nan      |              nan               |
|   280    |     G      | 0.00568 |  0.00626  |      nan      |              nan               |
|   281    |     C      | 0.04078 |  0.00398  |    0.03681    |            0.40390             |
|   282    |     G      | 0.00754 |  0.00792  |      nan      |              nan               |
|   283    |     G      | 0.00434 |  0.00478  |      nan      |              nan               |
|   284    |     C      | 0.03006 |  0.00797  |    0.02209    |            0.24246             |
|   285    |     G      | 0.00634 |  0.00572  |      nan      |              nan               |
|   286    |     A      | 0.05184 |  0.00539  |    0.04645    |            0.50974             |
|   287    |     C      | 0.03175 |  0.00544  |    0.02631    |            0.28877             |
|   288    |     T      | 0.00890 |  0.00964  |      nan      |              nan               |
|   289    |     G      | 0.01038 |  0.00886  |      nan      |              nan               |
|   290    |     G      | 0.01228 |  0.00705  |      nan      |              nan               |
|   291    |     T      | 0.01125 |  0.00695  |      nan      |              nan               |
|   292    |     G      | 0.00481 |  0.00394  |      nan      |              nan               |
|   293    |     A      | 0.07315 |  0.00764  |    0.06551    |            0.71892             |
|   294    |     G      | 0.00605 |  0.00604  |      nan      |              nan               |
|   295    |     T      | 0.00539 |  0.00423  |      nan      |              nan               |
|   296    |     A      | 0.05823 |  0.00505  |    0.05318    |            0.58356             |
|   297    |     C      | 0.02468 |  0.00703  |    0.01765    |            0.19366             |
|   298    |     G      | 0.00816 |  0.00794  |      nan      |              nan               |
|   299    |     C      | 0.00899 |  0.00358  |    0.00541    |            0.05937             |
|   300    |     C      | 0.03293 |  0.02841  |    0.00452    |            0.04958             |
|   301    |     A      | 0.04590 |  0.02600  |    0.01990    |            0.21840             |
|   302    |     A      | 0.11675 |  0.01144  |    0.10532    |            1.15574             |
|   303    |     A      | 0.01183 |  0.00563  |    0.00620    |            0.06807             |
|   304    |     A      | 0.01713 |  0.00509  |    0.01204    |            0.13215             |
|   305    |     A      | 0.08270 |  0.01559  |    0.06711    |            0.73647             |
|   306    |     T      | 0.01266 |  0.01551  |      nan      |              nan               |
|   307    |     T      | 0.01038 |  0.00950  |      nan      |              nan               |
|   308    |     T      | 0.00987 |  0.00976  |      nan      |              nan               |
|   309    |     T      | 0.01081 |  0.01017  |      nan      |              nan               |
|   310    |     G      | 0.00626 |  0.00464  |      nan      |              nan               |
|   311    |     A      | 0.10305 |  0.00609  |    0.09695    |            1.06394             |
|   312    |     C      | 0.01794 |  0.00698  |    0.01097    |            0.12035             |
|   313    |     T      | 0.00764 |  0.00817  |      nan      |              nan               |
|   314    |     A      | 0.00925 |  0.00600  |    0.00325    |            0.03563             |
|   315    |     G      | 0.00508 |  0.00535  |      nan      |              nan               |
|   316    |     C      | 0.01878 |  0.00618  |    0.01260    |            0.13829             |
|   317    |     G      | 0.01025 |  0.00871  |      nan      |              nan               |
|   318    |     G      | 0.00757 |  0.00484  |      nan      |              nan               |
|   319    |     A      | 0.08129 |  0.00700  |    0.07429    |            0.81527             |
|   320    |     G      | 0.00848 |  0.00671  |      nan      |              nan               |
|   321    |     G      | 0.00619 |  0.00704  |      nan      |              nan               |
|   322    |     C      | 0.00798 |  0.00571  |    0.00226    |            0.02774             |
|   323    |     T      | 0.00441 |  0.00584  |      nan      |              nan               |
|   324    |     A      | 0.02073 |  0.00922  |    0.01151    |            0.12629             |
|   325    |     G      | 0.00469 |  0.00517  |      nan      |              nan               |
|   326    |     A      | 0.08087 |  0.00708  |    0.07379    |            0.80978             |
|   327    |     A      | 0.09197 |  0.00698  |    0.08498    |            0.93258             |
|   328    |     G      | 0.00866 |  0.00645  |      nan      |              nan               |
|   329    |     G      | 0.00474 |  0.00437  |      nan      |              nan               |
|   330    |     A      | 0.09414 |  0.00813  |    0.08601    |            0.94384             |
|   331    |     G      | 0.00389 |  0.00441  |      nan      |              nan               |
|   332    |     A      | 0.06201 |  0.00771  |    0.05430    |            0.59583             |
|   333    |     G      | 0.00419 |  0.00469  |      nan      |              nan               |
|   334    |     A      | 0.05078 |  0.00744  |    0.04333    |            0.47552             |
|   335    |     G      | 0.00584 |  0.00527  |      nan      |              nan               |
|   336    |     A      | 0.07398 |  0.00625  |    0.06773    |            0.74321             |
|   337    |     T      | 0.00807 |  0.00563  |      nan      |              nan               |
|   338    |     G      | 0.00686 |  0.00688  |      nan      |              nan               |
|   339    |     G      | 0.00750 |  0.00862  |      nan      |              nan               |
|   340    |     G      | 0.00639 |  0.00714  |      nan      |              nan               |
|   341    |     T      | 0.00805 |  0.00834  |      nan      |              nan               |
|   342    |     G      | 0.00513 |  0.00535  |      nan      |              nan               |
|   343    |     C      | 0.05367 |  0.00922  |    0.04445    |            0.48782             |
|   344    |     G      | 0.00562 |  0.00571  |      nan      |              nan               |
|   345    |     A      | 0.11147 |  0.00789  |    0.10358    |            1.13665             |
|   346    |     G      | 0.00537 |  0.00521  |      nan      |              nan               |
|   347    |     A      | 0.02425 |  0.00434  |    0.01990    |            0.21841             |
|   348    |     G      | 0.00407 |  0.00473  |      nan      |              nan               |
|   349    |     C      | 0.03829 |  0.00816  |    0.03013    |            0.33061             |
|   350    |     G      | 0.00793 |  0.00730  |      nan      |              nan               |
|   351    |     T      | 0.00979 |  0.00903  |      nan      |              nan               |
|   352    |     C      | 0.04301 |  0.00844  |    0.03457    |            0.37933             |
|   353    |     G      | 0.01054 |  0.01029  |      nan      |              nan               |
|   354    |     G      | 0.00752 |  0.00910  |      nan      |              nan               |
|   355    |     T      | 0.00664 |  0.00584  |      nan      |              nan               |
|   356    |     A      | 0.09358 |  0.00611  |    0.08746    |            0.95978             |
|   357    |     T      | 0.00975 |  0.00866  |      nan      |              nan               |
|   358    |     T      | 0.00643 |  0.00485  |      nan      |              nan               |
|   359    |     A      | 0.04863 |  0.00626  |    0.04237    |            0.46499             |
|   360    |     A      | 0.04966 |  0.00737  |    0.04229    |            0.46406             |
|   361    |     G      | 0.00499 |  0.00538  |      nan      |              nan               |
|   362    |     C      | 0.04368 |  0.00662  |    0.03705    |            0.40663             |
|   363    |     G      | 0.02312 |  0.01603  |      nan      |              nan               |
|   364    |     G      | 0.00811 |  0.00768  |      nan      |              nan               |
|   365    |     G      | 0.00571 |  0.00911  |      nan      |              nan               |
|   366    |     G      | 0.00706 |  0.00853  |      nan      |              nan               |
|   367    |     G      | 0.00519 |  0.00517  |      nan      |              nan               |
|   368    |     A      | 0.08873 |  0.00627  |    0.08245    |            0.90483             |
|   369    |     G      | 0.01010 |  0.00659  |      nan      |              nan               |
|   370    |     A      | 0.05335 |  0.00800  |    0.04535    |            0.49768             |
|   371    |     A      | 0.09156 |  0.00575  |    0.08581    |            0.94171             |
|   372    |     T      | 0.00906 |  0.00795  |      nan      |              nan               |
|   373    |     T      | 0.00595 |  0.00535  |      nan      |              nan               |
|   374    |     A      | 0.04608 |  0.00798  |    0.03810    |            0.41809             |
|   375    |     G      | 0.00814 |  0.00544  |      nan      |              nan               |
|   376    |     A      | 0.06921 |  0.00564  |    0.06357    |            0.69759             |
|   377    |     T      | 0.02181 |  0.00513  |      nan      |              nan               |
|   378    |     A      | 0.02679 |  0.00724  |    0.01955    |            0.21456             |
|   379    |     A      | 0.05958 |  0.00781  |    0.05177    |            0.56814             |
|   380    |     A      | 0.07873 |  0.00608  |    0.07265    |            0.79723             |
|   381    |     T      | 0.01144 |  0.00693  |      nan      |              nan               |
|   382    |     G      | 0.01059 |  0.00781  |      nan      |              nan               |
|   383    |     G      | 0.00653 |  0.00760  |      nan      |              nan               |
|   384    |     G      | 0.05041 |  0.04987  |      nan      |              nan               |
|   385    |     A      | 0.06356 |  0.01647  |    0.04709    |            0.51677             |
|   386    |     A      | 0.12807 |  0.00929  |    0.11878    |            1.30346             |
|   387    |     A      | 0.02789 |  0.00678  |    0.02112    |            0.23172             |
|   388    |     A      | 0.01337 |  0.00662  |    0.00675    |            0.07410             |
|   389    |     A      | 0.01846 |  0.00579  |    0.01267    |            0.13901             |
|   390    |     A      | 0.09057 |  0.00694  |    0.08363    |            0.91773             |
|   391    |     T      | 0.01117 |  0.00815  |      nan      |              nan               |
|   392    |     T      | 0.00989 |  0.00951  |      nan      |              nan               |
|   393    |     C      | 0.06545 |  0.01023  |    0.05522    |            0.60600             |
|   394    |     G      | 0.01001 |  0.01068  |      nan      |              nan               |
|   395    |     G      | 0.00904 |  0.00570  |      nan      |              nan               |
|   396    |     T      | 0.01092 |  0.00834  |      nan      |              nan               |
|   397    |     T      | 0.00746 |  0.00600  |      nan      |              nan               |
|   398    |     A      | 0.02273 |  0.00671  |    0.01603    |            0.17587             |
|   399    |     A      | 0.02678 |  0.00558  |    0.02120    |            0.23266             |
|   400    |     G      | 0.00528 |  0.00452  |      nan      |              nan               |
|   401    |     G      | 0.00601 |  0.00600  |      nan      |              nan               |
|   402    |     C      | 0.00811 |  0.00574  |    0.00238    |            0.02774             |
|   403    |     C      | 0.00573 |  0.00338  |    0.00234    |            0.02774             |
|   404    |     A      | 0.03057 |  0.01170  |    0.01888    |            0.20714             |
|   405    |     G      | 0.02101 |  0.01567  |      nan      |              nan               |
|   406    |     G      | 0.00782 |  0.00819  |      nan      |              nan               |
|   407    |     G      | 0.00514 |  0.00656  |      nan      |              nan               |
|   408    |     G      | 0.00589 |  0.00685  |      nan      |              nan               |
|   409    |     G      | 0.00994 |  0.00633  |      nan      |              nan               |
|   410    |     A      | 0.04738 |  0.00941  |    0.03796    |            0.41661             |
|   411    |     A      | 0.08682 |  0.00854  |    0.07827    |            0.85895             |
|   412    |     A      | 0.05412 |  0.00821  |    0.04591    |            0.50380             |
|   413    |     G      | 0.00959 |  0.00502  |      nan      |              nan               |
|   414    |     A      | 0.04727 |  0.00648  |    0.04079    |            0.44766             |
|   415    |     A      | 0.02553 |  0.00675  |    0.01879    |            0.20616             |
|   416    |     A      | 0.04723 |  0.00555  |    0.04168    |            0.45739             |
|   417    |     C      | 0.07648 |  0.00339  |    0.07308    |            0.80201             |
|   418    |     A      | 0.06542 |  0.00931  |    0.05611    |            0.61570             |
|   419    |     A      | 0.04975 |  0.00792  |    0.04183    |            0.45902             |
|   420    |     T      | 0.05288 |  0.01221  |      nan      |              nan               |
|   421    |     A      | 0.03715 |  0.00439  |    0.03276    |            0.35948             |
|   422    |     T      | 0.00781 |  0.00730  |      nan      |              nan               |
|   423    |     A      | 0.04171 |  0.00600  |    0.03571    |            0.39190             |
|   424    |     A      | 0.03593 |  0.00792  |    0.02801    |            0.30743             |
|   425    |     A      | 0.04900 |  0.00482  |    0.04418    |            0.48488             |
|   426    |     C      | 0.06994 |  0.00401  |    0.06593    |            0.72346             |
|   427    |     T      | 0.01370 |  0.01808  |      nan      |              nan               |
|   428    |     A      | 0.01769 |  0.00803  |    0.00966    |            0.10602             |
|   429    |     A      | 0.07106 |  0.00858  |    0.06248    |            0.68563             |
|   430    |     A      | 0.05183 |  0.00540  |    0.04643    |            0.50956             |
|   431    |     A      | 0.05757 |  0.00685  |    0.05073    |            0.55667             |
|   432    |     C      | 0.08134 |  0.00353  |    0.07781    |            0.85388             |
|   433    |     A      | 0.07328 |  0.00735  |    0.06593    |            0.72353             |
|   434    |     T      | 0.01373 |  0.00662  |      nan      |              nan               |
|   435    |     A      | 0.05146 |  0.00589  |    0.04557    |            0.50007             |
|   436    |     T      | 0.00746 |  0.00635  |      nan      |              nan               |
|   437    |     A      | 0.00000 |  0.00000  |    0.00000    |            0.02774             |
+----------+------------+---------+-----------+---------------+--------------------------------+
