# Supplementary material for: Short- and long-range interactions in the HIV-1 5′ UTR regulate genome dimerization and packaging
Source: Nat Struct Mol Biol. 2022 Mar 28;29(4):306–19. doi: 10.1038/s41594-022-00746-2 (PMC9010304; doi:10.1038/s41594-022-00746-2)
Supplement: Supplementary file 9 — Tables of DMS reactivities. [file 41594_2022_746_MOESM9_ESM.zip › DMS tables/DMS_Table_Comparison_SL3.txt]

+--------------------------------------------------------------------------------------------------------------------------------------------------------------------------------------------------------------------------------------------------------------------------------------------------------------------------------------------------------------------------------------------------------------------------------------------------------------------------------------------------------------------------------------------------------------------------------+
|                                                                                                                                                                                                                                                                                DMS comparison:                                                                                                                                                                                                                                                                                 |
+----------+------------+--------+--------------------+--------------------+----------------------+----------------------+--------------------+--------------------+----------------------+----------------------+--------------------+--------------------+----------------------+----------------------+--------------------+--------------------+----------------------+----------------------+--------------------+--------------------+----------------------+----------------------+--------------------+--------------------+----------------------+----------------------+
| Position | Nucleotide | Domain | Mut_1G_DB_Capped_d | Mut_1G_DB_Capped_m | Mut_1G_DB_Uncapped_d | Mut_1G_DB_Uncapped_m | Mut_1G_MB_Capped_d | Mut_1G_MB_Capped_m | Mut_1G_MB_Uncapped_d | Mut_1G_MB_Uncapped_m | Mut_2G_DB_Capped_d | Mut_2G_DB_Capped_m | Mut_2G_DB_Uncapped_d | Mut_2G_DB_Uncapped_m | Mut_2G_MB_Capped_d | Mut_2G_MB_Capped_m | Mut_2G_MB_Uncapped_d | Mut_2G_MB_Uncapped_m | Mut_3G_DB_Capped_d | Mut_3G_DB_Capped_m | Mut_3G_DB_Uncapped_d | Mut_3G_DB_Uncapped_m | Mut_3G_MB_Capped_d | Mut_3G_MB_Capped_m | Mut_3G_MB_Uncapped_d | Mut_3G_MB_Uncapped_m |
+----------+------------+--------+--------------------+--------------------+----------------------+----------------------+--------------------+--------------------+----------------------+----------------------+--------------------+--------------------+----------------------+----------------------+--------------------+--------------------+----------------------+----------------------+--------------------+--------------------+----------------------+----------------------+--------------------+--------------------+----------------------+----------------------+
|   312    |     C      |  SL3   |      0.08106       |      0.11201       |       0.07565        |       0.11150        |      0.08909       |      0.10149       |       0.07359        |       0.09172        |      0.07468       |      0.11328       |       0.07548        |       0.09887        |      0.07305       |      0.12035       |       0.07738        |       0.09784        |      0.07843       |      0.12191       |       0.08761        |       0.12342        |      0.07784       |      0.11157       |       0.09551        |       0.12329        |
|   313    |     T      |  SL3   |        nan         |        nan         |         nan          |         nan          |        nan         |        nan         |         nan          |         nan          |        nan         |        nan         |         nan          |         nan          |        nan         |        nan         |         nan          |         nan          |        nan         |        nan         |         nan          |         nan          |        nan         |        nan         |         nan          |         nan          |
|   314    |     A      |  SL3   |      0.04031       |      0.04274       |       0.04244        |       0.04173        |      0.04683       |      0.03549       |       0.03395        |       0.04678        |      0.02872       |      0.03764       |       0.03859        |       0.04410        |      0.03292       |      0.03563       |       0.04054        |       0.03417        |      0.03002       |      0.03458       |       0.03076        |       0.03925        |      0.03220       |      0.02143       |       0.04579        |       0.03632        |
|   315    |     G      |  SL3   |        nan         |        nan         |         nan          |         nan          |        nan         |        nan         |         nan          |         nan          |        nan         |        nan         |         nan          |         nan          |        nan         |        nan         |         nan          |         nan          |        nan         |        nan         |         nan          |         nan          |        nan         |        nan         |         nan          |         nan          |
|   316    |     C      |  SL3   |      0.04789       |      0.10321       |       0.04775        |       0.11317        |      0.05904       |      0.12493       |       0.04549        |       0.10466        |      0.04674       |      0.12068       |       0.04915        |       0.11046        |      0.05421       |      0.13829       |       0.05713        |       0.12355        |      0.04982       |      0.10356       |       0.05375        |       0.09924        |      0.04649       |      0.11691       |       0.06684        |       0.14498        |
|   317    |     G      |  SL3   |        nan         |        nan         |         nan          |         nan          |        nan         |        nan         |         nan          |         nan          |        nan         |        nan         |         nan          |         nan          |        nan         |        nan         |         nan          |         nan          |        nan         |        nan         |         nan          |         nan          |        nan         |        nan         |         nan          |         nan          |
|   318    |     G      |  SL3   |        nan         |        nan         |         nan          |         nan          |        nan         |        nan         |         nan          |         nan          |        nan         |        nan         |         nan          |         nan          |        nan         |        nan         |         nan          |         nan          |        nan         |        nan         |         nan          |         nan          |        nan         |        nan         |         nan          |         nan          |
|   319    |     A      |  SL3   |      0.96065       |      0.86165       |       0.94270        |       0.90317        |      0.97288       |      0.88466       |       0.91390        |       0.92242        |      0.88671       |      0.87494       |       0.92656        |       0.94830        |      0.90412       |      0.81527       |       0.94433        |       0.88036        |      0.86983       |      0.82638       |       0.80202        |       0.84638        |      0.84320       |      0.79604       |       0.80757        |       0.87473        |
|   320    |     G      |  SL3   |        nan         |        nan         |         nan          |         nan          |        nan         |        nan         |         nan          |         nan          |        nan         |        nan         |         nan          |         nan          |        nan         |        nan         |         nan          |         nan          |        nan         |        nan         |         nan          |         nan          |        nan         |        nan         |         nan          |         nan          |
|   321    |     G      |  SL3   |        nan         |        nan         |         nan          |         nan          |        nan         |        nan         |         nan          |         nan          |        nan         |        nan         |         nan          |         nan          |        nan         |        nan         |         nan          |         nan          |        nan         |        nan         |         nan          |         nan          |        nan         |        nan         |         nan          |         nan          |
|   322    |     C      |  SL3   |      0.04031       |      0.04200       |       0.04244        |       0.04173        |      0.04683       |      0.03549       |       0.03395        |       0.04678        |      0.02872       |      0.03067       |       0.03121        |       0.03264        |      0.03292       |      0.02774       |       0.04054        |       0.03331        |      0.03002       |      0.02333       |       0.03076        |       0.02832        |      0.03220       |      0.02143       |       0.04579        |       0.02815        |
|   323    |     T      |  SL3   |        nan         |        nan         |         nan          |         nan          |        nan         |        nan         |         nan          |         nan          |        nan         |        nan         |         nan          |         nan          |        nan         |        nan         |         nan          |         nan          |        nan         |        nan         |         nan          |         nan          |        nan         |        nan         |         nan          |         nan          |
|   324    |     A      |  SL3   |      0.07299       |      0.12322       |       0.06697        |       0.12330        |      0.08596       |      0.10929       |       0.07829        |       0.10403        |      0.06722       |      0.12673       |       0.07125        |       0.11316        |      0.07535       |      0.12629       |       0.08251        |       0.10866        |      0.09339       |      0.16777       |       0.08752        |       0.12661        |      0.06833       |      0.09962       |       0.07718        |       0.12154        |
|   325    |     G      |  SL3   |        nan         |        nan         |         nan          |         nan          |        nan         |        nan         |         nan          |         nan          |        nan         |        nan         |         nan          |         nan          |        nan         |        nan         |         nan          |         nan          |        nan         |        nan         |         nan          |         nan          |        nan         |        nan         |         nan          |         nan          |
+----------+------------+--------+--------------------+--------------------+----------------------+----------------------+--------------------+--------------------+----------------------+----------------------+--------------------+--------------------+----------------------+----------------------+--------------------+--------------------+----------------------+----------------------+--------------------+--------------------+----------------------+----------------------+--------------------+--------------------+----------------------+----------------------+
