# Supplementary material for: Short- and long-range interactions in the HIV-1 5′ UTR regulate genome dimerization and packaging
Source: Nat Struct Mol Biol. 2022 Mar 28;29(4):306–19. doi: 10.1038/s41594-022-00746-2 (PMC9010304; doi:10.1038/s41594-022-00746-2)
Supplement: Supplementary file 9 — Tables of DMS reactivities. [file 41594_2022_746_MOESM9_ESM.zip › DMS tables/DMS_Table_Comparison_SL2.txt]

+--------------------------------------------------------------------------------------------------------------------------------------------------------------------------------------------------------------------------------------------------------------------------------------------------------------------------------------------------------------------------------------------------------------------------------------------------------------------------------------------------------------------------------------------------------------------------------+
|                                                                                                                                                                                                                                                                                DMS comparison:                                                                                                                                                                                                                                                                                 |
+----------+------------+--------+--------------------+--------------------+----------------------+----------------------+--------------------+--------------------+----------------------+----------------------+--------------------+--------------------+----------------------+----------------------+--------------------+--------------------+----------------------+----------------------+--------------------+--------------------+----------------------+----------------------+--------------------+--------------------+----------------------+----------------------+
| Position | Nucleotide | Domain | Mut_1G_DB_Capped_d | Mut_1G_DB_Capped_m | Mut_1G_DB_Uncapped_d | Mut_1G_DB_Uncapped_m | Mut_1G_MB_Capped_d | Mut_1G_MB_Capped_m | Mut_1G_MB_Uncapped_d | Mut_1G_MB_Uncapped_m | Mut_2G_DB_Capped_d | Mut_2G_DB_Capped_m | Mut_2G_DB_Uncapped_d | Mut_2G_DB_Uncapped_m | Mut_2G_MB_Capped_d | Mut_2G_MB_Capped_m | Mut_2G_MB_Uncapped_d | Mut_2G_MB_Uncapped_m | Mut_3G_DB_Capped_d | Mut_3G_DB_Capped_m | Mut_3G_DB_Uncapped_d | Mut_3G_DB_Uncapped_m | Mut_3G_MB_Capped_d | Mut_3G_MB_Capped_m | Mut_3G_MB_Uncapped_d | Mut_3G_MB_Uncapped_m |
+----------+------------+--------+--------------------+--------------------+----------------------+----------------------+--------------------+--------------------+----------------------+----------------------+--------------------+--------------------+----------------------+----------------------+--------------------+--------------------+----------------------+----------------------+--------------------+--------------------+----------------------+----------------------+--------------------+--------------------+----------------------+----------------------+
|   283    |     G      |  SL2   |        nan         |        nan         |         nan          |         nan          |        nan         |        nan         |         nan          |         nan          |        nan         |        nan         |         nan          |         nan          |        nan         |        nan         |         nan          |         nan          |        nan         |        nan         |         nan          |         nan          |        nan         |        nan         |         nan          |         nan          |
|   284    |     C      |  SL2   |      0.16071       |      0.19129       |       0.15530        |       0.18778        |      0.16130       |      0.19755       |       0.14575        |       0.19157        |      0.14840       |      0.22432       |       0.15094        |       0.20937        |      0.14788       |      0.24246       |       0.16809        |       0.21257        |      0.16149       |      0.22323       |       0.14529        |       0.19793        |      0.14687       |      0.20172       |       0.15469        |       0.20295        |
|   285    |     G      |  SL2   |        nan         |        nan         |         nan          |         nan          |        nan         |        nan         |         nan          |         nan          |        nan         |        nan         |         nan          |         nan          |        nan         |        nan         |         nan          |         nan          |        nan         |        nan         |         nan          |         nan          |        nan         |        nan         |         nan          |         nan          |
|   286    |     A      |  SL2   |      0.66013       |      0.54208       |       0.66775        |       0.55676        |      0.63793       |      0.50390       |       0.60401        |       0.53199        |      0.62875       |      0.55148       |       0.65550        |       0.57313        |      0.61431       |      0.50974       |       0.64652        |       0.51439        |      0.60464       |      0.51604       |       0.56772        |       0.53503        |      0.57734       |      0.48290       |       0.54023        |       0.52363        |
|   287    |     C      |  SL2   |      0.41161       |      0.31519       |       0.38783        |       0.29254        |      0.40326       |      0.28399       |       0.38243        |       0.27002        |      0.41225       |      0.32986       |       0.41534        |       0.30817        |      0.40354       |      0.28877       |       0.44351        |       0.28134        |      0.45686       |      0.32513       |       0.40199        |       0.32382        |      0.45040       |      0.30262       |       0.46778        |       0.31023        |
|   288    |     T      |  SL2   |        nan         |        nan         |         nan          |         nan          |        nan         |        nan         |         nan          |         nan          |        nan         |        nan         |         nan          |         nan          |        nan         |        nan         |         nan          |         nan          |        nan         |        nan         |         nan          |         nan          |        nan         |        nan         |         nan          |         nan          |
|   289    |     G      |  SL2   |        nan         |        nan         |         nan          |         nan          |        nan         |        nan         |         nan          |         nan          |        nan         |        nan         |         nan          |         nan          |        nan         |        nan         |         nan          |         nan          |        nan         |        nan         |         nan          |         nan          |        nan         |        nan         |         nan          |         nan          |
|   290    |     G      |  SL2   |        nan         |        nan         |         nan          |         nan          |        nan         |        nan         |         nan          |         nan          |        nan         |        nan         |         nan          |         nan          |        nan         |        nan         |         nan          |         nan          |        nan         |        nan         |         nan          |         nan          |        nan         |        nan         |         nan          |         nan          |
|   291    |     T      |  SL2   |        nan         |        nan         |         nan          |         nan          |        nan         |        nan         |         nan          |         nan          |        nan         |        nan         |         nan          |         nan          |        nan         |        nan         |         nan          |         nan          |        nan         |        nan         |         nan          |         nan          |        nan         |        nan         |         nan          |         nan          |
|   292    |     G      |  SL2   |        nan         |        nan         |         nan          |         nan          |        nan         |        nan         |         nan          |         nan          |        nan         |        nan         |         nan          |         nan          |        nan         |        nan         |         nan          |         nan          |        nan         |        nan         |         nan          |         nan          |        nan         |        nan         |         nan          |         nan          |
|   293    |     A      |  SL2   |      0.93104       |      0.80357       |       0.97997        |       0.86152        |      0.85695       |      0.76065       |       0.88133        |       0.83295        |      0.86925       |      0.76913       |       0.91397        |       0.82910        |      0.83388       |      0.71892       |       0.88758        |       0.78587        |      0.83729       |      0.67684       |       0.81411        |       0.73893        |      0.80487       |      0.70762       |       0.82981        |       0.72579        |
|   294    |     G      |  SL2   |        nan         |        nan         |         nan          |         nan          |        nan         |        nan         |         nan          |         nan          |        nan         |        nan         |         nan          |         nan          |        nan         |        nan         |         nan          |         nan          |        nan         |        nan         |         nan          |         nan          |        nan         |        nan         |         nan          |         nan          |
|   295    |     T      |  SL2   |        nan         |        nan         |         nan          |         nan          |        nan         |        nan         |         nan          |         nan          |        nan         |        nan         |         nan          |         nan          |        nan         |        nan         |         nan          |         nan          |        nan         |        nan         |         nan          |         nan          |        nan         |        nan         |         nan          |         nan          |
|   296    |     A      |  SL2   |      0.61826       |      0.58267       |       0.56815        |       0.58798        |      0.61408       |      0.59718       |       0.54534        |       0.58730        |      0.57477       |      0.61765       |       0.57549        |       0.62851        |      0.59528       |      0.58356       |       0.63057        |       0.58964        |      0.56762       |      0.58376       |       0.51513        |       0.61101        |      0.56372       |      0.57711       |       0.47923        |       0.62947        |
|   297    |     C      |  SL2   |      0.13612       |      0.15620       |       0.12498        |       0.14777        |      0.13738       |      0.16680       |       0.11027        |       0.13844        |      0.13206       |      0.18071       |       0.13256        |       0.17411        |      0.13015       |      0.19366       |       0.14822        |       0.18379        |      0.13616       |      0.14462       |       0.11778        |       0.14087        |      0.13214       |      0.17523       |       0.10670        |       0.19172        |
|   298    |     G      |  SL2   |        nan         |        nan         |         nan          |         nan          |        nan         |        nan         |         nan          |         nan          |        nan         |        nan         |         nan          |         nan          |        nan         |        nan         |         nan          |         nan          |        nan         |        nan         |         nan          |         nan          |        nan         |        nan         |         nan          |         nan          |
|   299    |     C      |  SL2   |      0.06882       |      0.07017       |       0.06436        |       0.06362        |      0.06049       |      0.06351       |       0.06223        |       0.04775        |      0.06753       |      0.07866       |       0.07220        |       0.06665        |      0.05617       |      0.05937       |       0.06163        |       0.05279        |      0.09347       |      0.13739       |       0.08638        |       0.07984        |      0.05764       |      0.05151       |       0.06402        |       0.05973        |
+----------+------------+--------+--------------------+--------------------+----------------------+----------------------+--------------------+--------------------+----------------------+----------------------+--------------------+--------------------+----------------------+----------------------+--------------------+--------------------+----------------------+----------------------+--------------------+--------------------+----------------------+----------------------+--------------------+--------------------+----------------------+----------------------+
