# Supplementary material for: Short- and long-range interactions in the HIV-1 5′ UTR regulate genome dimerization and packaging
Source: Nat Struct Mol Biol. 2022 Mar 28;29(4):306–19. doi: 10.1038/s41594-022-00746-2 (PMC9010304; doi:10.1038/s41594-022-00746-2)
Supplement: Supplementary file 9 — Tables of DMS reactivities. [file 41594_2022_746_MOESM9_ESM.zip › DMS tables/DMS_Table_Mut_1G_MB_Uncapped_d.txt]

+----------------------------------------------------------------------------------------------+
|                                  DMS: Mut_1G_MB_Uncapped_d                                   |
+----------+------------+---------+-----------+---------------+--------------------------------+
| Position | Nucleotide | Treated | Untreated | Raw Reactivty | Winsor Normalised Reactivities |
+----------+------------+---------+-----------+---------------+--------------------------------+
|    1     |     G      |   nan   |    nan    |      nan      |              nan               |
|    2     |     G      |   nan   |    nan    |      nan      |              nan               |
|    3     |     T      |   nan   |    nan    |      nan      |              nan               |
|    4     |     C      |   nan   |    nan    |      nan      |              nan               |
|    5     |     T      |   nan   |    nan    |      nan      |              nan               |
|    6     |     C      |   nan   |    nan    |      nan      |              nan               |
|    7     |     T      |   nan   |    nan    |      nan      |              nan               |
|    8     |     C      |   nan   |    nan    |      nan      |              nan               |
|    9     |     T      |   nan   |    nan    |      nan      |              nan               |
|    10    |     G      |   nan   |    nan    |      nan      |              nan               |
|    11    |     G      |   nan   |    nan    |      nan      |              nan               |
|    12    |     T      |   nan   |    nan    |      nan      |              nan               |
|    13    |     T      |   nan   |    nan    |      nan      |              nan               |
|    14    |     A      |   nan   |    nan    |      nan      |              nan               |
|    15    |     G      |   nan   |    nan    |      nan      |              nan               |
|    16    |     A      |   nan   |    nan    |      nan      |              nan               |
|    17    |     C      |   nan   |    nan    |      nan      |              nan               |
|    18    |     C      |   nan   |    nan    |      nan      |              nan               |
|    19    |     A      | 0.00001 |  0.00001  |    -0.00000   |            0.03395             |
|    20    |     G      | 0.00586 |  0.00567  |      nan      |              nan               |
|    21    |     A      | 0.05480 |  0.00544  |    0.04935    |            0.57146             |
|    22    |     T      | 0.00981 |  0.00534  |      nan      |              nan               |
|    23    |     C      | 0.10353 |  0.01921  |    0.08432    |            0.97636             |
|    24    |     T      | 0.01200 |  0.01005  |      nan      |              nan               |
|    25    |     G      | 0.00547 |  0.00484  |      nan      |              nan               |
|    26    |     A      | 0.03523 |  0.00536  |    0.02987    |            0.34587             |
|    27    |     G      | 0.00856 |  0.00768  |      nan      |              nan               |
|    28    |     C      | 0.01267 |  0.00373  |    0.00894    |            0.10347             |
|    29    |     C      | 0.01962 |  0.00497  |    0.01465    |            0.16967             |
|    30    |     T      | 0.01989 |  0.01064  |      nan      |              nan               |
|    31    |     G      | 0.00924 |  0.00749  |      nan      |              nan               |
|    32    |     G      | 0.00866 |  0.00549  |      nan      |              nan               |
|    33    |     G      | 0.00510 |  0.00551  |      nan      |              nan               |
|    34    |     A      | 0.07999 |  0.00554  |    0.07444    |            0.86202             |
|    35    |     G      | 0.01063 |  0.00860  |      nan      |              nan               |
|    36    |     C      | 0.01442 |  0.00529  |    0.00913    |            0.10574             |
|    37    |     T      | 0.00923 |  0.00788  |      nan      |              nan               |
|    38    |     C      | 0.00792 |  0.00863  |    -0.00071   |            0.03395             |
|    39    |     T      | 0.01096 |  0.01037  |      nan      |              nan               |
|    40    |     C      | 0.00535 |  0.00625  |    -0.00090   |            0.03395             |
|    41    |     T      | 0.00969 |  0.01205  |      nan      |              nan               |
|    42    |     G      | 0.00477 |  0.00685  |      nan      |              nan               |
|    43    |     G      | 0.00616 |  0.00727  |      nan      |              nan               |
|    44    |     C      | 0.00606 |  0.00551  |    0.00055    |            0.03395             |
|    45    |     T      | 0.00549 |  0.00710  |      nan      |              nan               |
|    46    |     A      | 0.01849 |  0.00578  |    0.01271    |            0.14714             |
|    47    |     A      | 0.03427 |  0.00667  |    0.02760    |            0.31958             |
|    48    |     C      | 0.02765 |  0.00934  |    0.01832    |            0.21209             |
|    49    |     T      | 0.00791 |  0.00804  |      nan      |              nan               |
|    50    |     A      | 0.03816 |  0.00631  |    0.03185    |            0.36875             |
|    51    |     G      | 0.00501 |  0.00529  |      nan      |              nan               |
|    52    |     G      | 0.00302 |  0.00375  |      nan      |              nan               |
|    53    |     G      | 0.00370 |  0.00386  |      nan      |              nan               |
|    54    |     A      | 0.02921 |  0.00720  |    0.02201    |            0.25488             |
|    55    |     A      | 0.03970 |  0.00603  |    0.03367    |            0.38988             |
|    56    |     C      | 0.02011 |  0.00660  |    0.01351    |            0.15648             |
|    57    |     C      | 0.06461 |  0.01335  |    0.05126    |            0.59351             |
|    58    |     C      | 0.01464 |  0.00885  |    0.00579    |            0.06706             |
|    59    |     A      | 0.02998 |  0.00614  |    0.02384    |            0.27605             |
|    60    |     C      | 0.01179 |  0.00425  |    0.00754    |            0.08734             |
|    61    |     T      | 0.00526 |  0.00714  |      nan      |              nan               |
|    62    |     G      | 0.00704 |  0.00744  |      nan      |              nan               |
|    63    |     C      | 0.00738 |  0.00569  |    0.00169    |            0.03395             |
|    64    |     T      | 0.00569 |  0.00815  |      nan      |              nan               |
|    65    |     T      | 0.00336 |  0.00460  |      nan      |              nan               |
|    66    |     A      | 0.10251 |  0.00470  |    0.09781    |            1.13258             |
|    67    |     A      | 0.05349 |  0.00631  |    0.04718    |            0.54631             |
|    68    |     G      | 0.00321 |  0.00432  |      nan      |              nan               |
|    69    |     C      | 0.00508 |  0.00351  |    0.00157    |            0.03395             |
|    70    |     C      | 0.00507 |  0.00611  |    -0.00104   |            0.03395             |
|    71    |     T      | 0.00458 |  0.00763  |      nan      |              nan               |
|    72    |     C      | 0.01395 |  0.00311  |    0.01084    |            0.12546             |
|    73    |     A      | 0.00920 |  0.00691  |    0.00229    |            0.03395             |
|    74    |     A      | 0.05977 |  0.00597  |    0.05380    |            0.62296             |
|    75    |     T      | 0.02586 |  0.00455  |      nan      |              nan               |
|    76    |     A      | 0.02880 |  0.00562  |    0.02318    |            0.26845             |
|    77    |     A      | 0.07118 |  0.00675  |    0.06443    |            0.74604             |
|    78    |     A      | 0.06245 |  0.00721  |    0.05524    |            0.63965             |
|    79    |     G      | 0.00504 |  0.00571  |      nan      |              nan               |
|    80    |     C      | 0.04250 |  0.00645  |    0.03605    |            0.41737             |
|    81    |     T      | 0.01133 |  0.00895  |      nan      |              nan               |
|    82    |     T      | 0.00969 |  0.00863  |      nan      |              nan               |
|    83    |     G      | 0.00682 |  0.00708  |      nan      |              nan               |
|    84    |     C      | 0.07700 |  0.01271  |    0.06430    |            0.74450             |
|    85    |     C      | 0.05043 |  0.01317  |    0.03726    |            0.43142             |
|    86    |     T      | 0.00802 |  0.00851  |      nan      |              nan               |
|    87    |     T      | 0.00699 |  0.00746  |      nan      |              nan               |
|    88    |     G      | 0.00401 |  0.00425  |      nan      |              nan               |
|    89    |     A      | 0.03435 |  0.00616  |    0.02819    |            0.32640             |
|    90    |     G      | 0.00678 |  0.00854  |      nan      |              nan               |
|    91    |     T      | 0.01527 |  0.00628  |      nan      |              nan               |
|    92    |     G      | 0.00452 |  0.00568  |      nan      |              nan               |
|    93    |     C      | 0.00837 |  0.00691  |    0.00146    |            0.03395             |
|    94    |     T      | 0.00529 |  0.00661  |      nan      |              nan               |
|    95    |     C      | 0.05873 |  0.00752  |    0.05121    |            0.59301             |
|    96    |     A      | 0.02905 |  0.00882  |    0.02023    |            0.23425             |
|    97    |     A      | 0.03306 |  0.00835  |    0.02470    |            0.28604             |
|    98    |     A      | 0.02655 |  0.00690  |    0.01965    |            0.22754             |
|    99    |     G      | 0.00591 |  0.00673  |      nan      |              nan               |
|   100    |     T      | 0.01023 |  0.00517  |      nan      |              nan               |
|   101    |     A      | 0.01632 |  0.00494  |    0.01138    |            0.13177             |
|   102    |     G      | 0.00661 |  0.00744  |      nan      |              nan               |
|   103    |     T      | 0.00918 |  0.00768  |      nan      |              nan               |
|   104    |     G      | 0.00742 |  0.00783  |      nan      |              nan               |
|   105    |     T      | 0.01140 |  0.00797  |      nan      |              nan               |
|   106    |     G      | 0.00764 |  0.00709  |      nan      |              nan               |
|   107    |     T      | 0.00813 |  0.00649  |      nan      |              nan               |
|   108    |     G      | 0.00922 |  0.00689  |      nan      |              nan               |
|   109    |     C      | 0.01837 |  0.00641  |    0.01196    |            0.13849             |
|   110    |     C      | 0.01613 |  0.00839  |    0.00774    |            0.08959             |
|   111    |     C      | 0.02192 |  0.00926  |    0.01266    |            0.14662             |
|   112    |     G      | 0.01075 |  0.00840  |      nan      |              nan               |
|   113    |     T      | 0.00998 |  0.00643  |      nan      |              nan               |
|   114    |     C      | 0.03118 |  0.01181  |    0.01937    |            0.22435             |
|   115    |     T      | 0.01023 |  0.00928  |      nan      |              nan               |
|   116    |     G      | 0.01064 |  0.00714  |      nan      |              nan               |
|   117    |     T      | 0.01416 |  0.01116  |      nan      |              nan               |
|   118    |     T      | 0.00923 |  0.00796  |      nan      |              nan               |
|   119    |     G      | 0.01339 |  0.01018  |      nan      |              nan               |
|   120    |     T      | 0.01072 |  0.00737  |      nan      |              nan               |
|   121    |     G      | 0.00748 |  0.00671  |      nan      |              nan               |
|   122    |     T      | 0.00885 |  0.00689  |      nan      |              nan               |
|   123    |     G      | 0.00390 |  0.00415  |      nan      |              nan               |
|   124    |     A      | 0.07922 |  0.00576  |    0.07347    |            0.85070             |
|   125    |     C      | 0.01222 |  0.00577  |    0.00645    |            0.07470             |
|   126    |     T      | 0.00669 |  0.00643  |      nan      |              nan               |
|   127    |     C      | 0.00644 |  0.00593  |    0.00051    |            0.03395             |
|   128    |     T      | 0.00623 |  0.00755  |      nan      |              nan               |
|   129    |     G      | 0.00543 |  0.00541  |      nan      |              nan               |
|   130    |     G      | 0.00624 |  0.00560  |      nan      |              nan               |
|   131    |     T      | 0.00734 |  0.00602  |      nan      |              nan               |
|   132    |     A      | 0.05277 |  0.00664  |    0.04612    |            0.53409             |
|   133    |     A      | 0.14371 |  0.00734  |    0.13638    |            1.57913             |
|   134    |     C      | 0.01959 |  0.00775  |    0.01183    |            0.13703             |
|   135    |     T      | 0.00534 |  0.00729  |      nan      |              nan               |
|   136    |     A      | 0.01617 |  0.00897  |    0.00720    |            0.08336             |
|   137    |     G      | 0.00418 |  0.00340  |      nan      |              nan               |
|   138    |     A      | 0.01439 |  0.00575  |    0.00864    |            0.10003             |
|   139    |     G      | 0.00319 |  0.00383  |      nan      |              nan               |
|   140    |     A      | 0.03160 |  0.00453  |    0.02707    |            0.31342             |
|   141    |     T      | 0.00514 |  0.00577  |      nan      |              nan               |
|   142    |     C      | 0.01142 |  0.00510  |    0.00633    |            0.07325             |
|   143    |     C      | 0.00470 |  0.00446  |    0.00024    |            0.03395             |
|   144    |     C      | 0.00697 |  0.00743  |    -0.00047   |            0.03395             |
|   145    |     T      | 0.00835 |  0.00886  |      nan      |              nan               |
|   146    |     C      | 0.01439 |  0.00528  |    0.00912    |            0.10559             |
|   147    |     A      | 0.04698 |  0.00864  |    0.03834    |            0.44395             |
|   148    |     G      | 0.00344 |  0.00436  |      nan      |              nan               |
|   149    |     A      | 0.01203 |  0.00578  |    0.00625    |            0.07239             |
|   150    |     C      | 0.00427 |  0.00045  |    0.00382    |            0.04420             |
|   151    |     C      | 0.06368 |  0.00047  |    0.06322    |            0.73199             |
|   152    |     C      | 0.09755 |  0.01920  |    0.07835    |            0.90723             |
|   153    |     T      | 0.02189 |  0.03162  |      nan      |              nan               |
|   154    |     T      | 0.01781 |  0.01237  |      nan      |              nan               |
|   155    |     T      | 0.01125 |  0.00779  |      nan      |              nan               |
|   156    |     T      | 0.01067 |  0.00539  |      nan      |              nan               |
|   157    |     A      | 0.09698 |  0.00670  |    0.09028    |            1.04538             |
|   158    |     G      | 0.00238 |  0.00335  |      nan      |              nan               |
|   159    |     T      | 0.00427 |  0.00554  |      nan      |              nan               |
|   160    |     C      | 0.00575 |  0.00330  |    0.00244    |            0.03395             |
|   161    |     A      | 0.04730 |  0.00812  |    0.03918    |            0.45367             |
|   162    |     G      | 0.00631 |  0.00730  |      nan      |              nan               |
|   163    |     T      | 0.00946 |  0.00926  |      nan      |              nan               |
|   164    |     G      | 0.00603 |  0.00673  |      nan      |              nan               |
|   165    |     T      | 0.01617 |  0.00878  |      nan      |              nan               |
|   166    |     G      | 0.00584 |  0.00534  |      nan      |              nan               |
|   167    |     G      | 0.00501 |  0.00475  |      nan      |              nan               |
|   168    |     A      | 0.04793 |  0.01070  |    0.03723    |            0.43104             |
|   169    |     A      | 0.07091 |  0.00914  |    0.06177    |            0.71527             |
|   170    |     A      | 0.05434 |  0.00680  |    0.04754    |            0.55044             |
|   171    |     A      | 0.04560 |  0.00560  |    0.04000    |            0.46323             |
|   172    |     T      | 0.00489 |  0.00427  |      nan      |              nan               |
|   173    |     C      | 0.00627 |  0.00796  |    -0.00169   |            0.03395             |
|   174    |     T      | 0.00465 |  0.00740  |      nan      |              nan               |
|   175    |     C      | 0.00402 |  0.00591  |    -0.00188   |            0.03395             |
|   176    |     T      | 0.00665 |  0.00931  |      nan      |              nan               |
|   177    |     A      | 0.02543 |  0.00703  |    0.01840    |            0.21305             |
|   178    |     G      | 0.00800 |  0.00737  |      nan      |              nan               |
|   179    |     C      | 0.06432 |  0.00564  |    0.05869    |            0.67953             |
|   180    |     A      | 0.05160 |  0.00835  |    0.04325    |            0.50079             |
|   181    |     G      | 0.00876 |  0.00921  |      nan      |              nan               |
|   182    |     T      | 0.01065 |  0.00858  |      nan      |              nan               |
|   183    |     G      | 0.00653 |  0.00628  |      nan      |              nan               |
|   184    |     G      | 0.00551 |  0.00600  |      nan      |              nan               |
|   185    |     C      | 0.04049 |  0.00819  |    0.03230    |            0.37402             |
|   186    |     G      | 0.00747 |  0.00802  |      nan      |              nan               |
|   187    |     C      | 0.00825 |  0.00519  |    0.00307    |            0.03550             |
|   188    |     C      | 0.01652 |  0.00601  |    0.01052    |            0.12177             |
|   189    |     C      | 0.02434 |  0.00734  |    0.01699    |            0.19677             |
|   190    |     G      | 0.00724 |  0.00666  |      nan      |              nan               |
|   191    |     A      | 0.03844 |  0.00730  |    0.03114    |            0.36062             |
|   192    |     A      | 0.06313 |  0.00682  |    0.05630    |            0.65195             |
|   193    |     C      | 0.06504 |  0.00474  |    0.06030    |            0.69823             |
|   194    |     A      | 0.07734 |  0.00674  |    0.07060    |            0.81752             |
|   195    |     G      | 0.00493 |  0.00444  |      nan      |              nan               |
|   196    |     G      | 0.00544 |  0.00442  |      nan      |              nan               |
|   197    |     G      | 0.00430 |  0.00373  |      nan      |              nan               |
|   198    |     A      | 0.06103 |  0.00666  |    0.05437    |            0.62961             |
|   199    |     C      | 0.05607 |  0.01163  |    0.04444    |            0.51462             |
|   200    |     T      | 0.01104 |  0.01005  |      nan      |              nan               |
|   201    |     T      | 0.01007 |  0.00924  |      nan      |              nan               |
|   202    |     G      | 0.00969 |  0.00474  |      nan      |              nan               |
|   203    |     A      | 0.05287 |  0.00762  |    0.04525    |            0.52397             |
|   204    |     A      | 0.07213 |  0.00902  |    0.06311    |            0.73072             |
|   205    |     A      | 0.03909 |  0.00985  |    0.02924    |            0.33862             |
|   206    |     G      | 0.00493 |  0.00647  |      nan      |              nan               |
|   207    |     C      | 0.06567 |  0.00629  |    0.05938    |            0.68756             |
|   208    |     G      | 0.01044 |  0.00648  |      nan      |              nan               |
|   209    |     A      | 0.04751 |  0.00810  |    0.03942    |            0.45641             |
|   210    |     A      | 0.05320 |  0.00951  |    0.04368    |            0.50582             |
|   211    |     A      | 0.04717 |  0.00877  |    0.03840    |            0.44465             |
|   212    |     G      | 0.00561 |  0.00685  |      nan      |              nan               |
|   213    |     T      | 0.00744 |  0.00452  |      nan      |              nan               |
|   214    |     A      | 0.03194 |  0.00538  |    0.02656    |            0.30757             |
|   215    |     A      | 0.07002 |  0.00998  |    0.06004    |            0.69522             |
|   216    |     A      | 0.05964 |  0.00886  |    0.05077    |            0.58789             |
|   217    |     G      | 0.00594 |  0.00934  |      nan      |              nan               |
|   218    |     C      | 0.00873 |  0.00654  |    0.00219    |            0.03395             |
|   219    |     C      | 0.00745 |  0.00475  |    0.00270    |            0.03395             |
|   220    |     A      | 0.02520 |  0.00777  |    0.01743    |            0.20186             |
|   221    |     G      | 0.00485 |  0.00407  |      nan      |              nan               |
|   222    |     A      | 0.02871 |  0.00553  |    0.02317    |            0.26833             |
|   223    |     G      | 0.00587 |  0.00535  |      nan      |              nan               |
|   224    |     G      | 0.00373 |  0.00409  |      nan      |              nan               |
|   225    |     A      | 0.07334 |  0.00878  |    0.06456    |            0.74750             |
|   226    |     G      | 0.00564 |  0.00627  |      nan      |              nan               |
|   227    |     A      | 0.03076 |  0.00154  |    0.02921    |            0.33828             |
|   228    |     T      | 0.00815 |  0.00587  |      nan      |              nan               |
|   229    |     C      | 0.02122 |  0.01148  |    0.00974    |            0.11279             |
|   230    |     T      | 0.00731 |  0.00756  |      nan      |              nan               |
|   231    |     C      | 0.01873 |  0.01074  |    0.00800    |            0.09260             |
|   232    |     T      | 0.00737 |  0.00835  |      nan      |              nan               |
|   233    |     C      | 0.01879 |  0.00441  |    0.01438    |            0.16653             |
|   234    |     G      | 0.00344 |  0.00473  |      nan      |              nan               |
|   235    |     A      | 0.07268 |  0.00817  |    0.06451    |            0.74694             |
|   236    |     C      | 0.03909 |  0.00292  |    0.03617    |            0.41883             |
|   237    |     G      | 0.00714 |  0.00625  |      nan      |              nan               |
|   238    |     C      | 0.04241 |  0.00215  |    0.04026    |            0.46620             |
|   239    |     A      | 0.06955 |  0.00814  |    0.06141    |            0.71108             |
|   240    |     G      | 0.00860 |  0.00946  |      nan      |              nan               |
|   241    |     G      | 0.00458 |  0.00504  |      nan      |              nan               |
|   242    |     A      | 0.09815 |  0.00265  |    0.09550    |            1.10582             |
|   243    |     C      | 0.00846 |  0.00385  |    0.00460    |            0.05331             |
|   244    |     T      | 0.00562 |  0.00421  |      nan      |              nan               |
|   245    |     C      | 0.00992 |  0.00332  |    0.00660    |            0.07648             |
|   246    |     G      | 0.00569 |  0.00451  |      nan      |              nan               |
|   247    |     G      | 0.00907 |  0.00940  |      nan      |              nan               |
|   248    |     C      | 0.00821 |  0.00528  |    0.00293    |            0.03395             |
|   249    |     T      | 0.00498 |  0.00513  |      nan      |              nan               |
|   250    |     T      | 0.00473 |  0.00447  |      nan      |              nan               |
|   251    |     G      | 0.00239 |  0.00155  |      nan      |              nan               |
|   252    |     C      | 0.00691 |  0.00201  |    0.00490    |            0.05669             |
|   253    |     T      | 0.00551 |  0.00614  |      nan      |              nan               |
|   254    |     G      | 0.00255 |  0.00113  |      nan      |              nan               |
|   255    |     A      | 0.05081 |  0.01014  |    0.04066    |            0.47083             |
|   256    |     A      | 0.09281 |  0.00353  |    0.08928    |            1.03378             |
|   257    |     G      | 0.00285 |  0.00147  |      nan      |              nan               |
|   258    |     C      | 0.02122 |  0.00213  |    0.01909    |            0.22106             |
|   259    |     G      | 0.00271 |  0.00201  |      nan      |              nan               |
|   260    |     C      | 0.03055 |  0.00142  |    0.02913    |            0.33726             |
|   261    |     G      | 0.00420 |  0.00297  |      nan      |              nan               |
|   262    |     C      | 0.02096 |  0.00147  |    0.01949    |            0.22567             |
|   263    |     A      | 0.07462 |  0.00702  |    0.06760    |            0.78272             |
|   264    |     C      | 0.02084 |  0.00243  |    0.01841    |            0.21319             |
|   265    |     G      | 0.00539 |  0.00576  |      nan      |              nan               |
|   266    |     G      | 0.00269 |  0.00219  |      nan      |              nan               |
|   267    |     C      | 0.00823 |  0.00153  |    0.00670    |            0.07763             |
|   268    |     A      | 0.01788 |  0.00296  |    0.01492    |            0.17276             |
|   269    |     A      | 0.02813 |  0.00470  |    0.02343    |            0.27131             |
|   270    |     G      | 0.00651 |  0.00260  |      nan      |              nan               |
|   271    |     A      | 0.05318 |  0.00609  |    0.04709    |            0.54525             |
|   272    |     G      | 0.00939 |  0.00864  |      nan      |              nan               |
|   273    |     G      | 0.00609 |  0.00644  |      nan      |              nan               |
|   274    |     C      | 0.02622 |  0.00357  |    0.02265    |            0.26227             |
|   275    |     G      | 0.00341 |  0.00182  |      nan      |              nan               |
|   276    |     A      | 0.04288 |  0.00323  |    0.03964    |            0.45904             |
|   277    |     G      | 0.01160 |  0.00479  |      nan      |              nan               |
|   278    |     G      | 0.00694 |  0.00614  |      nan      |              nan               |
|   279    |     G      | 0.00685 |  0.00782  |      nan      |              nan               |
|   280    |     G      | 0.00741 |  0.00763  |      nan      |              nan               |
|   281    |     C      | 0.02640 |  0.00320  |    0.02320    |            0.26859             |
|   282    |     G      | 0.00681 |  0.00866  |      nan      |              nan               |
|   283    |     G      | 0.00512 |  0.00603  |      nan      |              nan               |
|   284    |     C      | 0.01880 |  0.00621  |    0.01259    |            0.14575             |
|   285    |     G      | 0.00344 |  0.00307  |      nan      |              nan               |
|   286    |     A      | 0.05860 |  0.00644  |    0.05216    |            0.60401             |
|   287    |     C      | 0.03996 |  0.00693  |    0.03303    |            0.38243             |
|   288    |     T      | 0.00943 |  0.01088  |      nan      |              nan               |
|   289    |     G      | 0.00943 |  0.00888  |      nan      |              nan               |
|   290    |     G      | 0.01099 |  0.00690  |      nan      |              nan               |
|   291    |     T      | 0.01351 |  0.00950  |      nan      |              nan               |
|   292    |     G      | 0.00493 |  0.00451  |      nan      |              nan               |
|   293    |     A      | 0.08605 |  0.00994  |    0.07611    |            0.88133             |
|   294    |     G      | 0.00786 |  0.00848  |      nan      |              nan               |
|   295    |     T      | 0.00636 |  0.00571  |      nan      |              nan               |
|   296    |     A      | 0.05165 |  0.00455  |    0.04710    |            0.54534             |
|   297    |     C      | 0.01658 |  0.00706  |    0.00952    |            0.11027             |
|   298    |     G      | 0.01053 |  0.01039  |      nan      |              nan               |
|   299    |     C      | 0.00931 |  0.00394  |    0.00537    |            0.06223             |
|   300    |     C      | 0.03406 |  0.02927  |    0.00480    |            0.05555             |
|   301    |     A      | 0.04414 |  0.02273  |    0.02142    |            0.24802             |
|   302    |     A      | 0.12199 |  0.01281  |    0.10919    |            1.26429             |
|   303    |     A      | 0.01153 |  0.00544  |    0.00609    |            0.07047             |
|   304    |     A      | 0.01833 |  0.00522  |    0.01311    |            0.15183             |
|   305    |     A      | 0.07752 |  0.01683  |    0.06070    |            0.70281             |
|   306    |     T      | 0.01156 |  0.01511  |      nan      |              nan               |
|   307    |     T      | 0.01035 |  0.00974  |      nan      |              nan               |
|   308    |     T      | 0.01001 |  0.01026  |      nan      |              nan               |
|   309    |     T      | 0.01110 |  0.01043  |      nan      |              nan               |
|   310    |     G      | 0.00669 |  0.00462  |      nan      |              nan               |
|   311    |     A      | 0.11954 |  0.00443  |    0.11511    |            1.33286             |
|   312    |     C      | 0.01202 |  0.00567  |    0.00636    |            0.07359             |
|   313    |     T      | 0.00376 |  0.00425  |      nan      |              nan               |
|   314    |     A      | 0.00904 |  0.00694  |    0.00210    |            0.03395             |
|   315    |     G      | 0.00331 |  0.00327  |      nan      |              nan               |
|   316    |     C      | 0.00838 |  0.00445  |    0.00393    |            0.04549             |
|   317    |     G      | 0.00970 |  0.00763  |      nan      |              nan               |
|   318    |     G      | 0.01071 |  0.00519  |      nan      |              nan               |
|   319    |     A      | 0.08468 |  0.00576  |    0.07893    |            0.91390             |
|   320    |     G      | 0.00907 |  0.00720  |      nan      |              nan               |
|   321    |     G      | 0.00394 |  0.00490  |      nan      |              nan               |
|   322    |     C      | 0.00411 |  0.00365  |    0.00046    |            0.03395             |
|   323    |     T      | 0.00386 |  0.00461  |      nan      |              nan               |
|   324    |     A      | 0.01129 |  0.00453  |    0.00676    |            0.07829             |
|   325    |     G      | 0.00291 |  0.00333  |      nan      |              nan               |
|   326    |     A      | 0.08399 |  0.00744  |    0.07655    |            0.88638             |
|   327    |     A      | 0.10151 |  0.00643  |    0.09508    |            1.10095             |
|   328    |     G      | 0.00941 |  0.00696  |      nan      |              nan               |
|   329    |     G      | 0.00436 |  0.00424  |      nan      |              nan               |
|   330    |     A      | 0.07759 |  0.00665  |    0.07094    |            0.82141             |
|   331    |     G      | 0.00452 |  0.00451  |      nan      |              nan               |
|   332    |     A      | 0.05177 |  0.00679  |    0.04497    |            0.52074             |
|   333    |     G      | 0.00418 |  0.00490  |      nan      |              nan               |
|   334    |     A      | 0.04470 |  0.00630  |    0.03840    |            0.44469             |
|   335    |     G      | 0.00530 |  0.00444  |      nan      |              nan               |
|   336    |     A      | 0.08210 |  0.00549  |    0.07662    |            0.88715             |
|   337    |     T      | 0.00700 |  0.00485  |      nan      |              nan               |
|   338    |     G      | 0.00515 |  0.00507  |      nan      |              nan               |
|   339    |     G      | 0.00547 |  0.00596  |      nan      |              nan               |
|   340    |     G      | 0.00547 |  0.00626  |      nan      |              nan               |
|   341    |     T      | 0.00709 |  0.00750  |      nan      |              nan               |
|   342    |     G      | 0.00585 |  0.00652  |      nan      |              nan               |
|   343    |     C      | 0.03701 |  0.00897  |    0.02805    |            0.32480             |
|   344    |     G      | 0.00633 |  0.00695  |      nan      |              nan               |
|   345    |     A      | 0.11453 |  0.00775  |    0.10679    |            1.23651             |
|   346    |     G      | 0.00525 |  0.00502  |      nan      |              nan               |
|   347    |     A      | 0.02868 |  0.00521  |    0.02348    |            0.27182             |
|   348    |     G      | 0.00496 |  0.00578  |      nan      |              nan               |
|   349    |     C      | 0.03286 |  0.00797  |    0.02490    |            0.28829             |
|   350    |     G      | 0.00717 |  0.00623  |      nan      |              nan               |
|   351    |     T      | 0.00903 |  0.00858  |      nan      |              nan               |
|   352    |     C      | 0.04094 |  0.00856  |    0.03238    |            0.37492             |
|   353    |     G      | 0.00766 |  0.00874  |      nan      |              nan               |
|   354    |     G      | 0.00853 |  0.01134  |      nan      |              nan               |
|   355    |     T      | 0.00686 |  0.00558  |      nan      |              nan               |
|   356    |     A      | 0.09345 |  0.00641  |    0.08704    |            1.00788             |
|   357    |     T      | 0.01102 |  0.00941  |      nan      |              nan               |
|   358    |     T      | 0.00687 |  0.00539  |      nan      |              nan               |
|   359    |     A      | 0.05294 |  0.00642  |    0.04652    |            0.53869             |
|   360    |     A      | 0.05459 |  0.00917  |    0.04543    |            0.52599             |
|   361    |     G      | 0.00533 |  0.00573  |      nan      |              nan               |
|   362    |     C      | 0.02831 |  0.00630  |    0.02202    |            0.25493             |
|   363    |     G      | 0.01816 |  0.01449  |      nan      |              nan               |
|   364    |     G      | 0.00887 |  0.00880  |      nan      |              nan               |
|   365    |     G      | 0.00509 |  0.00890  |      nan      |              nan               |
|   366    |     G      | 0.00693 |  0.00879  |      nan      |              nan               |
|   367    |     G      | 0.00456 |  0.00413  |      nan      |              nan               |
|   368    |     A      | 0.07752 |  0.00577  |    0.07175    |            0.83082             |
|   369    |     G      | 0.00794 |  0.00593  |      nan      |              nan               |
|   370    |     A      | 0.04987 |  0.00781  |    0.04206    |            0.48703             |
|   371    |     A      | 0.08581 |  0.00683  |    0.07898    |            0.91455             |
|   372    |     T      | 0.01001 |  0.00858  |      nan      |              nan               |
|   373    |     T      | 0.00760 |  0.00595  |      nan      |              nan               |
|   374    |     A      | 0.05401 |  0.00766  |    0.04635    |            0.53671             |
|   375    |     G      | 0.00915 |  0.00495  |      nan      |              nan               |
|   376    |     A      | 0.07001 |  0.00573  |    0.06428    |            0.74430             |
|   377    |     T      | 0.02307 |  0.00577  |      nan      |              nan               |
|   378    |     A      | 0.02706 |  0.00711  |    0.01995    |            0.23102             |
|   379    |     A      | 0.06057 |  0.00851  |    0.05205    |            0.60272             |
|   380    |     A      | 0.07716 |  0.00586  |    0.07129    |            0.82550             |
|   381    |     T      | 0.01209 |  0.00761  |      nan      |              nan               |
|   382    |     G      | 0.01026 |  0.00694  |      nan      |              nan               |
|   383    |     G      | 0.00572 |  0.00598  |      nan      |              nan               |
|   384    |     G      | 0.05128 |  0.05080  |      nan      |              nan               |
|   385    |     A      | 0.06300 |  0.01759  |    0.04540    |            0.52571             |
|   386    |     A      | 0.12202 |  0.00944  |    0.11258    |            1.30358             |
|   387    |     A      | 0.02834 |  0.00753  |    0.02081    |            0.24099             |
|   388    |     A      | 0.01445 |  0.00669  |    0.00775    |            0.08980             |
|   389    |     A      | 0.02121 |  0.00611  |    0.01510    |            0.17489             |
|   390    |     A      | 0.08181 |  0.00717  |    0.07464    |            0.86429             |
|   391    |     T      | 0.01177 |  0.00834  |      nan      |              nan               |
|   392    |     T      | 0.00973 |  0.01046  |      nan      |              nan               |
|   393    |     C      | 0.05803 |  0.01115  |    0.04688    |            0.54281             |
|   394    |     G      | 0.00924 |  0.01034  |      nan      |              nan               |
|   395    |     G      | 0.00910 |  0.00575  |      nan      |              nan               |
|   396    |     T      | 0.01037 |  0.00907  |      nan      |              nan               |
|   397    |     T      | 0.00705 |  0.00611  |      nan      |              nan               |
|   398    |     A      | 0.02851 |  0.00682  |    0.02169    |            0.25118             |
|   399    |     A      | 0.03968 |  0.00629  |    0.03339    |            0.38660             |
|   400    |     G      | 0.00646 |  0.00512  |      nan      |              nan               |
|   401    |     G      | 0.00710 |  0.00708  |      nan      |              nan               |
|   402    |     C      | 0.01038 |  0.00706  |    0.00332    |            0.03841             |
|   403    |     C      | 0.00586 |  0.00381  |    0.00205    |            0.03395             |
|   404    |     A      | 0.03319 |  0.01316  |    0.02003    |            0.23196             |
|   405    |     G      | 0.02068 |  0.01678  |      nan      |              nan               |
|   406    |     G      | 0.00985 |  0.01227  |      nan      |              nan               |
|   407    |     G      | 0.00487 |  0.00652  |      nan      |              nan               |
|   408    |     G      | 0.00572 |  0.00685  |      nan      |              nan               |
|   409    |     G      | 0.00913 |  0.00634  |      nan      |              nan               |
|   410    |     A      | 0.04043 |  0.00933  |    0.03110    |            0.36007             |
|   411    |     A      | 0.07806 |  0.00887  |    0.06919    |            0.80113             |
|   412    |     A      | 0.05190 |  0.00820  |    0.04370    |            0.50597             |
|   413    |     G      | 0.01098 |  0.00488  |      nan      |              nan               |
|   414    |     A      | 0.04744 |  0.00617  |    0.04127    |            0.47786             |
|   415    |     A      | 0.02616 |  0.00709  |    0.01907    |            0.22083             |
|   416    |     A      | 0.04171 |  0.00561  |    0.03610    |            0.41800             |
|   417    |     C      | 0.07236 |  0.00334  |    0.06902    |            0.79920             |
|   418    |     A      | 0.06260 |  0.00900  |    0.05360    |            0.62064             |
|   419    |     A      | 0.04600 |  0.00799  |    0.03802    |            0.44021             |
|   420    |     T      | 0.05176 |  0.01258  |      nan      |              nan               |
|   421    |     A      | 0.03717 |  0.00458  |    0.03259    |            0.37733             |
|   422    |     T      | 0.00816 |  0.00700  |      nan      |              nan               |
|   423    |     A      | 0.04490 |  0.00592  |    0.03898    |            0.45132             |
|   424    |     A      | 0.03983 |  0.00762  |    0.03221    |            0.37292             |
|   425    |     A      | 0.04870 |  0.00468  |    0.04402    |            0.50973             |
|   426    |     C      | 0.06698 |  0.00408  |    0.06290    |            0.72835             |
|   427    |     T      | 0.01395 |  0.01801  |      nan      |              nan               |
|   428    |     A      | 0.01657 |  0.00788  |    0.00869    |            0.10065             |
|   429    |     A      | 0.06922 |  0.00872  |    0.06050    |            0.70057             |
|   430    |     A      | 0.05443 |  0.00531  |    0.04913    |            0.56886             |
|   431    |     A      | 0.06239 |  0.00718  |    0.05521    |            0.63929             |
|   432    |     C      | 0.08090 |  0.00335  |    0.07755    |            0.89797             |
|   433    |     A      | 0.06794 |  0.00717  |    0.06078    |            0.70375             |
|   434    |     T      | 0.01365 |  0.00685  |      nan      |              nan               |
|   435    |     A      | 0.04715 |  0.00567  |    0.04148    |            0.48028             |
|   436    |     T      | 0.00859 |  0.00720  |      nan      |              nan               |
|   437    |     A      | 0.00000 |  0.00000  |    -0.00000   |            0.03395             |
+----------+------------+---------+-----------+---------------+--------------------------------+
