# Supplementary material for: Short- and long-range interactions in the HIV-1 5′ UTR regulate genome dimerization and packaging
Source: Nat Struct Mol Biol. 2022 Mar 28;29(4):306–19. doi: 10.1038/s41594-022-00746-2 (PMC9010304; doi:10.1038/s41594-022-00746-2)
Supplement: Supplementary file 9 — Tables of DMS reactivities. [file 41594_2022_746_MOESM9_ESM.zip › DMS tables/DMS_Table_Comparison_SL1.txt]

+--------------------------------------------------------------------------------------------------------------------------------------------------------------------------------------------------------------------------------------------------------------------------------------------------------------------------------------------------------------------------------------------------------------------------------------------------------------------------------------------------------------------------------------------------------------------------------+
|                                                                                                                                                                                                                                                                                DMS comparison:                                                                                                                                                                                                                                                                                 |
+----------+------------+--------+--------------------+--------------------+----------------------+----------------------+--------------------+--------------------+----------------------+----------------------+--------------------+--------------------+----------------------+----------------------+--------------------+--------------------+----------------------+----------------------+--------------------+--------------------+----------------------+----------------------+--------------------+--------------------+----------------------+----------------------+
| Position | Nucleotide | Domain | Mut_1G_DB_Capped_d | Mut_1G_DB_Capped_m | Mut_1G_DB_Uncapped_d | Mut_1G_DB_Uncapped_m | Mut_1G_MB_Capped_d | Mut_1G_MB_Capped_m | Mut_1G_MB_Uncapped_d | Mut_1G_MB_Uncapped_m | Mut_2G_DB_Capped_d | Mut_2G_DB_Capped_m | Mut_2G_DB_Uncapped_d | Mut_2G_DB_Uncapped_m | Mut_2G_MB_Capped_d | Mut_2G_MB_Capped_m | Mut_2G_MB_Uncapped_d | Mut_2G_MB_Uncapped_m | Mut_3G_DB_Capped_d | Mut_3G_DB_Capped_m | Mut_3G_DB_Uncapped_d | Mut_3G_DB_Uncapped_m | Mut_3G_MB_Capped_d | Mut_3G_MB_Capped_m | Mut_3G_MB_Uncapped_d | Mut_3G_MB_Uncapped_m |
+----------+------------+--------+--------------------+--------------------+----------------------+----------------------+--------------------+--------------------+----------------------+----------------------+--------------------+--------------------+----------------------+----------------------+--------------------+--------------------+----------------------+----------------------+--------------------+--------------------+----------------------+----------------------+--------------------+--------------------+----------------------+----------------------+
|   243    |     C      |  SL1   |      0.04031       |      0.06420       |       0.04244        |       0.06506        |      0.05750       |      0.06369       |       0.05331        |       0.06616        |      0.03094       |      0.06222       |       0.03121        |       0.05825        |      0.04239       |      0.06894       |       0.04256        |       0.05340        |      0.03002       |      0.05637       |       0.03416        |       0.05464        |      0.03220       |      0.04648       |       0.04579        |       0.05627        |
|   244    |     T      |  SL1   |        nan         |        nan         |         nan          |         nan          |        nan         |        nan         |         nan          |         nan          |        nan         |        nan         |         nan          |         nan          |        nan         |        nan         |         nan          |         nan          |        nan         |        nan         |         nan          |         nan          |        nan         |        nan         |         nan          |         nan          |
|   245    |     C      |  SL1   |      0.05804       |      0.18790       |       0.05748        |       0.20873        |      0.09284       |      0.21257       |       0.07648        |       0.22573        |      0.05350       |      0.22684       |       0.05027        |       0.24835        |      0.07108       |      0.25426       |       0.07329        |       0.26892        |      0.07387       |      0.31260       |       0.07688        |       0.36425        |      0.07885       |      0.37330       |       0.07234        |       0.34208        |
|   246    |     G      |  SL1   |        nan         |        nan         |         nan          |         nan          |        nan         |        nan         |         nan          |         nan          |        nan         |        nan         |         nan          |         nan          |        nan         |        nan         |         nan          |         nan          |        nan         |        nan         |         nan          |         nan          |        nan         |        nan         |         nan          |         nan          |
|   247    |     G      |  SL1   |        nan         |        nan         |         nan          |         nan          |        nan         |        nan         |         nan          |         nan          |        nan         |        nan         |         nan          |         nan          |        nan         |        nan         |         nan          |         nan          |        nan         |        nan         |         nan          |         nan          |        nan         |        nan         |         nan          |         nan          |
|   248    |     C      |  SL1   |      0.04031       |      0.05542       |       0.04244        |       0.05776        |      0.04683       |      0.05470       |       0.03395        |       0.06088        |      0.02872       |      0.05066       |       0.03121        |       0.05273        |      0.03292       |      0.05976       |       0.04054        |       0.05460        |      0.03002       |      0.05438       |       0.03076        |       0.06077        |      0.03220       |      0.05596       |       0.04579        |       0.05922        |
|   249    |     T      |  SL1   |        nan         |        nan         |         nan          |         nan          |        nan         |        nan         |         nan          |         nan          |        nan         |        nan         |         nan          |         nan          |        nan         |        nan         |         nan          |         nan          |        nan         |        nan         |         nan          |         nan          |        nan         |        nan         |         nan          |         nan          |
|   250    |     T      |  SL1   |        nan         |        nan         |         nan          |         nan          |        nan         |        nan         |         nan          |         nan          |        nan         |        nan         |         nan          |         nan          |        nan         |        nan         |         nan          |         nan          |        nan         |        nan         |         nan          |         nan          |        nan         |        nan         |         nan          |         nan          |
|   251    |     G      |  SL1   |        nan         |        nan         |         nan          |         nan          |        nan         |        nan         |         nan          |         nan          |        nan         |        nan         |         nan          |         nan          |        nan         |        nan         |         nan          |         nan          |        nan         |        nan         |         nan          |         nan          |        nan         |        nan         |         nan          |         nan          |
|   252    |     C      |  SL1   |      0.04430       |      0.16027       |       0.04784        |       0.20520        |      0.08271       |      0.18407       |       0.05669        |       0.20512        |      0.03936       |      0.18760       |       0.03444        |       0.19688        |      0.05856       |      0.22974       |       0.05670        |       0.22710        |      0.05252       |      0.26399       |       0.07393        |       0.30370        |      0.06362       |      0.32226       |       0.08952        |       0.32122        |
|   253    |     T      |  SL1   |        nan         |        nan         |         nan          |         nan          |        nan         |        nan         |         nan          |         nan          |        nan         |        nan         |         nan          |         nan          |        nan         |        nan         |         nan          |         nan          |        nan         |        nan         |         nan          |         nan          |        nan         |        nan         |         nan          |         nan          |
|   254    |     G      |  SL1   |        nan         |        nan         |         nan          |         nan          |        nan         |        nan         |         nan          |         nan          |        nan         |        nan         |         nan          |         nan          |        nan         |        nan         |         nan          |         nan          |        nan         |        nan         |         nan          |         nan          |        nan         |        nan         |         nan          |         nan          |
|   255    |     A      |  SL1   |      0.54678       |      0.46509       |       0.50472        |       0.48236        |      0.48772       |      0.47018       |       0.47083        |       0.46254        |      0.47232       |      0.47690       |       0.53903        |       0.58784        |      0.47881       |      0.41119       |       0.48449        |       0.49415        |      0.44612       |      0.47841       |       0.37086        |       0.48671        |      0.40614       |      0.38573       |       0.38718        |       0.47120        |
|   256    |     A      |  SL1   |      1.12746       |      0.85953       |       1.08531        |       0.87388        |      1.05494       |      0.87894       |       1.03378        |       0.80608        |      1.03264       |      0.84359       |       1.11348        |       0.87055        |      1.03466       |      0.78276       |       1.08434        |       0.82569        |      1.00857       |      0.81877       |       0.90224        |       0.72715        |      0.92800       |      0.64226       |       0.93367        |       0.77557        |
|   257    |     G      |  SL1   |        nan         |        nan         |         nan          |         nan          |        nan         |        nan         |         nan          |         nan          |        nan         |        nan         |         nan          |         nan          |        nan         |        nan         |         nan          |         nan          |        nan         |        nan         |         nan          |         nan          |        nan         |        nan         |         nan          |         nan          |
|   258    |     C      |  SL1   |      0.22442       |      0.36111       |       0.22434        |       0.35044        |      0.29599       |      0.35608       |       0.22106        |       0.31630        |      0.21624       |      0.34826       |       0.18966        |       0.33773        |      0.25723       |      0.34570       |       0.25722        |       0.30876        |      0.21329       |      0.32582       |       0.22653        |       0.27155        |      0.24471       |      0.25863       |       0.27884        |       0.31653        |
|   259    |     G      |  SL1   |        nan         |        nan         |         nan          |         nan          |        nan         |        nan         |         nan          |         nan          |        nan         |        nan         |         nan          |         nan          |        nan         |        nan         |         nan          |         nan          |        nan         |        nan         |         nan          |         nan          |        nan         |        nan         |         nan          |         nan          |
|   260    |     C      |  SL1   |      0.33981       |      0.49722       |       0.33687        |       0.49916        |      0.43835       |      0.50993       |       0.33726        |       0.43780        |      0.31961       |      0.51071       |       0.28344        |       0.49377        |      0.37876       |      0.45289       |       0.38947        |       0.42381        |      0.31226       |      0.45223       |       0.31291        |       0.37726        |      0.35630       |      0.33626       |       0.40364        |       0.41762        |
|   261    |     G      |  SL1   |        nan         |        nan         |         nan          |         nan          |        nan         |        nan         |         nan          |         nan          |        nan         |        nan         |         nan          |         nan          |        nan         |        nan         |         nan          |         nan          |        nan         |        nan         |         nan          |         nan          |        nan         |        nan         |         nan          |         nan          |
|   262    |     C      |  SL1   |      0.21780       |      0.40888       |       0.21575        |       0.39482        |      0.30479       |      0.42338       |       0.22567        |       0.35699        |      0.20947       |      0.41742       |       0.18304        |       0.39784        |      0.25204       |      0.41226       |       0.25241        |       0.36465        |      0.20578       |      0.36596       |       0.21669        |       0.31201        |      0.23995       |      0.31928       |       0.27398        |       0.38122        |
|   263    |     A      |  SL1   |      0.90998       |      0.22368       |       0.89960        |       0.24439        |      0.75845       |      0.23521       |       0.78272        |       0.22794        |      0.83580       |      0.23188       |       0.93305        |       0.27113        |      0.80779       |      0.22467       |       0.83582        |       0.22087        |      0.83187       |      0.21289       |       0.80647        |       0.20045        |      0.78253       |      0.17507       |       0.79754        |       0.23315        |
|   264    |     C      |  SL1   |      0.19057       |      0.39342       |       0.19482        |       0.38915        |      0.25831       |      0.45063       |       0.21319        |       0.38436        |      0.18428       |      0.42496       |       0.16672        |       0.41553        |      0.21045       |      0.46346       |       0.21276        |       0.45014        |      0.19520       |      0.44546       |       0.21317        |       0.41277        |      0.21365       |      0.47961       |       0.22895        |       0.50213        |
|   265    |     G      |  SL1   |        nan         |        nan         |         nan          |         nan          |        nan         |        nan         |         nan          |         nan          |        nan         |        nan         |         nan          |         nan          |        nan         |        nan         |         nan          |         nan          |        nan         |        nan         |         nan          |         nan          |        nan         |        nan         |         nan          |         nan          |
|   266    |     G      |  SL1   |        nan         |        nan         |         nan          |         nan          |        nan         |        nan         |         nan          |         nan          |        nan         |        nan         |         nan          |         nan          |        nan         |        nan         |         nan          |         nan          |        nan         |        nan         |         nan          |         nan          |        nan         |        nan         |         nan          |         nan          |
|   267    |     C      |  SL1   |      0.06820       |      0.19440       |       0.07019        |       0.18047        |      0.10122       |      0.19007       |       0.07763        |       0.20237        |      0.05010       |      0.15525       |       0.04398        |       0.13954        |      0.06499       |      0.17125       |       0.06637        |       0.14052        |      0.04496       |      0.13945       |       0.05646        |       0.12451        |      0.04744       |      0.11362       |       0.05768        |       0.12750        |
|   268    |     A      |  SL1   |      0.17880       |      0.33314       |       0.17668        |       0.29168        |      0.21654       |      0.30767       |       0.17276        |       0.31217        |      0.15276       |      0.27769       |       0.14872        |       0.27841        |      0.16920       |      0.26631       |       0.17530        |       0.26203        |      0.14282       |      0.26125       |       0.14379        |       0.24564        |      0.13803       |      0.19860       |       0.16391        |       0.23830        |
|   269    |     A      |  SL1   |      0.26000       |      0.52821       |       0.26328        |       0.52239        |      0.32959       |      0.49825       |       0.27131        |       0.51680        |      0.22488       |      0.47867       |       0.21299        |       0.47247        |      0.24883       |      0.44115       |       0.26111        |       0.43822        |      0.21494       |      0.47855       |       0.22827        |       0.45065        |      0.21365       |      0.37213       |       0.25614        |       0.41041        |
|   270    |     G      |  SL1   |        nan         |        nan         |         nan          |         nan          |        nan         |        nan         |         nan          |         nan          |        nan         |        nan         |         nan          |         nan          |        nan         |        nan         |         nan          |         nan          |        nan         |        nan         |         nan          |         nan          |        nan         |        nan         |         nan          |         nan          |
|   271    |     A      |  SL1   |      0.57639       |      0.54065       |       0.54921        |       0.54490        |      0.57694       |      0.56529       |       0.54525        |       0.58630        |      0.51709       |      0.54471       |       0.52601        |       0.57113        |      0.54200       |      0.49108       |       0.56621        |       0.52542        |      0.48836       |      0.48761       |       0.45546        |       0.48565        |      0.46472       |      0.43822       |       0.47460        |       0.49575        |
|   272    |     G      |  SL1   |        nan         |        nan         |         nan          |         nan          |        nan         |        nan         |         nan          |         nan          |        nan         |        nan         |         nan          |         nan          |        nan         |        nan         |         nan          |         nan          |        nan         |        nan         |         nan          |         nan          |        nan         |        nan         |         nan          |         nan          |
|   273    |     G      |  SL1   |        nan         |        nan         |         nan          |         nan          |        nan         |        nan         |         nan          |         nan          |        nan         |        nan         |         nan          |         nan          |        nan         |        nan         |         nan          |         nan          |        nan         |        nan         |         nan          |         nan          |        nan         |        nan         |         nan          |         nan          |
|   274    |     C      |  SL1   |      0.23862       |      0.59086       |       0.23715        |       0.60459        |      0.31968       |      0.66868       |       0.26227        |       0.68513        |      0.21434       |      0.60195       |       0.20034        |       0.60094        |      0.25332       |      0.66701       |       0.26099        |       0.68409        |      0.24753       |      0.71123       |       0.27002        |       0.75851        |      0.26006       |      0.85425       |       0.26359        |       0.82014        |
|   275    |     G      |  SL1   |        nan         |        nan         |         nan          |         nan          |        nan         |        nan         |         nan          |         nan          |        nan         |        nan         |         nan          |         nan          |        nan         |        nan         |         nan          |         nan          |        nan         |        nan         |         nan          |         nan          |        nan         |        nan         |         nan          |         nan          |
|   276    |     A      |  SL1   |      0.38206       |      0.94320       |       0.38042        |       0.98370        |      0.52536       |      1.00214       |       0.45904        |       1.02511        |      0.34085       |      0.96396       |       0.32389        |       0.98310        |      0.39767       |      1.00718       |       0.41126        |       1.04982        |      0.36221       |      1.08830       |       0.39706        |       1.14042        |      0.38220       |      1.14506       |       0.40158        |       1.18843        |
|   277    |     G      |  SL1   |        nan         |        nan         |         nan          |         nan          |        nan         |        nan         |         nan          |         nan          |        nan         |        nan         |         nan          |         nan          |        nan         |        nan         |         nan          |         nan          |        nan         |        nan         |         nan          |         nan          |        nan         |        nan         |         nan          |         nan          |
+----------+------------+--------+--------------------+--------------------+----------------------+----------------------+--------------------+--------------------+----------------------+----------------------+--------------------+--------------------+----------------------+----------------------+--------------------+--------------------+----------------------+----------------------+--------------------+--------------------+----------------------+----------------------+--------------------+--------------------+----------------------+----------------------+
