# Supplementary material for: Short- and long-range interactions in the HIV-1 5′ UTR regulate genome dimerization and packaging
Source: Nat Struct Mol Biol. 2022 Mar 28;29(4):306–19. doi: 10.1038/s41594-022-00746-2 (PMC9010304; doi:10.1038/s41594-022-00746-2)
Supplement: Supplementary file 9 — Tables of DMS reactivities. [file 41594_2022_746_MOESM9_ESM.zip › DMS tables/DMS_Table_Mut_3G_MB_Uncapped_m.txt]

+----------------------------------------------------------------------------------------------+
|                                  DMS: Mut_3G_MB_Uncapped_m                                   |
+----------+------------+---------+-----------+---------------+--------------------------------+
| Position | Nucleotide | Treated | Untreated | Raw Reactivty | Winsor Normalised Reactivities |
+----------+------------+---------+-----------+---------------+--------------------------------+
|    1     |     G      |   nan   |    nan    |      nan      |              nan               |
|    2     |     G      |   nan   |    nan    |      nan      |              nan               |
|    3     |     T      |   nan   |    nan    |      nan      |              nan               |
|    4     |     C      |   nan   |    nan    |      nan      |              nan               |
|    5     |     T      |   nan   |    nan    |      nan      |              nan               |
|    6     |     C      |   nan   |    nan    |      nan      |              nan               |
|    7     |     T      |   nan   |    nan    |      nan      |              nan               |
|    8     |     C      |   nan   |    nan    |      nan      |              nan               |
|    9     |     T      |   nan   |    nan    |      nan      |              nan               |
|    10    |     G      |   nan   |    nan    |      nan      |              nan               |
|    11    |     G      |   nan   |    nan    |      nan      |              nan               |
|    12    |     T      |   nan   |    nan    |      nan      |              nan               |
|    13    |     T      |   nan   |    nan    |      nan      |              nan               |
|    14    |     A      |   nan   |    nan    |      nan      |              nan               |
|    15    |     G      |   nan   |    nan    |      nan      |              nan               |
|    16    |     A      |   nan   |    nan    |      nan      |              nan               |
|    17    |     C      |   nan   |    nan    |      nan      |              nan               |
|    18    |     C      |   nan   |    nan    |      nan      |              nan               |
|    19    |     A      | 0.00001 |  0.00001  |    0.00000    |            0.02815             |
|    20    |     G      | 0.00453 |  0.00527  |      nan      |              nan               |
|    21    |     A      | 0.06328 |  0.00495  |    0.05833    |            0.60669             |
|    22    |     T      | 0.01058 |  0.00538  |      nan      |              nan               |
|    23    |     C      | 0.16294 |  0.01899  |    0.14395    |            1.49713             |
|    24    |     T      | 0.01360 |  0.00981  |      nan      |              nan               |
|    25    |     G      | 0.00434 |  0.00408  |      nan      |              nan               |
|    26    |     A      | 0.01297 |  0.00490  |    0.00806    |            0.08386             |
|    27    |     G      | 0.00510 |  0.00438  |      nan      |              nan               |
|    28    |     C      | 0.00517 |  0.00333  |    0.00184    |            0.02815             |
|    29    |     C      | 0.01378 |  0.00318  |    0.01060    |            0.11027             |
|    30    |     T      | 0.01888 |  0.00825  |      nan      |              nan               |
|    31    |     G      | 0.01122 |  0.00694  |      nan      |              nan               |
|    32    |     G      | 0.01009 |  0.00601  |      nan      |              nan               |
|    33    |     G      | 0.00581 |  0.00451  |      nan      |              nan               |
|    34    |     A      | 0.12726 |  0.00474  |    0.12251    |            1.27418             |
|    35    |     G      | 0.00662 |  0.00580  |      nan      |              nan               |
|    36    |     C      | 0.00619 |  0.00464  |    0.00155    |            0.02815             |
|    37    |     T      | 0.00671 |  0.00711  |      nan      |              nan               |
|    38    |     C      | 0.00955 |  0.00807  |    0.00148    |            0.02815             |
|    39    |     T      | 0.01041 |  0.01017  |      nan      |              nan               |
|    40    |     C      | 0.00720 |  0.00547  |    0.00173    |            0.02815             |
|    41    |     T      | 0.01030 |  0.01082  |      nan      |              nan               |
|    42    |     G      | 0.00576 |  0.00611  |      nan      |              nan               |
|    43    |     G      | 0.00687 |  0.00661  |      nan      |              nan               |
|    44    |     C      | 0.00723 |  0.00502  |    0.00220    |            0.02815             |
|    45    |     T      | 0.00507 |  0.00650  |      nan      |              nan               |
|    46    |     A      | 0.00815 |  0.00542  |    0.00273    |            0.02835             |
|    47    |     A      | 0.01892 |  0.00637  |    0.01255    |            0.13055             |
|    48    |     C      | 0.00735 |  0.00619  |    0.00116    |            0.02815             |
|    49    |     T      | 0.00677 |  0.00733  |      nan      |              nan               |
|    50    |     A      | 0.01844 |  0.00602  |    0.01241    |            0.12911             |
|    51    |     G      | 0.00564 |  0.00513  |      nan      |              nan               |
|    52    |     G      | 0.00426 |  0.00393  |      nan      |              nan               |
|    53    |     G      | 0.00425 |  0.00396  |      nan      |              nan               |
|    54    |     A      | 0.02092 |  0.00628  |    0.01464    |            0.15229             |
|    55    |     A      | 0.02635 |  0.00674  |    0.01962    |            0.20401             |
|    56    |     C      | 0.00814 |  0.00585  |    0.00229    |            0.02815             |
|    57    |     C      | 0.00792 |  0.00635  |    0.00157    |            0.02815             |
|    58    |     C      | 0.00526 |  0.00441  |    0.00085    |            0.02815             |
|    59    |     A      | 0.08803 |  0.00716  |    0.08087    |            0.84110             |
|    60    |     C      | 0.08499 |  0.00882  |    0.07617    |            0.79219             |
|    61    |     T      | 0.00917 |  0.00875  |      nan      |              nan               |
|    62    |     G      | 0.00769 |  0.00738  |      nan      |              nan               |
|    63    |     C      | 0.07197 |  0.00962  |    0.06235    |            0.64850             |
|    64    |     T      | 0.00936 |  0.00836  |      nan      |              nan               |
|    65    |     T      | 0.00702 |  0.00535  |      nan      |              nan               |
|    66    |     A      | 0.08436 |  0.00366  |    0.08070    |            0.83935             |
|    67    |     A      | 0.10255 |  0.00632  |    0.09623    |            1.00080             |
|    68    |     G      | 0.00528 |  0.00522  |      nan      |              nan               |
|    69    |     C      | 0.01004 |  0.00375  |    0.00629    |            0.06544             |
|    70    |     C      | 0.01018 |  0.00762  |    0.00256    |            0.02815             |
|    71    |     T      | 0.00487 |  0.00787  |      nan      |              nan               |
|    72    |     C      | 0.01264 |  0.00293  |    0.00972    |            0.10105             |
|    73    |     A      | 0.01132 |  0.00748  |    0.00384    |            0.03996             |
|    74    |     A      | 0.10101 |  0.00612  |    0.09489    |            0.98688             |
|    75    |     T      | 0.02390 |  0.00436  |      nan      |              nan               |
|    76    |     A      | 0.03384 |  0.00552  |    0.02832    |            0.29451             |
|    77    |     A      | 0.09104 |  0.00720  |    0.08384    |            0.87195             |
|    78    |     A      | 0.09482 |  0.00629  |    0.08853    |            0.92073             |
|    79    |     G      | 0.00851 |  0.00752  |      nan      |              nan               |
|    80    |     C      | 0.03496 |  0.00623  |    0.02873    |            0.29881             |
|    81    |     T      | 0.00850 |  0.00954  |      nan      |              nan               |
|    82    |     T      | 0.00768 |  0.00814  |      nan      |              nan               |
|    83    |     G      | 0.00550 |  0.00571  |      nan      |              nan               |
|    84    |     C      | 0.02971 |  0.00867  |    0.02104    |            0.21880             |
|    85    |     C      | 0.02244 |  0.00835  |    0.01409    |            0.14656             |
|    86    |     T      | 0.00855 |  0.00864  |      nan      |              nan               |
|    87    |     T      | 0.00835 |  0.00855  |      nan      |              nan               |
|    88    |     G      | 0.00532 |  0.00422  |      nan      |              nan               |
|    89    |     A      | 0.07703 |  0.00736  |    0.06967    |            0.72461             |
|    90    |     G      | 0.00666 |  0.00685  |      nan      |              nan               |
|    91    |     T      | 0.00779 |  0.00529  |      nan      |              nan               |
|    92    |     G      | 0.00578 |  0.00750  |      nan      |              nan               |
|    93    |     C      | 0.00856 |  0.00590  |    0.00266    |            0.02815             |
|    94    |     T      | 0.00496 |  0.00695  |      nan      |              nan               |
|    95    |     C      | 0.05060 |  0.00628  |    0.04433    |            0.46102             |
|    96    |     A      | 0.04199 |  0.00860  |    0.03339    |            0.34725             |
|    97    |     A      | 0.07766 |  0.00914  |    0.06853    |            0.71268             |
|    98    |     A      | 0.06728 |  0.00652  |    0.06076    |            0.63195             |
|    99    |     G      | 0.00850 |  0.00704  |      nan      |              nan               |
|   100    |     T      | 0.02082 |  0.00527  |      nan      |              nan               |
|   101    |     A      | 0.03624 |  0.00627  |    0.02997    |            0.31173             |
|   102    |     G      | 0.01105 |  0.00722  |      nan      |              nan               |
|   103    |     T      | 0.01517 |  0.00951  |      nan      |              nan               |
|   104    |     G      | 0.01335 |  0.00781  |      nan      |              nan               |
|   105    |     T      | 0.01254 |  0.00799  |      nan      |              nan               |
|   106    |     G      | 0.00968 |  0.00781  |      nan      |              nan               |
|   107    |     T      | 0.01087 |  0.00828  |      nan      |              nan               |
|   108    |     G      | 0.00817 |  0.00581  |      nan      |              nan               |
|   109    |     C      | 0.01635 |  0.00872  |    0.00763    |            0.07932             |
|   110    |     C      | 0.02191 |  0.00790  |    0.01401    |            0.14571             |
|   111    |     C      | 0.03961 |  0.01010  |    0.02951    |            0.30690             |
|   112    |     G      | 0.00951 |  0.00788  |      nan      |              nan               |
|   113    |     T      | 0.00902 |  0.00783  |      nan      |              nan               |
|   114    |     C      | 0.03344 |  0.01529  |    0.01815    |            0.18876             |
|   115    |     T      | 0.01310 |  0.01090  |      nan      |              nan               |
|   116    |     G      | 0.01158 |  0.00659  |      nan      |              nan               |
|   117    |     T      | 0.01532 |  0.01105  |      nan      |              nan               |
|   118    |     T      | 0.01049 |  0.00875  |      nan      |              nan               |
|   119    |     G      | 0.01294 |  0.00824  |      nan      |              nan               |
|   120    |     T      | 0.00949 |  0.00770  |      nan      |              nan               |
|   121    |     G      | 0.00685 |  0.00493  |      nan      |              nan               |
|   122    |     T      | 0.01011 |  0.00873  |      nan      |              nan               |
|   123    |     G      | 0.00361 |  0.00367  |      nan      |              nan               |
|   124    |     A      | 0.14361 |  0.00789  |    0.13572    |            1.41156             |
|   125    |     C      | 0.01283 |  0.00664  |    0.00619    |            0.06437             |
|   126    |     T      | 0.00847 |  0.00851  |      nan      |              nan               |
|   127    |     C      | 0.00877 |  0.00718  |    0.00159    |            0.02815             |
|   128    |     T      | 0.00783 |  0.00963  |      nan      |              nan               |
|   129    |     G      | 0.00683 |  0.00722  |      nan      |              nan               |
|   130    |     G      | 0.00672 |  0.00687  |      nan      |              nan               |
|   131    |     T      | 0.00626 |  0.00573  |      nan      |              nan               |
|   132    |     A      | 0.05978 |  0.00687  |    0.05291    |            0.55031             |
|   133    |     A      | 0.15862 |  0.00804  |    0.15058    |            1.56612             |
|   134    |     C      | 0.02259 |  0.00678  |    0.01582    |            0.16451             |
|   135    |     T      | 0.00543 |  0.00715  |      nan      |              nan               |
|   136    |     A      | 0.01784 |  0.00777  |    0.01007    |            0.10472             |
|   137    |     G      | 0.00567 |  0.00408  |      nan      |              nan               |
|   138    |     A      | 0.01947 |  0.00666  |    0.01281    |            0.13323             |
|   139    |     G      | 0.00474 |  0.00496  |      nan      |              nan               |
|   140    |     A      | 0.04774 |  0.00468  |    0.04306    |            0.44783             |
|   141    |     T      | 0.00516 |  0.00668  |      nan      |              nan               |
|   142    |     C      | 0.01346 |  0.00599  |    0.00747    |            0.07767             |
|   143    |     C      | 0.00562 |  0.00551  |    0.00011    |            0.02815             |
|   144    |     C      | 0.00873 |  0.00841  |    0.00031    |            0.02815             |
|   145    |     T      | 0.00784 |  0.00891  |      nan      |              nan               |
|   146    |     C      | 0.01669 |  0.00548  |    0.01121    |            0.11662             |
|   147    |     A      | 0.04764 |  0.00891  |    0.03873    |            0.40275             |
|   148    |     G      | 0.00417 |  0.00541  |      nan      |              nan               |
|   149    |     A      | 0.01429 |  0.00577  |    0.00852    |            0.08863             |
|   150    |     C      | 0.00685 |  0.00047  |    0.00638    |            0.06636             |
|   151    |     C      | 0.08263 |  0.00055  |    0.08208    |            0.85363             |
|   152    |     C      | 0.10576 |  0.02433  |    0.08143    |            0.84686             |
|   153    |     T      | 0.01988 |  0.02720  |      nan      |              nan               |
|   154    |     T      | 0.01500 |  0.01057  |      nan      |              nan               |
|   155    |     T      | 0.01026 |  0.00768  |      nan      |              nan               |
|   156    |     T      | 0.00889 |  0.00518  |      nan      |              nan               |
|   157    |     A      | 0.09937 |  0.00725  |    0.09212    |            0.95804             |
|   158    |     G      | 0.00318 |  0.00246  |      nan      |              nan               |
|   159    |     T      | 0.00490 |  0.00508  |      nan      |              nan               |
|   160    |     C      | 0.01166 |  0.00238  |    0.00927    |            0.09642             |
|   161    |     A      | 0.05798 |  0.00885  |    0.04913    |            0.51098             |
|   162    |     G      | 0.00640 |  0.00684  |      nan      |              nan               |
|   163    |     T      | 0.00995 |  0.00920  |      nan      |              nan               |
|   164    |     G      | 0.00769 |  0.00679  |      nan      |              nan               |
|   165    |     T      | 0.01562 |  0.00858  |      nan      |              nan               |
|   166    |     G      | 0.00679 |  0.00442  |      nan      |              nan               |
|   167    |     G      | 0.00646 |  0.00461  |      nan      |              nan               |
|   168    |     A      | 0.05826 |  0.01141  |    0.04685    |            0.48723             |
|   169    |     A      | 0.08069 |  0.00900  |    0.07169    |            0.74565             |
|   170    |     A      | 0.06058 |  0.00750  |    0.05309    |            0.55213             |
|   171    |     A      | 0.05052 |  0.00639  |    0.04413    |            0.45896             |
|   172    |     T      | 0.00542 |  0.00464  |      nan      |              nan               |
|   173    |     C      | 0.00583 |  0.00541  |    0.00042    |            0.02815             |
|   174    |     T      | 0.00359 |  0.00600  |      nan      |              nan               |
|   175    |     C      | 0.00420 |  0.00465  |    -0.00045   |            0.02815             |
|   176    |     T      | 0.00632 |  0.00902  |      nan      |              nan               |
|   177    |     A      | 0.02900 |  0.00565  |    0.02335    |            0.24288             |
|   178    |     G      | 0.00781 |  0.00774  |      nan      |              nan               |
|   179    |     C      | 0.09605 |  0.00466  |    0.09139    |            0.95052             |
|   180    |     A      | 0.07090 |  0.00773  |    0.06317    |            0.65700             |
|   181    |     G      | 0.00859 |  0.00626  |      nan      |              nan               |
|   182    |     T      | 0.01175 |  0.00866  |      nan      |              nan               |
|   183    |     G      | 0.00755 |  0.00560  |      nan      |              nan               |
|   184    |     G      | 0.00655 |  0.00651  |      nan      |              nan               |
|   185    |     C      | 0.05427 |  0.00679  |    0.04748    |            0.49377             |
|   186    |     G      | 0.00862 |  0.00854  |      nan      |              nan               |
|   187    |     C      | 0.00724 |  0.00509  |    0.00215    |            0.02815             |
|   188    |     C      | 0.01217 |  0.00659  |    0.00558    |            0.05800             |
|   189    |     C      | 0.01483 |  0.00777  |    0.00706    |            0.07343             |
|   190    |     G      | 0.00660 |  0.00754  |      nan      |              nan               |
|   191    |     A      | 0.04800 |  0.00824  |    0.03976    |            0.41349             |
|   192    |     A      | 0.09156 |  0.00858  |    0.08298    |            0.86299             |
|   193    |     C      | 0.09518 |  0.00410  |    0.09107    |            0.94718             |
|   194    |     A      | 0.12209 |  0.00900  |    0.11309    |            1.17623             |
|   195    |     G      | 0.00620 |  0.00587  |      nan      |              nan               |
|   196    |     G      | 0.00537 |  0.00576  |      nan      |              nan               |
|   197    |     G      | 0.00429 |  0.00485  |      nan      |              nan               |
|   198    |     A      | 0.06529 |  0.00695  |    0.05835    |            0.60682             |
|   199    |     C      | 0.05270 |  0.01043  |    0.04227    |            0.43958             |
|   200    |     T      | 0.01017 |  0.00961  |      nan      |              nan               |
|   201    |     T      | 0.00918 |  0.00867  |      nan      |              nan               |
|   202    |     G      | 0.00934 |  0.00443  |      nan      |              nan               |
|   203    |     A      | 0.05829 |  0.00881  |    0.04948    |            0.51459             |
|   204    |     A      | 0.07735 |  0.00890  |    0.06845    |            0.71193             |
|   205    |     A      | 0.03949 |  0.00877  |    0.03072    |            0.31948             |
|   206    |     G      | 0.00389 |  0.00417  |      nan      |              nan               |
|   207    |     C      | 0.04857 |  0.00493  |    0.04364    |            0.45388             |
|   208    |     G      | 0.00900 |  0.00546  |      nan      |              nan               |
|   209    |     A      | 0.05407 |  0.01025  |    0.04382    |            0.45574             |
|   210    |     A      | 0.05973 |  0.00855  |    0.05118    |            0.53225             |
|   211    |     A      | 0.04763 |  0.00782  |    0.03981    |            0.41404             |
|   212    |     G      | 0.00527 |  0.00455  |      nan      |              nan               |
|   213    |     T      | 0.00684 |  0.00425  |      nan      |              nan               |
|   214    |     A      | 0.03380 |  0.00681  |    0.02698    |            0.28063             |
|   215    |     A      | 0.06196 |  0.00876  |    0.05320    |            0.55329             |
|   216    |     A      | 0.06807 |  0.00672  |    0.06134    |            0.63799             |
|   217    |     G      | 0.00448 |  0.00476  |      nan      |              nan               |
|   218    |     C      | 0.00604 |  0.00434  |    0.00170    |            0.02815             |
|   219    |     C      | 0.00679 |  0.00409  |    0.00271    |            0.02815             |
|   220    |     A      | 0.03843 |  0.00916  |    0.02927    |            0.30447             |
|   221    |     G      | 0.00764 |  0.00504  |      nan      |              nan               |
|   222    |     A      | 0.02902 |  0.00607  |    0.02296    |            0.23875             |
|   223    |     G      | 0.00707 |  0.00690  |      nan      |              nan               |
|   224    |     G      | 0.00298 |  0.00317  |      nan      |              nan               |
|   225    |     A      | 0.08468 |  0.00765  |    0.07703    |            0.80113             |
|   226    |     G      | 0.00568 |  0.00451  |      nan      |              nan               |
|   227    |     A      | 0.03660 |  0.00363  |    0.03297    |            0.34287             |
|   228    |     T      | 0.00782 |  0.00564  |      nan      |              nan               |
|   229    |     C      | 0.04704 |  0.01316  |    0.03387    |            0.35230             |
|   230    |     T      | 0.01063 |  0.00990  |      nan      |              nan               |
|   231    |     C      | 0.03531 |  0.01354  |    0.02176    |            0.22635             |
|   232    |     T      | 0.00830 |  0.00972  |      nan      |              nan               |
|   233    |     C      | 0.04494 |  0.01000  |    0.03494    |            0.36340             |
|   234    |     G      | 0.00417 |  0.00518  |      nan      |              nan               |
|   235    |     A      | 0.06417 |  0.00560  |    0.05857    |            0.60912             |
|   236    |     C      | 0.05604 |  0.00677  |    0.04927    |            0.51242             |
|   237    |     G      | 0.00989 |  0.00957  |      nan      |              nan               |
|   238    |     C      | 0.08727 |  0.00513  |    0.08214    |            0.85433             |
|   239    |     A      | 0.06499 |  0.00863  |    0.05636    |            0.58611             |
|   240    |     G      | 0.00689 |  0.00741  |      nan      |              nan               |
|   241    |     G      | 0.00391 |  0.00357  |      nan      |              nan               |
|   242    |     A      | 0.08460 |  0.00711  |    0.07749    |            0.80588             |
|   243    |     C      | 0.01285 |  0.00744  |    0.00541    |            0.05627             |
|   244    |     T      | 0.00944 |  0.00878  |      nan      |              nan               |
|   245    |     C      | 0.04091 |  0.00802  |    0.03289    |            0.34208             |
|   246    |     G      | 0.01001 |  0.00874  |      nan      |              nan               |
|   247    |     G      | 0.00583 |  0.00493  |      nan      |              nan               |
|   248    |     C      | 0.01298 |  0.00728  |    0.00569    |            0.05922             |
|   249    |     T      | 0.01244 |  0.01275  |      nan      |              nan               |
|   250    |     T      | 0.01101 |  0.01041  |      nan      |              nan               |
|   251    |     G      | 0.00889 |  0.00803  |      nan      |              nan               |
|   252    |     C      | 0.03957 |  0.00868  |    0.03089    |            0.32122             |
|   253    |     T      | 0.00870 |  0.01007  |      nan      |              nan               |
|   254    |     G      | 0.00632 |  0.00436  |      nan      |              nan               |
|   255    |     A      | 0.05246 |  0.00716  |    0.04531    |            0.47120             |
|   256    |     A      | 0.08392 |  0.00935  |    0.07457    |            0.77557             |
|   257    |     G      | 0.00691 |  0.00624  |      nan      |              nan               |
|   258    |     C      | 0.03829 |  0.00786  |    0.03044    |            0.31653             |
|   259    |     G      | 0.00862 |  0.00807  |      nan      |              nan               |
|   260    |     C      | 0.04703 |  0.00687  |    0.04015    |            0.41762             |
|   261    |     G      | 0.01153 |  0.01224  |      nan      |              nan               |
|   262    |     C      | 0.04194 |  0.00528  |    0.03666    |            0.38122             |
|   263    |     A      | 0.03081 |  0.00839  |    0.02242    |            0.23315             |
|   264    |     C      | 0.05679 |  0.00851  |    0.04828    |            0.50213             |
|   265    |     G      | 0.00723 |  0.00722  |      nan      |              nan               |
|   266    |     G      | 0.00788 |  0.00910  |      nan      |              nan               |
|   267    |     C      | 0.01787 |  0.00561  |    0.01226    |            0.12750             |
|   268    |     A      | 0.03241 |  0.00949  |    0.02291    |            0.23830             |
|   269    |     A      | 0.05111 |  0.01165  |    0.03946    |            0.41041             |
|   270    |     G      | 0.00810 |  0.00407  |      nan      |              nan               |
|   271    |     A      | 0.05378 |  0.00611  |    0.04767    |            0.49575             |
|   272    |     G      | 0.00767 |  0.00715  |      nan      |              nan               |
|   273    |     G      | 0.00515 |  0.00532  |      nan      |              nan               |
|   274    |     C      | 0.08514 |  0.00629  |    0.07886    |            0.82014             |
|   275    |     G      | 0.00821 |  0.00710  |      nan      |              nan               |
|   276    |     A      | 0.12356 |  0.00929  |    0.11427    |            1.18843             |
|   277    |     G      | 0.01531 |  0.00991  |      nan      |              nan               |
|   278    |     G      | 0.00715 |  0.00575  |      nan      |              nan               |
|   279    |     G      | 0.00664 |  0.00642  |      nan      |              nan               |
|   280    |     G      | 0.00619 |  0.00638  |      nan      |              nan               |
|   281    |     C      | 0.03748 |  0.00313  |    0.03435    |            0.35726             |
|   282    |     G      | 0.00793 |  0.00788  |      nan      |              nan               |
|   283    |     G      | 0.00502 |  0.00490  |      nan      |              nan               |
|   284    |     C      | 0.02736 |  0.00784  |    0.01951    |            0.20295             |
|   285    |     G      | 0.00634 |  0.00493  |      nan      |              nan               |
|   286    |     A      | 0.05633 |  0.00598  |    0.05035    |            0.52363             |
|   287    |     C      | 0.03507 |  0.00524  |    0.02983    |            0.31023             |
|   288    |     T      | 0.00908 |  0.00970  |      nan      |              nan               |
|   289    |     G      | 0.01124 |  0.00918  |      nan      |              nan               |
|   290    |     G      | 0.01289 |  0.00689  |      nan      |              nan               |
|   291    |     T      | 0.01159 |  0.00741  |      nan      |              nan               |
|   292    |     G      | 0.00503 |  0.00405  |      nan      |              nan               |
|   293    |     A      | 0.07798 |  0.00820  |    0.06978    |            0.72579             |
|   294    |     G      | 0.00693 |  0.00615  |      nan      |              nan               |
|   295    |     T      | 0.00510 |  0.00451  |      nan      |              nan               |
|   296    |     A      | 0.06589 |  0.00537  |    0.06052    |            0.62947             |
|   297    |     C      | 0.02532 |  0.00688  |    0.01843    |            0.19172             |
|   298    |     G      | 0.00855 |  0.00774  |      nan      |              nan               |
|   299    |     C      | 0.00925 |  0.00351  |    0.00574    |            0.05973             |
|   300    |     C      | 0.03377 |  0.02893  |    0.00484    |            0.05034             |
|   301    |     A      | 0.05011 |  0.02397  |    0.02614    |            0.27184             |
|   302    |     A      | 0.13327 |  0.01122  |    0.12205    |            1.26932             |
|   303    |     A      | 0.01308 |  0.00592  |    0.00716    |            0.07449             |
|   304    |     A      | 0.01955 |  0.00525  |    0.01430    |            0.14872             |
|   305    |     A      | 0.08856 |  0.01642  |    0.07214    |            0.75031             |
|   306    |     T      | 0.01230 |  0.01506  |      nan      |              nan               |
|   307    |     T      | 0.01060 |  0.00940  |      nan      |              nan               |
|   308    |     T      | 0.00962 |  0.00985  |      nan      |              nan               |
|   309    |     T      | 0.01099 |  0.01043  |      nan      |              nan               |
|   310    |     G      | 0.00703 |  0.00441  |      nan      |              nan               |
|   311    |     A      | 0.12064 |  0.00617  |    0.11447    |            1.19052             |
|   312    |     C      | 0.01830 |  0.00645  |    0.01185    |            0.12329             |
|   313    |     T      | 0.00717 |  0.00764  |      nan      |              nan               |
|   314    |     A      | 0.00917 |  0.00568  |    0.00349    |            0.03632             |
|   315    |     G      | 0.00539 |  0.00502  |      nan      |              nan               |
|   316    |     C      | 0.01976 |  0.00582  |    0.01394    |            0.14498             |
|   317    |     G      | 0.01093 |  0.00829  |      nan      |              nan               |
|   318    |     G      | 0.00931 |  0.00450  |      nan      |              nan               |
|   319    |     A      | 0.09113 |  0.00703  |    0.08411    |            0.87473             |
|   320    |     G      | 0.00931 |  0.00670  |      nan      |              nan               |
|   321    |     G      | 0.00616 |  0.00630  |      nan      |              nan               |
|   322    |     C      | 0.00702 |  0.00570  |    0.00133    |            0.02815             |
|   323    |     T      | 0.00449 |  0.00579  |      nan      |              nan               |
|   324    |     A      | 0.02103 |  0.00934  |    0.01169    |            0.12154             |
|   325    |     G      | 0.00483 |  0.00456  |      nan      |              nan               |
|   326    |     A      | 0.09004 |  0.00734  |    0.08270    |            0.86010             |
|   327    |     A      | 0.10319 |  0.00727  |    0.09592    |            0.99759             |
|   328    |     G      | 0.01015 |  0.00665  |      nan      |              nan               |
|   329    |     G      | 0.00585 |  0.00418  |      nan      |              nan               |
|   330    |     A      | 0.10020 |  0.00790  |    0.09230    |            0.95996             |
|   331    |     G      | 0.00449 |  0.00462  |      nan      |              nan               |
|   332    |     A      | 0.07141 |  0.00758  |    0.06383    |            0.66389             |
|   333    |     G      | 0.00474 |  0.00502  |      nan      |              nan               |
|   334    |     A      | 0.05200 |  0.00712  |    0.04488    |            0.46681             |
|   335    |     G      | 0.00653 |  0.00677  |      nan      |              nan               |
|   336    |     A      | 0.07762 |  0.00775  |    0.06987    |            0.72671             |
|   337    |     T      | 0.00856 |  0.00603  |      nan      |              nan               |
|   338    |     G      | 0.00775 |  0.00764  |      nan      |              nan               |
|   339    |     G      | 0.00795 |  0.01011  |      nan      |              nan               |
|   340    |     G      | 0.00763 |  0.00861  |      nan      |              nan               |
|   341    |     T      | 0.00877 |  0.00991  |      nan      |              nan               |
|   342    |     G      | 0.00564 |  0.00525  |      nan      |              nan               |
|   343    |     C      | 0.05160 |  0.00772  |    0.04388    |            0.45635             |
|   344    |     G      | 0.00623 |  0.00565  |      nan      |              nan               |
|   345    |     A      | 0.13041 |  0.00818  |    0.12223    |            1.27121             |
|   346    |     G      | 0.00602 |  0.00539  |      nan      |              nan               |
|   347    |     A      | 0.02424 |  0.00449  |    0.01975    |            0.20540             |
|   348    |     G      | 0.00482 |  0.00551  |      nan      |              nan               |
|   349    |     C      | 0.03198 |  0.00745  |    0.02453    |            0.25515             |
|   350    |     G      | 0.00912 |  0.00780  |      nan      |              nan               |
|   351    |     T      | 0.01032 |  0.00944  |      nan      |              nan               |
|   352    |     C      | 0.04181 |  0.00756  |    0.03425    |            0.35618             |
|   353    |     G      | 0.01074 |  0.01046  |      nan      |              nan               |
|   354    |     G      | 0.00830 |  0.01087  |      nan      |              nan               |
|   355    |     T      | 0.00625 |  0.00615  |      nan      |              nan               |
|   356    |     A      | 0.10010 |  0.00668  |    0.09342    |            0.97163             |
|   357    |     T      | 0.01013 |  0.00970  |      nan      |              nan               |
|   358    |     T      | 0.00666 |  0.00536  |      nan      |              nan               |
|   359    |     A      | 0.04774 |  0.00584  |    0.04190    |            0.43579             |
|   360    |     A      | 0.04742 |  0.00766  |    0.03976    |            0.41350             |
|   361    |     G      | 0.00611 |  0.00561  |      nan      |              nan               |
|   362    |     C      | 0.04641 |  0.00708  |    0.03933    |            0.40901             |
|   363    |     G      | 0.02524 |  0.01606  |      nan      |              nan               |
|   364    |     G      | 0.00969 |  0.00813  |      nan      |              nan               |
|   365    |     G      | 0.00645 |  0.01059  |      nan      |              nan               |
|   366    |     G      | 0.00734 |  0.00957  |      nan      |              nan               |
|   367    |     G      | 0.00590 |  0.00545  |      nan      |              nan               |
|   368    |     A      | 0.09617 |  0.00630  |    0.08987    |            0.93466             |
|   369    |     G      | 0.01198 |  0.00683  |      nan      |              nan               |
|   370    |     A      | 0.05742 |  0.00739  |    0.05003    |            0.52031             |
|   371    |     A      | 0.09427 |  0.00578  |    0.08849    |            0.92030             |
|   372    |     T      | 0.00877 |  0.00790  |      nan      |              nan               |
|   373    |     T      | 0.00573 |  0.00526  |      nan      |              nan               |
|   374    |     A      | 0.04851 |  0.00778  |    0.04074    |            0.42368             |
|   375    |     G      | 0.00912 |  0.00543  |      nan      |              nan               |
|   376    |     A      | 0.07354 |  0.00523  |    0.06831    |            0.71039             |
|   377    |     T      | 0.02217 |  0.00503  |      nan      |              nan               |
|   378    |     A      | 0.02838 |  0.00668  |    0.02170    |            0.22569             |
|   379    |     A      | 0.05999 |  0.00734  |    0.05265    |            0.54757             |
|   380    |     A      | 0.08220 |  0.00578  |    0.07642    |            0.79475             |
|   381    |     T      | 0.01186 |  0.00697  |      nan      |              nan               |
|   382    |     G      | 0.01108 |  0.00779  |      nan      |              nan               |
|   383    |     G      | 0.00663 |  0.00759  |      nan      |              nan               |
|   384    |     G      | 0.05459 |  0.05218  |      nan      |              nan               |
|   385    |     A      | 0.06792 |  0.01664  |    0.05128    |            0.53336             |
|   386    |     A      | 0.13680 |  0.00890  |    0.12790    |            1.33020             |
|   387    |     A      | 0.02820 |  0.00737  |    0.02083    |            0.21663             |
|   388    |     A      | 0.01285 |  0.00620  |    0.00665    |            0.06915             |
|   389    |     A      | 0.01931 |  0.00577  |    0.01354    |            0.14084             |
|   390    |     A      | 0.09583 |  0.00661  |    0.08923    |            0.92799             |
|   391    |     T      | 0.01135 |  0.00802  |      nan      |              nan               |
|   392    |     T      | 0.00972 |  0.00999  |      nan      |              nan               |
|   393    |     C      | 0.07054 |  0.01243  |    0.05811    |            0.60436             |
|   394    |     G      | 0.00929 |  0.01001  |      nan      |              nan               |
|   395    |     G      | 0.01000 |  0.00534  |      nan      |              nan               |
|   396    |     T      | 0.01041 |  0.00868  |      nan      |              nan               |
|   397    |     T      | 0.00707 |  0.00521  |      nan      |              nan               |
|   398    |     A      | 0.02319 |  0.00695  |    0.01624    |            0.16887             |
|   399    |     A      | 0.02678 |  0.00649  |    0.02029    |            0.21104             |
|   400    |     G      | 0.00617 |  0.00590  |      nan      |              nan               |
|   401    |     G      | 0.00666 |  0.00731  |      nan      |              nan               |
|   402    |     C      | 0.01006 |  0.00625  |    0.00381    |            0.03958             |
|   403    |     C      | 0.00749 |  0.00408  |    0.00341    |            0.03550             |
|   404    |     A      | 0.03911 |  0.01376  |    0.02535    |            0.26365             |
|   405    |     G      | 0.02374 |  0.01836  |      nan      |              nan               |
|   406    |     G      | 0.00916 |  0.01074  |      nan      |              nan               |
|   407    |     G      | 0.00563 |  0.00678  |      nan      |              nan               |
|   408    |     G      | 0.00628 |  0.00673  |      nan      |              nan               |
|   409    |     G      | 0.01028 |  0.00613  |      nan      |              nan               |
|   410    |     A      | 0.04974 |  0.00947  |    0.04027    |            0.41878             |
|   411    |     A      | 0.08674 |  0.00882  |    0.07792    |            0.81044             |
|   412    |     A      | 0.05210 |  0.00819  |    0.04391    |            0.45668             |
|   413    |     G      | 0.00988 |  0.00500  |      nan      |              nan               |
|   414    |     A      | 0.04792 |  0.00645  |    0.04147    |            0.43127             |
|   415    |     A      | 0.02556 |  0.00703  |    0.01854    |            0.19279             |
|   416    |     A      | 0.04598 |  0.00611  |    0.03987    |            0.41464             |
|   417    |     C      | 0.07839 |  0.00413  |    0.07426    |            0.77233             |
|   418    |     A      | 0.06703 |  0.00861  |    0.05842    |            0.60759             |
|   419    |     A      | 0.04941 |  0.00786  |    0.04155    |            0.43213             |
|   420    |     T      | 0.05071 |  0.01130  |      nan      |              nan               |
|   421    |     A      | 0.03739 |  0.00463  |    0.03277    |            0.34081             |
|   422    |     T      | 0.00723 |  0.00682  |      nan      |              nan               |
|   423    |     A      | 0.04133 |  0.00612  |    0.03521    |            0.36617             |
|   424    |     A      | 0.03632 |  0.00710  |    0.02922    |            0.30388             |
|   425    |     A      | 0.05073 |  0.00449  |    0.04624    |            0.48087             |
|   426    |     C      | 0.07082 |  0.00413  |    0.06670    |            0.69367             |
|   427    |     T      | 0.01343 |  0.01683  |      nan      |              nan               |
|   428    |     A      | 0.01793 |  0.00769  |    0.01023    |            0.10643             |
|   429    |     A      | 0.07330 |  0.00865  |    0.06465    |            0.67239             |
|   430    |     A      | 0.05337 |  0.00517  |    0.04820    |            0.50131             |
|   431    |     A      | 0.06026 |  0.00693  |    0.05333    |            0.55465             |
|   432    |     C      | 0.08360 |  0.00347  |    0.08013    |            0.83334             |
|   433    |     A      | 0.07333 |  0.00702  |    0.06631    |            0.68959             |
|   434    |     T      | 0.01311 |  0.00634  |      nan      |              nan               |
|   435    |     A      | 0.05180 |  0.00586  |    0.04594    |            0.47783             |
|   436    |     T      | 0.00713 |  0.00654  |      nan      |              nan               |
|   437    |     A      | 0.00000 |  0.00000  |    0.00000    |            0.02815             |
+----------+------------+---------+-----------+---------------+--------------------------------+
