# Supplementary material for: Short- and long-range interactions in the HIV-1 5′ UTR regulate genome dimerization and packaging
Source: Nat Struct Mol Biol. 2022 Mar 28;29(4):306–19. doi: 10.1038/s41594-022-00746-2 (PMC9010304; doi:10.1038/s41594-022-00746-2)
Supplement: Supplementary file 9 — Tables of DMS reactivities. [file 41594_2022_746_MOESM9_ESM.zip › DMS tables/DMS_Table_Comparison_PAS.txt]

+--------------------------------------------------------------------------------------------------------------------------------------------------------------------------------------------------------------------------------------------------------------------------------------------------------------------------------------------------------------------------------------------------------------------------------------------------------------------------------------------------------------------------------------------------------------------------------+
|                                                                                                                                                                                                                                                                                DMS comparison:                                                                                                                                                                                                                                                                                 |
+----------+------------+--------+--------------------+--------------------+----------------------+----------------------+--------------------+--------------------+----------------------+----------------------+--------------------+--------------------+----------------------+----------------------+--------------------+--------------------+----------------------+----------------------+--------------------+--------------------+----------------------+----------------------+--------------------+--------------------+----------------------+----------------------+
| Position | Nucleotide | Domain | Mut_1G_DB_Capped_d | Mut_1G_DB_Capped_m | Mut_1G_DB_Uncapped_d | Mut_1G_DB_Uncapped_m | Mut_1G_MB_Capped_d | Mut_1G_MB_Capped_m | Mut_1G_MB_Uncapped_d | Mut_1G_MB_Uncapped_m | Mut_2G_DB_Capped_d | Mut_2G_DB_Capped_m | Mut_2G_DB_Uncapped_d | Mut_2G_DB_Uncapped_m | Mut_2G_MB_Capped_d | Mut_2G_MB_Capped_m | Mut_2G_MB_Uncapped_d | Mut_2G_MB_Uncapped_m | Mut_3G_DB_Capped_d | Mut_3G_DB_Capped_m | Mut_3G_DB_Uncapped_d | Mut_3G_DB_Uncapped_m | Mut_3G_MB_Capped_d | Mut_3G_MB_Capped_m | Mut_3G_MB_Uncapped_d | Mut_3G_MB_Uncapped_m |
+----------+------------+--------+--------------------+--------------------+----------------------+----------------------+--------------------+--------------------+----------------------+----------------------+--------------------+--------------------+----------------------+----------------------+--------------------+--------------------+----------------------+----------------------+--------------------+--------------------+----------------------+----------------------+--------------------+--------------------+----------------------+----------------------+
|   125    |     C      |  PAS   |      0.10047       |      0.09652       |       0.09368        |       0.09800        |      0.09878       |      0.08717       |       0.07470        |       0.08526        |      0.08428       |      0.07833       |       0.08515        |       0.07647        |      0.09598       |      0.07721       |       0.08215        |       0.05839        |      0.06408       |      0.07001       |       0.07660        |       0.06886        |      0.06257       |      0.03302       |       0.07801        |       0.06437        |
|   126    |     T      |  PAS   |        nan         |        nan         |         nan          |         nan          |        nan         |        nan         |         nan          |         nan          |        nan         |        nan         |         nan          |         nan          |        nan         |        nan         |         nan          |         nan          |        nan         |        nan         |         nan          |         nan          |        nan         |        nan         |         nan          |         nan          |
|   127    |     C      |  PAS   |      0.04031       |      0.04200       |       0.04244        |       0.04173        |      0.04683       |      0.03549       |       0.03395        |       0.04678        |      0.02872       |      0.03067       |       0.03121        |       0.03264        |      0.03292       |      0.02774       |       0.04054        |       0.03331        |      0.03002       |      0.02333       |       0.03076        |       0.02832        |      0.03220       |      0.02143       |       0.04579        |       0.02815        |
|   128    |     T      |  PAS   |        nan         |        nan         |         nan          |         nan          |        nan         |        nan         |         nan          |         nan          |        nan         |        nan         |         nan          |         nan          |        nan         |        nan         |         nan          |         nan          |        nan         |        nan         |         nan          |         nan          |        nan         |        nan         |         nan          |         nan          |
|   129    |     G      |  PAS   |        nan         |        nan         |         nan          |         nan          |        nan         |        nan         |         nan          |         nan          |        nan         |        nan         |         nan          |         nan          |        nan         |        nan         |         nan          |         nan          |        nan         |        nan         |         nan          |         nan          |        nan         |        nan         |         nan          |         nan          |
|   130    |     G      |  PAS   |        nan         |        nan         |         nan          |         nan          |        nan         |        nan         |         nan          |         nan          |        nan         |        nan         |         nan          |         nan          |        nan         |        nan         |         nan          |         nan          |        nan         |        nan         |         nan          |         nan          |        nan         |        nan         |         nan          |         nan          |
|   131    |     T      |  PAS   |        nan         |        nan         |         nan          |         nan          |        nan         |        nan         |         nan          |         nan          |        nan         |        nan         |         nan          |         nan          |        nan         |        nan         |         nan          |         nan          |        nan         |        nan         |         nan          |         nan          |        nan         |        nan         |         nan          |         nan          |
+----------+------------+--------+--------------------+--------------------+----------------------+----------------------+--------------------+--------------------+----------------------+----------------------+--------------------+--------------------+----------------------+----------------------+--------------------+--------------------+----------------------+----------------------+--------------------+--------------------+----------------------+----------------------+--------------------+--------------------+----------------------+----------------------+
