# Supplementary material for: Short- and long-range interactions in the HIV-1 5′ UTR regulate genome dimerization and packaging
Source: Nat Struct Mol Biol. 2022 Mar 28;29(4):306–19. doi: 10.1038/s41594-022-00746-2 (PMC9010304; doi:10.1038/s41594-022-00746-2)
Supplement: Supplementary file 9 — Tables of DMS reactivities. [file 41594_2022_746_MOESM9_ESM.zip › DMS tables/DMS_Table_Mut_1G_DB_Capped_d.txt]

+----------------------------------------------------------------------------------------------+
|                                   DMS: Mut_1G_DB_Capped_d                                    |
+----------+------------+---------+-----------+---------------+--------------------------------+
| Position | Nucleotide | Treated | Untreated | Raw Reactivty | Winsor Normalised Reactivities |
+----------+------------+---------+-----------+---------------+--------------------------------+
|    1     |     G      |   nan   |    nan    |      nan      |              nan               |
|    2     |     G      |   nan   |    nan    |      nan      |              nan               |
|    3     |     T      |   nan   |    nan    |      nan      |              nan               |
|    4     |     C      |   nan   |    nan    |      nan      |              nan               |
|    5     |     T      |   nan   |    nan    |      nan      |              nan               |
|    6     |     C      |   nan   |    nan    |      nan      |              nan               |
|    7     |     T      |   nan   |    nan    |      nan      |              nan               |
|    8     |     C      |   nan   |    nan    |      nan      |              nan               |
|    9     |     T      |   nan   |    nan    |      nan      |              nan               |
|    10    |     G      |   nan   |    nan    |      nan      |              nan               |
|    11    |     G      |   nan   |    nan    |      nan      |              nan               |
|    12    |     T      |   nan   |    nan    |      nan      |              nan               |
|    13    |     T      |   nan   |    nan    |      nan      |              nan               |
|    14    |     A      |   nan   |    nan    |      nan      |              nan               |
|    15    |     G      |   nan   |    nan    |      nan      |              nan               |
|    16    |     A      |   nan   |    nan    |      nan      |              nan               |
|    17    |     C      |   nan   |    nan    |      nan      |              nan               |
|    18    |     C      |   nan   |    nan    |      nan      |              nan               |
|    19    |     A      | 0.00001 |  0.00001  |    0.00000    |            0.04031             |
|    20    |     G      | 0.00481 |  0.00531  |      nan      |              nan               |
|    21    |     A      | 0.05492 |  0.00522  |    0.04969    |            0.57048             |
|    22    |     T      | 0.00961 |  0.00548  |      nan      |              nan               |
|    23    |     C      | 0.11406 |  0.01763  |    0.09643    |            1.10699             |
|    24    |     T      | 0.01292 |  0.01013  |      nan      |              nan               |
|    25    |     G      | 0.00400 |  0.00391  |      nan      |              nan               |
|    26    |     A      | 0.02746 |  0.00576  |    0.02170    |            0.24913             |
|    27    |     G      | 0.00639 |  0.00543  |      nan      |              nan               |
|    28    |     C      | 0.00867 |  0.00383  |    0.00484    |            0.05561             |
|    29    |     C      | 0.01568 |  0.00489  |    0.01079    |            0.12389             |
|    30    |     T      | 0.01849 |  0.00979  |      nan      |              nan               |
|    31    |     G      | 0.01008 |  0.00717  |      nan      |              nan               |
|    32    |     G      | 0.00926 |  0.00525  |      nan      |              nan               |
|    33    |     G      | 0.00561 |  0.00482  |      nan      |              nan               |
|    34    |     A      | 0.09304 |  0.00578  |    0.08726    |            1.00172             |
|    35    |     G      | 0.00870 |  0.00694  |      nan      |              nan               |
|    36    |     C      | 0.01066 |  0.00435  |    0.00630    |            0.07237             |
|    37    |     T      | 0.00707 |  0.00679  |      nan      |              nan               |
|    38    |     C      | 0.00836 |  0.00782  |    0.00054    |            0.04031             |
|    39    |     T      | 0.01083 |  0.01017  |      nan      |              nan               |
|    40    |     C      | 0.00595 |  0.00604  |    -0.00009   |            0.04031             |
|    41    |     T      | 0.00830 |  0.00979  |      nan      |              nan               |
|    42    |     G      | 0.00513 |  0.00648  |      nan      |              nan               |
|    43    |     G      | 0.00620 |  0.00671  |      nan      |              nan               |
|    44    |     C      | 0.00612 |  0.00516  |    0.00096    |            0.04031             |
|    45    |     T      | 0.00469 |  0.00629  |      nan      |              nan               |
|    46    |     A      | 0.01277 |  0.00493  |    0.00784    |            0.09000             |
|    47    |     A      | 0.02502 |  0.00582  |    0.01920    |            0.22041             |
|    48    |     C      | 0.01973 |  0.00764  |    0.01208    |            0.13871             |
|    49    |     T      | 0.00646 |  0.00725  |      nan      |              nan               |
|    50    |     A      | 0.02794 |  0.00579  |    0.02215    |            0.25428             |
|    51    |     G      | 0.00424 |  0.00496  |      nan      |              nan               |
|    52    |     G      | 0.00366 |  0.00425  |      nan      |              nan               |
|    53    |     G      | 0.00340 |  0.00410  |      nan      |              nan               |
|    54    |     A      | 0.02616 |  0.00671  |    0.01945    |            0.22330             |
|    55    |     A      | 0.04461 |  0.00647  |    0.03815    |            0.43792             |
|    56    |     C      | 0.01979 |  0.00610  |    0.01368    |            0.15707             |
|    57    |     C      | 0.05652 |  0.01259  |    0.04393    |            0.50427             |
|    58    |     C      | 0.01745 |  0.00864  |    0.00881    |            0.10115             |
|    59    |     A      | 0.03546 |  0.00699  |    0.02848    |            0.32689             |
|    60    |     C      | 0.01358 |  0.00471  |    0.00886    |            0.10174             |
|    61    |     T      | 0.00680 |  0.00743  |      nan      |              nan               |
|    62    |     G      | 0.00712 |  0.00727  |      nan      |              nan               |
|    63    |     C      | 0.00903 |  0.00547  |    0.00356    |            0.04086             |
|    64    |     T      | 0.00713 |  0.00829  |      nan      |              nan               |
|    65    |     T      | 0.00406 |  0.00485  |      nan      |              nan               |
|    66    |     A      | 0.09792 |  0.00450  |    0.09342    |            1.07248             |
|    67    |     A      | 0.05160 |  0.00636  |    0.04524    |            0.51931             |
|    68    |     G      | 0.00413 |  0.00435  |      nan      |              nan               |
|    69    |     C      | 0.00601 |  0.00350  |    0.00252    |            0.04031             |
|    70    |     C      | 0.00666 |  0.00604  |    0.00062    |            0.04031             |
|    71    |     T      | 0.00560 |  0.00793  |      nan      |              nan               |
|    72    |     C      | 0.01908 |  0.00282  |    0.01626    |            0.18667             |
|    73    |     A      | 0.01065 |  0.00745  |    0.00320    |            0.04031             |
|    74    |     A      | 0.06162 |  0.00625  |    0.05537    |            0.63562             |
|    75    |     T      | 0.02353 |  0.00461  |      nan      |              nan               |
|    76    |     A      | 0.02857 |  0.00553  |    0.02305    |            0.26457             |
|    77    |     A      | 0.07143 |  0.00705  |    0.06438    |            0.73911             |
|    78    |     A      | 0.06258 |  0.00694  |    0.05565    |            0.63883             |
|    79    |     G      | 0.00553 |  0.00617  |      nan      |              nan               |
|    80    |     C      | 0.04267 |  0.00630  |    0.03636    |            0.41745             |
|    81    |     T      | 0.01157 |  0.00869  |      nan      |              nan               |
|    82    |     T      | 0.00976 |  0.00867  |      nan      |              nan               |
|    83    |     G      | 0.00660 |  0.00660  |      nan      |              nan               |
|    84    |     C      | 0.07681 |  0.01194  |    0.06487    |            0.74477             |
|    85    |     C      | 0.04945 |  0.01223  |    0.03723    |            0.42739             |
|    86    |     T      | 0.00850 |  0.00895  |      nan      |              nan               |
|    87    |     T      | 0.00783 |  0.00808  |      nan      |              nan               |
|    88    |     G      | 0.00470 |  0.00470  |      nan      |              nan               |
|    89    |     A      | 0.04193 |  0.00707  |    0.03486    |            0.40022             |
|    90    |     G      | 0.00727 |  0.00781  |      nan      |              nan               |
|    91    |     T      | 0.01405 |  0.00610  |      nan      |              nan               |
|    92    |     G      | 0.00595 |  0.00630  |      nan      |              nan               |
|    93    |     C      | 0.00870 |  0.00604  |    0.00266    |            0.04031             |
|    94    |     T      | 0.00635 |  0.00704  |      nan      |              nan               |
|    95    |     C      | 0.05434 |  0.00706  |    0.04728    |            0.54280             |
|    96    |     A      | 0.03131 |  0.00890  |    0.02242    |            0.25734             |
|    97    |     A      | 0.03807 |  0.00924  |    0.02884    |            0.33105             |
|    98    |     A      | 0.03320 |  0.00703  |    0.02617    |            0.30047             |
|    99    |     G      | 0.00770 |  0.00694  |      nan      |              nan               |
|   100    |     T      | 0.01097 |  0.00501  |      nan      |              nan               |
|   101    |     A      | 0.01927 |  0.00546  |    0.01380    |            0.15848             |
|   102    |     G      | 0.00812 |  0.00734  |      nan      |              nan               |
|   103    |     T      | 0.01078 |  0.00860  |      nan      |              nan               |
|   104    |     G      | 0.00955 |  0.00853  |      nan      |              nan               |
|   105    |     T      | 0.01182 |  0.00805  |      nan      |              nan               |
|   106    |     G      | 0.00880 |  0.00865  |      nan      |              nan               |
|   107    |     T      | 0.00968 |  0.00763  |      nan      |              nan               |
|   108    |     G      | 0.00933 |  0.00705  |      nan      |              nan               |
|   109    |     C      | 0.02741 |  0.00701  |    0.02041    |            0.23429             |
|   110    |     C      | 0.02456 |  0.00842  |    0.01613    |            0.18518             |
|   111    |     C      | 0.03211 |  0.01019  |    0.02191    |            0.25157             |
|   112    |     G      | 0.01088 |  0.00872  |      nan      |              nan               |
|   113    |     T      | 0.00962 |  0.00653  |      nan      |              nan               |
|   114    |     C      | 0.03711 |  0.01203  |    0.02508    |            0.28795             |
|   115    |     T      | 0.01120 |  0.00992  |      nan      |              nan               |
|   116    |     G      | 0.01116 |  0.00682  |      nan      |              nan               |
|   117    |     T      | 0.01519 |  0.01132  |      nan      |              nan               |
|   118    |     T      | 0.01050 |  0.00846  |      nan      |              nan               |
|   119    |     G      | 0.01423 |  0.00950  |      nan      |              nan               |
|   120    |     T      | 0.01124 |  0.00782  |      nan      |              nan               |
|   121    |     G      | 0.00800 |  0.00600  |      nan      |              nan               |
|   122    |     T      | 0.00985 |  0.00736  |      nan      |              nan               |
|   123    |     G      | 0.00385 |  0.00418  |      nan      |              nan               |
|   124    |     A      | 0.08697 |  0.00573  |    0.08124    |            0.93258             |
|   125    |     C      | 0.01546 |  0.00671  |    0.00875    |            0.10047             |
|   126    |     T      | 0.00697 |  0.00659  |      nan      |              nan               |
|   127    |     C      | 0.00937 |  0.00754  |    0.00183    |            0.04031             |
|   128    |     T      | 0.00736 |  0.00902  |      nan      |              nan               |
|   129    |     G      | 0.00617 |  0.00713  |      nan      |              nan               |
|   130    |     G      | 0.00594 |  0.00653  |      nan      |              nan               |
|   131    |     T      | 0.00674 |  0.00570  |      nan      |              nan               |
|   132    |     A      | 0.05825 |  0.00665  |    0.05160    |            0.59233             |
|   133    |     A      | 0.14164 |  0.00739  |    0.13425    |            1.54115             |
|   134    |     C      | 0.02050 |  0.00735  |    0.01315    |            0.15095             |
|   135    |     T      | 0.00686 |  0.00805  |      nan      |              nan               |
|   136    |     A      | 0.01692 |  0.00844  |    0.00848    |            0.09735             |
|   137    |     G      | 0.00486 |  0.00452  |      nan      |              nan               |
|   138    |     A      | 0.01608 |  0.00681  |    0.00927    |            0.10641             |
|   139    |     G      | 0.00446 |  0.00505  |      nan      |              nan               |
|   140    |     A      | 0.03320 |  0.00509  |    0.02811    |            0.32274             |
|   141    |     T      | 0.00609 |  0.00672  |      nan      |              nan               |
|   142    |     C      | 0.01178 |  0.00496  |    0.00681    |            0.07823             |
|   143    |     C      | 0.00540 |  0.00452  |    0.00088    |            0.04031             |
|   144    |     C      | 0.00732 |  0.00750  |    -0.00018   |            0.04031             |
|   145    |     T      | 0.00855 |  0.00900  |      nan      |              nan               |
|   146    |     C      | 0.01559 |  0.00491  |    0.01069    |            0.12268             |
|   147    |     A      | 0.04863 |  0.00858  |    0.04005    |            0.45975             |
|   148    |     G      | 0.00373 |  0.00491  |      nan      |              nan               |
|   149    |     A      | 0.01172 |  0.00549  |    0.00623    |            0.07149             |
|   150    |     C      | 0.00395 |  0.00046  |    0.00349    |            0.04031             |
|   151    |     C      | 0.06498 |  0.00051  |    0.06447    |            0.74006             |
|   152    |     C      | 0.09524 |  0.01804  |    0.07720    |            0.88628             |
|   153    |     T      | 0.02255 |  0.03210  |      nan      |              nan               |
|   154    |     T      | 0.01719 |  0.01263  |      nan      |              nan               |
|   155    |     T      | 0.01152 |  0.00850  |      nan      |              nan               |
|   156    |     T      | 0.00991 |  0.00521  |      nan      |              nan               |
|   157    |     A      | 0.09332 |  0.00666  |    0.08666    |            0.99485             |
|   158    |     G      | 0.00300 |  0.00355  |      nan      |              nan               |
|   159    |     T      | 0.00498 |  0.00575  |      nan      |              nan               |
|   160    |     C      | 0.00773 |  0.00320  |    0.00453    |            0.05203             |
|   161    |     A      | 0.05033 |  0.00846  |    0.04187    |            0.48067             |
|   162    |     G      | 0.00641 |  0.00699  |      nan      |              nan               |
|   163    |     T      | 0.00923 |  0.00995  |      nan      |              nan               |
|   164    |     G      | 0.00688 |  0.00703  |      nan      |              nan               |
|   165    |     T      | 0.01689 |  0.00881  |      nan      |              nan               |
|   166    |     G      | 0.00666 |  0.00534  |      nan      |              nan               |
|   167    |     G      | 0.00570 |  0.00558  |      nan      |              nan               |
|   168    |     A      | 0.04788 |  0.01063  |    0.03725    |            0.42762             |
|   169    |     A      | 0.06733 |  0.00891  |    0.05843    |            0.67072             |
|   170    |     A      | 0.05576 |  0.00672  |    0.04903    |            0.56291             |
|   171    |     A      | 0.04903 |  0.00606  |    0.04298    |            0.49337             |
|   172    |     T      | 0.00544 |  0.00501  |      nan      |              nan               |
|   173    |     C      | 0.00641 |  0.00724  |    -0.00083   |            0.04031             |
|   174    |     T      | 0.00528 |  0.00741  |      nan      |              nan               |
|   175    |     C      | 0.00470 |  0.00558  |    -0.00088   |            0.04031             |
|   176    |     T      | 0.00743 |  0.00971  |      nan      |              nan               |
|   177    |     A      | 0.02777 |  0.00643  |    0.02133    |            0.24489             |
|   178    |     G      | 0.00761 |  0.00764  |      nan      |              nan               |
|   179    |     C      | 0.07819 |  0.00548  |    0.07271    |            0.83474             |
|   180    |     A      | 0.06113 |  0.00823  |    0.05290    |            0.60732             |
|   181    |     G      | 0.00895 |  0.00819  |      nan      |              nan               |
|   182    |     T      | 0.01069 |  0.00799  |      nan      |              nan               |
|   183    |     G      | 0.00681 |  0.00605  |      nan      |              nan               |
|   184    |     G      | 0.00581 |  0.00622  |      nan      |              nan               |
|   185    |     C      | 0.04695 |  0.00755  |    0.03940    |            0.45230             |
|   186    |     G      | 0.00757 |  0.00777  |      nan      |              nan               |
|   187    |     C      | 0.00739 |  0.00496  |    0.00243    |            0.04031             |
|   188    |     C      | 0.01299 |  0.00546  |    0.00753    |            0.08643             |
|   189    |     C      | 0.01958 |  0.00760  |    0.01199    |            0.13763             |
|   190    |     G      | 0.00675 |  0.00706  |      nan      |              nan               |
|   191    |     A      | 0.04378 |  0.00727  |    0.03651    |            0.41909             |
|   192    |     A      | 0.07119 |  0.00764  |    0.06355    |            0.72960             |
|   193    |     C      | 0.07113 |  0.00454  |    0.06658    |            0.76440             |
|   194    |     A      | 0.08501 |  0.00797  |    0.07704    |            0.88444             |
|   195    |     G      | 0.00524 |  0.00517  |      nan      |              nan               |
|   196    |     G      | 0.00493 |  0.00492  |      nan      |              nan               |
|   197    |     G      | 0.00370 |  0.00388  |      nan      |              nan               |
|   198    |     A      | 0.06047 |  0.00660  |    0.05386    |            0.61837             |
|   199    |     C      | 0.05528 |  0.01085  |    0.04443    |            0.51011             |
|   200    |     T      | 0.01084 |  0.00952  |      nan      |              nan               |
|   201    |     T      | 0.01034 |  0.00897  |      nan      |              nan               |
|   202    |     G      | 0.00899 |  0.00490  |      nan      |              nan               |
|   203    |     A      | 0.05426 |  0.00801  |    0.04625    |            0.53094             |
|   204    |     A      | 0.07348 |  0.00833  |    0.06515    |            0.74789             |
|   205    |     A      | 0.04217 |  0.00874  |    0.03343    |            0.38380             |
|   206    |     G      | 0.00452 |  0.00567  |      nan      |              nan               |
|   207    |     C      | 0.06089 |  0.00580  |    0.05509    |            0.63245             |
|   208    |     G      | 0.00910 |  0.00597  |      nan      |              nan               |
|   209    |     A      | 0.04516 |  0.00808  |    0.03709    |            0.42575             |
|   210    |     A      | 0.05320 |  0.00915  |    0.04405    |            0.50574             |
|   211    |     A      | 0.05270 |  0.00804  |    0.04467    |            0.51277             |
|   212    |     G      | 0.00593 |  0.00591  |      nan      |              nan               |
|   213    |     T      | 0.00766 |  0.00442  |      nan      |              nan               |
|   214    |     A      | 0.03256 |  0.00536  |    0.02720    |            0.31222             |
|   215    |     A      | 0.07041 |  0.00934  |    0.06106    |            0.70102             |
|   216    |     A      | 0.06921 |  0.00782  |    0.06140    |            0.70486             |
|   217    |     G      | 0.00622 |  0.00744  |      nan      |              nan               |
|   218    |     C      | 0.01064 |  0.00549  |    0.00515    |            0.05916             |
|   219    |     C      | 0.00910 |  0.00435  |    0.00475    |            0.05450             |
|   220    |     A      | 0.02756 |  0.00839  |    0.01917    |            0.22011             |
|   221    |     G      | 0.00634 |  0.00550  |      nan      |              nan               |
|   222    |     A      | 0.03234 |  0.00632  |    0.02601    |            0.29863             |
|   223    |     G      | 0.00630 |  0.00694  |      nan      |              nan               |
|   224    |     G      | 0.00358 |  0.00380  |      nan      |              nan               |
|   225    |     A      | 0.07975 |  0.00792  |    0.07183    |            0.82462             |
|   226    |     G      | 0.00594 |  0.00539  |      nan      |              nan               |
|   227    |     A      | 0.02102 |  0.00216  |    0.01886    |            0.21651             |
|   228    |     T      | 0.00782 |  0.00583  |      nan      |              nan               |
|   229    |     C      | 0.02466 |  0.01191  |    0.01276    |            0.14644             |
|   230    |     T      | 0.00875 |  0.00909  |      nan      |              nan               |
|   231    |     C      | 0.02093 |  0.01027  |    0.01066    |            0.12235             |
|   232    |     T      | 0.00813 |  0.00912  |      nan      |              nan               |
|   233    |     C      | 0.01831 |  0.00564  |    0.01268    |            0.14551             |
|   234    |     G      | 0.00366 |  0.00467  |      nan      |              nan               |
|   235    |     A      | 0.07561 |  0.00702  |    0.06859    |            0.78742             |
|   236    |     C      | 0.04065 |  0.00342  |    0.03724    |            0.42747             |
|   237    |     G      | 0.00722 |  0.00720  |      nan      |              nan               |
|   238    |     C      | 0.04229 |  0.00260  |    0.03969    |            0.45566             |
|   239    |     A      | 0.07483 |  0.00817  |    0.06666    |            0.76526             |
|   240    |     G      | 0.00850 |  0.00878  |      nan      |              nan               |
|   241    |     G      | 0.00469 |  0.00446  |      nan      |              nan               |
|   242    |     A      | 0.10083 |  0.00406  |    0.09677    |            1.11098             |
|   243    |     C      | 0.00874 |  0.00531  |    0.00342    |            0.04031             |
|   244    |     T      | 0.00719 |  0.00663  |      nan      |              nan               |
|   245    |     C      | 0.00998 |  0.00493  |    0.00506    |            0.05804             |
|   246    |     G      | 0.00754 |  0.00643  |      nan      |              nan               |
|   247    |     G      | 0.00789 |  0.00721  |      nan      |              nan               |
|   248    |     C      | 0.00851 |  0.00576  |    0.00275    |            0.04031             |
|   249    |     T      | 0.00765 |  0.00787  |      nan      |              nan               |
|   250    |     T      | 0.00527 |  0.00522  |      nan      |              nan               |
|   251    |     G      | 0.00224 |  0.00161  |      nan      |              nan               |
|   252    |     C      | 0.00695 |  0.00310  |    0.00386    |            0.04430             |
|   253    |     T      | 0.00676 |  0.00746  |      nan      |              nan               |
|   254    |     G      | 0.00268 |  0.00176  |      nan      |              nan               |
|   255    |     A      | 0.05676 |  0.00913  |    0.04763    |            0.54678             |
|   256    |     A      | 0.10514 |  0.00693  |    0.09821    |            1.12746             |
|   257    |     G      | 0.00250 |  0.00154  |      nan      |              nan               |
|   258    |     C      | 0.02210 |  0.00255  |    0.01955    |            0.22442             |
|   259    |     G      | 0.00266 |  0.00213  |      nan      |              nan               |
|   260    |     C      | 0.03146 |  0.00186  |    0.02960    |            0.33981             |
|   261    |     G      | 0.00418 |  0.00318  |      nan      |              nan               |
|   262    |     C      | 0.02071 |  0.00173  |    0.01897    |            0.21780             |
|   263    |     A      | 0.08751 |  0.00825  |    0.07927    |            0.90998             |
|   264    |     C      | 0.02019 |  0.00359  |    0.01660    |            0.19057             |
|   265    |     G      | 0.00598 |  0.00537  |      nan      |              nan               |
|   266    |     G      | 0.00256 |  0.00218  |      nan      |              nan               |
|   267    |     C      | 0.00811 |  0.00216  |    0.00594    |            0.06820             |
|   268    |     A      | 0.02000 |  0.00443  |    0.01558    |            0.17880             |
|   269    |     A      | 0.02955 |  0.00691  |    0.02265    |            0.26000             |
|   270    |     G      | 0.00748 |  0.00294  |      nan      |              nan               |
|   271    |     A      | 0.05645 |  0.00624  |    0.05021    |            0.57639             |
|   272    |     G      | 0.00940 |  0.00800  |      nan      |              nan               |
|   273    |     G      | 0.00642 |  0.00593  |      nan      |              nan               |
|   274    |     C      | 0.02563 |  0.00485  |    0.02079    |            0.23862             |
|   275    |     G      | 0.00354 |  0.00241  |      nan      |              nan               |
|   276    |     A      | 0.03787 |  0.00459  |    0.03328    |            0.38206             |
|   277    |     G      | 0.01246 |  0.00594  |      nan      |              nan               |
|   278    |     G      | 0.00707 |  0.00601  |      nan      |              nan               |
|   279    |     G      | 0.00804 |  0.00751  |      nan      |              nan               |
|   280    |     G      | 0.00683 |  0.00686  |      nan      |              nan               |
|   281    |     C      | 0.04343 |  0.00334  |    0.04009    |            0.46026             |
|   282    |     G      | 0.00721 |  0.00750  |      nan      |              nan               |
|   283    |     G      | 0.00522 |  0.00543  |      nan      |              nan               |
|   284    |     C      | 0.02063 |  0.00663  |    0.01400    |            0.16071             |
|   285    |     G      | 0.00454 |  0.00379  |      nan      |              nan               |
|   286    |     A      | 0.06356 |  0.00605  |    0.05750    |            0.66013             |
|   287    |     C      | 0.04176 |  0.00591  |    0.03585    |            0.41161             |
|   288    |     T      | 0.00993 |  0.00992  |      nan      |              nan               |
|   289    |     G      | 0.01011 |  0.00845  |      nan      |              nan               |
|   290    |     G      | 0.01096 |  0.00654  |      nan      |              nan               |
|   291    |     T      | 0.01273 |  0.00801  |      nan      |              nan               |
|   292    |     G      | 0.00485 |  0.00408  |      nan      |              nan               |
|   293    |     A      | 0.09010 |  0.00900  |    0.08110    |            0.93104             |
|   294    |     G      | 0.00708 |  0.00691  |      nan      |              nan               |
|   295    |     T      | 0.00610 |  0.00461  |      nan      |              nan               |
|   296    |     A      | 0.05838 |  0.00453  |    0.05386    |            0.61826             |
|   297    |     C      | 0.01829 |  0.00643  |    0.01186    |            0.13612             |
|   298    |     G      | 0.00960 |  0.00875  |      nan      |              nan               |
|   299    |     C      | 0.00955 |  0.00356  |    0.00599    |            0.06882             |
|   300    |     C      | 0.03425 |  0.02615  |    0.00810    |            0.09295             |
|   301    |     A      | 0.04716 |  0.02442  |    0.02275    |            0.26114             |
|   302    |     A      | 0.11883 |  0.01256  |    0.10628    |            1.22006             |
|   303    |     A      | 0.01242 |  0.00564  |    0.00678    |            0.07787             |
|   304    |     A      | 0.02227 |  0.00519  |    0.01708    |            0.19613             |
|   305    |     A      | 0.07749 |  0.01602  |    0.06148    |            0.70574             |
|   306    |     T      | 0.01259 |  0.01514  |      nan      |              nan               |
|   307    |     T      | 0.01089 |  0.00948  |      nan      |              nan               |
|   308    |     T      | 0.01048 |  0.01010  |      nan      |              nan               |
|   309    |     T      | 0.01165 |  0.01042  |      nan      |              nan               |
|   310    |     G      | 0.00660 |  0.00447  |      nan      |              nan               |
|   311    |     A      | 0.12370 |  0.00530  |    0.11840    |            1.35922             |
|   312    |     C      | 0.01272 |  0.00566  |    0.00706    |            0.08106             |
|   313    |     T      | 0.00490 |  0.00535  |      nan      |              nan               |
|   314    |     A      | 0.00930 |  0.00606  |    0.00324    |            0.04031             |
|   315    |     G      | 0.00351 |  0.00382  |      nan      |              nan               |
|   316    |     C      | 0.00904 |  0.00487  |    0.00417    |            0.04789             |
|   317    |     G      | 0.00992 |  0.00804  |      nan      |              nan               |
|   318    |     G      | 0.00979 |  0.00516  |      nan      |              nan               |
|   319    |     A      | 0.08965 |  0.00598  |    0.08368    |            0.96065             |
|   320    |     G      | 0.00950 |  0.00694  |      nan      |              nan               |
|   321    |     G      | 0.00508 |  0.00558  |      nan      |              nan               |
|   322    |     C      | 0.00437 |  0.00433  |    0.00004    |            0.04031             |
|   323    |     T      | 0.00376 |  0.00484  |      nan      |              nan               |
|   324    |     A      | 0.01313 |  0.00677  |    0.00636    |            0.07299             |
|   325    |     G      | 0.00350 |  0.00409  |      nan      |              nan               |
|   326    |     A      | 0.09169 |  0.00735  |    0.08434    |            0.96817             |
|   327    |     A      | 0.10028 |  0.00695  |    0.09333    |            1.07147             |
|   328    |     G      | 0.00902 |  0.00690  |      nan      |              nan               |
|   329    |     G      | 0.00478 |  0.00434  |      nan      |              nan               |
|   330    |     A      | 0.07997 |  0.00762  |    0.07235    |            0.83058             |
|   331    |     G      | 0.00416 |  0.00460  |      nan      |              nan               |
|   332    |     A      | 0.05226 |  0.00712  |    0.04513    |            0.51814             |
|   333    |     G      | 0.00459 |  0.00487  |      nan      |              nan               |
|   334    |     A      | 0.04578 |  0.00674  |    0.03904    |            0.44818             |
|   335    |     G      | 0.00560 |  0.00511  |      nan      |              nan               |
|   336    |     A      | 0.08059 |  0.00625  |    0.07434    |            0.85349             |
|   337    |     T      | 0.00777 |  0.00552  |      nan      |              nan               |
|   338    |     G      | 0.00624 |  0.00583  |      nan      |              nan               |
|   339    |     G      | 0.00694 |  0.00756  |      nan      |              nan               |
|   340    |     G      | 0.00588 |  0.00630  |      nan      |              nan               |
|   341    |     T      | 0.00784 |  0.00771  |      nan      |              nan               |
|   342    |     G      | 0.00547 |  0.00533  |      nan      |              nan               |
|   343    |     C      | 0.03588 |  0.00836  |    0.02752    |            0.31594             |
|   344    |     G      | 0.00636 |  0.00610  |      nan      |              nan               |
|   345    |     A      | 0.12205 |  0.00781  |    0.11424    |            1.31149             |
|   346    |     G      | 0.00545 |  0.00510  |      nan      |              nan               |
|   347    |     A      | 0.03283 |  0.00510  |    0.02772    |            0.31825             |
|   348    |     G      | 0.00461 |  0.00497  |      nan      |              nan               |
|   349    |     C      | 0.03519 |  0.00743  |    0.02776    |            0.31872             |
|   350    |     G      | 0.00770 |  0.00663  |      nan      |              nan               |
|   351    |     T      | 0.00981 |  0.00849  |      nan      |              nan               |
|   352    |     C      | 0.04728 |  0.00796  |    0.03932    |            0.45136             |
|   353    |     G      | 0.00885 |  0.00949  |      nan      |              nan               |
|   354    |     G      | 0.00866 |  0.00977  |      nan      |              nan               |
|   355    |     T      | 0.00753 |  0.00583  |      nan      |              nan               |
|   356    |     A      | 0.09101 |  0.00657  |    0.08444    |            0.96940             |
|   357    |     T      | 0.01069 |  0.00935  |      nan      |              nan               |
|   358    |     T      | 0.00729 |  0.00533  |      nan      |              nan               |
|   359    |     A      | 0.05753 |  0.00610  |    0.05143    |            0.59037             |
|   360    |     A      | 0.06168 |  0.00795  |    0.05373    |            0.61681             |
|   361    |     G      | 0.00481 |  0.00500  |      nan      |              nan               |
|   362    |     C      | 0.03655 |  0.00590  |    0.03065    |            0.35190             |
|   363    |     G      | 0.01890 |  0.01381  |      nan      |              nan               |
|   364    |     G      | 0.00808 |  0.00806  |      nan      |              nan               |
|   365    |     G      | 0.00520 |  0.00889  |      nan      |              nan               |
|   366    |     G      | 0.00650 |  0.00833  |      nan      |              nan               |
|   367    |     G      | 0.00420 |  0.00444  |      nan      |              nan               |
|   368    |     A      | 0.07666 |  0.00593  |    0.07073    |            0.81203             |
|   369    |     G      | 0.00894 |  0.00592  |      nan      |              nan               |
|   370    |     A      | 0.05380 |  0.00769  |    0.04611    |            0.52937             |
|   371    |     A      | 0.08857 |  0.00640  |    0.08217    |            0.94327             |
|   372    |     T      | 0.01022 |  0.00808  |      nan      |              nan               |
|   373    |     T      | 0.00746 |  0.00557  |      nan      |              nan               |
|   374    |     A      | 0.05594 |  0.00789  |    0.04805    |            0.55163             |
|   375    |     G      | 0.00867 |  0.00545  |      nan      |              nan               |
|   376    |     A      | 0.07354 |  0.00536  |    0.06818    |            0.78269             |
|   377    |     T      | 0.02212 |  0.00551  |      nan      |              nan               |
|   378    |     A      | 0.02641 |  0.00734  |    0.01907    |            0.21897             |
|   379    |     A      | 0.06116 |  0.00821  |    0.05296    |            0.60795             |
|   380    |     A      | 0.07904 |  0.00588  |    0.07316    |            0.83990             |
|   381    |     T      | 0.01185 |  0.00724  |      nan      |              nan               |
|   382    |     G      | 0.01084 |  0.00730  |      nan      |              nan               |
|   383    |     G      | 0.00640 |  0.00684  |      nan      |              nan               |
|   384    |     G      | 0.05497 |  0.05100  |      nan      |              nan               |
|   385    |     A      | 0.06390 |  0.01685  |    0.04705    |            0.54011             |
|   386    |     A      | 0.12180 |  0.00952  |    0.11228    |            1.28896             |
|   387    |     A      | 0.02771 |  0.00686  |    0.02085    |            0.23936             |
|   388    |     A      | 0.01521 |  0.00670  |    0.00850    |            0.09763             |
|   389    |     A      | 0.02493 |  0.00575  |    0.01918    |            0.22019             |
|   390    |     A      | 0.08396 |  0.00692  |    0.07703    |            0.88432             |
|   391    |     T      | 0.01205 |  0.00804  |      nan      |              nan               |
|   392    |     T      | 0.01084 |  0.00978  |      nan      |              nan               |
|   393    |     C      | 0.06812 |  0.01066  |    0.05746    |            0.65961             |
|   394    |     G      | 0.00916 |  0.00989  |      nan      |              nan               |
|   395    |     G      | 0.00919 |  0.00551  |      nan      |              nan               |
|   396    |     T      | 0.01053 |  0.00858  |      nan      |              nan               |
|   397    |     T      | 0.00789 |  0.00625  |      nan      |              nan               |
|   398    |     A      | 0.03207 |  0.00685  |    0.02522    |            0.28953             |
|   399    |     A      | 0.04006 |  0.00606  |    0.03400    |            0.39035             |
|   400    |     G      | 0.00584 |  0.00476  |      nan      |              nan               |
|   401    |     G      | 0.00674 |  0.00675  |      nan      |              nan               |
|   402    |     C      | 0.01029 |  0.00678  |    0.00351    |            0.04031             |
|   403    |     C      | 0.00651 |  0.00408  |    0.00242    |            0.04031             |
|   404    |     A      | 0.03314 |  0.01334  |    0.01980    |            0.22729             |
|   405    |     G      | 0.02073 |  0.01678  |      nan      |              nan               |
|   406    |     G      | 0.01088 |  0.01205  |      nan      |              nan               |
|   407    |     G      | 0.00518 |  0.00646  |      nan      |              nan               |
|   408    |     G      | 0.00639 |  0.00668  |      nan      |              nan               |
|   409    |     G      | 0.00932 |  0.00649  |      nan      |              nan               |
|   410    |     A      | 0.04327 |  0.00927  |    0.03400    |            0.39036             |
|   411    |     A      | 0.07945 |  0.00884  |    0.07061    |            0.81062             |
|   412    |     A      | 0.05250 |  0.00833  |    0.04418    |            0.50714             |
|   413    |     G      | 0.01036 |  0.00492  |      nan      |              nan               |
|   414    |     A      | 0.05249 |  0.00644  |    0.04605    |            0.52867             |
|   415    |     A      | 0.02934 |  0.00725  |    0.02209    |            0.25358             |
|   416    |     A      | 0.04350 |  0.00578  |    0.03772    |            0.43303             |
|   417    |     C      | 0.07657 |  0.00357  |    0.07300    |            0.83801             |
|   418    |     A      | 0.06502 |  0.00945  |    0.05557    |            0.63795             |
|   419    |     A      | 0.05136 |  0.00799  |    0.04337    |            0.49792             |
|   420    |     T      | 0.04836 |  0.01372  |      nan      |              nan               |
|   421    |     A      | 0.03771 |  0.00435  |    0.03336    |            0.38296             |
|   422    |     T      | 0.00825 |  0.00704  |      nan      |              nan               |
|   423    |     A      | 0.04684 |  0.00592  |    0.04092    |            0.46974             |
|   424    |     A      | 0.04294 |  0.00751  |    0.03543    |            0.40677             |
|   425    |     A      | 0.05322 |  0.00454  |    0.04867    |            0.55879             |
|   426    |     C      | 0.07354 |  0.00403  |    0.06950    |            0.79790             |
|   427    |     T      | 0.01478 |  0.01811  |      nan      |              nan               |
|   428    |     A      | 0.01684 |  0.00817  |    0.00867    |            0.09954             |
|   429    |     A      | 0.07164 |  0.00857  |    0.06307    |            0.72402             |
|   430    |     A      | 0.05702 |  0.00548  |    0.05153    |            0.59161             |
|   431    |     A      | 0.06355 |  0.00687  |    0.05668    |            0.65071             |
|   432    |     C      | 0.08528 |  0.00341  |    0.08187    |            0.93985             |
|   433    |     A      | 0.07201 |  0.00724  |    0.06477    |            0.74353             |
|   434    |     T      | 0.01400 |  0.00706  |      nan      |              nan               |
|   435    |     A      | 0.05206 |  0.00575  |    0.04632    |            0.53172             |
|   436    |     T      | 0.00907 |  0.00672  |      nan      |              nan               |
|   437    |     A      | 0.00000 |  0.00000  |    0.00000    |            0.04031             |
+----------+------------+---------+-----------+---------------+--------------------------------+
