# Supplementary material for: Short- and long-range interactions in the HIV-1 5′ UTR regulate genome dimerization and packaging
Source: Nat Struct Mol Biol. 2022 Mar 28;29(4):306–19. doi: 10.1038/s41594-022-00746-2 (PMC9010304; doi:10.1038/s41594-022-00746-2)
Supplement: Supplementary file 9 — Tables of DMS reactivities. [file 41594_2022_746_MOESM9_ESM.zip › DMS tables/DMS_Table_Mut_2G_DB_Uncapped_d.txt]

+----------------------------------------------------------------------------------------------+
|                                  DMS: Mut_2G_DB_Uncapped_d                                   |
+----------+------------+---------+-----------+---------------+--------------------------------+
| Position | Nucleotide | Treated | Untreated | Raw Reactivty | Winsor Normalised Reactivities |
+----------+------------+---------+-----------+---------------+--------------------------------+
|    1     |     G      |   nan   |    nan    |      nan      |              nan               |
|    2     |     G      |   nan   |    nan    |      nan      |              nan               |
|    3     |     T      |   nan   |    nan    |      nan      |              nan               |
|    4     |     C      |   nan   |    nan    |      nan      |              nan               |
|    5     |     T      |   nan   |    nan    |      nan      |              nan               |
|    6     |     C      |   nan   |    nan    |      nan      |              nan               |
|    7     |     T      |   nan   |    nan    |      nan      |              nan               |
|    8     |     C      |   nan   |    nan    |      nan      |              nan               |
|    9     |     T      |   nan   |    nan    |      nan      |              nan               |
|    10    |     G      |   nan   |    nan    |      nan      |              nan               |
|    11    |     G      |   nan   |    nan    |      nan      |              nan               |
|    12    |     T      |   nan   |    nan    |      nan      |              nan               |
|    13    |     T      |   nan   |    nan    |      nan      |              nan               |
|    14    |     A      |   nan   |    nan    |      nan      |              nan               |
|    15    |     G      |   nan   |    nan    |      nan      |              nan               |
|    16    |     A      |   nan   |    nan    |      nan      |              nan               |
|    17    |     C      |   nan   |    nan    |      nan      |              nan               |
|    18    |     C      |   nan   |    nan    |      nan      |              nan               |
|    19    |     A      | 0.00002 |  0.00001  |    0.00001    |            0.03121             |
|    20    |     G      | 0.00403 |  0.00419  |      nan      |              nan               |
|    21    |     A      | 0.05091 |  0.00484  |    0.04607    |            0.53706             |
|    22    |     T      | 0.01031 |  0.00501  |      nan      |              nan               |
|    23    |     C      | 0.11475 |  0.01827  |    0.09649    |            1.12480             |
|    24    |     T      | 0.01323 |  0.00926  |      nan      |              nan               |
|    25    |     G      | 0.00396 |  0.00405  |      nan      |              nan               |
|    26    |     A      | 0.01596 |  0.00468  |    0.01128    |            0.13148             |
|    27    |     G      | 0.00531 |  0.00512  |      nan      |              nan               |
|    28    |     C      | 0.00540 |  0.00306  |    0.00234    |            0.03121             |
|    29    |     C      | 0.01069 |  0.00400  |    0.00669    |            0.07803             |
|    30    |     T      | 0.01819 |  0.00810  |      nan      |              nan               |
|    31    |     G      | 0.01015 |  0.00675  |      nan      |              nan               |
|    32    |     G      | 0.01038 |  0.00545  |      nan      |              nan               |
|    33    |     G      | 0.00565 |  0.00459  |      nan      |              nan               |
|    34    |     A      | 0.09248 |  0.00479  |    0.08768    |            1.02218             |
|    35    |     G      | 0.00683 |  0.00614  |      nan      |              nan               |
|    36    |     C      | 0.00675 |  0.00463  |    0.00213    |            0.03121             |
|    37    |     T      | 0.00603 |  0.00653  |      nan      |              nan               |
|    38    |     C      | 0.00848 |  0.00851  |    -0.00003   |            0.03121             |
|    39    |     T      | 0.01090 |  0.00961  |      nan      |              nan               |
|    40    |     C      | 0.00588 |  0.00537  |    0.00051    |            0.03121             |
|    41    |     T      | 0.00809 |  0.00949  |      nan      |              nan               |
|    42    |     G      | 0.00487 |  0.00600  |      nan      |              nan               |
|    43    |     G      | 0.00580 |  0.00629  |      nan      |              nan               |
|    44    |     C      | 0.00614 |  0.00526  |    0.00088    |            0.03121             |
|    45    |     T      | 0.00475 |  0.00597  |      nan      |              nan               |
|    46    |     A      | 0.00864 |  0.00468  |    0.00396    |            0.04614             |
|    47    |     A      | 0.01674 |  0.00594  |    0.01080    |            0.12589             |
|    48    |     C      | 0.01123 |  0.00802  |    0.00322    |            0.03749             |
|    49    |     T      | 0.00674 |  0.00751  |      nan      |              nan               |
|    50    |     A      | 0.01799 |  0.00606  |    0.01193    |            0.13904             |
|    51    |     G      | 0.00471 |  0.00535  |      nan      |              nan               |
|    52    |     G      | 0.00354 |  0.00368  |      nan      |              nan               |
|    53    |     G      | 0.00349 |  0.00388  |      nan      |              nan               |
|    54    |     A      | 0.02200 |  0.00661  |    0.01539    |            0.17944             |
|    55    |     A      | 0.02848 |  0.00579  |    0.02269    |            0.26450             |
|    56    |     C      | 0.00729 |  0.00480  |    0.00249    |            0.03121             |
|    57    |     C      | 0.00982 |  0.00808  |    0.00174    |            0.03121             |
|    58    |     C      | 0.05063 |  0.00452  |    0.04612    |            0.53761             |
|    59    |     A      | 0.03401 |  0.00637  |    0.02764    |            0.32217             |
|    60    |     C      | 0.01956 |  0.00495  |    0.01462    |            0.17038             |
|    61    |     T      | 0.00646 |  0.00727  |      nan      |              nan               |
|    62    |     G      | 0.00729 |  0.00776  |      nan      |              nan               |
|    63    |     C      | 0.01539 |  0.00772  |    0.00767    |            0.08937             |
|    64    |     T      | 0.00706 |  0.00837  |      nan      |              nan               |
|    65    |     T      | 0.00454 |  0.00493  |      nan      |              nan               |
|    66    |     A      | 0.10245 |  0.00416  |    0.09830    |            1.14593             |
|    67    |     A      | 0.05551 |  0.00607  |    0.04945    |            0.57642             |
|    68    |     G      | 0.00399 |  0.00432  |      nan      |              nan               |
|    69    |     C      | 0.00637 |  0.00370  |    0.00268    |            0.03121             |
|    70    |     C      | 0.00618 |  0.00622  |    -0.00003   |            0.03121             |
|    71    |     T      | 0.00530 |  0.00719  |      nan      |              nan               |
|    72    |     C      | 0.01065 |  0.00282  |    0.00783    |            0.09128             |
|    73    |     A      | 0.00996 |  0.00693  |    0.00303    |            0.03530             |
|    74    |     A      | 0.05170 |  0.00608  |    0.04562    |            0.53183             |
|    75    |     T      | 0.02522 |  0.00461  |      nan      |              nan               |
|    76    |     A      | 0.02752 |  0.00550  |    0.02202    |            0.25667             |
|    77    |     A      | 0.06458 |  0.00694  |    0.05764    |            0.67195             |
|    78    |     A      | 0.06337 |  0.00692  |    0.05645    |            0.65810             |
|    79    |     G      | 0.00564 |  0.00659  |      nan      |              nan               |
|    80    |     C      | 0.03672 |  0.00634  |    0.03038    |            0.35421             |
|    81    |     T      | 0.01136 |  0.00873  |      nan      |              nan               |
|    82    |     T      | 0.00963 |  0.00846  |      nan      |              nan               |
|    83    |     G      | 0.00700 |  0.00661  |      nan      |              nan               |
|    84    |     C      | 0.06606 |  0.01157  |    0.05448    |            0.63514             |
|    85    |     C      | 0.04442 |  0.01156  |    0.03286    |            0.38304             |
|    86    |     T      | 0.00824 |  0.00846  |      nan      |              nan               |
|    87    |     T      | 0.00785 |  0.00829  |      nan      |              nan               |
|    88    |     G      | 0.00468 |  0.00416  |      nan      |              nan               |
|    89    |     A      | 0.03426 |  0.00661  |    0.02765    |            0.32231             |
|    90    |     G      | 0.00707 |  0.00760  |      nan      |              nan               |
|    91    |     T      | 0.01451 |  0.00565  |      nan      |              nan               |
|    92    |     G      | 0.00561 |  0.00632  |      nan      |              nan               |
|    93    |     C      | 0.00860 |  0.00611  |    0.00249    |            0.03121             |
|    94    |     T      | 0.00598 |  0.00680  |      nan      |              nan               |
|    95    |     C      | 0.05042 |  0.00666  |    0.04375    |            0.51004             |
|    96    |     A      | 0.02872 |  0.00831  |    0.02041    |            0.23798             |
|    97    |     A      | 0.03374 |  0.00866  |    0.02508    |            0.29233             |
|    98    |     A      | 0.02722 |  0.00684  |    0.02039    |            0.23767             |
|    99    |     G      | 0.00782 |  0.00685  |      nan      |              nan               |
|   100    |     T      | 0.00971 |  0.00516  |      nan      |              nan               |
|   101    |     A      | 0.01628 |  0.00519  |    0.01109    |            0.12928             |
|   102    |     G      | 0.00811 |  0.00730  |      nan      |              nan               |
|   103    |     T      | 0.01094 |  0.00901  |      nan      |              nan               |
|   104    |     G      | 0.00932 |  0.00877  |      nan      |              nan               |
|   105    |     T      | 0.01241 |  0.00773  |      nan      |              nan               |
|   106    |     G      | 0.01085 |  0.00925  |      nan      |              nan               |
|   107    |     T      | 0.01133 |  0.00721  |      nan      |              nan               |
|   108    |     G      | 0.00931 |  0.00695  |      nan      |              nan               |
|   109    |     C      | 0.02544 |  0.00706  |    0.01838    |            0.21428             |
|   110    |     C      | 0.02247 |  0.00787  |    0.01461    |            0.17027             |
|   111    |     C      | 0.03048 |  0.00976  |    0.02072    |            0.24160             |
|   112    |     G      | 0.01054 |  0.00864  |      nan      |              nan               |
|   113    |     T      | 0.01026 |  0.00687  |      nan      |              nan               |
|   114    |     C      | 0.03435 |  0.01280  |    0.02155    |            0.25121             |
|   115    |     T      | 0.01114 |  0.00951  |      nan      |              nan               |
|   116    |     G      | 0.01106 |  0.00673  |      nan      |              nan               |
|   117    |     T      | 0.01481 |  0.01087  |      nan      |              nan               |
|   118    |     T      | 0.01020 |  0.00828  |      nan      |              nan               |
|   119    |     G      | 0.01375 |  0.00931  |      nan      |              nan               |
|   120    |     T      | 0.01069 |  0.00765  |      nan      |              nan               |
|   121    |     G      | 0.00770 |  0.00582  |      nan      |              nan               |
|   122    |     T      | 0.00936 |  0.00722  |      nan      |              nan               |
|   123    |     G      | 0.00380 |  0.00409  |      nan      |              nan               |
|   124    |     A      | 0.07955 |  0.00585  |    0.07370    |            0.85917             |
|   125    |     C      | 0.01417 |  0.00686  |    0.00730    |            0.08515             |
|   126    |     T      | 0.00681 |  0.00660  |      nan      |              nan               |
|   127    |     C      | 0.00894 |  0.00772  |    0.00122    |            0.03121             |
|   128    |     T      | 0.00698 |  0.00868  |      nan      |              nan               |
|   129    |     G      | 0.00539 |  0.00669  |      nan      |              nan               |
|   130    |     G      | 0.00597 |  0.00653  |      nan      |              nan               |
|   131    |     T      | 0.00700 |  0.00535  |      nan      |              nan               |
|   132    |     A      | 0.05568 |  0.00647  |    0.04920    |            0.57360             |
|   133    |     A      | 0.13204 |  0.00768  |    0.12436    |            1.44978             |
|   134    |     C      | 0.01895 |  0.00742  |    0.01153    |            0.13444             |
|   135    |     T      | 0.00564 |  0.00662  |      nan      |              nan               |
|   136    |     A      | 0.01578 |  0.00815  |    0.00763    |            0.08890             |
|   137    |     G      | 0.00494 |  0.00454  |      nan      |              nan               |
|   138    |     A      | 0.01551 |  0.00689  |    0.00862    |            0.10044             |
|   139    |     G      | 0.00466 |  0.00514  |      nan      |              nan               |
|   140    |     A      | 0.03101 |  0.00496  |    0.02605    |            0.30370             |
|   141    |     T      | 0.00597 |  0.00655  |      nan      |              nan               |
|   142    |     C      | 0.01057 |  0.00526  |    0.00531    |            0.06189             |
|   143    |     C      | 0.00548 |  0.00467  |    0.00082    |            0.03121             |
|   144    |     C      | 0.00727 |  0.00731  |    -0.00004   |            0.03121             |
|   145    |     T      | 0.00800 |  0.00871  |      nan      |              nan               |
|   146    |     C      | 0.01294 |  0.00507  |    0.00787    |            0.09171             |
|   147    |     A      | 0.04628 |  0.00817  |    0.03811    |            0.44431             |
|   148    |     G      | 0.00389 |  0.00471  |      nan      |              nan               |
|   149    |     A      | 0.01088 |  0.00513  |    0.00574    |            0.06697             |
|   150    |     C      | 0.00385 |  0.00051  |    0.00334    |            0.03894             |
|   151    |     C      | 0.05604 |  0.00044  |    0.05559    |            0.64806             |
|   152    |     C      | 0.08963 |  0.01898  |    0.07065    |            0.82357             |
|   153    |     T      | 0.02287 |  0.02985  |      nan      |              nan               |
|   154    |     T      | 0.01720 |  0.01182  |      nan      |              nan               |
|   155    |     T      | 0.01143 |  0.00793  |      nan      |              nan               |
|   156    |     T      | 0.01037 |  0.00507  |      nan      |              nan               |
|   157    |     A      | 0.08656 |  0.00648  |    0.08007    |            0.93347             |
|   158    |     G      | 0.00307 |  0.00354  |      nan      |              nan               |
|   159    |     T      | 0.00459 |  0.00537  |      nan      |              nan               |
|   160    |     C      | 0.00687 |  0.00330  |    0.00357    |            0.04164             |
|   161    |     A      | 0.04674 |  0.00808  |    0.03866    |            0.45070             |
|   162    |     G      | 0.00631 |  0.00662  |      nan      |              nan               |
|   163    |     T      | 0.00921 |  0.00938  |      nan      |              nan               |
|   164    |     G      | 0.00645 |  0.00717  |      nan      |              nan               |
|   165    |     T      | 0.01708 |  0.00859  |      nan      |              nan               |
|   166    |     G      | 0.00604 |  0.00513  |      nan      |              nan               |
|   167    |     G      | 0.00550 |  0.00516  |      nan      |              nan               |
|   168    |     A      | 0.04583 |  0.01036  |    0.03547    |            0.41354             |
|   169    |     A      | 0.06458 |  0.00869  |    0.05590    |            0.65162             |
|   170    |     A      | 0.05111 |  0.00692  |    0.04419    |            0.51514             |
|   171    |     A      | 0.04423 |  0.00617  |    0.03806    |            0.44367             |
|   172    |     T      | 0.00507 |  0.00463  |      nan      |              nan               |
|   173    |     C      | 0.00613 |  0.00667  |    -0.00054   |            0.03121             |
|   174    |     T      | 0.00472 |  0.00680  |      nan      |              nan               |
|   175    |     C      | 0.00433 |  0.00545  |    -0.00112   |            0.03121             |
|   176    |     T      | 0.00685 |  0.00905  |      nan      |              nan               |
|   177    |     A      | 0.02717 |  0.00564  |    0.02153    |            0.25098             |
|   178    |     G      | 0.00714 |  0.00744  |      nan      |              nan               |
|   179    |     C      | 0.07219 |  0.00563  |    0.06656    |            0.77589             |
|   180    |     A      | 0.05737 |  0.00779  |    0.04958    |            0.57802             |
|   181    |     G      | 0.00910 |  0.00817  |      nan      |              nan               |
|   182    |     T      | 0.01061 |  0.00785  |      nan      |              nan               |
|   183    |     G      | 0.00638 |  0.00581  |      nan      |              nan               |
|   184    |     G      | 0.00557 |  0.00615  |      nan      |              nan               |
|   185    |     C      | 0.04268 |  0.00758  |    0.03510    |            0.40913             |
|   186    |     G      | 0.00772 |  0.00795  |      nan      |              nan               |
|   187    |     C      | 0.00725 |  0.00523  |    0.00202    |            0.03121             |
|   188    |     C      | 0.01165 |  0.00578  |    0.00587    |            0.06840             |
|   189    |     C      | 0.01633 |  0.00767  |    0.00866    |            0.10100             |
|   190    |     G      | 0.00638 |  0.00720  |      nan      |              nan               |
|   191    |     A      | 0.04203 |  0.00707  |    0.03497    |            0.40761             |
|   192    |     A      | 0.06585 |  0.00741  |    0.05844    |            0.68130             |
|   193    |     C      | 0.06712 |  0.00433  |    0.06278    |            0.73192             |
|   194    |     A      | 0.08016 |  0.00795  |    0.07221    |            0.84183             |
|   195    |     G      | 0.00500 |  0.00482  |      nan      |              nan               |
|   196    |     G      | 0.00439 |  0.00494  |      nan      |              nan               |
|   197    |     G      | 0.00366 |  0.00410  |      nan      |              nan               |
|   198    |     A      | 0.05412 |  0.00647  |    0.04765    |            0.55554             |
|   199    |     C      | 0.04957 |  0.01101  |    0.03856    |            0.44955             |
|   200    |     T      | 0.01082 |  0.00928  |      nan      |              nan               |
|   201    |     T      | 0.00982 |  0.00846  |      nan      |              nan               |
|   202    |     G      | 0.00965 |  0.00471  |      nan      |              nan               |
|   203    |     A      | 0.05143 |  0.00763  |    0.04380    |            0.51066             |
|   204    |     A      | 0.07046 |  0.00796  |    0.06250    |            0.72855             |
|   205    |     A      | 0.04283 |  0.00867  |    0.03416    |            0.39821             |
|   206    |     G      | 0.00501 |  0.00598  |      nan      |              nan               |
|   207    |     C      | 0.05400 |  0.00583  |    0.04818    |            0.56161             |
|   208    |     G      | 0.00920 |  0.00593  |      nan      |              nan               |
|   209    |     A      | 0.04130 |  0.00742  |    0.03388    |            0.39493             |
|   210    |     A      | 0.04914 |  0.00829  |    0.04085    |            0.47618             |
|   211    |     A      | 0.05153 |  0.00767  |    0.04386    |            0.51134             |
|   212    |     G      | 0.00691 |  0.00632  |      nan      |              nan               |
|   213    |     T      | 0.00784 |  0.00440  |      nan      |              nan               |
|   214    |     A      | 0.03110 |  0.00520  |    0.02590    |            0.30194             |
|   215    |     A      | 0.06699 |  0.00910  |    0.05789    |            0.67484             |
|   216    |     A      | 0.07432 |  0.00770  |    0.06662    |            0.77664             |
|   217    |     G      | 0.00664 |  0.00762  |      nan      |              nan               |
|   218    |     C      | 0.01197 |  0.00546  |    0.00651    |            0.07583             |
|   219    |     C      | 0.01001 |  0.00408  |    0.00593    |            0.06919             |
|   220    |     A      | 0.02841 |  0.00743  |    0.02098    |            0.24460             |
|   221    |     G      | 0.00648 |  0.00524  |      nan      |              nan               |
|   222    |     A      | 0.03500 |  0.00595  |    0.02905    |            0.33863             |
|   223    |     G      | 0.00642 |  0.00655  |      nan      |              nan               |
|   224    |     G      | 0.00348 |  0.00393  |      nan      |              nan               |
|   225    |     A      | 0.08181 |  0.00783  |    0.07398    |            0.86244             |
|   226    |     G      | 0.00638 |  0.00576  |      nan      |              nan               |
|   227    |     A      | 0.01842 |  0.00174  |    0.01668    |            0.19449             |
|   228    |     T      | 0.00749 |  0.00577  |      nan      |              nan               |
|   229    |     C      | 0.02423 |  0.01188  |    0.01235    |            0.14392             |
|   230    |     T      | 0.00894 |  0.00915  |      nan      |              nan               |
|   231    |     C      | 0.02169 |  0.01072  |    0.01098    |            0.12794             |
|   232    |     T      | 0.00798 |  0.00911  |      nan      |              nan               |
|   233    |     C      | 0.01712 |  0.00531  |    0.01181    |            0.13767             |
|   234    |     G      | 0.00365 |  0.00454  |      nan      |              nan               |
|   235    |     A      | 0.07128 |  0.00662  |    0.06466    |            0.75377             |
|   236    |     C      | 0.03616 |  0.00289  |    0.03327    |            0.38787             |
|   237    |     G      | 0.00730 |  0.00747  |      nan      |              nan               |
|   238    |     C      | 0.03735 |  0.00242  |    0.03492    |            0.40711             |
|   239    |     A      | 0.07163 |  0.00742  |    0.06420    |            0.74849             |
|   240    |     G      | 0.00881 |  0.00890  |      nan      |              nan               |
|   241    |     G      | 0.00469 |  0.00454  |      nan      |              nan               |
|   242    |     A      | 0.09456 |  0.00382  |    0.09074    |            1.05785             |
|   243    |     C      | 0.00808 |  0.00575  |    0.00234    |            0.03121             |
|   244    |     T      | 0.00701 |  0.00686  |      nan      |              nan               |
|   245    |     C      | 0.00971 |  0.00540  |    0.00431    |            0.05027             |
|   246    |     G      | 0.00760 |  0.00655  |      nan      |              nan               |
|   247    |     G      | 0.00795 |  0.00750  |      nan      |              nan               |
|   248    |     C      | 0.00806 |  0.00604  |    0.00202    |            0.03121             |
|   249    |     T      | 0.00772 |  0.00797  |      nan      |              nan               |
|   250    |     T      | 0.00509 |  0.00554  |      nan      |              nan               |
|   251    |     G      | 0.00180 |  0.00132  |      nan      |              nan               |
|   252    |     C      | 0.00578 |  0.00282  |    0.00295    |            0.03444             |
|   253    |     T      | 0.00667 |  0.00739  |      nan      |              nan               |
|   254    |     G      | 0.00246 |  0.00152  |      nan      |              nan               |
|   255    |     A      | 0.05508 |  0.00884  |    0.04624    |            0.53903             |
|   256    |     A      | 0.10215 |  0.00663  |    0.09551    |            1.11348             |
|   257    |     G      | 0.00234 |  0.00126  |      nan      |              nan               |
|   258    |     C      | 0.01836 |  0.00210  |    0.01627    |            0.18966             |
|   259    |     G      | 0.00238 |  0.00166  |      nan      |              nan               |
|   260    |     C      | 0.02592 |  0.00161  |    0.02431    |            0.28344             |
|   261    |     G      | 0.00395 |  0.00246  |      nan      |              nan               |
|   262    |     C      | 0.01724 |  0.00154  |    0.01570    |            0.18304             |
|   263    |     A      | 0.08802 |  0.00798  |    0.08004    |            0.93305             |
|   264    |     C      | 0.01769 |  0.00339  |    0.01430    |            0.16672             |
|   265    |     G      | 0.00571 |  0.00521  |      nan      |              nan               |
|   266    |     G      | 0.00221 |  0.00172  |      nan      |              nan               |
|   267    |     C      | 0.00585 |  0.00208  |    0.00377    |            0.04398             |
|   268    |     A      | 0.01700 |  0.00424  |    0.01276    |            0.14872             |
|   269    |     A      | 0.02519 |  0.00692  |    0.01827    |            0.21299             |
|   270    |     G      | 0.00681 |  0.00309  |      nan      |              nan               |
|   271    |     A      | 0.05125 |  0.00613  |    0.04512    |            0.52601             |
|   272    |     G      | 0.00959 |  0.00780  |      nan      |              nan               |
|   273    |     G      | 0.00654 |  0.00594  |      nan      |              nan               |
|   274    |     C      | 0.02134 |  0.00415  |    0.01718    |            0.20034             |
|   275    |     G      | 0.00288 |  0.00195  |      nan      |              nan               |
|   276    |     A      | 0.03181 |  0.00402  |    0.02778    |            0.32389             |
|   277    |     G      | 0.01116 |  0.00512  |      nan      |              nan               |
|   278    |     G      | 0.00691 |  0.00600  |      nan      |              nan               |
|   279    |     G      | 0.00783 |  0.00733  |      nan      |              nan               |
|   280    |     G      | 0.00709 |  0.00718  |      nan      |              nan               |
|   281    |     C      | 0.03945 |  0.00385  |    0.03560    |            0.41499             |
|   282    |     G      | 0.00764 |  0.00813  |      nan      |              nan               |
|   283    |     G      | 0.00562 |  0.00571  |      nan      |              nan               |
|   284    |     C      | 0.01994 |  0.00699  |    0.01295    |            0.15094             |
|   285    |     G      | 0.00468 |  0.00396  |      nan      |              nan               |
|   286    |     A      | 0.06261 |  0.00638  |    0.05623    |            0.65550             |
|   287    |     C      | 0.04181 |  0.00619  |    0.03563    |            0.41534             |
|   288    |     T      | 0.00993 |  0.00994  |      nan      |              nan               |
|   289    |     G      | 0.00894 |  0.00796  |      nan      |              nan               |
|   290    |     G      | 0.01043 |  0.00660  |      nan      |              nan               |
|   291    |     T      | 0.01307 |  0.00803  |      nan      |              nan               |
|   292    |     G      | 0.00492 |  0.00404  |      nan      |              nan               |
|   293    |     A      | 0.08695 |  0.00855  |    0.07840    |            0.91397             |
|   294    |     G      | 0.00778 |  0.00787  |      nan      |              nan               |
|   295    |     T      | 0.00621 |  0.00464  |      nan      |              nan               |
|   296    |     A      | 0.05378 |  0.00442  |    0.04936    |            0.57549             |
|   297    |     C      | 0.01836 |  0.00699  |    0.01137    |            0.13256             |
|   298    |     G      | 0.00994 |  0.00915  |      nan      |              nan               |
|   299    |     C      | 0.00995 |  0.00376  |    0.00619    |            0.07220             |
|   300    |     C      | 0.03585 |  0.02824  |    0.00760    |            0.08865             |
|   301    |     A      | 0.04359 |  0.02244  |    0.02115    |            0.24657             |
|   302    |     A      | 0.11249 |  0.01108  |    0.10141    |            1.18225             |
|   303    |     A      | 0.01219 |  0.00539  |    0.00680    |            0.07927             |
|   304    |     A      | 0.02126 |  0.00526  |    0.01600    |            0.18655             |
|   305    |     A      | 0.07228 |  0.01661  |    0.05567    |            0.64896             |
|   306    |     T      | 0.01297 |  0.01533  |      nan      |              nan               |
|   307    |     T      | 0.01086 |  0.00964  |      nan      |              nan               |
|   308    |     T      | 0.01044 |  0.00984  |      nan      |              nan               |
|   309    |     T      | 0.01158 |  0.01044  |      nan      |              nan               |
|   310    |     G      | 0.00679 |  0.00453  |      nan      |              nan               |
|   311    |     A      | 0.12043 |  0.00530  |    0.11512    |            1.34210             |
|   312    |     C      | 0.01243 |  0.00596  |    0.00647    |            0.07548             |
|   313    |     T      | 0.00498 |  0.00578  |      nan      |              nan               |
|   314    |     A      | 0.00958 |  0.00627  |    0.00331    |            0.03859             |
|   315    |     G      | 0.00380 |  0.00412  |      nan      |              nan               |
|   316    |     C      | 0.00934 |  0.00513  |    0.00422    |            0.04915             |
|   317    |     G      | 0.00991 |  0.00806  |      nan      |              nan               |
|   318    |     G      | 0.01019 |  0.00484  |      nan      |              nan               |
|   319    |     A      | 0.08549 |  0.00601  |    0.07948    |            0.92656             |
|   320    |     G      | 0.00919 |  0.00706  |      nan      |              nan               |
|   321    |     G      | 0.00530 |  0.00593  |      nan      |              nan               |
|   322    |     C      | 0.00446 |  0.00451  |    -0.00006   |            0.03121             |
|   323    |     T      | 0.00383 |  0.00484  |      nan      |              nan               |
|   324    |     A      | 0.01278 |  0.00666  |    0.00611    |            0.07125             |
|   325    |     G      | 0.00379 |  0.00426  |      nan      |              nan               |
|   326    |     A      | 0.08643 |  0.00723  |    0.07920    |            0.92328             |
|   327    |     A      | 0.09827 |  0.00656  |    0.09171    |            1.06913             |
|   328    |     G      | 0.00881 |  0.00686  |      nan      |              nan               |
|   329    |     G      | 0.00476 |  0.00421  |      nan      |              nan               |
|   330    |     A      | 0.07303 |  0.00732  |    0.06571    |            0.76598             |
|   331    |     G      | 0.00433 |  0.00424  |      nan      |              nan               |
|   332    |     A      | 0.04709 |  0.00721  |    0.03988    |            0.46495             |
|   333    |     G      | 0.00453 |  0.00474  |      nan      |              nan               |
|   334    |     A      | 0.04173 |  0.00659  |    0.03514    |            0.40967             |
|   335    |     G      | 0.00581 |  0.00513  |      nan      |              nan               |
|   336    |     A      | 0.07496 |  0.00589  |    0.06907    |            0.80518             |
|   337    |     T      | 0.00751 |  0.00530  |      nan      |              nan               |
|   338    |     G      | 0.00649 |  0.00621  |      nan      |              nan               |
|   339    |     G      | 0.00739 |  0.00792  |      nan      |              nan               |
|   340    |     G      | 0.00686 |  0.00702  |      nan      |              nan               |
|   341    |     T      | 0.00864 |  0.00795  |      nan      |              nan               |
|   342    |     G      | 0.00548 |  0.00559  |      nan      |              nan               |
|   343    |     C      | 0.03705 |  0.00843  |    0.02863    |            0.33375             |
|   344    |     G      | 0.00608 |  0.00597  |      nan      |              nan               |
|   345    |     A      | 0.11815 |  0.00756  |    0.11059    |            1.28920             |
|   346    |     G      | 0.00577 |  0.00515  |      nan      |              nan               |
|   347    |     A      | 0.03135 |  0.00470  |    0.02665    |            0.31068             |
|   348    |     G      | 0.00465 |  0.00515  |      nan      |              nan               |
|   349    |     C      | 0.03728 |  0.00797  |    0.02931    |            0.34164             |
|   350    |     G      | 0.00803 |  0.00698  |      nan      |              nan               |
|   351    |     T      | 0.01009 |  0.00840  |      nan      |              nan               |
|   352    |     C      | 0.03900 |  0.00751  |    0.03150    |            0.36720             |
|   353    |     G      | 0.00953 |  0.00957  |      nan      |              nan               |
|   354    |     G      | 0.00905 |  0.01001  |      nan      |              nan               |
|   355    |     T      | 0.00755 |  0.00572  |      nan      |              nan               |
|   356    |     A      | 0.08372 |  0.00651  |    0.07722    |            0.90020             |
|   357    |     T      | 0.01111 |  0.00918  |      nan      |              nan               |
|   358    |     T      | 0.00778 |  0.00528  |      nan      |              nan               |
|   359    |     A      | 0.06098 |  0.00600  |    0.05498    |            0.64093             |
|   360    |     A      | 0.06368 |  0.00811  |    0.05557    |            0.64779             |
|   361    |     G      | 0.00533 |  0.00504  |      nan      |              nan               |
|   362    |     C      | 0.03765 |  0.00612  |    0.03153    |            0.36755             |
|   363    |     G      | 0.02096 |  0.01446  |      nan      |              nan               |
|   364    |     G      | 0.00827 |  0.00796  |      nan      |              nan               |
|   365    |     G      | 0.00589 |  0.00847  |      nan      |              nan               |
|   366    |     G      | 0.00710 |  0.00858  |      nan      |              nan               |
|   367    |     G      | 0.00498 |  0.00479  |      nan      |              nan               |
|   368    |     A      | 0.06750 |  0.00532  |    0.06218    |            0.72490             |
|   369    |     G      | 0.00941 |  0.00616  |      nan      |              nan               |
|   370    |     A      | 0.05285 |  0.00724  |    0.04560    |            0.53165             |
|   371    |     A      | 0.08235 |  0.00636  |    0.07599    |            0.88590             |
|   372    |     T      | 0.01016 |  0.00797  |      nan      |              nan               |
|   373    |     T      | 0.00750 |  0.00552  |      nan      |              nan               |
|   374    |     A      | 0.05537 |  0.00755  |    0.04782    |            0.55750             |
|   375    |     G      | 0.00920 |  0.00525  |      nan      |              nan               |
|   376    |     A      | 0.07054 |  0.00540  |    0.06514    |            0.75942             |
|   377    |     T      | 0.02163 |  0.00543  |      nan      |              nan               |
|   378    |     A      | 0.02430 |  0.00689  |    0.01741    |            0.20302             |
|   379    |     A      | 0.05979 |  0.00787  |    0.05192    |            0.60521             |
|   380    |     A      | 0.07472 |  0.00580  |    0.06892    |            0.80349             |
|   381    |     T      | 0.01164 |  0.00703  |      nan      |              nan               |
|   382    |     G      | 0.01090 |  0.00732  |      nan      |              nan               |
|   383    |     G      | 0.00673 |  0.00681  |      nan      |              nan               |
|   384    |     G      | 0.05473 |  0.05213  |      nan      |              nan               |
|   385    |     A      | 0.06046 |  0.01632  |    0.04413    |            0.51449             |
|   386    |     A      | 0.11203 |  0.00866  |    0.10338    |            1.20513             |
|   387    |     A      | 0.02651 |  0.00666  |    0.01985    |            0.23138             |
|   388    |     A      | 0.01503 |  0.00658  |    0.00845    |            0.09846             |
|   389    |     A      | 0.02540 |  0.00582  |    0.01958    |            0.22824             |
|   390    |     A      | 0.08048 |  0.00659  |    0.07389    |            0.86136             |
|   391    |     T      | 0.01213 |  0.00814  |      nan      |              nan               |
|   392    |     T      | 0.01086 |  0.00932  |      nan      |              nan               |
|   393    |     C      | 0.06229 |  0.01106  |    0.05123    |            0.59722             |
|   394    |     G      | 0.00952 |  0.00987  |      nan      |              nan               |
|   395    |     G      | 0.00981 |  0.00541  |      nan      |              nan               |
|   396    |     T      | 0.01117 |  0.00833  |      nan      |              nan               |
|   397    |     T      | 0.00779 |  0.00593  |      nan      |              nan               |
|   398    |     A      | 0.02735 |  0.00648  |    0.02086    |            0.24322             |
|   399    |     A      | 0.02946 |  0.00567  |    0.02379    |            0.27735             |
|   400    |     G      | 0.00541 |  0.00489  |      nan      |              nan               |
|   401    |     G      | 0.00670 |  0.00645  |      nan      |              nan               |
|   402    |     C      | 0.00963 |  0.00650  |    0.00312    |            0.03642             |
|   403    |     C      | 0.00610 |  0.00376  |    0.00234    |            0.03121             |
|   404    |     A      | 0.03575 |  0.01210  |    0.02365    |            0.27568             |
|   405    |     G      | 0.02206 |  0.01684  |      nan      |              nan               |
|   406    |     G      | 0.00938 |  0.00958  |      nan      |              nan               |
|   407    |     G      | 0.00518 |  0.00621  |      nan      |              nan               |
|   408    |     G      | 0.00635 |  0.00667  |      nan      |              nan               |
|   409    |     G      | 0.01082 |  0.00598  |      nan      |              nan               |
|   410    |     A      | 0.04696 |  0.00916  |    0.03780    |            0.44063             |
|   411    |     A      | 0.07944 |  0.00843  |    0.07100    |            0.82774             |
|   412    |     A      | 0.04985 |  0.00779  |    0.04206    |            0.49027             |
|   413    |     G      | 0.01016 |  0.00494  |      nan      |              nan               |
|   414    |     A      | 0.05027 |  0.00617  |    0.04411    |            0.51418             |
|   415    |     A      | 0.02714 |  0.00703  |    0.02011    |            0.23448             |
|   416    |     A      | 0.03929 |  0.00599  |    0.03331    |            0.38831             |
|   417    |     C      | 0.06818 |  0.00376  |    0.06442    |            0.75096             |
|   418    |     A      | 0.06071 |  0.00864  |    0.05207    |            0.60703             |
|   419    |     A      | 0.04904 |  0.00775  |    0.04129    |            0.48135             |
|   420    |     T      | 0.04804 |  0.01250  |      nan      |              nan               |
|   421    |     A      | 0.03569 |  0.00425  |    0.03144    |            0.36649             |
|   422    |     T      | 0.00884 |  0.00695  |      nan      |              nan               |
|   423    |     A      | 0.04709 |  0.00585  |    0.04123    |            0.48070             |
|   424    |     A      | 0.04270 |  0.00741  |    0.03529    |            0.41138             |
|   425    |     A      | 0.05035 |  0.00441  |    0.04594    |            0.53551             |
|   426    |     C      | 0.06769 |  0.00396  |    0.06373    |            0.74289             |
|   427    |     T      | 0.01440 |  0.01720  |      nan      |              nan               |
|   428    |     A      | 0.01564 |  0.00795  |    0.00770    |            0.08971             |
|   429    |     A      | 0.06958 |  0.00815  |    0.06144    |            0.71621             |
|   430    |     A      | 0.05570 |  0.00540  |    0.05030    |            0.58643             |
|   431    |     A      | 0.06204 |  0.00674  |    0.05530    |            0.64473             |
|   432    |     C      | 0.08010 |  0.00351  |    0.07659    |            0.89293             |
|   433    |     A      | 0.06763 |  0.00712  |    0.06051    |            0.70545             |
|   434    |     T      | 0.01364 |  0.00666  |      nan      |              nan               |
|   435    |     A      | 0.04672 |  0.00552  |    0.04120    |            0.48028             |
|   436    |     T      | 0.00882 |  0.00676  |      nan      |              nan               |
|   437    |     A      | 0.00000 |  0.00000  |    0.00000    |            0.03121             |
+----------+------------+---------+-----------+---------------+--------------------------------+
