# Supplementary material for: Short- and long-range interactions in the HIV-1 5′ UTR regulate genome dimerization and packaging
Source: Nat Struct Mol Biol. 2022 Mar 28;29(4):306–19. doi: 10.1038/s41594-022-00746-2 (PMC9010304; doi:10.1038/s41594-022-00746-2)
Supplement: Supplementary file 9 — Tables of DMS reactivities. [file 41594_2022_746_MOESM9_ESM.zip › DMS tables/DMS_Table_Comparison_PolyA.txt]

+--------------------------------------------------------------------------------------------------------------------------------------------------------------------------------------------------------------------------------------------------------------------------------------------------------------------------------------------------------------------------------------------------------------------------------------------------------------------------------------------------------------------------------------------------------------------------------+
|                                                                                                                                                                                                                                                                                DMS comparison:                                                                                                                                                                                                                                                                                 |
+----------+------------+--------+--------------------+--------------------+----------------------+----------------------+--------------------+--------------------+----------------------+----------------------+--------------------+--------------------+----------------------+----------------------+--------------------+--------------------+----------------------+----------------------+--------------------+--------------------+----------------------+----------------------+--------------------+--------------------+----------------------+----------------------+
| Position | Nucleotide | Domain | Mut_1G_DB_Capped_d | Mut_1G_DB_Capped_m | Mut_1G_DB_Uncapped_d | Mut_1G_DB_Uncapped_m | Mut_1G_MB_Capped_d | Mut_1G_MB_Capped_m | Mut_1G_MB_Uncapped_d | Mut_1G_MB_Uncapped_m | Mut_2G_DB_Capped_d | Mut_2G_DB_Capped_m | Mut_2G_DB_Uncapped_d | Mut_2G_DB_Uncapped_m | Mut_2G_MB_Capped_d | Mut_2G_MB_Capped_m | Mut_2G_MB_Uncapped_d | Mut_2G_MB_Uncapped_m | Mut_3G_DB_Capped_d | Mut_3G_DB_Capped_m | Mut_3G_DB_Uncapped_d | Mut_3G_DB_Uncapped_m | Mut_3G_MB_Capped_d | Mut_3G_MB_Capped_m | Mut_3G_MB_Uncapped_d | Mut_3G_MB_Uncapped_m |
+----------+------------+--------+--------------------+--------------------+----------------------+----------------------+--------------------+--------------------+----------------------+----------------------+--------------------+--------------------+----------------------+----------------------+--------------------+--------------------+----------------------+----------------------+--------------------+--------------------+----------------------+----------------------+--------------------+--------------------+----------------------+----------------------+
|    58    |     C      | PolyA  |      0.10115       |      0.21171       |       0.08327        |       0.18558        |      0.11621       |      0.21284       |       0.06706        |       0.17334        |      0.54490       |      0.96464       |       0.53761        |       0.96653        |      0.55763       |      0.97845       |       0.60194        |       0.99729        |      0.03002       |      0.02333       |       0.03076        |       0.02832        |      0.03220       |      0.02143       |       0.04579        |       0.02815        |
|    59    |     A      | PolyA  |      0.32689       |      0.42423       |       0.31173        |       0.46034        |      0.35894       |      0.46198       |       0.27605        |       0.44895        |      0.34019       |      0.48656       |       0.32217        |       0.51639        |      0.37197       |      0.49725       |       0.35701        |       0.55570        |      0.67892       |      0.81533       |       0.68218        |       0.84247        |      0.66705       |      0.78271       |       0.73963        |       0.84110        |
|    60    |     C      | PolyA  |      0.10174       |      0.21546       |       0.10474        |       0.25517        |      0.14190       |      0.23913       |       0.08734        |       0.24107        |      0.18801       |      0.36307       |       0.17038        |       0.36121        |      0.19299       |      0.37954       |       0.18578        |       0.40515        |      0.59589       |      0.80228       |       0.56013        |       0.74647        |      0.58479       |      0.78751       |       0.55282        |       0.79219        |
|    61    |     T      | PolyA  |        nan         |        nan         |         nan          |         nan          |        nan         |        nan         |         nan          |         nan          |        nan         |        nan         |         nan          |         nan          |        nan         |        nan         |         nan          |         nan          |        nan         |        nan         |         nan          |         nan          |        nan         |        nan         |         nan          |         nan          |
|    62    |     G      | PolyA  |        nan         |        nan         |         nan          |         nan          |        nan         |        nan         |         nan          |         nan          |        nan         |        nan         |         nan          |         nan          |        nan         |        nan         |         nan          |         nan          |        nan         |        nan         |         nan          |         nan          |        nan         |        nan         |         nan          |         nan          |
|    63    |     C      | PolyA  |      0.04086       |      0.10044       |       0.04244        |       0.12602        |      0.06938       |      0.10795       |       0.03395        |       0.11543        |      0.10807       |      0.21304       |       0.08937        |       0.20624        |      0.11957       |      0.24882       |       0.11059        |       0.25566        |      0.48634       |      0.63614       |       0.46290        |       0.60716        |      0.51454       |      0.66983       |       0.52878        |       0.64850        |
|    64    |     T      | PolyA  |        nan         |        nan         |         nan          |         nan          |        nan         |        nan         |         nan          |         nan          |        nan         |        nan         |         nan          |         nan          |        nan         |        nan         |         nan          |         nan          |        nan         |        nan         |         nan          |         nan          |        nan         |        nan         |         nan          |         nan          |
|    65    |     T      | PolyA  |        nan         |        nan         |         nan          |         nan          |        nan         |        nan         |         nan          |         nan          |        nan         |        nan         |         nan          |         nan          |        nan         |        nan         |         nan          |         nan          |        nan         |        nan         |         nan          |         nan          |        nan         |        nan         |         nan          |         nan          |
|    66    |     A      | PolyA  |      1.07248       |      0.99923       |       1.06703        |       0.96366        |      1.02249       |      0.89147       |       1.13258        |       0.88126        |      1.09063       |      1.05161       |       1.14593        |       1.05675        |      1.05307       |      1.00883       |       1.10532        |       0.93756        |      0.82104       |      0.85364       |       0.80900        |       0.83301        |      0.78944       |      0.76342       |       0.81633        |       0.83935        |
|    67    |     A      | PolyA  |      0.51931       |      0.63938       |       0.53471        |       0.69213        |      0.54110       |      0.60228       |       0.54631        |       0.64388        |      0.56630       |      0.74898       |       0.57642        |       0.80980        |      0.57797       |      0.73398       |       0.57432        |       0.80767        |      0.67774       |      0.94328       |       0.66269        |       0.95797        |      0.68453       |      0.98994       |       0.68853        |       1.00080        |
|    68    |     G      | PolyA  |        nan         |        nan         |         nan          |         nan          |        nan         |        nan         |         nan          |         nan          |        nan         |        nan         |         nan          |         nan          |        nan         |        nan         |         nan          |         nan          |        nan         |        nan         |         nan          |         nan          |        nan         |        nan         |         nan          |         nan          |
|    69    |     C      | PolyA  |      0.04031       |      0.04200       |       0.04244        |       0.04173        |      0.04683       |      0.03549       |       0.03395        |       0.04678        |      0.03056       |      0.03067       |       0.03121        |       0.03264        |      0.03292       |      0.02774       |       0.04054        |       0.03331        |      0.11396       |      0.09404       |       0.10491        |       0.06745        |      0.11681       |      0.04963       |       0.10733        |       0.06544        |
|    70    |     C      | PolyA  |      0.04031       |      0.04200       |       0.04244        |       0.04173        |      0.04683       |      0.03549       |       0.03395        |       0.04678        |      0.02872       |      0.03067       |       0.03121        |       0.03264        |      0.03292       |      0.02774       |       0.04054        |       0.03331        |      0.07514       |      0.05132       |       0.07081        |       0.02837        |      0.07096       |      0.02418       |       0.06245        |       0.02815        |
|    71    |     T      | PolyA  |        nan         |        nan         |         nan          |         nan          |        nan         |        nan         |         nan          |         nan          |        nan         |        nan         |         nan          |         nan          |        nan         |        nan         |         nan          |         nan          |        nan         |        nan         |         nan          |         nan          |        nan         |        nan         |         nan          |         nan          |
|    72    |     C      | PolyA  |      0.18667       |      0.11994       |       0.16129        |       0.11482        |      0.17796       |      0.16258       |       0.12546        |       0.11297        |      0.08989       |      0.08375       |       0.09128        |       0.07771        |      0.10214       |      0.08235       |       0.10596        |       0.08158        |      0.13123       |      0.11067       |       0.12357        |       0.09776        |      0.13928       |      0.08136       |       0.14088        |       0.10105        |
|    73    |     A      | PolyA  |      0.04031       |      0.04200       |       0.04244        |       0.04300        |      0.04683       |      0.03549       |       0.03395        |       0.04678        |      0.02872       |      0.03213       |       0.03530        |       0.04536        |      0.03292       |      0.03128       |       0.04054        |       0.03594        |      0.03988       |      0.04261       |       0.03076        |       0.04332        |      0.04301       |      0.03612       |       0.04579        |       0.03996        |
|    74    |     A      | PolyA  |      0.63562       |      0.74803       |       0.63170        |       0.78792        |      0.67380       |      0.72883       |       0.62296        |       0.73889        |      0.58182       |      0.76561       |       0.53183        |       0.74978        |      0.63765       |      0.76354       |       0.64640        |       0.78423        |      0.75580       |      0.91164       |       0.74236        |       0.96731        |      0.78403       |      0.97102       |       0.85281        |       0.98688        |
|    75    |     T      | PolyA  |        nan         |        nan         |         nan          |         nan          |        nan         |        nan         |         nan          |         nan          |        nan         |        nan         |         nan          |         nan          |        nan         |        nan         |         nan          |         nan          |        nan         |        nan         |         nan          |         nan          |        nan         |        nan         |         nan          |         nan          |
|    76    |     A      | PolyA  |      0.26457       |      0.27301       |       0.26180        |       0.29137        |      0.26932       |      0.26708       |       0.26845        |       0.29822        |      0.23670       |      0.25481       |       0.25667        |       0.31237        |      0.24540       |      0.25369       |       0.24770        |       0.27320        |      0.23674       |      0.27587       |       0.24277        |       0.28305        |      0.23145       |      0.23468       |       0.26096        |       0.29451        |
|    77    |     A      | PolyA  |      0.73911       |      0.78951       |       0.74102        |       0.82463        |      0.73818       |      0.71114       |       0.74604        |       0.70488        |      0.71563       |      0.82658       |       0.67195        |       0.87626        |      0.71173       |      0.77771       |       0.74324        |       0.82158        |      0.73803       |      0.75449       |       0.62579        |       0.92195        |      0.70952       |      0.79445       |       0.73541        |       0.87195        |
|    78    |     A      | PolyA  |      0.63883       |      0.73888       |       0.62449        |       0.75022        |      0.64474       |      0.72840       |       0.63965        |       0.74280        |      0.62107       |      0.74012       |       0.65810        |       0.78185        |      0.63290       |      0.73063       |       0.67436        |       0.76094        |      0.77315       |      0.92195       |       0.73505        |       0.89828        |      0.74277       |      0.85325       |       0.75425        |       0.92073        |
|    79    |     G      | PolyA  |        nan         |        nan         |         nan          |         nan          |        nan         |        nan         |         nan          |         nan          |        nan         |        nan         |         nan          |         nan          |        nan         |        nan         |         nan          |         nan          |        nan         |        nan         |         nan          |         nan          |        nan         |        nan         |         nan          |         nan          |
|    80    |     C      | PolyA  |      0.41745       |      0.39176       |       0.39901        |       0.38463        |      0.40544       |      0.35723       |       0.41737        |       0.34469        |      0.37938       |      0.40139       |       0.35421        |       0.38267        |      0.36257       |      0.38864       |       0.39996        |       0.36687        |      0.24852       |      0.28590       |       0.24216        |       0.28651        |      0.22456       |      0.29792       |       0.25336        |       0.29881        |
|    81    |     T      | PolyA  |        nan         |        nan         |         nan          |         nan          |        nan         |        nan         |         nan          |         nan          |        nan         |        nan         |         nan          |         nan          |        nan         |        nan         |         nan          |         nan          |        nan         |        nan         |         nan          |         nan          |        nan         |        nan         |         nan          |         nan          |
|    82    |     T      | PolyA  |        nan         |        nan         |         nan          |         nan          |        nan         |        nan         |         nan          |         nan          |        nan         |        nan         |         nan          |         nan          |        nan         |        nan         |         nan          |         nan          |        nan         |        nan         |         nan          |         nan          |        nan         |        nan         |         nan          |         nan          |
|    83    |     G      | PolyA  |        nan         |        nan         |         nan          |         nan          |        nan         |        nan         |         nan          |         nan          |        nan         |        nan         |         nan          |         nan          |        nan         |        nan         |         nan          |         nan          |        nan         |        nan         |         nan          |         nan          |        nan         |        nan         |         nan          |         nan          |
|    84    |     C      | PolyA  |      0.74477       |      0.57989       |       0.73298        |       0.55701        |      0.71984       |      0.55537       |       0.74450        |       0.52230        |      0.65812       |      0.52713       |       0.63514        |       0.49638        |      0.63947       |      0.49020       |       0.70665        |       0.42211        |      0.39194       |      0.20994       |       0.38801        |       0.19347        |      0.36278       |      0.13356       |       0.38798        |       0.21880        |
|    85    |     C      | PolyA  |      0.42739       |      0.33724       |       0.42524        |       0.33401        |      0.41182       |      0.30946       |       0.43142        |       0.30143        |      0.40236       |      0.33249       |       0.38304        |       0.30896        |      0.38113       |      0.30968       |       0.42152        |       0.26121        |      0.25852       |      0.15702       |       0.27340        |       0.13459        |      0.23773       |      0.10177       |       0.28961        |       0.14656        |
|    86    |     T      | PolyA  |        nan         |        nan         |         nan          |         nan          |        nan         |        nan         |         nan          |         nan          |        nan         |        nan         |         nan          |         nan          |        nan         |        nan         |         nan          |         nan          |        nan         |        nan         |         nan          |         nan          |        nan         |        nan         |         nan          |         nan          |
|    87    |     T      | PolyA  |        nan         |        nan         |         nan          |         nan          |        nan         |        nan         |         nan          |         nan          |        nan         |        nan         |         nan          |         nan          |        nan         |        nan         |         nan          |         nan          |        nan         |        nan         |         nan          |         nan          |        nan         |        nan         |         nan          |         nan          |
|    88    |     G      | PolyA  |        nan         |        nan         |         nan          |         nan          |        nan         |        nan         |         nan          |         nan          |        nan         |        nan         |         nan          |         nan          |        nan         |        nan         |         nan          |         nan          |        nan         |        nan         |         nan          |         nan          |        nan         |        nan         |         nan          |         nan          |
|    89    |     A      | PolyA  |      0.40022       |      0.52974       |       0.40007        |       0.57485        |      0.43460       |      0.53986       |       0.32640        |       0.51518        |      0.33600       |      0.48523       |       0.32231        |       0.51752        |      0.35304       |      0.49263       |       0.34455        |       0.50695        |      0.64593       |      0.82510       |       0.64972        |       0.78316        |      0.62786       |      0.71394       |       0.66345        |       0.72461        |
|    90    |     G      | PolyA  |        nan         |        nan         |         nan          |         nan          |        nan         |        nan         |         nan          |         nan          |        nan         |        nan         |         nan          |         nan          |        nan         |        nan         |         nan          |         nan          |        nan         |        nan         |         nan          |         nan          |        nan         |        nan         |         nan          |         nan          |
|    91    |     T      | PolyA  |        nan         |        nan         |         nan          |         nan          |        nan         |        nan         |         nan          |         nan          |        nan         |        nan         |         nan          |         nan          |        nan         |        nan         |         nan          |         nan          |        nan         |        nan         |         nan          |         nan          |        nan         |        nan         |         nan          |         nan          |
|    92    |     G      | PolyA  |        nan         |        nan         |         nan          |         nan          |        nan         |        nan         |         nan          |         nan          |        nan         |        nan         |         nan          |         nan          |        nan         |        nan         |         nan          |         nan          |        nan         |        nan         |         nan          |         nan          |        nan         |        nan         |         nan          |         nan          |
|    93    |     C      | PolyA  |      0.04031       |      0.04200       |       0.04244        |       0.04173        |      0.04683       |      0.03549       |       0.03395        |       0.04678        |      0.02872       |      0.03067       |       0.03121        |       0.03264        |      0.03292       |      0.02774       |       0.04054        |       0.03331        |      0.09014       |      0.03572       |       0.08836        |       0.02832        |      0.06827       |      0.02143       |       0.06443        |       0.02815        |
|    94    |     T      | PolyA  |        nan         |        nan         |         nan          |         nan          |        nan         |        nan         |         nan          |         nan          |        nan         |        nan         |         nan          |         nan          |        nan         |        nan         |         nan          |         nan          |        nan         |        nan         |         nan          |         nan          |        nan         |        nan         |         nan          |         nan          |
|    95    |     C      | PolyA  |      0.54280       |      0.54964       |       0.55389        |       0.58372        |      0.55723       |      0.51858       |       0.59301        |       0.53961        |      0.55464       |      0.58130       |       0.51004        |       0.56096        |      0.54175       |      0.60010       |       0.57477        |       0.52362        |      0.39245       |      0.44270       |       0.41392        |       0.47098        |      0.36639       |      0.47265       |       0.43217        |       0.46102        |
|    96    |     A      | PolyA  |      0.25734       |      0.26436       |       0.24954        |       0.27099        |      0.24601       |      0.26902       |       0.23425        |       0.28147        |      0.21441       |      0.25313       |       0.23798        |       0.31567        |      0.22870       |      0.24657       |       0.21895        |       0.27028        |      0.27876       |      0.33775       |       0.26190        |       0.35073        |      0.28064       |      0.29176       |       0.30744        |       0.34725        |
|    97    |     A      | PolyA  |      0.33105       |      0.41631       |       0.32026        |       0.45144        |      0.37239       |      0.47077       |       0.28604        |       0.45898        |      0.29639       |      0.43687       |       0.29233        |       0.47464        |      0.31835       |      0.43958       |       0.30640        |       0.46620        |      0.52344       |      0.68209       |       0.50392        |       0.71924        |      0.55017       |      0.67184       |       0.59805        |       0.71268        |
|    98    |     A      | PolyA  |      0.30047       |      0.36711       |       0.28940        |       0.38592        |      0.31733       |      0.39054       |       0.22754        |       0.38192        |      0.25587       |      0.36269       |       0.23767        |       0.37825        |      0.27311       |      0.36197       |       0.26941        |       0.38747        |      0.54128       |      0.63343       |       0.52551        |       0.60910        |      0.58911       |      0.59844       |       0.59653        |       0.63195        |
|    99    |     G      | PolyA  |        nan         |        nan         |         nan          |         nan          |        nan         |        nan         |         nan          |         nan          |        nan         |        nan         |         nan          |         nan          |        nan         |        nan         |         nan          |         nan          |        nan         |        nan         |         nan          |         nan          |        nan         |        nan         |         nan          |         nan          |
|   100    |     T      | PolyA  |        nan         |        nan         |         nan          |         nan          |        nan         |        nan         |         nan          |         nan          |        nan         |        nan         |         nan          |         nan          |        nan         |        nan         |         nan          |         nan          |        nan         |        nan         |         nan          |         nan          |        nan         |        nan         |         nan          |         nan          |
|   101    |     A      | PolyA  |      0.15848       |      0.18468       |       0.14734        |       0.19762        |      0.17313       |      0.19532       |       0.13177        |       0.18985        |      0.13708       |      0.17071       |       0.12928        |       0.19014        |      0.14990       |      0.18295       |       0.14845        |       0.19251        |      0.27709       |      0.29994       |       0.26993        |       0.29255        |      0.29708       |      0.27042       |       0.30085        |       0.31173        |
|   102    |     G      | PolyA  |        nan         |        nan         |         nan          |         nan          |        nan         |        nan         |         nan          |         nan          |        nan         |        nan         |         nan          |         nan          |        nan         |        nan         |         nan          |         nan          |        nan         |        nan         |         nan          |         nan          |        nan         |        nan         |         nan          |         nan          |
|   103    |     T      | PolyA  |        nan         |        nan         |         nan          |         nan          |        nan         |        nan         |         nan          |         nan          |        nan         |        nan         |         nan          |         nan          |        nan         |        nan         |         nan          |         nan          |        nan         |        nan         |         nan          |         nan          |        nan         |        nan         |         nan          |         nan          |
|   104    |     G      | PolyA  |        nan         |        nan         |         nan          |         nan          |        nan         |        nan         |         nan          |         nan          |        nan         |        nan         |         nan          |         nan          |        nan         |        nan         |         nan          |         nan          |        nan         |        nan         |         nan          |         nan          |        nan         |        nan         |         nan          |         nan          |
+----------+------------+--------+--------------------+--------------------+----------------------+----------------------+--------------------+--------------------+----------------------+----------------------+--------------------+--------------------+----------------------+----------------------+--------------------+--------------------+----------------------+----------------------+--------------------+--------------------+----------------------+----------------------+--------------------+--------------------+----------------------+----------------------+
