# Supplementary material for: Short- and long-range interactions in the HIV-1 5′ UTR regulate genome dimerization and packaging
Source: Nat Struct Mol Biol. 2022 Mar 28;29(4):306–19. doi: 10.1038/s41594-022-00746-2 (PMC9010304; doi:10.1038/s41594-022-00746-2)
Supplement: Supplementary file 9 — Tables of DMS reactivities. [file 41594_2022_746_MOESM9_ESM.zip › DMS tables/DMS_Table_Comparison_antiPAS.txt]

+---------------------------------------------------------------------------------------------------------------------------------------------------------------------------------------------------------------------------------------------------------------------------------------------------------------------------------------------------------------------------------------------------------------------------------------------------------------------------------------------------------------------------------------------------------------------------------+
|                                                                                                                                                                                                                                                                                 DMS comparison:                                                                                                                                                                                                                                                                                 |
+----------+------------+---------+--------------------+--------------------+----------------------+----------------------+--------------------+--------------------+----------------------+----------------------+--------------------+--------------------+----------------------+----------------------+--------------------+--------------------+----------------------+----------------------+--------------------+--------------------+----------------------+----------------------+--------------------+--------------------+----------------------+----------------------+
| Position | Nucleotide |  Domain | Mut_1G_DB_Capped_d | Mut_1G_DB_Capped_m | Mut_1G_DB_Uncapped_d | Mut_1G_DB_Uncapped_m | Mut_1G_MB_Capped_d | Mut_1G_MB_Capped_m | Mut_1G_MB_Uncapped_d | Mut_1G_MB_Uncapped_m | Mut_2G_DB_Capped_d | Mut_2G_DB_Capped_m | Mut_2G_DB_Uncapped_d | Mut_2G_DB_Uncapped_m | Mut_2G_MB_Capped_d | Mut_2G_MB_Capped_m | Mut_2G_MB_Uncapped_d | Mut_2G_MB_Uncapped_m | Mut_3G_DB_Capped_d | Mut_3G_DB_Capped_m | Mut_3G_DB_Uncapped_d | Mut_3G_DB_Uncapped_m | Mut_3G_MB_Capped_d | Mut_3G_MB_Capped_m | Mut_3G_MB_Uncapped_d | Mut_3G_MB_Uncapped_m |
+----------+------------+---------+--------------------+--------------------+----------------------+----------------------+--------------------+--------------------+----------------------+----------------------+--------------------+--------------------+----------------------+----------------------+--------------------+--------------------+----------------------+----------------------+--------------------+--------------------+----------------------+----------------------+--------------------+--------------------+----------------------+----------------------+
|   125    |     C      |   PAS   |      0.10047       |      0.09652       |       0.09368        |       0.09800        |      0.09878       |      0.08717       |       0.07470        |       0.08526        |      0.08428       |      0.07833       |       0.08515        |       0.07647        |      0.09598       |      0.07721       |       0.08215        |       0.05839        |      0.06408       |      0.07001       |       0.07660        |       0.06886        |      0.06257       |      0.03302       |       0.07801        |       0.06437        |
|   126    |     T      |   PAS   |        nan         |        nan         |         nan          |         nan          |        nan         |        nan         |         nan          |         nan          |        nan         |        nan         |         nan          |         nan          |        nan         |        nan         |         nan          |         nan          |        nan         |        nan         |         nan          |         nan          |        nan         |        nan         |         nan          |         nan          |
|   127    |     C      |   PAS   |      0.04031       |      0.04200       |       0.04244        |       0.04173        |      0.04683       |      0.03549       |       0.03395        |       0.04678        |      0.02872       |      0.03067       |       0.03121        |       0.03264        |      0.03292       |      0.02774       |       0.04054        |       0.03331        |      0.03002       |      0.02333       |       0.03076        |       0.02832        |      0.03220       |      0.02143       |       0.04579        |       0.02815        |
|   128    |     T      |   PAS   |        nan         |        nan         |         nan          |         nan          |        nan         |        nan         |         nan          |         nan          |        nan         |        nan         |         nan          |         nan          |        nan         |        nan         |         nan          |         nan          |        nan         |        nan         |         nan          |         nan          |        nan         |        nan         |         nan          |         nan          |
|   129    |     G      |   PAS   |        nan         |        nan         |         nan          |         nan          |        nan         |        nan         |         nan          |         nan          |        nan         |        nan         |         nan          |         nan          |        nan         |        nan         |         nan          |         nan          |        nan         |        nan         |         nan          |         nan          |        nan         |        nan         |         nan          |         nan          |
|   130    |     G      |   PAS   |        nan         |        nan         |         nan          |         nan          |        nan         |        nan         |         nan          |         nan          |        nan         |        nan         |         nan          |         nan          |        nan         |        nan         |         nan          |         nan          |        nan         |        nan         |         nan          |         nan          |        nan         |        nan         |         nan          |         nan          |
|   131    |     T      |   PAS   |        nan         |        nan         |         nan          |         nan          |        nan         |        nan         |         nan          |         nan          |        nan         |        nan         |         nan          |         nan          |        nan         |        nan         |         nan          |         nan          |        nan         |        nan         |         nan          |         nan          |        nan         |        nan         |         nan          |         nan          |
|   217    |     G      | antiPAS |        nan         |        nan         |         nan          |         nan          |        nan         |        nan         |         nan          |         nan          |        nan         |        nan         |         nan          |         nan          |        nan         |        nan         |         nan          |         nan          |        nan         |        nan         |         nan          |         nan          |        nan         |        nan         |         nan          |         nan          |
|   218    |     C      | antiPAS |      0.05916       |      0.04200       |       0.05491        |       0.04173        |      0.04683       |      0.03549       |       0.03395        |       0.04678        |      0.07219       |      0.03475       |       0.07583        |       0.03264        |      0.06385       |      0.02774       |       0.06201        |       0.03331        |      0.04673       |      0.02333       |       0.04088        |       0.02832        |      0.03969       |      0.02143       |       0.04815        |       0.02815        |
|   219    |     C      | antiPAS |      0.05450       |      0.04200       |       0.05245        |       0.04173        |      0.04683       |      0.03549       |       0.03395        |       0.04678        |      0.06536       |      0.05104       |       0.06919        |       0.04169        |      0.06386       |      0.03839       |       0.06094        |       0.03331        |      0.05097       |      0.03299       |       0.04331        |       0.03172        |      0.03919       |      0.02143       |       0.04994        |       0.02815        |
|   220    |     A      | antiPAS |      0.22011       |      0.34922       |       0.20931        |       0.33511        |      0.24163       |      0.32209       |       0.20186        |       0.29902        |      0.21000       |      0.34555       |       0.24460        |       0.37148        |      0.22615       |      0.33294       |       0.22616        |       0.32503        |      0.20015       |      0.32591       |       0.17559        |       0.30583        |      0.17799       |      0.24132       |       0.17690        |       0.30447        |
|   221    |     G      | antiPAS |        nan         |        nan         |         nan          |         nan          |        nan         |        nan         |         nan          |         nan          |        nan         |        nan         |         nan          |         nan          |        nan         |        nan         |         nan          |         nan          |        nan         |        nan         |         nan          |         nan          |        nan         |        nan         |         nan          |         nan          |
|   222    |     A      | antiPAS |      0.29863       |      0.27623       |       0.27844        |       0.25513        |      0.27082       |      0.26057       |       0.26833        |       0.25215        |      0.30556       |      0.28751       |       0.33863        |       0.28842        |      0.28869       |      0.27474       |       0.30951        |       0.26094        |      0.24872       |      0.24344       |       0.23336        |       0.25091        |      0.20709       |      0.21317       |       0.19546        |       0.23875        |
|   223    |     G      | antiPAS |        nan         |        nan         |         nan          |         nan          |        nan         |        nan         |         nan          |         nan          |        nan         |        nan         |         nan          |         nan          |        nan         |        nan         |         nan          |         nan          |        nan         |        nan         |         nan          |         nan          |        nan         |        nan         |         nan          |         nan          |
+----------+------------+---------+--------------------+--------------------+----------------------+----------------------+--------------------+--------------------+----------------------+----------------------+--------------------+--------------------+----------------------+----------------------+--------------------+--------------------+----------------------+----------------------+--------------------+--------------------+----------------------+----------------------+--------------------+--------------------+----------------------+----------------------+
