# Supplementary material for: Short- and long-range interactions in the HIV-1 5′ UTR regulate genome dimerization and packaging
Source: Nat Struct Mol Biol. 2022 Mar 28;29(4):306–19. doi: 10.1038/s41594-022-00746-2 (PMC9010304; doi:10.1038/s41594-022-00746-2)
Supplement: Supplementary file 9 — Tables of DMS reactivities. [file 41594_2022_746_MOESM9_ESM.zip › DMS tables/DMS_Table_Mut_3G_MB_Capped_m.txt]

+----------------------------------------------------------------------------------------------+
|                                   DMS: Mut_3G_MB_Capped_m                                    |
+----------+------------+---------+-----------+---------------+--------------------------------+
| Position | Nucleotide | Treated | Untreated | Raw Reactivty | Winsor Normalised Reactivities |
+----------+------------+---------+-----------+---------------+--------------------------------+
|    1     |     G      |   nan   |    nan    |      nan      |              nan               |
|    2     |     G      |   nan   |    nan    |      nan      |              nan               |
|    3     |     T      |   nan   |    nan    |      nan      |              nan               |
|    4     |     C      |   nan   |    nan    |      nan      |              nan               |
|    5     |     T      |   nan   |    nan    |      nan      |              nan               |
|    6     |     C      |   nan   |    nan    |      nan      |              nan               |
|    7     |     T      |   nan   |    nan    |      nan      |              nan               |
|    8     |     C      |   nan   |    nan    |      nan      |              nan               |
|    9     |     T      |   nan   |    nan    |      nan      |              nan               |
|    10    |     G      |   nan   |    nan    |      nan      |              nan               |
|    11    |     G      |   nan   |    nan    |      nan      |              nan               |
|    12    |     T      |   nan   |    nan    |      nan      |              nan               |
|    13    |     T      |   nan   |    nan    |      nan      |              nan               |
|    14    |     A      |   nan   |    nan    |      nan      |              nan               |
|    15    |     G      |   nan   |    nan    |      nan      |              nan               |
|    16    |     A      |   nan   |    nan    |      nan      |              nan               |
|    17    |     C      |   nan   |    nan    |      nan      |              nan               |
|    18    |     C      |   nan   |    nan    |      nan      |              nan               |
|    19    |     A      | 0.00003 |  0.00001  |    0.00002    |            0.02143             |
|    20    |     G      | 0.00372 |  0.00502  |      nan      |              nan               |
|    21    |     A      | 0.05660 |  0.00516  |    0.05143    |            0.53115             |
|    22    |     T      | 0.01005 |  0.00524  |      nan      |              nan               |
|    23    |     C      | 0.15232 |  0.01834  |    0.13398    |            1.38366             |
|    24    |     T      | 0.01322 |  0.01021  |      nan      |              nan               |
|    25    |     G      | 0.00397 |  0.00405  |      nan      |              nan               |
|    26    |     A      | 0.01047 |  0.00473  |    0.00574    |            0.05925             |
|    27    |     G      | 0.00550 |  0.00515  |      nan      |              nan               |
|    28    |     C      | 0.00485 |  0.00350  |    0.00134    |            0.02143             |
|    29    |     C      | 0.01203 |  0.00337  |    0.00865    |            0.08938             |
|    30    |     T      | 0.01825 |  0.00793  |      nan      |              nan               |
|    31    |     G      | 0.01014 |  0.00683  |      nan      |              nan               |
|    32    |     G      | 0.00901 |  0.00620  |      nan      |              nan               |
|    33    |     G      | 0.00503 |  0.00466  |      nan      |              nan               |
|    34    |     A      | 0.11100 |  0.00495  |    0.10605    |            1.09517             |
|    35    |     G      | 0.00674 |  0.00634  |      nan      |              nan               |
|    36    |     C      | 0.00546 |  0.00435  |    0.00111    |            0.02143             |
|    37    |     T      | 0.00612 |  0.00722  |      nan      |              nan               |
|    38    |     C      | 0.00823 |  0.00781  |    0.00042    |            0.02143             |
|    39    |     T      | 0.01055 |  0.01013  |      nan      |              nan               |
|    40    |     C      | 0.00638 |  0.00568  |    0.00070    |            0.02143             |
|    41    |     T      | 0.00992 |  0.01051  |      nan      |              nan               |
|    42    |     G      | 0.00537 |  0.00627  |      nan      |              nan               |
|    43    |     G      | 0.00676 |  0.00688  |      nan      |              nan               |
|    44    |     C      | 0.00698 |  0.00530  |    0.00168    |            0.02143             |
|    45    |     T      | 0.00521 |  0.00647  |      nan      |              nan               |
|    46    |     A      | 0.00751 |  0.00541  |    0.00210    |            0.02172             |
|    47    |     A      | 0.01673 |  0.00636  |    0.01037    |            0.10709             |
|    48    |     C      | 0.00544 |  0.00621  |    -0.00077   |            0.02143             |
|    49    |     T      | 0.00651 |  0.00717  |      nan      |              nan               |
|    50    |     A      | 0.01580 |  0.00590  |    0.00990    |            0.10220             |
|    51    |     G      | 0.00506 |  0.00561  |      nan      |              nan               |
|    52    |     G      | 0.00418 |  0.00419  |      nan      |              nan               |
|    53    |     G      | 0.00358 |  0.00394  |      nan      |              nan               |
|    54    |     A      | 0.01693 |  0.00622  |    0.01070    |            0.11053             |
|    55    |     A      | 0.02167 |  0.00668  |    0.01499    |            0.15479             |
|    56    |     C      | 0.00649 |  0.00586  |    0.00063    |            0.02143             |
|    57    |     C      | 0.00559 |  0.00556  |    0.00003    |            0.02143             |
|    58    |     C      | 0.00512 |  0.00447  |    0.00065    |            0.02143             |
|    59    |     A      | 0.08334 |  0.00754  |    0.07579    |            0.78271             |
|    60    |     C      | 0.08440 |  0.00814  |    0.07626    |            0.78751             |
|    61    |     T      | 0.00908 |  0.00873  |      nan      |              nan               |
|    62    |     G      | 0.00673 |  0.00784  |      nan      |              nan               |
|    63    |     C      | 0.07434 |  0.00948  |    0.06486    |            0.66983             |
|    64    |     T      | 0.01015 |  0.00906  |      nan      |              nan               |
|    65    |     T      | 0.00761 |  0.00532  |      nan      |              nan               |
|    66    |     A      | 0.07767 |  0.00375  |    0.07393    |            0.76342             |
|    67    |     A      | 0.10210 |  0.00624  |    0.09586    |            0.98994             |
|    68    |     G      | 0.00468 |  0.00494  |      nan      |              nan               |
|    69    |     C      | 0.00849 |  0.00369  |    0.00481    |            0.04963             |
|    70    |     C      | 0.00945 |  0.00711  |    0.00234    |            0.02418             |
|    71    |     T      | 0.00513 |  0.00792  |      nan      |              nan               |
|    72    |     C      | 0.01103 |  0.00316  |    0.00788    |            0.08136             |
|    73    |     A      | 0.01111 |  0.00761  |    0.00350    |            0.03612             |
|    74    |     A      | 0.10020 |  0.00618  |    0.09403    |            0.97102             |
|    75    |     T      | 0.02335 |  0.00443  |      nan      |              nan               |
|    76    |     A      | 0.02818 |  0.00546  |    0.02272    |            0.23468             |
|    77    |     A      | 0.08409 |  0.00716  |    0.07693    |            0.79445             |
|    78    |     A      | 0.08890 |  0.00628  |    0.08262    |            0.85325             |
|    79    |     G      | 0.00747 |  0.00740  |      nan      |              nan               |
|    80    |     C      | 0.03491 |  0.00606  |    0.02885    |            0.29792             |
|    81    |     T      | 0.00801 |  0.00982  |      nan      |              nan               |
|    82    |     T      | 0.00784 |  0.00885  |      nan      |              nan               |
|    83    |     G      | 0.00474 |  0.00547  |      nan      |              nan               |
|    84    |     C      | 0.02158 |  0.00865  |    0.01293    |            0.13356             |
|    85    |     C      | 0.01792 |  0.00807  |    0.00985    |            0.10177             |
|    86    |     T      | 0.00761 |  0.00875  |      nan      |              nan               |
|    87    |     T      | 0.00758 |  0.00832  |      nan      |              nan               |
|    88    |     G      | 0.00494 |  0.00458  |      nan      |              nan               |
|    89    |     A      | 0.07663 |  0.00749  |    0.06913    |            0.71394             |
|    90    |     G      | 0.00555 |  0.00685  |      nan      |              nan               |
|    91    |     T      | 0.00681 |  0.00560  |      nan      |              nan               |
|    92    |     G      | 0.00580 |  0.00800  |      nan      |              nan               |
|    93    |     C      | 0.00752 |  0.00593  |    0.00159    |            0.02143             |
|    94    |     T      | 0.00454 |  0.00713  |      nan      |              nan               |
|    95    |     C      | 0.05170 |  0.00593  |    0.04577    |            0.47265             |
|    96    |     A      | 0.03685 |  0.00860  |    0.02825    |            0.29176             |
|    97    |     A      | 0.07422 |  0.00916  |    0.06506    |            0.67184             |
|    98    |     A      | 0.06483 |  0.00688  |    0.05795    |            0.59844             |
|    99    |     G      | 0.00801 |  0.00687  |      nan      |              nan               |
|   100    |     T      | 0.01896 |  0.00507  |      nan      |              nan               |
|   101    |     A      | 0.03238 |  0.00619  |    0.02619    |            0.27042             |
|   102    |     G      | 0.01012 |  0.00786  |      nan      |              nan               |
|   103    |     T      | 0.01413 |  0.00981  |      nan      |              nan               |
|   104    |     G      | 0.01188 |  0.00824  |      nan      |              nan               |
|   105    |     T      | 0.01178 |  0.00823  |      nan      |              nan               |
|   106    |     G      | 0.00905 |  0.00826  |      nan      |              nan               |
|   107    |     T      | 0.01081 |  0.00814  |      nan      |              nan               |
|   108    |     G      | 0.00700 |  0.00599  |      nan      |              nan               |
|   109    |     C      | 0.01427 |  0.00808  |    0.00619    |            0.06393             |
|   110    |     C      | 0.01913 |  0.00698  |    0.01216    |            0.12555             |
|   111    |     C      | 0.04002 |  0.00977  |    0.03025    |            0.31236             |
|   112    |     G      | 0.00889 |  0.00808  |      nan      |              nan               |
|   113    |     T      | 0.00865 |  0.00729  |      nan      |              nan               |
|   114    |     C      | 0.02856 |  0.01346  |    0.01510    |            0.15591             |
|   115    |     T      | 0.01306 |  0.01042  |      nan      |              nan               |
|   116    |     G      | 0.01046 |  0.00673  |      nan      |              nan               |
|   117    |     T      | 0.01495 |  0.01106  |      nan      |              nan               |
|   118    |     T      | 0.01037 |  0.00866  |      nan      |              nan               |
|   119    |     G      | 0.01049 |  0.00824  |      nan      |              nan               |
|   120    |     T      | 0.00928 |  0.00759  |      nan      |              nan               |
|   121    |     G      | 0.00561 |  0.00468  |      nan      |              nan               |
|   122    |     T      | 0.00963 |  0.00882  |      nan      |              nan               |
|   123    |     G      | 0.00350 |  0.00382  |      nan      |              nan               |
|   124    |     A      | 0.14556 |  0.00745  |    0.13811    |            1.42625             |
|   125    |     C      | 0.01023 |  0.00703  |    0.00320    |            0.03302             |
|   126    |     T      | 0.00810 |  0.00811  |      nan      |              nan               |
|   127    |     C      | 0.00673 |  0.00768  |    -0.00095   |            0.02143             |
|   128    |     T      | 0.00818 |  0.01092  |      nan      |              nan               |
|   129    |     G      | 0.00630 |  0.00808  |      nan      |              nan               |
|   130    |     G      | 0.00663 |  0.00734  |      nan      |              nan               |
|   131    |     T      | 0.00638 |  0.00595  |      nan      |              nan               |
|   132    |     A      | 0.04819 |  0.00672  |    0.04147    |            0.42823             |
|   133    |     A      | 0.13353 |  0.00792  |    0.12561    |            1.29713             |
|   134    |     C      | 0.02193 |  0.00694  |    0.01499    |            0.15482             |
|   135    |     T      | 0.00499 |  0.00762  |      nan      |              nan               |
|   136    |     A      | 0.01548 |  0.00744  |    0.00804    |            0.08300             |
|   137    |     G      | 0.00460 |  0.00456  |      nan      |              nan               |
|   138    |     A      | 0.01772 |  0.00692  |    0.01080    |            0.11157             |
|   139    |     G      | 0.00395 |  0.00508  |      nan      |              nan               |
|   140    |     A      | 0.04248 |  0.00487  |    0.03761    |            0.38836             |
|   141    |     T      | 0.00547 |  0.00662  |      nan      |              nan               |
|   142    |     C      | 0.01288 |  0.00558  |    0.00730    |            0.07535             |
|   143    |     C      | 0.00520 |  0.00498  |    0.00022    |            0.02143             |
|   144    |     C      | 0.00803 |  0.00783  |    0.00020    |            0.02143             |
|   145    |     T      | 0.00831 |  0.00915  |      nan      |              nan               |
|   146    |     C      | 0.01678 |  0.00505  |    0.01173    |            0.12113             |
|   147    |     A      | 0.04828 |  0.00901  |    0.03927    |            0.40556             |
|   148    |     G      | 0.00363 |  0.00525  |      nan      |              nan               |
|   149    |     A      | 0.01269 |  0.00523  |    0.00746    |            0.07701             |
|   150    |     C      | 0.00530 |  0.00048  |    0.00482    |            0.04982             |
|   151    |     C      | 0.07840 |  0.00053  |    0.07787    |            0.80413             |
|   152    |     C      | 0.10435 |  0.02211  |    0.08224    |            0.84927             |
|   153    |     T      | 0.01983 |  0.02847  |      nan      |              nan               |
|   154    |     T      | 0.01530 |  0.01059  |      nan      |              nan               |
|   155    |     T      | 0.01028 |  0.00792  |      nan      |              nan               |
|   156    |     T      | 0.00876 |  0.00520  |      nan      |              nan               |
|   157    |     A      | 0.09323 |  0.00734  |    0.08589    |            0.88702             |
|   158    |     G      | 0.00185 |  0.00263  |      nan      |              nan               |
|   159    |     T      | 0.00377 |  0.00514  |      nan      |              nan               |
|   160    |     C      | 0.00701 |  0.00235  |    0.00466    |            0.04814             |
|   161    |     A      | 0.05182 |  0.00880  |    0.04302    |            0.44429             |
|   162    |     G      | 0.00563 |  0.00688  |      nan      |              nan               |
|   163    |     T      | 0.00945 |  0.01011  |      nan      |              nan               |
|   164    |     G      | 0.00615 |  0.00698  |      nan      |              nan               |
|   165    |     T      | 0.01567 |  0.00860  |      nan      |              nan               |
|   166    |     G      | 0.00505 |  0.00471  |      nan      |              nan               |
|   167    |     G      | 0.00501 |  0.00519  |      nan      |              nan               |
|   168    |     A      | 0.05748 |  0.01115  |    0.04633    |            0.47847             |
|   169    |     A      | 0.08173 |  0.00944  |    0.07228    |            0.74649             |
|   170    |     A      | 0.05597 |  0.00742  |    0.04855    |            0.50139             |
|   171    |     A      | 0.04584 |  0.00598  |    0.03985    |            0.41156             |
|   172    |     T      | 0.00524 |  0.00518  |      nan      |              nan               |
|   173    |     C      | 0.00413 |  0.00550  |    -0.00137   |            0.02143             |
|   174    |     T      | 0.00352 |  0.00596  |      nan      |              nan               |
|   175    |     C      | 0.00318 |  0.00479  |    -0.00162   |            0.02143             |
|   176    |     T      | 0.00612 |  0.00904  |      nan      |              nan               |
|   177    |     A      | 0.02490 |  0.00658  |    0.01833    |            0.18927             |
|   178    |     G      | 0.00687 |  0.00766  |      nan      |              nan               |
|   179    |     C      | 0.10060 |  0.00497  |    0.09562    |            0.98752             |
|   180    |     A      | 0.06887 |  0.00829  |    0.06058    |            0.62559             |
|   181    |     G      | 0.00727 |  0.00642  |      nan      |              nan               |
|   182    |     T      | 0.01170 |  0.00861  |      nan      |              nan               |
|   183    |     G      | 0.00674 |  0.00607  |      nan      |              nan               |
|   184    |     G      | 0.00580 |  0.00642  |      nan      |              nan               |
|   185    |     C      | 0.05529 |  0.00702  |    0.04827    |            0.49848             |
|   186    |     G      | 0.00822 |  0.00840  |      nan      |              nan               |
|   187    |     C      | 0.00632 |  0.00504  |    0.00129    |            0.02143             |
|   188    |     C      | 0.01160 |  0.00631  |    0.00529    |            0.05459             |
|   189    |     C      | 0.01413 |  0.00756  |    0.00656    |            0.06780             |
|   190    |     G      | 0.00612 |  0.00766  |      nan      |              nan               |
|   191    |     A      | 0.04498 |  0.00813  |    0.03685    |            0.38054             |
|   192    |     A      | 0.09172 |  0.00876  |    0.08296    |            0.85668             |
|   193    |     C      | 0.09187 |  0.00416  |    0.08771    |            0.90576             |
|   194    |     A      | 0.11872 |  0.00958  |    0.10914    |            1.12710             |
|   195    |     G      | 0.00586 |  0.00651  |      nan      |              nan               |
|   196    |     G      | 0.00542 |  0.00631  |      nan      |              nan               |
|   197    |     G      | 0.00403 |  0.00501  |      nan      |              nan               |
|   198    |     A      | 0.05841 |  0.00710  |    0.05131    |            0.52986             |
|   199    |     C      | 0.05186 |  0.00989  |    0.04196    |            0.43336             |
|   200    |     T      | 0.01093 |  0.00957  |      nan      |              nan               |
|   201    |     T      | 0.00937 |  0.00873  |      nan      |              nan               |
|   202    |     G      | 0.00839 |  0.00439  |      nan      |              nan               |
|   203    |     A      | 0.05672 |  0.00916  |    0.04756    |            0.49116             |
|   204    |     A      | 0.07203 |  0.00873  |    0.06330    |            0.65368             |
|   205    |     A      | 0.03441 |  0.00846  |    0.02595    |            0.26801             |
|   206    |     G      | 0.00302 |  0.00383  |      nan      |              nan               |
|   207    |     C      | 0.04693 |  0.00472  |    0.04221    |            0.43589             |
|   208    |     G      | 0.00846 |  0.00527  |      nan      |              nan               |
|   209    |     A      | 0.05009 |  0.00980  |    0.04029    |            0.41613             |
|   210    |     A      | 0.05343 |  0.00897  |    0.04446    |            0.45915             |
|   211    |     A      | 0.04734 |  0.00764  |    0.03971    |            0.41004             |
|   212    |     G      | 0.00407 |  0.00432  |      nan      |              nan               |
|   213    |     T      | 0.00715 |  0.00427  |      nan      |              nan               |
|   214    |     A      | 0.03103 |  0.00671  |    0.02432    |            0.25112             |
|   215    |     A      | 0.05564 |  0.00814  |    0.04750    |            0.49051             |
|   216    |     A      | 0.06626 |  0.00676  |    0.05950    |            0.61442             |
|   217    |     G      | 0.00344 |  0.00476  |      nan      |              nan               |
|   218    |     C      | 0.00499 |  0.00424  |    0.00074    |            0.02143             |
|   219    |     C      | 0.00619 |  0.00411  |    0.00207    |            0.02143             |
|   220    |     A      | 0.03312 |  0.00975  |    0.02337    |            0.24132             |
|   221    |     G      | 0.00626 |  0.00573  |      nan      |              nan               |
|   222    |     A      | 0.02661 |  0.00597  |    0.02064    |            0.21317             |
|   223    |     G      | 0.00647 |  0.00777  |      nan      |              nan               |
|   224    |     G      | 0.00206 |  0.00328  |      nan      |              nan               |
|   225    |     A      | 0.07902 |  0.00737  |    0.07165    |            0.73995             |
|   226    |     G      | 0.00445 |  0.00432  |      nan      |              nan               |
|   227    |     A      | 0.03320 |  0.00300  |    0.03020    |            0.31184             |
|   228    |     T      | 0.00739 |  0.00566  |      nan      |              nan               |
|   229    |     C      | 0.04766 |  0.01372  |    0.03395    |            0.35056             |
|   230    |     T      | 0.01047 |  0.00995  |      nan      |              nan               |
|   231    |     C      | 0.03428 |  0.01306  |    0.02122    |            0.21918             |
|   232    |     T      | 0.00812 |  0.00954  |      nan      |              nan               |
|   233    |     C      | 0.04521 |  0.00981  |    0.03540    |            0.36554             |
|   234    |     G      | 0.00425 |  0.00532  |      nan      |              nan               |
|   235    |     A      | 0.05707 |  0.00530  |    0.05177    |            0.53460             |
|   236    |     C      | 0.05287 |  0.00698  |    0.04588    |            0.47381             |
|   237    |     G      | 0.00939 |  0.00981  |      nan      |              nan               |
|   238    |     C      | 0.08706 |  0.00519  |    0.08187    |            0.84551             |
|   239    |     A      | 0.06166 |  0.00822  |    0.05344    |            0.55193             |
|   240    |     G      | 0.00632 |  0.00738  |      nan      |              nan               |
|   241    |     G      | 0.00325 |  0.00367  |      nan      |              nan               |
|   242    |     A      | 0.07330 |  0.00696  |    0.06634    |            0.68507             |
|   243    |     C      | 0.01197 |  0.00747  |    0.00450    |            0.04648             |
|   244    |     T      | 0.00903 |  0.00830  |      nan      |              nan               |
|   245    |     C      | 0.04413 |  0.00798  |    0.03615    |            0.37330             |
|   246    |     G      | 0.00902 |  0.00831  |      nan      |              nan               |
|   247    |     G      | 0.00493 |  0.00468  |      nan      |              nan               |
|   248    |     C      | 0.01234 |  0.00692  |    0.00542    |            0.05596             |
|   249    |     T      | 0.01290 |  0.01270  |      nan      |              nan               |
|   250    |     T      | 0.01060 |  0.00990  |      nan      |              nan               |
|   251    |     G      | 0.00787 |  0.00767  |      nan      |              nan               |
|   252    |     C      | 0.03966 |  0.00846  |    0.03121    |            0.32226             |
|   253    |     T      | 0.00871 |  0.00944  |      nan      |              nan               |
|   254    |     G      | 0.00550 |  0.00463  |      nan      |              nan               |
|   255    |     A      | 0.04459 |  0.00724  |    0.03735    |            0.38573             |
|   256    |     A      | 0.07253 |  0.01034  |    0.06219    |            0.64226             |
|   257    |     G      | 0.00644 |  0.00756  |      nan      |              nan               |
|   258    |     C      | 0.03407 |  0.00902  |    0.02504    |            0.25863             |
|   259    |     G      | 0.00823 |  0.00834  |      nan      |              nan               |
|   260    |     C      | 0.04066 |  0.00810  |    0.03256    |            0.33626             |
|   261    |     G      | 0.01156 |  0.01308  |      nan      |              nan               |
|   262    |     C      | 0.03700 |  0.00609  |    0.03092    |            0.31928             |
|   263    |     A      | 0.02586 |  0.00891  |    0.01695    |            0.17507             |
|   264    |     C      | 0.05552 |  0.00908  |    0.04644    |            0.47961             |
|   265    |     G      | 0.00661 |  0.00746  |      nan      |              nan               |
|   266    |     G      | 0.00751 |  0.00953  |      nan      |              nan               |
|   267    |     C      | 0.01648 |  0.00547  |    0.01100    |            0.11362             |
|   268    |     A      | 0.02983 |  0.01060  |    0.01923    |            0.19860             |
|   269    |     A      | 0.04781 |  0.01177  |    0.03603    |            0.37213             |
|   270    |     G      | 0.00715 |  0.00430  |      nan      |              nan               |
|   271    |     A      | 0.04856 |  0.00613  |    0.04243    |            0.43822             |
|   272    |     G      | 0.00690 |  0.00706  |      nan      |              nan               |
|   273    |     G      | 0.00454 |  0.00509  |      nan      |              nan               |
|   274    |     C      | 0.08908 |  0.00636  |    0.08272    |            0.85425             |
|   275    |     G      | 0.00714 |  0.00654  |      nan      |              nan               |
|   276    |     A      | 0.12004 |  0.00916  |    0.11088    |            1.14506             |
|   277    |     G      | 0.01378 |  0.01023  |      nan      |              nan               |
|   278    |     G      | 0.00640 |  0.00590  |      nan      |              nan               |
|   279    |     G      | 0.00612 |  0.00661  |      nan      |              nan               |
|   280    |     G      | 0.00551 |  0.00651  |      nan      |              nan               |
|   281    |     C      | 0.04122 |  0.00432  |    0.03690    |            0.38104             |
|   282    |     G      | 0.00671 |  0.00808  |      nan      |              nan               |
|   283    |     G      | 0.00459 |  0.00499  |      nan      |              nan               |
|   284    |     C      | 0.02774 |  0.00820  |    0.01953    |            0.20172             |
|   285    |     G      | 0.00564 |  0.00530  |      nan      |              nan               |
|   286    |     A      | 0.05257 |  0.00581  |    0.04676    |            0.48290             |
|   287    |     C      | 0.03421 |  0.00491  |    0.02930    |            0.30262             |
|   288    |     T      | 0.00899 |  0.00946  |      nan      |              nan               |
|   289    |     G      | 0.01112 |  0.00918  |      nan      |              nan               |
|   290    |     G      | 0.01287 |  0.00666  |      nan      |              nan               |
|   291    |     T      | 0.01170 |  0.00722  |      nan      |              nan               |
|   292    |     G      | 0.00471 |  0.00379  |      nan      |              nan               |
|   293    |     A      | 0.07612 |  0.00760  |    0.06852    |            0.70762             |
|   294    |     G      | 0.00597 |  0.00563  |      nan      |              nan               |
|   295    |     T      | 0.00519 |  0.00420  |      nan      |              nan               |
|   296    |     A      | 0.06120 |  0.00532  |    0.05588    |            0.57711             |
|   297    |     C      | 0.02367 |  0.00670  |    0.01697    |            0.17523             |
|   298    |     G      | 0.00751 |  0.00795  |      nan      |              nan               |
|   299    |     C      | 0.00865 |  0.00366  |    0.00499    |            0.05151             |
|   300    |     C      | 0.03095 |  0.02862  |    0.00233    |            0.02405             |
|   301    |     A      | 0.04869 |  0.02661  |    0.02208    |            0.22803             |
|   302    |     A      | 0.12959 |  0.01164  |    0.11796    |            1.21813             |
|   303    |     A      | 0.01189 |  0.00566  |    0.00623    |            0.06433             |
|   304    |     A      | 0.01614 |  0.00520  |    0.01093    |            0.11291             |
|   305    |     A      | 0.08786 |  0.01580  |    0.07205    |            0.74409             |
|   306    |     T      | 0.01170 |  0.01564  |      nan      |              nan               |
|   307    |     T      | 0.01058 |  0.00990  |      nan      |              nan               |
|   308    |     T      | 0.00991 |  0.00997  |      nan      |              nan               |
|   309    |     T      | 0.01141 |  0.01021  |      nan      |              nan               |
|   310    |     G      | 0.00655 |  0.00441  |      nan      |              nan               |
|   311    |     A      | 0.11265 |  0.00609  |    0.10656    |            1.10042             |
|   312    |     C      | 0.01752 |  0.00671  |    0.01080    |            0.11157             |
|   313    |     T      | 0.00666 |  0.00767  |      nan      |              nan               |
|   314    |     A      | 0.00827 |  0.00623  |    0.00204    |            0.02143             |
|   315    |     G      | 0.00456 |  0.00496  |      nan      |              nan               |
|   316    |     C      | 0.01734 |  0.00602  |    0.01132    |            0.11691             |
|   317    |     G      | 0.01052 |  0.00842  |      nan      |              nan               |
|   318    |     G      | 0.00776 |  0.00470  |      nan      |              nan               |
|   319    |     A      | 0.08417 |  0.00709  |    0.07708    |            0.79604             |
|   320    |     G      | 0.00862 |  0.00647  |      nan      |              nan               |
|   321    |     G      | 0.00577 |  0.00632  |      nan      |              nan               |
|   322    |     C      | 0.00650 |  0.00551  |    0.00098    |            0.02143             |
|   323    |     T      | 0.00407 |  0.00551  |      nan      |              nan               |
|   324    |     A      | 0.01929 |  0.00964  |    0.00965    |            0.09962             |
|   325    |     G      | 0.00424 |  0.00504  |      nan      |              nan               |
|   326    |     A      | 0.09008 |  0.00723  |    0.08286    |            0.85567             |
|   327    |     A      | 0.10418 |  0.00717  |    0.09701    |            1.00180             |
|   328    |     G      | 0.00920 |  0.00660  |      nan      |              nan               |
|   329    |     G      | 0.00468 |  0.00430  |      nan      |              nan               |
|   330    |     A      | 0.10059 |  0.00805  |    0.09254    |            0.95570             |
|   331    |     G      | 0.00428 |  0.00442  |      nan      |              nan               |
|   332    |     A      | 0.06860 |  0.00774  |    0.06086    |            0.62853             |
|   333    |     G      | 0.00428 |  0.00455  |      nan      |              nan               |
|   334    |     A      | 0.05170 |  0.00762  |    0.04408    |            0.45522             |
|   335    |     G      | 0.00605 |  0.00551  |      nan      |              nan               |
|   336    |     A      | 0.07437 |  0.00632  |    0.06805    |            0.70274             |
|   337    |     T      | 0.00838 |  0.00600  |      nan      |              nan               |
|   338    |     G      | 0.00732 |  0.00675  |      nan      |              nan               |
|   339    |     G      | 0.00785 |  0.00844  |      nan      |              nan               |
|   340    |     G      | 0.00699 |  0.00727  |      nan      |              nan               |
|   341    |     T      | 0.00912 |  0.00905  |      nan      |              nan               |
|   342    |     G      | 0.00514 |  0.00562  |      nan      |              nan               |
|   343    |     C      | 0.06341 |  0.00955  |    0.05386    |            0.55624             |
|   344    |     G      | 0.00582 |  0.00601  |      nan      |              nan               |
|   345    |     A      | 0.12602 |  0.00810  |    0.11792    |            1.21776             |
|   346    |     G      | 0.00546 |  0.00527  |      nan      |              nan               |
|   347    |     A      | 0.02036 |  0.00460  |    0.01576    |            0.16277             |
|   348    |     G      | 0.00467 |  0.00528  |      nan      |              nan               |
|   349    |     C      | 0.03333 |  0.00835  |    0.02499    |            0.25804             |
|   350    |     G      | 0.00841 |  0.00700  |      nan      |              nan               |
|   351    |     T      | 0.00956 |  0.00901  |      nan      |              nan               |
|   352    |     C      | 0.04329 |  0.00783  |    0.03546    |            0.36616             |
|   353    |     G      | 0.01045 |  0.01061  |      nan      |              nan               |
|   354    |     G      | 0.00854 |  0.00947  |      nan      |              nan               |
|   355    |     T      | 0.00639 |  0.00554  |      nan      |              nan               |
|   356    |     A      | 0.09727 |  0.00620  |    0.09107    |            0.94048             |
|   357    |     T      | 0.00986 |  0.00864  |      nan      |              nan               |
|   358    |     T      | 0.00664 |  0.00485  |      nan      |              nan               |
|   359    |     A      | 0.04828 |  0.00613  |    0.04216    |            0.43536             |
|   360    |     A      | 0.05016 |  0.00757  |    0.04259    |            0.43988             |
|   361    |     G      | 0.00543 |  0.00572  |      nan      |              nan               |
|   362    |     C      | 0.05369 |  0.00675  |    0.04695    |            0.48481             |
|   363    |     G      | 0.02580 |  0.01649  |      nan      |              nan               |
|   364    |     G      | 0.00937 |  0.00786  |      nan      |              nan               |
|   365    |     G      | 0.00593 |  0.00931  |      nan      |              nan               |
|   366    |     G      | 0.00679 |  0.00890  |      nan      |              nan               |
|   367    |     G      | 0.00520 |  0.00535  |      nan      |              nan               |
|   368    |     A      | 0.10284 |  0.00653  |    0.09631    |            0.99459             |
|   369    |     G      | 0.01163 |  0.00662  |      nan      |              nan               |
|   370    |     A      | 0.05831 |  0.00750  |    0.05081    |            0.52472             |
|   371    |     A      | 0.10056 |  0.00604  |    0.09452    |            0.97613             |
|   372    |     T      | 0.00950 |  0.00799  |      nan      |              nan               |
|   373    |     T      | 0.00602 |  0.00542  |      nan      |              nan               |
|   374    |     A      | 0.04752 |  0.00810  |    0.03942    |            0.40710             |
|   375    |     G      | 0.00862 |  0.00524  |      nan      |              nan               |
|   376    |     A      | 0.07466 |  0.00562  |    0.06904    |            0.71302             |
|   377    |     T      | 0.02461 |  0.00534  |      nan      |              nan               |
|   378    |     A      | 0.02862 |  0.00728  |    0.02135    |            0.22044             |
|   379    |     A      | 0.06504 |  0.00787  |    0.05717    |            0.59039             |
|   380    |     A      | 0.08712 |  0.00590  |    0.08123    |            0.83885             |
|   381    |     T      | 0.01178 |  0.00717  |      nan      |              nan               |
|   382    |     G      | 0.01088 |  0.00767  |      nan      |              nan               |
|   383    |     G      | 0.00661 |  0.00729  |      nan      |              nan               |
|   384    |     G      | 0.04910 |  0.05090  |      nan      |              nan               |
|   385    |     A      | 0.07058 |  0.01717  |    0.05341    |            0.55161             |
|   386    |     A      | 0.14563 |  0.00940  |    0.13623    |            1.40686             |
|   387    |     A      | 0.02893 |  0.00720  |    0.02173    |            0.22445             |
|   388    |     A      | 0.01273 |  0.00675  |    0.00598    |            0.06172             |
|   389    |     A      | 0.01651 |  0.00607  |    0.01044    |            0.10781             |
|   390    |     A      | 0.10052 |  0.00701  |    0.09351    |            0.96565             |
|   391    |     T      | 0.01238 |  0.00816  |      nan      |              nan               |
|   392    |     T      | 0.01077 |  0.00967  |      nan      |              nan               |
|   393    |     C      | 0.07188 |  0.01049  |    0.06139    |            0.63396             |
|   394    |     G      | 0.00940 |  0.01068  |      nan      |              nan               |
|   395    |     G      | 0.00966 |  0.00541  |      nan      |              nan               |
|   396    |     T      | 0.01135 |  0.00824  |      nan      |              nan               |
|   397    |     T      | 0.00769 |  0.00563  |      nan      |              nan               |
|   398    |     A      | 0.01984 |  0.00658  |    0.01326    |            0.13697             |
|   399    |     A      | 0.02323 |  0.00574  |    0.01749    |            0.18060             |
|   400    |     G      | 0.00545 |  0.00446  |      nan      |              nan               |
|   401    |     G      | 0.00578 |  0.00539  |      nan      |              nan               |
|   402    |     C      | 0.00859 |  0.00548  |    0.00311    |            0.03208             |
|   403    |     C      | 0.00596 |  0.00324  |    0.00272    |            0.02809             |
|   404    |     A      | 0.03580 |  0.01211  |    0.02370    |            0.24474             |
|   405    |     G      | 0.02261 |  0.01524  |      nan      |              nan               |
|   406    |     G      | 0.00832 |  0.00778  |      nan      |              nan               |
|   407    |     G      | 0.00501 |  0.00666  |      nan      |              nan               |
|   408    |     G      | 0.00559 |  0.00664  |      nan      |              nan               |
|   409    |     G      | 0.01047 |  0.00620  |      nan      |              nan               |
|   410    |     A      | 0.05042 |  0.00953  |    0.04088    |            0.42222             |
|   411    |     A      | 0.09656 |  0.00861  |    0.08795    |            0.90826             |
|   412    |     A      | 0.05862 |  0.00856  |    0.05006    |            0.51695             |
|   413    |     G      | 0.00996 |  0.00473  |      nan      |              nan               |
|   414    |     A      | 0.04923 |  0.00650  |    0.04273    |            0.44129             |
|   415    |     A      | 0.02511 |  0.00730  |    0.01780    |            0.18383             |
|   416    |     A      | 0.04968 |  0.00644  |    0.04324    |            0.44652             |
|   417    |     C      | 0.08585 |  0.00384  |    0.08201    |            0.84689             |
|   418    |     A      | 0.07015 |  0.00943  |    0.06072    |            0.62705             |
|   419    |     A      | 0.05424 |  0.00800  |    0.04624    |            0.47749             |
|   420    |     T      | 0.05731 |  0.01236  |      nan      |              nan               |
|   421    |     A      | 0.04097 |  0.00421  |    0.03676    |            0.37962             |
|   422    |     T      | 0.00729 |  0.00673  |      nan      |              nan               |
|   423    |     A      | 0.04319 |  0.00624  |    0.03695    |            0.38162             |
|   424    |     A      | 0.03331 |  0.00763  |    0.02568    |            0.26518             |
|   425    |     A      | 0.05210 |  0.00467  |    0.04743    |            0.48983             |
|   426    |     C      | 0.07859 |  0.00400  |    0.07459    |            0.77030             |
|   427    |     T      | 0.01260 |  0.01677  |      nan      |              nan               |
|   428    |     A      | 0.01848 |  0.00822  |    0.01026    |            0.10590             |
|   429    |     A      | 0.08026 |  0.00873  |    0.07152    |            0.73864             |
|   430    |     A      | 0.05433 |  0.00554  |    0.04879    |            0.50381             |
|   431    |     A      | 0.06057 |  0.00680  |    0.05377    |            0.55527             |
|   432    |     C      | 0.08913 |  0.00328  |    0.08585    |            0.88657             |
|   433    |     A      | 0.07903 |  0.00740  |    0.07163    |            0.73969             |
|   434    |     T      | 0.01331 |  0.00654  |      nan      |              nan               |
|   435    |     A      | 0.05397 |  0.00579  |    0.04818    |            0.49759             |
|   436    |     T      | 0.00718 |  0.00638  |      nan      |              nan               |
|   437    |     A      | 0.00000 |  0.00000  |    0.00000    |            0.02143             |
+----------+------------+---------+-----------+---------------+--------------------------------+
