# Supplementary material for: Short- and long-range interactions in the HIV-1 5′ UTR regulate genome dimerization and packaging
Source: Nat Struct Mol Biol. 2022 Mar 28;29(4):306–19. doi: 10.1038/s41594-022-00746-2 (PMC9010304; doi:10.1038/s41594-022-00746-2)
Supplement: Supplementary file 9 — Tables of DMS reactivities. [file 41594_2022_746_MOESM9_ESM.zip › DMS tables/DMS_Table_comparison_Winsor.txt]

+---------------------------------------------------------------------------------------------------------------------------------------------------------------------------------------------------------------------------------------------------------------------------------------------------------------------------------------------------------------------------------------------------------------------------------------------------------------------------------------------------------------------------------------------------------------------------------+
|                                                                                                                                                                                                                                                                                 DMS comparison:                                                                                                                                                                                                                                                                                 |
+----------+------------+---------+--------------------+--------------------+----------------------+----------------------+--------------------+--------------------+----------------------+----------------------+--------------------+--------------------+----------------------+----------------------+--------------------+--------------------+----------------------+----------------------+--------------------+--------------------+----------------------+----------------------+--------------------+--------------------+----------------------+----------------------+
| Position | Nucleotide |  Domain | Mut_1G_DB_Capped_d | Mut_1G_DB_Capped_m | Mut_1G_DB_Uncapped_d | Mut_1G_DB_Uncapped_m | Mut_1G_MB_Capped_d | Mut_1G_MB_Capped_m | Mut_1G_MB_Uncapped_d | Mut_1G_MB_Uncapped_m | Mut_2G_DB_Capped_d | Mut_2G_DB_Capped_m | Mut_2G_DB_Uncapped_d | Mut_2G_DB_Uncapped_m | Mut_2G_MB_Capped_d | Mut_2G_MB_Capped_m | Mut_2G_MB_Uncapped_d | Mut_2G_MB_Uncapped_m | Mut_3G_DB_Capped_d | Mut_3G_DB_Capped_m | Mut_3G_DB_Uncapped_d | Mut_3G_DB_Uncapped_m | Mut_3G_MB_Capped_d | Mut_3G_MB_Capped_m | Mut_3G_MB_Uncapped_d | Mut_3G_MB_Uncapped_m |
+----------+------------+---------+--------------------+--------------------+----------------------+----------------------+--------------------+--------------------+----------------------+----------------------+--------------------+--------------------+----------------------+----------------------+--------------------+--------------------+----------------------+----------------------+--------------------+--------------------+----------------------+----------------------+--------------------+--------------------+----------------------+----------------------+
|    1     |     G      |   TAR   |        nan         |        nan         |         nan          |         nan          |        nan         |        nan         |         nan          |         nan          |        nan         |        nan         |         nan          |         nan          |        nan         |        nan         |         nan          |         nan          |        nan         |        nan         |         nan          |         nan          |        nan         |        nan         |         nan          |         nan          |
|    2     |     G      |   TAR   |        nan         |        nan         |         nan          |         nan          |        nan         |        nan         |         nan          |         nan          |        nan         |        nan         |         nan          |         nan          |        nan         |        nan         |         nan          |         nan          |        nan         |        nan         |         nan          |         nan          |        nan         |        nan         |         nan          |         nan          |
|    3     |     T      |   TAR   |        nan         |        nan         |         nan          |         nan          |        nan         |        nan         |         nan          |         nan          |        nan         |        nan         |         nan          |         nan          |        nan         |        nan         |         nan          |         nan          |        nan         |        nan         |         nan          |         nan          |        nan         |        nan         |         nan          |         nan          |
|    4     |     C      |   TAR   |        nan         |        nan         |         nan          |         nan          |        nan         |        nan         |         nan          |         nan          |        nan         |        nan         |         nan          |         nan          |        nan         |        nan         |         nan          |         nan          |        nan         |        nan         |         nan          |         nan          |        nan         |        nan         |         nan          |         nan          |
|    5     |     T      |   TAR   |        nan         |        nan         |         nan          |         nan          |        nan         |        nan         |         nan          |         nan          |        nan         |        nan         |         nan          |         nan          |        nan         |        nan         |         nan          |         nan          |        nan         |        nan         |         nan          |         nan          |        nan         |        nan         |         nan          |         nan          |
|    6     |     C      |   TAR   |        nan         |        nan         |         nan          |         nan          |        nan         |        nan         |         nan          |         nan          |        nan         |        nan         |         nan          |         nan          |        nan         |        nan         |         nan          |         nan          |        nan         |        nan         |         nan          |         nan          |        nan         |        nan         |         nan          |         nan          |
|    7     |     T      |   TAR   |        nan         |        nan         |         nan          |         nan          |        nan         |        nan         |         nan          |         nan          |        nan         |        nan         |         nan          |         nan          |        nan         |        nan         |         nan          |         nan          |        nan         |        nan         |         nan          |         nan          |        nan         |        nan         |         nan          |         nan          |
|    8     |     C      |   TAR   |        nan         |        nan         |         nan          |         nan          |        nan         |        nan         |         nan          |         nan          |        nan         |        nan         |         nan          |         nan          |        nan         |        nan         |         nan          |         nan          |        nan         |        nan         |         nan          |         nan          |        nan         |        nan         |         nan          |         nan          |
|    9     |     T      |   TAR   |        nan         |        nan         |         nan          |         nan          |        nan         |        nan         |         nan          |         nan          |        nan         |        nan         |         nan          |         nan          |        nan         |        nan         |         nan          |         nan          |        nan         |        nan         |         nan          |         nan          |        nan         |        nan         |         nan          |         nan          |
|    10    |     G      |   TAR   |        nan         |        nan         |         nan          |         nan          |        nan         |        nan         |         nan          |         nan          |        nan         |        nan         |         nan          |         nan          |        nan         |        nan         |         nan          |         nan          |        nan         |        nan         |         nan          |         nan          |        nan         |        nan         |         nan          |         nan          |
|    11    |     G      |   TAR   |        nan         |        nan         |         nan          |         nan          |        nan         |        nan         |         nan          |         nan          |        nan         |        nan         |         nan          |         nan          |        nan         |        nan         |         nan          |         nan          |        nan         |        nan         |         nan          |         nan          |        nan         |        nan         |         nan          |         nan          |
|    12    |     T      |   TAR   |        nan         |        nan         |         nan          |         nan          |        nan         |        nan         |         nan          |         nan          |        nan         |        nan         |         nan          |         nan          |        nan         |        nan         |         nan          |         nan          |        nan         |        nan         |         nan          |         nan          |        nan         |        nan         |         nan          |         nan          |
|    13    |     T      |   TAR   |        nan         |        nan         |         nan          |         nan          |        nan         |        nan         |         nan          |         nan          |        nan         |        nan         |         nan          |         nan          |        nan         |        nan         |         nan          |         nan          |        nan         |        nan         |         nan          |         nan          |        nan         |        nan         |         nan          |         nan          |
|    14    |     A      |   TAR   |        nan         |        nan         |         nan          |         nan          |        nan         |        nan         |         nan          |         nan          |        nan         |        nan         |         nan          |         nan          |        nan         |        nan         |         nan          |         nan          |        nan         |        nan         |         nan          |         nan          |        nan         |        nan         |         nan          |         nan          |
|    15    |     G      |   TAR   |        nan         |        nan         |         nan          |         nan          |        nan         |        nan         |         nan          |         nan          |        nan         |        nan         |         nan          |         nan          |        nan         |        nan         |         nan          |         nan          |        nan         |        nan         |         nan          |         nan          |        nan         |        nan         |         nan          |         nan          |
|    16    |     A      |   TAR   |        nan         |        nan         |         nan          |         nan          |        nan         |        nan         |         nan          |         nan          |        nan         |        nan         |         nan          |         nan          |        nan         |        nan         |         nan          |         nan          |        nan         |        nan         |         nan          |         nan          |        nan         |        nan         |         nan          |         nan          |
|    17    |     C      |   TAR   |        nan         |        nan         |         nan          |         nan          |        nan         |        nan         |         nan          |         nan          |        nan         |        nan         |         nan          |         nan          |        nan         |        nan         |         nan          |         nan          |        nan         |        nan         |         nan          |         nan          |        nan         |        nan         |         nan          |         nan          |
|    18    |     C      |   TAR   |        nan         |        nan         |         nan          |         nan          |        nan         |        nan         |         nan          |         nan          |        nan         |        nan         |         nan          |         nan          |        nan         |        nan         |         nan          |         nan          |        nan         |        nan         |         nan          |         nan          |        nan         |        nan         |         nan          |         nan          |
|    19    |     A      |   TAR   |      0.04031       |      0.04200       |       0.04244        |       0.04173        |      0.04683       |      0.03549       |       0.03395        |       0.04678        |      0.02872       |      0.03067       |       0.03121        |       0.03264        |      0.03292       |      0.02774       |       0.04054        |       0.03331        |      0.03002       |      0.02333       |       0.03076        |       0.02832        |      0.03220       |      0.02143       |       0.04579        |       0.02815        |
|    20    |     G      |   TAR   |        nan         |        nan         |         nan          |         nan          |        nan         |        nan         |         nan          |         nan          |        nan         |        nan         |         nan          |         nan          |        nan         |        nan         |         nan          |         nan          |        nan         |        nan         |         nan          |         nan          |        nan         |        nan         |         nan          |         nan          |
|    21    |     A      |   TAR   |      0.57048       |      0.57141       |       0.54850        |       0.59403        |      0.57817       |      0.56397       |       0.57146        |       0.59955        |      0.51237       |      0.56832       |       0.53706        |       0.60673        |      0.53701       |      0.52083       |       0.57321        |       0.56548        |      0.55606       |      0.58531       |       0.51043        |       0.59197        |      0.52325       |      0.53115       |       0.54722        |       0.60669        |
|    22    |     T      |   TAR   |        nan         |        nan         |         nan          |         nan          |        nan         |        nan         |         nan          |         nan          |        nan         |        nan         |         nan          |         nan          |        nan         |        nan         |         nan          |         nan          |        nan         |        nan         |         nan          |         nan          |        nan         |        nan         |         nan          |         nan          |
|    23    |     C      |   TAR   |      1.10699       |      1.25923       |       1.12501        |       1.35049        |      1.08090       |      1.17725       |       0.97636        |       1.18050        |      1.18069       |      1.32290       |       1.12480        |       1.33997        |      1.16064       |      1.32343       |       1.18942        |       1.30893        |      1.21671       |      1.44118       |       1.32708        |       1.45212        |      1.23216       |      1.38366       |       1.43310        |       1.49713        |
|    24    |     T      |   TAR   |        nan         |        nan         |         nan          |         nan          |        nan         |        nan         |         nan          |         nan          |        nan         |        nan         |         nan          |         nan          |        nan         |        nan         |         nan          |         nan          |        nan         |        nan         |         nan          |         nan          |        nan         |        nan         |         nan          |         nan          |
|    25    |     G      |   TAR   |        nan         |        nan         |         nan          |         nan          |        nan         |        nan         |         nan          |         nan          |        nan         |        nan         |         nan          |         nan          |        nan         |        nan         |         nan          |         nan          |        nan         |        nan         |         nan          |         nan          |        nan         |        nan         |         nan          |         nan          |
|    26    |     A      |   TAR   |      0.24913       |      0.13925       |       0.24219        |       0.14154        |      0.25127       |      0.17591       |       0.34587        |       0.20501        |      0.10184       |      0.08749       |       0.13148        |       0.10590        |      0.13124       |      0.08985       |       0.15480        |       0.09993        |      0.07528       |      0.06880       |       0.07619        |       0.08621        |      0.07556       |      0.05925       |       0.07686        |       0.08386        |
|    27    |     G      |   TAR   |        nan         |        nan         |         nan          |         nan          |        nan         |        nan         |         nan          |         nan          |        nan         |        nan         |         nan          |         nan          |        nan         |        nan         |         nan          |         nan          |        nan         |        nan         |         nan          |         nan          |        nan         |        nan         |         nan          |         nan          |
|    28    |     C      |   TAR   |      0.05561       |      0.04200       |       0.05783        |       0.04173        |      0.07092       |      0.03549       |       0.10347        |       0.04678        |      0.02872       |      0.03067       |       0.03121        |       0.03264        |      0.03292       |      0.02774       |       0.04822        |       0.03331        |      0.03002       |      0.02333       |       0.03076        |       0.02832        |      0.03220       |      0.02143       |       0.04579        |       0.02815        |
|    29    |     C      |   TAR   |      0.12389       |      0.11202       |       0.13089        |       0.11492        |      0.15017       |      0.13129       |       0.16967        |       0.14099        |      0.08131       |      0.08833       |       0.07803        |       0.08890        |      0.08983       |      0.10161       |       0.09885        |       0.09356        |      0.07153       |      0.09462       |       0.09207        |       0.09515        |      0.07651       |      0.08938       |       0.10170        |       0.11027        |
|    30    |     T      |   TAR   |        nan         |        nan         |         nan          |         nan          |        nan         |        nan         |         nan          |         nan          |        nan         |        nan         |         nan          |         nan          |        nan         |        nan         |         nan          |         nan          |        nan         |        nan         |         nan          |         nan          |        nan         |        nan         |         nan          |         nan          |
|    31    |     G      |   TAR   |        nan         |        nan         |         nan          |         nan          |        nan         |        nan         |         nan          |         nan          |        nan         |        nan         |         nan          |         nan          |        nan         |        nan         |         nan          |         nan          |        nan         |        nan         |         nan          |         nan          |        nan         |        nan         |         nan          |         nan          |
|    32    |     G      |   TAR   |        nan         |        nan         |         nan          |         nan          |        nan         |        nan         |         nan          |         nan          |        nan         |        nan         |         nan          |         nan          |        nan         |        nan         |         nan          |         nan          |        nan         |        nan         |         nan          |         nan          |        nan         |        nan         |         nan          |         nan          |
|    33    |     G      |   TAR   |        nan         |        nan         |         nan          |         nan          |        nan         |        nan         |         nan          |         nan          |        nan         |        nan         |         nan          |         nan          |        nan         |        nan         |         nan          |         nan          |        nan         |        nan         |         nan          |         nan          |        nan         |        nan         |         nan          |         nan          |
|    34    |     A      |   TAR   |      1.00172       |      1.07564       |       1.00164        |       1.13750        |      0.96235       |      1.00392       |       0.86202        |       1.00268        |      1.02729       |      1.13447       |       1.02218        |       1.22531        |      1.01736       |      1.11160       |       1.00318        |       1.12247        |      1.05036       |      1.20697       |       1.06749        |       1.25076        |      1.02793       |      1.09517       |       1.11728        |       1.27418        |
|    35    |     G      |   TAR   |        nan         |        nan         |         nan          |         nan          |        nan         |        nan         |         nan          |         nan          |        nan         |        nan         |         nan          |         nan          |        nan         |        nan         |         nan          |         nan          |        nan         |        nan         |         nan          |         nan          |        nan         |        nan         |         nan          |         nan          |
|    36    |     C      |   TAR   |      0.07237       |      0.04200       |       0.06993        |       0.04173        |      0.07764       |      0.04219       |       0.10574        |       0.05552        |      0.02872       |      0.03067       |       0.03121        |       0.03264        |      0.03292       |      0.02774       |       0.05457        |       0.03331        |      0.03002       |      0.02333       |       0.03076        |       0.02832        |      0.03220       |      0.02143       |       0.04579        |       0.02815        |
|    37    |     T      |   TAR   |        nan         |        nan         |         nan          |         nan          |        nan         |        nan         |         nan          |         nan          |        nan         |        nan         |         nan          |         nan          |        nan         |        nan         |         nan          |         nan          |        nan         |        nan         |         nan          |         nan          |        nan         |        nan         |         nan          |         nan          |
|    38    |     C      |   TAR   |      0.04031       |      0.04200       |       0.04244        |       0.04173        |      0.04683       |      0.03549       |       0.03395        |       0.04678        |      0.02872       |      0.03067       |       0.03121        |       0.03264        |      0.03292       |      0.02774       |       0.04054        |       0.03331        |      0.03002       |      0.02333       |       0.03076        |       0.02832        |      0.03220       |      0.02143       |       0.04579        |       0.02815        |
|    39    |     T      |   TAR   |        nan         |        nan         |         nan          |         nan          |        nan         |        nan         |         nan          |         nan          |        nan         |        nan         |         nan          |         nan          |        nan         |        nan         |         nan          |         nan          |        nan         |        nan         |         nan          |         nan          |        nan         |        nan         |         nan          |         nan          |
|    40    |     C      |   TAR   |      0.04031       |      0.04200       |       0.04244        |       0.04173        |      0.04683       |      0.03549       |       0.03395        |       0.04678        |      0.02872       |      0.03067       |       0.03121        |       0.03264        |      0.03292       |      0.02774       |       0.04054        |       0.03331        |      0.03002       |      0.02333       |       0.03076        |       0.02832        |      0.03220       |      0.02143       |       0.04579        |       0.02815        |
|    41    |     T      |   TAR   |        nan         |        nan         |         nan          |         nan          |        nan         |        nan         |         nan          |         nan          |        nan         |        nan         |         nan          |         nan          |        nan         |        nan         |         nan          |         nan          |        nan         |        nan         |         nan          |         nan          |        nan         |        nan         |         nan          |         nan          |
|    42    |     G      |   TAR   |        nan         |        nan         |         nan          |         nan          |        nan         |        nan         |         nan          |         nan          |        nan         |        nan         |         nan          |         nan          |        nan         |        nan         |         nan          |         nan          |        nan         |        nan         |         nan          |         nan          |        nan         |        nan         |         nan          |         nan          |
|    43    |     G      |   TAR   |        nan         |        nan         |         nan          |         nan          |        nan         |        nan         |         nan          |         nan          |        nan         |        nan         |         nan          |         nan          |        nan         |        nan         |         nan          |         nan          |        nan         |        nan         |         nan          |         nan          |        nan         |        nan         |         nan          |         nan          |
|    44    |     C      |   TAR   |      0.04031       |      0.04200       |       0.04244        |       0.04173        |      0.04683       |      0.03549       |       0.03395        |       0.04678        |      0.02872       |      0.03067       |       0.03121        |       0.03264        |      0.03292       |      0.02774       |       0.04054        |       0.03331        |      0.03002       |      0.02333       |       0.03076        |       0.02832        |      0.03220       |      0.02143       |       0.04579        |       0.02815        |
|    45    |     T      |   TAR   |        nan         |        nan         |         nan          |         nan          |        nan         |        nan         |         nan          |         nan          |        nan         |        nan         |         nan          |         nan          |        nan         |        nan         |         nan          |         nan          |        nan         |        nan         |         nan          |         nan          |        nan         |        nan         |         nan          |         nan          |
|    46    |     A      |   TAR   |      0.09000       |      0.05239       |       0.08166        |       0.04602        |      0.09855       |      0.06496       |       0.14714        |       0.08583        |      0.03408       |      0.03067       |       0.04614        |       0.03520        |      0.04721       |      0.03695       |       0.06618        |       0.04041        |      0.03002       |      0.02333       |       0.03076        |       0.03385        |      0.03220       |      0.02172       |       0.04579        |       0.02835        |
|    47    |     A      |   TAR   |      0.22041       |      0.16638       |       0.22472        |       0.17662        |      0.25777       |      0.20379       |       0.31958        |       0.24094        |      0.12653       |      0.11212       |       0.12589        |       0.12273        |      0.15255       |      0.14062       |       0.18195        |       0.13759        |      0.11106       |      0.11058       |       0.13399        |       0.12488        |      0.11168       |      0.10709       |       0.15421        |       0.13055        |
|    48    |     C      |   TAR   |      0.13871       |      0.07097       |       0.13979        |       0.07961        |      0.15697       |      0.11284       |       0.21209        |       0.14082        |      0.02872       |      0.03067       |       0.03749        |       0.03264        |      0.04897       |      0.02774       |       0.08535        |       0.03331        |      0.03002       |      0.02333       |       0.03076        |       0.02832        |      0.03220       |      0.02143       |       0.04678        |       0.02815        |
|    49    |     T      |   TAR   |        nan         |        nan         |         nan          |         nan          |        nan         |        nan         |         nan          |         nan          |        nan         |        nan         |         nan          |         nan          |        nan         |        nan         |         nan          |         nan          |        nan         |        nan         |         nan          |         nan          |        nan         |        nan         |         nan          |         nan          |
|    50    |     A      |   TAR   |      0.25428       |      0.18762       |       0.25696        |       0.19746        |      0.28471       |      0.22578       |       0.36875        |       0.26398        |      0.12711       |      0.11156       |       0.13904        |       0.12071        |      0.15143       |      0.13326       |       0.20142        |       0.13561        |      0.10753       |      0.10547       |       0.11839        |       0.12414        |      0.11574       |      0.10220       |       0.15108        |       0.12911        |
|    51    |     G      |   TAR   |        nan         |        nan         |         nan          |         nan          |        nan         |        nan         |         nan          |         nan          |        nan         |        nan         |         nan          |         nan          |        nan         |        nan         |         nan          |         nan          |        nan         |        nan         |         nan          |         nan          |        nan         |        nan         |         nan          |         nan          |
|    52    |     G      |   TAR   |        nan         |        nan         |         nan          |         nan          |        nan         |        nan         |         nan          |         nan          |        nan         |        nan         |         nan          |         nan          |        nan         |        nan         |         nan          |         nan          |        nan         |        nan         |         nan          |         nan          |        nan         |        nan         |         nan          |         nan          |
|    53    |     G      |   TAR   |        nan         |        nan         |         nan          |         nan          |        nan         |        nan         |         nan          |         nan          |        nan         |        nan         |         nan          |         nan          |        nan         |        nan         |         nan          |         nan          |        nan         |        nan         |         nan          |         nan          |        nan         |        nan         |         nan          |         nan          |
|    54    |     A      |   TAR   |      0.22330       |      0.18181       |       0.20600        |       0.20437        |      0.22341       |      0.20193       |       0.25488        |       0.22245        |      0.15630       |      0.13798       |       0.17944        |       0.17085        |      0.16638       |      0.14268       |       0.17117        |       0.14410        |      0.12414       |      0.13471       |       0.14381        |       0.15070        |      0.13588       |      0.11053       |       0.16218        |       0.15229        |
|    55    |     A      |   TAR   |      0.43792       |      0.44547       |       0.45044        |       0.52997        |      0.44383       |      0.50710       |       0.38988        |       0.51802        |      0.24728       |      0.25489       |       0.26450        |       0.30713        |      0.24406       |      0.25707       |       0.25481        |       0.27301        |      0.18850       |      0.17973       |       0.20640        |       0.19171        |      0.16737       |      0.15479       |       0.20140        |       0.20401        |
|    56    |     C      |   TAR   |      0.15707       |      0.19349       |       0.18938        |       0.21415        |      0.13505       |      0.16863       |       0.15648        |       0.17615        |      0.02872       |      0.03080       |       0.03121        |       0.03663        |      0.03292       |      0.03954       |       0.04054        |       0.03936        |      0.03002       |      0.02333       |       0.03632        |       0.02832        |      0.03220       |      0.02143       |       0.04579        |       0.02815        |
|    57    |     C      |   TAR   |      0.50427       |      0.67894       |       0.64282        |       0.77634        |      0.45061       |      0.56890       |       0.59351        |       0.61045        |      0.02872       |      0.03067       |       0.03121        |       0.03264        |      0.03292       |      0.02774       |       0.04545        |       0.03331        |      0.03002       |      0.02333       |       0.03076        |       0.02832        |      0.03220       |      0.02143       |       0.04579        |       0.02815        |
|    58    |     C      |  PolyA  |      0.10115       |      0.21171       |       0.08327        |       0.18558        |      0.11621       |      0.21284       |       0.06706        |       0.17334        |      0.54490       |      0.96464       |       0.53761        |       0.96653        |      0.55763       |      0.97845       |       0.60194        |       0.99729        |      0.03002       |      0.02333       |       0.03076        |       0.02832        |      0.03220       |      0.02143       |       0.04579        |       0.02815        |
|    59    |     A      |  PolyA  |      0.32689       |      0.42423       |       0.31173        |       0.46034        |      0.35894       |      0.46198       |       0.27605        |       0.44895        |      0.34019       |      0.48656       |       0.32217        |       0.51639        |      0.37197       |      0.49725       |       0.35701        |       0.55570        |      0.67892       |      0.81533       |       0.68218        |       0.84247        |      0.66705       |      0.78271       |       0.73963        |       0.84110        |
|    60    |     C      |  PolyA  |      0.10174       |      0.21546       |       0.10474        |       0.25517        |      0.14190       |      0.23913       |       0.08734        |       0.24107        |      0.18801       |      0.36307       |       0.17038        |       0.36121        |      0.19299       |      0.37954       |       0.18578        |       0.40515        |      0.59589       |      0.80228       |       0.56013        |       0.74647        |      0.58479       |      0.78751       |       0.55282        |       0.79219        |
|    61    |     T      |  PolyA  |        nan         |        nan         |         nan          |         nan          |        nan         |        nan         |         nan          |         nan          |        nan         |        nan         |         nan          |         nan          |        nan         |        nan         |         nan          |         nan          |        nan         |        nan         |         nan          |         nan          |        nan         |        nan         |         nan          |         nan          |
|    62    |     G      |  PolyA  |        nan         |        nan         |         nan          |         nan          |        nan         |        nan         |         nan          |         nan          |        nan         |        nan         |         nan          |         nan          |        nan         |        nan         |         nan          |         nan          |        nan         |        nan         |         nan          |         nan          |        nan         |        nan         |         nan          |         nan          |
|    63    |     C      |  PolyA  |      0.04086       |      0.10044       |       0.04244        |       0.12602        |      0.06938       |      0.10795       |       0.03395        |       0.11543        |      0.10807       |      0.21304       |       0.08937        |       0.20624        |      0.11957       |      0.24882       |       0.11059        |       0.25566        |      0.48634       |      0.63614       |       0.46290        |       0.60716        |      0.51454       |      0.66983       |       0.52878        |       0.64850        |
|    64    |     T      |  PolyA  |        nan         |        nan         |         nan          |         nan          |        nan         |        nan         |         nan          |         nan          |        nan         |        nan         |         nan          |         nan          |        nan         |        nan         |         nan          |         nan          |        nan         |        nan         |         nan          |         nan          |        nan         |        nan         |         nan          |         nan          |
|    65    |     T      |  PolyA  |        nan         |        nan         |         nan          |         nan          |        nan         |        nan         |         nan          |         nan          |        nan         |        nan         |         nan          |         nan          |        nan         |        nan         |         nan          |         nan          |        nan         |        nan         |         nan          |         nan          |        nan         |        nan         |         nan          |         nan          |
|    66    |     A      |  PolyA  |      1.07248       |      0.99923       |       1.06703        |       0.96366        |      1.02249       |      0.89147       |       1.13258        |       0.88126        |      1.09063       |      1.05161       |       1.14593        |       1.05675        |      1.05307       |      1.00883       |       1.10532        |       0.93756        |      0.82104       |      0.85364       |       0.80900        |       0.83301        |      0.78944       |      0.76342       |       0.81633        |       0.83935        |
|    67    |     A      |  PolyA  |      0.51931       |      0.63938       |       0.53471        |       0.69213        |      0.54110       |      0.60228       |       0.54631        |       0.64388        |      0.56630       |      0.74898       |       0.57642        |       0.80980        |      0.57797       |      0.73398       |       0.57432        |       0.80767        |      0.67774       |      0.94328       |       0.66269        |       0.95797        |      0.68453       |      0.98994       |       0.68853        |       1.00080        |
|    68    |     G      |  PolyA  |        nan         |        nan         |         nan          |         nan          |        nan         |        nan         |         nan          |         nan          |        nan         |        nan         |         nan          |         nan          |        nan         |        nan         |         nan          |         nan          |        nan         |        nan         |         nan          |         nan          |        nan         |        nan         |         nan          |         nan          |
|    69    |     C      |  PolyA  |      0.04031       |      0.04200       |       0.04244        |       0.04173        |      0.04683       |      0.03549       |       0.03395        |       0.04678        |      0.03056       |      0.03067       |       0.03121        |       0.03264        |      0.03292       |      0.02774       |       0.04054        |       0.03331        |      0.11396       |      0.09404       |       0.10491        |       0.06745        |      0.11681       |      0.04963       |       0.10733        |       0.06544        |
|    70    |     C      |  PolyA  |      0.04031       |      0.04200       |       0.04244        |       0.04173        |      0.04683       |      0.03549       |       0.03395        |       0.04678        |      0.02872       |      0.03067       |       0.03121        |       0.03264        |      0.03292       |      0.02774       |       0.04054        |       0.03331        |      0.07514       |      0.05132       |       0.07081        |       0.02837        |      0.07096       |      0.02418       |       0.06245        |       0.02815        |
|    71    |     T      |  PolyA  |        nan         |        nan         |         nan          |         nan          |        nan         |        nan         |         nan          |         nan          |        nan         |        nan         |         nan          |         nan          |        nan         |        nan         |         nan          |         nan          |        nan         |        nan         |         nan          |         nan          |        nan         |        nan         |         nan          |         nan          |
|    72    |     C      |  PolyA  |      0.18667       |      0.11994       |       0.16129        |       0.11482        |      0.17796       |      0.16258       |       0.12546        |       0.11297        |      0.08989       |      0.08375       |       0.09128        |       0.07771        |      0.10214       |      0.08235       |       0.10596        |       0.08158        |      0.13123       |      0.11067       |       0.12357        |       0.09776        |      0.13928       |      0.08136       |       0.14088        |       0.10105        |
|    73    |     A      |  PolyA  |      0.04031       |      0.04200       |       0.04244        |       0.04300        |      0.04683       |      0.03549       |       0.03395        |       0.04678        |      0.02872       |      0.03213       |       0.03530        |       0.04536        |      0.03292       |      0.03128       |       0.04054        |       0.03594        |      0.03988       |      0.04261       |       0.03076        |       0.04332        |      0.04301       |      0.03612       |       0.04579        |       0.03996        |
|    74    |     A      |  PolyA  |      0.63562       |      0.74803       |       0.63170        |       0.78792        |      0.67380       |      0.72883       |       0.62296        |       0.73889        |      0.58182       |      0.76561       |       0.53183        |       0.74978        |      0.63765       |      0.76354       |       0.64640        |       0.78423        |      0.75580       |      0.91164       |       0.74236        |       0.96731        |      0.78403       |      0.97102       |       0.85281        |       0.98688        |
|    75    |     T      |  PolyA  |        nan         |        nan         |         nan          |         nan          |        nan         |        nan         |         nan          |         nan          |        nan         |        nan         |         nan          |         nan          |        nan         |        nan         |         nan          |         nan          |        nan         |        nan         |         nan          |         nan          |        nan         |        nan         |         nan          |         nan          |
|    76    |     A      |  PolyA  |      0.26457       |      0.27301       |       0.26180        |       0.29137        |      0.26932       |      0.26708       |       0.26845        |       0.29822        |      0.23670       |      0.25481       |       0.25667        |       0.31237        |      0.24540       |      0.25369       |       0.24770        |       0.27320        |      0.23674       |      0.27587       |       0.24277        |       0.28305        |      0.23145       |      0.23468       |       0.26096        |       0.29451        |
|    77    |     A      |  PolyA  |      0.73911       |      0.78951       |       0.74102        |       0.82463        |      0.73818       |      0.71114       |       0.74604        |       0.70488        |      0.71563       |      0.82658       |       0.67195        |       0.87626        |      0.71173       |      0.77771       |       0.74324        |       0.82158        |      0.73803       |      0.75449       |       0.62579        |       0.92195        |      0.70952       |      0.79445       |       0.73541        |       0.87195        |
|    78    |     A      |  PolyA  |      0.63883       |      0.73888       |       0.62449        |       0.75022        |      0.64474       |      0.72840       |       0.63965        |       0.74280        |      0.62107       |      0.74012       |       0.65810        |       0.78185        |      0.63290       |      0.73063       |       0.67436        |       0.76094        |      0.77315       |      0.92195       |       0.73505        |       0.89828        |      0.74277       |      0.85325       |       0.75425        |       0.92073        |
|    79    |     G      |  PolyA  |        nan         |        nan         |         nan          |         nan          |        nan         |        nan         |         nan          |         nan          |        nan         |        nan         |         nan          |         nan          |        nan         |        nan         |         nan          |         nan          |        nan         |        nan         |         nan          |         nan          |        nan         |        nan         |         nan          |         nan          |
|    80    |     C      |  PolyA  |      0.41745       |      0.39176       |       0.39901        |       0.38463        |      0.40544       |      0.35723       |       0.41737        |       0.34469        |      0.37938       |      0.40139       |       0.35421        |       0.38267        |      0.36257       |      0.38864       |       0.39996        |       0.36687        |      0.24852       |      0.28590       |       0.24216        |       0.28651        |      0.22456       |      0.29792       |       0.25336        |       0.29881        |
|    81    |     T      |  PolyA  |        nan         |        nan         |         nan          |         nan          |        nan         |        nan         |         nan          |         nan          |        nan         |        nan         |         nan          |         nan          |        nan         |        nan         |         nan          |         nan          |        nan         |        nan         |         nan          |         nan          |        nan         |        nan         |         nan          |         nan          |
|    82    |     T      |  PolyA  |        nan         |        nan         |         nan          |         nan          |        nan         |        nan         |         nan          |         nan          |        nan         |        nan         |         nan          |         nan          |        nan         |        nan         |         nan          |         nan          |        nan         |        nan         |         nan          |         nan          |        nan         |        nan         |         nan          |         nan          |
|    83    |     G      |  PolyA  |        nan         |        nan         |         nan          |         nan          |        nan         |        nan         |         nan          |         nan          |        nan         |        nan         |         nan          |         nan          |        nan         |        nan         |         nan          |         nan          |        nan         |        nan         |         nan          |         nan          |        nan         |        nan         |         nan          |         nan          |
|    84    |     C      |  PolyA  |      0.74477       |      0.57989       |       0.73298        |       0.55701        |      0.71984       |      0.55537       |       0.74450        |       0.52230        |      0.65812       |      0.52713       |       0.63514        |       0.49638        |      0.63947       |      0.49020       |       0.70665        |       0.42211        |      0.39194       |      0.20994       |       0.38801        |       0.19347        |      0.36278       |      0.13356       |       0.38798        |       0.21880        |
|    85    |     C      |  PolyA  |      0.42739       |      0.33724       |       0.42524        |       0.33401        |      0.41182       |      0.30946       |       0.43142        |       0.30143        |      0.40236       |      0.33249       |       0.38304        |       0.30896        |      0.38113       |      0.30968       |       0.42152        |       0.26121        |      0.25852       |      0.15702       |       0.27340        |       0.13459        |      0.23773       |      0.10177       |       0.28961        |       0.14656        |
|    86    |     T      |  PolyA  |        nan         |        nan         |         nan          |         nan          |        nan         |        nan         |         nan          |         nan          |        nan         |        nan         |         nan          |         nan          |        nan         |        nan         |         nan          |         nan          |        nan         |        nan         |         nan          |         nan          |        nan         |        nan         |         nan          |         nan          |
|    87    |     T      |  PolyA  |        nan         |        nan         |         nan          |         nan          |        nan         |        nan         |         nan          |         nan          |        nan         |        nan         |         nan          |         nan          |        nan         |        nan         |         nan          |         nan          |        nan         |        nan         |         nan          |         nan          |        nan         |        nan         |         nan          |         nan          |
|    88    |     G      |  PolyA  |        nan         |        nan         |         nan          |         nan          |        nan         |        nan         |         nan          |         nan          |        nan         |        nan         |         nan          |         nan          |        nan         |        nan         |         nan          |         nan          |        nan         |        nan         |         nan          |         nan          |        nan         |        nan         |         nan          |         nan          |
|    89    |     A      |  PolyA  |      0.40022       |      0.52974       |       0.40007        |       0.57485        |      0.43460       |      0.53986       |       0.32640        |       0.51518        |      0.33600       |      0.48523       |       0.32231        |       0.51752        |      0.35304       |      0.49263       |       0.34455        |       0.50695        |      0.64593       |      0.82510       |       0.64972        |       0.78316        |      0.62786       |      0.71394       |       0.66345        |       0.72461        |
|    90    |     G      |  PolyA  |        nan         |        nan         |         nan          |         nan          |        nan         |        nan         |         nan          |         nan          |        nan         |        nan         |         nan          |         nan          |        nan         |        nan         |         nan          |         nan          |        nan         |        nan         |         nan          |         nan          |        nan         |        nan         |         nan          |         nan          |
|    91    |     T      |  PolyA  |        nan         |        nan         |         nan          |         nan          |        nan         |        nan         |         nan          |         nan          |        nan         |        nan         |         nan          |         nan          |        nan         |        nan         |         nan          |         nan          |        nan         |        nan         |         nan          |         nan          |        nan         |        nan         |         nan          |         nan          |
|    92    |     G      |  PolyA  |        nan         |        nan         |         nan          |         nan          |        nan         |        nan         |         nan          |         nan          |        nan         |        nan         |         nan          |         nan          |        nan         |        nan         |         nan          |         nan          |        nan         |        nan         |         nan          |         nan          |        nan         |        nan         |         nan          |         nan          |
|    93    |     C      |  PolyA  |      0.04031       |      0.04200       |       0.04244        |       0.04173        |      0.04683       |      0.03549       |       0.03395        |       0.04678        |      0.02872       |      0.03067       |       0.03121        |       0.03264        |      0.03292       |      0.02774       |       0.04054        |       0.03331        |      0.09014       |      0.03572       |       0.08836        |       0.02832        |      0.06827       |      0.02143       |       0.06443        |       0.02815        |
|    94    |     T      |  PolyA  |        nan         |        nan         |         nan          |         nan          |        nan         |        nan         |         nan          |         nan          |        nan         |        nan         |         nan          |         nan          |        nan         |        nan         |         nan          |         nan          |        nan         |        nan         |         nan          |         nan          |        nan         |        nan         |         nan          |         nan          |
|    95    |     C      |  PolyA  |      0.54280       |      0.54964       |       0.55389        |       0.58372        |      0.55723       |      0.51858       |       0.59301        |       0.53961        |      0.55464       |      0.58130       |       0.51004        |       0.56096        |      0.54175       |      0.60010       |       0.57477        |       0.52362        |      0.39245       |      0.44270       |       0.41392        |       0.47098        |      0.36639       |      0.47265       |       0.43217        |       0.46102        |
|    96    |     A      |  PolyA  |      0.25734       |      0.26436       |       0.24954        |       0.27099        |      0.24601       |      0.26902       |       0.23425        |       0.28147        |      0.21441       |      0.25313       |       0.23798        |       0.31567        |      0.22870       |      0.24657       |       0.21895        |       0.27028        |      0.27876       |      0.33775       |       0.26190        |       0.35073        |      0.28064       |      0.29176       |       0.30744        |       0.34725        |
|    97    |     A      |  PolyA  |      0.33105       |      0.41631       |       0.32026        |       0.45144        |      0.37239       |      0.47077       |       0.28604        |       0.45898        |      0.29639       |      0.43687       |       0.29233        |       0.47464        |      0.31835       |      0.43958       |       0.30640        |       0.46620        |      0.52344       |      0.68209       |       0.50392        |       0.71924        |      0.55017       |      0.67184       |       0.59805        |       0.71268        |
|    98    |     A      |  PolyA  |      0.30047       |      0.36711       |       0.28940        |       0.38592        |      0.31733       |      0.39054       |       0.22754        |       0.38192        |      0.25587       |      0.36269       |       0.23767        |       0.37825        |      0.27311       |      0.36197       |       0.26941        |       0.38747        |      0.54128       |      0.63343       |       0.52551        |       0.60910        |      0.58911       |      0.59844       |       0.59653        |       0.63195        |
|    99    |     G      |  PolyA  |        nan         |        nan         |         nan          |         nan          |        nan         |        nan         |         nan          |         nan          |        nan         |        nan         |         nan          |         nan          |        nan         |        nan         |         nan          |         nan          |        nan         |        nan         |         nan          |         nan          |        nan         |        nan         |         nan          |         nan          |
|   100    |     T      |  PolyA  |        nan         |        nan         |         nan          |         nan          |        nan         |        nan         |         nan          |         nan          |        nan         |        nan         |         nan          |         nan          |        nan         |        nan         |         nan          |         nan          |        nan         |        nan         |         nan          |         nan          |        nan         |        nan         |         nan          |         nan          |
|   101    |     A      |  PolyA  |      0.15848       |      0.18468       |       0.14734        |       0.19762        |      0.17313       |      0.19532       |       0.13177        |       0.18985        |      0.13708       |      0.17071       |       0.12928        |       0.19014        |      0.14990       |      0.18295       |       0.14845        |       0.19251        |      0.27709       |      0.29994       |       0.26993        |       0.29255        |      0.29708       |      0.27042       |       0.30085        |       0.31173        |
|   102    |     G      |  PolyA  |        nan         |        nan         |         nan          |         nan          |        nan         |        nan         |         nan          |         nan          |        nan         |        nan         |         nan          |         nan          |        nan         |        nan         |         nan          |         nan          |        nan         |        nan         |         nan          |         nan          |        nan         |        nan         |         nan          |         nan          |
|   103    |     T      |  PolyA  |        nan         |        nan         |         nan          |         nan          |        nan         |        nan         |         nan          |         nan          |        nan         |        nan         |         nan          |         nan          |        nan         |        nan         |         nan          |         nan          |        nan         |        nan         |         nan          |         nan          |        nan         |        nan         |         nan          |         nan          |
|   104    |     G      |  PolyA  |        nan         |        nan         |         nan          |         nan          |        nan         |        nan         |         nan          |         nan          |        nan         |        nan         |         nan          |         nan          |        nan         |        nan         |         nan          |         nan          |        nan         |        nan         |         nan          |         nan          |        nan         |        nan         |         nan          |         nan          |
|   105    |     T      |    U5   |        nan         |        nan         |         nan          |         nan          |        nan         |        nan         |         nan          |         nan          |        nan         |        nan         |         nan          |         nan          |        nan         |        nan         |         nan          |         nan          |        nan         |        nan         |         nan          |         nan          |        nan         |        nan         |         nan          |         nan          |
|   106    |     G      |    U5   |        nan         |        nan         |         nan          |         nan          |        nan         |        nan         |         nan          |         nan          |        nan         |        nan         |         nan          |         nan          |        nan         |        nan         |         nan          |         nan          |        nan         |        nan         |         nan          |         nan          |        nan         |        nan         |         nan          |         nan          |
|   107    |     T      |    U5   |        nan         |        nan         |         nan          |         nan          |        nan         |        nan         |         nan          |         nan          |        nan         |        nan         |         nan          |         nan          |        nan         |        nan         |         nan          |         nan          |        nan         |        nan         |         nan          |         nan          |        nan         |        nan         |         nan          |         nan          |
|   108    |     G      |    U5   |        nan         |        nan         |         nan          |         nan          |        nan         |        nan         |         nan          |         nan          |        nan         |        nan         |         nan          |         nan          |        nan         |        nan         |         nan          |         nan          |        nan         |        nan         |         nan          |         nan          |        nan         |        nan         |         nan          |         nan          |
|   109    |     C      |    U5   |      0.23429       |      0.20711       |       0.22295        |       0.19671        |      0.18872       |      0.14788       |       0.13849        |       0.12705        |      0.23689       |      0.19903       |       0.21428        |       0.16365        |      0.21047       |      0.15795       |       0.21390        |       0.12903        |      0.09283       |      0.07169       |       0.09139        |       0.08114        |      0.06870       |      0.06393       |       0.07628        |       0.07932        |
|   110    |     C      |    U5   |      0.18518       |      0.20913       |       0.17333        |       0.20211        |      0.14607       |      0.14825       |       0.08959        |       0.13634        |      0.18570       |      0.20106       |       0.17027        |       0.17536        |      0.15539       |      0.16337       |       0.14759        |       0.15149        |      0.07825       |      0.11947       |       0.07615        |       0.13866        |      0.06783       |      0.12555       |       0.07573        |       0.14571        |
|   111    |     C      |    U5   |      0.25157       |      0.32762       |       0.23354        |       0.33553        |      0.21589       |      0.25237       |       0.14662        |       0.25786        |      0.25882       |      0.32197       |       0.24160        |       0.29793        |      0.23449       |      0.28491       |       0.22345        |       0.27987        |      0.14469       |      0.29007       |       0.14262        |       0.30278        |      0.11725       |      0.31236       |       0.13364        |       0.30690        |
|   112    |     G      |    U5   |        nan         |        nan         |         nan          |         nan          |        nan         |        nan         |         nan          |         nan          |        nan         |        nan         |         nan          |         nan          |        nan         |        nan         |         nan          |         nan          |        nan         |        nan         |         nan          |         nan          |        nan         |        nan         |         nan          |         nan          |
|   113    |     T      |         |        nan         |        nan         |         nan          |         nan          |        nan         |        nan         |         nan          |         nan          |        nan         |        nan         |         nan          |         nan          |        nan         |        nan         |         nan          |         nan          |        nan         |        nan         |         nan          |         nan          |        nan         |        nan         |         nan          |         nan          |
|   114    |     C      |         |      0.28795       |      0.25785       |       0.26477        |       0.29265        |      0.26220       |      0.20214       |       0.22435        |       0.23882        |      0.26205       |      0.23863       |       0.25121        |       0.24100        |      0.22970       |      0.19993       |       0.26370        |       0.20159        |      0.18641       |      0.18110       |       0.22018        |       0.19313        |      0.15383       |      0.15591       |       0.19738        |       0.18876        |
|   115    |     T      |         |        nan         |        nan         |         nan          |         nan          |        nan         |        nan         |         nan          |         nan          |        nan         |        nan         |         nan          |         nan          |        nan         |        nan         |         nan          |         nan          |        nan         |        nan         |         nan          |         nan          |        nan         |        nan         |         nan          |         nan          |
|   116    |     G      |         |        nan         |        nan         |         nan          |         nan          |        nan         |        nan         |         nan          |         nan          |        nan         |        nan         |         nan          |         nan          |        nan         |        nan         |         nan          |         nan          |        nan         |        nan         |         nan          |         nan          |        nan         |        nan         |         nan          |         nan          |
|   117    |     T      |         |        nan         |        nan         |         nan          |         nan          |        nan         |        nan         |         nan          |         nan          |        nan         |        nan         |         nan          |         nan          |        nan         |        nan         |         nan          |         nan          |        nan         |        nan         |         nan          |         nan          |        nan         |        nan         |         nan          |         nan          |
|   118    |     T      |         |        nan         |        nan         |         nan          |         nan          |        nan         |        nan         |         nan          |         nan          |        nan         |        nan         |         nan          |         nan          |        nan         |        nan         |         nan          |         nan          |        nan         |        nan         |         nan          |         nan          |        nan         |        nan         |         nan          |         nan          |
|   119    |     G      |         |        nan         |        nan         |         nan          |         nan          |        nan         |        nan         |         nan          |         nan          |        nan         |        nan         |         nan          |         nan          |        nan         |        nan         |         nan          |         nan          |        nan         |        nan         |         nan          |         nan          |        nan         |        nan         |         nan          |         nan          |
|   120    |     T      |         |        nan         |        nan         |         nan          |         nan          |        nan         |        nan         |         nan          |         nan          |        nan         |        nan         |         nan          |         nan          |        nan         |        nan         |         nan          |         nan          |        nan         |        nan         |         nan          |         nan          |        nan         |        nan         |         nan          |         nan          |
|   121    |     G      |         |        nan         |        nan         |         nan          |         nan          |        nan         |        nan         |         nan          |         nan          |        nan         |        nan         |         nan          |         nan          |        nan         |        nan         |         nan          |         nan          |        nan         |        nan         |         nan          |         nan          |        nan         |        nan         |         nan          |         nan          |
|   122    |     T      |         |        nan         |        nan         |         nan          |         nan          |        nan         |        nan         |         nan          |         nan          |        nan         |        nan         |         nan          |         nan          |        nan         |        nan         |         nan          |         nan          |        nan         |        nan         |         nan          |         nan          |        nan         |        nan         |         nan          |         nan          |
|   123    |     G      |         |        nan         |        nan         |         nan          |         nan          |        nan         |        nan         |         nan          |         nan          |        nan         |        nan         |         nan          |         nan          |        nan         |        nan         |         nan          |         nan          |        nan         |        nan         |         nan          |         nan          |        nan         |        nan         |         nan          |         nan          |
|   124    |     A      |         |      0.93258       |      1.01422       |       0.91246        |       1.10473        |      0.95052       |      0.99359       |       0.85070        |       1.06887        |      0.92168       |      1.07322       |       0.85917        |       1.13869        |      0.93537       |      1.11870       |       0.94765        |       1.16943        |      1.07664       |      1.32160       |       1.10727        |       1.39544        |      1.11983       |      1.42625       |       1.21890        |       1.41156        |
|   125    |     C      |   PAS   |      0.10047       |      0.09652       |       0.09368        |       0.09800        |      0.09878       |      0.08717       |       0.07470        |       0.08526        |      0.08428       |      0.07833       |       0.08515        |       0.07647        |      0.09598       |      0.07721       |       0.08215        |       0.05839        |      0.06408       |      0.07001       |       0.07660        |       0.06886        |      0.06257       |      0.03302       |       0.07801        |       0.06437        |
|   126    |     T      |   PAS   |        nan         |        nan         |         nan          |         nan          |        nan         |        nan         |         nan          |         nan          |        nan         |        nan         |         nan          |         nan          |        nan         |        nan         |         nan          |         nan          |        nan         |        nan         |         nan          |         nan          |        nan         |        nan         |         nan          |         nan          |
|   127    |     C      |   PAS   |      0.04031       |      0.04200       |       0.04244        |       0.04173        |      0.04683       |      0.03549       |       0.03395        |       0.04678        |      0.02872       |      0.03067       |       0.03121        |       0.03264        |      0.03292       |      0.02774       |       0.04054        |       0.03331        |      0.03002       |      0.02333       |       0.03076        |       0.02832        |      0.03220       |      0.02143       |       0.04579        |       0.02815        |
|   128    |     T      |   PAS   |        nan         |        nan         |         nan          |         nan          |        nan         |        nan         |         nan          |         nan          |        nan         |        nan         |         nan          |         nan          |        nan         |        nan         |         nan          |         nan          |        nan         |        nan         |         nan          |         nan          |        nan         |        nan         |         nan          |         nan          |
|   129    |     G      |   PAS   |        nan         |        nan         |         nan          |         nan          |        nan         |        nan         |         nan          |         nan          |        nan         |        nan         |         nan          |         nan          |        nan         |        nan         |         nan          |         nan          |        nan         |        nan         |         nan          |         nan          |        nan         |        nan         |         nan          |         nan          |
|   130    |     G      |   PAS   |        nan         |        nan         |         nan          |         nan          |        nan         |        nan         |         nan          |         nan          |        nan         |        nan         |         nan          |         nan          |        nan         |        nan         |         nan          |         nan          |        nan         |        nan         |         nan          |         nan          |        nan         |        nan         |         nan          |         nan          |
|   131    |     T      |   PAS   |        nan         |        nan         |         nan          |         nan          |        nan         |        nan         |         nan          |         nan          |        nan         |        nan         |         nan          |         nan          |        nan         |        nan         |         nan          |         nan          |        nan         |        nan         |         nan          |         nan          |        nan         |        nan         |         nan          |         nan          |
|   132    |     A      |   PBS   |      0.59233       |      0.54174       |       0.55115        |       0.55202        |      0.55747       |      0.52211       |       0.53409        |       0.56003        |      0.50090       |      0.51359       |       0.57360        |       0.67408        |      0.51553       |      0.48178       |       0.51284        |       0.53879        |      0.48335       |      0.52858       |       0.42124        |       0.55843        |      0.43332       |      0.42823       |       0.43279        |       0.55031        |
|   133    |     A      |   PBS   |      1.54115       |      1.52048       |       1.53048        |       1.61936        |      1.53569       |      1.51181       |       1.57913        |       1.58130        |      1.35989       |      1.47498       |       1.44978        |       1.68533        |      1.38922       |      1.40699       |       1.43389        |       1.50427        |      1.32374       |      1.54243       |       1.28299        |       1.52779        |      1.20693       |      1.29713       |       1.32859        |       1.56612        |
|   134    |     C      |   PBS   |      0.15095       |      0.16073       |       0.14683        |       0.14900        |      0.15879       |      0.15412       |       0.13703        |       0.13994        |      0.15246       |      0.16001       |       0.13444        |       0.14558        |      0.16814       |      0.17210       |       0.15603        |       0.14332        |      0.16320       |      0.16286       |       0.16606        |       0.15679        |      0.18361       |      0.15482       |       0.19334        |       0.16451        |
|   135    |     T      |   PBS   |        nan         |        nan         |         nan          |         nan          |        nan         |        nan         |         nan          |         nan          |        nan         |        nan         |         nan          |         nan          |        nan         |        nan         |         nan          |         nan          |        nan         |        nan         |         nan          |         nan          |        nan         |        nan         |         nan          |         nan          |
|   136    |     A      |   PBS   |      0.09735       |      0.10704       |       0.08933        |       0.08918        |      0.09659       |      0.09926       |       0.08336        |       0.10059        |      0.09617       |      0.10577       |       0.08890        |       0.10026        |      0.09861       |      0.12206       |       0.09899        |       0.10426        |      0.09542       |      0.09570       |       0.09780        |       0.10073        |      0.10012       |      0.08300       |       0.11108        |       0.10472        |
|   137    |     G      |   PBS   |        nan         |        nan         |         nan          |         nan          |        nan         |        nan         |         nan          |         nan          |        nan         |        nan         |         nan          |         nan          |        nan         |        nan         |         nan          |         nan          |        nan         |        nan         |         nan          |         nan          |        nan         |        nan         |         nan          |         nan          |
|   138    |     A      |   PBS   |      0.10641       |      0.13373       |       0.10563        |       0.12426        |      0.11475       |      0.12694       |       0.10003        |       0.11861        |      0.10510       |      0.13042       |       0.10044        |       0.12598        |      0.10958       |      0.14853       |       0.10495        |       0.13577        |      0.10918       |      0.11411       |       0.10751        |       0.13303        |      0.10937       |      0.11157       |       0.13896        |       0.13323        |
|   139    |     G      |   PBS   |        nan         |        nan         |         nan          |         nan          |        nan         |        nan         |         nan          |         nan          |        nan         |        nan         |         nan          |         nan          |        nan         |        nan         |         nan          |         nan          |        nan         |        nan         |         nan          |         nan          |        nan         |        nan         |         nan          |         nan          |
|   140    |     A      |   PBS   |      0.32274       |      0.41839       |       0.33192        |       0.41451        |      0.34312       |      0.42299       |       0.31342        |       0.39410        |      0.32132       |      0.41452       |       0.30370        |       0.39415        |      0.33143       |      0.46540       |       0.33340        |       0.42261        |      0.34969       |      0.40503       |       0.37079        |       0.40362        |      0.34992       |      0.38836       |       0.39418        |       0.44783        |
|   141    |     T      |   PBS   |        nan         |        nan         |         nan          |         nan          |        nan         |        nan         |         nan          |         nan          |        nan         |        nan         |         nan          |         nan          |        nan         |        nan         |         nan          |         nan          |        nan         |        nan         |         nan          |         nan          |        nan         |        nan         |         nan          |         nan          |
|   142    |     C      |   PBS   |      0.07823       |      0.07556       |       0.07212        |       0.07630        |      0.07678       |      0.07156       |       0.07325        |       0.07491        |      0.06974       |      0.07838       |       0.06189        |       0.07664        |      0.06890       |      0.07873       |       0.07498        |       0.06752        |      0.05919       |      0.08005       |       0.06028        |       0.08139        |      0.06559       |      0.07535       |       0.05838        |       0.07767        |
|   143    |     C      |   PBS   |      0.04031       |      0.04200       |       0.04244        |       0.04173        |      0.04683       |      0.03549       |       0.03395        |       0.04678        |      0.02872       |      0.03067       |       0.03121        |       0.03264        |      0.03292       |      0.02774       |       0.04054        |       0.03331        |      0.03002       |      0.02333       |       0.03076        |       0.02832        |      0.03220       |      0.02143       |       0.04579        |       0.02815        |
|   144    |     C      |   PBS   |      0.04031       |      0.04200       |       0.04244        |       0.04173        |      0.04683       |      0.03549       |       0.03395        |       0.04678        |      0.02872       |      0.03067       |       0.03121        |       0.03264        |      0.03292       |      0.02774       |       0.04054        |       0.03331        |      0.03002       |      0.02333       |       0.03076        |       0.02832        |      0.03220       |      0.02143       |       0.04579        |       0.02815        |
|   145    |     T      |   PBS   |        nan         |        nan         |         nan          |         nan          |        nan         |        nan         |         nan          |         nan          |        nan         |        nan         |         nan          |         nan          |        nan         |        nan         |         nan          |         nan          |        nan         |        nan         |         nan          |         nan          |        nan         |        nan         |         nan          |         nan          |
|   146    |     C      |   PBS   |      0.12268       |      0.12810       |       0.11483        |       0.11860        |      0.12284       |      0.11260       |       0.10559        |       0.12620        |      0.11562       |      0.12312       |       0.09171        |       0.12527        |      0.11745       |      0.13496       |       0.11696        |       0.11821        |      0.10779       |      0.13103       |       0.10017        |       0.12863        |      0.11779       |      0.12113       |       0.10177        |       0.11662        |
|   147    |     A      |   PBS   |      0.45975       |      0.45041       |       0.44981        |       0.42898        |      0.44743       |      0.44134       |       0.44395        |       0.41508        |      0.42384       |      0.45102       |       0.44431        |       0.43552        |      0.42385       |      0.44315       |       0.46017        |       0.42618        |      0.41862       |      0.44013       |       0.36127        |       0.41478        |      0.40571       |      0.40556       |       0.37944        |       0.40275        |
|   148    |     G      |   PBS   |        nan         |        nan         |         nan          |         nan          |        nan         |        nan         |         nan          |         nan          |        nan         |        nan         |         nan          |         nan          |        nan         |        nan         |         nan          |         nan          |        nan         |        nan         |         nan          |         nan          |        nan         |        nan         |         nan          |         nan          |
|   149    |     A      |   PBS   |      0.07149       |      0.10682       |       0.06807        |       0.09394        |      0.08524       |      0.12486       |       0.07239        |       0.10640        |      0.06920       |      0.10747       |       0.06697        |       0.10372        |      0.08022       |      0.15123       |       0.06987        |       0.11684        |      0.06246       |      0.07855       |       0.06596        |       0.06822        |      0.06960       |      0.07701       |       0.07018        |       0.08863        |
|   150    |     C      |   PBS   |      0.04031       |      0.06663       |       0.04244        |       0.06854        |      0.05220       |      0.08079       |       0.04420        |       0.07195        |      0.04117       |      0.06628       |       0.03894        |       0.07027        |      0.04551       |      0.08534       |       0.04054        |       0.07854        |      0.03821       |      0.05440       |       0.04075        |       0.05045        |      0.04205       |      0.04982       |       0.04596        |       0.06636        |
|   151    |     C      |   PBS   |      0.74006       |      0.79365       |       0.75645        |       0.91271        |      0.79896       |      0.76702       |       0.73199        |       0.84443        |      0.71323       |      0.76864       |       0.64806        |       0.82045        |      0.73510       |      0.79641       |       0.69820        |       0.78815        |      0.68431       |      0.86114       |       0.80009        |       0.83951        |      0.72205       |      0.80413       |       0.88687        |       0.85363        |
|   152    |     C      |   PBS   |      0.88628       |      0.84977       |       0.88522        |       0.91694        |      0.88391       |      0.81824       |       0.90723        |       0.86484        |      0.81690       |      0.84761       |       0.82357        |       0.87148        |      0.82082       |      0.80165       |       0.87411        |       0.81309        |      0.76376       |      0.89017       |       0.79158        |       0.84656        |      0.77328       |      0.84927       |       0.84400        |       0.84686        |
|   153    |     T      |   PBS   |        nan         |        nan         |         nan          |         nan          |        nan         |        nan         |         nan          |         nan          |        nan         |        nan         |         nan          |         nan          |        nan         |        nan         |         nan          |         nan          |        nan         |        nan         |         nan          |         nan          |        nan         |        nan         |         nan          |         nan          |
|   154    |     T      |   PBS   |        nan         |        nan         |         nan          |         nan          |        nan         |        nan         |         nan          |         nan          |        nan         |        nan         |         nan          |         nan          |        nan         |        nan         |         nan          |         nan          |        nan         |        nan         |         nan          |         nan          |        nan         |        nan         |         nan          |         nan          |
|   155    |     T      |   PBS   |        nan         |        nan         |         nan          |         nan          |        nan         |        nan         |         nan          |         nan          |        nan         |        nan         |         nan          |         nan          |        nan         |        nan         |         nan          |         nan          |        nan         |        nan         |         nan          |         nan          |        nan         |        nan         |         nan          |         nan          |
|   156    |     T      |   PBS   |        nan         |        nan         |         nan          |         nan          |        nan         |        nan         |         nan          |         nan          |        nan         |        nan         |         nan          |         nan          |        nan         |        nan         |         nan          |         nan          |        nan         |        nan         |         nan          |         nan          |        nan         |        nan         |         nan          |         nan          |
|   157    |     A      |   PBS   |      0.99485       |      0.92864       |       0.97186        |       0.95445        |      0.96848       |      0.89950       |       1.04538        |       0.90662        |      0.90736       |      0.91768       |       0.93347        |       0.98103        |      0.89824       |      0.85119       |       0.95789        |       0.88834        |      0.90950       |      0.96879       |       0.86986        |       0.96598        |      0.87552       |      0.88702       |       0.89375        |       0.95804        |
|   158    |     G      |   PBS   |        nan         |        nan         |         nan          |         nan          |        nan         |        nan         |         nan          |         nan          |        nan         |        nan         |         nan          |         nan          |        nan         |        nan         |         nan          |         nan          |        nan         |        nan         |         nan          |         nan          |        nan         |        nan         |         nan          |         nan          |
|   159    |     T      |   PBS   |        nan         |        nan         |         nan          |         nan          |        nan         |        nan         |         nan          |         nan          |        nan         |        nan         |         nan          |         nan          |        nan         |        nan         |         nan          |         nan          |        nan         |        nan         |         nan          |         nan          |        nan         |        nan         |         nan          |         nan          |
|   160    |     C      |   PBS   |      0.05203       |      0.05354       |       0.04609        |       0.05521        |      0.05094       |      0.03883       |       0.03395        |       0.04678        |      0.05317       |      0.05463       |       0.04164        |       0.05147        |      0.05227       |      0.05354       |       0.04809        |       0.04204        |      0.07076       |      0.05785       |       0.08069        |       0.08392        |      0.06348       |      0.04814       |       0.08547        |       0.09642        |
|   161    |     A      |   PBS   |      0.48067       |      0.49384       |       0.46685        |       0.49321        |      0.48607       |      0.48287       |       0.45367        |       0.47558        |      0.43726       |      0.49488       |       0.45070        |       0.49609        |      0.46350       |      0.48247       |       0.47576        |       0.45379        |      0.46012       |      0.51152       |       0.44383        |       0.51263        |      0.44029       |      0.44429       |       0.46904        |       0.51098        |
|   162    |     G      |   PBS   |        nan         |        nan         |         nan          |         nan          |        nan         |        nan         |         nan          |         nan          |        nan         |        nan         |         nan          |         nan          |        nan         |        nan         |         nan          |         nan          |        nan         |        nan         |         nan          |         nan          |        nan         |        nan         |         nan          |         nan          |
|   163    |     T      |   PBS   |        nan         |        nan         |         nan          |         nan          |        nan         |        nan         |         nan          |         nan          |        nan         |        nan         |         nan          |         nan          |        nan         |        nan         |         nan          |         nan          |        nan         |        nan         |         nan          |         nan          |        nan         |        nan         |         nan          |         nan          |
|   164    |     G      |   PBS   |        nan         |        nan         |         nan          |         nan          |        nan         |        nan         |         nan          |         nan          |        nan         |        nan         |         nan          |         nan          |        nan         |        nan         |         nan          |         nan          |        nan         |        nan         |         nan          |         nan          |        nan         |        nan         |         nan          |         nan          |
|   165    |     T      |   PBS   |        nan         |        nan         |         nan          |         nan          |        nan         |        nan         |         nan          |         nan          |        nan         |        nan         |         nan          |         nan          |        nan         |        nan         |         nan          |         nan          |        nan         |        nan         |         nan          |         nan          |        nan         |        nan         |         nan          |         nan          |
|   166    |     G      |   PBS   |        nan         |        nan         |         nan          |         nan          |        nan         |        nan         |         nan          |         nan          |        nan         |        nan         |         nan          |         nan          |        nan         |        nan         |         nan          |         nan          |        nan         |        nan         |         nan          |         nan          |        nan         |        nan         |         nan          |         nan          |
|   167    |     G      |   PBS   |        nan         |        nan         |         nan          |         nan          |        nan         |        nan         |         nan          |         nan          |        nan         |        nan         |         nan          |         nan          |        nan         |        nan         |         nan          |         nan          |        nan         |        nan         |         nan          |         nan          |        nan         |        nan         |         nan          |         nan          |
|   168    |     A      |   PBS   |      0.42762       |      0.44450       |       0.44293        |       0.47278        |      0.45438       |      0.45664       |       0.43104        |       0.43628        |      0.43421       |      0.47261       |       0.41354        |       0.42142        |      0.44468       |      0.46247       |       0.47379        |       0.45386        |      0.43189       |      0.48638       |       0.44911        |       0.46811        |      0.42957       |      0.47847       |       0.49888        |       0.48723        |
|   169    |     A      |   PBS   |      0.67072       |      0.72453       |       0.69533        |       0.71844        |      0.70497       |      0.71253       |       0.71527        |       0.67502        |      0.67243       |      0.73484       |       0.65162        |       0.66384        |      0.68432       |      0.72192       |       0.75059        |       0.70065        |      0.68286       |      0.76366       |       0.69551        |       0.72139        |      0.67909       |      0.74649       |       0.77870        |       0.74565        |
|   170    |     A      |   PBS   |      0.56291       |      0.55788       |       0.54341        |       0.56393        |      0.52639       |      0.52964       |       0.55044        |       0.54957        |      0.48411       |      0.51755       |       0.51514        |       0.60673        |      0.49825       |      0.51964       |       0.48956        |       0.53093        |      0.47062       |      0.53100       |       0.47316        |       0.56758        |      0.48125       |      0.50139       |       0.49031        |       0.55213        |
|   171    |     A      |   PBS   |      0.49337       |      0.46975       |       0.46847        |       0.47841        |      0.46110       |      0.44287       |       0.46323        |       0.47814        |      0.44822       |      0.44591       |       0.44367        |       0.52152        |      0.43241       |      0.41636       |       0.47403        |       0.45430        |      0.41047       |      0.44423       |       0.40553        |       0.47043        |      0.38874       |      0.41156       |       0.40345        |       0.45896        |
|   172    |     T      |   PBS   |        nan         |        nan         |         nan          |         nan          |        nan         |        nan         |         nan          |         nan          |        nan         |        nan         |         nan          |         nan          |        nan         |        nan         |         nan          |         nan          |        nan         |        nan         |         nan          |         nan          |        nan         |        nan         |         nan          |         nan          |
|   173    |     C      |   PBS   |      0.04031       |      0.04200       |       0.04244        |       0.04173        |      0.04683       |      0.03549       |       0.03395        |       0.04678        |      0.02872       |      0.03067       |       0.03121        |       0.03264        |      0.03292       |      0.02774       |       0.04054        |       0.03331        |      0.03002       |      0.02333       |       0.03076        |       0.02832        |      0.03220       |      0.02143       |       0.04579        |       0.02815        |
|   174    |     T      |   PBS   |        nan         |        nan         |         nan          |         nan          |        nan         |        nan         |         nan          |         nan          |        nan         |        nan         |         nan          |         nan          |        nan         |        nan         |         nan          |         nan          |        nan         |        nan         |         nan          |         nan          |        nan         |        nan         |         nan          |         nan          |
|   175    |     C      |   PBS   |      0.04031       |      0.04200       |       0.04244        |       0.04173        |      0.04683       |      0.03549       |       0.03395        |       0.04678        |      0.02872       |      0.03067       |       0.03121        |       0.03264        |      0.03292       |      0.02774       |       0.04054        |       0.03331        |      0.03002       |      0.02333       |       0.03076        |       0.02832        |      0.03220       |      0.02143       |       0.04579        |       0.02815        |
|   176    |     T      |   PBS   |        nan         |        nan         |         nan          |         nan          |        nan         |        nan         |         nan          |         nan          |        nan         |        nan         |         nan          |         nan          |        nan         |        nan         |         nan          |         nan          |        nan         |        nan         |         nan          |         nan          |        nan         |        nan         |         nan          |         nan          |
|   177    |     A      |   PBS   |      0.24489       |      0.24567       |       0.23314        |       0.20556        |      0.24464       |      0.23826       |       0.21305        |       0.20979        |      0.24329       |      0.23549       |       0.25098        |       0.23869        |      0.26414       |      0.25462       |       0.24747        |       0.24200        |      0.26395       |      0.22141       |       0.23490        |       0.23095        |      0.27228       |      0.18927       |       0.26976        |       0.24288        |
|   178    |     G      |   PBS   |        nan         |        nan         |         nan          |         nan          |        nan         |        nan         |         nan          |         nan          |        nan         |        nan         |         nan          |         nan          |        nan         |        nan         |         nan          |         nan          |        nan         |        nan         |         nan          |         nan          |        nan         |        nan         |         nan          |         nan          |
|   179    |     C      |   PBS   |      0.83474       |      0.75715       |       0.81780        |       0.81104        |      0.77231       |      0.71811       |       0.67953        |       0.73828        |      0.84031       |      0.80949       |       0.77589        |       0.82286        |      0.81005       |      0.80203       |       0.84024        |       0.78056        |      0.95208       |      0.96318       |       0.95336        |       0.93938        |      0.95782       |      0.98752       |       1.00485        |       0.95052        |
|   180    |     A      |   PBS   |      0.60732       |      0.53947       |       0.57631        |       0.55989        |      0.55645       |      0.51992       |       0.50079        |       0.54778        |      0.60664       |      0.56436       |       0.57802        |       0.59797        |      0.58384       |      0.55052       |       0.59766        |       0.56485        |      0.67013       |      0.64228       |       0.62923        |       0.68678        |      0.64703       |      0.62559       |       0.67015        |       0.65700        |
|   181    |     G      |   PBS   |        nan         |        nan         |         nan          |         nan          |        nan         |        nan         |         nan          |         nan          |        nan         |        nan         |         nan          |         nan          |        nan         |        nan         |         nan          |         nan          |        nan         |        nan         |         nan          |         nan          |        nan         |        nan         |         nan          |         nan          |
|   182    |     T      |   PBS   |        nan         |        nan         |         nan          |         nan          |        nan         |        nan         |         nan          |         nan          |        nan         |        nan         |         nan          |         nan          |        nan         |        nan         |         nan          |         nan          |        nan         |        nan         |         nan          |         nan          |        nan         |        nan         |         nan          |         nan          |
|   183    |     G      |   PBS   |        nan         |        nan         |         nan          |         nan          |        nan         |        nan         |         nan          |         nan          |        nan         |        nan         |         nan          |         nan          |        nan         |        nan         |         nan          |         nan          |        nan         |        nan         |         nan          |         nan          |        nan         |        nan         |         nan          |         nan          |
|   184    |     G      |   PBS   |        nan         |        nan         |         nan          |         nan          |        nan         |        nan         |         nan          |         nan          |        nan         |        nan         |         nan          |         nan          |        nan         |        nan         |         nan          |         nan          |        nan         |        nan         |         nan          |         nan          |        nan         |        nan         |         nan          |         nan          |
|   185    |     C      |   PBS   |      0.45230       |      0.43079       |       0.46588        |       0.43857        |      0.44676       |      0.42407       |       0.37402        |       0.41121        |      0.44692       |      0.44152       |       0.40913        |       0.41988        |      0.44370       |      0.43799       |       0.46579        |       0.41283        |      0.50822       |      0.51590       |       0.49818        |       0.49688        |      0.53372       |      0.49848       |       0.53417        |       0.49377        |
|   186    |     G      |   PBS   |        nan         |        nan         |         nan          |         nan          |        nan         |        nan         |         nan          |         nan          |        nan         |        nan         |         nan          |         nan          |        nan         |        nan         |         nan          |         nan          |        nan         |        nan         |         nan          |         nan          |        nan         |        nan         |         nan          |         nan          |
|   187    |     C      |   PBS   |      0.04031       |      0.04200       |       0.04244        |       0.04173        |      0.04683       |      0.03549       |       0.03550        |       0.04678        |      0.02872       |      0.03067       |       0.03121        |       0.03264        |      0.03292       |      0.02774       |       0.04054        |       0.03331        |      0.03002       |      0.02333       |       0.03076        |       0.02832        |      0.03220       |      0.02143       |       0.04579        |       0.02815        |
|   188    |     C      |   PBS   |      0.08643       |      0.07320       |       0.08243        |       0.07448        |      0.09319       |      0.07676       |       0.12177        |       0.08837        |      0.06084       |      0.06105       |       0.06840        |       0.05543        |      0.06745       |      0.06471       |       0.08285        |       0.06030        |      0.04852       |      0.05538       |       0.05495        |       0.05863        |      0.05104       |      0.05459       |       0.06173        |       0.05800        |
|   189    |     C      |   PBS   |      0.13763       |      0.11319       |       0.14055        |       0.11225        |      0.15076       |      0.11104       |       0.19677        |       0.13256        |      0.09698       |      0.09012       |       0.10100        |       0.08626        |      0.10487       |      0.08199       |       0.12760        |       0.08363        |      0.06787       |      0.07956       |       0.07349        |       0.08561        |      0.06953       |      0.06780       |       0.08656        |       0.07343        |
|   190    |     G      |   PBS   |        nan         |        nan         |         nan          |         nan          |        nan         |        nan         |         nan          |         nan          |        nan         |        nan         |         nan          |         nan          |        nan         |        nan         |         nan          |         nan          |        nan         |        nan         |         nan          |         nan          |        nan         |        nan         |         nan          |         nan          |
|   191    |     A      |   PBS   |      0.41909       |      0.40727       |       0.39682        |       0.40588        |      0.38806       |      0.39216       |       0.36062        |       0.38357        |      0.39010       |      0.40146       |       0.40761        |       0.46831        |      0.38999       |      0.38973       |       0.39240        |       0.39883        |      0.38086       |      0.41362       |       0.35129        |       0.41297        |      0.37706       |      0.38054       |       0.37772        |       0.41349        |
|   192    |     A      |   PBS   |      0.72960       |      0.80529       |       0.72248        |       0.79812        |      0.72663       |      0.77485       |       0.65195        |       0.74185        |      0.72497       |      0.81448       |       0.68130        |       0.79490        |      0.74667       |      0.83869       |       0.75426        |       0.79451        |      0.79189       |      0.86971       |       0.81464        |       0.83509        |      0.82354       |      0.85668       |       0.86775        |       0.86299        |
|   193    |     C      |   PBS   |      0.76440       |      0.81635       |       0.76933        |       0.80439        |      0.76890       |      0.80928       |       0.69823        |       0.77100        |      0.79118       |      0.85227       |       0.73192        |       0.82907        |      0.78832       |      0.84747       |       0.80793        |       0.80833        |      0.89871       |      0.94872       |       0.87241        |       0.91400        |      0.91287       |      0.90576       |       0.93385        |       0.94718        |
|   194    |     A      |   PBS   |      0.88444       |      0.99556       |       0.85075        |       1.01381        |      0.90719       |      1.01534       |       0.81752        |       0.95804        |      0.89192       |      1.04574       |       0.84183        |       1.00563        |      0.89470       |      1.08298       |       0.92978        |       1.02139        |      0.97430       |      1.14410       |       1.00591        |       1.09696        |      1.01301       |      1.12710       |       1.13700        |       1.17623        |
|   195    |     G      |   PBS   |        nan         |        nan         |         nan          |         nan          |        nan         |        nan         |         nan          |         nan          |        nan         |        nan         |         nan          |         nan          |        nan         |        nan         |         nan          |         nan          |        nan         |        nan         |         nan          |         nan          |        nan         |        nan         |         nan          |         nan          |
|   196    |     G      |   PBS   |        nan         |        nan         |         nan          |         nan          |        nan         |        nan         |         nan          |         nan          |        nan         |        nan         |         nan          |         nan          |        nan         |        nan         |         nan          |         nan          |        nan         |        nan         |         nan          |         nan          |        nan         |        nan         |         nan          |         nan          |
|   197    |     G      |   PBS   |        nan         |        nan         |         nan          |         nan          |        nan         |        nan         |         nan          |         nan          |        nan         |        nan         |         nan          |         nan          |        nan         |        nan         |         nan          |         nan          |        nan         |        nan         |         nan          |         nan          |        nan         |        nan         |         nan          |         nan          |
|   198    |     A      |   PBS   |      0.61837       |      0.58643       |       0.61110        |       0.59989        |      0.61594       |      0.60831       |       0.62961        |       0.58429        |      0.54123       |      0.57648       |       0.55554        |       0.59503        |      0.55551       |      0.58234       |       0.59151        |       0.57114        |      0.52137       |      0.57610       |       0.51982        |       0.58412        |      0.50501       |      0.52986       |       0.52793        |       0.60682        |
|   199    |     C      |   PBS   |      0.51011       |      0.47753       |       0.52950        |       0.48969        |      0.51376       |      0.45534       |       0.51462        |       0.46694        |      0.45438       |      0.44231       |       0.44955        |       0.43154        |      0.45422       |      0.45220       |       0.49813        |       0.40321        |      0.44364       |      0.45870       |       0.44594        |       0.44754        |      0.43757       |      0.43336       |       0.49847        |       0.43958        |
|   200    |     T      |   PBS   |        nan         |        nan         |         nan          |         nan          |        nan         |        nan         |         nan          |         nan          |        nan         |        nan         |         nan          |         nan          |        nan         |        nan         |         nan          |         nan          |        nan         |        nan         |         nan          |         nan          |        nan         |        nan         |         nan          |         nan          |
|   201    |     T      |   PBS   |        nan         |        nan         |         nan          |         nan          |        nan         |        nan         |         nan          |         nan          |        nan         |        nan         |         nan          |         nan          |        nan         |        nan         |         nan          |         nan          |        nan         |        nan         |         nan          |         nan          |        nan         |        nan         |         nan          |         nan          |
|   202    |     G      |   PBS   |        nan         |        nan         |         nan          |         nan          |        nan         |        nan         |         nan          |         nan          |        nan         |        nan         |         nan          |         nan          |        nan         |        nan         |         nan          |         nan          |        nan         |        nan         |         nan          |         nan          |        nan         |        nan         |         nan          |         nan          |
|   203    |     A      |   PBS   |      0.53094       |      0.51245       |       0.52162        |       0.51661        |      0.51154       |      0.50480       |       0.52397        |       0.48719        |      0.46607       |      0.49878       |       0.51066        |       0.53383        |      0.46731       |      0.47922       |       0.49788        |       0.48568        |      0.46863       |      0.52232       |       0.45911        |       0.52072        |      0.47121       |      0.49116       |       0.47405        |       0.51459        |
|   204    |     A      |   PBS   |      0.74789       |      0.69485       |       0.73629        |       0.69749        |      0.70558       |      0.69613       |       0.73072        |       0.67513        |      0.67701       |      0.69784       |       0.72855        |       0.73259        |      0.69623       |      0.67862       |       0.71674        |       0.68991        |      0.68801       |      0.70386       |       0.64349        |       0.70898        |      0.65665       |      0.65368       |       0.62313        |       0.71193        |
|   205    |     A      |   PBS   |      0.38380       |      0.31660       |       0.35868        |       0.31328        |      0.35488       |      0.32170       |       0.33862        |       0.32352        |      0.33146       |      0.33695       |       0.39821        |       0.39024        |      0.33250       |      0.27786       |       0.34785        |       0.33966        |      0.35342       |      0.31381       |       0.26379        |       0.33196        |      0.29303       |      0.26801       |       0.24281        |       0.31948        |
|   206    |     G      |   PBS   |        nan         |        nan         |         nan          |         nan          |        nan         |        nan         |         nan          |         nan          |        nan         |        nan         |         nan          |         nan          |        nan         |        nan         |         nan          |         nan          |        nan         |        nan         |         nan          |         nan          |        nan         |        nan         |         nan          |         nan          |
|   207    |     C      |   PBS   |      0.63245       |      0.47406       |       0.63382        |       0.47422        |      0.61960       |      0.48493       |       0.68756        |       0.50828        |      0.56078       |      0.44925       |       0.56161        |       0.42144        |      0.54928       |      0.46501       |       0.63201        |       0.42089        |      0.48088       |      0.43723       |       0.49747        |       0.43964        |      0.45776       |      0.43589       |       0.50445        |       0.45388        |
|   208    |     G      |   PBS   |        nan         |        nan         |         nan          |         nan          |        nan         |        nan         |         nan          |         nan          |        nan         |        nan         |         nan          |         nan          |        nan         |        nan         |         nan          |         nan          |        nan         |        nan         |         nan          |         nan          |        nan         |        nan         |         nan          |         nan          |
|   209    |     A      |   PBS   |      0.42575       |      0.48112       |       0.43019        |       0.45666        |      0.42888       |      0.46341       |       0.45641        |       0.45747        |      0.38355       |      0.44788       |       0.39493        |       0.49265        |      0.38354       |      0.45747       |       0.39969        |       0.43454        |      0.37686       |      0.46270       |       0.36760        |       0.46650        |      0.37614       |      0.41613       |       0.41203        |       0.45574        |
|   210    |     A      |   PBS   |      0.50574       |      0.59383       |       0.49034        |       0.55613        |      0.50480       |      0.56892       |       0.50582        |       0.55197        |      0.45155       |      0.57205       |       0.47618        |       0.64042        |      0.46055       |      0.54549       |       0.49804        |       0.53874        |      0.43885       |      0.56329       |       0.38718        |       0.55177        |      0.43401       |      0.45915       |       0.42519        |       0.53225        |
|   211    |     A      |   PBS   |      0.51277       |      0.40976       |       0.49841        |       0.40780        |      0.46678       |      0.38776       |       0.44465        |       0.39225        |      0.48607       |      0.42647       |       0.51134        |       0.42794        |      0.46405       |      0.40057       |       0.52702        |       0.37864        |      0.48373       |      0.42283       |       0.43308        |       0.43127        |      0.44707       |      0.41004       |       0.45466        |       0.41404        |
|   212    |     G      |   PBS   |        nan         |        nan         |         nan          |         nan          |        nan         |        nan         |         nan          |         nan          |        nan         |        nan         |         nan          |         nan          |        nan         |        nan         |         nan          |         nan          |        nan         |        nan         |         nan          |         nan          |        nan         |        nan         |         nan          |         nan          |
|   213    |     T      |   PBS   |        nan         |        nan         |         nan          |         nan          |        nan         |        nan         |         nan          |         nan          |        nan         |        nan         |         nan          |         nan          |        nan         |        nan         |         nan          |         nan          |        nan         |        nan         |         nan          |         nan          |        nan         |        nan         |         nan          |         nan          |
|   214    |     A      |   PBS   |      0.31222       |      0.25871       |       0.30550        |       0.26740        |      0.30308       |      0.25732       |       0.30757        |       0.26802        |      0.28492       |      0.24511       |       0.30194        |       0.29107        |      0.27805       |      0.23668       |       0.28738        |       0.26285        |      0.27488       |      0.26173       |       0.27889        |       0.28422        |      0.27430       |      0.25112       |       0.28621        |       0.28063        |
|   215    |     A      |   PBS   |      0.70102       |      0.51569       |       0.68932        |       0.54143        |      0.65158       |      0.51118       |       0.69522        |       0.55225        |      0.62918       |      0.50338       |       0.67484        |       0.57942        |      0.61576       |      0.48269       |       0.63610        |       0.51423        |      0.60572       |      0.51826       |       0.58305        |       0.55902        |      0.60351       |      0.49051       |       0.59272        |       0.55329        |
|   216    |     A      |   PBS   |      0.70486       |      0.52211       |       0.69836        |       0.55678        |      0.62916       |      0.49346       |       0.58789        |       0.49062        |      0.73779       |      0.56505       |       0.77664        |       0.60108        |      0.67407       |      0.53167       |       0.70243        |       0.55026        |      0.75959       |      0.60748       |       0.69506        |       0.64339        |      0.71103       |      0.61442       |       0.69336        |       0.63799        |
|   217    |     G      | antiPAS |        nan         |        nan         |         nan          |         nan          |        nan         |        nan         |         nan          |         nan          |        nan         |        nan         |         nan          |         nan          |        nan         |        nan         |         nan          |         nan          |        nan         |        nan         |         nan          |         nan          |        nan         |        nan         |         nan          |         nan          |
|   218    |     C      | antiPAS |      0.05916       |      0.04200       |       0.05491        |       0.04173        |      0.04683       |      0.03549       |       0.03395        |       0.04678        |      0.07219       |      0.03475       |       0.07583        |       0.03264        |      0.06385       |      0.02774       |       0.06201        |       0.03331        |      0.04673       |      0.02333       |       0.04088        |       0.02832        |      0.03969       |      0.02143       |       0.04815        |       0.02815        |
|   219    |     C      | antiPAS |      0.05450       |      0.04200       |       0.05245        |       0.04173        |      0.04683       |      0.03549       |       0.03395        |       0.04678        |      0.06536       |      0.05104       |       0.06919        |       0.04169        |      0.06386       |      0.03839       |       0.06094        |       0.03331        |      0.05097       |      0.03299       |       0.04331        |       0.03172        |      0.03919       |      0.02143       |       0.04994        |       0.02815        |
|   220    |     A      | antiPAS |      0.22011       |      0.34922       |       0.20931        |       0.33511        |      0.24163       |      0.32209       |       0.20186        |       0.29902        |      0.21000       |      0.34555       |       0.24460        |       0.37148        |      0.22615       |      0.33294       |       0.22616        |       0.32503        |      0.20015       |      0.32591       |       0.17559        |       0.30583        |      0.17799       |      0.24132       |       0.17690        |       0.30447        |
|   221    |     G      | antiPAS |        nan         |        nan         |         nan          |         nan          |        nan         |        nan         |         nan          |         nan          |        nan         |        nan         |         nan          |         nan          |        nan         |        nan         |         nan          |         nan          |        nan         |        nan         |         nan          |         nan          |        nan         |        nan         |         nan          |         nan          |
|   222    |     A      | antiPAS |      0.29863       |      0.27623       |       0.27844        |       0.25513        |      0.27082       |      0.26057       |       0.26833        |       0.25215        |      0.30556       |      0.28751       |       0.33863        |       0.28842        |      0.28869       |      0.27474       |       0.30951        |       0.26094        |      0.24872       |      0.24344       |       0.23336        |       0.25091        |      0.20709       |      0.21317       |       0.19546        |       0.23875        |
|   223    |     G      | antiPAS |        nan         |        nan         |         nan          |         nan          |        nan         |        nan         |         nan          |         nan          |        nan         |        nan         |         nan          |         nan          |        nan         |        nan         |         nan          |         nan          |        nan         |        nan         |         nan          |         nan          |        nan         |        nan         |         nan          |         nan          |
|   224    |     G      |         |        nan         |        nan         |         nan          |         nan          |        nan         |        nan         |         nan          |         nan          |        nan         |        nan         |         nan          |         nan          |        nan         |        nan         |         nan          |         nan          |        nan         |        nan         |         nan          |         nan          |        nan         |        nan         |         nan          |         nan          |
|   225    |     A      |         |      0.82462       |      0.78305       |       0.83298        |       0.80339        |      0.77515       |      0.71074       |       0.74750        |       0.69343        |      0.83205       |      0.81678       |       0.86244        |       0.84117        |      0.82588       |      0.76324       |       0.85297        |       0.75897        |      0.82096       |      0.80596       |       0.79363        |       0.79510        |      0.79356       |      0.73995       |       0.82224        |       0.80113        |
|   226    |     G      |         |        nan         |        nan         |         nan          |         nan          |        nan         |        nan         |         nan          |         nan          |        nan         |        nan         |         nan          |         nan          |        nan         |        nan         |         nan          |         nan          |        nan         |        nan         |         nan          |         nan          |        nan         |        nan         |         nan          |         nan          |
|   227    |     A      |    CU   |      0.21651       |      0.24793       |       0.24116        |       0.29672        |      0.29654       |      0.26585       |       0.33828        |       0.32373        |      0.19816       |      0.26132       |       0.19449        |       0.28361        |      0.23288       |      0.27409       |       0.21972        |       0.29783        |      0.23836       |      0.32529       |       0.28094        |       0.34971        |      0.25218       |      0.31184       |       0.26042        |       0.34287        |
|   228    |     T      |    CU   |        nan         |        nan         |         nan          |         nan          |        nan         |        nan         |         nan          |         nan          |        nan         |        nan         |         nan          |         nan          |        nan         |        nan         |         nan          |         nan          |        nan         |        nan         |         nan          |         nan          |        nan         |        nan         |         nan          |         nan          |
|   229    |     C      |    CU   |      0.14644       |      0.21046       |       0.14455        |       0.24229        |      0.15092       |      0.22031       |       0.11279        |       0.20920        |      0.15650       |      0.24950       |       0.14392        |       0.26953        |      0.14868       |      0.26313       |       0.14111        |       0.26605        |      0.17338       |      0.32735       |       0.16915        |       0.34010        |      0.15859       |      0.35056       |       0.13191        |       0.35230        |
|   230    |     T      |    CU   |        nan         |        nan         |         nan          |         nan          |        nan         |        nan         |         nan          |         nan          |        nan         |        nan         |         nan          |         nan          |        nan         |        nan         |         nan          |         nan          |        nan         |        nan         |         nan          |         nan          |        nan         |        nan         |         nan          |         nan          |
|   231    |     C      |    CU   |      0.12235       |      0.14448       |       0.11456        |       0.14664        |      0.11741       |      0.16281       |       0.09260        |       0.14213        |      0.12276       |      0.14359       |       0.12794        |       0.17116        |      0.12263       |      0.16997       |       0.11837        |       0.17881        |      0.14092       |      0.20566       |       0.14077        |       0.20302        |      0.14238       |      0.21918       |       0.14393        |       0.22635        |
|   232    |     T      |    CU   |        nan         |        nan         |         nan          |         nan          |        nan         |        nan         |         nan          |         nan          |        nan         |        nan         |         nan          |         nan          |        nan         |        nan         |         nan          |         nan          |        nan         |        nan         |         nan          |         nan          |        nan         |        nan         |         nan          |         nan          |
|   233    |     C      |    CU   |      0.14551       |      0.25512       |       0.14647        |       0.26925        |      0.18498       |      0.29224       |       0.16653        |       0.25761        |      0.13984       |      0.27393       |       0.13767        |       0.27045        |      0.16604       |      0.29874       |       0.16872        |       0.29958        |      0.18192       |      0.33656       |       0.18165        |       0.33323        |      0.18379       |      0.36554       |       0.18830        |       0.36340        |
|   234    |     G      |         |        nan         |        nan         |         nan          |         nan          |        nan         |        nan         |         nan          |         nan          |        nan         |        nan         |         nan          |         nan          |        nan         |        nan         |         nan          |         nan          |        nan         |        nan         |         nan          |         nan          |        nan         |        nan         |         nan          |         nan          |
|   235    |     A      |         |      0.78742       |      0.71043       |       0.78143        |       0.69313        |      0.76017       |      0.66903       |       0.74694        |       0.61602        |      0.74079       |      0.69804       |       0.75377        |       0.69510        |      0.73692       |      0.63564       |       0.76460        |       0.61515        |      0.69276       |      0.64075       |       0.68552        |       0.56627        |      0.67664       |      0.53460       |       0.66747        |       0.60912        |
|   236    |     C      |         |      0.42747       |      0.52558       |       0.40742        |       0.51251        |      0.46778       |      0.57076       |       0.41883        |       0.47135        |      0.41120       |      0.53307       |       0.38787        |       0.48971        |      0.43045       |      0.53118       |       0.47907        |       0.47588        |      0.42105       |      0.53595       |       0.42051        |       0.44248        |      0.45405       |      0.47381       |       0.46178        |       0.51242        |
|   237    |     G      |         |        nan         |        nan         |         nan          |         nan          |        nan         |        nan         |         nan          |         nan          |        nan         |        nan         |         nan          |         nan          |        nan         |        nan         |         nan          |         nan          |        nan         |        nan         |         nan          |         nan          |        nan         |        nan         |         nan          |         nan          |
|   238    |     C      |         |      0.45566       |      0.69133       |       0.43382        |       0.71439        |      0.51072       |      0.72484       |       0.46620        |       0.65196        |      0.44507       |      0.73537       |       0.40711        |       0.69487        |      0.47372       |      0.73550       |       0.50386        |       0.72484        |      0.46428       |      0.80493       |       0.48536        |       0.77652        |      0.48324       |      0.84551       |       0.51378        |       0.85433        |
|   239    |     A      |         |      0.76526       |      0.58286       |       0.73872        |       0.58882        |      0.72058       |      0.56655       |       0.71108        |       0.56569        |      0.72302       |      0.61237       |       0.74849        |       0.63187        |      0.71490       |      0.55234       |       0.77503        |       0.57126        |      0.69843       |      0.57761       |       0.65290        |       0.59099        |      0.68423       |      0.55193       |       0.66046        |       0.58611        |
|   240    |     G      |         |        nan         |        nan         |         nan          |         nan          |        nan         |        nan         |         nan          |         nan          |        nan         |        nan         |         nan          |         nan          |        nan         |        nan         |         nan          |         nan          |        nan         |        nan         |         nan          |         nan          |        nan         |        nan         |         nan          |         nan          |
|   241    |     G      |         |        nan         |        nan         |         nan          |         nan          |        nan         |        nan         |         nan          |         nan          |        nan         |        nan         |         nan          |         nan          |        nan         |        nan         |         nan          |         nan          |        nan         |        nan         |         nan          |         nan          |        nan         |        nan         |         nan          |         nan          |
|   242    |     A      |         |      1.11098       |      0.91802       |       1.11675        |       0.93401        |      1.08597       |      0.91372       |       1.10582        |       0.89279        |      1.04770       |      0.89455       |       1.05785        |       0.91415        |      1.03924       |      0.83230       |       1.06358        |       0.83481        |      1.12206       |      0.87023       |       1.10666        |       0.76155        |      1.00268       |      0.68507       |       1.02967        |       0.80588        |
|   243    |     C      |   SL1   |      0.04031       |      0.06420       |       0.04244        |       0.06506        |      0.05750       |      0.06369       |       0.05331        |       0.06616        |      0.03094       |      0.06222       |       0.03121        |       0.05825        |      0.04239       |      0.06894       |       0.04256        |       0.05340        |      0.03002       |      0.05637       |       0.03416        |       0.05464        |      0.03220       |      0.04648       |       0.04579        |       0.05627        |
|   244    |     T      |   SL1   |        nan         |        nan         |         nan          |         nan          |        nan         |        nan         |         nan          |         nan          |        nan         |        nan         |         nan          |         nan          |        nan         |        nan         |         nan          |         nan          |        nan         |        nan         |         nan          |         nan          |        nan         |        nan         |         nan          |         nan          |
|   245    |     C      |   SL1   |      0.05804       |      0.18790       |       0.05748        |       0.20873        |      0.09284       |      0.21257       |       0.07648        |       0.22573        |      0.05350       |      0.22684       |       0.05027        |       0.24835        |      0.07108       |      0.25426       |       0.07329        |       0.26892        |      0.07387       |      0.31260       |       0.07688        |       0.36425        |      0.07885       |      0.37330       |       0.07234        |       0.34208        |
|   246    |     G      |   SL1   |        nan         |        nan         |         nan          |         nan          |        nan         |        nan         |         nan          |         nan          |        nan         |        nan         |         nan          |         nan          |        nan         |        nan         |         nan          |         nan          |        nan         |        nan         |         nan          |         nan          |        nan         |        nan         |         nan          |         nan          |
|   247    |     G      |   SL1   |        nan         |        nan         |         nan          |         nan          |        nan         |        nan         |         nan          |         nan          |        nan         |        nan         |         nan          |         nan          |        nan         |        nan         |         nan          |         nan          |        nan         |        nan         |         nan          |         nan          |        nan         |        nan         |         nan          |         nan          |
|   248    |     C      |   SL1   |      0.04031       |      0.05542       |       0.04244        |       0.05776        |      0.04683       |      0.05470       |       0.03395        |       0.06088        |      0.02872       |      0.05066       |       0.03121        |       0.05273        |      0.03292       |      0.05976       |       0.04054        |       0.05460        |      0.03002       |      0.05438       |       0.03076        |       0.06077        |      0.03220       |      0.05596       |       0.04579        |       0.05922        |
|   249    |     T      |   SL1   |        nan         |        nan         |         nan          |         nan          |        nan         |        nan         |         nan          |         nan          |        nan         |        nan         |         nan          |         nan          |        nan         |        nan         |         nan          |         nan          |        nan         |        nan         |         nan          |         nan          |        nan         |        nan         |         nan          |         nan          |
|   250    |     T      |   SL1   |        nan         |        nan         |         nan          |         nan          |        nan         |        nan         |         nan          |         nan          |        nan         |        nan         |         nan          |         nan          |        nan         |        nan         |         nan          |         nan          |        nan         |        nan         |         nan          |         nan          |        nan         |        nan         |         nan          |         nan          |
|   251    |     G      |   SL1   |        nan         |        nan         |         nan          |         nan          |        nan         |        nan         |         nan          |         nan          |        nan         |        nan         |         nan          |         nan          |        nan         |        nan         |         nan          |         nan          |        nan         |        nan         |         nan          |         nan          |        nan         |        nan         |         nan          |         nan          |
|   252    |     C      |   SL1   |      0.04430       |      0.16027       |       0.04784        |       0.20520        |      0.08271       |      0.18407       |       0.05669        |       0.20512        |      0.03936       |      0.18760       |       0.03444        |       0.19688        |      0.05856       |      0.22974       |       0.05670        |       0.22710        |      0.05252       |      0.26399       |       0.07393        |       0.30370        |      0.06362       |      0.32226       |       0.08952        |       0.32122        |
|   253    |     T      |   SL1   |        nan         |        nan         |         nan          |         nan          |        nan         |        nan         |         nan          |         nan          |        nan         |        nan         |         nan          |         nan          |        nan         |        nan         |         nan          |         nan          |        nan         |        nan         |         nan          |         nan          |        nan         |        nan         |         nan          |         nan          |
|   254    |     G      |   SL1   |        nan         |        nan         |         nan          |         nan          |        nan         |        nan         |         nan          |         nan          |        nan         |        nan         |         nan          |         nan          |        nan         |        nan         |         nan          |         nan          |        nan         |        nan         |         nan          |         nan          |        nan         |        nan         |         nan          |         nan          |
|   255    |     A      |   SL1   |      0.54678       |      0.46509       |       0.50472        |       0.48236        |      0.48772       |      0.47018       |       0.47083        |       0.46254        |      0.47232       |      0.47690       |       0.53903        |       0.58784        |      0.47881       |      0.41119       |       0.48449        |       0.49415        |      0.44612       |      0.47841       |       0.37086        |       0.48671        |      0.40614       |      0.38573       |       0.38718        |       0.47120        |
|   256    |     A      |   SL1   |      1.12746       |      0.85953       |       1.08531        |       0.87388        |      1.05494       |      0.87894       |       1.03378        |       0.80608        |      1.03264       |      0.84359       |       1.11348        |       0.87055        |      1.03466       |      0.78276       |       1.08434        |       0.82569        |      1.00857       |      0.81877       |       0.90224        |       0.72715        |      0.92800       |      0.64226       |       0.93367        |       0.77557        |
|   257    |     G      |   SL1   |        nan         |        nan         |         nan          |         nan          |        nan         |        nan         |         nan          |         nan          |        nan         |        nan         |         nan          |         nan          |        nan         |        nan         |         nan          |         nan          |        nan         |        nan         |         nan          |         nan          |        nan         |        nan         |         nan          |         nan          |
|   258    |     C      |   SL1   |      0.22442       |      0.36111       |       0.22434        |       0.35044        |      0.29599       |      0.35608       |       0.22106        |       0.31630        |      0.21624       |      0.34826       |       0.18966        |       0.33773        |      0.25723       |      0.34570       |       0.25722        |       0.30876        |      0.21329       |      0.32582       |       0.22653        |       0.27155        |      0.24471       |      0.25863       |       0.27884        |       0.31653        |
|   259    |     G      |   SL1   |        nan         |        nan         |         nan          |         nan          |        nan         |        nan         |         nan          |         nan          |        nan         |        nan         |         nan          |         nan          |        nan         |        nan         |         nan          |         nan          |        nan         |        nan         |         nan          |         nan          |        nan         |        nan         |         nan          |         nan          |
|   260    |     C      |   SL1   |      0.33981       |      0.49722       |       0.33687        |       0.49916        |      0.43835       |      0.50993       |       0.33726        |       0.43780        |      0.31961       |      0.51071       |       0.28344        |       0.49377        |      0.37876       |      0.45289       |       0.38947        |       0.42381        |      0.31226       |      0.45223       |       0.31291        |       0.37726        |      0.35630       |      0.33626       |       0.40364        |       0.41762        |
|   261    |     G      |   SL1   |        nan         |        nan         |         nan          |         nan          |        nan         |        nan         |         nan          |         nan          |        nan         |        nan         |         nan          |         nan          |        nan         |        nan         |         nan          |         nan          |        nan         |        nan         |         nan          |         nan          |        nan         |        nan         |         nan          |         nan          |
|   262    |     C      |   SL1   |      0.21780       |      0.40888       |       0.21575        |       0.39482        |      0.30479       |      0.42338       |       0.22567        |       0.35699        |      0.20947       |      0.41742       |       0.18304        |       0.39784        |      0.25204       |      0.41226       |       0.25241        |       0.36465        |      0.20578       |      0.36596       |       0.21669        |       0.31201        |      0.23995       |      0.31928       |       0.27398        |       0.38122        |
|   263    |     A      |   SL1   |      0.90998       |      0.22368       |       0.89960        |       0.24439        |      0.75845       |      0.23521       |       0.78272        |       0.22794        |      0.83580       |      0.23188       |       0.93305        |       0.27113        |      0.80779       |      0.22467       |       0.83582        |       0.22087        |      0.83187       |      0.21289       |       0.80647        |       0.20045        |      0.78253       |      0.17507       |       0.79754        |       0.23315        |
|   264    |     C      |   SL1   |      0.19057       |      0.39342       |       0.19482        |       0.38915        |      0.25831       |      0.45063       |       0.21319        |       0.38436        |      0.18428       |      0.42496       |       0.16672        |       0.41553        |      0.21045       |      0.46346       |       0.21276        |       0.45014        |      0.19520       |      0.44546       |       0.21317        |       0.41277        |      0.21365       |      0.47961       |       0.22895        |       0.50213        |
|   265    |     G      |   SL1   |        nan         |        nan         |         nan          |         nan          |        nan         |        nan         |         nan          |         nan          |        nan         |        nan         |         nan          |         nan          |        nan         |        nan         |         nan          |         nan          |        nan         |        nan         |         nan          |         nan          |        nan         |        nan         |         nan          |         nan          |
|   266    |     G      |   SL1   |        nan         |        nan         |         nan          |         nan          |        nan         |        nan         |         nan          |         nan          |        nan         |        nan         |         nan          |         nan          |        nan         |        nan         |         nan          |         nan          |        nan         |        nan         |         nan          |         nan          |        nan         |        nan         |         nan          |         nan          |
|   267    |     C      |   SL1   |      0.06820       |      0.19440       |       0.07019        |       0.18047        |      0.10122       |      0.19007       |       0.07763        |       0.20237        |      0.05010       |      0.15525       |       0.04398        |       0.13954        |      0.06499       |      0.17125       |       0.06637        |       0.14052        |      0.04496       |      0.13945       |       0.05646        |       0.12451        |      0.04744       |      0.11362       |       0.05768        |       0.12750        |
|   268    |     A      |   SL1   |      0.17880       |      0.33314       |       0.17668        |       0.29168        |      0.21654       |      0.30767       |       0.17276        |       0.31217        |      0.15276       |      0.27769       |       0.14872        |       0.27841        |      0.16920       |      0.26631       |       0.17530        |       0.26203        |      0.14282       |      0.26125       |       0.14379        |       0.24564        |      0.13803       |      0.19860       |       0.16391        |       0.23830        |
|   269    |     A      |   SL1   |      0.26000       |      0.52821       |       0.26328        |       0.52239        |      0.32959       |      0.49825       |       0.27131        |       0.51680        |      0.22488       |      0.47867       |       0.21299        |       0.47247        |      0.24883       |      0.44115       |       0.26111        |       0.43822        |      0.21494       |      0.47855       |       0.22827        |       0.45065        |      0.21365       |      0.37213       |       0.25614        |       0.41041        |
|   270    |     G      |   SL1   |        nan         |        nan         |         nan          |         nan          |        nan         |        nan         |         nan          |         nan          |        nan         |        nan         |         nan          |         nan          |        nan         |        nan         |         nan          |         nan          |        nan         |        nan         |         nan          |         nan          |        nan         |        nan         |         nan          |         nan          |
|   271    |     A      |   SL1   |      0.57639       |      0.54065       |       0.54921        |       0.54490        |      0.57694       |      0.56529       |       0.54525        |       0.58630        |      0.51709       |      0.54471       |       0.52601        |       0.57113        |      0.54200       |      0.49108       |       0.56621        |       0.52542        |      0.48836       |      0.48761       |       0.45546        |       0.48565        |      0.46472       |      0.43822       |       0.47460        |       0.49575        |
|   272    |     G      |   SL1   |        nan         |        nan         |         nan          |         nan          |        nan         |        nan         |         nan          |         nan          |        nan         |        nan         |         nan          |         nan          |        nan         |        nan         |         nan          |         nan          |        nan         |        nan         |         nan          |         nan          |        nan         |        nan         |         nan          |         nan          |
|   273    |     G      |   SL1   |        nan         |        nan         |         nan          |         nan          |        nan         |        nan         |         nan          |         nan          |        nan         |        nan         |         nan          |         nan          |        nan         |        nan         |         nan          |         nan          |        nan         |        nan         |         nan          |         nan          |        nan         |        nan         |         nan          |         nan          |
|   274    |     C      |   SL1   |      0.23862       |      0.59086       |       0.23715        |       0.60459        |      0.31968       |      0.66868       |       0.26227        |       0.68513        |      0.21434       |      0.60195       |       0.20034        |       0.60094        |      0.25332       |      0.66701       |       0.26099        |       0.68409        |      0.24753       |      0.71123       |       0.27002        |       0.75851        |      0.26006       |      0.85425       |       0.26359        |       0.82014        |
|   275    |     G      |   SL1   |        nan         |        nan         |         nan          |         nan          |        nan         |        nan         |         nan          |         nan          |        nan         |        nan         |         nan          |         nan          |        nan         |        nan         |         nan          |         nan          |        nan         |        nan         |         nan          |         nan          |        nan         |        nan         |         nan          |         nan          |
|   276    |     A      |   SL1   |      0.38206       |      0.94320       |       0.38042        |       0.98370        |      0.52536       |      1.00214       |       0.45904        |       1.02511        |      0.34085       |      0.96396       |       0.32389        |       0.98310        |      0.39767       |      1.00718       |       0.41126        |       1.04982        |      0.36221       |      1.08830       |       0.39706        |       1.14042        |      0.38220       |      1.14506       |       0.40158        |       1.18843        |
|   277    |     G      |   SL1   |        nan         |        nan         |         nan          |         nan          |        nan         |        nan         |         nan          |         nan          |        nan         |        nan         |         nan          |         nan          |        nan         |        nan         |         nan          |         nan          |        nan         |        nan         |         nan          |         nan          |        nan         |        nan         |         nan          |         nan          |
|   278    |     G      |         |        nan         |        nan         |         nan          |         nan          |        nan         |        nan         |         nan          |         nan          |        nan         |        nan         |         nan          |         nan          |        nan         |        nan         |         nan          |         nan          |        nan         |        nan         |         nan          |         nan          |        nan         |        nan         |         nan          |         nan          |
|   279    |     G      |         |        nan         |        nan         |         nan          |         nan          |        nan         |        nan         |         nan          |         nan          |        nan         |        nan         |         nan          |         nan          |        nan         |        nan         |         nan          |         nan          |        nan         |        nan         |         nan          |         nan          |        nan         |        nan         |         nan          |         nan          |
|   280    |     G      |         |        nan         |        nan         |         nan          |         nan          |        nan         |        nan         |         nan          |         nan          |        nan         |        nan         |         nan          |         nan          |        nan         |        nan         |         nan          |         nan          |        nan         |        nan         |         nan          |         nan          |        nan         |        nan         |         nan          |         nan          |
|   281    |     C      |         |      0.46026       |      0.43445       |       0.41720        |       0.38521        |      0.37414       |      0.42668       |       0.26859        |       0.37301        |      0.44674       |      0.41371       |       0.41499        |       0.36788        |      0.39811       |      0.40390       |       0.46110        |       0.33559        |      0.40294       |      0.36520       |       0.34494        |       0.31664        |      0.37183       |      0.38104       |       0.41433        |       0.35726        |
|   282    |     G      |         |        nan         |        nan         |         nan          |         nan          |        nan         |        nan         |         nan          |         nan          |        nan         |        nan         |         nan          |         nan          |        nan         |        nan         |         nan          |         nan          |        nan         |        nan         |         nan          |         nan          |        nan         |        nan         |         nan          |         nan          |
|   283    |     G      |   SL2   |        nan         |        nan         |         nan          |         nan          |        nan         |        nan         |         nan          |         nan          |        nan         |        nan         |         nan          |         nan          |        nan         |        nan         |         nan          |         nan          |        nan         |        nan         |         nan          |         nan          |        nan         |        nan         |         nan          |         nan          |
|   284    |     C      |   SL2   |      0.16071       |      0.19129       |       0.15530        |       0.18778        |      0.16130       |      0.19755       |       0.14575        |       0.19157        |      0.14840       |      0.22432       |       0.15094        |       0.20937        |      0.14788       |      0.24246       |       0.16809        |       0.21257        |      0.16149       |      0.22323       |       0.14529        |       0.19793        |      0.14687       |      0.20172       |       0.15469        |       0.20295        |
|   285    |     G      |   SL2   |        nan         |        nan         |         nan          |         nan          |        nan         |        nan         |         nan          |         nan          |        nan         |        nan         |         nan          |         nan          |        nan         |        nan         |         nan          |         nan          |        nan         |        nan         |         nan          |         nan          |        nan         |        nan         |         nan          |         nan          |
|   286    |     A      |   SL2   |      0.66013       |      0.54208       |       0.66775        |       0.55676        |      0.63793       |      0.50390       |       0.60401        |       0.53199        |      0.62875       |      0.55148       |       0.65550        |       0.57313        |      0.61431       |      0.50974       |       0.64652        |       0.51439        |      0.60464       |      0.51604       |       0.56772        |       0.53503        |      0.57734       |      0.48290       |       0.54023        |       0.52363        |
|   287    |     C      |   SL2   |      0.41161       |      0.31519       |       0.38783        |       0.29254        |      0.40326       |      0.28399       |       0.38243        |       0.27002        |      0.41225       |      0.32986       |       0.41534        |       0.30817        |      0.40354       |      0.28877       |       0.44351        |       0.28134        |      0.45686       |      0.32513       |       0.40199        |       0.32382        |      0.45040       |      0.30262       |       0.46778        |       0.31023        |
|   288    |     T      |   SL2   |        nan         |        nan         |         nan          |         nan          |        nan         |        nan         |         nan          |         nan          |        nan         |        nan         |         nan          |         nan          |        nan         |        nan         |         nan          |         nan          |        nan         |        nan         |         nan          |         nan          |        nan         |        nan         |         nan          |         nan          |
|   289    |     G      |   SL2   |        nan         |        nan         |         nan          |         nan          |        nan         |        nan         |         nan          |         nan          |        nan         |        nan         |         nan          |         nan          |        nan         |        nan         |         nan          |         nan          |        nan         |        nan         |         nan          |         nan          |        nan         |        nan         |         nan          |         nan          |
|   290    |     G      |   SL2   |        nan         |        nan         |         nan          |         nan          |        nan         |        nan         |         nan          |         nan          |        nan         |        nan         |         nan          |         nan          |        nan         |        nan         |         nan          |         nan          |        nan         |        nan         |         nan          |         nan          |        nan         |        nan         |         nan          |         nan          |
|   291    |     T      |   SL2   |        nan         |        nan         |         nan          |         nan          |        nan         |        nan         |         nan          |         nan          |        nan         |        nan         |         nan          |         nan          |        nan         |        nan         |         nan          |         nan          |        nan         |        nan         |         nan          |         nan          |        nan         |        nan         |         nan          |         nan          |
|   292    |     G      |   SL2   |        nan         |        nan         |         nan          |         nan          |        nan         |        nan         |         nan          |         nan          |        nan         |        nan         |         nan          |         nan          |        nan         |        nan         |         nan          |         nan          |        nan         |        nan         |         nan          |         nan          |        nan         |        nan         |         nan          |         nan          |
|   293    |     A      |   SL2   |      0.93104       |      0.80357       |       0.97997        |       0.86152        |      0.85695       |      0.76065       |       0.88133        |       0.83295        |      0.86925       |      0.76913       |       0.91397        |       0.82910        |      0.83388       |      0.71892       |       0.88758        |       0.78587        |      0.83729       |      0.67684       |       0.81411        |       0.73893        |      0.80487       |      0.70762       |       0.82981        |       0.72579        |
|   294    |     G      |   SL2   |        nan         |        nan         |         nan          |         nan          |        nan         |        nan         |         nan          |         nan          |        nan         |        nan         |         nan          |         nan          |        nan         |        nan         |         nan          |         nan          |        nan         |        nan         |         nan          |         nan          |        nan         |        nan         |         nan          |         nan          |
|   295    |     T      |   SL2   |        nan         |        nan         |         nan          |         nan          |        nan         |        nan         |         nan          |         nan          |        nan         |        nan         |         nan          |         nan          |        nan         |        nan         |         nan          |         nan          |        nan         |        nan         |         nan          |         nan          |        nan         |        nan         |         nan          |         nan          |
|   296    |     A      |   SL2   |      0.61826       |      0.58267       |       0.56815        |       0.58798        |      0.61408       |      0.59718       |       0.54534        |       0.58730        |      0.57477       |      0.61765       |       0.57549        |       0.62851        |      0.59528       |      0.58356       |       0.63057        |       0.58964        |      0.56762       |      0.58376       |       0.51513        |       0.61101        |      0.56372       |      0.57711       |       0.47923        |       0.62947        |
|   297    |     C      |   SL2   |      0.13612       |      0.15620       |       0.12498        |       0.14777        |      0.13738       |      0.16680       |       0.11027        |       0.13844        |      0.13206       |      0.18071       |       0.13256        |       0.17411        |      0.13015       |      0.19366       |       0.14822        |       0.18379        |      0.13616       |      0.14462       |       0.11778        |       0.14087        |      0.13214       |      0.17523       |       0.10670        |       0.19172        |
|   298    |     G      |   SL2   |        nan         |        nan         |         nan          |         nan          |        nan         |        nan         |         nan          |         nan          |        nan         |        nan         |         nan          |         nan          |        nan         |        nan         |         nan          |         nan          |        nan         |        nan         |         nan          |         nan          |        nan         |        nan         |         nan          |         nan          |
|   299    |     C      |   SL2   |      0.06882       |      0.07017       |       0.06436        |       0.06362        |      0.06049       |      0.06351       |       0.06223        |       0.04775        |      0.06753       |      0.07866       |       0.07220        |       0.06665        |      0.05617       |      0.05937       |       0.06163        |       0.05279        |      0.09347       |      0.13739       |       0.08638        |       0.07984        |      0.05764       |      0.05151       |       0.06402        |       0.05973        |
|   300    |     C      |         |      0.09295       |      0.08381       |       0.06150        |       0.04173        |      0.07651       |      0.04988       |       0.05555        |       0.05428        |      0.07011       |      0.06312       |       0.08865        |       0.09898        |      0.06697       |      0.04958       |       0.04054        |       0.06388        |      0.07159       |      0.10739       |       0.08461        |       0.09457        |      0.07220       |      0.02405       |       0.05144        |       0.05034        |
|   301    |     A      |         |      0.26114       |      0.23667       |       0.26510        |       0.26591        |      0.27953       |      0.26577       |       0.24802        |       0.25102        |      0.23995       |      0.25855       |       0.24657        |       0.23252        |      0.25507       |      0.21840       |       0.27043        |       0.24695        |      0.26589       |      0.25433       |       0.23340        |       0.22593        |      0.24774       |      0.22803       |       0.24482        |       0.27184        |
|   302    |     A      |         |      1.22006       |      1.20663       |       1.24969        |       1.23010        |      1.21368       |      1.24017       |       1.26429        |       1.20425        |      1.15454       |      1.17135       |       1.18225        |       1.11093        |      1.16404       |      1.15574       |       1.28675        |       1.18633        |      1.18188       |      1.24109       |       1.17605        |       1.16054        |      1.13835       |      1.21813       |       1.41502        |       1.26932        |
|   303    |     A      |         |      0.07787       |      0.07510       |       0.08037        |       0.07823        |      0.08419       |      0.07711       |       0.07047        |       0.07650        |      0.07039       |      0.07278       |       0.07927        |       0.08622        |      0.07292       |      0.06807       |       0.07447        |       0.07424        |      0.07030       |      0.07268       |       0.06822        |       0.07392        |      0.06710       |      0.06433       |       0.09212        |       0.07449        |
|   304    |     A      |         |      0.19613       |      0.16046       |       0.17712        |       0.17291        |      0.17457       |      0.15751       |       0.15183        |       0.17620        |      0.15888       |      0.14772       |       0.18655        |       0.22257        |      0.16254       |      0.13215       |       0.15635        |       0.15997        |      0.14254       |      0.14522       |       0.11559        |       0.15291        |      0.13534       |      0.11291       |       0.13726        |       0.14872        |
|   305    |     A      |         |      0.70574       |      0.73800       |       0.69939        |       0.72510        |      0.72315       |      0.73039       |       0.70281        |       0.72163        |      0.67666       |      0.74904       |       0.64896        |       0.71050        |      0.67877       |      0.73647       |       0.72971        |       0.68947        |      0.68022       |      0.73284       |       0.67768        |       0.71955        |      0.67982       |      0.74409       |       0.67061        |       0.75031        |
|   306    |     T      |         |        nan         |        nan         |         nan          |         nan          |        nan         |        nan         |         nan          |         nan          |        nan         |        nan         |         nan          |         nan          |        nan         |        nan         |         nan          |         nan          |        nan         |        nan         |         nan          |         nan          |        nan         |        nan         |         nan          |         nan          |
|   307    |     T      |         |        nan         |        nan         |         nan          |         nan          |        nan         |        nan         |         nan          |         nan          |        nan         |        nan         |         nan          |         nan          |        nan         |        nan         |         nan          |         nan          |        nan         |        nan         |         nan          |         nan          |        nan         |        nan         |         nan          |         nan          |
|   308    |     T      |         |        nan         |        nan         |         nan          |         nan          |        nan         |        nan         |         nan          |         nan          |        nan         |        nan         |         nan          |         nan          |        nan         |        nan         |         nan          |         nan          |        nan         |        nan         |         nan          |         nan          |        nan         |        nan         |         nan          |         nan          |
|   309    |     T      |         |        nan         |        nan         |         nan          |         nan          |        nan         |        nan         |         nan          |         nan          |        nan         |        nan         |         nan          |         nan          |        nan         |        nan         |         nan          |         nan          |        nan         |        nan         |         nan          |         nan          |        nan         |        nan         |         nan          |         nan          |
|   310    |     G      |         |        nan         |        nan         |         nan          |         nan          |        nan         |        nan         |         nan          |         nan          |        nan         |        nan         |         nan          |         nan          |        nan         |        nan         |         nan          |         nan          |        nan         |        nan         |         nan          |         nan          |        nan         |        nan         |         nan          |         nan          |
|   311    |     A      |         |      1.35922       |      1.18699       |       1.35388        |       1.23710        |      1.31879       |      1.19477       |       1.33286        |       1.22025        |      1.24691       |      1.19293       |       1.34210        |       1.31789        |      1.25748       |      1.06394       |       1.33177        |       1.20758        |      1.24146       |      1.21190       |       1.18169        |       1.21816        |      1.19781       |      1.10042       |       1.31125        |       1.19052        |
|   312    |     C      |   SL3   |      0.08106       |      0.11201       |       0.07565        |       0.11150        |      0.08909       |      0.10149       |       0.07359        |       0.09172        |      0.07468       |      0.11328       |       0.07548        |       0.09887        |      0.07305       |      0.12035       |       0.07738        |       0.09784        |      0.07843       |      0.12191       |       0.08761        |       0.12342        |      0.07784       |      0.11157       |       0.09551        |       0.12329        |
|   313    |     T      |   SL3   |        nan         |        nan         |         nan          |         nan          |        nan         |        nan         |         nan          |         nan          |        nan         |        nan         |         nan          |         nan          |        nan         |        nan         |         nan          |         nan          |        nan         |        nan         |         nan          |         nan          |        nan         |        nan         |         nan          |         nan          |
|   314    |     A      |   SL3   |      0.04031       |      0.04274       |       0.04244        |       0.04173        |      0.04683       |      0.03549       |       0.03395        |       0.04678        |      0.02872       |      0.03764       |       0.03859        |       0.04410        |      0.03292       |      0.03563       |       0.04054        |       0.03417        |      0.03002       |      0.03458       |       0.03076        |       0.03925        |      0.03220       |      0.02143       |       0.04579        |       0.03632        |
|   315    |     G      |   SL3   |        nan         |        nan         |         nan          |         nan          |        nan         |        nan         |         nan          |         nan          |        nan         |        nan         |         nan          |         nan          |        nan         |        nan         |         nan          |         nan          |        nan         |        nan         |         nan          |         nan          |        nan         |        nan         |         nan          |         nan          |
|   316    |     C      |   SL3   |      0.04789       |      0.10321       |       0.04775        |       0.11317        |      0.05904       |      0.12493       |       0.04549        |       0.10466        |      0.04674       |      0.12068       |       0.04915        |       0.11046        |      0.05421       |      0.13829       |       0.05713        |       0.12355        |      0.04982       |      0.10356       |       0.05375        |       0.09924        |      0.04649       |      0.11691       |       0.06684        |       0.14498        |
|   317    |     G      |   SL3   |        nan         |        nan         |         nan          |         nan          |        nan         |        nan         |         nan          |         nan          |        nan         |        nan         |         nan          |         nan          |        nan         |        nan         |         nan          |         nan          |        nan         |        nan         |         nan          |         nan          |        nan         |        nan         |         nan          |         nan          |
|   318    |     G      |   SL3   |        nan         |        nan         |         nan          |         nan          |        nan         |        nan         |         nan          |         nan          |        nan         |        nan         |         nan          |         nan          |        nan         |        nan         |         nan          |         nan          |        nan         |        nan         |         nan          |         nan          |        nan         |        nan         |         nan          |         nan          |
|   319    |     A      |   SL3   |      0.96065       |      0.86165       |       0.94270        |       0.90317        |      0.97288       |      0.88466       |       0.91390        |       0.92242        |      0.88671       |      0.87494       |       0.92656        |       0.94830        |      0.90412       |      0.81527       |       0.94433        |       0.88036        |      0.86983       |      0.82638       |       0.80202        |       0.84638        |      0.84320       |      0.79604       |       0.80757        |       0.87473        |
|   320    |     G      |   SL3   |        nan         |        nan         |         nan          |         nan          |        nan         |        nan         |         nan          |         nan          |        nan         |        nan         |         nan          |         nan          |        nan         |        nan         |         nan          |         nan          |        nan         |        nan         |         nan          |         nan          |        nan         |        nan         |         nan          |         nan          |
|   321    |     G      |   SL3   |        nan         |        nan         |         nan          |         nan          |        nan         |        nan         |         nan          |         nan          |        nan         |        nan         |         nan          |         nan          |        nan         |        nan         |         nan          |         nan          |        nan         |        nan         |         nan          |         nan          |        nan         |        nan         |         nan          |         nan          |
|   322    |     C      |   SL3   |      0.04031       |      0.04200       |       0.04244        |       0.04173        |      0.04683       |      0.03549       |       0.03395        |       0.04678        |      0.02872       |      0.03067       |       0.03121        |       0.03264        |      0.03292       |      0.02774       |       0.04054        |       0.03331        |      0.03002       |      0.02333       |       0.03076        |       0.02832        |      0.03220       |      0.02143       |       0.04579        |       0.02815        |
|   323    |     T      |   SL3   |        nan         |        nan         |         nan          |         nan          |        nan         |        nan         |         nan          |         nan          |        nan         |        nan         |         nan          |         nan          |        nan         |        nan         |         nan          |         nan          |        nan         |        nan         |         nan          |         nan          |        nan         |        nan         |         nan          |         nan          |
|   324    |     A      |   SL3   |      0.07299       |      0.12322       |       0.06697        |       0.12330        |      0.08596       |      0.10929       |       0.07829        |       0.10403        |      0.06722       |      0.12673       |       0.07125        |       0.11316        |      0.07535       |      0.12629       |       0.08251        |       0.10866        |      0.09339       |      0.16777       |       0.08752        |       0.12661        |      0.06833       |      0.09962       |       0.07718        |       0.12154        |
|   325    |     G      |   SL3   |        nan         |        nan         |         nan          |         nan          |        nan         |        nan         |         nan          |         nan          |        nan         |        nan         |         nan          |         nan          |        nan         |        nan         |         nan          |         nan          |        nan         |        nan         |         nan          |         nan          |        nan         |        nan         |         nan          |         nan          |
|   326    |     A      |         |      0.96817       |      0.85404       |       0.92460        |       0.84445        |      0.92718       |      0.82884       |       0.88638        |       0.81296        |      0.89322       |      0.87903       |       0.92328        |       0.90565        |      0.89764       |      0.80978       |       0.95640        |       0.80219        |      0.90979       |      0.92181       |       0.83130        |       0.91508        |      0.87006       |      0.85567       |       0.88025        |       0.86010        |
|   327    |     A      |         |      1.07147       |      1.00418       |       1.10855        |       1.00543        |      1.07626       |      0.98848       |       1.10095        |       0.98859        |      1.02548       |      1.01104       |       1.06913        |       1.02287        |      1.03241       |      0.93258       |       1.11548        |       0.97763        |      1.04557       |      1.00979       |       1.01356        |       1.01090        |      1.04209       |      1.00180       |       1.10451        |       0.99759        |
|   328    |     G      |         |        nan         |        nan         |         nan          |         nan          |        nan         |        nan         |         nan          |         nan          |        nan         |        nan         |         nan          |         nan          |        nan         |        nan         |         nan          |         nan          |        nan         |        nan         |         nan          |         nan          |        nan         |        nan         |         nan          |         nan          |
|   329    |     G      |         |        nan         |        nan         |         nan          |         nan          |        nan         |        nan         |         nan          |         nan          |        nan         |        nan         |         nan          |         nan          |        nan         |        nan         |         nan          |         nan          |        nan         |        nan         |         nan          |         nan          |        nan         |        nan         |         nan          |         nan          |
|   330    |     A      |         |      0.83058       |      0.94553       |       0.81175        |       0.90598        |      0.88880       |      0.93015       |       0.82141        |       0.88970        |      0.81268       |      0.95974       |       0.76598        |       0.89523        |      0.82410       |      0.94384       |       0.89035        |       0.87115        |      0.80153       |      0.96198       |       0.79557        |       0.92848        |      0.78809       |      0.95570       |       0.87910        |       0.95996        |
|   331    |     G      |         |        nan         |        nan         |         nan          |         nan          |        nan         |        nan         |         nan          |         nan          |        nan         |        nan         |         nan          |         nan          |        nan         |        nan         |         nan          |         nan          |        nan         |        nan         |         nan          |         nan          |        nan         |        nan         |         nan          |         nan          |
|   332    |     A      |         |      0.51814       |      0.62278       |       0.49930        |       0.62517        |      0.54357       |      0.65094       |       0.52074        |       0.63516        |      0.45720       |      0.61124       |       0.46495        |       0.61744        |      0.48643       |      0.59583       |       0.51367        |       0.59731        |      0.48710       |      0.64005       |       0.46213        |       0.61176        |      0.49304       |      0.62853       |       0.57395        |       0.66389        |
|   333    |     G      |   AUG   |        nan         |        nan         |         nan          |         nan          |        nan         |        nan         |         nan          |         nan          |        nan         |        nan         |         nan          |         nan          |        nan         |        nan         |         nan          |         nan          |        nan         |        nan         |         nan          |         nan          |        nan         |        nan         |         nan          |         nan          |
|   334    |     A      |   AUG   |      0.44818       |      0.51321       |       0.43760        |       0.52515        |      0.45038       |      0.50433       |       0.44469        |       0.56924        |      0.38468       |      0.48390       |       0.40967        |       0.53241        |      0.39448       |      0.47552       |       0.41611        |       0.50381        |      0.35838       |      0.49953       |       0.35961        |       0.51923        |      0.33891       |      0.45522       |       0.38806        |       0.46681        |
|   335    |     G      |   AUG   |        nan         |        nan         |         nan          |         nan          |        nan         |        nan         |         nan          |         nan          |        nan         |        nan         |         nan          |         nan          |        nan         |        nan         |         nan          |         nan          |        nan         |        nan         |         nan          |         nan          |        nan         |        nan         |         nan          |         nan          |
|   336    |     A      |   AUG   |      0.85349       |      0.87228       |       0.94606        |       0.94194        |      0.82446       |      0.85682       |       0.88715        |       1.03781        |      0.73944       |      0.79146       |       0.80518        |       0.87302        |      0.75303       |      0.74321       |       0.81032        |       0.91042        |      0.63694       |      0.63329       |       0.66753        |       0.71283        |      0.55710       |      0.70274       |       0.52776        |       0.72671        |
|   337    |     T      |   AUG   |        nan         |        nan         |         nan          |         nan          |        nan         |        nan         |         nan          |         nan          |        nan         |        nan         |         nan          |         nan          |        nan         |        nan         |         nan          |         nan          |        nan         |        nan         |         nan          |         nan          |        nan         |        nan         |         nan          |         nan          |
|   338    |     G      |   AUG   |        nan         |        nan         |         nan          |         nan          |        nan         |        nan         |         nan          |         nan          |        nan         |        nan         |         nan          |         nan          |        nan         |        nan         |         nan          |         nan          |        nan         |        nan         |         nan          |         nan          |        nan         |        nan         |         nan          |         nan          |
|   339    |     G      |   AUG   |        nan         |        nan         |         nan          |         nan          |        nan         |        nan         |         nan          |         nan          |        nan         |        nan         |         nan          |         nan          |        nan         |        nan         |         nan          |         nan          |        nan         |        nan         |         nan          |         nan          |        nan         |        nan         |         nan          |         nan          |
|   340    |     G      |   AUG   |        nan         |        nan         |         nan          |         nan          |        nan         |        nan         |         nan          |         nan          |        nan         |        nan         |         nan          |         nan          |        nan         |        nan         |         nan          |         nan          |        nan         |        nan         |         nan          |         nan          |        nan         |        nan         |         nan          |         nan          |
|   341    |     T      |   AUG   |        nan         |        nan         |         nan          |         nan          |        nan         |        nan         |         nan          |         nan          |        nan         |        nan         |         nan          |         nan          |        nan         |        nan         |         nan          |         nan          |        nan         |        nan         |         nan          |         nan          |        nan         |        nan         |         nan          |         nan          |
|   342    |     G      |   AUG   |        nan         |        nan         |         nan          |         nan          |        nan         |        nan         |         nan          |         nan          |        nan         |        nan         |         nan          |         nan          |        nan         |        nan         |         nan          |         nan          |        nan         |        nan         |         nan          |         nan          |        nan         |        nan         |         nan          |         nan          |
|   343    |     C      |   AUG   |      0.31594       |      0.36801       |       0.31196        |       0.34766        |      0.29193       |      0.30080       |       0.32480        |       0.23024        |      0.33386       |      0.47760       |       0.33375        |       0.44093        |      0.32263       |      0.48782       |       0.36596        |       0.37194        |      0.34337       |      0.70465       |       0.38321        |       0.64349        |      0.29987       |      0.55624       |       0.30841        |       0.45635        |
|   344    |     G      |   AUG   |        nan         |        nan         |         nan          |         nan          |        nan         |        nan         |         nan          |         nan          |        nan         |        nan         |         nan          |         nan          |        nan         |        nan         |         nan          |         nan          |        nan         |        nan         |         nan          |         nan          |        nan         |        nan         |         nan          |         nan          |
|   345    |     A      |         |      1.31149       |      1.22088       |       1.35112        |       1.25555        |      1.27835       |      1.20302       |       1.23651        |       1.22170        |      1.23731       |      1.24838       |       1.28920        |       1.29674        |      1.24136       |      1.13665       |       1.27436        |       1.22847        |      1.26756       |      1.26680       |       1.20649        |       1.27899        |      1.20224       |      1.21776       |       0.97726        |       1.27121        |
|   346    |     G      |         |        nan         |        nan         |         nan          |         nan          |        nan         |        nan         |         nan          |         nan          |        nan         |        nan         |         nan          |         nan          |        nan         |        nan         |         nan          |         nan          |        nan         |        nan         |         nan          |         nan          |        nan         |        nan         |         nan          |         nan          |
|   347    |     A      |         |      0.31825       |      0.27293       |       0.29131        |       0.27737        |      0.29305       |      0.26361       |       0.27182        |       0.31618        |      0.25761       |      0.25508       |       0.31068        |       0.33925        |      0.27219       |      0.21841       |       0.27755        |       0.28403        |      0.20749       |      0.20798       |       0.15569        |       0.24512        |      0.17017       |      0.16277       |       0.12248        |       0.20540        |
|   348    |     G      |         |        nan         |        nan         |         nan          |         nan          |        nan         |        nan         |         nan          |         nan          |        nan         |        nan         |         nan          |         nan          |        nan         |        nan         |         nan          |         nan          |        nan         |        nan         |         nan          |         nan          |        nan         |        nan         |         nan          |         nan          |
|   349    |     C      |         |      0.31872       |      0.33376       |       0.31751        |       0.36171        |      0.29952       |      0.31528       |       0.28829        |       0.30055        |      0.34823       |      0.36943       |       0.34164        |       0.36943        |      0.32618       |      0.33061       |       0.35406        |       0.33460        |      0.26509       |      0.27648       |       0.26147        |       0.28309        |      0.23075       |      0.25804       |       0.23737        |       0.25515        |
|   350    |     G      |         |        nan         |        nan         |         nan          |         nan          |        nan         |        nan         |         nan          |         nan          |        nan         |        nan         |         nan          |         nan          |        nan         |        nan         |         nan          |         nan          |        nan         |        nan         |         nan          |         nan          |        nan         |        nan         |         nan          |         nan          |
|   351    |     T      |         |        nan         |        nan         |         nan          |         nan          |        nan         |        nan         |         nan          |         nan          |        nan         |        nan         |         nan          |         nan          |        nan         |        nan         |         nan          |         nan          |        nan         |        nan         |         nan          |         nan          |        nan         |        nan         |         nan          |         nan          |
|   352    |     C      |         |      0.45136       |      0.43685       |       0.41818        |       0.41640        |      0.46407       |      0.46261       |       0.37492        |       0.36383        |      0.39978       |      0.40840       |       0.36720        |       0.35768        |      0.40580       |      0.37933       |       0.42071        |       0.33207        |      0.40243       |      0.37434       |       0.37172        |       0.32104        |      0.39343       |      0.36616       |       0.38773        |       0.35618        |
|   353    |     G      |         |        nan         |        nan         |         nan          |         nan          |        nan         |        nan         |         nan          |         nan          |        nan         |        nan         |         nan          |         nan          |        nan         |        nan         |         nan          |         nan          |        nan         |        nan         |         nan          |         nan          |        nan         |        nan         |         nan          |         nan          |
|   354    |     G      |         |        nan         |        nan         |         nan          |         nan          |        nan         |        nan         |         nan          |         nan          |        nan         |        nan         |         nan          |         nan          |        nan         |        nan         |         nan          |         nan          |        nan         |        nan         |         nan          |         nan          |        nan         |        nan         |         nan          |         nan          |
|   355    |     T      |         |        nan         |        nan         |         nan          |         nan          |        nan         |        nan         |         nan          |         nan          |        nan         |        nan         |         nan          |         nan          |        nan         |        nan         |         nan          |         nan          |        nan         |        nan         |         nan          |         nan          |        nan         |        nan         |         nan          |         nan          |
|   356    |     A      |         |      0.96940       |      1.03160       |       0.99507        |       1.07739        |      1.00904       |      1.08180       |       1.00788        |       1.13686        |      0.92356       |      0.96424       |       0.90020        |       0.94680        |      0.94792       |      0.95978       |       0.99047        |       1.00090        |      0.95280       |      0.84147       |       0.98228        |       0.79993        |      0.99195       |      0.94048       |       0.95414        |       0.97163        |
|   357    |     T      |         |        nan         |        nan         |         nan          |         nan          |        nan         |        nan         |         nan          |         nan          |        nan         |        nan         |         nan          |         nan          |        nan         |        nan         |         nan          |         nan          |        nan         |        nan         |         nan          |         nan          |        nan         |        nan         |         nan          |         nan          |
|   358    |     T      |         |        nan         |        nan         |         nan          |         nan          |        nan         |        nan         |         nan          |         nan          |        nan         |        nan         |         nan          |         nan          |        nan         |        nan         |         nan          |         nan          |        nan         |        nan         |         nan          |         nan          |        nan         |        nan         |         nan          |         nan          |
|   359    |     A      |         |      0.59037       |      0.42142       |       0.58468        |       0.40082        |      0.52108       |      0.36660       |       0.53869        |       0.35362        |      0.58210       |      0.52062       |       0.64093        |       0.55568        |      0.57028       |      0.46499       |       0.58481        |       0.46897        |      0.52397       |      0.55129       |       0.47810        |       0.53969        |      0.46728       |      0.43536       |       0.42043        |       0.43579        |
|   360    |     A      |         |      0.61681       |      0.41964       |       0.61823        |       0.39333        |      0.55140       |      0.34771       |       0.52599        |       0.32997        |      0.61366       |      0.53844       |       0.64779        |       0.53211        |      0.59799       |      0.46406       |       0.63454        |       0.45986        |      0.56575       |      0.54334       |       0.50263        |       0.52616        |      0.48070       |      0.43988       |       0.42800        |       0.41350        |
|   361    |     G      |         |        nan         |        nan         |         nan          |         nan          |        nan         |        nan         |         nan          |         nan          |        nan         |        nan         |         nan          |         nan          |        nan         |        nan         |         nan          |         nan          |        nan         |        nan         |         nan          |         nan          |        nan         |        nan         |         nan          |         nan          |
|   362    |     C      |         |      0.35190       |      0.31034       |       0.32751        |       0.27885        |      0.33928       |      0.27020       |       0.25493        |       0.20660        |      0.39463       |      0.45711       |       0.36755        |       0.39757        |      0.39166       |      0.40663       |       0.42810        |       0.36361        |      0.40989       |      0.52819       |       0.38287        |       0.48932        |      0.36388       |      0.48481       |       0.31877        |       0.40901        |
|   363    |     G      |         |        nan         |        nan         |         nan          |         nan          |        nan         |        nan         |         nan          |         nan          |        nan         |        nan         |         nan          |         nan          |        nan         |        nan         |         nan          |         nan          |        nan         |        nan         |         nan          |         nan          |        nan         |        nan         |         nan          |         nan          |
|   364    |     G      |         |        nan         |        nan         |         nan          |         nan          |        nan         |        nan         |         nan          |         nan          |        nan         |        nan         |         nan          |         nan          |        nan         |        nan         |         nan          |         nan          |        nan         |        nan         |         nan          |         nan          |        nan         |        nan         |         nan          |         nan          |
|   365    |     G      |         |        nan         |        nan         |         nan          |         nan          |        nan         |        nan         |         nan          |         nan          |        nan         |        nan         |         nan          |         nan          |        nan         |        nan         |         nan          |         nan          |        nan         |        nan         |         nan          |         nan          |        nan         |        nan         |         nan          |         nan          |
|   366    |     G      |         |        nan         |        nan         |         nan          |         nan          |        nan         |        nan         |         nan          |         nan          |        nan         |        nan         |         nan          |         nan          |        nan         |        nan         |         nan          |         nan          |        nan         |        nan         |         nan          |         nan          |        nan         |        nan         |         nan          |         nan          |
|   367    |     G      |         |        nan         |        nan         |         nan          |         nan          |        nan         |        nan         |         nan          |         nan          |        nan         |        nan         |         nan          |         nan          |        nan         |        nan         |         nan          |         nan          |        nan         |        nan         |         nan          |         nan          |        nan         |        nan         |         nan          |         nan          |
|   368    |     A      |         |      0.81203       |      1.00026       |       0.76763        |       0.98108        |      0.84748       |      1.02748       |       0.83082        |       0.99196        |      0.77949       |      0.93977       |       0.72490        |       0.88364        |      0.76793       |      0.90483       |       0.84664        |       0.89526        |      0.84694       |      0.96195       |       0.80594        |       0.93822        |      0.85145       |      0.99459       |       0.92227        |       0.93466        |
|   369    |     G      |         |        nan         |        nan         |         nan          |         nan          |        nan         |        nan         |         nan          |         nan          |        nan         |        nan         |         nan          |         nan          |        nan         |        nan         |         nan          |         nan          |        nan         |        nan         |         nan          |         nan          |        nan         |        nan         |         nan          |         nan          |
|   370    |     A      |         |      0.52937       |      0.51736       |       0.49974        |       0.49975        |      0.51069       |      0.52592       |       0.48703        |       0.46326        |      0.51397       |      0.54785       |       0.53165        |       0.55481        |      0.50353       |      0.49768       |       0.54647        |       0.50045        |      0.52505       |      0.55956       |       0.47168        |       0.52525        |      0.51408       |      0.52472       |       0.47748        |       0.52031        |
|   371    |     A      |         |      0.94327       |      0.94659       |       0.93916        |       0.94583        |      0.93989       |      0.91700       |       0.91455        |       0.86980        |      0.91214       |      0.96687       |       0.88590        |       0.91133        |      0.90997       |      0.94171       |       0.97073        |       0.87982        |      0.93573       |      0.97063       |       0.94056        |       0.90976        |      0.93753       |      0.97613       |       0.98544        |       0.92030        |
|   372    |     T      |         |        nan         |        nan         |         nan          |         nan          |        nan         |        nan         |         nan          |         nan          |        nan         |        nan         |         nan          |         nan          |        nan         |        nan         |         nan          |         nan          |        nan         |        nan         |         nan          |         nan          |        nan         |        nan         |         nan          |         nan          |
|   373    |     T      |         |        nan         |        nan         |         nan          |         nan          |        nan         |        nan         |         nan          |         nan          |        nan         |        nan         |         nan          |         nan          |        nan         |        nan         |         nan          |         nan          |        nan         |        nan         |         nan          |         nan          |        nan         |        nan         |         nan          |         nan          |
|   374    |     A      |         |      0.55163       |      0.47491       |       0.50546        |       0.44597        |      0.50721       |      0.46478       |       0.53671        |       0.42744        |      0.50015       |      0.48814       |       0.55750        |       0.52913        |      0.49175       |      0.41809       |       0.54868        |       0.47179        |      0.48355       |      0.47682       |       0.40434        |       0.47853        |      0.45600       |      0.40710       |       0.39078        |       0.42368        |
|   375    |     G      |         |        nan         |        nan         |         nan          |         nan          |        nan         |        nan         |         nan          |         nan          |        nan         |        nan         |         nan          |         nan          |        nan         |        nan         |         nan          |         nan          |        nan         |        nan         |         nan          |         nan          |        nan         |        nan         |         nan          |         nan          |
|   376    |     A      |         |      0.78269       |      0.73629       |       0.75540        |       0.72867        |      0.76233       |      0.73469       |       0.74430        |       0.71143        |      0.74249       |      0.75990       |       0.75942        |       0.77667        |      0.73745       |      0.69759       |       0.80264        |       0.72384        |      0.75073       |      0.75684       |       0.69498        |       0.73911        |      0.70884       |      0.71302       |       0.69883        |       0.71039        |
|   377    |     T      |         |        nan         |        nan         |         nan          |         nan          |        nan         |        nan         |         nan          |         nan          |        nan         |        nan         |         nan          |         nan          |        nan         |        nan         |         nan          |         nan          |        nan         |        nan         |         nan          |         nan          |        nan         |        nan         |         nan          |         nan          |
|   378    |     A      |         |      0.21897       |      0.23038       |       0.21641        |       0.22914        |      0.21005       |      0.22699       |       0.23102        |       0.22376        |      0.20264       |      0.21517       |       0.20302        |       0.23490        |      0.20554       |      0.21456       |       0.20360        |       0.21464        |      0.20849       |      0.23845       |       0.21370        |       0.23450        |      0.20611       |      0.22044       |       0.23824        |       0.22569        |
|   379    |     A      |         |      0.60795       |      0.60264       |       0.60733        |       0.57132        |      0.59289       |      0.59685       |       0.60272        |       0.55830        |      0.58565       |      0.59807       |       0.60521        |       0.59204        |      0.57496       |      0.56814       |       0.63130        |       0.55957        |      0.60207       |      0.60106       |       0.54928        |       0.59724        |      0.57387       |      0.59039       |       0.54807        |       0.54757        |
|   380    |     A      |         |      0.83990       |      0.85122       |       0.81908        |       0.83313        |      0.84105       |      0.83785       |       0.82550        |       0.83030        |      0.79461       |      0.84643       |       0.80349        |       0.84825        |      0.79401       |      0.79723       |       0.86057        |       0.79926        |      0.81653       |      0.85248       |       0.77864        |       0.81477        |      0.78917       |      0.83885       |       0.75458        |       0.79475        |
|   381    |     T      |         |        nan         |        nan         |         nan          |         nan          |        nan         |        nan         |         nan          |         nan          |        nan         |        nan         |         nan          |         nan          |        nan         |        nan         |         nan          |         nan          |        nan         |        nan         |         nan          |         nan          |        nan         |        nan         |         nan          |         nan          |
|   382    |     G      |         |        nan         |        nan         |         nan          |         nan          |        nan         |        nan         |         nan          |         nan          |        nan         |        nan         |         nan          |         nan          |        nan         |        nan         |         nan          |         nan          |        nan         |        nan         |         nan          |         nan          |        nan         |        nan         |         nan          |         nan          |
|   383    |     G      |         |        nan         |        nan         |         nan          |         nan          |        nan         |        nan         |         nan          |         nan          |        nan         |        nan         |         nan          |         nan          |        nan         |        nan         |         nan          |         nan          |        nan         |        nan         |         nan          |         nan          |        nan         |        nan         |         nan          |         nan          |
|   384    |     G      |         |        nan         |        nan         |         nan          |         nan          |        nan         |        nan         |         nan          |         nan          |        nan         |        nan         |         nan          |         nan          |        nan         |        nan         |         nan          |         nan          |        nan         |        nan         |         nan          |         nan          |        nan         |        nan         |         nan          |         nan          |
|   385    |     A      |         |      0.54011       |      0.52308       |       0.52738        |       0.53368        |      0.54351       |      0.54164       |       0.52571        |       0.50685        |      0.51534       |      0.56133       |       0.51449        |       0.52136        |      0.51794       |      0.51677       |       0.58110        |       0.52327        |      0.52925       |      0.55197       |       0.52845        |       0.52632        |      0.50711       |      0.55161       |       0.58394        |       0.53336        |
|   386    |     A      |         |      1.28896       |      1.33495       |       1.29217        |       1.35751        |      1.33960       |      1.33130       |       1.30358        |       1.26251        |      1.25988       |      1.35918       |       1.20513        |       1.24165        |      1.24799       |      1.30346       |       1.37533        |       1.27608        |      1.31571       |      1.39390       |       1.32764        |       1.30910        |      1.27595       |      1.40686       |       1.63311        |       1.33020        |
|   387    |     A      |         |      0.23936       |      0.23639       |       0.24425        |       0.24071        |      0.23868       |      0.22965       |       0.24099        |       0.23043        |      0.22575       |      0.24237       |       0.23138        |       0.25283        |      0.22252       |      0.23172       |       0.23327        |       0.22393        |      0.22904       |      0.23688       |       0.22126        |       0.24237        |      0.22130       |      0.22445       |       0.29569        |       0.21663        |
|   388    |     A      |         |      0.09763       |      0.08366       |       0.09931        |       0.08217        |      0.08510       |      0.08029       |       0.08980        |       0.08516        |      0.08214       |      0.07949       |       0.09846        |       0.10127        |      0.08572       |      0.07410       |       0.07767        |       0.07512        |      0.07884       |      0.07604       |       0.06371        |       0.07988        |      0.07639       |      0.06172       |       0.08861        |       0.06915        |
|   389    |     A      |         |      0.22019       |      0.17386       |       0.21126        |       0.16880        |      0.19034       |      0.16658       |       0.17489        |       0.17193        |      0.17339       |      0.15591       |       0.22824        |       0.23383        |      0.18115       |      0.13901       |       0.17222        |       0.17045        |      0.16037       |      0.14785       |       0.12176        |       0.16318        |      0.14979       |      0.10781       |       0.14730        |       0.14084        |
|   390    |     A      |         |      0.88432       |      0.94448       |       0.88281        |       0.91744        |      0.89077       |      0.91169       |       0.86429        |       0.84041        |      0.88274       |      0.95750       |       0.86136        |       0.91677        |      0.88202       |      0.91773       |       0.94117        |       0.87658        |      0.91849       |      0.96705       |       0.90013        |       0.93791        |      0.90467       |      0.96565       |       0.95197        |       0.92799        |
|   391    |     T      |         |        nan         |        nan         |         nan          |         nan          |        nan         |        nan         |         nan          |         nan          |        nan         |        nan         |         nan          |         nan          |        nan         |        nan         |         nan          |         nan          |        nan         |        nan         |         nan          |         nan          |        nan         |        nan         |         nan          |         nan          |
|   392    |     T      |         |        nan         |        nan         |         nan          |         nan          |        nan         |        nan         |         nan          |         nan          |        nan         |        nan         |         nan          |         nan          |        nan         |        nan         |         nan          |         nan          |        nan         |        nan         |         nan          |         nan          |        nan         |        nan         |         nan          |         nan          |
|   393    |     C      |         |      0.65961       |      0.67276       |       0.62183        |       0.64433        |      0.64942       |      0.69019       |       0.54281        |       0.61084        |      0.61224       |      0.68203       |       0.59722        |       0.63570        |      0.62233       |      0.60600       |       0.67807        |       0.59907        |      0.64128       |      0.62403       |       0.56608        |       0.57794        |      0.60491       |      0.63396       |       0.53331        |       0.60436        |
|   394    |     G      |         |        nan         |        nan         |         nan          |         nan          |        nan         |        nan         |         nan          |         nan          |        nan         |        nan         |         nan          |         nan          |        nan         |        nan         |         nan          |         nan          |        nan         |        nan         |         nan          |         nan          |        nan         |        nan         |         nan          |         nan          |
|   395    |     G      |         |        nan         |        nan         |         nan          |         nan          |        nan         |        nan         |         nan          |         nan          |        nan         |        nan         |         nan          |         nan          |        nan         |        nan         |         nan          |         nan          |        nan         |        nan         |         nan          |         nan          |        nan         |        nan         |         nan          |         nan          |
|   396    |     T      |         |        nan         |        nan         |         nan          |         nan          |        nan         |        nan         |         nan          |         nan          |        nan         |        nan         |         nan          |         nan          |        nan         |        nan         |         nan          |         nan          |        nan         |        nan         |         nan          |         nan          |        nan         |        nan         |         nan          |         nan          |
|   397    |     T      |         |        nan         |        nan         |         nan          |         nan          |        nan         |        nan         |         nan          |         nan          |        nan         |        nan         |         nan          |         nan          |        nan         |        nan         |         nan          |         nan          |        nan         |        nan         |         nan          |         nan          |        nan         |        nan         |         nan          |         nan          |
|   398    |     A      |         |      0.28953       |      0.21616       |       0.28147        |       0.23751        |      0.26500       |      0.21320       |       0.25118        |       0.28537        |      0.20040       |      0.17424       |       0.24322        |       0.23405        |      0.21292       |      0.17587       |       0.21801        |       0.21528        |      0.16618       |      0.14488       |       0.15355        |       0.15559        |      0.16464       |      0.13697       |       0.17648        |       0.16887        |
|   399    |     A      |         |      0.39035       |      0.30467       |       0.40287        |       0.33396        |      0.40301       |      0.30748       |       0.38660        |       0.43592        |      0.25889       |      0.21677       |       0.27735        |       0.25988        |      0.27050       |      0.23266       |       0.31066        |       0.27850        |      0.22192       |      0.15773       |       0.20398        |       0.17229        |      0.22625       |      0.18060       |       0.21174        |       0.21104        |
|   400    |     G      |         |        nan         |        nan         |         nan          |         nan          |        nan         |        nan         |         nan          |         nan          |        nan         |        nan         |         nan          |         nan          |        nan         |        nan         |         nan          |         nan          |        nan         |        nan         |         nan          |         nan          |        nan         |        nan         |         nan          |         nan          |
|   401    |     G      |         |        nan         |        nan         |         nan          |         nan          |        nan         |        nan         |         nan          |         nan          |        nan         |        nan         |         nan          |         nan          |        nan         |        nan         |         nan          |         nan          |        nan         |        nan         |         nan          |         nan          |        nan         |        nan         |         nan          |         nan          |
|   402    |     C      |         |      0.04031       |      0.04200       |       0.05262        |       0.05582        |      0.04683       |      0.03549       |       0.03841        |       0.05212        |      0.03713       |      0.03067       |       0.03642        |       0.03264        |      0.03933       |      0.02774       |       0.04786        |       0.03763        |      0.03409       |      0.02333       |       0.03357        |       0.02832        |      0.04267       |      0.03208       |       0.08276        |       0.03958        |
|   403    |     C      |         |      0.04031       |      0.04200       |       0.04244        |       0.04173        |      0.04683       |      0.03549       |       0.03395        |       0.04678        |      0.03232       |      0.03067       |       0.03121        |       0.03264        |      0.03371       |      0.02774       |       0.04054        |       0.03331        |      0.03134       |      0.02333       |       0.03076        |       0.02832        |      0.03631       |      0.02809       |       0.04909        |       0.03550        |
|   404    |     A      |         |      0.22729       |      0.19834       |       0.23886        |       0.22756        |      0.25949       |      0.16958       |       0.23196        |       0.22281        |      0.27397       |      0.21340       |       0.27568        |       0.23254        |      0.26620       |      0.20714       |       0.30982        |       0.23560        |      0.26658       |      0.17840       |       0.26568        |       0.17572        |      0.29146       |      0.24474       |       0.30640        |       0.26365        |
|   405    |     G      |         |        nan         |        nan         |         nan          |         nan          |        nan         |        nan         |         nan          |         nan          |        nan         |        nan         |         nan          |         nan          |        nan         |        nan         |         nan          |         nan          |        nan         |        nan         |         nan          |         nan          |        nan         |        nan         |         nan          |         nan          |
|   406    |     G      |         |        nan         |        nan         |         nan          |         nan          |        nan         |        nan         |         nan          |         nan          |        nan         |        nan         |         nan          |         nan          |        nan         |        nan         |         nan          |         nan          |        nan         |        nan         |         nan          |         nan          |        nan         |        nan         |         nan          |         nan          |
|   407    |     G      |         |        nan         |        nan         |         nan          |         nan          |        nan         |        nan         |         nan          |         nan          |        nan         |        nan         |         nan          |         nan          |        nan         |        nan         |         nan          |         nan          |        nan         |        nan         |         nan          |         nan          |        nan         |        nan         |         nan          |         nan          |
|   408    |     G      |         |        nan         |        nan         |         nan          |         nan          |        nan         |        nan         |         nan          |         nan          |        nan         |        nan         |         nan          |         nan          |        nan         |        nan         |         nan          |         nan          |        nan         |        nan         |         nan          |         nan          |        nan         |        nan         |         nan          |         nan          |
|   409    |     G      |         |        nan         |        nan         |         nan          |         nan          |        nan         |        nan         |         nan          |         nan          |        nan         |        nan         |         nan          |         nan          |        nan         |        nan         |         nan          |         nan          |        nan         |        nan         |         nan          |         nan          |        nan         |        nan         |         nan          |         nan          |
|   410    |     A      |         |      0.39036       |      0.40225       |       0.37100        |       0.38326        |      0.36764       |      0.39750       |       0.36007        |       0.31898        |      0.41001       |      0.45728       |       0.44063        |       0.46933        |      0.42172       |      0.41661       |       0.42999        |       0.39572        |      0.42329       |      0.47806       |       0.40140        |       0.45591        |      0.42666       |      0.42222       |       0.42011        |       0.41878        |
|   411    |     A      |         |      0.81062       |      0.82598       |       0.77582        |       0.77916        |      0.80685       |      0.83183       |       0.80113        |       0.68896        |      0.82007       |      0.90683       |       0.82774        |       0.84996        |      0.81421       |      0.85895       |       0.87287        |       0.80250        |      0.86675       |      0.94588       |       0.81647        |       0.86890        |      0.82827       |      0.90826       |       0.92881        |       0.81044        |
|   412    |     A      |         |      0.50714       |      0.54220       |       0.51369        |       0.48738        |      0.50596       |      0.51070       |       0.50597        |       0.47009        |      0.49015       |      0.52444       |       0.49027        |       0.51739        |      0.48382       |      0.50380       |       0.50568        |       0.46137        |      0.51197       |      0.53312       |       0.47142        |       0.51756        |      0.48615       |      0.51695       |       0.56398        |       0.45668        |
|   413    |     G      |         |        nan         |        nan         |         nan          |         nan          |        nan         |        nan         |         nan          |         nan          |        nan         |        nan         |         nan          |         nan          |        nan         |        nan         |         nan          |         nan          |        nan         |        nan         |         nan          |         nan          |        nan         |        nan         |         nan          |         nan          |
|   414    |     A      |         |      0.52867       |      0.49438       |       0.50755        |       0.46009        |      0.49974       |      0.47677       |       0.47786        |       0.44268        |      0.48731       |      0.48426       |       0.51418        |       0.48719        |      0.48238       |      0.44766       |       0.51565        |       0.44184        |      0.49239       |      0.47602       |       0.43256        |       0.46359        |      0.46396       |      0.44129       |       0.48816        |       0.43127        |
|   415    |     A      |         |      0.25358       |      0.23774       |       0.24507        |       0.20583        |      0.23669       |      0.21080       |       0.22083        |       0.22643        |      0.24817       |      0.22427       |       0.23448        |       0.25112        |      0.23081       |      0.20616       |       0.25285        |       0.21072        |      0.25088       |      0.21133       |       0.19286        |       0.24136        |      0.22201       |      0.18383       |       0.23066        |       0.19279        |
|   416    |     A      |         |      0.43303       |      0.52519       |       0.45043        |       0.41940        |      0.42176       |      0.42454       |       0.41800        |       0.46540        |      0.44172       |      0.45575       |       0.38831        |       0.47509        |      0.44805       |      0.45739       |       0.47669        |       0.42107        |      0.48295       |      0.45105       |       0.40016        |       0.52071        |      0.42661       |      0.44652       |       0.47374        |       0.41464        |
|   417    |     C      |         |      0.83801       |      0.95261       |       0.84904        |       0.78747        |      0.79868       |      0.83747       |       0.79920        |       0.86676        |      0.80258       |      0.85059       |       0.75096        |       0.82318        |      0.80188       |      0.80201       |       0.90553        |       0.77919        |      0.86683       |      0.86043       |       0.76488        |       0.86907        |      0.75165       |      0.84689       |       0.54339        |       0.77233        |
|   418    |     A      |         |      0.63795       |      0.67192       |       0.63133        |       0.58178        |      0.61989       |      0.62943       |       0.62064        |       0.61352        |      0.62627       |      0.65724       |       0.60703        |       0.65934        |      0.61080       |      0.61570       |       0.67480        |       0.60785        |      0.64716       |      0.67529       |       0.58138        |       0.67964        |      0.58879       |      0.62705       |       0.50022        |       0.60759        |
|   419    |     A      |         |      0.49792       |      0.48732       |       0.47811        |       0.45635        |      0.46857       |      0.48833       |       0.44021        |       0.41296        |      0.47072       |      0.50142       |       0.48135        |       0.48065        |      0.46121       |      0.45902       |       0.51485        |       0.44310        |      0.47413       |      0.50365       |       0.43903        |       0.48345        |      0.46099       |      0.47749       |       0.42312        |       0.43213        |
|   420    |     T      |         |        nan         |        nan         |         nan          |         nan          |        nan         |        nan         |         nan          |         nan          |        nan         |        nan         |         nan          |         nan          |        nan         |        nan         |         nan          |         nan          |        nan         |        nan         |         nan          |         nan          |        nan         |        nan         |         nan          |         nan          |
|   421    |     A      |         |      0.38296       |      0.37675       |       0.36861        |       0.36937        |      0.36397       |      0.37882       |       0.37733        |       0.33778        |      0.35904       |      0.38186       |       0.36649        |       0.37877        |      0.35525       |      0.35948       |       0.38225        |       0.34479        |      0.36381       |      0.38320       |       0.34925        |       0.36147        |      0.34931       |      0.37962       |       0.40282        |       0.34081        |
|   422    |     T      |         |        nan         |        nan         |         nan          |         nan          |        nan         |        nan         |         nan          |         nan          |        nan         |        nan         |         nan          |         nan          |        nan         |        nan         |         nan          |         nan          |        nan         |        nan         |         nan          |         nan          |        nan         |        nan         |         nan          |         nan          |
|   423    |     A      |         |      0.46974       |      0.43146       |       0.45893        |       0.39443        |      0.42100       |      0.41472       |       0.45132        |       0.38316        |      0.42245       |      0.42243       |       0.48070        |       0.45808        |      0.41868       |      0.39190       |       0.44135        |       0.40229        |      0.42157       |      0.41940       |       0.36087        |       0.42170        |      0.39344       |      0.38162       |       0.43856        |       0.36617        |
|   424    |     A      |         |      0.40677       |      0.34500       |       0.38647        |       0.32764        |      0.36049       |      0.34454       |       0.37292        |       0.31850        |      0.35580       |      0.33176       |       0.41138        |       0.42234        |      0.35268       |      0.30743       |       0.36777        |       0.33207        |      0.33472       |      0.33537       |       0.28171        |       0.33901        |      0.30970       |      0.26518       |       0.31484        |       0.30388        |
|   425    |     A      |         |      0.55879       |      0.53408       |       0.55222        |       0.49180        |      0.53541       |      0.51639       |       0.50973        |       0.49088        |      0.50321       |      0.52883       |       0.53551        |       0.52084        |      0.49821       |      0.48488       |       0.56745        |       0.48573        |      0.51623       |      0.52068       |       0.47096        |       0.51886        |      0.48182       |      0.48983       |       0.50121        |       0.48087        |
|   426    |     C      |         |      0.79790       |      0.80102       |       0.78838        |       0.72925        |      0.77501       |      0.77107       |       0.72835        |       0.74095        |      0.72718       |      0.80311       |       0.74289        |       0.72483        |      0.72916       |      0.72346       |       0.84138        |       0.72239        |      0.76701       |      0.78655       |       0.71184        |       0.74634        |      0.70237       |      0.77030       |       0.45343        |       0.69367        |
|   427    |     T      |         |        nan         |        nan         |         nan          |         nan          |        nan         |        nan         |         nan          |         nan          |        nan         |        nan         |         nan          |         nan          |        nan         |        nan         |         nan          |         nan          |        nan         |        nan         |         nan          |         nan          |        nan         |        nan         |         nan          |         nan          |
|   428    |     A      |         |      0.09954       |      0.10146       |       0.10170        |       0.10626        |      0.10390       |      0.10381       |       0.10065        |       0.09989        |      0.09449       |      0.10593       |       0.08971        |       0.10446        |      0.09621       |      0.10602       |       0.10673        |       0.10197        |      0.09585       |      0.11570       |       0.10140        |       0.10545        |      0.09661       |      0.10590       |       0.14099        |       0.10643        |
|   429    |     A      |         |      0.72402       |      0.73000       |       0.73429        |       0.68877        |      0.69975       |      0.71647       |       0.70057        |       0.63013        |      0.70245       |      0.75513       |       0.71621        |       0.72013        |      0.69307       |      0.68563       |       0.75832        |       0.66786        |      0.72595       |      0.76009       |       0.64629        |       0.73904        |      0.67359       |      0.73864       |       0.84334        |       0.67239        |
|   430    |     A      |         |      0.59161       |      0.55313       |       0.57426        |       0.54053        |      0.55256       |      0.54998       |       0.56886        |       0.51066        |      0.54147       |      0.55807       |       0.58643        |       0.62118        |      0.53220       |      0.50956       |       0.54918        |       0.53391        |      0.52402       |      0.54839       |       0.47085        |       0.54886        |      0.50682       |      0.50381       |       0.53001        |       0.50131        |
|   431    |     A      |         |      0.65071       |      0.61881       |       0.63596        |       0.58917        |      0.60921       |      0.61006       |       0.63929        |       0.57234        |      0.58657       |      0.61312       |       0.64473        |       0.65469        |      0.58998       |      0.55667       |       0.63321        |       0.58879        |      0.58233       |      0.60578       |       0.50812        |       0.60069        |      0.55933       |      0.55527       |       0.63294        |       0.55465        |
|   432    |     C      |         |      0.93985       |      0.94093       |       0.90095        |       0.86035        |      0.90485       |      0.93419       |       0.89797        |       0.85110        |      0.86649       |      0.93037       |       0.89293        |       0.90996        |      0.86986       |      0.85388       |       0.94646        |       0.85156        |      0.89068       |      0.96312       |       0.85288        |       0.89236        |      0.83414       |      0.88657       |       0.52870        |       0.83334        |
|   433    |     A      |         |      0.74353       |      0.75164       |       0.71846        |       0.71023        |      0.73413       |      0.74813       |       0.70375        |       0.68887        |      0.70819       |      0.76558       |       0.70545        |       0.72716        |      0.70705       |      0.72353       |       0.75719        |       0.69212        |      0.71949       |      0.78626       |       0.69082        |       0.73472        |      0.69123       |      0.73969       |       0.60421        |       0.68959        |
|   434    |     T      |         |        nan         |        nan         |         nan          |         nan          |        nan         |        nan         |         nan          |         nan          |        nan         |        nan         |         nan          |         nan          |        nan         |        nan         |         nan          |         nan          |        nan         |        nan         |         nan          |         nan          |        nan         |        nan         |         nan          |         nan          |
|   435    |     A      |         |      0.53172       |      0.51336       |       0.48824        |       0.50289        |      0.50741       |      0.51225       |       0.48028        |       0.47669        |      0.48412       |      0.50659       |       0.48028        |       0.51867        |      0.48254       |      0.50007       |       0.51825        |       0.47533        |      0.48337       |      0.52172       |       0.46106        |       0.50365        |      0.46613       |      0.49759       |       0.43188        |       0.47783        |
|   436    |     T      |         |        nan         |        nan         |         nan          |         nan          |        nan         |        nan         |         nan          |         nan          |        nan         |        nan         |         nan          |         nan          |        nan         |        nan         |         nan          |         nan          |        nan         |        nan         |         nan          |         nan          |        nan         |        nan         |         nan          |         nan          |
|   437    |     A      |         |      0.04031       |      0.04200       |       0.04244        |       0.04173        |      0.04683       |      0.03549       |       0.03395        |       0.04678        |      0.02872       |      0.03067       |       0.03121        |       0.03264        |      0.03292       |      0.02774       |       0.04054        |       0.03331        |      0.03002       |      0.02333       |       0.03076        |       0.02832        |      0.03220       |      0.02143       |       0.04579        |       0.02815        |
+----------+------------+---------+--------------------+--------------------+----------------------+----------------------+--------------------+--------------------+----------------------+----------------------+--------------------+--------------------+----------------------+----------------------+--------------------+--------------------+----------------------+----------------------+--------------------+--------------------+----------------------+----------------------+--------------------+--------------------+----------------------+----------------------+
