# Supplementary material for: Short- and long-range interactions in the HIV-1 5′ UTR regulate genome dimerization and packaging
Source: Nat Struct Mol Biol. 2022 Mar 28;29(4):306–19. doi: 10.1038/s41594-022-00746-2 (PMC9010304; doi:10.1038/s41594-022-00746-2)
Supplement: Supplementary file 9 — Tables of DMS reactivities. [file 41594_2022_746_MOESM9_ESM.zip › DMS tables/DMS_Table_Mut_2G_DB_Capped_m.txt]

+----------------------------------------------------------------------------------------------+
|                                   DMS: Mut_2G_DB_Capped_m                                    |
+----------+------------+---------+-----------+---------------+--------------------------------+
| Position | Nucleotide | Treated | Untreated | Raw Reactivty | Winsor Normalised Reactivities |
+----------+------------+---------+-----------+---------------+--------------------------------+
|    1     |     G      |   nan   |    nan    |      nan      |              nan               |
|    2     |     G      |   nan   |    nan    |      nan      |              nan               |
|    3     |     T      |   nan   |    nan    |      nan      |              nan               |
|    4     |     C      |   nan   |    nan    |      nan      |              nan               |
|    5     |     T      |   nan   |    nan    |      nan      |              nan               |
|    6     |     C      |   nan   |    nan    |      nan      |              nan               |
|    7     |     T      |   nan   |    nan    |      nan      |              nan               |
|    8     |     C      |   nan   |    nan    |      nan      |              nan               |
|    9     |     T      |   nan   |    nan    |      nan      |              nan               |
|    10    |     G      |   nan   |    nan    |      nan      |              nan               |
|    11    |     G      |   nan   |    nan    |      nan      |              nan               |
|    12    |     T      |   nan   |    nan    |      nan      |              nan               |
|    13    |     T      |   nan   |    nan    |      nan      |              nan               |
|    14    |     A      |   nan   |    nan    |      nan      |              nan               |
|    15    |     G      |   nan   |    nan    |      nan      |              nan               |
|    16    |     A      |   nan   |    nan    |      nan      |              nan               |
|    17    |     C      |   nan   |    nan    |      nan      |              nan               |
|    18    |     C      |   nan   |    nan    |      nan      |              nan               |
|    19    |     A      | 0.00003 |  0.00001  |    0.00001    |            0.03067             |
|    20    |     G      | 0.00354 |  0.00403  |      nan      |              nan               |
|    21    |     A      | 0.05674 |  0.00512  |    0.05162    |            0.56832             |
|    22    |     T      | 0.01002 |  0.00522  |      nan      |              nan               |
|    23    |     C      | 0.13946 |  0.01930  |    0.12016    |            1.32290             |
|    24    |     T      | 0.01320 |  0.00982  |      nan      |              nan               |
|    25    |     G      | 0.00358 |  0.00396  |      nan      |              nan               |
|    26    |     A      | 0.01265 |  0.00471  |    0.00795    |            0.08749             |
|    27    |     G      | 0.00388 |  0.00399  |      nan      |              nan               |
|    28    |     C      | 0.00458 |  0.00339  |    0.00118    |            0.03067             |
|    29    |     C      | 0.01194 |  0.00391  |    0.00802    |            0.08833             |
|    30    |     T      | 0.01813 |  0.00816  |      nan      |              nan               |
|    31    |     G      | 0.01104 |  0.00726  |      nan      |              nan               |
|    32    |     G      | 0.01096 |  0.00559  |      nan      |              nan               |
|    33    |     G      | 0.00525 |  0.00465  |      nan      |              nan               |
|    34    |     A      | 0.10840 |  0.00535  |    0.10305    |            1.13447             |
|    35    |     G      | 0.00636 |  0.00514  |      nan      |              nan               |
|    36    |     C      | 0.00494 |  0.00396  |    0.00097    |            0.03067             |
|    37    |     T      | 0.00573 |  0.00624  |      nan      |              nan               |
|    38    |     C      | 0.00826 |  0.00784  |    0.00042    |            0.03067             |
|    39    |     T      | 0.01036 |  0.00982  |      nan      |              nan               |
|    40    |     C      | 0.00583 |  0.00539  |    0.00044    |            0.03067             |
|    41    |     T      | 0.00679 |  0.00813  |      nan      |              nan               |
|    42    |     G      | 0.00367 |  0.00476  |      nan      |              nan               |
|    43    |     G      | 0.00598 |  0.00632  |      nan      |              nan               |
|    44    |     C      | 0.00602 |  0.00514  |    0.00088    |            0.03067             |
|    45    |     T      | 0.00428 |  0.00547  |      nan      |              nan               |
|    46    |     A      | 0.00664 |  0.00445  |    0.00219    |            0.03067             |
|    47    |     A      | 0.01556 |  0.00537  |    0.01018    |            0.11212             |
|    48    |     C      | 0.00704 |  0.00599  |    0.00105    |            0.03067             |
|    49    |     T      | 0.00571 |  0.00688  |      nan      |              nan               |
|    50    |     A      | 0.01572 |  0.00558  |    0.01013    |            0.11156             |
|    51    |     G      | 0.00426 |  0.00524  |      nan      |              nan               |
|    52    |     G      | 0.00353 |  0.00407  |      nan      |              nan               |
|    53    |     G      | 0.00313 |  0.00407  |      nan      |              nan               |
|    54    |     A      | 0.01833 |  0.00580  |    0.01253    |            0.13798             |
|    55    |     A      | 0.02978 |  0.00663  |    0.02315    |            0.25489             |
|    56    |     C      | 0.00871 |  0.00591  |    0.00280    |            0.03080             |
|    57    |     C      | 0.00735 |  0.00669  |    0.00066    |            0.03067             |
|    58    |     C      | 0.09291 |  0.00529  |    0.08762    |            0.96464             |
|    59    |     A      | 0.05264 |  0.00844  |    0.04419    |            0.48656             |
|    60    |     C      | 0.03996 |  0.00698  |    0.03298    |            0.36307             |
|    61    |     T      | 0.00852 |  0.00953  |      nan      |              nan               |
|    62    |     G      | 0.00720 |  0.00802  |      nan      |              nan               |
|    63    |     C      | 0.02943 |  0.01008  |    0.01935    |            0.21304             |
|    64    |     T      | 0.00824 |  0.01085  |      nan      |              nan               |
|    65    |     T      | 0.00519 |  0.00578  |      nan      |              nan               |
|    66    |     A      | 0.09964 |  0.00412  |    0.09552    |            1.05161             |
|    67    |     A      | 0.07465 |  0.00661  |    0.06803    |            0.74898             |
|    68    |     G      | 0.00472 |  0.00601  |      nan      |              nan               |
|    69    |     C      | 0.00705 |  0.00427  |    0.00279    |            0.03067             |
|    70    |     C      | 0.00759 |  0.00719  |    0.00040    |            0.03067             |
|    71    |     T      | 0.00602 |  0.00911  |      nan      |              nan               |
|    72    |     C      | 0.01094 |  0.00334  |    0.00761    |            0.08375             |
|    73    |     A      | 0.01094 |  0.00802  |    0.00292    |            0.03213             |
|    74    |     A      | 0.07569 |  0.00615  |    0.06954    |            0.76561             |
|    75    |     T      | 0.02398 |  0.00512  |      nan      |              nan               |
|    76    |     A      | 0.02893 |  0.00579  |    0.02314    |            0.25481             |
|    77    |     A      | 0.08048 |  0.00540  |    0.07508    |            0.82658             |
|    78    |     A      | 0.07397 |  0.00675  |    0.06723    |            0.74012             |
|    79    |     G      | 0.00629 |  0.00687  |      nan      |              nan               |
|    80    |     C      | 0.04236 |  0.00590  |    0.03646    |            0.40139             |
|    81    |     T      | 0.01080 |  0.00956  |      nan      |              nan               |
|    82    |     T      | 0.00920 |  0.00843  |      nan      |              nan               |
|    83    |     G      | 0.00525 |  0.00557  |      nan      |              nan               |
|    84    |     C      | 0.05733 |  0.00945  |    0.04788    |            0.52713             |
|    85    |     C      | 0.03919 |  0.00899  |    0.03020    |            0.33249             |
|    86    |     T      | 0.00857 |  0.00932  |      nan      |              nan               |
|    87    |     T      | 0.00814 |  0.00882  |      nan      |              nan               |
|    88    |     G      | 0.00575 |  0.00556  |      nan      |              nan               |
|    89    |     A      | 0.05218 |  0.00811  |    0.04407    |            0.48523             |
|    90    |     G      | 0.00726 |  0.00841  |      nan      |              nan               |
|    91    |     T      | 0.01129 |  0.00598  |      nan      |              nan               |
|    92    |     G      | 0.00711 |  0.00976  |      nan      |              nan               |
|    93    |     C      | 0.00739 |  0.00678  |    0.00061    |            0.03067             |
|    94    |     T      | 0.00575 |  0.00690  |      nan      |              nan               |
|    95    |     C      | 0.05928 |  0.00648  |    0.05280    |            0.58130             |
|    96    |     A      | 0.03163 |  0.00864  |    0.02299    |            0.25313             |
|    97    |     A      | 0.04933 |  0.00965  |    0.03968    |            0.43687             |
|    98    |     A      | 0.04081 |  0.00787  |    0.03294    |            0.36269             |
|    99    |     G      | 0.00869 |  0.00760  |      nan      |              nan               |
|   100    |     T      | 0.01208 |  0.00512  |      nan      |              nan               |
|   101    |     A      | 0.02326 |  0.00775  |    0.01551    |            0.17071             |
|   102    |     G      | 0.00938 |  0.00816  |      nan      |              nan               |
|   103    |     T      | 0.01244 |  0.00975  |      nan      |              nan               |
|   104    |     G      | 0.01022 |  0.00879  |      nan      |              nan               |
|   105    |     T      | 0.01216 |  0.00873  |      nan      |              nan               |
|   106    |     G      | 0.00889 |  0.00756  |      nan      |              nan               |
|   107    |     T      | 0.01213 |  0.00894  |      nan      |              nan               |
|   108    |     G      | 0.00829 |  0.00593  |      nan      |              nan               |
|   109    |     C      | 0.02569 |  0.00761  |    0.01808    |            0.19903             |
|   110    |     C      | 0.02529 |  0.00703  |    0.01826    |            0.20106             |
|   111    |     C      | 0.03809 |  0.00885  |    0.02925    |            0.32197             |
|   112    |     G      | 0.01000 |  0.00861  |      nan      |              nan               |
|   113    |     T      | 0.00827 |  0.00604  |      nan      |              nan               |
|   114    |     C      | 0.03252 |  0.01084  |    0.02167    |            0.23863             |
|   115    |     T      | 0.01059 |  0.00873  |      nan      |              nan               |
|   116    |     G      | 0.01151 |  0.00752  |      nan      |              nan               |
|   117    |     T      | 0.01531 |  0.01118  |      nan      |              nan               |
|   118    |     T      | 0.01057 |  0.00855  |      nan      |              nan               |
|   119    |     G      | 0.01218 |  0.00889  |      nan      |              nan               |
|   120    |     T      | 0.01040 |  0.00831  |      nan      |              nan               |
|   121    |     G      | 0.00666 |  0.00532  |      nan      |              nan               |
|   122    |     T      | 0.00991 |  0.00812  |      nan      |              nan               |
|   123    |     G      | 0.00329 |  0.00374  |      nan      |              nan               |
|   124    |     A      | 0.10431 |  0.00683  |    0.09748    |            1.07322             |
|   125    |     C      | 0.01357 |  0.00645  |    0.00711    |            0.07833             |
|   126    |     T      | 0.00711 |  0.00736  |      nan      |              nan               |
|   127    |     C      | 0.00884 |  0.00705  |    0.00179    |            0.03067             |
|   128    |     T      | 0.00895 |  0.01174  |      nan      |              nan               |
|   129    |     G      | 0.00802 |  0.00932  |      nan      |              nan               |
|   130    |     G      | 0.00664 |  0.00795  |      nan      |              nan               |
|   131    |     T      | 0.00724 |  0.00622  |      nan      |              nan               |
|   132    |     A      | 0.05348 |  0.00683  |    0.04665    |            0.51359             |
|   133    |     A      | 0.14120 |  0.00723  |    0.13398    |            1.47498             |
|   134    |     C      | 0.02203 |  0.00749  |    0.01453    |            0.16001             |
|   135    |     T      | 0.00623 |  0.00764  |      nan      |              nan               |
|   136    |     A      | 0.01793 |  0.00833  |    0.00961    |            0.10577             |
|   137    |     G      | 0.00615 |  0.00519  |      nan      |              nan               |
|   138    |     A      | 0.01912 |  0.00728  |    0.01185    |            0.13042             |
|   139    |     G      | 0.00541 |  0.00554  |      nan      |              nan               |
|   140    |     A      | 0.04301 |  0.00536  |    0.03765    |            0.41452             |
|   141    |     T      | 0.00585 |  0.00680  |      nan      |              nan               |
|   142    |     C      | 0.01228 |  0.00516  |    0.00712    |            0.07838             |
|   143    |     C      | 0.00573 |  0.00491  |    0.00082    |            0.03067             |
|   144    |     C      | 0.00852 |  0.00742  |    0.00110    |            0.03067             |
|   145    |     T      | 0.00867 |  0.00925  |      nan      |              nan               |
|   146    |     C      | 0.01619 |  0.00500  |    0.01118    |            0.12312             |
|   147    |     A      | 0.04954 |  0.00858  |    0.04097    |            0.45102             |
|   148    |     G      | 0.00376 |  0.00491  |      nan      |              nan               |
|   149    |     A      | 0.01492 |  0.00516  |    0.00976    |            0.10747             |
|   150    |     C      | 0.00654 |  0.00052  |    0.00602    |            0.06628             |
|   151    |     C      | 0.07037 |  0.00056  |    0.06982    |            0.76864             |
|   152    |     C      | 0.09603 |  0.01904  |    0.07699    |            0.84761             |
|   153    |     T      | 0.02119 |  0.02997  |      nan      |              nan               |
|   154    |     T      | 0.01613 |  0.01225  |      nan      |              nan               |
|   155    |     T      | 0.01145 |  0.00848  |      nan      |              nan               |
|   156    |     T      | 0.00873 |  0.00492  |      nan      |              nan               |
|   157    |     A      | 0.09008 |  0.00672  |    0.08335    |            0.91768             |
|   158    |     G      | 0.00258 |  0.00338  |      nan      |              nan               |
|   159    |     T      | 0.00429 |  0.00554  |      nan      |              nan               |
|   160    |     C      | 0.00807 |  0.00311  |    0.00496    |            0.05463             |
|   161    |     A      | 0.05310 |  0.00814  |    0.04495    |            0.49488             |
|   162    |     G      | 0.00619 |  0.00700  |      nan      |              nan               |
|   163    |     T      | 0.00971 |  0.00955  |      nan      |              nan               |
|   164    |     G      | 0.00679 |  0.00718  |      nan      |              nan               |
|   165    |     T      | 0.01560 |  0.00874  |      nan      |              nan               |
|   166    |     G      | 0.00613 |  0.00543  |      nan      |              nan               |
|   167    |     G      | 0.00608 |  0.00576  |      nan      |              nan               |
|   168    |     A      | 0.05350 |  0.01057  |    0.04293    |            0.47261             |
|   169    |     A      | 0.07553 |  0.00878  |    0.06675    |            0.73484             |
|   170    |     A      | 0.05420 |  0.00719  |    0.04701    |            0.51755             |
|   171    |     A      | 0.04784 |  0.00733  |    0.04050    |            0.44591             |
|   172    |     T      | 0.00643 |  0.00607  |      nan      |              nan               |
|   173    |     C      | 0.00513 |  0.00627  |    -0.00114   |            0.03067             |
|   174    |     T      | 0.00466 |  0.00685  |      nan      |              nan               |
|   175    |     C      | 0.00425 |  0.00512  |    -0.00087   |            0.03067             |
|   176    |     T      | 0.00806 |  0.01007  |      nan      |              nan               |
|   177    |     A      | 0.03023 |  0.00884  |    0.02139    |            0.23549             |
|   178    |     G      | 0.00849 |  0.00830  |      nan      |              nan               |
|   179    |     C      | 0.07836 |  0.00483  |    0.07353    |            0.80949             |
|   180    |     A      | 0.06161 |  0.01035  |    0.05126    |            0.56436             |
|   181    |     G      | 0.00739 |  0.00688  |      nan      |              nan               |
|   182    |     T      | 0.01061 |  0.00847  |      nan      |              nan               |
|   183    |     G      | 0.00744 |  0.00660  |      nan      |              nan               |
|   184    |     G      | 0.00610 |  0.00656  |      nan      |              nan               |
|   185    |     C      | 0.04762 |  0.00752  |    0.04010    |            0.44152             |
|   186    |     G      | 0.00732 |  0.00805  |      nan      |              nan               |
|   187    |     C      | 0.00634 |  0.00532  |    0.00101    |            0.03067             |
|   188    |     C      | 0.01194 |  0.00639  |    0.00555    |            0.06105             |
|   189    |     C      | 0.01628 |  0.00809  |    0.00819    |            0.09012             |
|   190    |     G      | 0.00672 |  0.00786  |      nan      |              nan               |
|   191    |     A      | 0.04390 |  0.00743  |    0.03646    |            0.40146             |
|   192    |     A      | 0.08360 |  0.00962  |    0.07398    |            0.81448             |
|   193    |     C      | 0.08196 |  0.00455  |    0.07741    |            0.85227             |
|   194    |     A      | 0.10474 |  0.00975  |    0.09499    |            1.04574             |
|   195    |     G      | 0.00792 |  0.00775  |      nan      |              nan               |
|   196    |     G      | 0.00674 |  0.00709  |      nan      |              nan               |
|   197    |     G      | 0.00511 |  0.00542  |      nan      |              nan               |
|   198    |     A      | 0.06014 |  0.00778  |    0.05236    |            0.57648             |
|   199    |     C      | 0.05023 |  0.01005  |    0.04018    |            0.44231             |
|   200    |     T      | 0.01225 |  0.01040  |      nan      |              nan               |
|   201    |     T      | 0.00950 |  0.00924  |      nan      |              nan               |
|   202    |     G      | 0.00790 |  0.00425  |      nan      |              nan               |
|   203    |     A      | 0.05524 |  0.00993  |    0.04530    |            0.49878             |
|   204    |     A      | 0.07241 |  0.00902  |    0.06339    |            0.69784             |
|   205    |     A      | 0.03928 |  0.00867  |    0.03061    |            0.33695             |
|   206    |     G      | 0.00305 |  0.00376  |      nan      |              nan               |
|   207    |     C      | 0.04564 |  0.00483  |    0.04081    |            0.44925             |
|   208    |     G      | 0.00812 |  0.00543  |      nan      |              nan               |
|   209    |     A      | 0.05263 |  0.01195  |    0.04068    |            0.44788             |
|   210    |     A      | 0.06194 |  0.00998  |    0.05196    |            0.57205             |
|   211    |     A      | 0.04673 |  0.00799  |    0.03874    |            0.42647             |
|   212    |     G      | 0.00429 |  0.00404  |      nan      |              nan               |
|   213    |     T      | 0.00759 |  0.00490  |      nan      |              nan               |
|   214    |     A      | 0.03058 |  0.00831  |    0.02226    |            0.24511             |
|   215    |     A      | 0.05335 |  0.00763  |    0.04572    |            0.50338             |
|   216    |     A      | 0.05777 |  0.00644  |    0.05132    |            0.56505             |
|   217    |     G      | 0.00378 |  0.00498  |      nan      |              nan               |
|   218    |     C      | 0.00735 |  0.00419  |    0.00316    |            0.03475             |
|   219    |     C      | 0.00963 |  0.00499  |    0.00464    |            0.05104             |
|   220    |     A      | 0.04154 |  0.01015  |    0.03139    |            0.34555             |
|   221    |     G      | 0.00708 |  0.00545  |      nan      |              nan               |
|   222    |     A      | 0.03174 |  0.00562  |    0.02612    |            0.28751             |
|   223    |     G      | 0.00699 |  0.00737  |      nan      |              nan               |
|   224    |     G      | 0.00256 |  0.00314  |      nan      |              nan               |
|   225    |     A      | 0.08100 |  0.00681  |    0.07419    |            0.81678             |
|   226    |     G      | 0.00468 |  0.00427  |      nan      |              nan               |
|   227    |     A      | 0.02831 |  0.00458  |    0.02374    |            0.26132             |
|   228    |     T      | 0.00770 |  0.00602  |      nan      |              nan               |
|   229    |     C      | 0.03761 |  0.01495  |    0.02266    |            0.24950             |
|   230    |     T      | 0.00990 |  0.00972  |      nan      |              nan               |
|   231    |     C      | 0.02924 |  0.01619  |    0.01304    |            0.14359             |
|   232    |     T      | 0.00772 |  0.00961  |      nan      |              nan               |
|   233    |     C      | 0.03830 |  0.01342  |    0.02488    |            0.27393             |
|   234    |     G      | 0.00454 |  0.00590  |      nan      |              nan               |
|   235    |     A      | 0.06880 |  0.00539  |    0.06340    |            0.69804             |
|   236    |     C      | 0.05902 |  0.01060  |    0.04842    |            0.53307             |
|   237    |     G      | 0.01031 |  0.01101  |      nan      |              nan               |
|   238    |     C      | 0.07478 |  0.00799  |    0.06679    |            0.73537             |
|   239    |     A      | 0.06461 |  0.00898  |    0.05562    |            0.61237             |
|   240    |     G      | 0.00632 |  0.00718  |      nan      |              nan               |
|   241    |     G      | 0.00352 |  0.00380  |      nan      |              nan               |
|   242    |     A      | 0.09036 |  0.00911  |    0.08125    |            0.89455             |
|   243    |     C      | 0.01346 |  0.00781  |    0.00565    |            0.06222             |
|   244    |     T      | 0.00880 |  0.00849  |      nan      |              nan               |
|   245    |     C      | 0.02943 |  0.00882  |    0.02060    |            0.22684             |
|   246    |     G      | 0.00911 |  0.00848  |      nan      |              nan               |
|   247    |     G      | 0.00477 |  0.00488  |      nan      |              nan               |
|   248    |     C      | 0.01201 |  0.00741  |    0.00460    |            0.05066             |
|   249    |     T      | 0.01515 |  0.01616  |      nan      |              nan               |
|   250    |     T      | 0.01450 |  0.01541  |      nan      |              nan               |
|   251    |     G      | 0.01464 |  0.01523  |      nan      |              nan               |
|   252    |     C      | 0.03156 |  0.01452  |    0.01704    |            0.18760             |
|   253    |     T      | 0.01061 |  0.01274  |      nan      |              nan               |
|   254    |     G      | 0.00792 |  0.00773  |      nan      |              nan               |
|   255    |     A      | 0.04960 |  0.00629  |    0.04332    |            0.47690             |
|   256    |     A      | 0.08801 |  0.01139  |    0.07662    |            0.84359             |
|   257    |     G      | 0.01235 |  0.01587  |      nan      |              nan               |
|   258    |     C      | 0.04970 |  0.01807  |    0.03163    |            0.34826             |
|   259    |     G      | 0.01399 |  0.01716  |      nan      |              nan               |
|   260    |     C      | 0.06253 |  0.01614  |    0.04639    |            0.51071             |
|   261    |     G      | 0.02157 |  0.02701  |      nan      |              nan               |
|   262    |     C      | 0.04969 |  0.01178  |    0.03792    |            0.41742             |
|   263    |     A      | 0.03032 |  0.00925  |    0.02106    |            0.23188             |
|   264    |     C      | 0.05270 |  0.01410  |    0.03860    |            0.42496             |
|   265    |     G      | 0.01003 |  0.01135  |      nan      |              nan               |
|   266    |     G      | 0.01551 |  0.01944  |      nan      |              nan               |
|   267    |     C      | 0.02355 |  0.00945  |    0.01410    |            0.15525             |
|   268    |     A      | 0.04169 |  0.01647  |    0.02522    |            0.27769             |
|   269    |     A      | 0.05863 |  0.01515  |    0.04348    |            0.47867             |
|   270    |     G      | 0.00903 |  0.00576  |      nan      |              nan               |
|   271    |     A      | 0.05542 |  0.00594  |    0.04948    |            0.54471             |
|   272    |     G      | 0.00708 |  0.00673  |      nan      |              nan               |
|   273    |     G      | 0.00479 |  0.00501  |      nan      |              nan               |
|   274    |     C      | 0.06262 |  0.00794  |    0.05468    |            0.60195             |
|   275    |     G      | 0.01158 |  0.01130  |      nan      |              nan               |
|   276    |     A      | 0.10239 |  0.01483  |    0.08756    |            0.96396             |
|   277    |     G      | 0.01938 |  0.01572  |      nan      |              nan               |
|   278    |     G      | 0.00673 |  0.00619  |      nan      |              nan               |
|   279    |     G      | 0.00654 |  0.00677  |      nan      |              nan               |
|   280    |     G      | 0.00557 |  0.00633  |      nan      |              nan               |
|   281    |     C      | 0.04158 |  0.00400  |    0.03758    |            0.41371             |
|   282    |     G      | 0.00763 |  0.00889  |      nan      |              nan               |
|   283    |     G      | 0.00432 |  0.00481  |      nan      |              nan               |
|   284    |     C      | 0.02873 |  0.00835  |    0.02038    |            0.22432             |
|   285    |     G      | 0.00698 |  0.00627  |      nan      |              nan               |
|   286    |     A      | 0.05588 |  0.00578  |    0.05009    |            0.55148             |
|   287    |     C      | 0.03531 |  0.00535  |    0.02996    |            0.32986             |
|   288    |     T      | 0.00954 |  0.00962  |      nan      |              nan               |
|   289    |     G      | 0.01170 |  0.01036  |      nan      |              nan               |
|   290    |     G      | 0.01226 |  0.00721  |      nan      |              nan               |
|   291    |     T      | 0.01148 |  0.00708  |      nan      |              nan               |
|   292    |     G      | 0.00512 |  0.00439  |      nan      |              nan               |
|   293    |     A      | 0.07778 |  0.00792  |    0.06986    |            0.76913             |
|   294    |     G      | 0.00571 |  0.00612  |      nan      |              nan               |
|   295    |     T      | 0.00525 |  0.00419  |      nan      |              nan               |
|   296    |     A      | 0.06196 |  0.00586  |    0.05610    |            0.61765             |
|   297    |     C      | 0.02313 |  0.00672  |    0.01641    |            0.18071             |
|   298    |     G      | 0.00777 |  0.00795  |      nan      |              nan               |
|   299    |     C      | 0.01069 |  0.00355  |    0.00715    |            0.07866             |
|   300    |     C      | 0.03593 |  0.03020  |    0.00573    |            0.06312             |
|   301    |     A      | 0.04798 |  0.02450  |    0.02348    |            0.25855             |
|   302    |     A      | 0.11646 |  0.01007  |    0.10640    |            1.17135             |
|   303    |     A      | 0.01236 |  0.00575  |    0.00661    |            0.07278             |
|   304    |     A      | 0.01846 |  0.00504  |    0.01342    |            0.14772             |
|   305    |     A      | 0.08322 |  0.01518  |    0.06804    |            0.74904             |
|   306    |     T      | 0.01317 |  0.01595  |      nan      |              nan               |
|   307    |     T      | 0.01070 |  0.00983  |      nan      |              nan               |
|   308    |     T      | 0.01004 |  0.00974  |      nan      |              nan               |
|   309    |     T      | 0.01120 |  0.01000  |      nan      |              nan               |
|   310    |     G      | 0.00664 |  0.00473  |      nan      |              nan               |
|   311    |     A      | 0.11485 |  0.00650  |    0.10836    |            1.19293             |
|   312    |     C      | 0.01740 |  0.00711  |    0.01029    |            0.11328             |
|   313    |     T      | 0.00843 |  0.00887  |      nan      |              nan               |
|   314    |     A      | 0.01013 |  0.00671  |    0.00342    |            0.03764             |
|   315    |     G      | 0.00480 |  0.00516  |      nan      |              nan               |
|   316    |     C      | 0.01683 |  0.00587  |    0.01096    |            0.12068             |
|   317    |     G      | 0.01044 |  0.00877  |      nan      |              nan               |
|   318    |     G      | 0.00835 |  0.00481  |      nan      |              nan               |
|   319    |     A      | 0.08588 |  0.00640  |    0.07947    |            0.87494             |
|   320    |     G      | 0.00833 |  0.00694  |      nan      |              nan               |
|   321    |     G      | 0.00585 |  0.00682  |      nan      |              nan               |
|   322    |     C      | 0.00649 |  0.00534  |    0.00115    |            0.03067             |
|   323    |     T      | 0.00471 |  0.00653  |      nan      |              nan               |
|   324    |     A      | 0.02138 |  0.00987  |    0.01151    |            0.12673             |
|   325    |     G      | 0.00426 |  0.00491  |      nan      |              nan               |
|   326    |     A      | 0.08723 |  0.00739  |    0.07984    |            0.87903             |
|   327    |     A      | 0.09868 |  0.00684  |    0.09183    |            1.01104             |
|   328    |     G      | 0.00885 |  0.00673  |      nan      |              nan               |
|   329    |     G      | 0.00498 |  0.00429  |      nan      |              nan               |
|   330    |     A      | 0.09492 |  0.00775  |    0.08718    |            0.95974             |
|   331    |     G      | 0.00420 |  0.00457  |      nan      |              nan               |
|   332    |     A      | 0.06314 |  0.00762  |    0.05552    |            0.61124             |
|   333    |     G      | 0.00439 |  0.00473  |      nan      |              nan               |
|   334    |     A      | 0.05103 |  0.00707  |    0.04395    |            0.48390             |
|   335    |     G      | 0.00556 |  0.00479  |      nan      |              nan               |
|   336    |     A      | 0.07772 |  0.00583  |    0.07189    |            0.79146             |
|   337    |     T      | 0.00822 |  0.00576  |      nan      |              nan               |
|   338    |     G      | 0.00673 |  0.00623  |      nan      |              nan               |
|   339    |     G      | 0.00717 |  0.00805  |      nan      |              nan               |
|   340    |     G      | 0.00647 |  0.00727  |      nan      |              nan               |
|   341    |     T      | 0.00897 |  0.00877  |      nan      |              nan               |
|   342    |     G      | 0.00532 |  0.00554  |      nan      |              nan               |
|   343    |     C      | 0.05273 |  0.00935  |    0.04338    |            0.47760             |
|   344    |     G      | 0.00576 |  0.00628  |      nan      |              nan               |
|   345    |     A      | 0.12155 |  0.00816  |    0.11339    |            1.24838             |
|   346    |     G      | 0.00534 |  0.00496  |      nan      |              nan               |
|   347    |     A      | 0.02807 |  0.00490  |    0.02317    |            0.25508             |
|   348    |     G      | 0.00417 |  0.00473  |      nan      |              nan               |
|   349    |     C      | 0.04132 |  0.00776  |    0.03356    |            0.36943             |
|   350    |     G      | 0.00801 |  0.00732  |      nan      |              nan               |
|   351    |     T      | 0.01097 |  0.00932  |      nan      |              nan               |
|   352    |     C      | 0.04552 |  0.00842  |    0.03710    |            0.40840             |
|   353    |     G      | 0.01024 |  0.01077  |      nan      |              nan               |
|   354    |     G      | 0.00846 |  0.00975  |      nan      |              nan               |
|   355    |     T      | 0.00713 |  0.00579  |      nan      |              nan               |
|   356    |     A      | 0.09419 |  0.00661  |    0.08758    |            0.96424             |
|   357    |     T      | 0.01028 |  0.00896  |      nan      |              nan               |
|   358    |     T      | 0.00650 |  0.00513  |      nan      |              nan               |
|   359    |     A      | 0.05382 |  0.00653  |    0.04729    |            0.52062             |
|   360    |     A      | 0.05684 |  0.00794  |    0.04891    |            0.53844             |
|   361    |     G      | 0.00534 |  0.00557  |      nan      |              nan               |
|   362    |     C      | 0.04920 |  0.00768  |    0.04152    |            0.45711             |
|   363    |     G      | 0.02437 |  0.01690  |      nan      |              nan               |
|   364    |     G      | 0.00849 |  0.00801  |      nan      |              nan               |
|   365    |     G      | 0.00627 |  0.00939  |      nan      |              nan               |
|   366    |     G      | 0.00707 |  0.00854  |      nan      |              nan               |
|   367    |     G      | 0.00553 |  0.00567  |      nan      |              nan               |
|   368    |     A      | 0.09196 |  0.00660  |    0.08536    |            0.93977             |
|   369    |     G      | 0.01115 |  0.00667  |      nan      |              nan               |
|   370    |     A      | 0.05754 |  0.00778  |    0.04976    |            0.54785             |
|   371    |     A      | 0.09387 |  0.00605  |    0.08782    |            0.96687             |
|   372    |     T      | 0.00945 |  0.00805  |      nan      |              nan               |
|   373    |     T      | 0.00648 |  0.00571  |      nan      |              nan               |
|   374    |     A      | 0.05257 |  0.00824  |    0.04434    |            0.48814             |
|   375    |     G      | 0.00889 |  0.00534  |      nan      |              nan               |
|   376    |     A      | 0.07512 |  0.00610  |    0.06902    |            0.75990             |
|   377    |     T      | 0.02333 |  0.00550  |      nan      |              nan               |
|   378    |     A      | 0.02723 |  0.00769  |    0.01954    |            0.21517             |
|   379    |     A      | 0.06270 |  0.00837  |    0.05432    |            0.59807             |
|   380    |     A      | 0.08312 |  0.00624  |    0.07688    |            0.84643             |
|   381    |     T      | 0.01152 |  0.00730  |      nan      |              nan               |
|   382    |     G      | 0.01104 |  0.00768  |      nan      |              nan               |
|   383    |     G      | 0.00699 |  0.00740  |      nan      |              nan               |
|   384    |     G      | 0.05286 |  0.04765  |      nan      |              nan               |
|   385    |     A      | 0.06814 |  0.01715  |    0.05099    |            0.56133             |
|   386    |     A      | 0.13297 |  0.00951  |    0.12346    |            1.35918             |
|   387    |     A      | 0.02876 |  0.00674  |    0.02201    |            0.24237             |
|   388    |     A      | 0.01355 |  0.00633  |    0.00722    |            0.07949             |
|   389    |     A      | 0.02001 |  0.00585  |    0.01416    |            0.15591             |
|   390    |     A      | 0.09417 |  0.00720  |    0.08697    |            0.95750             |
|   391    |     T      | 0.01226 |  0.00831  |      nan      |              nan               |
|   392    |     T      | 0.01066 |  0.00961  |      nan      |              nan               |
|   393    |     C      | 0.07227 |  0.01032  |    0.06195    |            0.68203             |
|   394    |     G      | 0.00995 |  0.01065  |      nan      |              nan               |
|   395    |     G      | 0.00966 |  0.00568  |      nan      |              nan               |
|   396    |     T      | 0.01117 |  0.00847  |      nan      |              nan               |
|   397    |     T      | 0.00779 |  0.00564  |      nan      |              nan               |
|   398    |     A      | 0.02228 |  0.00645  |    0.01583    |            0.17424             |
|   399    |     A      | 0.02527 |  0.00558  |    0.01969    |            0.21677             |
|   400    |     G      | 0.00499 |  0.00459  |      nan      |              nan               |
|   401    |     G      | 0.00573 |  0.00585  |      nan      |              nan               |
|   402    |     C      | 0.00781 |  0.00609  |    0.00172    |            0.03067             |
|   403    |     C      | 0.00549 |  0.00367  |    0.00182    |            0.03067             |
|   404    |     A      | 0.03181 |  0.01242  |    0.01938    |            0.21340             |
|   405    |     G      | 0.02144 |  0.01538  |      nan      |              nan               |
|   406    |     G      | 0.00768 |  0.00769  |      nan      |              nan               |
|   407    |     G      | 0.00504 |  0.00661  |      nan      |              nan               |
|   408    |     G      | 0.00604 |  0.00677  |      nan      |              nan               |
|   409    |     G      | 0.01069 |  0.00618  |      nan      |              nan               |
|   410    |     A      | 0.05101 |  0.00948  |    0.04154    |            0.45728             |
|   411    |     A      | 0.09117 |  0.00881  |    0.08237    |            0.90683             |
|   412    |     A      | 0.05606 |  0.00842  |    0.04764    |            0.52444             |
|   413    |     G      | 0.01009 |  0.00511  |      nan      |              nan               |
|   414    |     A      | 0.05038 |  0.00639  |    0.04399    |            0.48426             |
|   415    |     A      | 0.02747 |  0.00710  |    0.02037    |            0.22427             |
|   416    |     A      | 0.04671 |  0.00532  |    0.04140    |            0.45575             |
|   417    |     C      | 0.08073 |  0.00347  |    0.07726    |            0.85059             |
|   418    |     A      | 0.06967 |  0.00998  |    0.05970    |            0.65724             |
|   419    |     A      | 0.05366 |  0.00812  |    0.04555    |            0.50142             |
|   420    |     T      | 0.05516 |  0.01196  |      nan      |              nan               |
|   421    |     A      | 0.03930 |  0.00462  |    0.03469    |            0.38186             |
|   422    |     T      | 0.00806 |  0.00711  |      nan      |              nan               |
|   423    |     A      | 0.04481 |  0.00644  |    0.03837    |            0.42243             |
|   424    |     A      | 0.03857 |  0.00843  |    0.03013    |            0.33176             |
|   425    |     A      | 0.05281 |  0.00477  |    0.04804    |            0.52883             |
|   426    |     C      | 0.07701 |  0.00406  |    0.07295    |            0.80311             |
|   427    |     T      | 0.01393 |  0.01835  |      nan      |              nan               |
|   428    |     A      | 0.01790 |  0.00827  |    0.00962    |            0.10593             |
|   429    |     A      | 0.07732 |  0.00873  |    0.06859    |            0.75513             |
|   430    |     A      | 0.05639 |  0.00570  |    0.05069    |            0.55807             |
|   431    |     A      | 0.06265 |  0.00696  |    0.05569    |            0.61312             |
|   432    |     C      | 0.08827 |  0.00377  |    0.08451    |            0.93037             |
|   433    |     A      | 0.07723 |  0.00769  |    0.06954    |            0.76558             |
|   434    |     T      | 0.01391 |  0.00665  |      nan      |              nan               |
|   435    |     A      | 0.05196 |  0.00595  |    0.04602    |            0.50659             |
|   436    |     T      | 0.00822 |  0.00619  |      nan      |              nan               |
|   437    |     A      | 0.00000 |  0.00000  |    0.00000    |            0.03067             |
+----------+------------+---------+-----------+---------------+--------------------------------+
