# Supplementary material for: Short- and long-range interactions in the HIV-1 5′ UTR regulate genome dimerization and packaging
Source: Nat Struct Mol Biol. 2022 Mar 28;29(4):306–19. doi: 10.1038/s41594-022-00746-2 (PMC9010304; doi:10.1038/s41594-022-00746-2)
Supplement: Supplementary file 9 — Tables of DMS reactivities. [file 41594_2022_746_MOESM9_ESM.zip › DMS tables/DMS_Table_Mut_1G_DB_Uncapped_d.txt]

+----------------------------------------------------------------------------------------------+
|                                  DMS: Mut_1G_DB_Uncapped_d                                   |
+----------+------------+---------+-----------+---------------+--------------------------------+
| Position | Nucleotide | Treated | Untreated | Raw Reactivty | Winsor Normalised Reactivities |
+----------+------------+---------+-----------+---------------+--------------------------------+
|    1     |     G      |   nan   |    nan    |      nan      |              nan               |
|    2     |     G      |   nan   |    nan    |      nan      |              nan               |
|    3     |     T      |   nan   |    nan    |      nan      |              nan               |
|    4     |     C      |   nan   |    nan    |      nan      |              nan               |
|    5     |     T      |   nan   |    nan    |      nan      |              nan               |
|    6     |     C      |   nan   |    nan    |      nan      |              nan               |
|    7     |     T      |   nan   |    nan    |      nan      |              nan               |
|    8     |     C      |   nan   |    nan    |      nan      |              nan               |
|    9     |     T      |   nan   |    nan    |      nan      |              nan               |
|    10    |     G      |   nan   |    nan    |      nan      |              nan               |
|    11    |     G      |   nan   |    nan    |      nan      |              nan               |
|    12    |     T      |   nan   |    nan    |      nan      |              nan               |
|    13    |     T      |   nan   |    nan    |      nan      |              nan               |
|    14    |     A      |   nan   |    nan    |      nan      |              nan               |
|    15    |     G      |   nan   |    nan    |      nan      |              nan               |
|    16    |     A      |   nan   |    nan    |      nan      |              nan               |
|    17    |     C      |   nan   |    nan    |      nan      |              nan               |
|    18    |     C      |   nan   |    nan    |      nan      |              nan               |
|    19    |     A      | 0.00001 |  0.00000  |    0.00001    |            0.04244             |
|    20    |     G      | 0.00468 |  0.00523  |      nan      |              nan               |
|    21    |     A      | 0.05438 |  0.00558  |    0.04880    |            0.54850             |
|    22    |     T      | 0.00995 |  0.00561  |      nan      |              nan               |
|    23    |     C      | 0.11833 |  0.01824  |    0.10009    |            1.12501             |
|    24    |     T      | 0.01313 |  0.01004  |      nan      |              nan               |
|    25    |     G      | 0.00409 |  0.00416  |      nan      |              nan               |
|    26    |     A      | 0.02730 |  0.00575  |    0.02155    |            0.24219             |
|    27    |     G      | 0.00636 |  0.00602  |      nan      |              nan               |
|    28    |     C      | 0.00905 |  0.00390  |    0.00515    |            0.05783             |
|    29    |     C      | 0.01665 |  0.00501  |    0.01164    |            0.13089             |
|    30    |     T      | 0.01899 |  0.00990  |      nan      |              nan               |
|    31    |     G      | 0.01037 |  0.00731  |      nan      |              nan               |
|    32    |     G      | 0.00997 |  0.00536  |      nan      |              nan               |
|    33    |     G      | 0.00576 |  0.00479  |      nan      |              nan               |
|    34    |     A      | 0.09470 |  0.00559  |    0.08911    |            1.00164             |
|    35    |     G      | 0.00830 |  0.00701  |      nan      |              nan               |
|    36    |     C      | 0.01098 |  0.00475  |    0.00622    |            0.06993             |
|    37    |     T      | 0.00736 |  0.00710  |      nan      |              nan               |
|    38    |     C      | 0.00812 |  0.00844  |    -0.00031   |            0.04244             |
|    39    |     T      | 0.01057 |  0.01007  |      nan      |              nan               |
|    40    |     C      | 0.00619 |  0.00597  |    0.00022    |            0.04244             |
|    41    |     T      | 0.00808 |  0.01051  |      nan      |              nan               |
|    42    |     G      | 0.00496 |  0.00676  |      nan      |              nan               |
|    43    |     G      | 0.00602 |  0.00669  |      nan      |              nan               |
|    44    |     C      | 0.00648 |  0.00528  |    0.00120    |            0.04244             |
|    45    |     T      | 0.00465 |  0.00689  |      nan      |              nan               |
|    46    |     A      | 0.01263 |  0.00537  |    0.00726    |            0.08166             |
|    47    |     A      | 0.02597 |  0.00597  |    0.01999    |            0.22472             |
|    48    |     C      | 0.02028 |  0.00785  |    0.01244    |            0.13979             |
|    49    |     T      | 0.00630 |  0.00720  |      nan      |              nan               |
|    50    |     A      | 0.02895 |  0.00609  |    0.02286    |            0.25696             |
|    51    |     G      | 0.00418 |  0.00526  |      nan      |              nan               |
|    52    |     G      | 0.00351 |  0.00407  |      nan      |              nan               |
|    53    |     G      | 0.00315 |  0.00393  |      nan      |              nan               |
|    54    |     A      | 0.02538 |  0.00705  |    0.01833    |            0.20600             |
|    55    |     A      | 0.04669 |  0.00662  |    0.04007    |            0.45044             |
|    56    |     C      | 0.02340 |  0.00655  |    0.01685    |            0.18938             |
|    57    |     C      | 0.06985 |  0.01266  |    0.05719    |            0.64282             |
|    58    |     C      | 0.01629 |  0.00888  |    0.00741    |            0.08327             |
|    59    |     A      | 0.03435 |  0.00662  |    0.02773    |            0.31173             |
|    60    |     C      | 0.01377 |  0.00445  |    0.00932    |            0.10474             |
|    61    |     T      | 0.00649 |  0.00692  |      nan      |              nan               |
|    62    |     G      | 0.00696 |  0.00723  |      nan      |              nan               |
|    63    |     C      | 0.00878 |  0.00518  |    0.00361    |            0.04244             |
|    64    |     T      | 0.00662 |  0.00791  |      nan      |              nan               |
|    65    |     T      | 0.00425 |  0.00466  |      nan      |              nan               |
|    66    |     A      | 0.09942 |  0.00450  |    0.09493    |            1.06703             |
|    67    |     A      | 0.05400 |  0.00643  |    0.04757    |            0.53471             |
|    68    |     G      | 0.00359 |  0.00394  |      nan      |              nan               |
|    69    |     C      | 0.00582 |  0.00350  |    0.00232    |            0.04244             |
|    70    |     C      | 0.00672 |  0.00571  |    0.00101    |            0.04244             |
|    71    |     T      | 0.00554 |  0.00759  |      nan      |              nan               |
|    72    |     C      | 0.01711 |  0.00276  |    0.01435    |            0.16129             |
|    73    |     A      | 0.01054 |  0.00737  |    0.00317    |            0.04244             |
|    74    |     A      | 0.06210 |  0.00590  |    0.05620    |            0.63170             |
|    75    |     T      | 0.02449 |  0.00523  |      nan      |              nan               |
|    76    |     A      | 0.02879 |  0.00550  |    0.02329    |            0.26180             |
|    77    |     A      | 0.07208 |  0.00616  |    0.06592    |            0.74102             |
|    78    |     A      | 0.06260 |  0.00704  |    0.05556    |            0.62449             |
|    79    |     G      | 0.00547 |  0.00662  |      nan      |              nan               |
|    80    |     C      | 0.04185 |  0.00635  |    0.03550    |            0.39901             |
|    81    |     T      | 0.01146 |  0.00888  |      nan      |              nan               |
|    82    |     T      | 0.01005 |  0.00867  |      nan      |              nan               |
|    83    |     G      | 0.00733 |  0.00672  |      nan      |              nan               |
|    84    |     C      | 0.07772 |  0.01251  |    0.06521    |            0.73298             |
|    85    |     C      | 0.05029 |  0.01246  |    0.03783    |            0.42524             |
|    86    |     T      | 0.00853 |  0.00880  |      nan      |              nan               |
|    87    |     T      | 0.00749 |  0.00807  |      nan      |              nan               |
|    88    |     G      | 0.00468 |  0.00442  |      nan      |              nan               |
|    89    |     A      | 0.04236 |  0.00677  |    0.03559    |            0.40007             |
|    90    |     G      | 0.00711 |  0.00764  |      nan      |              nan               |
|    91    |     T      | 0.01506 |  0.00607  |      nan      |              nan               |
|    92    |     G      | 0.00527 |  0.00611  |      nan      |              nan               |
|    93    |     C      | 0.00919 |  0.00585  |    0.00334    |            0.04244             |
|    94    |     T      | 0.00617 |  0.00720  |      nan      |              nan               |
|    95    |     C      | 0.05654 |  0.00726  |    0.04928    |            0.55389             |
|    96    |     A      | 0.03116 |  0.00896  |    0.02220    |            0.24954             |
|    97    |     A      | 0.03773 |  0.00924  |    0.02849    |            0.32026             |
|    98    |     A      | 0.03238 |  0.00663  |    0.02575    |            0.28940             |
|    99    |     G      | 0.00775 |  0.00658  |      nan      |              nan               |
|   100    |     T      | 0.01062 |  0.00503  |      nan      |              nan               |
|   101    |     A      | 0.01814 |  0.00503  |    0.01311    |            0.14734             |
|   102    |     G      | 0.00817 |  0.00688  |      nan      |              nan               |
|   103    |     T      | 0.01060 |  0.00810  |      nan      |              nan               |
|   104    |     G      | 0.00893 |  0.00809  |      nan      |              nan               |
|   105    |     T      | 0.01205 |  0.00814  |      nan      |              nan               |
|   106    |     G      | 0.00902 |  0.00823  |      nan      |              nan               |
|   107    |     T      | 0.00969 |  0.00756  |      nan      |              nan               |
|   108    |     G      | 0.00921 |  0.00705  |      nan      |              nan               |
|   109    |     C      | 0.02679 |  0.00695  |    0.01983    |            0.22295             |
|   110    |     C      | 0.02413 |  0.00870  |    0.01542    |            0.17333             |
|   111    |     C      | 0.03118 |  0.01040  |    0.02078    |            0.23354             |
|   112    |     G      | 0.01115 |  0.00863  |      nan      |              nan               |
|   113    |     T      | 0.01037 |  0.00681  |      nan      |              nan               |
|   114    |     C      | 0.03601 |  0.01246  |    0.02356    |            0.26477             |
|   115    |     T      | 0.01165 |  0.00986  |      nan      |              nan               |
|   116    |     G      | 0.01098 |  0.00647  |      nan      |              nan               |
|   117    |     T      | 0.01553 |  0.01138  |      nan      |              nan               |
|   118    |     T      | 0.01050 |  0.00811  |      nan      |              nan               |
|   119    |     G      | 0.01444 |  0.00941  |      nan      |              nan               |
|   120    |     T      | 0.01101 |  0.00785  |      nan      |              nan               |
|   121    |     G      | 0.00788 |  0.00583  |      nan      |              nan               |
|   122    |     T      | 0.00987 |  0.00759  |      nan      |              nan               |
|   123    |     G      | 0.00387 |  0.00412  |      nan      |              nan               |
|   124    |     A      | 0.08686 |  0.00568  |    0.08118    |            0.91246             |
|   125    |     C      | 0.01518 |  0.00684  |    0.00833    |            0.09368             |
|   126    |     T      | 0.00658 |  0.00682  |      nan      |              nan               |
|   127    |     C      | 0.00886 |  0.00762  |    0.00123    |            0.04244             |
|   128    |     T      | 0.00694 |  0.00885  |      nan      |              nan               |
|   129    |     G      | 0.00601 |  0.00697  |      nan      |              nan               |
|   130    |     G      | 0.00605 |  0.00664  |      nan      |              nan               |
|   131    |     T      | 0.00722 |  0.00589  |      nan      |              nan               |
|   132    |     A      | 0.05554 |  0.00651  |    0.04903    |            0.55115             |
|   133    |     A      | 0.14362 |  0.00746  |    0.13616    |            1.53048             |
|   134    |     C      | 0.02023 |  0.00717  |    0.01306    |            0.14683             |
|   135    |     T      | 0.00668 |  0.00821  |      nan      |              nan               |
|   136    |     A      | 0.01651 |  0.00856  |    0.00795    |            0.08933             |
|   137    |     G      | 0.00483 |  0.00436  |      nan      |              nan               |
|   138    |     A      | 0.01628 |  0.00688  |    0.00940    |            0.10563             |
|   139    |     G      | 0.00437 |  0.00485  |      nan      |              nan               |
|   140    |     A      | 0.03475 |  0.00522  |    0.02953    |            0.33192             |
|   141    |     T      | 0.00611 |  0.00669  |      nan      |              nan               |
|   142    |     C      | 0.01158 |  0.00516  |    0.00642    |            0.07212             |
|   143    |     C      | 0.00552 |  0.00488  |    0.00064    |            0.04244             |
|   144    |     C      | 0.00729 |  0.00756  |    -0.00027   |            0.04244             |
|   145    |     T      | 0.00850 |  0.00912  |      nan      |              nan               |
|   146    |     C      | 0.01523 |  0.00502  |    0.01022    |            0.11483             |
|   147    |     A      | 0.04868 |  0.00867  |    0.04002    |            0.44981             |
|   148    |     G      | 0.00363 |  0.00455  |      nan      |              nan               |
|   149    |     A      | 0.01142 |  0.00537  |    0.00606    |            0.06807             |
|   150    |     C      | 0.00426 |  0.00049  |    0.00378    |            0.04244             |
|   151    |     C      | 0.06778 |  0.00048  |    0.06730    |            0.75645             |
|   152    |     C      | 0.09786 |  0.01911  |    0.07875    |            0.88522             |
|   153    |     T      | 0.02196 |  0.03201  |      nan      |              nan               |
|   154    |     T      | 0.01776 |  0.01291  |      nan      |              nan               |
|   155    |     T      | 0.01159 |  0.00846  |      nan      |              nan               |
|   156    |     T      | 0.01008 |  0.00538  |      nan      |              nan               |
|   157    |     A      | 0.09336 |  0.00690  |    0.08646    |            0.97186             |
|   158    |     G      | 0.00283 |  0.00324  |      nan      |              nan               |
|   159    |     T      | 0.00478 |  0.00597  |      nan      |              nan               |
|   160    |     C      | 0.00711 |  0.00301  |    0.00410    |            0.04609             |
|   161    |     A      | 0.05030 |  0.00877  |    0.04153    |            0.46685             |
|   162    |     G      | 0.00614 |  0.00659  |      nan      |              nan               |
|   163    |     T      | 0.00943 |  0.00946  |      nan      |              nan               |
|   164    |     G      | 0.00620 |  0.00685  |      nan      |              nan               |
|   165    |     T      | 0.01710 |  0.00864  |      nan      |              nan               |
|   166    |     G      | 0.00657 |  0.00536  |      nan      |              nan               |
|   167    |     G      | 0.00561 |  0.00548  |      nan      |              nan               |
|   168    |     A      | 0.04984 |  0.01043  |    0.03940    |            0.44293             |
|   169    |     A      | 0.07068 |  0.00882  |    0.06186    |            0.69533             |
|   170    |     A      | 0.05555 |  0.00721  |    0.04834    |            0.54341             |
|   171    |     A      | 0.04792 |  0.00624  |    0.04168    |            0.46847             |
|   172    |     T      | 0.00537 |  0.00516  |      nan      |              nan               |
|   173    |     C      | 0.00650 |  0.00718  |    -0.00067   |            0.04244             |
|   174    |     T      | 0.00470 |  0.00707  |      nan      |              nan               |
|   175    |     C      | 0.00461 |  0.00556  |    -0.00095   |            0.04244             |
|   176    |     T      | 0.00741 |  0.00961  |      nan      |              nan               |
|   177    |     A      | 0.02671 |  0.00597  |    0.02074    |            0.23314             |
|   178    |     G      | 0.00726 |  0.00782  |      nan      |              nan               |
|   179    |     C      | 0.07776 |  0.00501  |    0.07276    |            0.81780             |
|   180    |     A      | 0.05935 |  0.00807  |    0.05127    |            0.57631             |
|   181    |     G      | 0.00954 |  0.00783  |      nan      |              nan               |
|   182    |     T      | 0.01056 |  0.00812  |      nan      |              nan               |
|   183    |     G      | 0.00685 |  0.00609  |      nan      |              nan               |
|   184    |     G      | 0.00565 |  0.00607  |      nan      |              nan               |
|   185    |     C      | 0.04898 |  0.00753  |    0.04145    |            0.46588             |
|   186    |     G      | 0.00751 |  0.00785  |      nan      |              nan               |
|   187    |     C      | 0.00741 |  0.00490  |    0.00251    |            0.04244             |
|   188    |     C      | 0.01291 |  0.00558  |    0.00733    |            0.08243             |
|   189    |     C      | 0.02006 |  0.00755  |    0.01250    |            0.14055             |
|   190    |     G      | 0.00649 |  0.00690  |      nan      |              nan               |
|   191    |     A      | 0.04264 |  0.00733  |    0.03530    |            0.39682             |
|   192    |     A      | 0.07190 |  0.00762  |    0.06427    |            0.72248             |
|   193    |     C      | 0.07299 |  0.00455  |    0.06844    |            0.76933             |
|   194    |     A      | 0.08360 |  0.00791  |    0.07569    |            0.85075             |
|   195    |     G      | 0.00523 |  0.00510  |      nan      |              nan               |
|   196    |     G      | 0.00486 |  0.00488  |      nan      |              nan               |
|   197    |     G      | 0.00342 |  0.00417  |      nan      |              nan               |
|   198    |     A      | 0.06064 |  0.00628  |    0.05437    |            0.61110             |
|   199    |     C      | 0.05808 |  0.01098  |    0.04711    |            0.52950             |
|   200    |     T      | 0.01094 |  0.00953  |      nan      |              nan               |
|   201    |     T      | 0.01008 |  0.00895  |      nan      |              nan               |
|   202    |     G      | 0.00988 |  0.00495  |      nan      |              nan               |
|   203    |     A      | 0.05476 |  0.00836  |    0.04641    |            0.52162             |
|   204    |     A      | 0.07404 |  0.00853  |    0.06550    |            0.73629             |
|   205    |     A      | 0.04059 |  0.00868  |    0.03191    |            0.35868             |
|   206    |     G      | 0.00464 |  0.00572  |      nan      |              nan               |
|   207    |     C      | 0.06206 |  0.00567  |    0.05639    |            0.63382             |
|   208    |     G      | 0.00992 |  0.00580  |      nan      |              nan               |
|   209    |     A      | 0.04631 |  0.00803  |    0.03827    |            0.43019             |
|   210    |     A      | 0.05244 |  0.00882  |    0.04362    |            0.49034             |
|   211    |     A      | 0.05228 |  0.00793  |    0.04434    |            0.49841             |
|   212    |     G      | 0.00608 |  0.00633  |      nan      |              nan               |
|   213    |     T      | 0.00773 |  0.00443  |      nan      |              nan               |
|   214    |     A      | 0.03246 |  0.00528  |    0.02718    |            0.30550             |
|   215    |     A      | 0.07077 |  0.00945  |    0.06133    |            0.68932             |
|   216    |     A      | 0.07031 |  0.00818  |    0.06213    |            0.69836             |
|   217    |     G      | 0.00636 |  0.00729  |      nan      |              nan               |
|   218    |     C      | 0.01022 |  0.00533  |    0.00489    |            0.05491             |
|   219    |     C      | 0.00897 |  0.00431  |    0.00467    |            0.05245             |
|   220    |     A      | 0.02670 |  0.00808  |    0.01862    |            0.20931             |
|   221    |     G      | 0.00621 |  0.00520  |      nan      |              nan               |
|   222    |     A      | 0.03134 |  0.00657  |    0.02477    |            0.27844             |
|   223    |     G      | 0.00625 |  0.00652  |      nan      |              nan               |
|   224    |     G      | 0.00321 |  0.00392  |      nan      |              nan               |
|   225    |     A      | 0.08213 |  0.00802  |    0.07411    |            0.83298             |
|   226    |     G      | 0.00585 |  0.00531  |      nan      |              nan               |
|   227    |     A      | 0.02333 |  0.00187  |    0.02145    |            0.24116             |
|   228    |     T      | 0.00783 |  0.00590  |      nan      |              nan               |
|   229    |     C      | 0.02466 |  0.01180  |    0.01286    |            0.14455             |
|   230    |     T      | 0.00875 |  0.00918  |      nan      |              nan               |
|   231    |     C      | 0.02060 |  0.01040  |    0.01019    |            0.11456             |
|   232    |     T      | 0.00812 |  0.00929  |      nan      |              nan               |
|   233    |     C      | 0.01841 |  0.00538  |    0.01303    |            0.14647             |
|   234    |     G      | 0.00366 |  0.00434  |      nan      |              nan               |
|   235    |     A      | 0.07654 |  0.00702  |    0.06952    |            0.78143             |
|   236    |     C      | 0.03939 |  0.00314  |    0.03625    |            0.40742             |
|   237    |     G      | 0.00734 |  0.00704  |      nan      |              nan               |
|   238    |     C      | 0.04103 |  0.00244  |    0.03859    |            0.43382             |
|   239    |     A      | 0.07367 |  0.00795  |    0.06572    |            0.73872             |
|   240    |     G      | 0.00873 |  0.00848  |      nan      |              nan               |
|   241    |     G      | 0.00469 |  0.00448  |      nan      |              nan               |
|   242    |     A      | 0.10330 |  0.00395  |    0.09935    |            1.11675             |
|   243    |     C      | 0.00902 |  0.00542  |    0.00360    |            0.04244             |
|   244    |     T      | 0.00725 |  0.00688  |      nan      |              nan               |
|   245    |     C      | 0.01041 |  0.00529  |    0.00511    |            0.05748             |
|   246    |     G      | 0.00780 |  0.00664  |      nan      |              nan               |
|   247    |     G      | 0.00784 |  0.00745  |      nan      |              nan               |
|   248    |     C      | 0.00883 |  0.00587  |    0.00296    |            0.04244             |
|   249    |     T      | 0.00820 |  0.00798  |      nan      |              nan               |
|   250    |     T      | 0.00550 |  0.00543  |      nan      |              nan               |
|   251    |     G      | 0.00218 |  0.00158  |      nan      |              nan               |
|   252    |     C      | 0.00726 |  0.00300  |    0.00426    |            0.04784             |
|   253    |     T      | 0.00677 |  0.00770  |      nan      |              nan               |
|   254    |     G      | 0.00280 |  0.00165  |      nan      |              nan               |
|   255    |     A      | 0.05381 |  0.00891  |    0.04490    |            0.50472             |
|   256    |     A      | 0.10359 |  0.00703  |    0.09655    |            1.08531             |
|   257    |     G      | 0.00271 |  0.00154  |      nan      |              nan               |
|   258    |     C      | 0.02241 |  0.00245  |    0.01996    |            0.22434             |
|   259    |     G      | 0.00274 |  0.00202  |      nan      |              nan               |
|   260    |     C      | 0.03174 |  0.00177  |    0.02997    |            0.33687             |
|   261    |     G      | 0.00441 |  0.00292  |      nan      |              nan               |
|   262    |     C      | 0.02089 |  0.00169  |    0.01919    |            0.21575             |
|   263    |     A      | 0.08807 |  0.00804  |    0.08003    |            0.89960             |
|   264    |     C      | 0.02091 |  0.00358  |    0.01733    |            0.19482             |
|   265    |     G      | 0.00597 |  0.00535  |      nan      |              nan               |
|   266    |     G      | 0.00259 |  0.00209  |      nan      |              nan               |
|   267    |     C      | 0.00826 |  0.00201  |    0.00624    |            0.07019             |
|   268    |     A      | 0.02013 |  0.00441  |    0.01572    |            0.17668             |
|   269    |     A      | 0.03027 |  0.00685  |    0.02342    |            0.26328             |
|   270    |     G      | 0.00791 |  0.00302  |      nan      |              nan               |
|   271    |     A      | 0.05511 |  0.00625  |    0.04886    |            0.54921             |
|   272    |     G      | 0.00956 |  0.00785  |      nan      |              nan               |
|   273    |     G      | 0.00632 |  0.00595  |      nan      |              nan               |
|   274    |     C      | 0.02574 |  0.00464  |    0.02110    |            0.23715             |
|   275    |     G      | 0.00355 |  0.00237  |      nan      |              nan               |
|   276    |     A      | 0.03836 |  0.00451  |    0.03384    |            0.38042             |
|   277    |     G      | 0.01260 |  0.00583  |      nan      |              nan               |
|   278    |     G      | 0.00707 |  0.00600  |      nan      |              nan               |
|   279    |     G      | 0.00782 |  0.00742  |      nan      |              nan               |
|   280    |     G      | 0.00697 |  0.00680  |      nan      |              nan               |
|   281    |     C      | 0.04077 |  0.00365  |    0.03712    |            0.41720             |
|   282    |     G      | 0.00732 |  0.00785  |      nan      |              nan               |
|   283    |     G      | 0.00534 |  0.00566  |      nan      |              nan               |
|   284    |     C      | 0.02083 |  0.00701  |    0.01382    |            0.15530             |
|   285    |     G      | 0.00441 |  0.00404  |      nan      |              nan               |
|   286    |     A      | 0.06570 |  0.00629  |    0.05941    |            0.66775             |
|   287    |     C      | 0.04057 |  0.00606  |    0.03450    |            0.38783             |
|   288    |     T      | 0.01019 |  0.01007  |      nan      |              nan               |
|   289    |     G      | 0.00958 |  0.00808  |      nan      |              nan               |
|   290    |     G      | 0.01093 |  0.00662  |      nan      |              nan               |
|   291    |     T      | 0.01323 |  0.00862  |      nan      |              nan               |
|   292    |     G      | 0.00494 |  0.00387  |      nan      |              nan               |
|   293    |     A      | 0.09625 |  0.00907  |    0.08718    |            0.97997             |
|   294    |     G      | 0.00712 |  0.00737  |      nan      |              nan               |
|   295    |     T      | 0.00622 |  0.00474  |      nan      |              nan               |
|   296    |     A      | 0.05522 |  0.00468  |    0.05054    |            0.56815             |
|   297    |     C      | 0.01795 |  0.00683  |    0.01112    |            0.12498             |
|   298    |     G      | 0.00929 |  0.00935  |      nan      |              nan               |
|   299    |     C      | 0.00938 |  0.00365  |    0.00573    |            0.06436             |
|   300    |     C      | 0.03432 |  0.02885  |    0.00547    |            0.06150             |
|   301    |     A      | 0.04706 |  0.02347  |    0.02359    |            0.26510             |
|   302    |     A      | 0.12354 |  0.01236  |    0.11118    |            1.24969             |
|   303    |     A      | 0.01282 |  0.00567  |    0.00715    |            0.08037             |
|   304    |     A      | 0.02103 |  0.00527  |    0.01576    |            0.17712             |
|   305    |     A      | 0.07819 |  0.01597  |    0.06222    |            0.69939             |
|   306    |     T      | 0.01244 |  0.01468  |      nan      |              nan               |
|   307    |     T      | 0.01059 |  0.00952  |      nan      |              nan               |
|   308    |     T      | 0.01047 |  0.01007  |      nan      |              nan               |
|   309    |     T      | 0.01146 |  0.01018  |      nan      |              nan               |
|   310    |     G      | 0.00665 |  0.00462  |      nan      |              nan               |
|   311    |     A      | 0.12578 |  0.00533  |    0.12045    |            1.35388             |
|   312    |     C      | 0.01243 |  0.00570  |    0.00673    |            0.07565             |
|   313    |     T      | 0.00471 |  0.00561  |      nan      |              nan               |
|   314    |     A      | 0.00908 |  0.00607  |    0.00302    |            0.04244             |
|   315    |     G      | 0.00349 |  0.00379  |      nan      |              nan               |
|   316    |     C      | 0.00921 |  0.00497  |    0.00425    |            0.04775             |
|   317    |     G      | 0.01038 |  0.00806  |      nan      |              nan               |
|   318    |     G      | 0.01010 |  0.00506  |      nan      |              nan               |
|   319    |     A      | 0.08988 |  0.00601  |    0.08387    |            0.94270             |
|   320    |     G      | 0.00945 |  0.00727  |      nan      |              nan               |
|   321    |     G      | 0.00497 |  0.00574  |      nan      |              nan               |
|   322    |     C      | 0.00432 |  0.00452  |    -0.00020   |            0.04244             |
|   323    |     T      | 0.00382 |  0.00510  |      nan      |              nan               |
|   324    |     A      | 0.01300 |  0.00705  |    0.00596    |            0.06697             |
|   325    |     G      | 0.00369 |  0.00408  |      nan      |              nan               |
|   326    |     A      | 0.08968 |  0.00742  |    0.08226    |            0.92460             |
|   327    |     A      | 0.10552 |  0.00689  |    0.09862    |            1.10855             |
|   328    |     G      | 0.00917 |  0.00673  |      nan      |              nan               |
|   329    |     G      | 0.00476 |  0.00434  |      nan      |              nan               |
|   330    |     A      | 0.07969 |  0.00747  |    0.07222    |            0.81175             |
|   331    |     G      | 0.00406 |  0.00438  |      nan      |              nan               |
|   332    |     A      | 0.05178 |  0.00736  |    0.04442    |            0.49930             |
|   333    |     G      | 0.00427 |  0.00490  |      nan      |              nan               |
|   334    |     A      | 0.04575 |  0.00682  |    0.03893    |            0.43760             |
|   335    |     G      | 0.00590 |  0.00497  |      nan      |              nan               |
|   336    |     A      | 0.09034 |  0.00618  |    0.08417    |            0.94606             |
|   337    |     T      | 0.00789 |  0.00534  |      nan      |              nan               |
|   338    |     G      | 0.00617 |  0.00577  |      nan      |              nan               |
|   339    |     G      | 0.00717 |  0.00715  |      nan      |              nan               |
|   340    |     G      | 0.00597 |  0.00641  |      nan      |              nan               |
|   341    |     T      | 0.00795 |  0.00764  |      nan      |              nan               |
|   342    |     G      | 0.00533 |  0.00537  |      nan      |              nan               |
|   343    |     C      | 0.03617 |  0.00842  |    0.02775    |            0.31196             |
|   344    |     G      | 0.00613 |  0.00629  |      nan      |              nan               |
|   345    |     A      | 0.12808 |  0.00788  |    0.12020    |            1.35112             |
|   346    |     G      | 0.00535 |  0.00532  |      nan      |              nan               |
|   347    |     A      | 0.03081 |  0.00489  |    0.02592    |            0.29131             |
|   348    |     G      | 0.00446 |  0.00541  |      nan      |              nan               |
|   349    |     C      | 0.03586 |  0.00761  |    0.02825    |            0.31751             |
|   350    |     G      | 0.00787 |  0.00630  |      nan      |              nan               |
|   351    |     T      | 0.00998 |  0.00864  |      nan      |              nan               |
|   352    |     C      | 0.04519 |  0.00798  |    0.03720    |            0.41818             |
|   353    |     G      | 0.00924 |  0.00948  |      nan      |              nan               |
|   354    |     G      | 0.00881 |  0.00989  |      nan      |              nan               |
|   355    |     T      | 0.00767 |  0.00559  |      nan      |              nan               |
|   356    |     A      | 0.09495 |  0.00642  |    0.08853    |            0.99507             |
|   357    |     T      | 0.01118 |  0.00916  |      nan      |              nan               |
|   358    |     T      | 0.00736 |  0.00514  |      nan      |              nan               |
|   359    |     A      | 0.05807 |  0.00605  |    0.05202    |            0.58468             |
|   360    |     A      | 0.06300 |  0.00800  |    0.05500    |            0.61823             |
|   361    |     G      | 0.00483 |  0.00515  |      nan      |              nan               |
|   362    |     C      | 0.03526 |  0.00612  |    0.02914    |            0.32751             |
|   363    |     G      | 0.01872 |  0.01344  |      nan      |              nan               |
|   364    |     G      | 0.00828 |  0.00772  |      nan      |              nan               |
|   365    |     G      | 0.00558 |  0.00842  |      nan      |              nan               |
|   366    |     G      | 0.00673 |  0.00824  |      nan      |              nan               |
|   367    |     G      | 0.00434 |  0.00438  |      nan      |              nan               |
|   368    |     A      | 0.07407 |  0.00578  |    0.06829    |            0.76763             |
|   369    |     G      | 0.00938 |  0.00588  |      nan      |              nan               |
|   370    |     A      | 0.05222 |  0.00776  |    0.04446    |            0.49974             |
|   371    |     A      | 0.08994 |  0.00639  |    0.08355    |            0.93916             |
|   372    |     T      | 0.01038 |  0.00829  |      nan      |              nan               |
|   373    |     T      | 0.00698 |  0.00560  |      nan      |              nan               |
|   374    |     A      | 0.05294 |  0.00797  |    0.04497    |            0.50546             |
|   375    |     G      | 0.00902 |  0.00514  |      nan      |              nan               |
|   376    |     A      | 0.07249 |  0.00528  |    0.06720    |            0.75540             |
|   377    |     T      | 0.02192 |  0.00526  |      nan      |              nan               |
|   378    |     A      | 0.02666 |  0.00740  |    0.01925    |            0.21641             |
|   379    |     A      | 0.06214 |  0.00811  |    0.05403    |            0.60733             |
|   380    |     A      | 0.07883 |  0.00596  |    0.07287    |            0.81908             |
|   381    |     T      | 0.01201 |  0.00710  |      nan      |              nan               |
|   382    |     G      | 0.01070 |  0.00739  |      nan      |              nan               |
|   383    |     G      | 0.00635 |  0.00691  |      nan      |              nan               |
|   384    |     G      | 0.05520 |  0.05034  |      nan      |              nan               |
|   385    |     A      | 0.06388 |  0.01696  |    0.04692    |            0.52738             |
|   386    |     A      | 0.12420 |  0.00925  |    0.11496    |            1.29217             |
|   387    |     A      | 0.02862 |  0.00689  |    0.02173    |            0.24425             |
|   388    |     A      | 0.01549 |  0.00665  |    0.00883    |            0.09931             |
|   389    |     A      | 0.02468 |  0.00588  |    0.01879    |            0.21126             |
|   390    |     A      | 0.08528 |  0.00675  |    0.07854    |            0.88281             |
|   391    |     T      | 0.01165 |  0.00808  |      nan      |              nan               |
|   392    |     T      | 0.01095 |  0.00982  |      nan      |              nan               |
|   393    |     C      | 0.06641 |  0.01108  |    0.05532    |            0.62183             |
|   394    |     G      | 0.00907 |  0.00951  |      nan      |              nan               |
|   395    |     G      | 0.00918 |  0.00553  |      nan      |              nan               |
|   396    |     T      | 0.01044 |  0.00850  |      nan      |              nan               |
|   397    |     T      | 0.00754 |  0.00588  |      nan      |              nan               |
|   398    |     A      | 0.03198 |  0.00693  |    0.02504    |            0.28147             |
|   399    |     A      | 0.04191 |  0.00607  |    0.03584    |            0.40287             |
|   400    |     G      | 0.00593 |  0.00497  |      nan      |              nan               |
|   401    |     G      | 0.00649 |  0.00659  |      nan      |              nan               |
|   402    |     C      | 0.01121 |  0.00653  |    0.00468    |            0.05262             |
|   403    |     C      | 0.00625 |  0.00375  |    0.00250    |            0.04244             |
|   404    |     A      | 0.03397 |  0.01273  |    0.02125    |            0.23886             |
|   405    |     G      | 0.02128 |  0.01597  |      nan      |              nan               |
|   406    |     G      | 0.01225 |  0.01220  |      nan      |              nan               |
|   407    |     G      | 0.00533 |  0.00642  |      nan      |              nan               |
|   408    |     G      | 0.00662 |  0.00659  |      nan      |              nan               |
|   409    |     G      | 0.00987 |  0.00646  |      nan      |              nan               |
|   410    |     A      | 0.04234 |  0.00933  |    0.03301    |            0.37100             |
|   411    |     A      | 0.07789 |  0.00887  |    0.06902    |            0.77582             |
|   412    |     A      | 0.05395 |  0.00825  |    0.04570    |            0.51369             |
|   413    |     G      | 0.01082 |  0.00502  |      nan      |              nan               |
|   414    |     A      | 0.05144 |  0.00628  |    0.04515    |            0.50755             |
|   415    |     A      | 0.02910 |  0.00730  |    0.02180    |            0.24507             |
|   416    |     A      | 0.04614 |  0.00607  |    0.04007    |            0.45043             |
|   417    |     C      | 0.07932 |  0.00378  |    0.07553    |            0.84904             |
|   418    |     A      | 0.06492 |  0.00876  |    0.05617    |            0.63133             |
|   419    |     A      | 0.05065 |  0.00811  |    0.04253    |            0.47811             |
|   420    |     T      | 0.04936 |  0.01307  |      nan      |              nan               |
|   421    |     A      | 0.03695 |  0.00416  |    0.03279    |            0.36861             |
|   422    |     T      | 0.00822 |  0.00710  |      nan      |              nan               |
|   423    |     A      | 0.04678 |  0.00595  |    0.04083    |            0.45893             |
|   424    |     A      | 0.04180 |  0.00742  |    0.03438    |            0.38647             |
|   425    |     A      | 0.05371 |  0.00459  |    0.04913    |            0.55222             |
|   426    |     C      | 0.07418 |  0.00404  |    0.07014    |            0.78838             |
|   427    |     T      | 0.01448 |  0.01774  |      nan      |              nan               |
|   428    |     A      | 0.01698 |  0.00793  |    0.00905    |            0.10170             |
|   429    |     A      | 0.07386 |  0.00853  |    0.06533    |            0.73429             |
|   430    |     A      | 0.05651 |  0.00542  |    0.05109    |            0.57426             |
|   431    |     A      | 0.06350 |  0.00692  |    0.05658    |            0.63596             |
|   432    |     C      | 0.08345 |  0.00330  |    0.08015    |            0.90095             |
|   433    |     A      | 0.07120 |  0.00728  |    0.06392    |            0.71846             |
|   434    |     T      | 0.01413 |  0.00706  |      nan      |              nan               |
|   435    |     A      | 0.04920 |  0.00576  |    0.04344    |            0.48824             |
|   436    |     T      | 0.00873 |  0.00693  |      nan      |              nan               |
|   437    |     A      | 0.00000 |  0.00000  |    0.00000    |            0.04244             |
+----------+------------+---------+-----------+---------------+--------------------------------+
