# Supplementary material for: Short- and long-range interactions in the HIV-1 5′ UTR regulate genome dimerization and packaging
Source: Nat Struct Mol Biol. 2022 Mar 28;29(4):306–19. doi: 10.1038/s41594-022-00746-2 (PMC9010304; doi:10.1038/s41594-022-00746-2)
Supplement: Supplementary file 9 — Tables of DMS reactivities. [file 41594_2022_746_MOESM9_ESM.zip › DMS tables/DMS_Table_Comparison_CU.txt]

+--------------------------------------------------------------------------------------------------------------------------------------------------------------------------------------------------------------------------------------------------------------------------------------------------------------------------------------------------------------------------------------------------------------------------------------------------------------------------------------------------------------------------------------------------------------------------------+
|                                                                                                                                                                                                                                                                                DMS comparison:                                                                                                                                                                                                                                                                                 |
+----------+------------+--------+--------------------+--------------------+----------------------+----------------------+--------------------+--------------------+----------------------+----------------------+--------------------+--------------------+----------------------+----------------------+--------------------+--------------------+----------------------+----------------------+--------------------+--------------------+----------------------+----------------------+--------------------+--------------------+----------------------+----------------------+
| Position | Nucleotide | Domain | Mut_1G_DB_Capped_d | Mut_1G_DB_Capped_m | Mut_1G_DB_Uncapped_d | Mut_1G_DB_Uncapped_m | Mut_1G_MB_Capped_d | Mut_1G_MB_Capped_m | Mut_1G_MB_Uncapped_d | Mut_1G_MB_Uncapped_m | Mut_2G_DB_Capped_d | Mut_2G_DB_Capped_m | Mut_2G_DB_Uncapped_d | Mut_2G_DB_Uncapped_m | Mut_2G_MB_Capped_d | Mut_2G_MB_Capped_m | Mut_2G_MB_Uncapped_d | Mut_2G_MB_Uncapped_m | Mut_3G_DB_Capped_d | Mut_3G_DB_Capped_m | Mut_3G_DB_Uncapped_d | Mut_3G_DB_Uncapped_m | Mut_3G_MB_Capped_d | Mut_3G_MB_Capped_m | Mut_3G_MB_Uncapped_d | Mut_3G_MB_Uncapped_m |
+----------+------------+--------+--------------------+--------------------+----------------------+----------------------+--------------------+--------------------+----------------------+----------------------+--------------------+--------------------+----------------------+----------------------+--------------------+--------------------+----------------------+----------------------+--------------------+--------------------+----------------------+----------------------+--------------------+--------------------+----------------------+----------------------+
|   227    |     A      |   CU   |      0.21651       |      0.24793       |       0.24116        |       0.29672        |      0.29654       |      0.26585       |       0.33828        |       0.32373        |      0.19816       |      0.26132       |       0.19449        |       0.28361        |      0.23288       |      0.27409       |       0.21972        |       0.29783        |      0.23836       |      0.32529       |       0.28094        |       0.34971        |      0.25218       |      0.31184       |       0.26042        |       0.34287        |
|   228    |     T      |   CU   |        nan         |        nan         |         nan          |         nan          |        nan         |        nan         |         nan          |         nan          |        nan         |        nan         |         nan          |         nan          |        nan         |        nan         |         nan          |         nan          |        nan         |        nan         |         nan          |         nan          |        nan         |        nan         |         nan          |         nan          |
|   229    |     C      |   CU   |      0.14644       |      0.21046       |       0.14455        |       0.24229        |      0.15092       |      0.22031       |       0.11279        |       0.20920        |      0.15650       |      0.24950       |       0.14392        |       0.26953        |      0.14868       |      0.26313       |       0.14111        |       0.26605        |      0.17338       |      0.32735       |       0.16915        |       0.34010        |      0.15859       |      0.35056       |       0.13191        |       0.35230        |
|   230    |     T      |   CU   |        nan         |        nan         |         nan          |         nan          |        nan         |        nan         |         nan          |         nan          |        nan         |        nan         |         nan          |         nan          |        nan         |        nan         |         nan          |         nan          |        nan         |        nan         |         nan          |         nan          |        nan         |        nan         |         nan          |         nan          |
|   231    |     C      |   CU   |      0.12235       |      0.14448       |       0.11456        |       0.14664        |      0.11741       |      0.16281       |       0.09260        |       0.14213        |      0.12276       |      0.14359       |       0.12794        |       0.17116        |      0.12263       |      0.16997       |       0.11837        |       0.17881        |      0.14092       |      0.20566       |       0.14077        |       0.20302        |      0.14238       |      0.21918       |       0.14393        |       0.22635        |
|   232    |     T      |   CU   |        nan         |        nan         |         nan          |         nan          |        nan         |        nan         |         nan          |         nan          |        nan         |        nan         |         nan          |         nan          |        nan         |        nan         |         nan          |         nan          |        nan         |        nan         |         nan          |         nan          |        nan         |        nan         |         nan          |         nan          |
|   233    |     C      |   CU   |      0.14551       |      0.25512       |       0.14647        |       0.26925        |      0.18498       |      0.29224       |       0.16653        |       0.25761        |      0.13984       |      0.27393       |       0.13767        |       0.27045        |      0.16604       |      0.29874       |       0.16872        |       0.29958        |      0.18192       |      0.33656       |       0.18165        |       0.33323        |      0.18379       |      0.36554       |       0.18830        |       0.36340        |
+----------+------------+--------+--------------------+--------------------+----------------------+----------------------+--------------------+--------------------+----------------------+----------------------+--------------------+--------------------+----------------------+----------------------+--------------------+--------------------+----------------------+----------------------+--------------------+--------------------+----------------------+----------------------+--------------------+--------------------+----------------------+----------------------+
