# Supplementary material for: Short- and long-range interactions in the HIV-1 5′ UTR regulate genome dimerization and packaging
Source: Nat Struct Mol Biol. 2022 Mar 28;29(4):306–19. doi: 10.1038/s41594-022-00746-2 (PMC9010304; doi:10.1038/s41594-022-00746-2)
Supplement: Supplementary file 9 — Tables of DMS reactivities. [file 41594_2022_746_MOESM9_ESM.zip › DMS tables/DMS_Table_Mut_3G_DB_Uncapped_m.txt]

+----------------------------------------------------------------------------------------------+
|                                  DMS: Mut_3G_DB_Uncapped_m                                   |
+----------+------------+---------+-----------+---------------+--------------------------------+
| Position | Nucleotide | Treated | Untreated | Raw Reactivty | Winsor Normalised Reactivities |
+----------+------------+---------+-----------+---------------+--------------------------------+
|    1     |     G      |   nan   |    nan    |      nan      |              nan               |
|    2     |     G      |   nan   |    nan    |      nan      |              nan               |
|    3     |     T      |   nan   |    nan    |      nan      |              nan               |
|    4     |     C      |   nan   |    nan    |      nan      |              nan               |
|    5     |     T      |   nan   |    nan    |      nan      |              nan               |
|    6     |     C      |   nan   |    nan    |      nan      |              nan               |
|    7     |     T      |   nan   |    nan    |      nan      |              nan               |
|    8     |     C      |   nan   |    nan    |      nan      |              nan               |
|    9     |     T      |   nan   |    nan    |      nan      |              nan               |
|    10    |     G      |   nan   |    nan    |      nan      |              nan               |
|    11    |     G      |   nan   |    nan    |      nan      |              nan               |
|    12    |     T      |   nan   |    nan    |      nan      |              nan               |
|    13    |     T      |   nan   |    nan    |      nan      |              nan               |
|    14    |     A      |   nan   |    nan    |      nan      |              nan               |
|    15    |     G      |   nan   |    nan    |      nan      |              nan               |
|    16    |     A      |   nan   |    nan    |      nan      |              nan               |
|    17    |     C      |   nan   |    nan    |      nan      |              nan               |
|    18    |     C      |   nan   |    nan    |      nan      |              nan               |
|    19    |     A      | 0.00001 |  0.00000  |    0.00001    |            0.02832             |
|    20    |     G      | 0.00452 |  0.00501  |      nan      |              nan               |
|    21    |     A      | 0.06132 |  0.00506  |    0.05626    |            0.59197             |
|    22    |     T      | 0.01007 |  0.00519  |      nan      |              nan               |
|    23    |     C      | 0.15725 |  0.01925  |    0.13800    |            1.45212             |
|    24    |     T      | 0.01333 |  0.01022  |      nan      |              nan               |
|    25    |     G      | 0.00388 |  0.00405  |      nan      |              nan               |
|    26    |     A      | 0.01288 |  0.00469  |    0.00819    |            0.08621             |
|    27    |     G      | 0.00436 |  0.00352  |      nan      |              nan               |
|    28    |     C      | 0.00486 |  0.00353  |    0.00132    |            0.02832             |
|    29    |     C      | 0.01245 |  0.00341  |    0.00904    |            0.09515             |
|    30    |     T      | 0.01768 |  0.00806  |      nan      |              nan               |
|    31    |     G      | 0.01064 |  0.00685  |      nan      |              nan               |
|    32    |     G      | 0.00953 |  0.00615  |      nan      |              nan               |
|    33    |     G      | 0.00550 |  0.00451  |      nan      |              nan               |
|    34    |     A      | 0.12372 |  0.00485  |    0.11886    |            1.25076             |
|    35    |     G      | 0.00681 |  0.00554  |      nan      |              nan               |
|    36    |     C      | 0.00550 |  0.00429  |    0.00121    |            0.02832             |
|    37    |     T      | 0.00657 |  0.00688  |      nan      |              nan               |
|    38    |     C      | 0.00891 |  0.00714  |    0.00177    |            0.02832             |
|    39    |     T      | 0.01013 |  0.00957  |      nan      |              nan               |
|    40    |     C      | 0.00672 |  0.00566  |    0.00106    |            0.02832             |
|    41    |     T      | 0.01047 |  0.01109  |      nan      |              nan               |
|    42    |     G      | 0.00469 |  0.00512  |      nan      |              nan               |
|    43    |     G      | 0.00705 |  0.00645  |      nan      |              nan               |
|    44    |     C      | 0.00704 |  0.00527  |    0.00177    |            0.02832             |
|    45    |     T      | 0.00534 |  0.00645  |      nan      |              nan               |
|    46    |     A      | 0.00859 |  0.00537  |    0.00322    |            0.03385             |
|    47    |     A      | 0.01815 |  0.00628  |    0.01187    |            0.12488             |
|    48    |     C      | 0.00700 |  0.00622  |    0.00078    |            0.02832             |
|    49    |     T      | 0.00647 |  0.00733  |      nan      |              nan               |
|    50    |     A      | 0.01767 |  0.00588  |    0.01180    |            0.12414             |
|    51    |     G      | 0.00537 |  0.00564  |      nan      |              nan               |
|    52    |     G      | 0.00435 |  0.00386  |      nan      |              nan               |
|    53    |     G      | 0.00401 |  0.00400  |      nan      |              nan               |
|    54    |     A      | 0.02061 |  0.00629  |    0.01432    |            0.15070             |
|    55    |     A      | 0.02535 |  0.00713  |    0.01822    |            0.19171             |
|    56    |     C      | 0.00699 |  0.00495  |    0.00204    |            0.02832             |
|    57    |     C      | 0.00567 |  0.00510  |    0.00057    |            0.02832             |
|    58    |     C      | 0.00551 |  0.00421  |    0.00129    |            0.02832             |
|    59    |     A      | 0.08725 |  0.00719  |    0.08006    |            0.84247             |
|    60    |     C      | 0.08033 |  0.00939  |    0.07094    |            0.74647             |
|    61    |     T      | 0.00858 |  0.00925  |      nan      |              nan               |
|    62    |     G      | 0.00716 |  0.00714  |      nan      |              nan               |
|    63    |     C      | 0.06746 |  0.00975  |    0.05770    |            0.60716             |
|    64    |     T      | 0.00870 |  0.00826  |      nan      |              nan               |
|    65    |     T      | 0.00641 |  0.00512  |      nan      |              nan               |
|    66    |     A      | 0.08263 |  0.00347  |    0.07916    |            0.83301             |
|    67    |     A      | 0.09762 |  0.00658  |    0.09104    |            0.95797             |
|    68    |     G      | 0.00505 |  0.00545  |      nan      |              nan               |
|    69    |     C      | 0.01009 |  0.00368  |    0.00641    |            0.06745             |
|    70    |     C      | 0.00990 |  0.00720  |    0.00270    |            0.02837             |
|    71    |     T      | 0.00510 |  0.00821  |      nan      |              nan               |
|    72    |     C      | 0.01235 |  0.00306  |    0.00929    |            0.09776             |
|    73    |     A      | 0.01176 |  0.00765  |    0.00412    |            0.04332             |
|    74    |     A      | 0.09812 |  0.00619  |    0.09193    |            0.96731             |
|    75    |     T      | 0.02283 |  0.00509  |      nan      |              nan               |
|    76    |     A      | 0.03217 |  0.00527  |    0.02690    |            0.28305             |
|    77    |     A      | 0.09383 |  0.00621  |    0.08762    |            0.92195             |
|    78    |     A      | 0.09167 |  0.00631  |    0.08537    |            0.89828             |
|    79    |     G      | 0.00730 |  0.00706  |      nan      |              nan               |
|    80    |     C      | 0.03272 |  0.00550  |    0.02723    |            0.28651             |
|    81    |     T      | 0.00892 |  0.00936  |      nan      |              nan               |
|    82    |     T      | 0.00822 |  0.00791  |      nan      |              nan               |
|    83    |     G      | 0.00443 |  0.00470  |      nan      |              nan               |
|    84    |     C      | 0.02532 |  0.00694  |    0.01839    |            0.19347             |
|    85    |     C      | 0.01967 |  0.00688  |    0.01279    |            0.13459             |
|    86    |     T      | 0.00811 |  0.00820  |      nan      |              nan               |
|    87    |     T      | 0.00701 |  0.00744  |      nan      |              nan               |
|    88    |     G      | 0.00511 |  0.00446  |      nan      |              nan               |
|    89    |     A      | 0.08083 |  0.00640  |    0.07443    |            0.78316             |
|    90    |     G      | 0.00568 |  0.00625  |      nan      |              nan               |
|    91    |     T      | 0.00729 |  0.00542  |      nan      |              nan               |
|    92    |     G      | 0.00571 |  0.00781  |      nan      |              nan               |
|    93    |     C      | 0.00797 |  0.00528  |    0.00269    |            0.02832             |
|    94    |     T      | 0.00443 |  0.00657  |      nan      |              nan               |
|    95    |     C      | 0.05008 |  0.00532  |    0.04476    |            0.47098             |
|    96    |     A      | 0.04227 |  0.00894  |    0.03333    |            0.35073             |
|    97    |     A      | 0.07791 |  0.00956  |    0.06835    |            0.71924             |
|    98    |     A      | 0.06441 |  0.00653  |    0.05788    |            0.60910             |
|    99    |     G      | 0.00799 |  0.00669  |      nan      |              nan               |
|   100    |     T      | 0.01885 |  0.00497  |      nan      |              nan               |
|   101    |     A      | 0.03456 |  0.00676  |    0.02780    |            0.29255             |
|   102    |     G      | 0.00937 |  0.00641  |      nan      |              nan               |
|   103    |     T      | 0.01325 |  0.00886  |      nan      |              nan               |
|   104    |     G      | 0.01125 |  0.00640  |      nan      |              nan               |
|   105    |     T      | 0.01217 |  0.00818  |      nan      |              nan               |
|   106    |     G      | 0.00826 |  0.00648  |      nan      |              nan               |
|   107    |     T      | 0.01101 |  0.00816  |      nan      |              nan               |
|   108    |     G      | 0.00776 |  0.00537  |      nan      |              nan               |
|   109    |     C      | 0.01593 |  0.00822  |    0.00771    |            0.08114             |
|   110    |     C      | 0.01992 |  0.00675  |    0.01318    |            0.13866             |
|   111    |     C      | 0.03771 |  0.00894  |    0.02877    |            0.30278             |
|   112    |     G      | 0.00936 |  0.00783  |      nan      |              nan               |
|   113    |     T      | 0.00809 |  0.00656  |      nan      |              nan               |
|   114    |     C      | 0.03139 |  0.01304  |    0.01835    |            0.19313             |
|   115    |     T      | 0.01149 |  0.00997  |      nan      |              nan               |
|   116    |     G      | 0.01031 |  0.00682  |      nan      |              nan               |
|   117    |     T      | 0.01488 |  0.01023  |      nan      |              nan               |
|   118    |     T      | 0.01019 |  0.00883  |      nan      |              nan               |
|   119    |     G      | 0.01165 |  0.00837  |      nan      |              nan               |
|   120    |     T      | 0.00884 |  0.00735  |      nan      |              nan               |
|   121    |     G      | 0.00593 |  0.00436  |      nan      |              nan               |
|   122    |     T      | 0.00921 |  0.00808  |      nan      |              nan               |
|   123    |     G      | 0.00324 |  0.00322  |      nan      |              nan               |
|   124    |     A      | 0.14016 |  0.00755  |    0.13261    |            1.39544             |
|   125    |     C      | 0.01222 |  0.00568  |    0.00654    |            0.06886             |
|   126    |     T      | 0.00820 |  0.00775  |      nan      |              nan               |
|   127    |     C      | 0.00808 |  0.00608  |    0.00200    |            0.02832             |
|   128    |     T      | 0.00796 |  0.00925  |      nan      |              nan               |
|   129    |     G      | 0.00629 |  0.00661  |      nan      |              nan               |
|   130    |     G      | 0.00679 |  0.00689  |      nan      |              nan               |
|   131    |     T      | 0.00638 |  0.00601  |      nan      |              nan               |
|   132    |     A      | 0.05985 |  0.00678  |    0.05307    |            0.55843             |
|   133    |     A      | 0.15270 |  0.00751  |    0.14519    |            1.52779             |
|   134    |     C      | 0.02157 |  0.00667  |    0.01490    |            0.15679             |
|   135    |     T      | 0.00517 |  0.00661  |      nan      |              nan               |
|   136    |     A      | 0.01768 |  0.00810  |    0.00957    |            0.10073             |
|   137    |     G      | 0.00537 |  0.00410  |      nan      |              nan               |
|   138    |     A      | 0.01923 |  0.00659  |    0.01264    |            0.13303             |
|   139    |     G      | 0.00447 |  0.00475  |      nan      |              nan               |
|   140    |     A      | 0.04304 |  0.00468  |    0.03836    |            0.40362             |
|   141    |     T      | 0.00502 |  0.00635  |      nan      |              nan               |
|   142    |     C      | 0.01358 |  0.00584  |    0.00773    |            0.08139             |
|   143    |     C      | 0.00592 |  0.00519  |    0.00072    |            0.02832             |
|   144    |     C      | 0.00884 |  0.00826  |    0.00058    |            0.02832             |
|   145    |     T      | 0.00802 |  0.00949  |      nan      |              nan               |
|   146    |     C      | 0.01704 |  0.00481  |    0.01222    |            0.12863             |
|   147    |     A      | 0.04891 |  0.00949  |    0.03942    |            0.41478             |
|   148    |     G      | 0.00391 |  0.00542  |      nan      |              nan               |
|   149    |     A      | 0.01294 |  0.00645  |    0.00648    |            0.06822             |
|   150    |     C      | 0.00527 |  0.00047  |    0.00479    |            0.05045             |
|   151    |     C      | 0.08031 |  0.00052  |    0.07978    |            0.83951             |
|   152    |     C      | 0.10471 |  0.02426  |    0.08045    |            0.84656             |
|   153    |     T      | 0.01922 |  0.02727  |      nan      |              nan               |
|   154    |     T      | 0.01446 |  0.01047  |      nan      |              nan               |
|   155    |     T      | 0.01016 |  0.00792  |      nan      |              nan               |
|   156    |     T      | 0.00902 |  0.00549  |      nan      |              nan               |
|   157    |     A      | 0.09908 |  0.00728  |    0.09180    |            0.96598             |
|   158    |     G      | 0.00260 |  0.00225  |      nan      |              nan               |
|   159    |     T      | 0.00446 |  0.00487  |      nan      |              nan               |
|   160    |     C      | 0.01016 |  0.00219  |    0.00797    |            0.08392             |
|   161    |     A      | 0.05779 |  0.00907  |    0.04872    |            0.51263             |
|   162    |     G      | 0.00645 |  0.00662  |      nan      |              nan               |
|   163    |     T      | 0.00911 |  0.00921  |      nan      |              nan               |
|   164    |     G      | 0.00647 |  0.00656  |      nan      |              nan               |
|   165    |     T      | 0.01542 |  0.00851  |      nan      |              nan               |
|   166    |     G      | 0.00602 |  0.00403  |      nan      |              nan               |
|   167    |     G      | 0.00637 |  0.00467  |      nan      |              nan               |
|   168    |     A      | 0.05597 |  0.01149  |    0.04449    |            0.46811             |
|   169    |     A      | 0.07778 |  0.00922  |    0.06856    |            0.72139             |
|   170    |     A      | 0.06176 |  0.00783  |    0.05394    |            0.56758             |
|   171    |     A      | 0.05129 |  0.00658  |    0.04471    |            0.47043             |
|   172    |     T      | 0.00540 |  0.00491  |      nan      |              nan               |
|   173    |     C      | 0.00545 |  0.00523  |    0.00021    |            0.02832             |
|   174    |     T      | 0.00363 |  0.00558  |      nan      |              nan               |
|   175    |     C      | 0.00409 |  0.00408  |    0.00001    |            0.02832             |
|   176    |     T      | 0.00583 |  0.00813  |      nan      |              nan               |
|   177    |     A      | 0.02773 |  0.00578  |    0.02195    |            0.23095             |
|   178    |     G      | 0.00730 |  0.00725  |      nan      |              nan               |
|   179    |     C      | 0.09387 |  0.00459  |    0.08927    |            0.93938             |
|   180    |     A      | 0.07289 |  0.00762  |    0.06527    |            0.68678             |
|   181    |     G      | 0.00773 |  0.00609  |      nan      |              nan               |
|   182    |     T      | 0.01077 |  0.00843  |      nan      |              nan               |
|   183    |     G      | 0.00696 |  0.00524  |      nan      |              nan               |
|   184    |     G      | 0.00628 |  0.00632  |      nan      |              nan               |
|   185    |     C      | 0.05378 |  0.00656  |    0.04722    |            0.49688             |
|   186    |     G      | 0.00816 |  0.00820  |      nan      |              nan               |
|   187    |     C      | 0.00681 |  0.00546  |    0.00135    |            0.02832             |
|   188    |     C      | 0.01204 |  0.00647  |    0.00557    |            0.05863             |
|   189    |     C      | 0.01599 |  0.00785  |    0.00814    |            0.08561             |
|   190    |     G      | 0.00633 |  0.00743  |      nan      |              nan               |
|   191    |     A      | 0.04689 |  0.00765  |    0.03925    |            0.41297             |
|   192    |     A      | 0.08796 |  0.00859  |    0.07936    |            0.83509             |
|   193    |     C      | 0.09085 |  0.00399  |    0.08686    |            0.91400             |
|   194    |     A      | 0.11276 |  0.00852  |    0.10425    |            1.09696             |
|   195    |     G      | 0.00672 |  0.00624  |      nan      |              nan               |
|   196    |     G      | 0.00559 |  0.00534  |      nan      |              nan               |
|   197    |     G      | 0.00384 |  0.00402  |      nan      |              nan               |
|   198    |     A      | 0.06301 |  0.00750  |    0.05551    |            0.58412             |
|   199    |     C      | 0.05076 |  0.00822  |    0.04253    |            0.44754             |
|   200    |     T      | 0.01008 |  0.01000  |      nan      |              nan               |
|   201    |     T      | 0.00923 |  0.00884  |      nan      |              nan               |
|   202    |     G      | 0.00844 |  0.00419  |      nan      |              nan               |
|   203    |     A      | 0.05885 |  0.00937  |    0.04949    |            0.52072             |
|   204    |     A      | 0.07667 |  0.00929  |    0.06738    |            0.70898             |
|   205    |     A      | 0.04025 |  0.00870  |    0.03155    |            0.33196             |
|   206    |     G      | 0.00298 |  0.00319  |      nan      |              nan               |
|   207    |     C      | 0.04585 |  0.00407  |    0.04178    |            0.43964             |
|   208    |     G      | 0.00805 |  0.00518  |      nan      |              nan               |
|   209    |     A      | 0.05439 |  0.01006  |    0.04433    |            0.46650             |
|   210    |     A      | 0.06165 |  0.00921  |    0.05244    |            0.55177             |
|   211    |     A      | 0.04847 |  0.00748  |    0.04098    |            0.43127             |
|   212    |     G      | 0.00438 |  0.00338  |      nan      |              nan               |
|   213    |     T      | 0.00688 |  0.00423  |      nan      |              nan               |
|   214    |     A      | 0.03415 |  0.00714  |    0.02701    |            0.28422             |
|   215    |     A      | 0.05999 |  0.00687  |    0.05313    |            0.55902             |
|   216    |     A      | 0.06730 |  0.00616  |    0.06114    |            0.64339             |
|   217    |     G      | 0.00376 |  0.00393  |      nan      |              nan               |
|   218    |     C      | 0.00533 |  0.00364  |    0.00169    |            0.02832             |
|   219    |     C      | 0.00685 |  0.00383  |    0.00301    |            0.03172             |
|   220    |     A      | 0.03934 |  0.01027  |    0.02906    |            0.30583             |
|   221    |     G      | 0.00743 |  0.00482  |      nan      |              nan               |
|   222    |     A      | 0.02882 |  0.00498  |    0.02384    |            0.25091             |
|   223    |     G      | 0.00756 |  0.00712  |      nan      |              nan               |
|   224    |     G      | 0.00257 |  0.00267  |      nan      |              nan               |
|   225    |     A      | 0.08209 |  0.00653  |    0.07556    |            0.79510             |
|   226    |     G      | 0.00455 |  0.00369  |      nan      |              nan               |
|   227    |     A      | 0.03644 |  0.00321  |    0.03323    |            0.34971             |
|   228    |     T      | 0.00672 |  0.00542  |      nan      |              nan               |
|   229    |     C      | 0.04508 |  0.01276  |    0.03232    |            0.34010             |
|   230    |     T      | 0.00855 |  0.00876  |      nan      |              nan               |
|   231    |     C      | 0.03298 |  0.01369  |    0.01929    |            0.20302             |
|   232    |     T      | 0.00718 |  0.00911  |      nan      |              nan               |
|   233    |     C      | 0.04368 |  0.01201  |    0.03167    |            0.33323             |
|   234    |     G      | 0.00494 |  0.00619  |      nan      |              nan               |
|   235    |     A      | 0.05863 |  0.00481  |    0.05382    |            0.56627             |
|   236    |     C      | 0.05082 |  0.00877  |    0.04205    |            0.44248             |
|   237    |     G      | 0.00954 |  0.00987  |      nan      |              nan               |
|   238    |     C      | 0.08068 |  0.00688  |    0.07379    |            0.77652             |
|   239    |     A      | 0.06512 |  0.00895  |    0.05616    |            0.59099             |
|   240    |     G      | 0.00576 |  0.00630  |      nan      |              nan               |
|   241    |     G      | 0.00336 |  0.00347  |      nan      |              nan               |
|   242    |     A      | 0.08009 |  0.00771  |    0.07237    |            0.76155             |
|   243    |     C      | 0.01174 |  0.00654  |    0.00519    |            0.05464             |
|   244    |     T      | 0.00770 |  0.00766  |      nan      |              nan               |
|   245    |     C      | 0.04213 |  0.00752  |    0.03462    |            0.36425             |
|   246    |     G      | 0.00850 |  0.00754  |      nan      |              nan               |
|   247    |     G      | 0.00442 |  0.00429  |      nan      |              nan               |
|   248    |     C      | 0.01237 |  0.00660  |    0.00577    |            0.06077             |
|   249    |     T      | 0.01290 |  0.01270  |      nan      |              nan               |
|   250    |     T      | 0.01210 |  0.01172  |      nan      |              nan               |
|   251    |     G      | 0.01139 |  0.01083  |      nan      |              nan               |
|   252    |     C      | 0.03956 |  0.01070  |    0.02886    |            0.30370             |
|   253    |     T      | 0.00883 |  0.01028  |      nan      |              nan               |
|   254    |     G      | 0.00684 |  0.00573  |      nan      |              nan               |
|   255    |     A      | 0.05216 |  0.00590  |    0.04625    |            0.48671             |
|   256    |     A      | 0.07896 |  0.00986  |    0.06910    |            0.72715             |
|   257    |     G      | 0.00925 |  0.00942  |      nan      |              nan               |
|   258    |     C      | 0.03657 |  0.01076  |    0.02581    |            0.27155             |
|   259    |     G      | 0.01136 |  0.01120  |      nan      |              nan               |
|   260    |     C      | 0.04564 |  0.00978  |    0.03585    |            0.37726             |
|   261    |     G      | 0.01725 |  0.01714  |      nan      |              nan               |
|   262    |     C      | 0.03659 |  0.00694  |    0.02965    |            0.31201             |
|   263    |     A      | 0.02660 |  0.00755  |    0.01905    |            0.20045             |
|   264    |     C      | 0.05000 |  0.01077  |    0.03923    |            0.41277             |
|   265    |     G      | 0.00772 |  0.00843  |      nan      |              nan               |
|   266    |     G      | 0.01088 |  0.01253  |      nan      |              nan               |
|   267    |     C      | 0.01874 |  0.00691  |    0.01183    |            0.12451             |
|   268    |     A      | 0.03490 |  0.01156  |    0.02334    |            0.24564             |
|   269    |     A      | 0.05548 |  0.01265  |    0.04283    |            0.45065             |
|   270    |     G      | 0.00751 |  0.00428  |      nan      |              nan               |
|   271    |     A      | 0.05158 |  0.00543  |    0.04615    |            0.48565             |
|   272    |     G      | 0.00696 |  0.00663  |      nan      |              nan               |
|   273    |     G      | 0.00482 |  0.00539  |      nan      |              nan               |
|   274    |     C      | 0.07927 |  0.00718  |    0.07208    |            0.75851             |
|   275    |     G      | 0.00985 |  0.00907  |      nan      |              nan               |
|   276    |     A      | 0.11998 |  0.01161  |    0.10838    |            1.14042             |
|   277    |     G      | 0.01619 |  0.01153  |      nan      |              nan               |
|   278    |     G      | 0.00653 |  0.00564  |      nan      |              nan               |
|   279    |     G      | 0.00575 |  0.00586  |      nan      |              nan               |
|   280    |     G      | 0.00507 |  0.00551  |      nan      |              nan               |
|   281    |     C      | 0.03445 |  0.00436  |    0.03009    |            0.31664             |
|   282    |     G      | 0.00699 |  0.00773  |      nan      |              nan               |
|   283    |     G      | 0.00422 |  0.00448  |      nan      |              nan               |
|   284    |     C      | 0.02678 |  0.00797  |    0.01881    |            0.19793             |
|   285    |     G      | 0.00647 |  0.00535  |      nan      |              nan               |
|   286    |     A      | 0.05677 |  0.00592  |    0.05085    |            0.53503             |
|   287    |     C      | 0.03573 |  0.00496  |    0.03077    |            0.32382             |
|   288    |     T      | 0.00964 |  0.01043  |      nan      |              nan               |
|   289    |     G      | 0.01294 |  0.01141  |      nan      |              nan               |
|   290    |     G      | 0.01220 |  0.00692  |      nan      |              nan               |
|   291    |     T      | 0.01063 |  0.00661  |      nan      |              nan               |
|   292    |     G      | 0.00564 |  0.00439  |      nan      |              nan               |
|   293    |     A      | 0.07816 |  0.00794  |    0.07022    |            0.73893             |
|   294    |     G      | 0.00570 |  0.00538  |      nan      |              nan               |
|   295    |     T      | 0.00543 |  0.00443  |      nan      |              nan               |
|   296    |     A      | 0.06421 |  0.00614  |    0.05807    |            0.61101             |
|   297    |     C      | 0.01979 |  0.00641  |    0.01339    |            0.14087             |
|   298    |     G      | 0.00729 |  0.00751  |      nan      |              nan               |
|   299    |     C      | 0.01044 |  0.00285  |    0.00759    |            0.07984             |
|   300    |     C      | 0.03599 |  0.02700  |    0.00899    |            0.09457             |
|   301    |     A      | 0.04775 |  0.02627  |    0.02147    |            0.22593             |
|   302    |     A      | 0.12170 |  0.01141  |    0.11029    |            1.16054             |
|   303    |     A      | 0.01246 |  0.00543  |    0.00702    |            0.07392             |
|   304    |     A      | 0.01955 |  0.00502  |    0.01453    |            0.15291             |
|   305    |     A      | 0.08470 |  0.01632  |    0.06838    |            0.71955             |
|   306    |     T      | 0.01202 |  0.01523  |      nan      |              nan               |
|   307    |     T      | 0.01032 |  0.00931  |      nan      |              nan               |
|   308    |     T      | 0.00973 |  0.00961  |      nan      |              nan               |
|   309    |     T      | 0.01114 |  0.01048  |      nan      |              nan               |
|   310    |     G      | 0.00667 |  0.00456  |      nan      |              nan               |
|   311    |     A      | 0.12155 |  0.00578  |    0.11577    |            1.21816             |
|   312    |     C      | 0.01843 |  0.00670  |    0.01173    |            0.12342             |
|   313    |     T      | 0.00731 |  0.00769  |      nan      |              nan               |
|   314    |     A      | 0.00997 |  0.00624  |    0.00373    |            0.03925             |
|   315    |     G      | 0.00510 |  0.00496  |      nan      |              nan               |
|   316    |     C      | 0.01524 |  0.00580  |    0.00943    |            0.09924             |
|   317    |     G      | 0.01116 |  0.00832  |      nan      |              nan               |
|   318    |     G      | 0.00846 |  0.00471  |      nan      |              nan               |
|   319    |     A      | 0.08735 |  0.00692  |    0.08043    |            0.84638             |
|   320    |     G      | 0.00877 |  0.00696  |      nan      |              nan               |
|   321    |     G      | 0.00611 |  0.00647  |      nan      |              nan               |
|   322    |     C      | 0.00614 |  0.00524  |    0.00090    |            0.02832             |
|   323    |     T      | 0.00387 |  0.00573  |      nan      |              nan               |
|   324    |     A      | 0.02111 |  0.00908  |    0.01203    |            0.12661             |
|   325    |     G      | 0.00452 |  0.00458  |      nan      |              nan               |
|   326    |     A      | 0.09442 |  0.00746  |    0.08696    |            0.91508             |
|   327    |     A      | 0.10318 |  0.00711  |    0.09607    |            1.01090             |
|   328    |     G      | 0.00900 |  0.00688  |      nan      |              nan               |
|   329    |     G      | 0.00509 |  0.00431  |      nan      |              nan               |
|   330    |     A      | 0.09603 |  0.00779  |    0.08824    |            0.92848             |
|   331    |     G      | 0.00402 |  0.00457  |      nan      |              nan               |
|   332    |     A      | 0.06543 |  0.00730  |    0.05814    |            0.61176             |
|   333    |     G      | 0.00425 |  0.00501  |      nan      |              nan               |
|   334    |     A      | 0.05620 |  0.00686  |    0.04934    |            0.51923             |
|   335    |     G      | 0.00565 |  0.00559  |      nan      |              nan               |
|   336    |     A      | 0.07422 |  0.00648  |    0.06774    |            0.71283             |
|   337    |     T      | 0.00769 |  0.00595  |      nan      |              nan               |
|   338    |     G      | 0.00686 |  0.00670  |      nan      |              nan               |
|   339    |     G      | 0.00668 |  0.00882  |      nan      |              nan               |
|   340    |     G      | 0.00622 |  0.00718  |      nan      |              nan               |
|   341    |     T      | 0.00821 |  0.00914  |      nan      |              nan               |
|   342    |     G      | 0.00560 |  0.00569  |      nan      |              nan               |
|   343    |     C      | 0.06972 |  0.00856  |    0.06115    |            0.64349             |
|   344    |     G      | 0.00614 |  0.00592  |      nan      |              nan               |
|   345    |     A      | 0.12972 |  0.00817  |    0.12155    |            1.27899             |
|   346    |     G      | 0.00549 |  0.00515  |      nan      |              nan               |
|   347    |     A      | 0.02813 |  0.00484  |    0.02329    |            0.24512             |
|   348    |     G      | 0.00445 |  0.00538  |      nan      |              nan               |
|   349    |     C      | 0.03450 |  0.00760  |    0.02690    |            0.28309             |
|   350    |     G      | 0.00795 |  0.00740  |      nan      |              nan               |
|   351    |     T      | 0.00992 |  0.00904  |      nan      |              nan               |
|   352    |     C      | 0.03868 |  0.00817  |    0.03051    |            0.32104             |
|   353    |     G      | 0.01044 |  0.01027  |      nan      |              nan               |
|   354    |     G      | 0.00768 |  0.01054  |      nan      |              nan               |
|   355    |     T      | 0.00605 |  0.00631  |      nan      |              nan               |
|   356    |     A      | 0.08275 |  0.00673  |    0.07602    |            0.79993             |
|   357    |     T      | 0.00873 |  0.00924  |      nan      |              nan               |
|   358    |     T      | 0.00575 |  0.00524  |      nan      |              nan               |
|   359    |     A      | 0.05733 |  0.00604  |    0.05129    |            0.53969             |
|   360    |     A      | 0.05717 |  0.00717  |    0.05000    |            0.52616             |
|   361    |     G      | 0.00571 |  0.00520  |      nan      |              nan               |
|   362    |     C      | 0.05346 |  0.00695  |    0.04650    |            0.48932             |
|   363    |     G      | 0.02519 |  0.01635  |      nan      |              nan               |
|   364    |     G      | 0.00920 |  0.00791  |      nan      |              nan               |
|   365    |     G      | 0.00630 |  0.01049  |      nan      |              nan               |
|   366    |     G      | 0.00742 |  0.00890  |      nan      |              nan               |
|   367    |     G      | 0.00590 |  0.00571  |      nan      |              nan               |
|   368    |     A      | 0.09553 |  0.00637  |    0.08916    |            0.93822             |
|   369    |     G      | 0.00981 |  0.00680  |      nan      |              nan               |
|   370    |     A      | 0.05755 |  0.00763  |    0.04992    |            0.52525             |
|   371    |     A      | 0.09238 |  0.00592  |    0.08646    |            0.90976             |
|   372    |     T      | 0.00939 |  0.00805  |      nan      |              nan               |
|   373    |     T      | 0.00608 |  0.00548  |      nan      |              nan               |
|   374    |     A      | 0.05346 |  0.00799  |    0.04548    |            0.47853             |
|   375    |     G      | 0.00812 |  0.00519  |      nan      |              nan               |
|   376    |     A      | 0.07572 |  0.00548  |    0.07024    |            0.73911             |
|   377    |     T      | 0.02181 |  0.00564  |      nan      |              nan               |
|   378    |     A      | 0.02944 |  0.00715  |    0.02228    |            0.23450             |
|   379    |     A      | 0.06426 |  0.00750  |    0.05676    |            0.59724             |
|   380    |     A      | 0.08339 |  0.00596  |    0.07743    |            0.81477             |
|   381    |     T      | 0.01186 |  0.00704  |      nan      |              nan               |
|   382    |     G      | 0.01133 |  0.00758  |      nan      |              nan               |
|   383    |     G      | 0.00683 |  0.00743  |      nan      |              nan               |
|   384    |     G      | 0.05275 |  0.05149  |      nan      |              nan               |
|   385    |     A      | 0.06679 |  0.01677  |    0.05002    |            0.52632             |
|   386    |     A      | 0.13385 |  0.00944  |    0.12441    |            1.30910             |
|   387    |     A      | 0.02967 |  0.00664  |    0.02303    |            0.24237             |
|   388    |     A      | 0.01400 |  0.00641  |    0.00759    |            0.07988             |
|   389    |     A      | 0.02119 |  0.00568  |    0.01551    |            0.16318             |
|   390    |     A      | 0.09590 |  0.00676  |    0.08913    |            0.93791             |
|   391    |     T      | 0.01138 |  0.00822  |      nan      |              nan               |
|   392    |     T      | 0.00966 |  0.00970  |      nan      |              nan               |
|   393    |     C      | 0.06703 |  0.01211  |    0.05492    |            0.57794             |
|   394    |     G      | 0.01019 |  0.00979  |      nan      |              nan               |
|   395    |     G      | 0.00978 |  0.00536  |      nan      |              nan               |
|   396    |     T      | 0.01120 |  0.00850  |      nan      |              nan               |
|   397    |     T      | 0.00735 |  0.00548  |      nan      |              nan               |
|   398    |     A      | 0.02123 |  0.00644  |    0.01479    |            0.15559             |
|   399    |     A      | 0.02242 |  0.00605  |    0.01637    |            0.17229             |
|   400    |     G      | 0.00480 |  0.00536  |      nan      |              nan               |
|   401    |     G      | 0.00554 |  0.00674  |      nan      |              nan               |
|   402    |     C      | 0.00715 |  0.00626  |    0.00089    |            0.02832             |
|   403    |     C      | 0.00514 |  0.00389  |    0.00125    |            0.02832             |
|   404    |     A      | 0.03002 |  0.01332  |    0.01670    |            0.17572             |
|   405    |     G      | 0.02065 |  0.01671  |      nan      |              nan               |
|   406    |     G      | 0.00708 |  0.00972  |      nan      |              nan               |
|   407    |     G      | 0.00497 |  0.00621  |      nan      |              nan               |
|   408    |     G      | 0.00587 |  0.00649  |      nan      |              nan               |
|   409    |     G      | 0.00974 |  0.00617  |      nan      |              nan               |
|   410    |     A      | 0.05284 |  0.00951  |    0.04333    |            0.45591             |
|   411    |     A      | 0.09147 |  0.00889  |    0.08258    |            0.86890             |
|   412    |     A      | 0.05731 |  0.00812  |    0.04919    |            0.51756             |
|   413    |     G      | 0.00899 |  0.00481  |      nan      |              nan               |
|   414    |     A      | 0.05054 |  0.00649  |    0.04406    |            0.46359             |
|   415    |     A      | 0.02928 |  0.00635  |    0.02294    |            0.24136             |
|   416    |     A      | 0.05462 |  0.00514  |    0.04949    |            0.52071             |
|   417    |     C      | 0.08603 |  0.00344  |    0.08259    |            0.86907             |
|   418    |     A      | 0.07368 |  0.00909  |    0.06459    |            0.67964             |
|   419    |     A      | 0.05359 |  0.00765  |    0.04594    |            0.48345             |
|   420    |     T      | 0.05151 |  0.01145  |      nan      |              nan               |
|   421    |     A      | 0.03894 |  0.00459  |    0.03435    |            0.36147             |
|   422    |     T      | 0.00718 |  0.00679  |      nan      |              nan               |
|   423    |     A      | 0.04604 |  0.00596  |    0.04008    |            0.42170             |
|   424    |     A      | 0.03969 |  0.00747  |    0.03222    |            0.33901             |
|   425    |     A      | 0.05388 |  0.00457  |    0.04931    |            0.51886             |
|   426    |     C      | 0.07488 |  0.00396  |    0.07093    |            0.74634             |
|   427    |     T      | 0.01244 |  0.01705  |      nan      |              nan               |
|   428    |     A      | 0.01834 |  0.00832  |    0.01002    |            0.10545             |
|   429    |     A      | 0.07883 |  0.00859  |    0.07023    |            0.73904             |
|   430    |     A      | 0.05766 |  0.00550  |    0.05216    |            0.54886             |
|   431    |     A      | 0.06422 |  0.00713  |    0.05709    |            0.60069             |
|   432    |     C      | 0.08837 |  0.00356  |    0.08480    |            0.89236             |
|   433    |     A      | 0.07737 |  0.00755  |    0.06982    |            0.73472             |
|   434    |     T      | 0.01325 |  0.00654  |      nan      |              nan               |
|   435    |     A      | 0.05381 |  0.00594  |    0.04786    |            0.50365             |
|   436    |     T      | 0.00702 |  0.00670  |      nan      |              nan               |
|   437    |     A      | 0.00000 |  0.00000  |    0.00000    |            0.02832             |
+----------+------------+---------+-----------+---------------+--------------------------------+
