# Supplementary material for: Short- and long-range interactions in the HIV-1 5′ UTR regulate genome dimerization and packaging
Source: Nat Struct Mol Biol. 2022 Mar 28;29(4):306–19. doi: 10.1038/s41594-022-00746-2 (PMC9010304; doi:10.1038/s41594-022-00746-2)
Supplement: Supplementary file 11 — Tables of Kdimer values. [file 41594_2022_746_MOESM11_ESM.zip]

Archive with 158 entries (157 files):
- Kdimer tables/
- Kdimer tables/Kd_Table_Ranking_2G_DB_Uncapped.txt
- Kdimer tables/Kd_Table_Region_SL3_2G_MB_Uncapped.txt
- Kdimer tables/Kd_Table_Region_SL1_1G_MB_Uncapped.txt
- Kdimer tables/Kd_Table_Region_antiPAS_1G_MB_Capped.txt
- Kdimer tables/Kd_Table_Region_SL3_3G_DB_Uncapped.txt
- Kdimer tables/Kd_Table_Region_PolyA_2G_MB_Capped.txt
- Kdimer tables/Kd_Table_Ranking_3G_MB_Uncapped.txt
- Kdimer tables/Kd_Table_Comparison_PBS.txt
- Kdimer tables/Kd_Table_Region_U5_2G_MB_Capped.txt
- Kdimer tables/Kd_Table_Region_PBS_3G_MB_Capped.txt
- Kdimer tables/Kd_Table_Region_CU_1G_MB_Capped.txt
- Kdimer tables/Kd_Table_Region_PBS_1G_DB_Uncapped.txt
- Kdimer tables/Kd_Table_Comparison_AUG.txt
- Kdimer tables/Kd_Table_Region_SL3_3G_MB_Capped.txt
- Kdimer tables/Kd_Table_Region_PAS_1G_DB_Capped.txt
- Kdimer tables/Kd_Table_Region_antiPAS_1G_DB_Capped.txt
- Kdimer tables/Kd_Table_Region_PAS_1G_DB_Uncapped.txt
- Kdimer tables/Kd_Table_Region_U5_2G_DB_Capped.txt
- Kdimer tables/Kd_Table_Region_PolyA_2G_DB_Capped.txt
- Kdimer tables/Kd_Table_Region_CU_1G_DB_Capped.txt
- Kdimer tables/Kd_Table_Region_PBS_3G_DB_Capped.txt
- Kdimer tables/Kd_Table_Region_CU_3G_DB_Uncapped.txt
- Kdimer tables/Kd_Table_Region_PAS_1G_MB_Capped.txt
- Kdimer tables/Kd_Table_Region_SL3_3G_DB_Capped.txt
- Kdimer tables/Kd_Table_Region_CU_2G_MB_Uncapped.txt
- Kdimer tables/Kd_Table_Region_AUG_1G_DB_Uncapped.txt
- Kdimer tables/Kd_Table_Region_PBS_2G_DB_Capped.txt
- Kdimer tables/Kd_Table_Region_SL2_1G_DB_Capped.txt
- Kdimer tables/.DS_Store
- __MACOSX/Kdimer tables/._.DS_Store
- Kdimer tables/Kd_Table_Region_SL3_2G_DB_Capped.txt
- Kdimer tables/Kd_Table_Region_PolyA_1G_MB_Uncapped.txt
- Kdimer tables/Kd_Table_Region_U5_3G_DB_Uncapped.txt
- Kdimer tables/Kd_Table_Region_PolyA_3G_DB_Capped.txt
- Kdimer tables/Kd_Table_Region_U5_2G_MB_Uncapped.txt
- Kdimer tables/Kd_Table_Region_U5_3G_DB_Capped.txt
- Kdimer tables/Kd_Table_Region_PBS_2G_MB_Capped.txt
- Kdimer tables/Kd_Table_Region_SL3_2G_MB_Capped.txt
- Kdimer tables/Kd_Table_Region_SL2_1G_MB_Capped.txt
- Kdimer tables/Kd_Table_Region_SL2_1G_MB_Uncapped.txt
- Kdimer tables/Kd_Table_Region_TAR_3G_DB_Uncapped.txt
- Kdimer tables/Kd_Table_Comparison_antiPAS.txt
- Kdimer tables/Kd_Table_Region_U5_3G_MB_Capped.txt
- Kdimer tables/Kd_Table_Region_antiPAS_1G_MB_Uncapped.txt
- Kdimer tables/Kd_Table_Region_PolyA_3G_MB_Capped.txt
- Kdimer tables/Kd_Table_Region_TAR_2G_MB_Uncapped.txt
- Kdimer tables/Kd_Table_Region_SL2_3G_MB_Capped.txt
- Kdimer tables/Kd_Table_Region_PAS_2G_DB_Capped.txt
- Kdimer tables/Kd_Table_Region_PBS_1G_MB_Uncapped.txt
- Kdimer tables/Kd_Table_Region_CU_2G_MB_Capped.txt
- Kdimer tables/Kd_Table_Ranking_2G_MB_Uncapped.txt
- Kdimer tables/Kd_Table_Region_PolyA_1G_MB_Capped.txt
- Kdimer tables/Kd_Table_Region_SL1_1G_DB_Uncapped.txt
- Kdimer tables/Kd_Table_Region_U5_1G_MB_Capped.txt
- Kdimer tables/Kd_Table_Region_SL3_2G_DB_Uncapped.txt
- Kdimer tables/Kd_Table_Region_SL3_3G_MB_Uncapped.txt
- Kdimer tables/Kd_Table_Ranking_3G_DB_Uncapped.txt
- Kdimer tables/Kd_Table_Region_antiPAS_2G_MB_Capped.txt
- Kdimer tables/Kd_Table_Region_PAS_2G_MB_Capped.txt
- Kdimer tables/Kd_Table_Region_CU_3G_MB_Uncapped.txt
- Kdimer tables/Kd_Table_Comparison_PolyA.txt
- Kdimer tables/Kd_Table_Region_SL2_3G_DB_Capped.txt
- Kdimer tables/Kd_Table_Region_CU_2G_DB_Capped.txt
- Kdimer tables/Kd_Table_Region_CU_2G_DB_Uncapped.txt
- Kdimer tables/Kd_Table_Region_U5_1G_DB_Capped.txt
- Kdimer tables/Kd_Table_Region_PAS_1G_MB_Uncapped.txt
- Kdimer tables/Kd_Table_Region_PolyA_1G_DB_Capped.txt
- Kdimer tables/Kd_Table_Region_antiPAS_2G_DB_Capped.txt
- Kdimer tables/Kd_Table_Region_PolyA_1G_DB_Uncapped.txt
- Kdimer tables/Kd_Table_Region_U5_3G_MB_Uncapped.txt
- Kdimer tables/Kd_Table_Region_U5_2G_DB_Uncapped.txt
- Kdimer tables/Kd_Table_Region_antiPAS_3G_DB_Capped.txt
- Kdimer tables/Kd_Table_Region_SL2_2G_DB_Capped.txt
- Kdimer tables/Kd_Table_Region_SL3_1G_DB_Capped.txt
- Kdimer tables/Kd_Table_Region_AUG_1G_MB_Uncapped.txt
- Kdimer tables/Kd_Table_Region_PAS_3G_MB_Capped.txt
- Kdimer tables/Kd_Table_Comparison_U5.txt
- Kdimer tables/Kd_Table_Region_PBS_1G_DB_Capped.txt
- Kdimer tables/Kd_Table_Region_CU_3G_DB_Capped.txt
- Kdimer tables/Kd_Table_Region_SL2_1G_DB_Uncapped.txt
- Kdimer tables/Kd_Table_Region_TAR_3G_MB_Uncapped.txt
- Kdimer tables/Kd_Table_Region_antiPAS_3G_MB_Capped.txt
- Kdimer tables/Kd_Table_Region_antiPAS_1G_DB_Uncapped.txt
- Kdimer tables/Kd_Table_Region_TAR_2G_DB_Uncapped.txt
- Kdimer tables/Kd_Table_Region_PAS_3G_DB_Capped.txt
- Kdimer tables/Kd_Table_Region_SL3_1G_MB_Capped.txt
- Kdimer tables/Kd_Table_Region_SL2_2G_MB_Capped.txt
- Kdimer tables/Kd_Table_Region_CU_3G_MB_Capped.txt
- Kdimer tables/Kd_Table_Region_PBS_1G_MB_Capped.txt
- Kdimer tables/Kd_Table_Region_SL1_3G_DB_Capped.txt
- Kdimer tables/Kd_Table_Comparison_SL1.txt
- Kdimer tables/Kd_Table_Region_TAR_3G_MB_Capped.txt
- Kdimer tables/Kd_Table_Region_CU_1G_DB_Uncapped.txt
- Kdimer tables/Kd_Table_Region_AUG_3G_MB_Capped.txt
- Kdimer tables/Kd_Table_Region_PAS_2G_MB_Uncapped.txt
- Kdimer tables/Kd_Table_Region_PAS_3G_DB_Uncapped.txt
- Kdimer tables/Kd_Table_Region_TAR_3G_DB_Capped.txt
- Kdimer tables/Kd_Table_Region_PBS_3G_DB_Uncapped.txt
- Kdimer tables/Kd_Table_Region_SL1_3G_MB_Capped.txt
- Kdimer tables/Kd_Table_Comparison_SL2.txt
- Kdimer tables/Kd_Table_Region_AUG_3G_DB_Capped.txt
- Kdimer tables/Kd_Table_Region_PBS_2G_MB_Uncapped.txt
- Kdimer tables/Kd_Table_Region_SL1_2G_DB_Uncapped.txt
- Kdimer tables/Kd_Table_Region_SL3_1G_DB_Uncapped.txt
- Kdimer tables/Kd_Table_Ranking_1G_MB_Uncapped.txt
- Kdimer tables/Kd_Table_Comparison_SL3.txt
- Kdimer tables/Kd_Table_Comparison_CU.txt
- Kdimer tables/Kd_Table_Region_SL1_3G_MB_Uncapped.txt
- Kdimer tables/Kd_Table_Region_antiPAS_3G_MB_Uncapped.txt
- Kdimer tables/Kd_Table_Region_SL2_2G_DB_Uncapped.txt
- Kdimer tables/Kd_Table_Region_TAR_1G_DB_Uncapped.txt
- Kdimer tables/Kd_Table_Region_SL2_3G_MB_Uncapped.txt
- Kdimer tables/Kd_Table_Ranking_1G_DB_Capped.txt
- Kdimer tables/Kd_Table_Region_antiPAS_2G_DB_Uncapped.txt
- Kdimer tables/Kd_Table_Region_SL1_2G_MB_Capped.txt
- Kdimer tables/Kd_Table_Region_TAR_2G_DB_Capped.txt
- Kdimer tables/Kd_Table_Region_AUG_2G_DB_Capped.txt
- Kdimer tables/Kd_Table_Region_PolyA_2G_DB_Uncapped.txt
- Kdimer tables/Kd_Table_Region_U5_1G_DB_Uncapped.txt
- Kdimer tables/Kd_Table_Ranking_1G_MB_Capped.txt
- Kdimer tables/Kd_Table_Region_PolyA_3G_MB_Uncapped.txt
- Kdimer tables/Kd_Table_Region_TAR_2G_MB_Capped.txt
- Kdimer tables/Kd_Table_Region_AUG_2G_MB_Uncapped.txt
- Kdimer tables/Kd_Table_Region_SL1_2G_DB_Capped.txt
- Kdimer tables/Kd_Table_Region_AUG_2G_MB_Capped.txt
- Kdimer tables/Kd_Table_Region_AUG_3G_DB_Uncapped.txt
- Kdimer tables/Kd_Table_Ranking_3G_MB_Capped.txt
- Kdimer tables/Kd_Table_Region_PAS_2G_DB_Uncapped.txt
- Kdimer tables/Kd_Table_Comparison_TAR.txt
- Kdimer tables/Kd_Table_Region_PAS_3G_MB_Uncapped.txt
- Kdimer tables/Kd_Table_Region_CU_1G_MB_Uncapped.txt
- Kdimer tables/Kd_Table_Region_SL3_1G_MB_Uncapped.txt
- Kdimer tables/Kd_Table_Region_SL1_2G_MB_Uncapped.txt
- Kdimer tables/Kd_Table_Ranking_3G_DB_Capped.txt
- Kdimer tables/Kd_Table_Ranking_1G_DB_Uncapped.txt
- Kdimer tables/Kd_Table_Region_SL1_3G_DB_Uncapped.txt
- Kdimer tables/Kd_Table_Region_PBS_3G_MB_Uncapped.txt
- Kdimer tables/Kd_Table_Region_PBS_2G_DB_Uncapped.txt
- Kdimer tables/Kd_Table_Region_AUG_1G_DB_Capped.txt
- Kdimer tables/Kd_Table_Region_SL1_1G_MB_Capped.txt
- Kdimer tables/Kd_Table_Region_TAR_1G_DB_Capped.txt
- Kdimer tables/Kd_Table_Region_antiPAS_3G_DB_Uncapped.txt
- Kdimer tables/Kd_Table_Region_SL2_2G_MB_Uncapped.txt
- Kdimer tables/Kd_Table_Ranking_2G_DB_Capped.txt
- Kdimer tables/Kd_Table_Region_TAR_1G_MB_Uncapped.txt
- Kdimer tables/Kd_Table_Region_SL2_3G_DB_Uncapped.txt
- Kdimer tables/Kd_Table_Region_antiPAS_2G_MB_Uncapped.txt
- Kdimer tables/Kd_Table_Region_AUG_2G_DB_Uncapped.txt
- Kdimer tables/Kd_Table_Region_AUG_1G_MB_Capped.txt
- Kdimer tables/Kd_Table_Region_TAR_1G_MB_Capped.txt
- Kdimer tables/Kd_Table_Comparison_PAS.txt
- Kdimer tables/Kd_Table_Region_AUG_3G_MB_Uncapped.txt
- Kdimer tables/Kd_Table_Region_SL1_1G_DB_Capped.txt
- Kdimer tables/Kd_Table_Ranking_2G_MB_Capped.txt
- Kdimer tables/Kd_Table_Region_PolyA_2G_MB_Uncapped.txt
- Kdimer tables/Kd_Table_Region_U5_1G_MB_Uncapped.txt
- Kdimer tables/Kd_Table_Region_PolyA_3G_DB_Uncapped.txt
