# Supplementary material for: Short- and long-range interactions in the HIV-1 5′ UTR regulate genome dimerization and packaging
Source: Nat Struct Mol Biol. 2022 Mar 28;29(4):306–19. doi: 10.1038/s41594-022-00746-2 (PMC9010304; doi:10.1038/s41594-022-00746-2)
Supplement: Supplementary file 11 — Tables of Kdimer values. [file 41594_2022_746_MOESM11_ESM.zip › Kdimer tables/Kd_Table_Ranking_2G_DB_Uncapped.txt]

+----------------------------------------------------+
|                   2G_DB_Uncapped                   |
+------+----------+------------------------+---------+
| Rank | Position |        log2(Kd)        |  Domain |
+------+----------+------------------------+---------+
|  0   |   217    |  -0.6441771870331876   | antiPAS |
|  1   |   235    |  -0.5213308665075219   |         |
|  2   |   247    |  -0.5150181609742178   |   SL1   |
|  3   |    27    |  -0.5140710858877514   |   TAR   |
|  4   |    28    |  -0.4843529927061702   |   TAR   |
|  5   |   212    |  -0.46066788477826864  |   PBS   |
|  6   |    25    |  -0.4522903510072741   |   TAR   |
|  7   |   298    |  -0.42203771415530017  |   SL2   |
|  8   |    36    |  -0.4115551124336213   |   TAR   |
|  9   |   218    |  -0.3950729989112829   | antiPAS |
|  10  |   206    |    -0.3771595506119    |   PBS   |
|  11  |   348    |  -0.36817650170040656  |         |
|  12  |   211    |  -0.3500225812145858   |   PBS   |
|  13  |    54    |  -0.34879107765192796  |   TAR   |
|  14  |   280    |  -0.33296948210129396  |         |
|  15  |   349    |  -0.32162503092046185  |         |
|  16  |   273    |  -0.29954703460556587  |   SL1   |
|  17  |    35    |  -0.27925574688111554  |   TAR   |
|  18  |   224    |  -0.2543392830628927   |         |
|  19  |    37    |  -0.2464064757351934   |   TAR   |
|  20  |   226    |  -0.24396168912567745  |         |
|  21  |   213    |  -0.2330944447348592   |   PBS   |
|  22  |   272    |  -0.22037017463825284  |   SL1   |
|  23  |   174    |  -0.21456499721432123  |   PBS   |
|  24  |   114    |  -0.20432181509845232  |         |
|  25  |   350    |  -0.20157837256792865  |         |
|  26  |    84    |  -0.20147351239561026  |  PolyA  |
|  27  |   109    |  -0.1913686303901948   |    U5   |
|  28  |   202    |  -0.1855812578058857   |   PBS   |
|  29  |   305    |  -0.17636515966363092  |         |
|  30  |    42    |  -0.17541027556878458  |   TAR   |
|  31  |   292    |  -0.17074645612339837  |   SL2   |
|  32  |   384    |  -0.1577795307440062   |         |
|  33  |    85    |  -0.15679914377267415  |  PolyA  |
|  34  |   287    |  -0.15625290089540617  |   SL2   |
|  35  |   111    |  -0.15300708717946787  |    U5   |
|  36  |   338    |  -0.15292596726987753  |   AUG   |
|  37  |    38    |  -0.15235742147648382  |   TAR   |
|  38  |   288    |  -0.15224929128394374  |   SL2   |
|  39  |    80    |  -0.15111922438582218  |  PolyA  |
|  40  |   221    |  -0.1497690054153216   | antiPAS |
|  41  |   344    |  -0.1479539593973983   |   AUG   |
|  42  |   371    |  -0.14149926272686844  |         |
|  43  |    83    |  -0.1399665738362335   |  PolyA  |
|  44  |    43    |  -0.1393393969224099   |   TAR   |
|  45  |   500    |  -0.13719063039818097  |         |
|  46  |    47    |  -0.13367344182865645  |   TAR   |
|  47  |   255    |  -0.13260970181542522  |   SL1   |
|  48  |   402    |  -0.12462735272407702  |         |
|  49  |   216    |  -0.12107933228606944  |   PBS   |
|  50  |    46    |  -0.12070641866124296  |   TAR   |
|  51  |   354    |  -0.11928709282314794  |         |
|  52  |   480    |  -0.11514387927860013  |         |
|  53  |   294    |  -0.1149476398810079   |   SL2   |
|  54  |   240    |  -0.1135453291201877   |         |
|  55  |   113    |  -0.11027893731114995  |         |
|  56  |   502    |  -0.10743634552258104  |         |
|  57  |   475    |  -0.10708209362230375  |         |
|  58  |   406    |  -0.10684122256951738  |         |
|  59  |   436    |  -0.10322269281942031  |         |
|  60  |   481    |  -0.1005028512122807   |         |
|  61  |   505    |  -0.09694270094214337  |         |
|  62  |    45    |  -0.09679077162786667  |   TAR   |
|  63  |   185    |  -0.09630321291838818  |   PBS   |
|  64  |   477    |  -0.09196462668055376  |         |
|  65  |   336    |  -0.08856412246827981  |   AUG   |
|  66  |   106    |  -0.08814662418726865  |    U5   |
|  67  |   340    |  -0.08618805230729877  |   AUG   |
|  68  |   448    |  -0.0802268031792005   |         |
|  69  |    57    |  -0.07568959774508696  |   TAR   |
|  70  |   473    |  -0.07382936276168094  |         |
|  71  |    41    |  -0.07270747393725734  |   TAR   |
|  72  |   484    |  -0.07168784132560194  |         |
|  73  |   467    |  -0.07013538831630134  |         |
|  74  |   115    |  -0.06993901713401827  |         |
|  75  |   320    |  -0.06817768341633611  |   SL3   |
|  76  |   159    |  -0.06757954048295653  |   PBS   |
|  77  |   153    |  -0.06555840727419746  |   PBS   |
|  78  |   405    |  -0.06406118824119354  |         |
|  79  |   335    |  -0.06353388110032294  |   AUG   |
|  80  |   239    | -0.061174575700113205  |         |
|  81  |    48    | -0.060405215015035964  |   TAR   |
|  82  |   108    |  -0.06031544693152647  |    U5   |
|  83  |    91    |  -0.0600043965715001   |  PolyA  |
|  84  |   207    |  -0.05969756346504078  |   PBS   |
|  85  |   151    |  -0.05909138758609441  |   PBS   |
|  86  |   447    |  -0.05723076822694493  |         |
|  87  |   408    | -0.056258921056740366  |         |
|  88  |   173    |  -0.05355748478372633  |   PBS   |
|  89  |   479    |  -0.05159992840530215  |         |
|  90  |   395    |  -0.05100035395554543  |         |
|  91  |   478    |  -0.05089551971279776  |         |
|  92  |   271    | -0.050479018593154304  |   SL1   |
|  93  |   295    |  -0.04670039436822047  |   SL2   |
|  94  |   117    |  -0.0453364794396438   |         |
|  95  |   165    |  -0.04501790894044096  |   PBS   |
|  96  |   107    | -0.044747542425065796  |    U5   |
|  97  |   411    |  -0.04417392325546435  |         |
|  98  |   389    | -0.043500279429328555  |         |
|  99  |   485    | -0.043164030493028624  |         |
| 100  |   506    |  -0.04197028676807054  |         |
| 101  |   381    | -0.041352425944516075  |         |
| 102  |   187    |  -0.03831606942308842  |   PBS   |
| 103  |    82    |  -0.03813161675301879  |  PolyA  |
| 104  |    98    | -0.036943620759318556  |  PolyA  |
| 105  |   385    | -0.036086363419002745  |         |
| 106  |   434    | -0.032589923827552776  |         |
| 107  |   373    | -0.031665373495419105  |         |
| 108  |   468    |  -0.03148056834771425  |         |
| 109  |   241    |  -0.03015603956249107  |         |
| 110  |   134    | -0.030038529479506155  |   PBS   |
| 111  |   514    |  -0.02852289290317814  |         |
| 112  |   400    | -0.028375883167918788  |         |
| 113  |    95    | -0.028345197127833052  |  PolyA  |
| 114  |   356    | -0.026773177175347416  |         |
| 115  |   510    | -0.025722211567000636  |         |
| 116  |   504    | -0.023733653442011414  |         |
| 117  |   435    | -0.022216451077722826  |         |
| 118  |   410    | -0.022206847707551224  |         |
| 119  |   208    | -0.022162868843867412  |   PBS   |
| 120  |   409    | -0.018378840989730985  |         |
| 121  |   397    | -0.016821584086590794  |         |
| 122  |   398    |  -0.0157717798744138   |         |
| 123  |   359    | -0.015635787634273115  |         |
| 124  |   495    | -0.008531308228560455  |         |
| 125  |   415    | -0.008383886011064469  |         |
| 126  |   105    | -0.006612332719796881  |    U5   |
| 127  |   193    | -0.006172540366341214  |   PBS   |
| 128  |   490    | -0.005841495901720114  |         |
| 129  |   358    | -0.005076270779771517  |         |
| 130  |   158    |  -0.00447403955643428  |   PBS   |
| 131  |   225    | -0.0036638652970479805 |         |
| 132  |    21    | -0.003170320379425867  |   TAR   |
| 133  |    73    | -0.002924854854358456  |  PolyA  |
| 134  |   433    | -0.0027940582249049214 |         |
| 135  |   123    | -0.0022052102466955624 |         |
| 136  |   439    | -0.0018169596189800314 |         |
| 137  |   215    | -0.001741821107590534  |   PBS   |
| 138  |   360    | -0.0015482463366056362 |         |
| 139  |   189    | -0.0014305340503912316 |   PBS   |
| 140  |   112    | -0.0012274618024858816 |    U5   |
| 141  |   417    | -0.0010791109598633829 |         |
| 142  |   310    | -0.0009071507668325638 |         |
| 143  |   476    | -0.0008000188695179998 |         |
| 144  |   470    | -0.0006469853069563399 |         |
| 145  |   293    | 5.106418193172891e-07  |   SL2   |
| 146  |   416    | 0.0008887523862183624  |         |
| 147  |   127    | 0.0012929768699278291  |   PAS   |
| 148  |   419    | 0.0016283630885551795  |         |
| 149  |   181    | 0.0018288420110482168  |   PBS   |
| 150  |   326    | 0.0031189219700055106  |         |
| 151  |   472    |  0.005338198827141544  |         |
| 152  |   104    |  0.005763540608068102  |  PolyA  |
| 153  |   474    |  0.005895218928768255  |         |
| 154  |   372    |  0.005985153363319135  |         |
| 155  |   357    |  0.006063047469316362  |         |
| 156  |   438    |  0.006093335931914442  |         |
| 157  |    32    |  0.006208330907246654  |   TAR   |
| 158  |   482    |  0.006805178784309653  |         |
| 159  |   455    | 0.0069488289907057845  |         |
| 160  |   497    |  0.007914316291252364  |         |
| 161  |   186    |  0.008257554082171452  |   PBS   |
| 162  |   399    |  0.009119685106623907  |         |
| 163  |   414    |  0.009273632355785932  |         |
| 164  |   469    |  0.00943846122108848   |         |
| 165  |   328    |  0.012931687845110597  |         |
| 166  |   458    |  0.013021652245625332  |         |
| 167  |   486    |  0.013116554018057986  |         |
| 168  |   515    |  0.013949597946672143  |         |
| 169  |   380    |  0.014715943081393361  |         |
| 170  |   182    |  0.014820110140272907  |   PBS   |
| 171  |    26    |  0.016486518379637452  |   TAR   |
| 172  |   126    |  0.017256646575043888  |   PAS   |
| 173  |    99    |  0.01736640907118077   |  PolyA  |
| 174  |    22    |  0.018036792531541074  |   TAR   |
| 175  |    39    |  0.020220655578450306  |   TAR   |
| 176  |   391    |  0.02048370235309287   |         |
| 177  |   379    |  0.021343931435373248  |         |
| 178  |   442    |  0.023285024310441722  |         |
| 179  |   465    |  0.023294422721232635  |         |
| 180  |   125    |  0.024454192533656185  |   PAS   |
| 181  |   179    |  0.024818713582402705  |   PBS   |
| 182  |   291    |  0.024875210543545405  |   SL2   |
| 183  |   188    |  0.02528193300495529   |   PBS   |
| 184  |   365    |  0.025842687961391088  |         |
| 185  |   412    |  0.02614220896315113   |         |
| 186  |    23    |  0.026286419466036375  |   TAR   |
| 187  |   375    |  0.02682428933621834   |         |
| 188  |   451    |  0.026892844132382753  |         |
| 189  |   428    |  0.02865746152494426   |         |
| 190  |   144    |  0.02878187886929288   |   PBS   |
| 191  |   283    |  0.029168976462045287  |   SL2   |
| 192  |   445    |  0.029316927150603793  |         |
| 193  |   304    |  0.029675740132340204  |         |
| 194  |   456    |  0.03027315430482385   |         |
| 195  |   169    |  0.030522517617317554  |   PBS   |
| 196  |    81    |  0.030777109045905974  |  PolyA  |
| 197  |   466    |  0.030791032997394593  |         |
| 198  |   492    |  0.030915990192950805  |         |
| 199  |   353    |   0.0332121586514604   |         |
| 200  |   388    |  0.03362261619328091   |         |
| 201  |   160    |  0.034106552449199704  |   PBS   |
| 202  |   453    |  0.034270659275927796  |         |
| 203  |   460    |  0.03442305403719343   |         |
| 204  |   346    |  0.03492450887028968   |         |
| 205  |    90    |  0.03508799115464113   |  PolyA  |
| 206  |   503    |  0.03520678670816902   |         |
| 207  |   498    |  0.03600076141956686   |         |
| 208  |   132    |  0.036410019210459624  |   PBS   |
| 209  |   156    |  0.037240423240821795  |   PBS   |
| 210  |   489    |  0.03733486357493103   |         |
| 211  |   364    |  0.03738134338220287   |         |
| 212  |   499    |  0.03744131119201728   |         |
| 213  |   429    |  0.038514628700062024  |         |
| 214  |   457    |  0.03893158156239151   |         |
| 215  |   426    |  0.039037168625253825  |         |
| 216  |   513    |  0.03966098730723586   |         |
| 217  |   454    |  0.04015619348362707   |         |
| 218  |   403    |   0.0405114787131577   |         |
| 219  |   440    |  0.04052927595677004   |         |
| 220  |   461    |  0.04147857654570587   |         |
| 221  |   378    |  0.04155876609180425   |         |
| 222  |   199    |  0.042120535627300455  |   PBS   |
| 223  |   511    |  0.04240100707083671   |         |
| 224  |   449    |  0.04259605674105495   |         |
| 225  |   387    |  0.043571434648583034  |         |
| 226  |    74    |  0.04423479016248793   |  PolyA  |
| 227  |   157    |   0.0444245922533299   |   PBS   |
| 228  |   424    |  0.04588798402459966   |         |
| 229  |   386    |   0.0460101138199805   |         |
| 230  |   507    |  0.04667973951496849   |         |
| 231  |    30    |  0.047990118192513406  |   TAR   |
| 232  |   119    |   0.048164315604633    |         |
| 233  |   483    |  0.04838493602775212   |         |
| 234  |   121    |  0.048772244685832224  |         |
| 235  |   390    |  0.04913675943235722   |         |
| 236  |   487    |  0.04960268089687593   |         |
| 237  |   191    |  0.05028790989960667   |   PBS   |
| 238  |    52    |  0.050943784304149295  |   TAR   |
| 239  |   118    |   0.0517496444171641   |         |
| 240  |   452    |  0.051922458157271964  |         |
| 241  |   509    |  0.052491586353646424  |         |
| 242  |   366    |  0.052896479182688666  |         |
| 243  |   316    |  0.053790586472114335  |   SL3   |
| 244  |   376    |   0.0539640856528714   |         |
| 245  |   147    |  0.05671867967211934   |   PBS   |
| 246  |   331    |  0.05681577039556512   |         |
| 247  |   491    |  0.058058254660812915  |         |
| 248  |   441    |  0.05849954933473357   |         |
| 249  |   333    |  0.05995904997252884   |   AUG   |
| 250  |   214    |  0.060527997138958005  |   PBS   |
| 251  |   512    |  0.06165232713784699   |         |
| 252  |   152    |  0.06222483189803444   |   PBS   |
| 253  |   300    |  0.06433382373481474   |         |
| 254  |   423    |  0.06467518648048723   |         |
| 255  |   437    |  0.06480976950622062   |         |
| 256  |   471    |  0.06704047943934711   |         |
| 257  |   421    |   0.0691812466270558   |         |
| 258  |   464    |  0.06932082547639734   |         |
| 259  |   493    |  0.06967074591578162   |         |
| 260  |   161    |  0.06971669179482148   |   PBS   |
| 261  |    49    |  0.06979123225724669   |   TAR   |
| 262  |   201    |  0.07011191012309229   |   PBS   |
| 263  |    51    |  0.07128489822145156   |   TAR   |
| 264  |   427    |  0.07203040096861062   |         |
| 265  |   318    |  0.07281858401798565   |   SL3   |
| 266  |   407    |  0.07322491893368178   |         |
| 267  |    53    |  0.07491625207134031   |   TAR   |
| 268  |   494    |  0.07597344731188717   |         |
| 269  |   334    |  0.07905376876514243   |   AUG   |
| 270  |    33    |  0.08035202791797362   |   TAR   |
| 271  |   488    |  0.08056504276118348   |         |
| 272  |   401    |  0.08276662980926766   |         |
| 273  |   341    |  0.08311839748781963   |   AUG   |
| 274  |   501    |  0.08527369567816839   |         |
| 275  |   155    |  0.08638504088472627   |   PBS   |
| 276  |   337    |  0.08678942347890069   |   AUG   |
| 277  |   450    |  0.08792410471675113   |         |
| 278  |    72    |  0.08853522519048641   |  PolyA  |
| 279  |    50    |  0.08869267439989825   |   TAR   |
| 280  |   351    |   0.0887906290155237   |         |
| 281  |    96    |  0.08975397263050683   |  PolyA  |
| 282  |   142    |   0.0907279708092277   |   PBS   |
| 283  |   200    |  0.09351011769706956   |   PBS   |
| 284  |    94    |  0.09401907692384273   |  PolyA  |
| 285  |   374    |  0.09453784535404904   |         |
| 286  |   361    |  0.09637050050359751   |         |
| 287  |   342    |  0.09678695786047861   |   AUG   |
| 288  |   171    |   0.0970171200899693   |   PBS   |
| 289  |   279    |  0.09756672701309121   |         |
| 290  |   420    |  0.09770910417993035   |         |
| 291  |   496    |  0.09941451045275242   |         |
| 292  |   382    |  0.09965634128841867   |         |
| 293  |   446    |  0.10019173727332885   |         |
| 294  |    67    |  0.10026117882279025   |  PolyA  |
| 295  |   145    |  0.10189185716920873   |   PBS   |
| 296  |   332    |  0.10248042808884249   |         |
| 297  |   459    |  0.10274950430653552   |         |
| 298  |   431    |   0.1049631425936264   |         |
| 299  |   422    |  0.10560336889361657   |         |
| 300  |   303    |  0.10604199002994118   |         |
| 301  |    77    |   0.1061975034196884   |  PolyA  |
| 302  |    55    |  0.10632348791656157   |   TAR   |
| 303  |    78    |  0.10658729390519622   |  PolyA  |
| 304  |   124    |  0.10675282852069223   |         |
| 305  |    79    |   0.1070525807932358   |  PolyA  |
| 306  |   100    |   0.1121606534189637   |  PolyA  |
| 307  |    34    |  0.11374058539621937   |   TAR   |
| 308  |   396    |  0.11374939596445863   |         |
| 309  |   133    |  0.11431778323066287   |   PBS   |
| 310  |   430    |  0.11460070929434613   |         |
| 311  |   180    |  0.11491777409952182   |   PBS   |
| 312  |   192    |  0.11690164078539385   |   PBS   |
| 313  |   164    |   0.1176766372207773   |   PBS   |
| 314  |   413    |   0.1179911683155909   |         |
| 315  |   163    |  0.11927320358512099   |   PBS   |
| 316  |   462    |  0.11949051906249061   |         |
| 317  |   327    |  0.12170562211546197   |         |
| 318  |   392    |  0.12185351584786659   |         |
| 319  |   175    |  0.12189768572029883   |   PBS   |
| 320  |   120    |  0.12341248426768754   |         |
| 321  |   210    |  0.12434363991985363   |   PBS   |
| 322  |    66    |   0.1255809302303072   |  PolyA  |
| 323  |   228    |  0.12701910366906344   |    CU   |
| 324  |   383    |   0.1272599590120987   |         |
| 325  |   220    |  0.12742954623707406   | antiPAS |
| 326  |   444    |  0.12801877377710597   |         |
| 327  |    69    |   0.1282628255825048   |  PolyA  |
| 328  |   394    |  0.12856028678457532   |         |
| 329  |   432    |  0.12906329639088873   |         |
| 330  |    40    |  0.12931558026553308   |   TAR   |
| 331  |   339    |  0.13002399199702822   |   AUG   |
| 332  |    97    |  0.13056825984532458   |  PolyA  |
| 333  |   404    |   0.1305721191958375   |         |
| 334  |   306    |  0.13061179274689205   |         |
| 335  |   223    |   0.1317174643361428   | antiPAS |
| 336  |   317    |  0.13222741613802697   |   SL3   |
| 337  |    29    |  0.13228526312790514   |   TAR   |
| 338  |    89    |  0.13313770018816107   |  PolyA  |
| 339  |   370    |   0.1337418098691527   |         |
| 340  |   170    |   0.1359041622729605   |   PBS   |
| 341  |   425    |  0.13595267402309752   |         |
| 342  |    75    |  0.13624493435261123   |  PolyA  |
| 343  |   168    |   0.1371813064249651   |   PBS   |
| 344  |    70    |  0.14237107005280755   |  PolyA  |
| 345  |   368    |   0.1435485474191743   |         |
| 346  |   102    |   0.1448755510278923   |  PolyA  |
| 347  |   508    |   0.1486028991988408   |         |
| 348  |    44    |   0.1492978767475483   |   TAR   |
| 349  |   302    |  0.15031387564060877   |         |
| 350  |    65    |  0.15036221529957602   |  PolyA  |
| 351  |   345    |  0.15767995296396942   |         |
| 352  |    24    |  0.15859008095947236   |   TAR   |
| 353  |   154    |   0.1587039188771462   |   PBS   |
| 354  |   176    |  0.16009611464086118   |   PBS   |
| 355  |   146    |   0.161407527090653    |   PBS   |
| 356  |   190    |   0.1627062561101607   |   PBS   |
| 357  |   393    |  0.16553595657262063   |         |
| 358  |    87    |  0.16553617138518995   |  PolyA  |
| 359  |   330    |  0.16612224941401357   |         |
| 360  |   377    |  0.16629676231569826   |         |
| 361  |    88    |  0.16764391914175567   |  PolyA  |
| 362  |   369    |  0.16921028836036955   |         |
| 363  |   172    |  0.16925620731086655   |   PBS   |
| 364  |   355    |  0.17062374164941027   |         |
| 365  |   418    |  0.17085190256458008   |         |
| 366  |    59    |   0.1709015978647387   |  PolyA  |
| 367  |   198    |  0.17225837186674636   |   PBS   |
| 368  |   122    |   0.1731233120373175   |         |
| 369  |   205    |   0.1731603886094716   |   PBS   |
| 370  |   443    |  0.17412066566194317   |         |
| 371  |   204    |  0.18022534950054195   |   PBS   |
| 372  |   463    |  0.18781933862082528   |         |
| 373  |   143    |  0.18840417905114312   |   PBS   |
| 374  |    62    |   0.1891688979829628   |  PolyA  |
| 375  |   166    |   0.1948466593047682   |   PBS   |
| 376  |   309    |  0.19534268685074152   |         |
| 377  |   194    |   0.1961543816516339   |   PBS   |
| 378  |   352    |  0.19780483022259152   |         |
| 379  |    58    |  0.20203419175767015   |  PolyA  |
| 380  |   140    |  0.20454753260573696   |   PBS   |
| 381  |   222    |   0.2054156347139068   | antiPAS |
| 382  |   307    |  0.20786930304372775   |         |
| 383  |    61    |  0.20874827665217863   |  PolyA  |
| 384  |   319    |  0.20880196577518995   |   SL3   |
| 385  |   362    |  0.21235450665405836   |         |
| 386  |   363    |   0.2149032526355863   |         |
| 387  |   116    |  0.21951744113697408   |         |
| 388  |   184    |  0.22123968349285264   |   PBS   |
| 389  |   183    |   0.2255415520515961   |   PBS   |
| 390  |   162    |  0.22636999668959076   |   PBS   |
| 391  |   136    |  0.22724911550557406   |   PBS   |
| 392  |    64    |  0.23172318419008148   |  PolyA  |
| 393  |   141    |  0.23187303471902737   |   PBS   |
| 394  |   308    |   0.2345838191454185   |         |
| 395  |   343    |  0.23690341984328497   |   AUG   |
| 396  |    86    |   0.2370365904797092   |  PolyA  |
| 397  |   290    |  0.23722622770371374   |   SL2   |
| 398  |    93    |   0.2397138337834199   |  PolyA  |
| 399  |   299    |  0.24019777379686563   |   SL2   |
| 400  |   177    |  0.24027623618574526   |   PBS   |
| 401  |   110    |  0.24249690014022335   |    U5   |
| 402  |   135    |  0.24492707783320916   |   PBS   |
| 403  |   329    |    0.25336445549245    |         |
| 404  |   103    |  0.25864698693045246   |  PolyA  |
| 405  |   167    |   0.2587991415353957   |   PBS   |
| 406  |    76    |  0.26367261753012133   |  PolyA  |
| 407  |    31    |   0.2637783717087425   |   TAR   |
| 408  |   138    |   0.2655910389391531   |   PBS   |
| 409  |    71    |  0.27855888159279024   |  PolyA  |
| 410  |    63    |   0.2944735963438096   |  PolyA  |
| 411  |   139    |  0.29606867930532227   |   PBS   |
| 412  |   263    |   0.3004588689543917   |   SL1   |
| 413  |   274    |  0.30625881529196697   |   SL1   |
| 414  |   367    |  0.30858664344225073   |         |
| 415  |   128    |  0.31057411026184334   |   PAS   |
| 416  |   286    |   0.3105845500360663   |   SL2   |
| 417  |   232    |   0.3163099510423673   |    CU   |
| 418  |   150    |  0.31644737134016765   |   PBS   |
| 419  |   231    |  0.31913562525707817   |    CU   |
| 420  |   137    |  0.32703951878928506   |   PBS   |
| 421  |   289    |   0.3285910921674136   |   SL2   |
| 422  |   131    |   0.3352042993195263   |   PAS   |
| 423  |   148    |   0.3363486242021717   |   PBS   |
| 424  |   278    |   0.3401096002299624   |         |
| 425  |   130    |  0.34031941552533534   |   PAS   |
| 426  |   178    |   0.3529036187468232   |   PBS   |
| 427  |    56    |   0.3559114257497428   |   TAR   |
| 428  |   229    |  0.36090942235479523   |    CU   |
| 429  |   297    |  0.36734425923093456   |   SL2   |
| 430  |   129    |   0.3738218810425206   |   PAS   |
| 431  |    60    |   0.3751911534485894   |  PolyA  |
| 432  |    68    |  0.38762918976760324   |  PolyA  |
| 433  |    92    |   0.3954332217833408   |  PolyA  |
| 434  |   312    |   0.4054007045516639   |   SL3   |
| 435  |   315    |   0.4302073498168472   |   SL3   |
| 436  |   284    |   0.4565027855810402   |   SL2   |
| 437  |   301    |   0.4646451904935347   |         |
| 438  |   197    |   0.4738808803329586   |   PBS   |
| 439  |   314    |  0.47933867183183754   |   SL3   |
| 440  |   322    |  0.48926092079846917   |   SL3   |
| 441  |   347    |   0.4964858722480782   |         |
| 442  |   219    |   0.5056110822349198   | antiPAS |
| 443  |   234    |   0.5205179744213514   |         |
| 444  |   281    |   0.5651471125058614   |         |
| 445  |   101    |   0.5692884062890431   |  PolyA  |
| 446  |   325    |   0.5722428614634034   |   SL3   |
| 447  |   203    |   0.589743661055505    |   PBS   |
| 448  |   195    |   0.5998668341763929   |   PBS   |
| 449  |   196    |   0.6147906982524576   |   PBS   |
| 450  |   230    |   0.6615124763130374   |    CU   |
| 451  |   321    |   0.6840551259035983   |   SL3   |
| 452  |   296    |   0.6943792359828659   |   SL2   |
| 453  |   311    |   0.7089194782886796   |         |
| 454  |   237    |   0.7222409032005686   |         |
| 455  |   248    |   0.7507246933750724   |   SL1   |
| 456  |   149    |   0.7508299260546595   |   PBS   |
| 457  |   282    |   0.7929517498996108   |         |
| 458  |   233    |   0.7983515073397915   |    CU   |
| 459  |   270    |   0.8586452897935678   |   SL1   |
| 460  |   324    |   0.8920331791769281   |   SL3   |
| 461  |   244    |   0.8947232198949621   |   SL1   |
| 462  |   256    |   0.9320361073238889   |   SL1   |
| 463  |   323    |   0.9489949898860025   |   SL3   |
| 464  |   242    |   0.9835113640762209   |         |
| 465  |   243    |   1.0456214572336031   |   SL1   |
| 466  |   209    |   1.149835560258267    |   PBS   |
| 467  |   227    |   1.1834115438204427   |    CU   |
| 468  |   245    |   1.2578213757135264   |   SL1   |
| 469  |   313    |   1.262884460850208    |   SL3   |
| 470  |   285    |   1.309347810239354    |   SL2   |
| 471  |   246    |   1.4006649560220787   |   SL1   |
| 472  |   269    |   1.4828601138935462   |   SL1   |
| 473  |   249    |   1.5497394680565217   |   SL1   |
| 474  |   254    |   2.1403461023768564   |   SL1   |
| 475  |   253    |   2.3446873039191223   |   SL1   |
| 476  |   264    |   2.4109136987005573   |   SL1   |
| 477  |   277    |   2.5316925140809374   |   SL1   |
| 478  |   275    |   2.5820240510930637   |   SL1   |
| 479  |   236    |   2.730701163903353    |         |
| 480  |   238    |   2.7554071679809264   |         |
| 481  |   250    |   2.773082677555899    |   SL1   |
| 482  |   268    |   2.8729506877175095   |   SL1   |
| 483  |   257    |   2.9512745690836986   |   SL1   |
| 484  |   265    |    3.21488881770206    |   SL1   |
| 485  |   276    |   3.4861313131238596   |   SL1   |
| 486  |   262    |   4.297552639130094    |   SL1   |
| 487  |   252    |   4.5494056031672505   |   SL1   |
| 488  |   258    |   4.615375337553749    |   SL1   |
| 489  |   267    |   4.943690803154084    |   SL1   |
| 490  |   260    |   5.573322425253525    |   SL1   |
| 491  |   251    |   5.728635049655045    |   SL1   |
| 492  |   266    |   6.849864755900183    |   SL1   |
| 493  |   261    |    7.1755777944989     |   SL1   |
| 494  |   259    |   7.181424138874985    |   SL1   |
+------+----------+------------------------+---------+
