# Supplementary material for: Short- and long-range interactions in the HIV-1 5′ UTR regulate genome dimerization and packaging
Source: Nat Struct Mol Biol. 2022 Mar 28;29(4):306–19. doi: 10.1038/s41594-022-00746-2 (PMC9010304; doi:10.1038/s41594-022-00746-2)
Supplement: Supplementary file 11 — Tables of Kdimer values. [file 41594_2022_746_MOESM11_ESM.zip › Kdimer tables/Kd_Table_Region_SL3_2G_MB_Uncapped.txt]

+-------------------------------------------------+
|                  2G_MB_Uncapped                 |
+------+----------+----------------------+--------+
| Rank | Position |       log2(Kd)       | Domain |
+------+----------+----------------------+--------+
|  66  |   320    | -0.2441300563349328  |  SL3   |
|  78  |   314    | -0.2170767907325622  |  SL3   |
| 143  |   318    | -0.06829333716334132 |  SL3   |
| 340  |   317    | 0.15874106093489268  |  SL3   |
| 350  |   319    | 0.18353515525004543  |  SL3   |
| 370  |   312    |  0.2514142790009673  |  SL3   |
| 419  |   323    |  0.4736323934280038  |  SL3   |
| 425  |   315    |  0.514389308674593   |  SL3   |
| 438  |   316    |  0.617047821958084   |  SL3   |
| 442  |   322    |  0.6531074605779726  |  SL3   |
| 444  |   325    |  0.7113447717722097  |  SL3   |
| 452  |   321    |  0.8213966549655111  |  SL3   |
| 454  |   324    |  0.8447760117046039  |  SL3   |
| 468  |   313    |  1.6979498531883468  |  SL3   |
+------+----------+----------------------+--------+
