# Supplementary material for: Short- and long-range interactions in the HIV-1 5′ UTR regulate genome dimerization and packaging
Source: Nat Struct Mol Biol. 2022 Mar 28;29(4):306–19. doi: 10.1038/s41594-022-00746-2 (PMC9010304; doi:10.1038/s41594-022-00746-2)
Supplement: Supplementary file 11 — Tables of Kdimer values. [file 41594_2022_746_MOESM11_ESM.zip › Kdimer tables/Kd_Table_Region_SL1_1G_MB_Uncapped.txt]

+-------------------------------------------------+
|                  1G_MB_Uncapped                 |
+------+----------+----------------------+--------+
| Rank | Position |       log2(Kd)       | Domain |
+------+----------+----------------------+--------+
|  1   |   247    | -1.1851983484068505  |  SL1   |
|  16  |   273    | -0.5765038194516862  |  SL1   |
|  25  |   255    | -0.4729805121238756  |  SL1   |
|  31  |   272    | -0.43587932877017815 |  SL1   |
|  43  |   271    | -0.33910502785442703 |  SL1   |
| 450  |   248    |  0.7075279748966623  |  SL1   |
| 454  |   270    |  0.7468983503619527  |  SL1   |
| 461  |   274    |  1.0299329461254128  |  SL1   |
| 462  |   243    |   1.05972340309756   |  SL1   |
| 463  |   263    |  1.1242740051276634  |  SL1   |
| 466  |   257    |  1.3133199341626385  |  SL1   |
| 470  |   269    |  1.5973930297688534  |  SL1   |
| 471  |   245    |  1.6146372649540293  |  SL1   |
| 473  |   250    |  1.7375858501862569  |  SL1   |
| 474  |   249    |  1.769347296227233   |  SL1   |
| 475  |   246    |  1.8738213453314219  |  SL1   |
| 476  |   256    |  1.8993073260884692  |  SL1   |
| 477  |   244    |  1.983599989159972   |  SL1   |
| 478  |   254    |  2.114125370787276   |  SL1   |
| 479  |   253    |  2.142367701918756   |  SL1   |
| 480  |   277    |  2.384393299780415   |  SL1   |
| 481  |   275    |  2.4103022639508898  |  SL1   |
| 482  |   276    |   2.9949883208522    |  SL1   |
| 483  |   264    |   3.08610596921574   |  SL1   |
| 484  |   265    |  3.0900724280481957  |  SL1   |
| 485  |   268    |  3.1179099928709633  |  SL1   |
| 486  |   252    |  3.2066088515833657  |  SL1   |
| 487  |   267    |  3.4170443401951807  |  SL1   |
| 488  |   262    |  3.4646242103388762  |  SL1   |
| 489  |   258    |  3.6638966628450547  |  SL1   |
| 490  |   260    |  4.083047865883912   |  SL1   |
| 491  |   266    |  4.128295825986092   |  SL1   |
| 492  |   259    |   4.2744661392816    |  SL1   |
| 493  |   261    |  4.473380094446021   |  SL1   |
| 494  |   251    |  4.4969023111890785  |  SL1   |
+------+----------+----------------------+--------+
