# Supplementary material for: Short- and long-range interactions in the HIV-1 5′ UTR regulate genome dimerization and packaging
Source: Nat Struct Mol Biol. 2022 Mar 28;29(4):306–19. doi: 10.1038/s41594-022-00746-2 (PMC9010304; doi:10.1038/s41594-022-00746-2)
Supplement: Supplementary file 11 — Tables of Kdimer values. [file 41594_2022_746_MOESM11_ESM.zip › Kdimer tables/Kd_Table_Region_antiPAS_1G_MB_Capped.txt]

+---------------------------------------------------+
|                    1G_MB_Capped                   |
+------+----------+-----------------------+---------+
| Rank | Position |        log2(Kd)       |  Domain |
+------+----------+-----------------------+---------+
|  2   |   217    |   -1.062671904594859  | antiPAS |
|  3   |   218    |  -0.9543609870132972  | antiPAS |
| 180  |   220    | -0.051062502122788615 | antiPAS |
| 383  |   131    |   0.2165645989216599  |   PAS   |
| 392  |   221    |  0.26228533786332336  | antiPAS |
| 395  |   126    |  0.29787205716828447  |   PAS   |
| 398  |   130    |   0.3048202810117246  |   PAS   |
| 415  |   125    |  0.36896648720348285  |   PAS   |
| 416  |   128    |  0.36907773643129876  |   PAS   |
| 422  |   127    |   0.3993001937969729  |   PAS   |
| 429  |   222    |  0.44725656275686904  | antiPAS |
| 430  |   223    |  0.45608792775895934  | antiPAS |
| 432  |   219    |   0.4585619386911841  | antiPAS |
| 441  |   129    |   0.5595195293253641  |   PAS   |
+------+----------+-----------------------+---------+
