# Supplementary material for: Short- and long-range interactions in the HIV-1 5′ UTR regulate genome dimerization and packaging
Source: Nat Struct Mol Biol. 2022 Mar 28;29(4):306–19. doi: 10.1038/s41594-022-00746-2 (PMC9010304; doi:10.1038/s41594-022-00746-2)
Supplement: Supplementary file 11 — Tables of Kdimer values. [file 41594_2022_746_MOESM11_ESM.zip › Kdimer tables/Kd_Table_Region_SL3_3G_DB_Uncapped.txt]

+--------------------------------------------------+
|                  3G_DB_Uncapped                  |
+------+----------+-----------------------+--------+
| Rank | Position |        log2(Kd)       | Domain |
+------+----------+-----------------------+--------+
| 125  |   320    | -0.021702867330718204 |  SL3   |
| 206  |   318    |  0.034084385367572904 |  SL3   |
| 261  |   316    |  0.06963125701042973  |  SL3   |
| 267  |   319    |  0.07420458252914788  |  SL3   |
| 354  |   317    |  0.15002005191291007  |  SL3   |
| 408  |   314    |   0.2744073024322037  |  SL3   |
| 409  |   312    |  0.27722239302674223  |  SL3   |
| 411  |   315    |   0.2783561360555938  |  SL3   |
| 425  |   322    |  0.33624102285963753  |  SL3   |
| 438  |   325    |   0.4099416154676434  |  SL3   |
| 440  |   321    |  0.42611930116355423  |  SL3   |
| 441  |   324    |  0.42621775348193275  |  SL3   |
| 458  |   323    |   0.6370432894536829  |  SL3   |
| 464  |   313    |    0.92203215810876   |  SL3   |
+------+----------+-----------------------+--------+
