# Supplementary material for: Short- and long-range interactions in the HIV-1 5′ UTR regulate genome dimerization and packaging
Source: Nat Struct Mol Biol. 2022 Mar 28;29(4):306–19. doi: 10.1038/s41594-022-00746-2 (PMC9010304; doi:10.1038/s41594-022-00746-2)
Supplement: Supplementary file 11 — Tables of Kdimer values. [file 41594_2022_746_MOESM11_ESM.zip › Kdimer tables/Kd_Table_Region_PolyA_2G_MB_Capped.txt]

+--------------------------------------------------+
|                   2G_MB_Capped                   |
+------+----------+-----------------------+--------+
| Rank | Position |        log2(Kd)       | Domain |
+------+----------+-----------------------+--------+
|  31  |    85    |  -0.44924627930674815 | PolyA  |
|  46  |    90    |  -0.3396800262347079  | PolyA  |
|  63  |    84    |  -0.29116300126254846 | PolyA  |
|  78  |   102    |  -0.2249974459022339  | PolyA  |
|  79  |    91    |  -0.22317620683356276 | PolyA  |
|  92  |    95    |  -0.19070442539623508 | PolyA  |
|  96  |    96    |  -0.17943141983227304 | PolyA  |
| 108  |    75    |  -0.1542312360972802  | PolyA  |
| 140  |    93    |  -0.10041128203608768 | PolyA  |
| 155  |    83    |  -0.0789380617118317  | PolyA  |
| 183  |    88    |  -0.05750574917160813 | PolyA  |
| 193  |    98    | -0.047967978936601645 | PolyA  |
| 201  |    99    |  -0.03423433374917537 | PolyA  |
| 206  |    69    | -0.030275059173426686 | PolyA  |
| 218  |    66    | -0.021938931706850115 | PolyA  |
| 227  |    73    | -0.014074109461616203 | PolyA  |
| 235  |    71    | -0.004791185122571926 | PolyA  |
| 260  |    68    |  0.019976953776644747 | PolyA  |
| 266  |    78    |  0.026625873938285863 | PolyA  |
| 272  |    76    |  0.03539327684651573  | PolyA  |
| 287  |    86    |  0.04938003899424136  | PolyA  |
| 288  |    61    |  0.04962909503372823  | PolyA  |
| 295  |    80    |  0.05867165689869319  | PolyA  |
| 300  |    63    |  0.06349797017683419  | PolyA  |
| 304  |    77    |  0.07065111619024293  | PolyA  |
| 322  |    72    |   0.0912022089202312  | PolyA  |
| 335  |    67    |   0.1062276654855733  | PolyA  |
| 337  |   100    |  0.11178368000860926  | PolyA  |
| 345  |    74    |  0.12857288587121957  | PolyA  |
| 355  |    87    |  0.14771412085336375  | PolyA  |
| 359  |    64    |  0.16322356993033987  | PolyA  |
| 360  |    60    |  0.16383591511415846  | PolyA  |
| 361  |    97    |  0.16838597874930672  | PolyA  |
| 379  |    79    |  0.21443386965802638  | PolyA  |
| 380  |    70    |  0.21693540324384641  | PolyA  |
| 385  |   103    |  0.24215784101900587  | PolyA  |
| 391  |    82    |  0.25787227997499107  | PolyA  |
| 395  |    59    |   0.2690512518650763  | PolyA  |
| 396  |    81    |   0.2724613505447634  | PolyA  |
| 401  |    65    |   0.3339027955281774  | PolyA  |
| 404  |   101    |   0.346601285530209   | PolyA  |
| 408  |    89    |   0.3809718723712942  | PolyA  |
| 419  |    94    |   0.4082882268336869  | PolyA  |
| 436  |    58    |   0.5376909277665377  | PolyA  |
| 437  |    92    |   0.5512469511387887  | PolyA  |
| 445  |    62    |   0.6637156082313657  | PolyA  |
| 450  |   104    |   0.7056321051667814  | PolyA  |
+------+----------+-----------------------+--------+
