# Supplementary material for: Short- and long-range interactions in the HIV-1 5′ UTR regulate genome dimerization and packaging
Source: Nat Struct Mol Biol. 2022 Mar 28;29(4):306–19. doi: 10.1038/s41594-022-00746-2 (PMC9010304; doi:10.1038/s41594-022-00746-2)
Supplement: Supplementary file 11 — Tables of Kdimer values. [file 41594_2022_746_MOESM11_ESM.zip › Kdimer tables/Kd_Table_Ranking_3G_MB_Uncapped.txt]

+----------------------------------------------------+
|                   3G_MB_Uncapped                   |
+------+----------+------------------------+---------+
| Rank | Position |        log2(Kd)        |  Domain |
+------+----------+------------------------+---------+
|  0   |   235    |  -1.5642395870842285   |         |
|  1   |   247    |  -1.3430363795620275   |   SL1   |
|  2   |   217    |  -1.1514480205711835   | antiPAS |
|  3   |    28    |  -1.0757440468434083   |   TAR   |
|  4   |    27    |  -0.9708835111078816   |   TAR   |
|  5   |   294    |  -0.8999986761777452   |   SL2   |
|  6   |   206    |  -0.8757045662354092   |   PBS   |
|  7   |    35    |  -0.8660567084090282   |   TAR   |
|  8   |   287    |  -0.7843547935497617   |   SL2   |
|  9   |   212    |  -0.7742859218594317   |   PBS   |
|  10  |   181    |  -0.7699348317220881   |   PBS   |
|  11  |    57    |  -0.7552651884210496   |   TAR   |
|  12  |   218    |  -0.7540712964859076   | antiPAS |
|  13  |    36    |  -0.6972733383706771   |   TAR   |
|  14  |   174    |  -0.6538858729352115   |   PBS   |
|  15  |   226    |  -0.6369500888911915   |         |
|  16  |   213    |   -0.62337182782638    |   PBS   |
|  17  |   241    |  -0.6176765246482259   |         |
|  18  |    48    |   -0.615581568263359   |   TAR   |
|  19  |    37    |   -0.59053220433197    |   TAR   |
|  20  |    84    |  -0.5857583510349348   |  PolyA  |
|  21  |   273    |  -0.5720552928012069   |   SL1   |
|  22  |   216    |  -0.5696531997193903   |   PBS   |
|  23  |   371    |  -0.5314680175764509   |         |
|  24  |    90    |  -0.5265488866194388   |  PolyA  |
|  25  |   119    |  -0.5227122690653937   |         |
|  26  |   280    |  -0.5206465096477054   |         |
|  27  |   300    |  -0.5199770718555516   |         |
|  28  |    85    |  -0.48283650318333626  |  PolyA  |
|  29  |   116    |  -0.4775240642123833   |         |
|  30  |   295    |  -0.4629599223755994   |   SL2   |
|  31  |   207    |  -0.46165252697103737  |   PBS   |
|  32  |   211    |  -0.4610035262734824   |   PBS   |
|  33  |   224    |  -0.4598858649584955   |         |
|  34  |   173    |  -0.45978322039069786  |   PBS   |
|  35  |   293    |  -0.45627458379093544  |   SL2   |
|  36  |   198    |  -0.45277231590806466  |   PBS   |
|  37  |   162    |  -0.45112669573438824  |   PBS   |
|  38  |   272    |  -0.4345354239539262   |   SL1   |
|  39  |   177    |  -0.4329454555159164   |   PBS   |
|  40  |   185    |  -0.4230180850501318   |   PBS   |
|  41  |    46    |  -0.4072779064565286   |   TAR   |
|  42  |    54    |  -0.3870702421267239   |   TAR   |
|  43  |   175    |  -0.3716796078964617   |   PBS   |
|  44  |   186    |  -0.36938253642272606  |   PBS   |
|  45  |   121    |  -0.36320729559727827  |         |
|  46  |   255    |  -0.36293876578206735  |   SL1   |
|  47  |   179    |  -0.3564757138725561   |   PBS   |
|  48  |   279    |  -0.3257819731976555   |         |
|  49  |    42    |  -0.3231561124559274   |   TAR   |
|  50  |   447    |  -0.3208054733996649   |         |
|  51  |   193    |  -0.3086914573529517   |   PBS   |
|  52  |   298    |  -0.30762820746319014  |   SL2   |
|  53  |   149    |  -0.3059426029955295   |   PBS   |
|  54  |   333    |  -0.28035716665627625  |   AUG   |
|  55  |   468    |  -0.2657258190584496   |         |
|  56  |   160    |  -0.2637004605303442   |   PBS   |
|  57  |   239    |   -0.262210527031546   |         |
|  58  |    26    |  -0.26147858090801923  |   TAR   |
|  59  |    93    |  -0.2611332228275395   |  PolyA  |
|  60  |   481    |  -0.25998149916300867  |         |
|  61  |   102    |  -0.2588534950272903   |  PolyA  |
|  62  |    91    |  -0.25351164896574374  |  PolyA  |
|  63  |   202    |  -0.24470531980940946  |   PBS   |
|  64  |    88    |  -0.23957417071921194  |  PolyA  |
|  65  |   291    |  -0.2386332970149939   |   SL2   |
|  66  |   344    |  -0.23495136352891033  |   AUG   |
|  67  |    99    |  -0.23010892603699765  |  PolyA  |
|  68  |    98    |  -0.22864930583809037  |  PolyA  |
|  69  |   467    |  -0.22370456522397938  |         |
|  70  |   187    |  -0.22263261286869546  |   PBS   |
|  71  |   451    |  -0.22173301422615924  |         |
|  72  |   292    |  -0.2212759472210432   |   SL2   |
|  73  |   314    |  -0.2166277013219729   |   SL3   |
|  74  |   180    |  -0.2141153024615553   |   PBS   |
|  75  |    47    |  -0.2113925751916218   |   TAR   |
|  76  |   104    |  -0.20988909592602514  |  PolyA  |
|  77  |   208    |  -0.20942216454596907  |   PBS   |
|  78  |    83    |  -0.20274190805123343  |  PolyA  |
|  79  |   158    |  -0.19878867544563208  |   PBS   |
|  80  |   355    |  -0.18500285312315037  |         |
|  81  |   490    |  -0.18324936224333885  |         |
|  82  |   413    |  -0.18073177204495003  |         |
|  83  |    68    |  -0.18014212806347318  |  PolyA  |
|  84  |    51    |  -0.17943725482489464  |   TAR   |
|  85  |   450    |  -0.17794767940248285  |         |
|  86  |   136    |  -0.1722533959397885   |   PBS   |
|  87  |   117    |  -0.1717637580806609   |         |
|  88  |   375    |  -0.17154441477144136  |         |
|  89  |    78    |  -0.16951696090323362  |  PolyA  |
|  90  |   328    |  -0.16904245404618137  |         |
|  91  |    29    |  -0.16837075159881018  |   TAR   |
|  92  |   465    |  -0.1668674458762141   |         |
|  93  |    50    |  -0.1655817557772812   |   TAR   |
|  94  |   376    |  -0.1652206603444504   |         |
|  95  |   390    |   -0.160214301512301   |         |
|  96  |   434    |  -0.15356011799632446  |         |
|  97  |   240    |  -0.15175712216631437  |         |
|  98  |   271    |  -0.15091258162816815  |   SL1   |
|  99  |    41    |  -0.15077097075510487  |   TAR   |
| 100  |   436    |  -0.14432127237469958  |         |
| 101  |   515    |  -0.14418567093916662  |         |
| 102  |   134    |  -0.14371275146178053  |   PBS   |
| 103  |   166    |  -0.1409584760749043   |   PBS   |
| 104  |   352    |  -0.1394356959023363   |         |
| 105  |    38    |  -0.13825053332325873  |   TAR   |
| 106  |   123    |  -0.1380811794062917   |         |
| 107  |   500    |  -0.13793948527717712  |         |
| 108  |   445    |  -0.1374474061106191   |         |
| 109  |   308    |  -0.13019778129360776  |         |
| 110  |    43    |  -0.1294306512667493   |   TAR   |
| 111  |   372    |  -0.12888332914485323  |         |
| 112  |   466    |  -0.1250207247645442   |         |
| 113  |    64    |  -0.12086672745408437  |  PolyA  |
| 114  |   132    |  -0.12029583495328107  |   PBS   |
| 115  |   499    |  -0.11876335000577372  |         |
| 116  |   320    |  -0.1183702092852121   |   SL3   |
| 117  |    21    |  -0.11833358304751847  |   TAR   |
| 118  |   463    |  -0.11801474494272483  |         |
| 119  |   318    |  -0.11659794422350643  |   SL3   |
| 120  |   220    |  -0.11313947482456327  | antiPAS |
| 121  |   357    |  -0.11244476494955691  |         |
| 122  |   210    |  -0.10984279931857521  |   PBS   |
| 123  |    69    |  -0.1091237391475907   |  PolyA  |
| 124  |    45    |  -0.10900467964285762  |   TAR   |
| 125  |   199    |  -0.10795594803839333  |   PBS   |
| 126  |   358    |  -0.10735144548336499  |         |
| 127  |   354    |  -0.10666133949287719  |         |
| 128  |   225    |  -0.10538339376980467  |         |
| 129  |   191    |  -0.10187594715755706  |   PBS   |
| 130  |    86    |  -0.10174514264203562  |  PolyA  |
| 131  |    73    |  -0.10109026237171936  |  PolyA  |
| 132  |   491    |  -0.10076746958881178  |         |
| 133  |    67    |  -0.09839226710065631  |  PolyA  |
| 134  |   448    |  -0.09684858043483197  |         |
| 135  |    39    |  -0.0954157089572833   |   TAR   |
| 136  |   395    |  -0.09478747221560968  |         |
| 137  |   498    |  -0.09450933938633717  |         |
| 138  |    31    |  -0.09402817233135967  |   TAR   |
| 139  |   429    |  -0.09154111181344772  |         |
| 140  |   469    |  -0.09061954294693204  |         |
| 141  |    44    |  -0.08972833155015096  |   TAR   |
| 142  |   449    |  -0.08766649054036338  |         |
| 143  |    76    |  -0.0872522128083066   |  PolyA  |
| 144  |   428    |  -0.08512861706366324  |         |
| 145  |   307    |  -0.08407468581634642  |         |
| 146  |   513    |  -0.08099285568811782  |         |
| 147  |    52    |  -0.08091321746559428  |   TAR   |
| 148  |   135    |  -0.08006452521211803  |   PBS   |
| 149  |   456    |  -0.0766994880894192   |         |
| 150  |   483    |  -0.0759475208426567   |         |
| 151  |   422    |  -0.07102225554348962  |         |
| 152  |   514    |  -0.07051322724860856  |         |
| 153  |    63    |  -0.06935787353709667  |  PolyA  |
| 154  |   508    |  -0.06868677187192836  |         |
| 155  |   151    |  -0.06782920342362926  |   PBS   |
| 156  |   507    |  -0.06777704053836085  |         |
| 157  |   356    |  -0.0632580681453621   |         |
| 158  |   397    |  -0.06292801702675142  |         |
| 159  |   461    | -0.061080772676834226  |         |
| 160  |   431    | -0.060069045494285996  |         |
| 161  |    66    | -0.058877690405676954  |  PolyA  |
| 162  |   385    |  -0.0587434076567436   |         |
| 163  |   205    | -0.058592025710088085  |   PBS   |
| 164  |   511    |  -0.05787413553773287  |         |
| 165  |   288    | -0.057270058003438234  |   SL2   |
| 166  |   474    |  -0.05630900513090387  |         |
| 167  |   454    |  -0.05499831495125275  |         |
| 168  |   326    | -0.054683671912307046  |         |
| 169  |    25    |  -0.05383910627124265  |   TAR   |
| 170  |    34    | -0.052589117977959565  |   TAR   |
| 171  |   509    |  -0.05210667224474267  |         |
| 172  |   424    | -0.051581576606570555  |         |
| 173  |   439    | -0.050715225209199015  |         |
| 174  |   510    |  -0.05044161554473846  |         |
| 175  |    49    |  -0.04782941936081294  |   TAR   |
| 176  |    24    |  -0.04675644795609056  |   TAR   |
| 177  |   386    |  -0.04633741706044276  |         |
| 178  |   497    |  -0.04102186407466127  |         |
| 179  |   414    | -0.034813114570313275  |         |
| 180  |   512    | -0.034571681469162625  |         |
| 181  |   159    |  -0.03441703871988205  |   PBS   |
| 182  |   496    |  -0.03363169912742236  |         |
| 183  |   403    |  -0.0335937790340821   |         |
| 184  |   400    |  -0.03311572217479395  |         |
| 185  |   214    |  -0.03279578365105108  |   PBS   |
| 186  |   389    | -0.032071408541970076  |         |
| 187  |    96    | -0.031272772498357145  |  PolyA  |
| 188  |   183    | -0.030228932674339484  |   PBS   |
| 189  |   105    | -0.029422695186852255  |    U5   |
| 190  |   438    | -0.029329871600958762  |         |
| 191  |   297    | -0.029184630583041295  |   SL2   |
| 192  |   215    | -0.028339165461948403  |   PBS   |
| 193  |   228    |  -0.02728721125082846  |    CU   |
| 194  |    40    | -0.024284040804130592  |   TAR   |
| 195  |   437    | -0.022318439066986648  |         |
| 196  |   446    | -0.021549183943976882  |         |
| 197  |    71    | -0.020999907322825407  |  PolyA  |
| 198  |   419    | -0.020951949880343747  |         |
| 199  |   409    |  -0.02079449503241279  |         |
| 200  |   379    | -0.018174035208317625  |         |
| 201  |   489    |  -0.01673158527671648  |         |
| 202  |   156    | -0.015709070663292284  |   PBS   |
| 203  |   387    |   -0.015024799291427   |         |
| 204  |   460    | -0.012319751652044792  |         |
| 205  |   433    |  -0.00845640186146143  |         |
| 206  |   492    |  -0.00841499045612511  |         |
| 207  |   420    | -0.008092375018992787  |         |
| 208  |    33    | -0.005989611927121569  |   TAR   |
| 209  |   306    | -0.005234981633595309  |         |
| 210  |   482    | -0.0033935877569342774 |         |
| 211  |   426    | -0.002710509049544306  |         |
| 212  |   377    | 0.0004374136419412197  |         |
| 213  |   486    | 0.0012771674791155383  |         |
| 214  |   398    | 0.0014164976263951895  |         |
| 215  |   410    | 0.0024535856800309897  |         |
| 216  |   411    | 0.0031138791142456715  |         |
| 217  |   473    |  0.003977259142358464  |         |
| 218  |    87    |  0.004375935412730212  |  PolyA  |
| 219  |   154    | 0.0067672158049991975  |   PBS   |
| 220  |   392    |  0.007295418572004229  |         |
| 221  |    56    |  0.008373621699811516  |   TAR   |
| 222  |   405    |  0.00947840208781227   |         |
| 223  |   368    |  0.009892689493994888  |         |
| 224  |   457    |  0.009950251106822372  |         |
| 225  |   488    |  0.010303430885995155  |         |
| 226  |   472    |  0.010498801595171707  |         |
| 227  |   471    |  0.010752169530168066  |         |
| 228  |   108    |  0.011514797357263622  |    U5   |
| 229  |   157    |  0.011568493813426315  |   PBS   |
| 230  |   430    |  0.012599449953897423  |         |
| 231  |   443    |  0.013339125756086598  |         |
| 232  |   381    |  0.013740934058117231  |         |
| 233  |   201    |  0.014195720652545483  |   PBS   |
| 234  |   396    |  0.014593350870321691  |         |
| 235  |   152    |  0.015710194243883223  |   PBS   |
| 236  |   408    |  0.016149131323107625  |         |
| 237  |   402    |  0.016370260781801642  |         |
| 238  |   418    |  0.019819322627089436  |         |
| 239  |    23    |  0.02232215976251812   |   TAR   |
| 240  |   415    |  0.023969581024813547  |         |
| 241  |   388    |  0.024394600219457847  |         |
| 242  |   380    |  0.024558673679229922  |         |
| 243  |   176    |  0.025809218920235952  |   PBS   |
| 244  |   351    |  0.026150832927522506  |         |
| 245  |   480    |  0.026993002212009346  |         |
| 246  |   170    |  0.027380645137818842  |   PBS   |
| 247  |   478    |  0.02839540447723141   |         |
| 248  |    32    |  0.028484804404267195  |   TAR   |
| 249  |   302    |  0.028940227161880817  |         |
| 250  |   421    |   0.0293287786377368   |         |
| 251  |   345    |  0.030534562602240935  |         |
| 252  |   423    |  0.03058891103560527   |         |
| 253  |   373    |  0.03192806144778752   |         |
| 254  |   165    |  0.03367297183925163   |   PBS   |
| 255  |   303    |  0.036235449017870854  |         |
| 256  |    30    |  0.04046485205000536   |   TAR   |
| 257  |   493    |  0.040791114487536494  |         |
| 258  |   459    |  0.041127566919258576  |         |
| 259  |   441    |  0.04187785967212185   |         |
| 260  |   440    |  0.043920769889967536  |         |
| 261  |    72    |  0.04419138844993432   |  PolyA  |
| 262  |   169    |  0.04782579914712307   |   PBS   |
| 263  |   464    |  0.04863447704737494   |         |
| 264  |   462    |  0.04910171670133985   |         |
| 265  |   458    |  0.04923032525194264   |         |
| 266  |   487    |  0.051086451150794916  |         |
| 267  |   155    |  0.052364357576114184  |   PBS   |
| 268  |   144    |  0.05695330683008105   |   PBS   |
| 269  |   435    |  0.057154056224424744  |         |
| 270  |   370    |  0.05774320744797368   |         |
| 271  |   407    |  0.05791887076424452   |         |
| 272  |   479    |  0.05939182150507773   |         |
| 273  |   404    |  0.06014181517590969   |         |
| 274  |   427    |  0.06113023773076805   |         |
| 275  |   384    |  0.06369683784373997   |         |
| 276  |    60    |  0.06650469431688223   |  PolyA  |
| 277  |   231    |  0.06733513460394518   |    CU   |
| 278  |    97    |  0.06747614503142343   |  PolyA  |
| 279  |    22    |   0.0710619718921394   |   TAR   |
| 280  |   391    |  0.07157590644741844   |         |
| 281  |   501    |  0.07214579740228816   |         |
| 282  |   475    |  0.07384677589479467   |         |
| 283  |   118    |  0.07746843899787735   |         |
| 284  |   452    |  0.07777564137882989   |         |
| 285  |   304    |  0.07794724235861869   |         |
| 286  |   378    |  0.08073885034427547   |         |
| 287  |    55    |  0.08121273425191708   |   TAR   |
| 288  |   484    |  0.08368156435344076   |         |
| 289  |   145    |   0.0873341987150141   |   PBS   |
| 290  |   147    |  0.08973293916436503   |   PBS   |
| 291  |   412    |  0.09113070469241515   |         |
| 292  |   164    |  0.09137620362749611   |   PBS   |
| 293  |    75    |  0.09472624407208079   |  PolyA  |
| 294  |   153    |  0.09545343329181691   |   PBS   |
| 295  |   477    |  0.09554873987148468   |         |
| 296  |   425    |  0.09724820921828493   |         |
| 297  |   432    |  0.09984441812715909   |         |
| 298  |   401    |  0.10314664293490197   |         |
| 299  |    61    |  0.10373835347253954   |  PolyA  |
| 300  |    77    |  0.10437000111839317   |  PolyA  |
| 301  |   310    |   0.1046267894926175   |         |
| 302  |   374    |  0.10539517466701159   |         |
| 303  |    58    |   0.1073635150103916   |  PolyA  |
| 304  |   331    |  0.11025492891420052   |         |
| 305  |   406    |   0.1127864877217842   |         |
| 306  |    53    |  0.11323410394658702   |   TAR   |
| 307  |   161    |  0.11377694530952386   |   PBS   |
| 308  |    62    |  0.11448890054686404   |  PolyA  |
| 309  |   442    |   0.1150241657948693   |         |
| 310  |   476    |   0.1163919507046478   |         |
| 311  |   505    |  0.11772914704554607   |         |
| 312  |   504    |  0.11917296139816533   |         |
| 313  |   393    |  0.12062757562721764   |         |
| 314  |   299    |  0.12256922600874362   |   SL2   |
| 315  |   200    |  0.12404382988898054   |   PBS   |
| 316  |   503    |  0.12537346524800594   |         |
| 317  |   455    |  0.12669771851632522   |         |
| 318  |   494    |  0.12896617885610484   |         |
| 319  |   399    |   0.1336801761361317   |         |
| 320  |    59    |  0.13436334875066686   |  PolyA  |
| 321  |   283    |  0.13448240339226064   |   SL2   |
| 322  |   394    |  0.13468214328979178   |         |
| 323  |   470    |  0.13481834681856972   |         |
| 324  |   506    |  0.14023287949702243   |         |
| 325  |    74    |   0.1438210291659392   |  PolyA  |
| 326  |   103    |  0.14491671669631076   |  PolyA  |
| 327  |   163    |   0.1463609911508127   |   PBS   |
| 328  |   502    |  0.14756122504889763   |         |
| 329  |    65    |  0.14815943836628626   |  PolyA  |
| 330  |   382    |  0.15222651166364756   |         |
| 331  |   383    |  0.15378780252682708   |         |
| 332  |   289    |  0.15521683049020868   |   SL2   |
| 333  |   369    |  0.15735330709858822   |         |
| 334  |   360    |   0.1577311697203548   |         |
| 335  |   143    |  0.16092832686800596   |   PBS   |
| 336  |   329    |   0.1743649402912662   |         |
| 337  |   495    |  0.17940775534134829   |         |
| 338  |   309    |  0.18026895332595327   |         |
| 339  |   204    |  0.18143491322158783   |   PBS   |
| 340  |   305    |  0.18541757154145158   |         |
| 341  |   453    |   0.1861610171929108   |         |
| 342  |   317    |   0.1925335375245556   |   SL3   |
| 343  |   296    |   0.1943755200361213   |   SL2   |
| 344  |    82    |  0.19811616831674228   |  PolyA  |
| 345  |   133    |  0.19974924443884945   |   PBS   |
| 346  |   101    |   0.2002341144078375   |  PolyA  |
| 347  |   485    |  0.20149089868943523   |         |
| 348  |   148    |   0.2078589941267919   |   PBS   |
| 349  |   319    |  0.20793861744901518   |   SL3   |
| 350  |   366    |   0.2116624275653796   |         |
| 351  |   444    |   0.2155665565051377   |         |
| 352  |   327    |   0.2157686241812741   |         |
| 353  |    70    |   0.2163433137314826   |  PolyA  |
| 354  |   364    |   0.2186681006913437   |         |
| 355  |   417    |  0.21993420279039605   |         |
| 356  |   178    |  0.22220581047313695   |   PBS   |
| 357  |   350    |   0.2250181708632835   |         |
| 358  |   189    |  0.23045636059341568   |   PBS   |
| 359  |   142    |  0.23496423857813428   |   PBS   |
| 360  |   367    |   0.2481880491458439   |         |
| 361  |   359    |   0.2505374425052435   |         |
| 362  |   416    |  0.25154920355841004   |         |
| 363  |   349    |  0.25215916666957283   |         |
| 364  |   342    |  0.25237644764241934   |   AUG   |
| 365  |   348    |   0.2599368970660577   |         |
| 366  |   278    |   0.2606648944757394   |         |
| 367  |   146    |   0.2654777914329731   |   PBS   |
| 368  |   100    |   0.2789869525886135   |  PolyA  |
| 369  |   167    |  0.29422189094934503   |   PBS   |
| 370  |   172    |   0.3017505039270688   |   PBS   |
| 371  |   361    |   0.3018248032480483   |         |
| 372  |   301    |  0.30948755593238575   |         |
| 373  |   171    |  0.32836309875528236   |   PBS   |
| 374  |   312    |   0.3320528303043961   |   SL3   |
| 375  |   363    |  0.34150866784616385   |         |
| 376  |   192    |  0.34454303495161526   |   PBS   |
| 377  |   140    |  0.34584815094340204   |   PBS   |
| 378  |    89    |   0.3504491123169549   |  PolyA  |
| 379  |   365    |   0.3708783511343349   |         |
| 380  |   168    |  0.38032007834390963   |   PBS   |
| 381  |    81    |   0.3903971069977348   |  PolyA  |
| 382  |   190    |   0.3904761526035227   |   PBS   |
| 383  |   137    |  0.39484868878328816   |   PBS   |
| 384  |   330    |  0.39986354430860377   |         |
| 385  |    80    |   0.415193862536774    |  PolyA  |
| 386  |   234    |  0.42737649407565687   |         |
| 387  |   362    |  0.43040573432275503   |         |
| 388  |   290    |  0.44343896343866074   |   SL2   |
| 389  |    92    |   0.4561888290836788   |  PolyA  |
| 390  |   229    |   0.4688733407138046   |    CU   |
| 391  |   323    |   0.4700087985602911   |   SL3   |
| 392  |   138    |   0.4829337040872439   |   PBS   |
| 393  |   315    |   0.495507146233987    |   SL3   |
| 394  |   284    |   0.4955975727705984   |   SL2   |
| 395  |    94    |   0.5043895849357153   |  PolyA  |
| 396  |   139    |   0.5064683564797232   |   PBS   |
| 397  |   221    |   0.5072510977450403   | antiPAS |
| 398  |   141    |   0.532249251080614    |   PBS   |
| 399  |   347    |   0.5325335917213045   |         |
| 400  |   281    |   0.5362057735389346   |         |
| 401  |   286    |   0.5375631305787948   |   SL2   |
| 402  |   150    |   0.5445230011627067   |   PBS   |
| 403  |   353    |   0.5593545169243115   |         |
| 404  |   332    |   0.5647978310461288   |         |
| 405  |   346    |   0.609068661328173    |         |
| 406  |   343    |   0.6163513742518295   |   AUG   |
| 407  |   334    |   0.6401222533027351   |   AUG   |
| 408  |    79    |   0.6438131229537187   |  PolyA  |
| 409  |    95    |   0.6443622224443626   |  PolyA  |
| 410  |   115    |   0.6457635179319313   |         |
| 411  |   125    |   0.6652400278524864   |   PAS   |
| 412  |   113    |   0.6773938432315245   |         |
| 413  |   124    |   0.7072844901614788   |         |
| 414  |   114    |   0.7290960282456393   |         |
| 415  |   233    |   0.7425718167188915   |    CU   |
| 416  |   203    |   0.7434401415725709   |   PBS   |
| 417  |   311    |   0.745810268439084    |         |
| 418  |   322    |   0.7474225902401921   |   SL3   |
| 419  |   325    |   0.7537290994045613   |   SL3   |
| 420  |   223    |   0.7651990842597636   | antiPAS |
| 421  |   131    |   0.775952385925421    |   PAS   |
| 422  |   222    |   0.7782957634379041   | antiPAS |
| 423  |   195    |   0.7795310160986749   |   PBS   |
| 424  |   248    |   0.7825625836932053   |   SL1   |
| 425  |   182    |   0.7830060474133531   |   PBS   |
| 426  |   188    |   0.786213247475485    |   PBS   |
| 427  |   336    |   0.7875286011403906   |   AUG   |
| 428  |   324    |   0.7964981897047515   |   SL3   |
| 429  |   316    |   0.7993303071729156   |   SL3   |
| 430  |   106    |   0.8025647965727654   |    U5   |
| 431  |   340    |   0.8089460027017124   |   AUG   |
| 432  |   122    |   0.8101747285580737   |         |
| 433  |   230    |   0.8320304035074105   |    CU   |
| 434  |   321    |   0.8485195676075051   |   SL3   |
| 435  |   130    |   0.8505626625225817   |   PAS   |
| 436  |   128    |   0.8513593057309669   |   PAS   |
| 437  |   196    |   0.8548851394145907   |   PBS   |
| 438  |   209    |   0.8584432238430396   |   PBS   |
| 439  |   127    |   0.8670674967865235   |   PAS   |
| 440  |   194    |   0.8759444949872621   |   PBS   |
| 441  |   126    |   0.8884670560069344   |   PAS   |
| 442  |   184    |   0.8908020309137246   |   PBS   |
| 443  |   237    |   0.8982056347047956   |         |
| 444  |   341    |   0.902317751429003    |   AUG   |
| 445  |   120    |   0.9671296405881817   |         |
| 446  |   337    |   0.9716737766026288   |   AUG   |
| 447  |   338    |   1.0022129740133783   |   AUG   |
| 448  |   339    |   1.0117503504243235   |   AUG   |
| 449  |   232    |   1.0152967327809381   |    CU   |
| 450  |   219    |   1.0240127298426471   | antiPAS |
| 451  |   270    |   1.0243689722070863   |   SL1   |
| 452  |   129    |   1.029528717075454    |   PAS   |
| 453  |   197    |   1.0572576376138012   |   PBS   |
| 454  |   335    |   1.1124437232086892   |   AUG   |
| 455  |   112    |   1.1255177979526965   |    U5   |
| 456  |   107    |   1.1328559602144548   |    U5   |
| 457  |   263    |   1.1711406957599284   |   SL1   |
| 458  |   257    |   1.213628451539779    |   SL1   |
| 459  |   274    |   1.2441409511929395   |   SL1   |
| 460  |   282    |   1.2893750677392768   |         |
| 461  |   110    |   1.3499735371903485   |    U5   |
| 462  |   313    |    1.41630138952136    |   SL3   |
| 463  |   227    |   1.4376759715752212   |    CU   |
| 464  |   109    |   1.4526948151519272   |    U5   |
| 465  |   111    |   1.5091279259323274   |    U5   |
| 466  |   256    |   1.5873363873633421   |   SL1   |
| 467  |   285    |   1.6869679431418747   |   SL2   |
| 468  |   269    |   1.6879329383406905   |   SL1   |
| 469  |   236    |   1.688400214154342    |         |
| 470  |   243    |   1.7232909587717515   |   SL1   |
| 471  |   249    |   1.859976024834143    |   SL1   |
| 472  |   250    |   1.8722911710970134   |   SL1   |
| 473  |   245    |   1.9738274446500654   |   SL1   |
| 474  |   242    |   1.9849272723499027   |         |
| 475  |   246    |   2.0405310507595082   |   SL1   |
| 476  |   238    |   2.2569764508290358   |         |
| 477  |   244    |   2.3940471232252944   |   SL1   |
| 478  |   253    |   2.4665256961243367   |   SL1   |
| 479  |   254    |   2.6292421317689896   |   SL1   |
| 480  |   277    |   2.657738126968527    |   SL1   |
| 481  |   275    |   2.664840580395184    |   SL1   |
| 482  |   276    |   3.139444522953568    |   SL1   |
| 483  |   268    |   3.357986891914812    |   SL1   |
| 484  |   265    |   3.375873885353228    |   SL1   |
| 485  |   267    |   3.529070786187594    |   SL1   |
| 486  |   258    |   3.5453089880993396   |   SL1   |
| 487  |   252    |   3.6115867134409387   |   SL1   |
| 488  |   264    |   3.6851067743865653   |   SL1   |
| 489  |   260    |   3.706496340417417    |   SL1   |
| 490  |   262    |   3.8585838264365577   |   SL1   |
| 491  |   259    |   3.898647718316224    |   SL1   |
| 492  |   261    |   4.038067861097751    |   SL1   |
| 493  |   266    |   4.378102622970561    |   SL1   |
| 494  |   251    |   5.325730440357969    |   SL1   |
+------+----------+------------------------+---------+
