# Supplementary material for: Short- and long-range interactions in the HIV-1 5′ UTR regulate genome dimerization and packaging
Source: Nat Struct Mol Biol. 2022 Mar 28;29(4):306–19. doi: 10.1038/s41594-022-00746-2 (PMC9010304; doi:10.1038/s41594-022-00746-2)
Supplement: Supplementary file 11 — Tables of Kdimer values. [file 41594_2022_746_MOESM11_ESM.zip › Kdimer tables/Kd_Table_Comparison_PBS.txt]

+-------------------------------------------------------------------------------------------------------------------------------------------------------------------------------------------------------------------+
|                                                                                                     Comparison                                                                                                    |
+----------+--------+----------------+--------------+----------------+--------------+----------------+--------------+----------------+--------------+----------------+--------------+----------------+--------------+
| Position | Domain | 1G_MB_Uncapped | 1G_MB_Capped | 2G_MB_Uncapped | 2G_MB_Capped | 3G_MB_Uncapped | 3G_MB_Capped | 1G_DB_Uncapped | 1G_DB_Capped | 2G_DB_Uncapped | 2G_DB_Capped | 3G_DB_Uncapped | 3G_DB_Capped |
+----------+--------+----------------+--------------+----------------+--------------+----------------+--------------+----------------+--------------+----------------+--------------+----------------+--------------+
|   132    |  PBS   |      0.00      |     0.06     |     -0.01      |     0.01     |     -0.12      |    -0.07     |      0.16      |     0.01     |      0.04      |    -0.11     |      0.02      |     0.08     |
|   133    |  PBS   |      0.21      |     0.11     |      0.26      |     0.28     |      0.20      |     0.09     |      0.20      |    -0.01     |      0.11      |     0.06     |      0.15      |    -0.05     |
|   134    |  PBS   |     -0.09      |    -0.17     |     -0.16      |    -0.22     |     -0.14      |    -0.22     |      0.15      |    -0.15     |     -0.03      |    -0.13     |      0.14      |    -0.22     |
|   135    |  PBS   |     -0.06      |    -0.00     |     -0.04      |    -0.11     |     -0.08      |    -0.02     |      0.24      |    -0.08     |      0.24      |     0.20     |      0.19      |    -0.15     |
|   136    |  PBS   |     -0.06      |     0.02     |     -0.13      |    -0.16     |     -0.17      |    -0.16     |      0.20      |    -0.14     |      0.23      |     0.11     |      0.16      |    -0.09     |
|   137    |  PBS   |      0.63      |     0.49     |      0.76      |     0.67     |      0.39      |     0.33     |      0.26      |    -0.13     |      0.33      |     0.18     |      0.19      |    -0.05     |
|   138    |  PBS   |      0.56      |     0.58     |      0.57      |     0.50     |      0.48      |     0.27     |      0.31      |    -0.02     |      0.27      |    -0.01     |      0.02      |     0.05     |
|   139    |  PBS   |      0.53      |     0.48     |      0.64      |     0.72     |      0.51      |     0.39     |      0.23      |    -0.08     |      0.30      |    -0.04     |      0.15      |    -0.19     |
|   140    |  PBS   |      0.26      |     0.32     |      0.31      |     0.20     |      0.35      |     0.25     |      0.27      |    -0.12     |      0.20      |     0.14     |      0.20      |    -0.22     |
|   141    |  PBS   |      0.20      |     0.10     |      0.59      |     0.19     |      0.53      |     0.36     |      0.14      |    -0.09     |      0.23      |    -0.07     |      0.14      |    -0.24     |
|   142    |  PBS   |      0.03      |     0.01     |      0.14      |     0.16     |      0.23      |     0.12     |     -0.04      |     0.02     |      0.09      |     0.07     |      0.07      |     0.07     |
|   143    |  PBS   |      0.33      |     0.09     |      0.37      |     0.19     |      0.16      |     0.28     |      0.06      |    -0.13     |      0.19      |     0.13     |      0.01      |     0.04     |
|   144    |  PBS   |     -0.02      |     0.19     |      0.09      |     0.18     |      0.06      |     0.20     |      0.08      |    -0.03     |      0.03      |     0.02     |     -0.04      |     0.14     |
|   145    |  PBS   |      0.07      |     0.15     |      0.23      |     0.00     |      0.09      |     0.18     |      0.14      |     0.11     |      0.10      |     0.06     |      0.01      |     0.09     |
|   146    |  PBS   |     -0.05      |    -0.01     |      0.10      |     0.04     |      0.27      |     0.02     |      0.04      |     0.04     |      0.16      |    -0.02     |      0.04      |    -0.10     |
|   147    |  PBS   |      0.10      |    -0.03     |     -0.11      |    -0.07     |      0.09      |    -0.17     |      0.09      |    -0.06     |      0.06      |     0.01     |      0.07      |     0.05     |
|   148    |  PBS   |      0.28      |     0.13     |      0.27      |     0.03     |      0.21      |     0.42     |      0.24      |     0.07     |      0.34      |     0.13     |     -0.09      |    -0.09     |
|   149    |  PBS   |     -0.24      |    -0.12     |     -0.07      |    -0.05     |     -0.31      |    -0.16     |      0.33      |     0.18     |      0.75      |     0.96     |     -0.01      |     0.88     |
|   150    |  PBS   |      0.32      |     0.44     |      0.52      |     0.61     |      0.54      |     0.52     |      0.26      |     0.06     |      0.32      |     0.15     |      0.20      |    -0.06     |
|   151    |  PBS   |     -0.10      |    -0.16     |     -0.06      |    -0.17     |     -0.07      |    -0.09     |     -0.05      |     0.03     |     -0.06      |    -0.03     |     -0.01      |    -0.01     |
|   152    |  PBS   |     -0.01      |    -0.06     |      0.03      |    -0.32     |      0.02      |    -0.38     |     -0.05      |    -0.05     |      0.06      |     0.04     |     -0.04      |     0.06     |
|   153    |  PBS   |      0.04      |     0.06     |     -0.00      |     0.17     |      0.10      |     0.14     |     -0.03      |     0.03     |     -0.07      |     0.10     |     -0.00      |    -0.00     |
|   154    |  PBS   |     -0.06      |    -0.03     |      0.10      |    -0.15     |      0.01      |     0.02     |      0.03      |     0.02     |      0.16      |     0.06     |     -0.04      |     0.09     |
|   155    |  PBS   |      0.24      |    -0.03     |     -0.06      |     0.06     |      0.05      |    -0.03     |      0.07      |     0.00     |      0.09      |    -0.03     |      0.03      |    -0.06     |
|   156    |  PBS   |     -0.20      |    -0.24     |     -0.11      |    -0.17     |     -0.02      |    -0.26     |      0.04      |    -0.02     |      0.04      |     0.02     |      0.15      |    -0.09     |
|   157    |  PBS   |     -0.08      |    -0.01     |     -0.01      |    -0.11     |      0.01      |    -0.03     |      0.21      |     0.03     |      0.04      |     0.04     |      0.12      |     0.09     |
|   158    |  PBS   |     -0.32      |    -0.28     |     -0.49      |    -0.29     |     -0.20      |    -0.39     |     -0.04      |    -0.58     |     -0.00      |    -0.39     |     -0.16      |    -0.44     |
|   159    |  PBS   |     -0.06      |    -0.08     |      0.14      |    -0.29     |     -0.03      |    -0.14     |      0.19      |     0.00     |     -0.07      |    -0.38     |     -0.15      |    -0.14     |
|   160    |  PBS   |     -0.23      |    -0.40     |     -0.24      |    -0.34     |     -0.26      |    -0.36     |     -0.09      |    -0.50     |      0.03      |    -0.14     |     -0.20      |    -0.30     |
|   161    |  PBS   |     -0.04      |    -0.01     |     -0.05      |    -0.05     |      0.11      |     0.10     |      0.11      |     0.02     |      0.07      |     0.10     |      0.05      |     0.07     |
|   162    |  PBS   |     -0.44      |    -0.26     |     -0.45      |    -0.47     |     -0.45      |    -0.45     |      0.11      |     0.07     |      0.23      |     0.01     |     -0.11      |     0.03     |
|   163    |  PBS   |     -0.05      |     0.12     |      0.07      |    -0.04     |      0.15      |     0.03     |      0.10      |     0.09     |      0.12      |     0.15     |      0.02      |     0.05     |
|   164    |  PBS   |      0.09      |     0.02     |      0.15      |     0.10     |      0.09      |     0.09     |     -0.02      |    -0.16     |      0.12      |    -0.00     |     -0.06      |    -0.10     |
|   165    |  PBS   |     -0.10      |    -0.02     |     -0.01      |    -0.08     |      0.03      |     0.14     |      0.11      |    -0.05     |     -0.05      |    -0.01     |     -0.06      |     0.08     |
|   166    |  PBS   |      0.03      |     0.03     |      0.10      |     0.23     |     -0.14      |    -0.07     |      0.15      |    -0.26     |      0.19      |    -0.10     |      0.18      |    -0.11     |
|   167    |  PBS   |      0.15      |     0.36     |      0.32      |     0.47     |      0.29      |     0.17     |      0.36      |    -0.14     |      0.26      |     0.08     |      0.27      |    -0.02     |
|   168    |  PBS   |      0.25      |     0.28     |      0.39      |     0.45     |      0.38      |     0.24     |      0.09      |     0.07     |      0.14      |     0.06     |      0.03      |     0.06     |
|   169    |  PBS   |      0.06      |     0.00     |      0.05      |     0.02     |      0.05      |     0.00     |      0.01      |     0.01     |      0.03      |     0.12     |      0.02      |     0.05     |
|   170    |  PBS   |      0.05      |     0.00     |      0.07      |    -0.07     |      0.03      |     0.00     |      0.07      |     0.11     |      0.14      |     0.05     |     -0.01      |     0.09     |
|   171    |  PBS   |      0.13      |    -0.04     |      0.29      |     0.17     |      0.33      |     0.12     |      0.08      |     0.03     |      0.10      |     0.04     |      0.15      |     0.07     |
|   172    |  PBS   |      0.46      |     0.48     |      0.38      |     0.36     |      0.30      |     0.48     |      0.28      |    -0.16     |      0.17      |     0.05     |      0.24      |    -0.03     |
|   173    |  PBS   |     -0.29      |    -0.29     |     -0.41      |    -0.38     |     -0.46      |    -0.38     |     -0.02      |    -0.48     |     -0.05      |    -0.14     |     -0.15      |    -0.25     |
|   174    |  PBS   |     -0.57      |    -0.53     |     -0.56      |    -0.54     |     -0.65      |    -0.55     |      0.10      |    -0.28     |     -0.21      |    -0.41     |      0.01      |    -0.47     |
|   175    |  PBS   |     -0.15      |    -0.24     |     -0.25      |    -0.38     |     -0.37      |    -0.36     |     -0.00      |    -0.32     |      0.12      |    -0.26     |     -0.02      |    -0.21     |
|   176    |  PBS   |      0.17      |     0.05     |     -0.27      |     0.00     |      0.03      |    -0.24     |      0.27      |    -0.21     |      0.16      |     0.10     |     -0.07      |    -0.12     |
|   177    |  PBS   |     -0.60      |    -0.71     |     -0.54      |    -0.47     |     -0.43      |    -0.71     |      0.17      |     0.11     |      0.24      |    -0.11     |      0.16      |    -0.08     |
|   178    |  PBS   |      0.15      |     0.18     |      0.21      |     0.40     |      0.22      |     0.72     |      0.22      |     0.11     |      0.35      |     0.23     |      0.38      |     0.21     |
|   179    |  PBS   |     -0.29      |    -0.33     |     -0.27      |    -0.50     |     -0.36      |    -0.27     |     -0.03      |    -0.39     |      0.02      |    -0.22     |     -0.09      |    -0.37     |
|   180    |  PBS   |     -0.11      |    -0.16     |     -0.12      |    -0.13     |     -0.21      |    -0.24     |      0.19      |    -0.07     |      0.11      |     0.07     |      0.11      |    -0.11     |
|   181    |  PBS   |     -0.69      |    -0.52     |     -0.64      |    -0.62     |     -0.77      |    -0.71     |     -0.20      |    -0.29     |      0.00      |    -0.17     |     -0.27      |    -0.25     |
|   182    |  PBS   |      0.15      |     0.23     |     -0.09      |     0.14     |      0.78      |     0.72     |      0.16      |     0.24     |      0.01      |     0.04     |      0.07      |     0.29     |
|   183    |  PBS   |     -0.02      |     0.12     |      0.22      |     0.03     |     -0.03      |    -0.12     |      0.23      |    -0.23     |      0.23      |     0.07     |      0.16      |    -0.12     |
|   184    |  PBS   |      0.36      |     0.27     |      0.46      |     0.24     |      0.89      |     0.79     |      0.37      |     0.29     |      0.22      |     0.17     |      0.34      |     0.07     |
|   185    |  PBS   |     -0.26      |    -0.28     |     -0.37      |    -0.30     |     -0.42      |    -0.46     |      0.16      |     0.04     |     -0.10      |     0.04     |      0.05      |    -0.09     |
|   186    |  PBS   |     -0.20      |    -0.42     |     -0.37      |    -0.48     |     -0.37      |    -0.45     |      0.02      |    -0.35     |      0.01      |    -0.17     |     -0.04      |    -0.25     |
|   187    |  PBS   |     -0.19      |    -0.19     |     -0.24      |    -0.17     |     -0.22      |    -0.26     |     -0.10      |     0.10     |     -0.04      |    -0.02     |     -0.10      |     0.00     |
|   188    |  PBS   |      0.22      |     0.30     |      0.16      |     0.05     |      0.79      |     0.67     |      0.06      |     0.28     |      0.03      |     0.13     |      0.19      |     0.29     |
|   189    |  PBS   |      0.25      |     0.14     |      0.09      |    -0.03     |      0.23      |     0.30     |      0.14      |     0.10     |     -0.00      |     0.10     |      0.17      |    -0.00     |
|   190    |  PBS   |      0.24      |     0.16     |      0.37      |     0.25     |      0.39      |     0.40     |      0.12      |     0.28     |      0.16      |     0.16     |      0.15      |     0.23     |
|   191    |  PBS   |     -0.05      |    -0.13     |     -0.06      |    -0.13     |     -0.10      |    -0.10     |      0.02      |     0.14     |      0.05      |    -0.13     |      0.11      |    -0.03     |
|   192    |  PBS   |      0.04      |     0.39     |      0.06      |     0.11     |      0.34      |     0.26     |      0.10      |     0.07     |      0.12      |    -0.04     |      0.03      |     0.03     |
|   193    |  PBS   |     -0.16      |    -0.54     |     -0.29      |    -0.29     |     -0.31      |    -0.33     |     -0.02      |     0.08     |     -0.01      |     0.23     |     -0.04      |    -0.19     |
|   194    |  PBS   |      0.34      |     0.38     |      0.39      |     0.36     |      0.88      |     0.92     |      0.13      |     0.13     |      0.20      |     0.07     |      0.21      |    -0.02     |
|   195    |  PBS   |      0.43      |     0.38     |      0.37      |     0.38     |      0.78      |     0.83     |      0.31      |     0.31     |      0.60      |     0.63     |      0.68      |     0.36     |
|   196    |  PBS   |      0.53      |     0.34     |      0.45      |     0.60     |      0.85      |     0.87     |      0.39      |     0.32     |      0.61      |     0.50     |      0.57      |     0.29     |
|   197    |  PBS   |      0.39      |     0.32     |      0.55      |     0.51     |      1.06      |     0.98     |      0.29      |     0.11     |      0.47      |     0.30     |      0.56      |     0.26     |
|   198    |  PBS   |     -0.22      |    -0.11     |     -0.29      |    -0.35     |     -0.45      |    -0.48     |      0.22      |     0.18     |      0.17      |     0.20     |      0.04      |     0.26     |
|   199    |  PBS   |      0.02      |    -0.00     |     -0.13      |    -0.08     |     -0.11      |    -0.14     |      0.06      |    -0.16     |      0.04      |    -0.19     |      0.09      |    -0.27     |
|   200    |  PBS   |      0.04      |     0.05     |      0.11      |     0.08     |      0.12      |     0.07     |      0.18      |     0.19     |      0.09      |     0.19     |      0.06      |     0.10     |
|   201    |  PBS   |     -0.00      |     0.03     |      0.15      |    -0.09     |      0.01      |    -0.19     |      0.06      |     0.15     |      0.07      |     0.13     |      0.07      |     0.10     |
|   202    |  PBS   |     -0.10      |    -0.20     |     -0.37      |    -0.27     |     -0.24      |    -0.22     |     -0.18      |    -0.13     |     -0.19      |    -0.24     |     -0.13      |    -0.21     |
|   203    |  PBS   |      0.50      |     0.67     |      0.72      |     0.75     |      0.74      |     0.76     |      0.45      |     0.50     |      0.59      |     0.53     |      0.34      |     0.51     |
|   204    |  PBS   |     -0.11      |    -0.06     |     -0.07      |    -0.02     |      0.18      |    -0.03     |      0.17      |     0.21     |      0.18      |     0.25     |     -0.04      |     0.25     |
|   205    |  PBS   |      0.05      |    -0.03     |     -0.12      |    -0.06     |     -0.06      |    -0.04     |      0.08      |     0.17     |      0.17      |     0.39     |      0.05      |     0.21     |
|   206    |  PBS   |     -0.48      |    -0.65     |     -0.81      |    -0.79     |     -0.88      |    -1.10     |     -0.39      |    -0.81     |     -0.38      |    -0.62     |     -0.48      |    -1.07     |
|   207    |  PBS   |     -0.35      |    -0.39     |     -0.58      |    -0.56     |     -0.46      |    -0.42     |     -0.17      |    -0.53     |     -0.06      |    -0.28     |     -0.14      |    -0.67     |
|   208    |  PBS   |     -0.27      |    -0.33     |     -0.28      |    -0.32     |     -0.21      |    -0.16     |     -0.04      |    -0.09     |     -0.02      |    -0.09     |     -0.04      |     0.10     |
|   209    |  PBS   |      0.68      |     0.76     |      0.86      |     0.82     |      0.86      |     0.91     |      0.84      |     0.99     |      1.15      |     1.17     |      0.67      |     1.04     |
|   210    |  PBS   |     -0.13      |    -0.04     |     -0.18      |    -0.14     |     -0.11      |    -0.09     |      0.19      |     0.04     |      0.12      |     0.10     |      0.14      |    -0.02     |
|   211    |  PBS   |     -0.30      |    -0.31     |     -0.50      |    -0.49     |     -0.46      |    -0.25     |     -0.18      |    -0.24     |     -0.35      |    -0.13     |     -0.31      |    -0.55     |
|   212    |  PBS   |     -0.61      |    -0.57     |     -0.83      |    -0.82     |     -0.77      |    -0.90     |     -0.49      |    -0.78     |     -0.46      |    -0.56     |     -0.64      |    -0.98     |
|   213    |  PBS   |     -0.47      |    -0.61     |     -0.22      |    -0.45     |     -0.62      |    -0.53     |      0.39      |    -0.11     |     -0.23      |    -0.35     |     -0.02      |    -0.31     |
|   214    |  PBS   |     -0.10      |     0.02     |     -0.00      |     0.00     |     -0.03      |     0.04     |      0.03      |    -0.04     |      0.06      |     0.09     |      0.06      |     0.11     |
|   215    |  PBS   |     -0.23      |    -0.13     |     -0.21      |    -0.27     |     -0.03      |    -0.16     |      0.02      |    -0.27     |     -0.00      |    -0.11     |     -0.03      |    -0.46     |
|   216    |  PBS   |     -0.49      |    -0.43     |     -0.58      |    -0.62     |     -0.57      |    -0.53     |     -0.08      |    -0.27     |     -0.12      |    -0.31     |     -0.16      |    -0.49     |
+----------+--------+----------------+--------------+----------------+--------------+----------------+--------------+----------------+--------------+----------------+--------------+----------------+--------------+
