# Supplementary material for: Short- and long-range interactions in the HIV-1 5′ UTR regulate genome dimerization and packaging
Source: Nat Struct Mol Biol. 2022 Mar 28;29(4):306–19. doi: 10.1038/s41594-022-00746-2 (PMC9010304; doi:10.1038/s41594-022-00746-2)
Supplement: Supplementary file 11 — Tables of Kdimer values. [file 41594_2022_746_MOESM11_ESM.zip › Kdimer tables/Kd_Table_Region_U5_2G_MB_Capped.txt]

+-------------------------------------------------+
|                   2G_MB_Capped                  |
+------+----------+----------------------+--------+
| Rank | Position |       log2(Kd)       | Domain |
+------+----------+----------------------+--------+
|  21  |   108    |  -0.555733128555719  |   U5   |
| 122  |   112    | -0.11757401629856715 |   U5   |
| 334  |   106    | 0.10423537504146108  |   U5   |
| 342  |   105    | 0.12003486698525499  |   U5   |
| 411  |   109    | 0.38862202068444984  |   U5   |
| 415  |   111    |  0.3985651747104428  |   U5   |
| 426  |   110    |  0.4611524165040927  |   U5   |
| 430  |   107    | 0.48529596828022115  |   U5   |
+------+----------+----------------------+--------+
