# Supplementary material for: Short- and long-range interactions in the HIV-1 5′ UTR regulate genome dimerization and packaging
Source: Nat Struct Mol Biol. 2022 Mar 28;29(4):306–19. doi: 10.1038/s41594-022-00746-2 (PMC9010304; doi:10.1038/s41594-022-00746-2)
Supplement: Supplementary file 11 — Tables of Kdimer values. [file 41594_2022_746_MOESM11_ESM.zip › Kdimer tables/Kd_Table_Region_PBS_3G_MB_Capped.txt]

+--------------------------------------------------+
|                   3G_MB_Capped                   |
+------+----------+-----------------------+--------+
| Rank | Position |        log2(Kd)       | Domain |
+------+----------+-----------------------+--------+
|  3   |   206    |   -1.098292158025058  |  PBS   |
|  5   |   212    |   -0.902822469701639  |  PBS   |
|  10  |   181    |  -0.7118294776715386  |  PBS   |
|  12  |   177    |  -0.7068976049780242  |  PBS   |
|  16  |   174    |  -0.5494475896625803  |  PBS   |
|  17  |   216    |  -0.5316556196453561  |  PBS   |
|  19  |   213    |   -0.526119642171792  |  PBS   |
|  26  |   198    |  -0.4827841410927145  |  PBS   |
|  27  |   185    |  -0.4636412834131365  |  PBS   |
|  29  |   186    |  -0.4546194588425093  |  PBS   |
|  30  |   162    |  -0.4534433956841629  |  PBS   |
|  34  |   207    |  -0.4229245554089714  |  PBS   |
|  40  |   158    |  -0.38786228500516107 |  PBS   |
|  41  |   152    |  -0.3772501420816355  |  PBS   |
|  42  |   173    |  -0.37679426769101165 |  PBS   |
|  43  |   160    |  -0.3593819331118011  |  PBS   |
|  45  |   175    |  -0.3587375990653723  |  PBS   |
|  51  |   193    |  -0.3295052322330184  |  PBS   |
|  59  |   179    |  -0.26927806290582473 |  PBS   |
|  61  |   187    |  -0.2581929725183152  |  PBS   |
|  62  |   156    |  -0.25721018184144484 |  PBS   |
|  64  |   211    |  -0.24877677373214718 |  PBS   |
|  66  |   180    |  -0.24062261099709834 |  PBS   |
|  68  |   176    |  -0.23710418553203663 |  PBS   |
|  72  |   134    |  -0.22291072961107825 |  PBS   |
|  74  |   202    |  -0.21881759369991235 |  PBS   |
|  86  |   201    |  -0.18737089010918806 |  PBS   |
|  90  |   147    |  -0.16725464245041619 |  PBS   |
|  92  |   149    |  -0.16293894939619044 |  PBS   |
|  94  |   136    |  -0.1580632708480924  |  PBS   |
|  96  |   215    |  -0.15606441173308772 |  PBS   |
|  97  |   208    |  -0.1556177059778633  |  PBS   |
| 104  |   159    |  -0.14015642228118444 |  PBS   |
| 106  |   199    |  -0.13957969224534236 |  PBS   |
| 117  |   183    |  -0.11932069716554489 |  PBS   |
| 123  |   191    |  -0.10277533083251263 |  PBS   |
| 127  |   210    |  -0.09271482047744994 |  PBS   |
| 129  |   151    |  -0.09095335418086262 |  PBS   |
| 143  |   132    |  -0.07203157544217828 |  PBS   |
| 147  |   166    |  -0.06847934130448885 |  PBS   |
| 168  |   205    |  -0.03594759552003075 |  PBS   |
| 170  |   155    | -0.034597411506642584 |  PBS   |
| 171  |   157    |  -0.03404588076714815 |  PBS   |
| 174  |   204    |  -0.0328347131788231  |  PBS   |
| 188  |   135    | -0.019925726270546146 |  PBS   |
| 205  |   169    | 0.0014907388922593347 |  PBS   |
| 206  |   170    |  0.001856603655751142 |  PBS   |
| 229  |   154    |  0.024425575792134335 |  PBS   |
| 230  |   146    |  0.02445336274196005  |  PBS   |
| 232  |   163    |  0.028722463637135664 |  PBS   |
| 249  |   214    |  0.04458242686118868  |  PBS   |
| 272  |   200    |  0.07264822868348002  |  PBS   |
| 290  |   164    |  0.09247958645500391  |  PBS   |
| 293  |   133    |  0.09415280062602284  |  PBS   |
| 295  |   161    |  0.09739585276195349  |  PBS   |
| 310  |   142    |   0.1168145106422451  |  PBS   |
| 313  |   171    |  0.12425506528049875  |  PBS   |
| 319  |   153    |   0.1378629087472476  |  PBS   |
| 320  |   165    |  0.14199351950705744  |  PBS   |
| 338  |   167    |  0.17484486215802536  |  PBS   |
| 341  |   145    |  0.17828758867866198  |  PBS   |
| 348  |   144    |   0.202021563471099   |  PBS   |
| 364  |   168    |   0.2381878493077985  |  PBS   |
| 365  |   140    |   0.2536253823334644  |  PBS   |
| 366  |   192    |   0.2561280261859952  |  PBS   |
| 370  |   138    |  0.26938060554763366  |  PBS   |
| 373  |   143    |  0.27623647706699805  |  PBS   |
| 379  |   189    |   0.3028920654017974  |  PBS   |
| 382  |   137    |   0.3274478517457384  |  PBS   |
| 386  |   141    |   0.3584609387087432  |  PBS   |
| 392  |   139    |   0.3927493878355627  |  PBS   |
| 393  |   190    |   0.4042323418620694  |  PBS   |
| 395  |   148    |   0.4194543449497858  |  PBS   |
| 399  |   172    |   0.477036825657782   |  PBS   |
| 402  |   150    |   0.5210530336495326  |  PBS   |
| 420  |   188    |   0.667538954755235   |  PBS   |
| 424  |   182    |   0.7182751471178869  |  PBS   |
| 425  |   178    |   0.7193577990849672  |  PBS   |
| 428  |   203    |   0.7643276864073061  |  PBS   |
| 434  |   184    |   0.7892146392658709  |  PBS   |
| 437  |   195    |   0.8262716133678485  |  PBS   |
| 444  |   196    |   0.8653980386705635  |  PBS   |
| 448  |   209    |   0.9144744027526195  |  PBS   |
| 449  |   194    |   0.9214552186380857  |  PBS   |
| 452  |   197    |   0.9805153994111266  |  PBS   |
+------+----------+-----------------------+--------+
