# Supplementary material for: Short- and long-range interactions in the HIV-1 5′ UTR regulate genome dimerization and packaging
Source: Nat Struct Mol Biol. 2022 Mar 28;29(4):306–19. doi: 10.1038/s41594-022-00746-2 (PMC9010304; doi:10.1038/s41594-022-00746-2)
Supplement: Supplementary file 11 — Tables of Kdimer values. [file 41594_2022_746_MOESM11_ESM.zip › Kdimer tables/Kd_Table_Region_CU_1G_MB_Capped.txt]

+-------------------------------------------------+
|                   1G_MB_Capped                  |
+------+----------+----------------------+--------+
| Rank | Position |       log2(Kd)       | Domain |
+------+----------+----------------------+--------+
| 179  |   231    | -0.05416492270277464 |   CU   |
| 370  |   228    |  0.1726119051512936  |   CU   |
| 391  |   229    |  0.240862262520658   |   CU   |
| 447  |   230    |  0.619695758160168   |   CU   |
| 453  |   232    |  0.7119031857538857  |   CU   |
| 458  |   233    |  0.8162124946147639  |   CU   |
| 463  |   227    |  1.104113756948393   |   CU   |
+------+----------+----------------------+--------+
