# Supplementary material for: Short- and long-range interactions in the HIV-1 5′ UTR regulate genome dimerization and packaging
Source: Nat Struct Mol Biol. 2022 Mar 28;29(4):306–19. doi: 10.1038/s41594-022-00746-2 (PMC9010304; doi:10.1038/s41594-022-00746-2)
Supplement: Supplementary file 11 — Tables of Kdimer values. [file 41594_2022_746_MOESM11_ESM.zip › Kdimer tables/Kd_Table_Region_PBS_1G_DB_Uncapped.txt]

+---------------------------------------------------+
|                   1G_DB_Uncapped                  |
+------+----------+------------------------+--------+
| Rank | Position |        log2(Kd)        | Domain |
+------+----------+------------------------+--------+
|  5   |   212    |  -0.4862190570179862   |  PBS   |
|  7   |   206    |  -0.38989444039767635  |  PBS   |
|  19  |   181    |  -0.19568616770496597  |  PBS   |
|  23  |   211    |  -0.18386651979762264  |  PBS   |
|  24  |   202    |  -0.1750297488838701   |  PBS   |
|  25  |   207    |  -0.1690681933640486   |  PBS   |
|  42  |   187    |  -0.09853924447788268  |  PBS   |
|  49  |   160    |  -0.08586873029533629  |  PBS   |
|  50  |   216    |  -0.08094008695932232  |  PBS   |
|  65  |   151    |  -0.05230638105934304  |  PBS   |
|  67  |   152    |  -0.05133026202472332  |  PBS   |
|  79  |   208    |  -0.03704402220560552  |  PBS   |
|  80  |   142    |  -0.03663991913881589  |  PBS   |
|  81  |   158    |  -0.03577264776896307  |  PBS   |
|  83  |   153    |  -0.03278455028506149  |  PBS   |
|  85  |   179    | -0.030857184860148497  |  PBS   |
|  90  |   193    |  -0.02481692984140551  |  PBS   |
|  96  |   164    |  -0.0192915936049924   |  PBS   |
|  97  |   173    |  -0.01736096713456502  |  PBS   |
| 113  |   175    | -0.0024822218677941865 |  PBS   |
| 123  |   169    |  0.009655160865075181  |  PBS   |
| 129  |   215    |  0.016053189004790077  |  PBS   |
| 139  |   191    |  0.02287782219401561   |  PBS   |
| 145  |   186    |  0.024901236178465184  |  PBS   |
| 148  |   154    |  0.026716722622815794  |  PBS   |
| 149  |   214    |  0.027455657210153948  |  PBS   |
| 167  |   156    |  0.038596535953928875  |  PBS   |
| 174  |   146    |  0.044988081753884995  |  PBS   |
| 199  |   188    |  0.062199179373244526  |  PBS   |
| 200  |   199    |   0.0626774369824584   |  PBS   |
| 205  |   143    |   0.0639308415566455   |  PBS   |
| 206  |   201    |  0.06467953173548353   |  PBS   |
| 208  |   155    |  0.06532762272433501   |  PBS   |
| 227  |   170    |  0.07400817919686647   |  PBS   |
| 230  |   205    |  0.07522426741570958   |  PBS   |
| 233  |   144    |   0.0759300093119644   |  PBS   |
| 238  |   171    |  0.07830239177042729   |  PBS   |
| 256  |   168    |   0.0889574632948856   |  PBS   |
| 257  |   147    |   0.0894396201648438   |  PBS   |
| 263  |   174    |  0.09695773495078663   |  PBS   |
| 270  |   163    |  0.10405401353881198   |  PBS   |
| 272  |   192    |  0.10498524967269261   |  PBS   |
| 278  |   165    |  0.10840157708317326   |  PBS   |
| 282  |   161    |  0.10986798787106057   |  PBS   |
| 288  |   162    |  0.11338155964096815   |  PBS   |
| 305  |   190    |  0.12094069926306845   |  PBS   |
| 320  |   194    |  0.13379922273505745   |  PBS   |
| 326  |   145    |  0.13712598270482435   |  PBS   |
| 328  |   141    |  0.13880086609771783   |  PBS   |
| 331  |   189    |  0.14213937232902826   |  PBS   |
| 337  |   134    |  0.15028137985642473   |  PBS   |
| 338  |   166    |  0.15155182894695554   |  PBS   |
| 343  |   132    |  0.15692409476998503   |  PBS   |
| 347  |   182    |   0.1586496573666185   |  PBS   |
| 349  |   185    |   0.1612472105963936   |  PBS   |
| 354  |   204    |  0.17054467898237605   |  PBS   |
| 355  |   177    |  0.17227986385140776   |  PBS   |
| 358  |   200    |  0.18237865075807091   |  PBS   |
| 364  |   159    |   0.1879936327320838   |  PBS   |
| 366  |   180    |   0.1893731177526571   |  PBS   |
| 370  |   210    |  0.19187565377531385   |  PBS   |
| 372  |   133    |   0.1958800296718475   |  PBS   |
| 373  |   136    |  0.19631571932165473   |  PBS   |
| 378  |   157    |  0.20594532150270653   |  PBS   |
| 382  |   178    |  0.22119874362646816   |  PBS   |
| 384  |   198    |  0.22264329593778243   |  PBS   |
| 386  |   139    |  0.22576788636217018   |  PBS   |
| 389  |   183    |  0.23254235087032285   |  PBS   |
| 390  |   135    |   0.2358654581942328   |  PBS   |
| 392  |   148    |  0.24179182410441438   |  PBS   |
| 397  |   137    |   0.2561307430091305   |  PBS   |
| 398  |   150    |  0.25777875140913986   |  PBS   |
| 401  |   140    |  0.26937316636622904   |  PBS   |
| 403  |   176    |   0.2717626363159979   |  PBS   |
| 405  |   172    |  0.28107777829682673   |  PBS   |
| 408  |   197    |  0.28708610530922357   |  PBS   |
| 416  |   138    |   0.305512519090194    |  PBS   |
| 419  |   195    |  0.31407862582701096   |  PBS   |
| 422  |   149    |   0.3260203887480801   |  PBS   |
| 426  |   167    |   0.3603080696231282   |  PBS   |
| 428  |   184    |  0.36927382109437457   |  PBS   |
| 430  |   213    |  0.39420571138506993   |  PBS   |
| 431  |   196    |   0.394504394814125    |  PBS   |
| 441  |   203    |   0.4522231987749811   |  PBS   |
| 461  |   209    |   0.8365593166735772   |  PBS   |
+------+----------+------------------------+--------+
