# Supplementary material for: Short- and long-range interactions in the HIV-1 5′ UTR regulate genome dimerization and packaging
Source: Nat Struct Mol Biol. 2022 Mar 28;29(4):306–19. doi: 10.1038/s41594-022-00746-2 (PMC9010304; doi:10.1038/s41594-022-00746-2)
Supplement: Supplementary file 11 — Tables of Kdimer values. [file 41594_2022_746_MOESM11_ESM.zip › Kdimer tables/Kd_Table_Comparison_AUG.txt]

+-------------------------------------------------------------------------------------------------------------------------------------------------------------------------------------------------------------------+
|                                                                                                     Comparison                                                                                                    |
+----------+--------+----------------+--------------+----------------+--------------+----------------+--------------+----------------+--------------+----------------+--------------+----------------+--------------+
| Position | Domain | 1G_MB_Uncapped | 1G_MB_Capped | 2G_MB_Uncapped | 2G_MB_Capped | 3G_MB_Uncapped | 3G_MB_Capped | 1G_DB_Uncapped | 1G_DB_Capped | 2G_DB_Uncapped | 2G_DB_Capped | 3G_DB_Uncapped | 3G_DB_Capped |
+----------+--------+----------------+--------------+----------------+--------------+----------------+--------------+----------------+--------------+----------------+--------------+----------------+--------------+
|   333    |  AUG   |     -0.37      |    -0.30     |     -0.20      |    -0.24     |     -0.28      |    -0.19     |     -0.04      |     0.03     |      0.06      |     0.14     |     -0.08      |    -0.02     |
|   334    |  AUG   |      0.35      |     0.23     |      0.49      |     0.39     |      0.64      |     0.77     |      0.14      |     0.11     |      0.08      |    -0.01     |      0.23      |     0.02     |
|   335    |  AUG   |      0.25      |     0.43     |      0.43      |     0.31     |      1.11      |     0.85     |      0.13      |     0.20     |     -0.06      |    -0.09     |     -0.04      |     0.06     |
|   336    |  AUG   |      0.49      |     0.53     |      0.51      |     0.38     |      0.79      |     0.64     |      0.08      |     0.05     |     -0.09      |    -0.08     |     -0.00      |     0.14     |
|   337    |  AUG   |     -0.28      |    -0.15     |     -0.01      |     0.10     |      0.97      |     0.06     |      0.12      |     0.20     |      0.09      |     0.05     |      0.22      |     0.11     |
|   338    |  AUG   |      0.30      |     0.03     |      0.34      |     0.06     |      1.00      |     0.66     |      0.16      |     0.05     |     -0.15      |     0.03     |      0.21      |     0.04     |
|   339    |  AUG   |      0.69      |     0.56     |      0.58      |     0.51     |      1.01      |     0.95     |      0.29      |     0.19     |      0.13      |     0.08     |      0.17      |     0.14     |
|   340    |  AUG   |      0.06      |    -0.24     |      0.29      |     0.21     |      0.81      |     0.87     |      0.05      |    -0.03     |     -0.09      |    -0.15     |      0.04      |     0.15     |
|   341    |  AUG   |      0.04      |     0.05     |      0.35      |     0.23     |      0.90      |     0.65     |      0.03      |     0.10     |      0.08      |    -0.05     |      0.18      |     0.17     |
|   342    |  AUG   |     -0.12      |    -0.09     |      0.16      |    -0.06     |      0.25      |     0.44     |      0.28      |     0.21     |      0.10      |     0.01     |      0.30      |     0.17     |
|   343    |  AUG   |     -0.16      |    -0.11     |      0.29      |     0.17     |      0.62      |     0.59     |      0.10      |     0.03     |      0.24      |    -0.09     |      0.06      |     0.13     |
|   344    |  AUG   |     -0.43      |    -0.61     |     -0.18      |    -0.38     |     -0.23      |    -0.33     |      0.07      |    -0.03     |     -0.15      |    -0.15     |      0.02      |    -0.01     |
+----------+--------+----------------+--------------+----------------+--------------+----------------+--------------+----------------+--------------+----------------+--------------+----------------+--------------+
