# Supplementary material for: Short- and long-range interactions in the HIV-1 5′ UTR regulate genome dimerization and packaging
Source: Nat Struct Mol Biol. 2022 Mar 28;29(4):306–19. doi: 10.1038/s41594-022-00746-2 (PMC9010304; doi:10.1038/s41594-022-00746-2)
Supplement: Supplementary file 11 — Tables of Kdimer values. [file 41594_2022_746_MOESM11_ESM.zip › Kdimer tables/Kd_Table_Region_SL3_3G_MB_Capped.txt]

+--------------------------------------------------+
|                   3G_MB_Capped                   |
+------+----------+-----------------------+--------+
| Rank | Position |        log2(Kd)       | Domain |
+------+----------+-----------------------+--------+
|  54  |   314    |  -0.3081791140437981  |  SL3   |
|  75  |   320    |   -0.211445101699341  |  SL3   |
| 107  |   318    |  -0.13868260495036352 |  SL3   |
| 166  |   323    | -0.037520970601867897 |  SL3   |
| 336  |   312    |   0.1713129525694761  |  SL3   |
| 344  |   317    |   0.1952945275885272  |  SL3   |
| 351  |   319    |  0.20687192240126756  |  SL3   |
| 414  |   315    |   0.6158138052703951  |  SL3   |
| 416  |   316    |   0.627067323858918   |  SL3   |
| 422  |   322    |   0.7021339606247876  |  SL3   |
| 433  |   324    |   0.7867571653360855  |  SL3   |
| 446  |   325    |   0.8890246232039546  |  SL3   |
| 458  |   321    |   1.1520970176974425  |  SL3   |
| 459  |   313    |   1.1563603821026542  |  SL3   |
+------+----------+-----------------------+--------+
