# Supplementary material for: Short- and long-range interactions in the HIV-1 5′ UTR regulate genome dimerization and packaging
Source: Nat Struct Mol Biol. 2022 Mar 28;29(4):306–19. doi: 10.1038/s41594-022-00746-2 (PMC9010304; doi:10.1038/s41594-022-00746-2)
Supplement: Supplementary file 11 — Tables of Kdimer values. [file 41594_2022_746_MOESM11_ESM.zip › Kdimer tables/Kd_Table_Region_PAS_1G_DB_Capped.txt]

+-------------------------------------------------+
|                   1G_DB_Capped                  |
+------+----------+----------------------+--------+
| Rank | Position |       log2(Kd)       | Domain |
+------+----------+----------------------+--------+
|  28  |   125    | -0.37138708887399285 |  PAS   |
|  30  |   127    | -0.34931431085789955 |  PAS   |
| 155  |   128    | -0.03547442819573967 |  PAS   |
| 205  |   129    | 0.00990508347381383  |  PAS   |
| 352  |   131    | 0.13320934074689816  |  PAS   |
| 359  |   130    | 0.14513551889630263  |  PAS   |
| 424  |   126    |  0.2792615366071012  |  PAS   |
+------+----------+----------------------+--------+
