# Supplementary material for: Short- and long-range interactions in the HIV-1 5′ UTR regulate genome dimerization and packaging
Source: Nat Struct Mol Biol. 2022 Mar 28;29(4):306–19. doi: 10.1038/s41594-022-00746-2 (PMC9010304; doi:10.1038/s41594-022-00746-2)
Supplement: Supplementary file 11 — Tables of Kdimer values. [file 41594_2022_746_MOESM11_ESM.zip › Kdimer tables/Kd_Table_Region_antiPAS_1G_DB_Capped.txt]

+--------------------------------------------------+
|                   1G_DB_Capped                   |
+------+----------+----------------------+---------+
| Rank | Position |       log2(Kd)       |  Domain |
+------+----------+----------------------+---------+
|  1   |   217    | -1.0194210878625514  | antiPAS |
|  6   |   218    | -0.6619173340368784  | antiPAS |
|  28  |   125    | -0.37138708887399285 |   PAS   |
|  30  |   127    | -0.34931431085789955 |   PAS   |
|  40  |   221    | -0.2912736993434722  | antiPAS |
|  99  |   222    | -0.1251809353688802  | antiPAS |
| 155  |   128    | -0.03547442819573967 |   PAS   |
| 205  |   129    | 0.00990508347381383  |   PAS   |
| 224  |   223    | 0.023856078999156278 | antiPAS |
| 295  |   220    | 0.08021243626090256  | antiPAS |
| 352  |   131    | 0.13320934074689816  |   PAS   |
| 359  |   130    | 0.14513551889630263  |   PAS   |
| 406  |   219    | 0.21813843121519144  | antiPAS |
| 424  |   126    |  0.2792615366071012  |   PAS   |
+------+----------+----------------------+---------+
