# Supplementary material for: Short- and long-range interactions in the HIV-1 5′ UTR regulate genome dimerization and packaging
Source: Nat Struct Mol Biol. 2022 Mar 28;29(4):306–19. doi: 10.1038/s41594-022-00746-2 (PMC9010304; doi:10.1038/s41594-022-00746-2)
Supplement: Supplementary file 11 — Tables of Kdimer values. [file 41594_2022_746_MOESM11_ESM.zip › Kdimer tables/Kd_Table_Region_PAS_1G_DB_Uncapped.txt]

+------------------------------------------------+
|                 1G_DB_Uncapped                 |
+------+----------+---------------------+--------+
| Rank | Position |       log2(Kd)      | Domain |
+------+----------+---------------------+--------+
| 255  |   131    | 0.08712879525576764 |  PAS   |
| 365  |   126    |  0.1890477912555836 |  PAS   |
| 376  |   125    | 0.20263965980481632 |  PAS   |
| 391  |   130    |  0.2413521351989204 |  PAS   |
| 421  |   127    |  0.315851797709704  |  PAS   |
| 437  |   128    | 0.43675093092971135 |  PAS   |
| 442  |   129    | 0.46101460081095935 |  PAS   |
+------+----------+---------------------+--------+
