# Supplementary material for: Short- and long-range interactions in the HIV-1 5′ UTR regulate genome dimerization and packaging
Source: Nat Struct Mol Biol. 2022 Mar 28;29(4):306–19. doi: 10.1038/s41594-022-00746-2 (PMC9010304; doi:10.1038/s41594-022-00746-2)
Supplement: Supplementary file 11 — Tables of Kdimer values. [file 41594_2022_746_MOESM11_ESM.zip › Kdimer tables/Kd_Table_Region_U5_2G_DB_Capped.txt]

+-------------------------------------------------+
|                   2G_DB_Capped                  |
+------+----------+----------------------+--------+
| Rank | Position |       log2(Kd)       | Domain |
+------+----------+----------------------+--------+
|  20  |   108    | -0.34868441456707927 |   U5   |
|  39  |   105    | -0.2444316820773464  |   U5   |
|  40  |   106    | -0.24408256910015644 |   U5   |
| 106  |   111    | -0.08506630165274588 |   U5   |
| 200  |   112    | 0.009291151889367981 |   U5   |
| 308  |   109    | 0.08560266037739737  |   U5   |
| 326  |   110    | 0.10045253829594315  |   U5   |
| 354  |   107    | 0.13531034412037582  |   U5   |
+------+----------+----------------------+--------+
