# Supplementary material for: Short- and long-range interactions in the HIV-1 5′ UTR regulate genome dimerization and packaging
Source: Nat Struct Mol Biol. 2022 Mar 28;29(4):306–19. doi: 10.1038/s41594-022-00746-2 (PMC9010304; doi:10.1038/s41594-022-00746-2)
Supplement: Supplementary file 11 — Tables of Kdimer values. [file 41594_2022_746_MOESM11_ESM.zip › Kdimer tables/Kd_Table_Region_PolyA_2G_DB_Capped.txt]

+--------------------------------------------------+
|                   2G_DB_Capped                   |
+------+----------+-----------------------+--------+
| Rank | Position |        log2(Kd)       | Domain |
+------+----------+-----------------------+--------+
|  15  |    85    |  -0.39565282438995425 | PolyA  |
|  19  |    84    |  -0.35356043659187947 | PolyA  |
|  58  |    66    |  -0.16332850511912111 | PolyA  |
|  61  |    80    |  -0.1544326783914223  | PolyA  |
|  64  |   104    |  -0.14799388237137687 | PolyA  |
|  85  |    83    |  -0.11046055767695723 | PolyA  |
|  90  |    96    |  -0.10431036853135757 | PolyA  |
| 102  |   102    |  -0.08784867953474958 | PolyA  |
| 104  |    94    |  -0.08545008361855638 | PolyA  |
| 109  |    90    |  -0.07774323679544044 | PolyA  |
| 110  |    99    |  -0.07719968760125483 | PolyA  |
| 114  |   103    |  -0.07336453917199676 | PolyA  |
| 126  |    74    |  -0.0564120506726116  | PolyA  |
| 149  |    77    | -0.032995494302968206 | PolyA  |
| 157  |    72    | -0.025506518118367703 | PolyA  |
| 181  |    69    |  -0.00657130276445518 | PolyA  |
| 197  |    76    |  0.007471940506485678 | PolyA  |
| 201  |    97    |  0.010731795134465765 | PolyA  |
| 204  |    73    |  0.011960933134844332 | PolyA  |
| 214  |    86    |   0.0205045795444135  | PolyA  |
| 216  |    91    |  0.023147601493611995 | PolyA  |
| 220  |    75    |  0.025184720485163414 | PolyA  |
| 224  |    81    |  0.028837936603277128 | PolyA  |
| 240  |    89    |  0.03592191230000454  | PolyA  |
| 245  |   100    |  0.03922025733195583  | PolyA  |
| 264  |    82    |  0.04859054630545031  | PolyA  |
| 273  |    87    |  0.05782391941477685  | PolyA  |
| 289  |    79    |  0.06999506378651182  | PolyA  |
| 301  |    65    |  0.08038493614604456  | PolyA  |
| 310  |    93    |  0.08612485967787391  | PolyA  |
| 311  |    78    |  0.08644983121709189  | PolyA  |
| 350  |    95    |  0.13060600750046814  | PolyA  |
| 356  |    88    |  0.14187330350765673  | PolyA  |
| 382  |    67    |   0.1850480070097542  | PolyA  |
| 385  |    58    |   0.1900264328907178  | PolyA  |
| 386  |    59    |  0.19048064698408668  | PolyA  |
| 392  |    98    |   0.2078176652851743  | PolyA  |
| 396  |    71    |  0.22011736893911768  | PolyA  |
| 403  |    64    |  0.23830134708724277  | PolyA  |
| 404  |    70    |  0.24109612596352312  | PolyA  |
| 406  |    61    |   0.2462521139040084  | PolyA  |
| 421  |    62    |  0.29880866059860006  | PolyA  |
| 422  |    68    |  0.30321980638101964  | PolyA  |
| 428  |    63    |  0.36390489276013466  | PolyA  |
| 441  |   101    |  0.42893813491384225  | PolyA  |
| 446  |    60    |   0.4998909548332731  | PolyA  |
| 457  |    92    |   0.7070235130675494  | PolyA  |
+------+----------+-----------------------+--------+
