# Supplementary material for: Short- and long-range interactions in the HIV-1 5′ UTR regulate genome dimerization and packaging
Source: Nat Struct Mol Biol. 2022 Mar 28;29(4):306–19. doi: 10.1038/s41594-022-00746-2 (PMC9010304; doi:10.1038/s41594-022-00746-2)
Supplement: Supplementary file 11 — Tables of Kdimer values. [file 41594_2022_746_MOESM11_ESM.zip › Kdimer tables/Kd_Table_Region_CU_1G_DB_Capped.txt]

+------------------------------------------------+
|                  1G_DB_Capped                  |
+------+----------+---------------------+--------+
| Rank | Position |       log2(Kd)      | Domain |
+------+----------+---------------------+--------+
|  70  |   231    | -0.1858963230345425 |   CU   |
| 274  |   228    | 0.06206362844426797 |   CU   |
| 384  |   232    |  0.1838436869339081 |   CU   |
| 433  |   229    |  0.3627566183730892 |   CU   |
| 442  |   230    |  0.4499483526913659 |   CU   |
| 456  |   233    |  0.7771316304508392 |   CU   |
| 469  |   227    |  1.1356097297045913 |   CU   |
+------+----------+---------------------+--------+
