# Supplementary material for: Short- and long-range interactions in the HIV-1 5′ UTR regulate genome dimerization and packaging
Source: Nat Struct Mol Biol. 2022 Mar 28;29(4):306–19. doi: 10.1038/s41594-022-00746-2 (PMC9010304; doi:10.1038/s41594-022-00746-2)
Supplement: Supplementary file 11 — Tables of Kdimer values. [file 41594_2022_746_MOESM11_ESM.zip › Kdimer tables/Kd_Table_Region_PBS_3G_DB_Capped.txt]

+--------------------------------------------------+
|                   3G_DB_Capped                   |
+------+----------+-----------------------+--------+
| Rank | Position |        log2(Kd)       | Domain |
+------+----------+-----------------------+--------+
|  1   |   206    |   -1.070574634197547  |  PBS   |
|  3   |   212    |   -0.982955524480696  |  PBS   |
|  9   |   207    |   -0.674484808506222  |  PBS   |
|  16  |   211    |  -0.5519037752805618  |  PBS   |
|  19  |   216    |  -0.4941474433189067  |  PBS   |
|  23  |   174    |  -0.47039609979582275 |  PBS   |
|  25  |   215    |  -0.4615055800436254  |  PBS   |
|  29  |   158    |  -0.43565896685883304 |  PBS   |
|  34  |   179    |  -0.37200428303254596 |  PBS   |
|  41  |   213    |  -0.30781808877414557 |  PBS   |
|  44  |   160    |  -0.2984171950776128  |  PBS   |
|  52  |   199    |  -0.2725414511201364  |  PBS   |
|  58  |   186    |  -0.25114609300157215 |  PBS   |
|  59  |   181    |  -0.2508508167795232  |  PBS   |
|  60  |   173    |  -0.24759004483487357 |  PBS   |
|  62  |   141    |  -0.24313194469105023 |  PBS   |
|  70  |   140    |  -0.21686158725511917 |  PBS   |
|  71  |   134    |  -0.21654788993723173 |  PBS   |
|  74  |   202    |  -0.21367889938511275 |  PBS   |
|  75  |   175    |  -0.2135581160300809  |  PBS   |
|  78  |   139    |  -0.19193967296203066 |  PBS   |
|  81  |   193    |  -0.1868090750014685  |  PBS   |
|  94  |   135    |  -0.14742417636720556 |  PBS   |
|  95  |   159    |  -0.14137267328942535 |  PBS   |
|  99  |   176    |  -0.12433108415881168 |  PBS   |
| 104  |   183    |  -0.11804430613240367 |  PBS   |
| 105  |   166    |  -0.11450638453412845 |  PBS   |
| 106  |   180    |  -0.11392782642063591 |  PBS   |
| 113  |   146    |  -0.10123584745626887 |  PBS   |
| 114  |   164    |  -0.10118081685521027 |  PBS   |
| 120  |   136    |  -0.09224775964588396 |  PBS   |
| 122  |   156    |  -0.09153983232328645 |  PBS   |
| 125  |   148    |  -0.08945032387388492 |  PBS   |
| 128  |   185    |  -0.08791076671746863 |  PBS   |
| 138  |   177    |  -0.07975961972845406 |  PBS   |
| 149  |   150    |  -0.06469302852507948 |  PBS   |
| 150  |   155    |  -0.06257051161760518 |  PBS   |
| 154  |   137    |  -0.0528851581931258  |  PBS   |
| 160  |   133    | -0.046529439316568624 |  PBS   |
| 176  |   172    |  -0.03173647841336851 |  PBS   |
| 180  |   191    | -0.026108775723938774 |  PBS   |
| 184  |   194    | -0.024653100120561863 |  PBS   |
| 188  |   167    |  -0.02268398315820749 |  PBS   |
| 193  |   210    | -0.017978466459217236 |  PBS   |
| 207  |   151    | -0.006186556472665806 |  PBS   |
| 211  |   189    | -0.004583478506981842 |  PBS   |
| 216  |   153    | -0.002035357718428335 |  PBS   |
| 223  |   187    | 0.0017212412286179265 |  PBS   |
| 255  |   192    |  0.02597737961034541  |  PBS   |
| 263  |   162    |  0.03265253219138015  |  PBS   |
| 269  |   143    |  0.041074702861725335 |  PBS   |
| 275  |   163    |  0.04603735608752134  |  PBS   |
| 277  |   138    |  0.04644609462477087  |  PBS   |
| 284  |   169    |  0.049982291556026015 |  PBS   |
| 287  |   147    |  0.052529754051091324 |  PBS   |
| 306  |   168    |  0.06212322922419751  |  PBS   |
| 308  |   152    |   0.0632014469059336  |  PBS   |
| 312  |   171    |  0.06602343720699051  |  PBS   |
| 317  |   161    |  0.06892767968091452  |  PBS   |
| 320  |   142    |  0.07197421588885733  |  PBS   |
| 322  |   184    |  0.07465799090051004  |  PBS   |
| 326  |   132    |   0.0765949985691132  |  PBS   |
| 332  |   165    |  0.08072592883161467  |  PBS   |
| 337  |   157    |  0.08583816299341333  |  PBS   |
| 339  |   145    |  0.08768207553993791  |  PBS   |
| 341  |   170    |  0.09095041016432179  |  PBS   |
| 346  |   154    |  0.09355955554643697  |  PBS   |
| 350  |   201    |  0.09680998315570298  |  PBS   |
| 355  |   208    |  0.10252773203937084  |  PBS   |
| 357  |   200    |  0.10480930121050945  |  PBS   |
| 358  |   214    |  0.10574747575635311  |  PBS   |
| 381  |   144    |   0.1417564212327152  |  PBS   |
| 411  |   205    |  0.21158071767634928  |  PBS   |
| 412  |   178    |  0.21492092160187456  |  PBS   |
| 417  |   190    |  0.23072564596895806  |  PBS   |
| 420  |   204    |  0.24747085158313964  |  PBS   |
| 421  |   197    |   0.2564028741486058  |  PBS   |
| 422  |   198    |   0.2603782804193125  |  PBS   |
| 428  |   182    |   0.2907320048496698  |  PBS   |
| 429  |   188    |   0.2907768325651827  |  PBS   |
| 431  |   196    |  0.29439332311949706  |  PBS   |
| 436  |   195    |   0.3558235008794675  |  PBS   |
| 449  |   203    |   0.513159192342965   |  PBS   |
| 464  |   149    |   0.879974488289715   |  PBS   |
| 465  |   209    |   1.037452278346479   |  PBS   |
+------+----------+-----------------------+--------+
