# Supplementary material for: Short- and long-range interactions in the HIV-1 5′ UTR regulate genome dimerization and packaging
Source: Nat Struct Mol Biol. 2022 Mar 28;29(4):306–19. doi: 10.1038/s41594-022-00746-2 (PMC9010304; doi:10.1038/s41594-022-00746-2)
Supplement: Supplementary file 11 — Tables of Kdimer values. [file 41594_2022_746_MOESM11_ESM.zip › Kdimer tables/Kd_Table_Region_CU_3G_DB_Uncapped.txt]

+------------------------------------------------+
|                 3G_DB_Uncapped                 |
+------+----------+---------------------+--------+
| Rank | Position |       log2(Kd)      | Domain |
+------+----------+---------------------+--------+
| 236  |   228    | 0.05730352608539912 |   CU   |
| 389  |   232    |  0.2094449689634101 |   CU   |
| 417  |   230    |  0.2952494825271621 |   CU   |
| 430  |   231    |  0.3710744762457177 |   CU   |
| 443  |   229    |  0.4592416850385528 |   CU   |
| 446  |   233    | 0.48987321334490586 |   CU   |
| 461  |   227    |  0.7034286756100598 |   CU   |
+------+----------+---------------------+--------+
