# Supplementary material for: Short- and long-range interactions in the HIV-1 5′ UTR regulate genome dimerization and packaging
Source: Nat Struct Mol Biol. 2022 Mar 28;29(4):306–19. doi: 10.1038/s41594-022-00746-2 (PMC9010304; doi:10.1038/s41594-022-00746-2)
Supplement: Supplementary file 11 — Tables of Kdimer values. [file 41594_2022_746_MOESM11_ESM.zip › Kdimer tables/Kd_Table_Region_PAS_1G_MB_Capped.txt]

+------------------------------------------------+
|                  1G_MB_Capped                  |
+------+----------+---------------------+--------+
| Rank | Position |       log2(Kd)      | Domain |
+------+----------+---------------------+--------+
| 383  |   131    |  0.2165645989216599 |  PAS   |
| 395  |   126    | 0.29787205716828447 |  PAS   |
| 398  |   130    |  0.3048202810117246 |  PAS   |
| 415  |   125    | 0.36896648720348285 |  PAS   |
| 416  |   128    | 0.36907773643129876 |  PAS   |
| 422  |   127    |  0.3993001937969729 |  PAS   |
| 441  |   129    |  0.5595195293253641 |  PAS   |
+------+----------+---------------------+--------+
