# Supplementary material for: Short- and long-range interactions in the HIV-1 5′ UTR regulate genome dimerization and packaging
Source: Nat Struct Mol Biol. 2022 Mar 28;29(4):306–19. doi: 10.1038/s41594-022-00746-2 (PMC9010304; doi:10.1038/s41594-022-00746-2)
Supplement: Supplementary file 11 — Tables of Kdimer values. [file 41594_2022_746_MOESM11_ESM.zip › Kdimer tables/Kd_Table_Region_SL3_3G_DB_Capped.txt]

+-------------------------------------------------+
|                   3G_DB_Capped                  |
+------+----------+----------------------+--------+
| Rank | Position |       log2(Kd)       | Domain |
+------+----------+----------------------+--------+
| 134  |   320    | -0.08335589754673117 |  SL3   |
| 272  |   317    | 0.042616863611092994 |  SL3   |
| 297  |   316    |  0.0567670115544218  |  SL3   |
| 336  |   319    | 0.08553351647193796  |  SL3   |
| 353  |   318    | 0.09958138577323054  |  SL3   |
| 398  |   315    | 0.17339792271913254  |  SL3   |
| 403  |   314    | 0.18279859226068781  |  SL3   |
| 416  |   322    | 0.22312070903040823  |  SL3   |
| 423  |   323    | 0.26139115018754056  |  SL3   |
| 432  |   312    | 0.31442774349826746  |  SL3   |
| 438  |   321    | 0.37128422428083857  |  SL3   |
| 445  |   325    |  0.4352665900530045  |  SL3   |
| 448  |   324    | 0.47738255407920194  |  SL3   |
| 458  |   313    |  0.685840703311543   |  SL3   |
+------+----------+----------------------+--------+
