# Supplementary material for: Short- and long-range interactions in the HIV-1 5′ UTR regulate genome dimerization and packaging
Source: Nat Struct Mol Biol. 2022 Mar 28;29(4):306–19. doi: 10.1038/s41594-022-00746-2 (PMC9010304; doi:10.1038/s41594-022-00746-2)
Supplement: Supplementary file 11 — Tables of Kdimer values. [file 41594_2022_746_MOESM11_ESM.zip › Kdimer tables/Kd_Table_Region_CU_2G_MB_Uncapped.txt]

+-------------------------------------------------+
|                  2G_MB_Uncapped                 |
+------+----------+----------------------+--------+
| Rank | Position |       log2(Kd)       | Domain |
+------+----------+----------------------+--------+
| 260  |   231    | 0.046852964667375395 |   CU   |
| 351  |   228    | 0.18500784250308872  |   CU   |
| 391  |   229    |  0.3161266951167082  |   CU   |
| 437  |   230    |  0.6159763511477496  |   CU   |
| 455  |   233    |  0.8549175707071837  |   CU   |
| 459  |   232    |  1.0361727303822958  |   CU   |
| 464  |   227    |  1.2489804055621454  |   CU   |
+------+----------+----------------------+--------+
