# Supplementary material for: Short- and long-range interactions in the HIV-1 5′ UTR regulate genome dimerization and packaging
Source: Nat Struct Mol Biol. 2022 Mar 28;29(4):306–19. doi: 10.1038/s41594-022-00746-2 (PMC9010304; doi:10.1038/s41594-022-00746-2)
Supplement: Supplementary file 11 — Tables of Kdimer values. [file 41594_2022_746_MOESM11_ESM.zip › Kdimer tables/Kd_Table_Region_AUG_1G_DB_Uncapped.txt]

+--------------------------------------------------+
|                  1G_DB_Uncapped                  |
+------+----------+-----------------------+--------+
| Rank | Position |        log2(Kd)       | Domain |
+------+----------+-----------------------+--------+
|  82  |   333    | -0.035647882883215395 |  AUG   |
| 153  |   341    |  0.029737293250963855 |  AUG   |
| 187  |   340    |  0.054792527815124385 |  AUG   |
| 207  |   344    |  0.06529816315051432  |  AUG   |
| 251  |   336    |   0.0848308936289444  |  AUG   |
| 271  |   343    |   0.1042048384372818  |  AUG   |
| 296  |   337    |  0.11682424044365695  |  AUG   |
| 313  |   335    |   0.1286338678809001  |  AUG   |
| 330  |   334    |   0.1411775296978692  |  AUG   |
| 348  |   338    |  0.16070170850974866  |  AUG   |
| 406  |   342    |   0.2812298947072515  |  AUG   |
| 411  |   339    |  0.29212704288856334  |  AUG   |
+------+----------+-----------------------+--------+
