# Supplementary material for: Short- and long-range interactions in the HIV-1 5′ UTR regulate genome dimerization and packaging
Source: Nat Struct Mol Biol. 2022 Mar 28;29(4):306–19. doi: 10.1038/s41594-022-00746-2 (PMC9010304; doi:10.1038/s41594-022-00746-2)
Supplement: Supplementary file 11 — Tables of Kdimer values. [file 41594_2022_746_MOESM11_ESM.zip › Kdimer tables/Kd_Table_Region_PBS_2G_DB_Capped.txt]

+--------------------------------------------------+
|                   2G_DB_Capped                   |
+------+----------+-----------------------+--------+
| Rank | Position |        log2(Kd)       | Domain |
+------+----------+-----------------------+--------+
|  4   |   206    |  -0.6172078558262978  |  PBS   |
|  6   |   212    |  -0.5617695303060133  |  PBS   |
|  13  |   174    |  -0.4108719666611146  |  PBS   |
|  16  |   158    |  -0.3880067285726901  |  PBS   |
|  17  |   159    |  -0.38071569518545456 |  PBS   |
|  21  |   213    |  -0.3486462220442304  |  PBS   |
|  28  |   216    |  -0.31287094324524656 |  PBS   |
|  32  |   207    |   -0.283258933897629  |  PBS   |
|  36  |   175    |  -0.2579223042220979  |  PBS   |
|  41  |   202    |   -0.237275108469934  |  PBS   |
|  44  |   179    |  -0.21963967915940769 |  PBS   |
|  53  |   199    |  -0.18694573593597244 |  PBS   |
|  56  |   186    |  -0.1742199562031366  |  PBS   |
|  57  |   181    |  -0.17362935115005598 |  PBS   |
|  69  |   160    |  -0.14167272408618914 |  PBS   |
|  71  |   173    |  -0.13551779011706167 |  PBS   |
|  72  |   211    |  -0.13441697927923238 |  PBS   |
|  75  |   134    |  -0.13159866267487128 |  PBS   |
|  78  |   191    |  -0.1288681596460198  |  PBS   |
|  84  |   177    |  -0.11304583025235265 |  PBS   |
|  86  |   215    |  -0.11000436433267978 |  PBS   |
|  88  |   132    |  -0.10870205977338464 |  PBS   |
|  92  |   166    |  -0.10150251323851188 |  PBS   |
| 101  |   208    |  -0.08906012073366393 |  PBS   |
| 116  |   141    |  -0.06754801762600676 |  PBS   |
| 141  |   139    | -0.042266192223815294 |  PBS   |
| 145  |   192    |  -0.03856888223897906 |  PBS   |
| 150  |   151    |  -0.03207120652353566 |  PBS   |
| 153  |   155    | -0.029351727180842294 |  PBS   |
| 158  |   146    |  -0.0245441853051851  |  PBS   |
| 161  |   187    | -0.021891067470850907 |  PBS   |
| 176  |   138    |  -0.0096423514465916  |  PBS   |
| 178  |   165    | -0.008302304386068727 |  PBS   |
| 187  |   164    | -0.000650170838812349 |  PBS   |
| 203  |   147    |  0.011943262849749088 |  PBS   |
| 206  |   162    |  0.014961092686819045 |  PBS   |
| 207  |   144    |  0.01587484162065803  |  PBS   |
| 210  |   156    |  0.018118365462003135 |  PBS   |
| 238  |   152    |  0.03526749892185603  |  PBS   |
| 246  |   171    |  0.04007190023590706  |  PBS   |
| 249  |   157    |  0.04092622262155013  |  PBS   |
| 251  |   185    |  0.042620055105863884 |  PBS   |
| 255  |   182    |   0.0443252670619844  |  PBS   |
| 263  |   170    |  0.04820771098074816  |  PBS   |
| 265  |   172    |  0.04948354747192547  |  PBS   |
| 269  |   133    |  0.055616589014402786 |  PBS   |
| 272  |   145    |  0.05713035387949983  |  PBS   |
| 275  |   168    |  0.058774610323146716 |  PBS   |
| 278  |   154    |  0.06202092494545104  |  PBS   |
| 285  |   142    |  0.06702190655755953  |  PBS   |
| 290  |   180    |  0.07008704474437022  |  PBS   |
| 291  |   183    |  0.07154821959984771  |  PBS   |
| 294  |   194    |   0.0749219095675919  |  PBS   |
| 303  |   167    |  0.08095097060541583  |  PBS   |
| 309  |   214    |   0.0856177720578997  |  PBS   |
| 321  |   153    |  0.09512199094656883  |  PBS   |
| 322  |   161    |  0.09535249995635202  |  PBS   |
| 324  |   189    |  0.09677777597042249  |  PBS   |
| 327  |   176    |  0.10068124534464133  |  PBS   |
| 331  |   210    |  0.10335407408079736  |  PBS   |
| 337  |   136    |  0.11240305308987247  |  PBS   |
| 339  |   169    |  0.11599181441313693  |  PBS   |
| 346  |   201    |  0.12854566645377893  |  PBS   |
| 347  |   148    |  0.12875482727190748  |  PBS   |
| 349  |   143    |   0.1302492930223385  |  PBS   |
| 351  |   188    |  0.13167729312335208  |  PBS   |
| 358  |   140    |  0.14362824995607687  |  PBS   |
| 360  |   163    |  0.14616476645671053  |  PBS   |
| 370  |   150    |  0.15473681011634724  |  PBS   |
| 373  |   190    |  0.15829506300507118  |  PBS   |
| 377  |   184    |   0.1692027267970614  |  PBS   |
| 380  |   137    |   0.1768099950811189  |  PBS   |
| 387  |   200    |  0.19368132725943957  |  PBS   |
| 389  |   135    |   0.1954790331931213  |  PBS   |
| 391  |   198    |   0.2004310008779927  |  PBS   |
| 398  |   178    |  0.22612923920233022  |  PBS   |
| 401  |   193    |  0.23071081229402218  |  PBS   |
| 408  |   204    |  0.25258387301437396  |  PBS   |
| 420  |   197    |   0.2960334314973245  |  PBS   |
| 435  |   205    |  0.39195026485999795  |  PBS   |
| 445  |   196    |   0.4964180842684217  |  PBS   |
| 448  |   203    |   0.5305537044505652  |  PBS   |
| 456  |   195    |   0.6338945519110142  |  PBS   |
| 462  |   149    |   0.9640813053220098  |  PBS   |
| 469  |   209    |   1.1738263695335271  |  PBS   |
+------+----------+-----------------------+--------+
