# Supplementary material for: Short- and long-range interactions in the HIV-1 5′ UTR regulate genome dimerization and packaging
Source: Nat Struct Mol Biol. 2022 Mar 28;29(4):306–19. doi: 10.1038/s41594-022-00746-2 (PMC9010304; doi:10.1038/s41594-022-00746-2)
Supplement: Supplementary file 11 — Tables of Kdimer values. [file 41594_2022_746_MOESM11_ESM.zip › Kdimer tables/Kd_Table_Region_SL2_1G_DB_Capped.txt]

+-------------------------------------------------+
|                   1G_DB_Capped                  |
+------+----------+----------------------+--------+
| Rank | Position |       log2(Kd)       | Domain |
+------+----------+----------------------+--------+
|  7   |   298    | -0.6420655560645361  |  SL2   |
|  19  |   294    | -0.4820255707420915  |  SL2   |
|  26  |   299    | -0.3763923398627502  |  SL2   |
|  35  |   287    | -0.3216882648787517  |  SL2   |
|  41  |   295    | -0.28619764764510774 |  SL2   |
|  51  |   288    | -0.2465400403021969  |  SL2   |
|  52  |   297    | -0.24590807206795937 |  SL2   |
|  58  |   293    | -0.22738181974873214 |  SL2   |
|  64  |   291    | -0.2047021369096024  |  SL2   |
|  93  |   283    | -0.1299896427327408  |  SL2   |
| 156  |   292    | -0.03499752255885017 |  SL2   |
| 434  |   284    |  0.3722372553948351  |  SL2   |
| 435  |   290    |  0.3789171394609603  |  SL2   |
| 441  |   286    | 0.44819379969260464  |  SL2   |
| 454  |   289    |  0.7245978116810842  |  SL2   |
| 460  |   296    |  0.8624892260400541  |  SL2   |
| 466  |   285    |  0.965025799998809   |  SL2   |
+------+----------+----------------------+--------+
