# Supplementary material for: Short- and long-range interactions in the HIV-1 5′ UTR regulate genome dimerization and packaging
Source: Nat Struct Mol Biol. 2022 Mar 28;29(4):306–19. doi: 10.1038/s41594-022-00746-2 (PMC9010304; doi:10.1038/s41594-022-00746-2)
Supplement: Supplementary file 11 — Tables of Kdimer values. [file 41594_2022_746_MOESM11_ESM.zip › Kdimer tables/Kd_Table_Region_PolyA_1G_MB_Uncapped.txt]

+--------------------------------------------------+
|                  1G_MB_Uncapped                  |
+------+----------+-----------------------+--------+
| Rank | Position |        log2(Kd)       | Domain |
+------+----------+-----------------------+--------+
|  55  |    90    |  -0.2892486265989973  | PolyA  |
|  65  |    83    |  -0.2524929108237698  | PolyA  |
|  66  |    84    |  -0.2512726795654884  | PolyA  |
|  89  |    85    |  -0.17645494221989647 | PolyA  |
|  99  |    88    |  -0.14152362030015175 | PolyA  |
| 109  |    93    |  -0.1253369806382338  | PolyA  |
| 113  |    66    |  -0.1168372382039414  | PolyA  |
| 154  |    82    |  -0.06347473589931897 | PolyA  |
| 175  |   104    |  -0.03400819491187755 | PolyA  |
| 187  |    91    | -0.022457467983540043 | PolyA  |
| 195  |    76    | -0.015309591979331351 | PolyA  |
| 198  |    78    | -0.014437256087348464 | PolyA  |
| 224  |    63    | 0.0027518760859076255 | PolyA  |
| 238  |    96    |  0.014453885672669689 | PolyA  |
| 239  |   102    |  0.01472511901252717  | PolyA  |
| 240  |    72    |  0.015180540580591553 | PolyA  |
| 254  |    67    |  0.028769815706826136 | PolyA  |
| 258  |    77    |  0.030976643896833436 | PolyA  |
| 263  |    71    |  0.03769219205962795  | PolyA  |
| 282  |    75    |  0.050497312761593194 | PolyA  |
| 284  |    74    |  0.052073676074408326 | PolyA  |
| 297  |    80    |   0.0653999230179218  | PolyA  |
| 307  |    70    |  0.08182422818028728  | PolyA  |
| 308  |    98    |   0.0837845263218255  | PolyA  |
| 316  |    99    |  0.09339386453675234  | PolyA  |
| 321  |    95    |  0.10202156929272654  | PolyA  |
| 324  |   100    |  0.10923066820737992  | PolyA  |
| 348  |    97    |  0.14649150799599925  | PolyA  |
| 350  |    64    |   0.1482334918426095  | PolyA  |
| 356  |    86    |  0.16288252032656764  | PolyA  |
| 362  |   103    |  0.17504417056155894  | PolyA  |
| 363  |    68    |  0.17569067375374253  | PolyA  |
| 364  |    73    |  0.17596962278790268  | PolyA  |
| 365  |    65    |   0.176574031849156   | PolyA  |
| 367  |    81    |  0.19130014538575646  | PolyA  |
| 371  |    69    |   0.1986696344028121  | PolyA  |
| 383  |    60    |  0.24354817403517137  | PolyA  |
| 388  |    59    |  0.25589445691138973  | PolyA  |
| 396  |    79    |  0.29635600077435187  | PolyA  |
| 402  |    61    |   0.3241466871365985  | PolyA  |
| 405  |    58    |   0.3499564049489884  | PolyA  |
| 415  |    87    |  0.39205890658935816  | PolyA  |
| 417  |    94    |  0.40642592019874857  | PolyA  |
| 418  |    92    |   0.4099206138908733  | PolyA  |
| 419  |    89    |  0.41891921989715564  | PolyA  |
| 428  |    62    |  0.47775206914686336  | PolyA  |
| 443  |   101    |   0.6207009239897627  | PolyA  |
+------+----------+-----------------------+--------+
