# Supplementary material for: Short- and long-range interactions in the HIV-1 5′ UTR regulate genome dimerization and packaging
Source: Nat Struct Mol Biol. 2022 Mar 28;29(4):306–19. doi: 10.1038/s41594-022-00746-2 (PMC9010304; doi:10.1038/s41594-022-00746-2)
Supplement: Supplementary file 11 — Tables of Kdimer values. [file 41594_2022_746_MOESM11_ESM.zip › Kdimer tables/Kd_Table_Region_U5_3G_DB_Uncapped.txt]

+--------------------------------------------------+
|                  3G_DB_Uncapped                  |
+------+----------+-----------------------+--------+
| Rank | Position |        log2(Kd)       | Domain |
+------+----------+-----------------------+--------+
|  29  |   109    |  -0.2065823985988346  |   U5   |
|  36  |   106    |   -0.179183746933118  |   U5   |
|  64  |   111    |  -0.09660877614016473 |   U5   |
| 132  |   108    | -0.019290635261251198 |   U5   |
| 161  |   105    |  0.00482897355719427  |   U5   |
| 189  |   107    |  0.022690778627971954 |   U5   |
| 196  |   112    |  0.030077425347465717 |   U5   |
| 445  |   110    |   0.4866786503781719  |   U5   |
+------+----------+-----------------------+--------+
