# Supplementary material for: Short- and long-range interactions in the HIV-1 5′ UTR regulate genome dimerization and packaging
Source: Nat Struct Mol Biol. 2022 Mar 28;29(4):306–19. doi: 10.1038/s41594-022-00746-2 (PMC9010304; doi:10.1038/s41594-022-00746-2)
Supplement: Supplementary file 11 — Tables of Kdimer values. [file 41594_2022_746_MOESM11_ESM.zip › Kdimer tables/Kd_Table_Region_PolyA_3G_DB_Capped.txt]

+--------------------------------------------------+
|                   3G_DB_Capped                   |
+------+----------+-----------------------+--------+
| Rank | Position |        log2(Kd)       | Domain |
+------+----------+-----------------------+--------+
|  10  |    85    |  -0.6573539904503657  | PolyA  |
|  20  |   102    |  -0.49181596114972426 | PolyA  |
|  24  |    84    |  -0.46940822504653007 | PolyA  |
|  43  |    99    |  -0.30289046592116553 | PolyA  |
|  49  |   103    |  -0.28953882479154425 | PolyA  |
|  56  |    90    |  -0.25779229446231416 | PolyA  |
|  63  |    69    |  -0.23277679042321997 | PolyA  |
|  65  |   104    |  -0.2228427468997632  | PolyA  |
|  68  |    80    |  -0.21790048892135752 | PolyA  |
|  76  |    91    |  -0.2111584757126554  | PolyA  |
|  84  |    72    |  -0.18281737658649785 | PolyA  |
|  85  |    98    |  -0.1783670167222906  | PolyA  |
|  87  |    94    |  -0.16438496884585044 | PolyA  |
|  88  |    66    |  -0.1618302680050325  | PolyA  |
|  98  |    87    |  -0.12669979158715358 | PolyA  |
| 108  |    83    |  -0.10671328373417427 | PolyA  |
| 112  |    71    |  -0.1012679243192317  | PolyA  |
| 129  |    86    |  -0.08771577215795193 | PolyA  |
| 132  |    77    |  -0.08557113394970182 | PolyA  |
| 144  |    95    |  -0.06949956018896015 | PolyA  |
| 148  |    82    |  -0.06590893058700652 | PolyA  |
| 151  |    79    |  -0.06139509239116671 | PolyA  |
| 153  |    93    | -0.054826325817007214 | PolyA  |
| 172  |    70    |  -0.03409642315689924 | PolyA  |
| 173  |    75    | -0.032885634392872745 | PolyA  |
| 201  |    88    |  -0.0106414698145455  | PolyA  |
| 209  |    62    | -0.005549783116984929 | PolyA  |
| 220  |    96    | -0.000437573433389372 | PolyA  |
| 221  |    67    | 7.115816810623074e-05 | PolyA  |
| 230  |    89    |  0.005198324048555557 | PolyA  |
| 242  |    97    |  0.017290658161400838 | PolyA  |
| 248  |    63    |  0.022397334262104582 | PolyA  |
| 249  |    74    |  0.022428192947053612 | PolyA  |
| 264  |    73    |  0.032858423850449486 | PolyA  |
| 280  |    59    |  0.04779050403972701  | PolyA  |
| 290  |    78    |  0.052727728822350634 | PolyA  |
| 291  |    81    |  0.05310546207150617  | PolyA  |
| 305  |   100    |  0.06201204978900573  | PolyA  |
| 324  |    58    |  0.07590016866770889  | PolyA  |
| 328  |    76    |  0.07752799057133526  | PolyA  |
| 338  |    64    |  0.08724778015398914  | PolyA  |
| 367  |    68    |  0.11820742952495943  | PolyA  |
| 395  |    61    |  0.16401220683921114  | PolyA  |
| 404  |    60    |  0.18296314285147317  | PolyA  |
| 427  |    65    |  0.27678443271329933  | PolyA  |
| 447  |    92    |   0.4552351158446766  | PolyA  |
| 453  |   101    |   0.5677743054657876  | PolyA  |
+------+----------+-----------------------+--------+
