# Supplementary material for: Short- and long-range interactions in the HIV-1 5′ UTR regulate genome dimerization and packaging
Source: Nat Struct Mol Biol. 2022 Mar 28;29(4):306–19. doi: 10.1038/s41594-022-00746-2 (PMC9010304; doi:10.1038/s41594-022-00746-2)
Supplement: Supplementary file 11 — Tables of Kdimer values. [file 41594_2022_746_MOESM11_ESM.zip › Kdimer tables/Kd_Table_Region_U5_3G_DB_Capped.txt]

+-------------------------------------------------+
|                   3G_DB_Capped                  |
+------+----------+----------------------+--------+
| Rank | Position |       log2(Kd)       | Domain |
+------+----------+----------------------+--------+
|  30  |   106    | -0.40897911779966917 |   U5   |
|  40  |   108    | -0.30943089358766085 |   U5   |
|  48  |   111    | -0.29114782444869636 |   U5   |
|  51  |   105    | -0.28167743962385194 |   U5   |
| 254  |   110    | 0.024629294855020592 |   U5   |
| 344  |   112    | 0.09277335481854578  |   U5   |
| 354  |   109    |  0.1014378021218739  |   U5   |
| 434  |   107    | 0.32217205245768077  |   U5   |
+------+----------+----------------------+--------+
