# Supplementary material for: Short- and long-range interactions in the HIV-1 5′ UTR regulate genome dimerization and packaging
Source: Nat Struct Mol Biol. 2022 Mar 28;29(4):306–19. doi: 10.1038/s41594-022-00746-2 (PMC9010304; doi:10.1038/s41594-022-00746-2)
Supplement: Supplementary file 11 — Tables of Kdimer values. [file 41594_2022_746_MOESM11_ESM.zip › Kdimer tables/Kd_Table_Region_PBS_2G_MB_Capped.txt]

+---------------------------------------------------+
|                    2G_MB_Capped                   |
+------+----------+------------------------+--------+
| Rank | Position |        log2(Kd)        | Domain |
+------+----------+------------------------+--------+
|  6   |   212    |   -0.823738243031848   |  PBS   |
|  8   |   206    |  -0.7878434432806073   |  PBS   |
|  14  |   181    |  -0.6206771228788116   |  PBS   |
|  15  |   216    |  -0.6198406559819868   |  PBS   |
|  20  |   207    |  -0.5589568554286849   |  PBS   |
|  24  |   174    |  -0.5355535837562707   |  PBS   |
|  25  |   179    |  -0.4959776649008236   |  PBS   |
|  26  |   211    |  -0.4856195147445392   |  PBS   |
|  27  |   186    |   -0.479936535135529   |  PBS   |
|  28  |   177    |  -0.4661000537400629   |  PBS   |
|  29  |   162    |  -0.4658418337988454   |  PBS   |
|  30  |   213    |  -0.45083659437996165  |  PBS   |
|  37  |   173    |  -0.38288138570106084  |  PBS   |
|  38  |   175    |  -0.38252904659923465  |  PBS   |
|  41  |   198    |  -0.3489976707944778   |  PBS   |
|  44  |   160    |  -0.34375268898429406  |  PBS   |
|  51  |   152    |  -0.3220506015786862   |  PBS   |
|  52  |   208    |  -0.32182905519850086  |  PBS   |
|  57  |   185    |   -0.301340686858002   |  PBS   |
|  62  |   158    |  -0.29243039649027214  |  PBS   |
|  64  |   193    |  -0.2906303283717392   |  PBS   |
|  65  |   159    |  -0.2850697640843631   |  PBS   |
|  67  |   215    |  -0.27272005038344177  |  PBS   |
|  68  |   202    |  -0.2680628940112078   |  PBS   |
|  80  |   134    |  -0.22096923889227255  |  PBS   |
| 102  |   151    |  -0.16735109411202817  |  PBS   |
| 103  |   156    |  -0.16718108764860637  |  PBS   |
| 104  |   187    |  -0.16503660243582688  |  PBS   |
| 107  |   136    |  -0.1565211511799713   |  PBS   |
| 111  |   154    |  -0.1463211652850792   |  PBS   |
| 114  |   210    |  -0.14022873088962562  |  PBS   |
| 115  |   191    |  -0.13422930887164414  |  PBS   |
| 116  |   180    |  -0.1331273606646419   |  PBS   |
| 128  |   135    |  -0.11130816477003197  |  PBS   |
| 132  |   157    |  -0.10662049020302204  |  PBS   |
| 151  |   201    |  -0.08619791296565898  |  PBS   |
| 153  |   165    |  -0.0804153212159289   |  PBS   |
| 157  |   199    |  -0.07811766498488652  |  PBS   |
| 163  |   147    |  -0.07369748954002078  |  PBS   |
| 169  |   170    |  -0.06651083788474242  |  PBS   |
| 175  |   205    | -0.062233152696816764  |  PBS   |
| 185  |   149    |  -0.05333290591969972  |  PBS   |
| 188  |   161    |  -0.05085120745302779  |  PBS   |
| 198  |   163    |  -0.04134447479727886  |  PBS   |
| 213  |   189    | -0.025200680873534092  |  PBS   |
| 215  |   204    | -0.024848813399524154  |  PBS   |
| 239  |   214    | 1.3852751131266703e-06 |  PBS   |
| 240  |   145    | 7.564645255408831e-05  |  PBS   |
| 241  |   176    | 0.0006115694478009151  |  PBS   |
| 251  |   132    |  0.006510742085060871  |  PBS   |
| 261  |   169    |  0.020835230384147353  |  PBS   |
| 265  |   148    |  0.026046530079240057  |  PBS   |
| 269  |   183    |  0.032055409903653694  |  PBS   |
| 276  |   146    |  0.041411029592124025  |  PBS   |
| 289  |   188    |   0.0497807646663345   |  PBS   |
| 293  |   155    |  0.05591767015457043   |  PBS   |
| 318  |   200    |  0.08368836926601836   |  PBS   |
| 329  |   164    |  0.09601990671406044   |  PBS   |
| 339  |   192    |   0.1139071277644259   |  PBS   |
| 348  |   182    |  0.13597306204745524   |  PBS   |
| 357  |   142    |  0.16245009871585883   |  PBS   |
| 363  |   153    |  0.16924244332620023   |  PBS   |
| 365  |   171    |  0.17491763645318245   |  PBS   |
| 366  |   144    |   0.1752578073393474   |  PBS   |
| 372  |   141    |  0.18670005729140707   |  PBS   |
| 373  |   143    |   0.1922462996150077   |  PBS   |
| 376  |   140    |  0.19985783640617602   |  PBS   |
| 381  |   166    |  0.22620350196883282   |  PBS   |
| 386  |   184    |  0.24454410618846378   |  PBS   |
| 388  |   190    |  0.24960619064367318   |  PBS   |
| 397  |   133    |   0.2758446816234179   |  PBS   |
| 405  |   194    |   0.3570846708349514   |  PBS   |
| 406  |   172    |   0.3645376872987267   |  PBS   |
| 409  |   195    |   0.3836434280503671   |  PBS   |
| 416  |   178    |  0.39899754644999663   |  PBS   |
| 424  |   168    |   0.4528560898611025   |  PBS   |
| 428  |   167    |  0.47160163054934984   |  PBS   |
| 432  |   138    |   0.5044123150979121   |  PBS   |
| 433  |   197    |   0.5110677044297357   |  PBS   |
| 441  |   196    |   0.5988757113511894   |  PBS   |
| 442  |   150    |   0.6076681367409211   |  PBS   |
| 446  |   137    |   0.666809646189796    |  PBS   |
| 451  |   139    |   0.7154829732598744   |  PBS   |
| 452  |   203    |   0.7522080681593404   |  PBS   |
| 455  |   209    |   0.8206777963695229   |  PBS   |
+------+----------+------------------------+--------+
