# Supplementary material for: Short- and long-range interactions in the HIV-1 5′ UTR regulate genome dimerization and packaging
Source: Nat Struct Mol Biol. 2022 Mar 28;29(4):306–19. doi: 10.1038/s41594-022-00746-2 (PMC9010304; doi:10.1038/s41594-022-00746-2)
Supplement: Supplementary file 11 — Tables of Kdimer values. [file 41594_2022_746_MOESM11_ESM.zip › Kdimer tables/Kd_Table_Region_SL3_2G_MB_Capped.txt]

+-------------------------------------------------+
|                   2G_MB_Capped                  |
+------+----------+----------------------+--------+
| Rank | Position |       log2(Kd)       | Domain |
+------+----------+----------------------+--------+
|  36  |   320    | -0.4078064599723559  |  SL3   |
|  69  |   314    | -0.25625887645582895 |  SL3   |
| 189  |   318    | -0.04999110786212478 |  SL3   |
| 296  |   319    | 0.05968579067887634  |  SL3   |
| 393  |   312    |  0.2619125111809669  |  SL3   |
| 394  |   317    |  0.2685535406540557  |  SL3   |
| 438  |   315    |  0.5531034723064501  |  SL3   |
| 440  |   316    |  0.571940192193194   |  SL3   |
| 443  |   325    |  0.6114981883233906  |  SL3   |
| 444  |   323    |  0.632099542954813   |  SL3   |
| 448  |   322    |  0.7005249744597789  |  SL3   |
| 457  |   324    |  0.8571243411471166  |  SL3   |
| 465  |   321    |  1.2165706988951086  |  SL3   |
| 466  |   313    |  1.264967414771699   |  SL3   |
+------+----------+----------------------+--------+
