# Supplementary material for: Short- and long-range interactions in the HIV-1 5′ UTR regulate genome dimerization and packaging
Source: Nat Struct Mol Biol. 2022 Mar 28;29(4):306–19. doi: 10.1038/s41594-022-00746-2 (PMC9010304; doi:10.1038/s41594-022-00746-2)
Supplement: Supplementary file 11 — Tables of Kdimer values. [file 41594_2022_746_MOESM11_ESM.zip › Kdimer tables/Kd_Table_Region_SL2_1G_MB_Capped.txt]

+--------------------------------------------------+
|                   1G_MB_Capped                   |
+------+----------+-----------------------+--------+
| Rank | Position |        log2(Kd)       | Domain |
+------+----------+-----------------------+--------+
|  7   |   295    |  -0.6595075479373029  |  SL2   |
|  9   |   294    |  -0.6448642614393173  |  SL2   |
|  11  |   299    |  -0.6200588211336362  |  SL2   |
|  21  |   287    |  -0.5518519249523596  |  SL2   |
|  30  |   298    |  -0.49304927495623885 |  SL2   |
|  53  |   292    |  -0.30775179433159444 |  SL2   |
|  56  |   291    |  -0.2914429613273854  |  SL2   |
|  58  |   283    |  -0.28334535235951613 |  SL2   |
|  78  |   293    |  -0.21054812165159587 |  SL2   |
| 124  |   297    |  -0.11941944548369085 |  SL2   |
| 181  |   288    | -0.050749217028181054 |  SL2   |
| 209  |   286    | -0.023723104780339767 |  SL2   |
| 276  |   290    |  0.02612549359840984  |  SL2   |
| 361  |   289    |   0.1556432017041542  |  SL2   |
| 379  |   296    |  0.20741633946880628  |  SL2   |
| 445  |   284    |   0.5814822914402399  |  SL2   |
| 467  |   285    |   1.3023892962758057  |  SL2   |
+------+----------+-----------------------+--------+
