# Supplementary material for: Short- and long-range interactions in the HIV-1 5′ UTR regulate genome dimerization and packaging
Source: Nat Struct Mol Biol. 2022 Mar 28;29(4):306–19. doi: 10.1038/s41594-022-00746-2 (PMC9010304; doi:10.1038/s41594-022-00746-2)
Supplement: Supplementary file 11 — Tables of Kdimer values. [file 41594_2022_746_MOESM11_ESM.zip › Kdimer tables/Kd_Table_Region_SL2_1G_MB_Uncapped.txt]

+-------------------------------------------------+
|                  1G_MB_Uncapped                 |
+------+----------+----------------------+--------+
| Rank | Position |       log2(Kd)       | Domain |
+------+----------+----------------------+--------+
|  5   |   295    | -0.7384779161719806  |  SL2   |
|  6   |   294    | -0.6957094316877963  |  SL2   |
|  12  |   287    | -0.6125661324519976  |  SL2   |
|  19  |   298    | -0.5259863493449765  |  SL2   |
|  20  |   299    | -0.5178940105753601  |  SL2   |
|  52  |   291    | -0.29314155765618344 |  SL2   |
|  58  |   293    | -0.27551600790686365 |  SL2   |
| 111  |   292    | -0.12267444753450843 |  SL2   |
| 130  |   283    | -0.09089248828359843 |  SL2   |
| 171  |   297    | -0.04037602724265686 |  SL2   |
| 251  |   288    | 0.025470504899768633 |  SL2   |
| 343  |   296    | 0.14338258766359532  |  SL2   |
| 345  |   289    | 0.14483803918669544  |  SL2   |
| 366  |   290    | 0.18408139067506132  |  SL2   |
| 407  |   286    |  0.3509551678445129  |  SL2   |
| 439  |   284    |  0.5366260879980994  |  SL2   |
| 465  |   285    |  1.1698790941557224  |  SL2   |
+------+----------+----------------------+--------+
