# Supplementary material for: Short- and long-range interactions in the HIV-1 5′ UTR regulate genome dimerization and packaging
Source: Nat Struct Mol Biol. 2022 Mar 28;29(4):306–19. doi: 10.1038/s41594-022-00746-2 (PMC9010304; doi:10.1038/s41594-022-00746-2)
Supplement: Supplementary file 11 — Tables of Kdimer values. [file 41594_2022_746_MOESM11_ESM.zip › Kdimer tables/Kd_Table_Region_TAR_3G_DB_Uncapped.txt]

+--------------------------------------------------+
|                  3G_DB_Uncapped                  |
+------+----------+-----------------------+--------+
| Rank | Position |        log2(Kd)       | Domain |
+------+----------+-----------------------+--------+
|  0   |    27    |  -0.9038783252729372  |  TAR   |
|  5   |    35    |   -0.522414185716629  |  TAR   |
|  8   |    28    |  -0.45004285538031896 |  TAR   |
|  10  |    57    |  -0.43741327962768944 |  TAR   |
|  13  |    36    |  -0.3984451162542752  |  TAR   |
|  16  |    42    |  -0.3839451093193365  |  TAR   |
|  17  |    37    |  -0.3565736549072525  |  TAR   |
|  18  |    38    |  -0.3473657290245709  |  TAR   |
|  23  |    26    |  -0.2821944606692021  |  TAR   |
|  34  |    43    |  -0.18795106128601569 |  TAR   |
|  35  |    54    |  -0.18062359376486378 |  TAR   |
|  51  |    53    |  -0.1358965416515288  |  TAR   |
|  67  |    56    |  -0.08808838060505286 |  TAR   |
|  74  |    41    |  -0.07955959272195144 |  TAR   |
|  86  |    25    |  -0.06151367340197675 |  TAR   |
|  90  |    46    | -0.053258116214734155 |  TAR   |
|  96  |    30    |  -0.04760217235445807 |  TAR   |
| 113  |    47    |  -0.03527581297420965 |  TAR   |
| 131  |    51    | -0.019369062402352394 |  TAR   |
| 158  |    23    | 0.0001143359761489279 |  TAR   |
| 162  |    33    | 0.0057303080446089345 |  TAR   |
| 165  |    52    |  0.007171457722020722 |  TAR   |
| 191  |    50    |  0.025665877671535203 |  TAR   |
| 212  |    40    |  0.03721010471988219  |  TAR   |
| 221  |    55    |  0.04332983565301515  |  TAR   |
| 230  |    24    |  0.04923571488999694  |  TAR   |
| 233  |    22    |  0.05083506792761655  |  TAR   |
| 255  |    39    |   0.0655356936952526  |  TAR   |
| 258  |    44    |  0.06672797119612521  |  TAR   |
| 278  |    45    |  0.08069235650371846  |  TAR   |
| 289  |    49    |  0.08934369149067735  |  TAR   |
| 302  |    32    |   0.1038052220589169  |  TAR   |
| 319  |    31    |  0.11785187969437218  |  TAR   |
| 328  |    21    |   0.1265715865713579  |  TAR   |
| 361  |    34    |   0.1608847429996784  |  TAR   |
| 364  |    48    |  0.16616950942259923  |  TAR   |
| 449  |    29    |   0.5169878981273492  |  TAR   |
+------+----------+-----------------------+--------+
