# Supplementary material for: Short- and long-range interactions in the HIV-1 5′ UTR regulate genome dimerization and packaging
Source: Nat Struct Mol Biol. 2022 Mar 28;29(4):306–19. doi: 10.1038/s41594-022-00746-2 (PMC9010304; doi:10.1038/s41594-022-00746-2)
Supplement: Supplementary file 11 — Tables of Kdimer values. [file 41594_2022_746_MOESM11_ESM.zip › Kdimer tables/Kd_Table_Comparison_antiPAS.txt]

+--------------------------------------------------------------------------------------------------------------------------------------------------------------------------------------------------------------------+
|                                                                                                     Comparison                                                                                                     |
+----------+---------+----------------+--------------+----------------+--------------+----------------+--------------+----------------+--------------+----------------+--------------+----------------+--------------+
| Position |  Domain | 1G_MB_Uncapped | 1G_MB_Capped | 2G_MB_Uncapped | 2G_MB_Capped | 3G_MB_Uncapped | 3G_MB_Capped | 1G_DB_Uncapped | 1G_DB_Capped | 2G_DB_Uncapped | 2G_DB_Capped | 3G_DB_Uncapped | 3G_DB_Capped |
+----------+---------+----------------+--------------+----------------+--------------+----------------+--------------+----------------+--------------+----------------+--------------+----------------+--------------+
|   125    |   PAS   |      0.49      |     0.37     |      0.47      |     0.41     |      0.67      |     0.54     |      0.20      |    -0.37     |      0.02      |    -0.02     |      0.10      |    -0.07     |
|   126    |   PAS   |      0.31      |     0.30     |      0.26      |     0.05     |      0.89      |     0.86     |      0.19      |     0.28     |      0.02      |     0.03     |      0.28      |     0.29     |
|   127    |   PAS   |      0.38      |     0.40     |      0.54      |     0.38     |      0.87      |     0.84     |      0.32      |    -0.35     |      0.00      |     0.03     |      0.33      |    -0.25     |
|   128    |   PAS   |      0.44      |     0.37     |      0.64      |     0.50     |      0.85      |     0.85     |      0.44      |    -0.04     |      0.31      |     0.23     |      0.29      |     0.27     |
|   129    |   PAS   |      0.74      |     0.56     |      0.83      |     0.87     |      1.03      |     1.10     |      0.46      |     0.01     |      0.37      |     0.20     |      0.39      |     0.06     |
|   130    |   PAS   |      0.19      |     0.30     |      0.41      |     0.40     |      0.85      |     0.70     |      0.24      |     0.15     |      0.34      |     0.32     |      0.40      |     0.42     |
|   131    |   PAS   |      0.40      |     0.22     |      0.36      |     0.57     |      0.78      |     0.79     |      0.09      |     0.13     |      0.34      |     0.19     |      0.29      |     0.13     |
|   217    | antiPAS |     -1.08      |    -1.06     |     -1.08      |    -1.19     |     -1.15      |    -1.24     |     -0.54      |    -1.02     |     -0.64      |    -0.82     |     -0.77      |    -1.16     |
|   218    | antiPAS |     -0.86      |    -0.95     |     -0.93      |    -0.88     |     -0.75      |    -0.71     |     -0.35      |    -0.66     |     -0.40      |    -0.61     |     -0.44      |    -0.73     |
|   219    | antiPAS |      0.45      |     0.46     |      0.55      |    -0.30     |      1.02      |     0.86     |      0.60      |     0.22     |      0.51      |     0.23     |      0.71      |     0.58     |
|   220    | antiPAS |     -0.07      |    -0.05     |     -0.09      |    -0.19     |     -0.11      |    -0.07     |      0.21      |     0.08     |      0.13      |     0.17     |      0.25      |     0.19     |
|   221    | antiPAS |      0.49      |     0.26     |      0.37      |     0.08     |      0.51      |     0.30     |      0.05      |    -0.29     |     -0.15      |    -0.13     |      0.13      |    -0.16     |
|   222    | antiPAS |      0.56      |     0.45     |      0.47      |     0.40     |      0.78      |     0.79     |      0.12      |    -0.13     |      0.21      |    -0.10     |      0.21      |    -0.22     |
|   223    | antiPAS |      0.49      |     0.46     |      0.54      |     0.45     |      0.77      |     0.75     |      0.13      |     0.02     |      0.13      |     0.08     |      0.22      |     0.08     |
+----------+---------+----------------+--------------+----------------+--------------+----------------+--------------+----------------+--------------+----------------+--------------+----------------+--------------+
