# Supplementary material for: Short- and long-range interactions in the HIV-1 5′ UTR regulate genome dimerization and packaging
Source: Nat Struct Mol Biol. 2022 Mar 28;29(4):306–19. doi: 10.1038/s41594-022-00746-2 (PMC9010304; doi:10.1038/s41594-022-00746-2)
Supplement: Supplementary file 11 — Tables of Kdimer values. [file 41594_2022_746_MOESM11_ESM.zip › Kdimer tables/Kd_Table_Region_U5_3G_MB_Capped.txt]

+--------------------------------------------------+
|                   3G_MB_Capped                   |
+------+----------+-----------------------+--------+
| Rank | Position |        log2(Kd)       | Domain |
+------+----------+-----------------------+--------+
|  44  |   108    |  -0.35923352433234584 |   U5   |
| 203  |   105    | -0.003984241613528022 |   U5   |
| 387  |   106    |   0.3604231951743986  |   U5   |
| 415  |   112    |   0.6205289168532788  |   U5   |
| 431  |   107    |   0.7824346988597009  |   U5   |
| 454  |   109    |   1.0365365809268714  |   U5   |
| 460  |   110    |   1.2205745294696546  |   U5   |
| 463  |   111    |   1.2578914704117463  |   U5   |
+------+----------+-----------------------+--------+
