# Supplementary material for: Short- and long-range interactions in the HIV-1 5′ UTR regulate genome dimerization and packaging
Source: Nat Struct Mol Biol. 2022 Mar 28;29(4):306–19. doi: 10.1038/s41594-022-00746-2 (PMC9010304; doi:10.1038/s41594-022-00746-2)
Supplement: Supplementary file 11 — Tables of Kdimer values. [file 41594_2022_746_MOESM11_ESM.zip › Kdimer tables/Kd_Table_Region_antiPAS_1G_MB_Uncapped.txt]

+--------------------------------------------------+
|                  1G_MB_Uncapped                  |
+------+----------+----------------------+---------+
| Rank | Position |       log2(Kd)       |  Domain |
+------+----------+----------------------+---------+
|  2   |   217    | -1.0772898947277774  | antiPAS |
|  4   |   218    | -0.8614823466675392  | antiPAS |
| 146  |   220    | -0.07255851548476373 | antiPAS |
| 368  |   130    | 0.19319169114770665  |   PAS   |
| 398  |   126    |  0.3082170295961866  |   PAS   |
| 413  |   127    | 0.37559635847388506  |   PAS   |
| 416  |   131    | 0.40204447266607846  |   PAS   |
| 423  |   128    | 0.43866924313581873  |   PAS   |
| 424  |   219    | 0.44641815154107845  | antiPAS |
| 429  |   223    |  0.4875900246657133  | antiPAS |
| 430  |   125    |  0.4896189155805062  |   PAS   |
| 431  |   221    |  0.4916122372032371  | antiPAS |
| 440  |   222    |  0.5568076347442438  | antiPAS |
| 453  |   129    |  0.7444749444988588  |   PAS   |
+------+----------+----------------------+---------+
