# Supplementary material for: Short- and long-range interactions in the HIV-1 5′ UTR regulate genome dimerization and packaging
Source: Nat Struct Mol Biol. 2022 Mar 28;29(4):306–19. doi: 10.1038/s41594-022-00746-2 (PMC9010304; doi:10.1038/s41594-022-00746-2)
Supplement: Supplementary file 11 — Tables of Kdimer values. [file 41594_2022_746_MOESM11_ESM.zip › Kdimer tables/Kd_Table_Region_PolyA_3G_MB_Capped.txt]

+---------------------------------------------------+
|                    3G_MB_Capped                   |
+------+----------+------------------------+--------+
| Rank | Position |        log2(Kd)        | Domain |
+------+----------+------------------------+--------+
|  15  |    90    |  -0.5648776261977839   | PolyA  |
|  22  |    68    |  -0.4979724299813894   | PolyA  |
|  23  |    66    |  -0.49064084490572185  | PolyA  |
|  36  |    84    |   -0.41031047301846    | PolyA  |
|  39  |    85    |  -0.38952327083243343  | PolyA  |
|  55  |    91    |  -0.2962630722644113   | PolyA  |
|  56  |    69    |  -0.2857430376361482   | PolyA  |
|  57  |    88    |  -0.2807479998971735   | PolyA  |
|  60  |    73    |  -0.2672408274096252   | PolyA  |
|  63  |    93    |  -0.25133819574797434  | PolyA  |
|  67  |   104    |  -0.2390493920554034   | PolyA  |
|  70  |   102    |  -0.23437283840134884  | PolyA  |
|  76  |    99    |  -0.20931297015226025  | PolyA  |
|  77  |    83    |  -0.2035574970952402   | PolyA  |
|  84  |    87    |  -0.18891572095481024  | PolyA  |
|  89  |    70    |  -0.16905133538782355  | PolyA  |
| 111  |    98    |  -0.1309089209042778   | PolyA  |
| 113  |    63    |  -0.1288155066172112   | PolyA  |
| 118  |    64    |  -0.1157267021825593   | PolyA  |
| 122  |    78    |  -0.10791410738318222  | PolyA  |
| 126  |    72    |  -0.09716103199100438  | PolyA  |
| 138  |    67    |  -0.08123856577894471  | PolyA  |
| 162  |    71    | -0.053748833480081006  | PolyA  |
| 169  |    75    |  -0.0347135635728305   | PolyA  |
| 200  |    86    | -0.005428980999810429  | PolyA  |
| 201  |    61    | -0.0042760998608137235 | PolyA  |
| 202  |    74    | -0.004117236412669562  | PolyA  |
| 209  |    97    |  0.008155969144857474  | PolyA  |
| 213  |    96    |  0.012901724917124812  | PolyA  |
| 246  |    59    |  0.043342042283532535  | PolyA  |
| 248  |    76    |  0.04444930864533362   | PolyA  |
| 252  |    62    |  0.047267654584986794  | PolyA  |
| 271  |    94    |  0.07208453009252533   | PolyA  |
| 299  |    65    |  0.10015678643607495   | PolyA  |
| 317  |   101    |   0.1332939230541585   | PolyA  |
| 340  |    82    |   0.1779073142064511   | PolyA  |
| 343  |    60    |  0.18798797302411333   | PolyA  |
| 345  |    58    |  0.19701398531888403   | PolyA  |
| 349  |    77    |   0.2040347255211043   | PolyA  |
| 352  |   100    |  0.21374602953012337   | PolyA  |
| 363  |    89    |  0.23401160466227972   | PolyA  |
| 371  |   103    |   0.2717496717645863   | PolyA  |
| 380  |    80    |   0.3200939016902763   | PolyA  |
| 389  |    81    |   0.3668783699508797   | PolyA  |
| 400  |    95    |   0.4986612520629068   | PolyA  |
| 401  |    92    |   0.5077001885870465   | PolyA  |
| 405  |    79    |   0.5414668163936792   | PolyA  |
+------+----------+------------------------+--------+
