# Supplementary material for: Short- and long-range interactions in the HIV-1 5′ UTR regulate genome dimerization and packaging
Source: Nat Struct Mol Biol. 2022 Mar 28;29(4):306–19. doi: 10.1038/s41594-022-00746-2 (PMC9010304; doi:10.1038/s41594-022-00746-2)
Supplement: Supplementary file 11 — Tables of Kdimer values. [file 41594_2022_746_MOESM11_ESM.zip › Kdimer tables/Kd_Table_Region_TAR_2G_MB_Uncapped.txt]

+--------------------------------------------------+
|                  2G_MB_Uncapped                  |
+------+----------+-----------------------+--------+
| Rank | Position |        log2(Kd)       | Domain |
+------+----------+-----------------------+--------+
|  6   |    28    |  -0.7570101776467263  |  TAR   |
|  8   |    27    |  -0.7192019815344772  |  TAR   |
|  9   |    48    |  -0.6883870647432495  |  TAR   |
|  12  |    41    |  -0.6583672813802919  |  TAR   |
|  19  |    35    |   -0.577707852831972  |  TAR   |
|  21  |    25    |  -0.5718070346278019  |  TAR   |
|  26  |    54    |  -0.5135605001230582  |  TAR   |
|  38  |    57    |  -0.42028076329512964 |  TAR   |
|  40  |    42    |  -0.4071465920263769  |  TAR   |
|  45  |    46    |  -0.3647401553696024  |  TAR   |
|  47  |    47    |  -0.34237994399583577 |  TAR   |
|  50  |    50    |  -0.3224176823037128  |  TAR   |
|  72  |    37    |  -0.2343634905363182  |  TAR   |
|  73  |    49    |  -0.23244102735141928 |  TAR   |
|  76  |    36    |  -0.2217696673358868  |  TAR   |
|  80  |    39    |  -0.20651587914065844 |  TAR   |
|  87  |    23    |  -0.17280395949422833 |  TAR   |
|  95  |    43    |  -0.15348751016908133 |  TAR   |
|  99  |    51    |  -0.13760133056484772 |  TAR   |
| 100  |    38    |  -0.1328421583513228  |  TAR   |
| 104  |    45    |  -0.12559706327595793 |  TAR   |
| 130  |    30    |  -0.0863330600916901  |  TAR   |
| 136  |    32    |  -0.08197318076943616 |  TAR   |
| 144  |    26    |  -0.06589232594324762 |  TAR   |
| 146  |    33    |  -0.06483451874437113 |  TAR   |
| 166  |    31    |  -0.04139231544020592 |  TAR   |
| 170  |    24    | -0.039594939753016645 |  TAR   |
| 181  |    21    | -0.025525229467927575 |  TAR   |
| 200  |    29    | -0.009372922307417566 |  TAR   |
| 233  |    44    |   0.019255282279935   |  TAR   |
| 258  |    22    |  0.04488434322748636  |  TAR   |
| 267  |    52    |  0.054564872568122536 |  TAR   |
| 274  |    34    |  0.05704045185092567  |  TAR   |
| 305  |    40    |  0.09215250975352761  |  TAR   |
| 307  |    53    |  0.09405769441048194  |  TAR   |
| 332  |    55    |  0.14272097917857357  |  TAR   |
| 361  |    56    |  0.21720829873736502  |  TAR   |
+------+----------+-----------------------+--------+
