# Supplementary material for: Short- and long-range interactions in the HIV-1 5′ UTR regulate genome dimerization and packaging
Source: Nat Struct Mol Biol. 2022 Mar 28;29(4):306–19. doi: 10.1038/s41594-022-00746-2 (PMC9010304; doi:10.1038/s41594-022-00746-2)
Supplement: Supplementary file 11 — Tables of Kdimer values. [file 41594_2022_746_MOESM11_ESM.zip › Kdimer tables/Kd_Table_Region_SL2_3G_MB_Capped.txt]

+--------------------------------------------------+
|                   3G_MB_Capped                   |
+------+----------+-----------------------+--------+
| Rank | Position |        log2(Kd)       | Domain |
+------+----------+-----------------------+--------+
|  6   |   294    |  -0.8188066412750868  |  SL2   |
|  8   |   287    |  -0.7866208866832517  |  SL2   |
|  21  |   295    |  -0.5229688695435882  |  SL2   |
|  24  |   293    |  -0.4885377094527897  |  SL2   |
|  25  |   298    |  -0.4870515940014079  |  SL2   |
|  48  |   299    |  -0.33766033594612865 |  SL2   |
|  82  |   292    |  -0.19197826615186026 |  SL2   |
|  87  |   291    |  -0.18363737397183932 |  SL2   |
| 110  |   288    |  -0.13305355108212083 |  SL2   |
| 177  |   297    | -0.028036429125605226 |  SL2   |
| 195  |   283    | -0.011290247139534281 |  SL2   |
| 347  |   286    |  0.20027085800728125  |  SL2   |
| 356  |   284    |   0.2233866390475436  |  SL2   |
| 361  |   289    |  0.23348820894668973  |  SL2   |
| 372  |   296    |  0.27428568062476605  |  SL2   |
| 378  |   290    |   0.3028252908969789  |  SL2   |
| 464  |   285    |   1.3347512031768314  |  SL2   |
+------+----------+-----------------------+--------+
