# Supplementary material for: Short- and long-range interactions in the HIV-1 5′ UTR regulate genome dimerization and packaging
Source: Nat Struct Mol Biol. 2022 Mar 28;29(4):306–19. doi: 10.1038/s41594-022-00746-2 (PMC9010304; doi:10.1038/s41594-022-00746-2)
Supplement: Supplementary file 11 — Tables of Kdimer values. [file 41594_2022_746_MOESM11_ESM.zip › Kdimer tables/Kd_Table_Region_CU_2G_MB_Capped.txt]

+------------------------------------------------+
|                  2G_MB_Capped                  |
+------+----------+---------------------+--------+
| Rank | Position |       log2(Kd)      | Domain |
+------+----------+---------------------+--------+
| 389  |   229    | 0.24962732763454737 |   CU   |
| 399  |   231    | 0.30775324192324105 |   CU   |
| 402  |   228    | 0.33642250552464065 |   CU   |
| 429  |   233    |  0.4818397841412702 |   CU   |
| 447  |   230    |  0.670282357667165  |   CU   |
| 459  |   232    |  0.9460539756071472 |   CU   |
| 463  |   227    |  1.1201778823795356 |   CU   |
+------+----------+---------------------+--------+
