# Supplementary material for: Short- and long-range interactions in the HIV-1 5′ UTR regulate genome dimerization and packaging
Source: Nat Struct Mol Biol. 2022 Mar 28;29(4):306–19. doi: 10.1038/s41594-022-00746-2 (PMC9010304; doi:10.1038/s41594-022-00746-2)
Supplement: Supplementary file 11 — Tables of Kdimer values. [file 41594_2022_746_MOESM11_ESM.zip › Kdimer tables/Kd_Table_Ranking_2G_MB_Uncapped.txt]

+----------------------------------------------------+
|                   2G_MB_Uncapped                   |
+------+----------+------------------------+---------+
| Rank | Position |        log2(Kd)        |  Domain |
+------+----------+------------------------+---------+
|  0   |   235    |  -1.3030600349413042   |         |
|  1   |   247    |  -1.2846246952137534   |   SL1   |
|  2   |   217    |   -1.076645633698065   | antiPAS |
|  3   |   218    |   -0.926607408294103   | antiPAS |
|  4   |   212    |  -0.8344416291302174   |   PBS   |
|  5   |   206    |  -0.8083713122662883   |   PBS   |
|  6   |    28    |  -0.7570101776467263   |   TAR   |
|  7   |   294    |  -0.7425939901307326   |   SL2   |
|  8   |    27    |  -0.7192019815344772   |   TAR   |
|  9   |    48    |  -0.6883870647432495   |   TAR   |
|  10  |   273    |  -0.6684118250352795   |   SL1   |
|  11  |   280    |  -0.6597655607221182   |         |
|  12  |    41    |  -0.6583672813802919   |   TAR   |
|  13  |   181    |  -0.6435392040876257   |   PBS   |
|  14  |   287    |  -0.6426671784920682   |   SL2   |
|  15  |   295    |  -0.6298772458994413   |   SL2   |
|  16  |   226    |  -0.6004457598648159   |         |
|  17  |   207    |  -0.5822240182451681   |   PBS   |
|  18  |   299    |  -0.5796956454499519   |   SL2   |
|  19  |    35    |   -0.577707852831972   |   TAR   |
|  20  |   216    |  -0.5750200754387711   |   PBS   |
|  21  |    25    |  -0.5718070346278019   |   TAR   |
|  22  |   174    |  -0.5630711272464098   |   PBS   |
|  23  |   177    |  -0.5360125344393285   |   PBS   |
|  24  |   300    |  -0.5322516303208552   |         |
|  25  |   241    |  -0.5288361990690396   |         |
|  26  |    54    |  -0.5135605001230582   |   TAR   |
|  27  |   272    |  -0.5047574567352787   |   SL1   |
|  28  |   211    |  -0.5040492797300355   |   PBS   |
|  29  |    85    |  -0.4976953555192683   |  PolyA  |
|  30  |   298    |  -0.4906613682827813   |   SL2   |
|  31  |   158    |  -0.4887747490282259   |   PBS   |
|  32  |    84    |  -0.4799177249283587   |  PolyA  |
|  33  |   354    |  -0.46690239781868964  |         |
|  34  |   121    |  -0.46214873631557807  |         |
|  35  |   162    |  -0.45334068952162715  |   PBS   |
|  36  |   119    |  -0.4511046507978489   |         |
|  37  |   224    |  -0.4489841285915476   |         |
|  38  |    57    |  -0.42028076329512964  |   TAR   |
|  39  |   173    |  -0.40968637824750215  |   PBS   |
|  40  |    42    |  -0.4071465920263769   |   TAR   |
|  41  |   292    |  -0.3798298755188969   |   SL2   |
|  42  |   185    |  -0.36745616690897526  |   PBS   |
|  43  |   202    |  -0.3657340428195277   |   PBS   |
|  44  |   186    |  -0.36555542025399557  |   PBS   |
|  45  |    46    |  -0.3647401553696024   |   TAR   |
|  46  |    90    |  -0.36014007587933317  |  PolyA  |
|  47  |    47    |  -0.34237994399583577  |   TAR   |
|  48  |   116    |  -0.3333074211190959   |         |
|  49  |   291    |  -0.32278611956148934  |   SL2   |
|  50  |    50    |  -0.3224176823037128   |   TAR   |
|  51  |   255    |  -0.3178208105157587   |   SL1   |
|  52  |   239    |  -0.31753964213964203  |         |
|  53  |   293    |  -0.29736175995355335  |   SL2   |
|  54  |   198    |  -0.2935927487752806   |   PBS   |
|  55  |   395    |  -0.2921136829547913   |         |
|  56  |   403    |  -0.2913768372936601   |         |
|  57  |   193    |  -0.28588394338323314  |   PBS   |
|  58  |   208    |  -0.28497038359539884  |   PBS   |
|  59  |    83    |  -0.2785107347002395   |  PolyA  |
|  60  |   179    |  -0.27469127250722464  |   PBS   |
|  61  |   176    |  -0.27097747055997584  |   PBS   |
|  62  |   371    |  -0.2708278662955481   |         |
|  63  |   377    |  -0.2563189833215248   |         |
|  64  |   175    |  -0.2517940223372748   |   PBS   |
|  65  |   402    |  -0.2475312468195627   |         |
|  66  |   320    |  -0.2441300563349328   |   SL3   |
|  67  |   160    |  -0.2426231687951229   |   PBS   |
|  68  |    91    |  -0.23977435242087292  |  PolyA  |
|  69  |   187    |  -0.23837184703193845  |   PBS   |
|  70  |   348    |  -0.2376065993253506   |         |
|  71  |    66    |  -0.23483375940888968  |  PolyA  |
|  72  |    37    |  -0.2343634905363182   |   TAR   |
|  73  |    49    |  -0.23244102735141928  |   TAR   |
|  74  |   271    |  -0.23194408509519474  |   SL1   |
|  75  |   108    |  -0.23060073882019078  |    U5   |
|  76  |    36    |  -0.2217696673358868   |   TAR   |
|  77  |   213    |  -0.21844415808241846  |   PBS   |
|  78  |   314    |  -0.2170767907325622   |   SL3   |
|  79  |   279    |  -0.21093436110286828  |         |
|  80  |    39    |  -0.20651587914065844  |   TAR   |
|  81  |   215    |  -0.20631927733238575  |   PBS   |
|  82  |   302    |  -0.1968509712440909   |         |
|  83  |   333    |  -0.1966986956186819   |   AUG   |
|  84  |   385    |  -0.1921253817247953   |         |
|  85  |   210    |  -0.18000524888902553  |   PBS   |
|  86  |   344    |  -0.17673581067965896  |   AUG   |
|  87  |    23    |  -0.17280395949422833  |   TAR   |
|  88  |   328    |  -0.16819708577783682  |         |
|  89  |   308    |  -0.1677930086481813   |         |
|  90  |   134    |  -0.16468719757541936  |   PBS   |
|  91  |   117    |  -0.15979784937361702  |         |
|  92  |   352    |  -0.15707369533173082  |         |
|  93  |    93    |  -0.1566239981710526   |  PolyA  |
|  94  |   476    |  -0.15619003063169434  |         |
|  95  |    43    |  -0.15348751016908133  |   TAR   |
|  96  |   118    |  -0.1506526502775141   |         |
|  97  |   375    |  -0.14370067760908212  |         |
|  98  |   397    |  -0.13910582236127286  |         |
|  99  |    51    |  -0.13760133056484772  |   TAR   |
| 100  |    38    |  -0.1328421583513228   |   TAR   |
| 101  |   283    |   -0.131715044457297   |   SL2   |
| 102  |   136    |  -0.1317087779055719   |   PBS   |
| 103  |   199    |  -0.12631537838412787  |   PBS   |
| 104  |    45    |  -0.12559706327595793  |   TAR   |
| 105  |   356    |  -0.12443114242453873  |         |
| 106  |   180    |  -0.12419838810303492  |   PBS   |
| 107  |   384    |  -0.12251717123281036  |         |
| 108  |   288    |  -0.12121309090537326  |   SL2   |
| 109  |   436    |  -0.12108941746353682  |         |
| 110  |   240    |  -0.12039309605767781  |         |
| 111  |   205    |   -0.116834903895803   |   PBS   |
| 112  |   512    |  -0.11302801850636081  |         |
| 113  |   225    |  -0.10963255121909153  |         |
| 114  |   326    |  -0.10702914136109964  |         |
| 115  |   156    |  -0.1062510586892954   |   PBS   |
| 116  |   307    |  -0.10610720843332155  |         |
| 117  |   147    |  -0.10506272670944919  |   PBS   |
| 118  |   491    |  -0.10170305066141042  |         |
| 119  |   389    |  -0.10002772313268266  |         |
| 120  |   331    |  -0.09339359021135221  |         |
| 121  |   182    |  -0.09337119934893762  |   PBS   |
| 122  |    88    |  -0.09280308427637544  |  PolyA  |
| 123  |   513    |  -0.09251639449634133  |         |
| 124  |   430    |  -0.09246074957748716  |         |
| 125  |   449    |  -0.08991405028995043  |         |
| 126  |   380    |  -0.08910815998470556  |         |
| 127  |   102    |  -0.08893328743267973  |  PolyA  |
| 128  |   434    |  -0.08789805569587952  |         |
| 129  |   220    |  -0.08755291433576304  | antiPAS |
| 130  |    30    |  -0.0863330600916901   |   TAR   |
| 131  |   360    |  -0.08328659040353027  |         |
| 132  |   396    |  -0.08291823511243487  |         |
| 133  |   455    |  -0.08268370249015985  |         |
| 134  |   358    |  -0.08245982622728297  |         |
| 135  |   364    |  -0.08203984241790158  |         |
| 136  |    32    |  -0.08197318076943616  |   TAR   |
| 137  |   381    |  -0.08122122622185383  |         |
| 138  |    80    |  -0.07761635761717237  |  PolyA  |
| 139  |   509    |  -0.07419488090152519  |         |
| 140  |   204    |  -0.07369776298720015  |   PBS   |
| 141  |   149    |  -0.07160806906771514  |   PBS   |
| 142  |   361    |  -0.07105406930662096  |         |
| 143  |   318    |  -0.06829333716334132  |   SL3   |
| 144  |    26    |  -0.06589232594324762  |   TAR   |
| 145  |   507    |  -0.06537613744010748  |         |
| 146  |    33    |  -0.06483451874437113  |   TAR   |
| 147  |   373    |  -0.06252037844072782  |         |
| 148  |   151    | -0.062499269161604754  |   PBS   |
| 149  |   420    |  -0.06164992915519431  |         |
| 150  |   155    |  -0.06140139806242036  |   PBS   |
| 151  |   191    |  -0.05759405569648804  |   PBS   |
| 152  |   514    | -0.057560521633090264  |         |
| 153  |   478    | -0.056116939288561145  |         |
| 154  |   463    |  -0.05382986453703428  |         |
| 155  |   473    | -0.052362968621728095  |         |
| 156  |   431    |  -0.05179916533127164  |         |
| 157  |   483    |  -0.05177284561017243  |         |
| 158  |   405    |  -0.05143312770214936  |         |
| 159  |   441    |  -0.04922306746831384  |         |
| 160  |   497    |  -0.04849368394955321  |         |
| 161  |   418    | -0.046152506040941926  |         |
| 162  |   161    |  -0.04539225807738238  |   PBS   |
| 163  |   135    |  -0.04367049245838823  |   PBS   |
| 164  |   422    |  -0.04228800711162657  |         |
| 165  |   404    |  -0.0414647495633018   |         |
| 166  |    31    |  -0.04139231544020592  |   TAR   |
| 167  |   454    |  -0.04131680423790333  |         |
| 168  |   406    | -0.040698766686808815  |         |
| 169  |   477    |  -0.04063850178625706  |         |
| 170  |    24    | -0.039594939753016645  |   TAR   |
| 171  |   498    |  -0.03821771044135594  |         |
| 172  |   500    |  -0.03778678583510902  |         |
| 173  |   461    |  -0.0357009622568217   |         |
| 174  |   387    |  -0.03363042434788293  |         |
| 175  |   372    | -0.030919169376264717  |         |
| 176  |   329    | -0.030603933361846955  |         |
| 177  |   470    | -0.029468712573717113  |         |
| 178  |   480    | -0.029236039473404373  |         |
| 179  |   456    |  -0.02847221541986683  |         |
| 180  |   400    | -0.026621691134219094  |         |
| 181  |    21    | -0.025525229467927575  |   TAR   |
| 182  |   349    | -0.024135960472585365  |         |
| 183  |   394    | -0.023538155970912657  |         |
| 184  |   490    | -0.021664814118883963  |         |
| 185  |   469    | -0.021352955760564066  |         |
| 186  |   439    | -0.019577249937179332  |         |
| 187  |   472    | -0.019398636543867004  |         |
| 188  |   432    | -0.019292013817247808  |         |
| 189  |   503    | -0.017628224546403195  |         |
| 190  |   407    | -0.017615784134184548  |         |
| 191  |   415    | -0.017269632070774806  |         |
| 192  |   468    | -0.014883258461381004  |         |
| 193  |   157    | -0.014628874700989171  |   PBS   |
| 194  |   132    | -0.014046265403693744  |   PBS   |
| 195  |   438    | -0.013616001617698084  |         |
| 196  |   485    | -0.013457202876935892  |         |
| 197  |   357    | -0.012352001474766425  |         |
| 198  |   419    | -0.011972303357134182  |         |
| 199  |   515    |  -0.01086625727905437  |         |
| 200  |    29    | -0.009372922307417566  |   TAR   |
| 201  |   337    | -0.009131362498586358  |   AUG   |
| 202  |   165    | -0.008316224753323928  |   PBS   |
| 203  |   408    | -0.006770591769513007  |         |
| 204  |   398    | -0.006354611624257213  |         |
| 205  |   482    | -0.006003614956412226  |         |
| 206  |   488    | -0.005141602691423252  |         |
| 207  |   234    | -0.0032320402018213277 |         |
| 208  |   417    | -0.0030848654104806343 |         |
| 209  |   481    | -0.002699971918451206  |         |
| 210  |   508    | -0.002571394504835213  |         |
| 211  |   401    | -0.0020711623016590208 |         |
| 212  |   153    | -0.001950498977737305  |   PBS   |
| 213  |   386    | -0.0015838815505940008 |         |
| 214  |   214    | -0.0014206691852630383 |   PBS   |
| 215  |   435    | -0.0006746757314138594 |         |
| 216  |   487    | 0.0008556978712127078  |         |
| 217  |   479    | 0.0015524334004294912  |         |
| 218  |   440    | 0.0023890714086751298  |         |
| 219  |   459    | 0.0028588276947208737  |         |
| 220  |   345    |  0.003145047222002888  |         |
| 221  |   310    |  0.003358959797251391  |         |
| 222  |   355    |  0.004208577945121978  |         |
| 223  |   427    |  0.005003816365749085  |         |
| 224  |    75    | 0.0061715833314906635  |  PolyA  |
| 225  |   414    |  0.007085966546688974  |         |
| 226  |   426    |  0.012667723005748525  |         |
| 227  |    99    |  0.014370317639218009  |  PolyA  |
| 228  |   374    |  0.014548456196898403  |         |
| 229  |   306    |   0.0170336782676787   |         |
| 230  |   467    |  0.018414555169914453  |         |
| 231  |    78    |  0.018848757999048466  |  PolyA  |
| 232  |   510    |  0.019028989873232222  |         |
| 233  |    44    |   0.019255282279935    |   TAR   |
| 234  |   297    |  0.019954901478092743  |   SL2   |
| 235  |   466    |  0.019971800183873494  |         |
| 236  |    71    |  0.020596509269576097  |  PolyA  |
| 237  |   409    |  0.02111218423903998   |         |
| 238  |   464    |   0.021725317163721    |         |
| 239  |   412    |  0.02212562661741712   |         |
| 240  |   465    |  0.027098188109246912  |         |
| 241  |   424    |  0.027834724745781893  |         |
| 242  |   442    |  0.02804169983357593   |         |
| 243  |   451    |  0.03086765575231979   |         |
| 244  |   489    |  0.030965338991568617  |         |
| 245  |   475    |  0.03099860955740447   |         |
| 246  |   410    |  0.03145309278088113   |         |
| 247  |   152    |  0.03156924015777308   |   PBS   |
| 248  |   393    |  0.033461859597584756  |         |
| 249  |   390    |  0.03445631257473373   |         |
| 250  |   458    |  0.036481820278932785  |         |
| 251  |   496    |  0.03789611860200532   |         |
| 252  |   494    |  0.04160635961819161   |         |
| 253  |   309    |  0.04286721167373427   |         |
| 254  |    77    |  0.042897851978368706  |  PolyA  |
| 255  |   423    |  0.04352726477245633   |         |
| 256  |   450    |  0.04383324440278594   |         |
| 257  |   474    |  0.044073360529680666  |         |
| 258  |    22    |  0.04488434322748636   |   TAR   |
| 259  |   486    |  0.046112857589794234  |         |
| 260  |   231    |  0.046852964667375395  |    CU   |
| 261  |   462    |  0.047235548762259105  |         |
| 262  |   399    |  0.05014886216910637   |         |
| 263  |   429    |  0.05156560827087275   |         |
| 264  |   169    |  0.051743081770404854  |   PBS   |
| 265  |   421    |  0.05256311248589674   |         |
| 266  |   428    |  0.05378863297352072   |         |
| 267  |    52    |  0.054564872568122536  |   TAR   |
| 268  |   391    |   0.0548467770102813   |         |
| 269  |    63    |  0.055355734522636806  |  PolyA  |
| 270  |   379    |  0.05558237797657553   |         |
| 271  |   413    |  0.05585902686855015   |         |
| 272  |   104    |  0.055918305788432696  |  PolyA  |
| 273  |   471    |  0.05697723883034166   |         |
| 274  |    34    |  0.05704045185092567   |   TAR   |
| 275  |   448    |  0.05812463314314631   |         |
| 276  |   376    |   0.060813018356688    |         |
| 277  |   192    |  0.061646479821549346  |   PBS   |
| 278  |   457    |  0.06467213927639828   |         |
| 279  |   392    |  0.06492467603190766   |         |
| 280  |   163    |  0.06561225570267332   |   PBS   |
| 281  |    82    |  0.06710018207382974   |  PolyA  |
| 282  |   493    |  0.06869758092146346   |         |
| 283  |   446    |   0.069444675168522    |         |
| 284  |   433    |  0.06969082641137712   |         |
| 285  |   416    |  0.07140964420802058   |         |
| 286  |   170    |  0.07161929246870886   |   PBS   |
| 287  |    68    |  0.07345650561380777   |  PolyA  |
| 288  |   378    |  0.07593798144942086   |         |
| 289  |   359    |  0.07735766059817366   |         |
| 290  |   460    |  0.07912879187378372   |         |
| 291  |   445    |  0.07980241492497578   |         |
| 292  |    86    |  0.08074387936244236   |  PolyA  |
| 293  |   511    |  0.08480567666166167   |         |
| 294  |    69    |  0.08536708871653377   |  PolyA  |
| 295  |   425    |  0.08584241778580788   |         |
| 296  |   484    |  0.08584696754513339   |         |
| 297  |   305    |  0.08641198178162096   |         |
| 298  |   447    |  0.08697048933143843   |         |
| 299  |   144    |  0.08757877224466838   |   PBS   |
| 300  |   303    |  0.08836474403984108   |         |
| 301  |   388    |   0.0897044767293056   |         |
| 302  |   189    |  0.09008570297071271   |   PBS   |
| 303  |   492    |   0.0919245406313302   |         |
| 304  |    64    |  0.09213022545547567   |  PolyA  |
| 305  |    40    |  0.09215250975352761   |   TAR   |
| 306  |   499    |  0.09278209956068867   |         |
| 307  |    53    |  0.09405769441048194   |   TAR   |
| 308  |   120    |  0.09476597272502063   |         |
| 309  |    96    |  0.09509986795078153   |  PolyA  |
| 310  |   166    |  0.09601251653599659   |   PBS   |
| 311  |   368    |   0.0970352521351151   |         |
| 312  |   154    |  0.09757907653735563   |   PBS   |
| 313  |   146    |  0.10084730560589213   |   PBS   |
| 314  |   351    |  0.10150192535432472   |         |
| 315  |   504    |  0.10527781796698703   |         |
| 316  |    73    |   0.1071861613739484   |  PolyA  |
| 317  |   443    |   0.1092135086869854   |         |
| 318  |   200    |  0.11076405576403575   |   PBS   |
| 319  |   369    |   0.1119595395902724   |         |
| 320  |   437    |  0.11272010684902115   |         |
| 321  |   304    |  0.12212096782472819   |         |
| 322  |   505    |   0.1229216531753874   |         |
| 323  |   100    |  0.12994495953304588   |  PolyA  |
| 324  |   501    |  0.13043821076403783   |         |
| 325  |   452    |  0.13128633770949688   |         |
| 326  |    72    |  0.13447532657879954   |  PolyA  |
| 327  |    98    |   0.1352029467117651   |  PolyA  |
| 328  |   444    |  0.13680943229959644   |         |
| 329  |   453    |  0.13717547793515703   |         |
| 330  |   142    |  0.13803601077082137   |   PBS   |
| 331  |   159    |   0.1425700142355024   |   PBS   |
| 332  |    55    |  0.14272097917857357   |   TAR   |
| 333  |   502    |  0.14364492140891316   |         |
| 334  |   370    |  0.14440045752705488   |         |
| 335  |    74    |  0.14467864653494156   |  PolyA  |
| 336  |   362    |   0.1466168390135762   |         |
| 337  |   201    |   0.1504057737471861   |   PBS   |
| 338  |   164    |  0.15050556864794462   |   PBS   |
| 339  |   188    |  0.15856686404811704   |   PBS   |
| 340  |   317    |  0.15874106093489268   |   SL3   |
| 341  |   342    |  0.16038515108083948   |   AUG   |
| 342  |   411    |  0.16189548161356196   |         |
| 343  |   365    |  0.16406801497077483   |         |
| 344  |    58    |   0.1724137908857424   |  PolyA  |
| 345  |   346    |  0.17274704989963327   |         |
| 346  |    76    |  0.17583901781858866   |  PolyA  |
| 347  |   123    |  0.17879524757716117   |         |
| 348  |   506    |  0.17883184984963119   |         |
| 349  |   112    |   0.1833275516745175   |    U5   |
| 350  |   319    |  0.18353515525004543   |   SL3   |
| 351  |   228    |  0.18500784250308872   |    CU   |
| 352  |   382    |   0.1854818626536487   |         |
| 353  |   296    |  0.19101465287621022   |   SL2   |
| 354  |   327    |  0.19233266493554624   |         |
| 355  |   383    |   0.1940940846069382   |         |
| 356  |   105    |   0.1945910529415749   |    U5   |
| 357  |   106    |   0.2111699328144766   |    U5   |
| 358  |   178    |  0.21130832688235265   |   PBS   |
| 359  |    70    |  0.21150729069363378   |  PolyA  |
| 360  |   495    |  0.21680388589868863   |         |
| 361  |    56    |  0.21720829873736502   |   TAR   |
| 362  |    67    |  0.21772356958633274   |  PolyA  |
| 363  |   183    |   0.2186607951976141   |   PBS   |
| 364  |   367    |  0.22733257453556294   |         |
| 365  |   289    |    0.22884310976867    |   SL2   |
| 366  |    95    |  0.22941507259875424   |  PolyA  |
| 367  |   145    |  0.22971375840394803   |   PBS   |
| 368  |    60    |  0.23572914332098482   |  PolyA  |
| 369  |    61    |   0.2397114463107799   |  PolyA  |
| 370  |   312    |   0.2514142790009673   |   SL3   |
| 371  |   366    |  0.26118188756879696   |         |
| 372  |   133    |    0.26202728347911    |   PBS   |
| 373  |   126    |  0.26310984478957655   |   PAS   |
| 374  |   124    |  0.26363736962203926   |         |
| 375  |   148    |  0.27077599254495144   |   PBS   |
| 376  |   330    |   0.2771210075504469   |         |
| 377  |   363    |   0.2772469994534296   |         |
| 378  |   353    |   0.2821031424208499   |         |
| 379  |   101    |  0.28400676794480073   |  PolyA  |
| 380  |   343    |  0.28766891792137483   |   AUG   |
| 381  |   171    |   0.2898669829802407   |   PBS   |
| 382  |    97    |  0.29091796649724155   |  PolyA  |
| 383  |    87    |   0.2909939913935524   |  PolyA  |
| 384  |   340    |  0.29392358373088995   |   AUG   |
| 385  |   114    |   0.2941968028829112   |         |
| 386  |   350    |   0.2953370081983265   |         |
| 387  |   113    |  0.29639534239687565   |         |
| 388  |    59    |  0.29809593551497066   |  PolyA  |
| 389  |   140    |   0.3108723297840928   |   PBS   |
| 390  |    62    |   0.3110350803207793   |  PolyA  |
| 391  |   229    |   0.3161266951167082   |    CU   |
| 392  |   167    |   0.3236907319909798   |   PBS   |
| 393  |   347    |  0.33865243300686343   |         |
| 394  |   338    |   0.3399194016151015   |   AUG   |
| 395  |   341    |  0.34618324260685857   |   AUG   |
| 396  |   131    |   0.3628254848907381   |   PAS   |
| 397  |    79    |   0.3645045943397259   |  PolyA  |
| 398  |   301    |  0.36634315622005886   |         |
| 399  |   221    |   0.3683519112830497   | antiPAS |
| 400  |   190    |   0.3696330131151102   |   PBS   |
| 401  |   195    |  0.37287838768087145   |   PBS   |
| 402  |   143    |  0.37367454678590717   |   PBS   |
| 403  |    81    |   0.3752375715909689   |  PolyA  |
| 404  |   172    |  0.37912038756887584   |   PBS   |
| 405  |    89    |  0.38860899535492466   |  PolyA  |
| 406  |   290    |   0.3895540069614421   |   SL2   |
| 407  |   194    |  0.39171976439367223   |   PBS   |
| 408  |   168    |  0.39412434762425924   |   PBS   |
| 409  |    94    |  0.40218314880699013   |  PolyA  |
| 410  |   278    |  0.40379999115469123   |         |
| 411  |   130    |   0.4104486237244422   |   PAS   |
| 412  |   335    |  0.43121987244175836   |   AUG   |
| 413  |    65    |   0.4395835962678116   |  PolyA  |
| 414  |   196    |   0.4536228896076275   |   PBS   |
| 415  |   184    |   0.4601229000036968   |   PBS   |
| 416  |   281    |  0.47142858287449313   |         |
| 417  |   222    |   0.4718850945261664   | antiPAS |
| 418  |   332    |   0.4734613940622094   |         |
| 419  |   323    |   0.4736323934280038   |   SL3   |
| 420  |   125    |  0.47426899610426504   |   PAS   |
| 421  |   334    |  0.48520623666196905   |   AUG   |
| 422  |   286    |   0.4919857053278903   |   SL2   |
| 423  |   103    |  0.49422748452428655   |  PolyA  |
| 424  |   336    |   0.5138073422356706   |   AUG   |
| 425  |   315    |   0.514389308674593    |   SL3   |
| 426  |   150    |    0.52183198950002    |   PBS   |
| 427  |   127    |   0.5378304109601618   |   PAS   |
| 428  |   223    |   0.5437635104536683   | antiPAS |
| 429  |   115    |   0.5444463073169463   |         |
| 430  |   197    |   0.5492901827463108   |   PBS   |
| 431  |   219    |   0.5499429862467606   | antiPAS |
| 432  |   138    |   0.5672190550003506   |   PBS   |
| 433  |   339    |   0.5847762545633167   |   AUG   |
| 434  |   141    |   0.5940090030211205   |   PBS   |
| 435  |   248    |   0.6086609444511852   |   SL1   |
| 436  |   284    |   0.6147696545386017   |   SL2   |
| 437  |   230    |   0.6159763511477496   |    CU   |
| 438  |   316    |   0.617047821958084    |   SL3   |
| 439  |   139    |   0.6380365500427506   |   PBS   |
| 440  |   128    |   0.641933814084476    |   PAS   |
| 441  |    92    |   0.6421116128069617   |  PolyA  |
| 442  |   322    |   0.6531074605779726   |   SL3   |
| 443  |   107    |   0.6645684838460381   |    U5   |
| 444  |   325    |   0.7113447717722097   |   SL3   |
| 445  |   203    |   0.7156849337083726   |   PBS   |
| 446  |   110    |   0.7177865752412899   |    U5   |
| 447  |   137    |   0.7551993851018437   |   PBS   |
| 448  |   122    |   0.7621253504983816   |         |
| 449  |   109    |   0.7730704054555415   |    U5   |
| 450  |   237    |   0.7830704037791221   |         |
| 451  |   111    |   0.8096020911488033   |    U5   |
| 452  |   321    |   0.8213966549655111   |   SL3   |
| 453  |   129    |   0.8304509940611082   |   PAS   |
| 454  |   324    |   0.8447760117046039   |   SL3   |
| 455  |   233    |   0.8549175707071837   |    CU   |
| 456  |   209    |   0.8598450978869568   |   PBS   |
| 457  |   311    |   0.8669212382196498   |         |
| 458  |   270    |   0.947247915077848    |   SL1   |
| 459  |   232    |   1.0361727303822958   |    CU   |
| 460  |   263    |   1.037971592418633    |   SL1   |
| 461  |   243    |   1.0689914605154613   |   SL1   |
| 462  |   282    |   1.0706317884851841   |         |
| 463  |   257    |    1.07193027299957    |   SL1   |
| 464  |   227    |   1.2489804055621454   |    CU   |
| 465  |   274    |   1.3154428241874394   |   SL1   |
| 466  |   285    |   1.4068299610816046   |   SL2   |
| 467  |   236    |   1.6094698317901468   |         |
| 468  |   313    |   1.6979498531883468   |   SL3   |
| 469  |   245    |   1.7861791707680472   |   SL1   |
| 470  |   269    |   1.8059011052852985   |   SL1   |
| 471  |   238    |   1.8070084414152752   |         |
| 472  |   256    |   1.8482044315254622   |   SL1   |
| 473  |   249    |   1.9448314060765441   |   SL1   |
| 474  |   242    |   1.9597058056833876   |         |
| 475  |   244    |   2.002998981118584    |   SL1   |
| 476  |   246    |   2.016347840358667    |   SL1   |
| 477  |   254    |   2.1685668636054327   |   SL1   |
| 478  |   277    |   2.2772471049579597   |   SL1   |
| 479  |   253    |   2.551015846323318    |   SL1   |
| 480  |   275    |   2.5965667757962816   |   SL1   |
| 481  |   250    |   2.904050483761437    |   SL1   |
| 482  |   276    |   3.033937371094613    |   SL1   |
| 483  |   267    |   3.0525165444965925   |   SL1   |
| 484  |   252    |   3.123583528711185    |   SL1   |
| 485  |   268    |   3.148263650607797    |   SL1   |
| 486  |   265    |   3.2528372091534763   |   SL1   |
| 487  |   264    |   3.364513474587962    |   SL1   |
| 488  |   258    |   3.546052910885975    |   SL1   |
| 489  |   261    |   3.727021554139339    |   SL1   |
| 490  |   266    |   3.8054959825011725   |   SL1   |
| 491  |   259    |   3.8209473847992212   |   SL1   |
| 492  |   260    |   3.828321571926023    |   SL1   |
| 493  |   262    |   3.845327072530972    |   SL1   |
| 494  |   251    |   6.079942612234039    |   SL1   |
+------+----------+------------------------+---------+
