# Supplementary material for: Short- and long-range interactions in the HIV-1 5′ UTR regulate genome dimerization and packaging
Source: Nat Struct Mol Biol. 2022 Mar 28;29(4):306–19. doi: 10.1038/s41594-022-00746-2 (PMC9010304; doi:10.1038/s41594-022-00746-2)
Supplement: Supplementary file 11 — Tables of Kdimer values. [file 41594_2022_746_MOESM11_ESM.zip › Kdimer tables/Kd_Table_Region_PolyA_1G_MB_Capped.txt]

+--------------------------------------------------+
|                   1G_MB_Capped                   |
+------+----------+-----------------------+--------+
| Rank | Position |        log2(Kd)       | Domain |
+------+----------+-----------------------+--------+
|  32  |    90    |  -0.4443033599978253  | PolyA  |
|  71  |    69    |  -0.2260346535117801  | PolyA  |
|  82  |    85    |  -0.20414684686680193 | PolyA  |
|  87  |    83    |  -0.19165415839423125 | PolyA  |
|  92  |    93    |  -0.18058868625056562 | PolyA  |
| 100  |    72    |  -0.16414441772223531 | PolyA  |
| 109  |    84    |  -0.1464752567665326  | PolyA  |
| 120  |    91    |  -0.12547175325893453 | PolyA  |
| 131  |   104    |  -0.10869844441473873 | PolyA  |
| 136  |   102    |  -0.09518262495881968 | PolyA  |
| 137  |    75    |  -0.09467148693712298 | PolyA  |
| 149  |    66    |  -0.0825385425459228  | PolyA  |
| 152  |    88    |  -0.07589700255114491 | PolyA  |
| 218  |    80    | -0.017248737255519838 | PolyA  |
| 247  |    67    |  0.004987844150383572 | PolyA  |
| 272  |    82    |  0.022770575724733264 | PolyA  |
| 294  |    76    |  0.044142499096442515 | PolyA  |
| 296  |    78    |  0.045610840650020947 | PolyA  |
| 297  |    95    |  0.04625852623125033  | PolyA  |
| 319  |    74    |   0.0751131166073745  | PolyA  |
| 333  |    70    |  0.09779699272015263  | PolyA  |
| 334  |   100    |  0.10224679413154147  | PolyA  |
| 338  |    77    |  0.11405000370087715  | PolyA  |
| 349  |    73    |  0.13097086420419254  | PolyA  |
| 356  |    96    |  0.14573215593804045  | PolyA  |
| 362  |    98    |   0.1557512335417621  | PolyA  |
| 364  |    99    |  0.15815012464809738  | PolyA  |
| 366  |    64    |   0.1591252879291834  | PolyA  |
| 367  |    65    |   0.1621691078033919  | PolyA  |
| 374  |    61    |  0.18759260159680266  | PolyA  |
| 377  |    62    |  0.19515267831513314  | PolyA  |
| 378  |    81    |   0.2028737467565258  | PolyA  |
| 380  |   103    |  0.20862368444838802  | PolyA  |
| 381  |    63    |  0.21333770065108873  | PolyA  |
| 382  |    79    |  0.21426270361814156  | PolyA  |
| 384  |    71    |  0.21989421685211058  | PolyA  |
| 385  |    68    |  0.22080946664179643  | PolyA  |
| 386  |    97    |  0.22644800439943868  | PolyA  |
| 387  |    86    |  0.22822091944047793  | PolyA  |
| 390  |    60    |  0.23626593841167962  | PolyA  |
| 399  |    89    |   0.3120357244396331  | PolyA  |
| 400  |    59    |   0.3123937105239228  | PolyA  |
| 405  |    58    |  0.32987301561948573  | PolyA  |
| 406  |    94    |   0.3300774779426666  | PolyA  |
| 408  |    87    |   0.3355603850887089  | PolyA  |
| 421  |    92    |   0.3947073837487834  | PolyA  |
| 427  |   101    |  0.43476940029758865  | PolyA  |
+------+----------+-----------------------+--------+
