# Supplementary material for: Short- and long-range interactions in the HIV-1 5′ UTR regulate genome dimerization and packaging
Source: Nat Struct Mol Biol. 2022 Mar 28;29(4):306–19. doi: 10.1038/s41594-022-00746-2 (PMC9010304; doi:10.1038/s41594-022-00746-2)
Supplement: Supplementary file 11 — Tables of Kdimer values. [file 41594_2022_746_MOESM11_ESM.zip › Kdimer tables/Kd_Table_Region_SL1_1G_DB_Uncapped.txt]

+-------------------------------------------------+
|                  1G_DB_Uncapped                 |
+------+----------+----------------------+--------+
| Rank | Position |       log2(Kd)       | Domain |
+------+----------+----------------------+--------+
|  1   |   247    | -0.5633516600720677  |  SL1   |
|  4   |   273    | -0.5029462471518603  |  SL1   |
|  14  |   255    | -0.2607578369731098  |  SL1   |
|  22  |   272    | -0.18649299312125817 |  SL1   |
|  40  |   271    | -0.1040506173422886  |  SL1   |
| 424  |   263    |  0.3351234256662177  |  SL1   |
| 429  |   274    | 0.36945868204855037  |  SL1   |
| 462  |   243    |  0.9821501457785227  |  SL1   |
| 463  |   248    |  0.9927232403576588  |  SL1   |
| 464  |   270    |  1.0462571989188858  |  SL1   |
| 465  |   244    |  1.0568350347739688  |  SL1   |
| 467  |   256    |  1.1847220044565034  |  SL1   |
| 470  |   245    |  1.3888546079016904  |  SL1   |
| 471  |   246    |  1.4928757930558527  |  SL1   |
| 472  |   269    |  1.6055079395925858  |  SL1   |
| 473  |   249    |  1.7235821908978075  |  SL1   |
| 475  |   254    |  2.0328169761848986  |  SL1   |
| 476  |   277    |   2.43874821896646   |  SL1   |
| 477  |   253    |  2.4434824924124556  |  SL1   |
| 478  |   264    |  2.4614994508161256  |  SL1   |
| 479  |   275    |  2.595504772360934   |  SL1   |
| 480  |   250    |  2.7597344594466002  |  SL1   |
| 482  |   257    |  2.9544800295138622  |  SL1   |
| 483  |   268    |   3.01515072229317   |  SL1   |
| 484  |   265    |  3.196701456017178   |  SL1   |
| 485  |   276    |  3.6121460936636187  |  SL1   |
| 486  |   262    |  4.308125445948228   |  SL1   |
| 487  |   267    |  4.479255606663853   |  SL1   |
| 488  |   258    |  4.501485649877692   |  SL1   |
| 489  |   252    |  4.648621653477654   |  SL1   |
| 490  |   260    |  5.1518274604888825  |  SL1   |
| 491  |   259    |  5.532462674269677   |  SL1   |
| 492  |   266    |  6.492496080986336   |  SL1   |
| 493  |   261    |  6.734306289271388   |  SL1   |
| 494  |   251    |  6.757076236832895   |  SL1   |
+------+----------+----------------------+--------+
