# Supplementary material for: Short- and long-range interactions in the HIV-1 5′ UTR regulate genome dimerization and packaging
Source: Nat Struct Mol Biol. 2022 Mar 28;29(4):306–19. doi: 10.1038/s41594-022-00746-2 (PMC9010304; doi:10.1038/s41594-022-00746-2)
Supplement: Supplementary file 11 — Tables of Kdimer values. [file 41594_2022_746_MOESM11_ESM.zip › Kdimer tables/Kd_Table_Region_U5_1G_MB_Capped.txt]

+------------------------------------------------+
|                  1G_MB_Capped                  |
+------+----------+---------------------+--------+
| Rank | Position |       log2(Kd)      | Domain |
+------+----------+---------------------+--------+
| 293  |   108    |  0.0436849302394809 |   U5   |
| 350  |   105    | 0.13263556919760064 |   U5   |
| 352  |   112    |  0.1385342148786175 |   U5   |
| 359  |   107    |  0.153376348370968  |   U5   |
| 437  |   106    | 0.49465250835472957 |   U5   |
| 446  |   109    |  0.5871037261754545 |   U5   |
| 454  |   110    |  0.7145863979359236 |   U5   |
| 461  |   111    |  0.8995001709631888 |   U5   |
+------+----------+---------------------+--------+
