# Supplementary material for: Short- and long-range interactions in the HIV-1 5′ UTR regulate genome dimerization and packaging
Source: Nat Struct Mol Biol. 2022 Mar 28;29(4):306–19. doi: 10.1038/s41594-022-00746-2 (PMC9010304; doi:10.1038/s41594-022-00746-2)
Supplement: Supplementary file 11 — Tables of Kdimer values. [file 41594_2022_746_MOESM11_ESM.zip › Kdimer tables/Kd_Table_Region_SL3_2G_DB_Uncapped.txt]

+-------------------------------------------------+
|                  2G_DB_Uncapped                 |
+------+----------+----------------------+--------+
| Rank | Position |       log2(Kd)       | Domain |
+------+----------+----------------------+--------+
|  75  |   320    | -0.06817768341633611 |  SL3   |
| 243  |   316    | 0.053790586472114335 |  SL3   |
| 265  |   318    | 0.07281858401798565  |  SL3   |
| 336  |   317    | 0.13222741613802697  |  SL3   |
| 384  |   319    | 0.20880196577518995  |  SL3   |
| 434  |   312    |  0.4054007045516639  |  SL3   |
| 435  |   315    |  0.4302073498168472  |  SL3   |
| 439  |   314    | 0.47933867183183754  |  SL3   |
| 440  |   322    | 0.48926092079846917  |  SL3   |
| 446  |   325    |  0.5722428614634034  |  SL3   |
| 451  |   321    |  0.6840551259035983  |  SL3   |
| 460  |   324    |  0.8920331791769281  |  SL3   |
| 463  |   323    |  0.9489949898860025  |  SL3   |
| 469  |   313    |  1.262884460850208   |  SL3   |
+------+----------+----------------------+--------+
