# Supplementary material for: Short- and long-range interactions in the HIV-1 5′ UTR regulate genome dimerization and packaging
Source: Nat Struct Mol Biol. 2022 Mar 28;29(4):306–19. doi: 10.1038/s41594-022-00746-2 (PMC9010304; doi:10.1038/s41594-022-00746-2)
Supplement: Supplementary file 11 — Tables of Kdimer values. [file 41594_2022_746_MOESM11_ESM.zip › Kdimer tables/Kd_Table_Region_SL3_3G_MB_Uncapped.txt]

+-------------------------------------------------+
|                  3G_MB_Uncapped                 |
+------+----------+----------------------+--------+
| Rank | Position |       log2(Kd)       | Domain |
+------+----------+----------------------+--------+
|  73  |   314    | -0.2166277013219729  |  SL3   |
| 116  |   320    | -0.1183702092852121  |  SL3   |
| 119  |   318    | -0.11659794422350643 |  SL3   |
| 342  |   317    |  0.1925335375245556  |  SL3   |
| 349  |   319    | 0.20793861744901518  |  SL3   |
| 374  |   312    |  0.3320528303043961  |  SL3   |
| 391  |   323    |  0.4700087985602911  |  SL3   |
| 393  |   315    |  0.495507146233987   |  SL3   |
| 418  |   322    |  0.7474225902401921  |  SL3   |
| 419  |   325    |  0.7537290994045613  |  SL3   |
| 428  |   324    |  0.7964981897047515  |  SL3   |
| 429  |   316    |  0.7993303071729156  |  SL3   |
| 434  |   321    |  0.8485195676075051  |  SL3   |
| 462  |   313    |   1.41630138952136   |  SL3   |
+------+----------+----------------------+--------+
