# Supplementary material for: Short- and long-range interactions in the HIV-1 5′ UTR regulate genome dimerization and packaging
Source: Nat Struct Mol Biol. 2022 Mar 28;29(4):306–19. doi: 10.1038/s41594-022-00746-2 (PMC9010304; doi:10.1038/s41594-022-00746-2)
Supplement: Supplementary file 11 — Tables of Kdimer values. [file 41594_2022_746_MOESM11_ESM.zip › Kdimer tables/Kd_Table_Ranking_3G_DB_Uncapped.txt]

+-----------------------------------------------------+
|                    3G_DB_Uncapped                   |
+------+----------+-------------------------+---------+
| Rank | Position |         log2(Kd)        |  Domain |
+------+----------+-------------------------+---------+
|  0   |    27    |   -0.9038783252729372   |   TAR   |
|  1   |   235    |   -0.8689246896385212   |         |
|  2   |   217    |   -0.7745169031442827   | antiPAS |
|  3   |   212    |   -0.6386660920353403   |   PBS   |
|  4   |   247    |   -0.6297551581578184   |   SL1   |
|  5   |    35    |    -0.522414185716629   |   TAR   |
|  6   |   206    |   -0.48245456068742076  |   PBS   |
|  7   |   273    |   -0.46569948604048345  |   SL1   |
|  8   |    28    |   -0.45004285538031896  |   TAR   |
|  9   |   218    |   -0.4411728508448124   | antiPAS |
|  10  |    57    |   -0.43741327962768944  |   TAR   |
|  11  |   255    |   -0.42574816408774363  |   SL1   |
|  12  |    85    |   -0.39926050352858267  |  PolyA  |
|  13  |    36    |   -0.3984451162542752   |   TAR   |
|  14  |   226    |   -0.3971163707883273   |         |
|  15  |   298    |   -0.3925041605564023   |   SL2   |
|  16  |    42    |   -0.3839451093193365   |   TAR   |
|  17  |    37    |   -0.3565736549072525   |   TAR   |
|  18  |    38    |   -0.3473657290245709   |   TAR   |
|  19  |   294    |   -0.3433293734845173   |   SL2   |
|  20  |   348    |   -0.3252116565082801   |         |
|  21  |   211    |   -0.3105886700579406   |   PBS   |
|  22  |   280    |   -0.2888942843483853   |         |
|  23  |    26    |   -0.2821944606692021   |   TAR   |
|  24  |   239    |   -0.2800949542298395   |         |
|  25  |   181    |   -0.27381568145372776  |   PBS   |
|  26  |   241    |   -0.25758649959335933  |         |
|  27  |   300    |   -0.23072176013465476  |         |
|  28  |   272    |   -0.21155125089929008  |   SL1   |
|  29  |   109    |   -0.2065823985988346   |    U5   |
|  30  |   160    |   -0.2035423660192707   |   PBS   |
|  31  |   295    |   -0.19734364271491406  |   SL2   |
|  32  |   292    |   -0.19474216569802913  |   SL2   |
|  33  |   287    |   -0.19119989562348366  |   SL2   |
|  34  |    43    |   -0.18795106128601569  |   TAR   |
|  35  |    54    |   -0.18062359376486378  |   TAR   |
|  36  |   106    |    -0.179183746933118   |    U5   |
|  37  |   271    |   -0.17457007973836838  |   SL1   |
|  38  |   224    |   -0.16190203096699096  |         |
|  39  |   216    |   -0.15819845439580815  |   PBS   |
|  40  |   403    |   -0.1581189094400062   |         |
|  41  |   158    |   -0.15532378148171472  |   PBS   |
|  42  |   384    |   -0.15437476979532996  |         |
|  43  |   173    |   -0.15165612509572238  |   PBS   |
|  44  |   478    |   -0.15103709409501626  |         |
|  45  |   405    |   -0.14955922536095434  |         |
|  46  |   288    |   -0.14899928836250068  |   SL2   |
|  47  |   159    |   -0.14597551693037783  |   PBS   |
|  48  |   483    |   -0.14521944846385246  |         |
|  49  |   465    |   -0.14432251989781217  |         |
|  50  |   207    |   -0.14084837468487274  |   PBS   |
|  51  |    53    |   -0.1358965416515288   |   TAR   |
|  52  |    70    |   -0.1308110617131414   |  PolyA  |
|  53  |   202    |   -0.12613405838289996  |   PBS   |
|  54  |   349    |   -0.12018348352498395  |         |
|  55  |    98    |   -0.11760199071308086  |  PolyA  |
|  56  |   162    |   -0.11476892543981415  |   PBS   |
|  57  |   479    |   -0.11455253152851409  |         |
|  58  |   373    |   -0.11359915278559736  |         |
|  59  |   432    |   -0.10726429295110279  |         |
|  60  |   121    |   -0.10599635786978291  |         |
|  61  |   119    |   -0.10421715889316956  |         |
|  62  |   354    |   -0.10127580511594252  |         |
|  63  |   187    |   -0.09858181548975824  |   PBS   |
|  64  |   111    |   -0.09660877614016473  |    U5   |
|  65  |   179    |   -0.09418331198279231  |   PBS   |
|  66  |   406    |   -0.09206665325311444  |         |
|  67  |    56    |   -0.08808838060505286  |   TAR   |
|  68  |   372    |   -0.08705387926139638  |         |
|  69  |   240    |   -0.08697104151505487  |         |
|  70  |   148    |   -0.0859514196327323   |   PBS   |
|  71  |   333    |   -0.08480367097079225  |   AUG   |
|  72  |   460    |   -0.08424051584109768  |         |
|  73  |   482    |   -0.08325252143108981  |         |
|  74  |    41    |   -0.07955959272195144  |   TAR   |
|  75  |   305    |   -0.07710511240210778  |         |
|  76  |   500    |   -0.07268247067557852  |         |
|  77  |   113    |   -0.07216173306072521  |         |
|  78  |   396    |   -0.07163111366911018  |         |
|  79  |   176    |   -0.06859042722382043  |   PBS   |
|  80  |    95    |   -0.06727459761225894  |  PolyA  |
|  81  |    78    |   -0.06722450710273602  |  PolyA  |
|  82  |   165    |   -0.06448158167720205  |   PBS   |
|  83  |    83    |   -0.06320793345436813  |  PolyA  |
|  84  |    80    |   -0.06274885092501041  |  PolyA  |
|  85  |   364    |   -0.06213955653104925  |         |
|  86  |    25    |   -0.06151367340197675  |   TAR   |
|  87  |    84    |  -0.061271695922374005  |  PolyA  |
|  88  |   455    |   -0.05986991718196063  |         |
|  89  |   164    |  -0.055062991281656426  |   PBS   |
|  90  |    46    |  -0.053258116214734155  |   TAR   |
|  91  |   385    |   -0.05273446269856479  |         |
|  92  |   514    |   -0.0519404997172881   |         |
|  93  |   487    |   -0.05136748255856399  |         |
|  94  |   436    |  -0.049904450466429266  |         |
|  95  |    91    |   -0.04802718290949568  |  PolyA  |
|  96  |    30    |   -0.04760217235445807  |   TAR   |
|  97  |   381    |  -0.044500537657437444  |         |
|  98  |   154    |  -0.044256568593326835  |   PBS   |
|  99  |   473    |   -0.04352673049989509  |         |
| 100  |   204    |   -0.04212929457379131  |   PBS   |
| 101  |   386    |   -0.0415348343799238   |         |
| 102  |   193    |   -0.04134816538846822  |   PBS   |
| 103  |   208    |   -0.04131418828470131  |   PBS   |
| 104  |   144    |  -0.041291213885588623  |   PBS   |
| 105  |   152    |   -0.04063074414133574  |   PBS   |
| 106  |   186    |  -0.040372051608541744  |   PBS   |
| 107  |   481    |  -0.039603337461627544  |         |
| 108  |   506    |   -0.03862315626961292  |         |
| 109  |   335    |   -0.03798706487722881  |   AUG   |
| 110  |   100    |   -0.03685754186807986  |  PolyA  |
| 111  |   402    |  -0.036630652116788696  |         |
| 112  |   477    |   -0.03643747082560849  |         |
| 113  |    47    |   -0.03527581297420965  |   TAR   |
| 114  |   397    |   -0.03521781990784173  |         |
| 115  |   434    |   -0.03432321414866619  |         |
| 116  |   474    |   -0.03345658701401918  |         |
| 117  |   504    |   -0.03173781456753349  |         |
| 118  |   215    |   -0.03124126913946859  |   PBS   |
| 119  |   350    |   -0.02906431016893549  |         |
| 120  |   490    |  -0.028612284695545165  |         |
| 121  |    67    |  -0.023642666823528644  |  PolyA  |
| 122  |   213    |   -0.02288675937682801  |   PBS   |
| 123  |   328    |    -0.022355862992595   |         |
| 124  |   513    |  -0.021757370203273643  |         |
| 125  |   320    |  -0.021702867330718204  |   SL3   |
| 126  |   456    |   -0.02147626664347442  |         |
| 127  |   308    |   -0.0208160251928781   |         |
| 128  |   438    |   -0.02068073882078987  |         |
| 129  |   495    |  -0.020137102678226562  |         |
| 130  |   515    |  -0.019441905079046747  |         |
| 131  |    51    |  -0.019369062402352394  |   TAR   |
| 132  |   108    |  -0.019290635261251198  |    U5   |
| 133  |   503    |  -0.018481649845552745  |         |
| 134  |   175    |  -0.018136214918270332  |   PBS   |
| 135  |   225    |  -0.017461677507939043  |         |
| 136  |   389    |  -0.017165527982280254  |         |
| 137  |   115    |  -0.017093612795644163  |         |
| 138  |   452    |  -0.015283240301874036  |         |
| 139  |   510    |  -0.014553026107038155  |         |
| 140  |   378    |  -0.014474283917305014  |         |
| 141  |   170    |  -0.014283464772357781  |   PBS   |
| 142  |   395    |  -0.010299838172382995  |         |
| 143  |   505    |  -0.010116068607155148  |         |
| 144  |   149    |  -0.009933847379748928  |   PBS   |
| 145  |   408    |  -0.009782849420504301  |         |
| 146  |   447    |  -0.009650644719195913  |         |
| 147  |   326    |   -0.00864176714557053  |         |
| 148  |   151    |  -0.007817838076922788  |   PBS   |
| 149  |    69    |  -0.005337925481363736  |  PolyA  |
| 150  |   393    |  -0.004486991188764478  |         |
| 151  |   153    |  -0.0032638041788302986 |   PBS   |
| 152  |   283    |  -0.0032131399147227093 |   SL2   |
| 153  |   353    |  -0.003087777654533591  |         |
| 154  |   117    |  -0.0029271079316302265 |         |
| 155  |   411    |  -0.002424349807872193  |         |
| 156  |   336    |  -0.0022465161051979667 |   AUG   |
| 157  |   409    | -2.8156416117340535e-05 |         |
| 158  |    23    |  0.0001143359761489279  |   TAR   |
| 159  |   310    |   0.00376730680690896   |         |
| 160  |   422    |   0.004382151843165084  |         |
| 161  |   105    |   0.00482897355719427   |    U5   |
| 162  |    33    |  0.0057303080446089345  |   TAR   |
| 163  |   420    |   0.005835812719744159  |         |
| 164  |   299    |   0.006582153157045656  |   SL2   |
| 165  |    52    |   0.007171457722020722  |   TAR   |
| 166  |   461    |  0.0071764562684390335  |         |
| 167  |   174    |   0.007202341628654711  |   PBS   |
| 168  |   375    |  0.0075852362469742175  |         |
| 169  |   145    |   0.007609151767804027  |   PBS   |
| 170  |   499    |   0.008025759545317757  |         |
| 171  |   430    |   0.009534650230795989  |         |
| 172  |    90    |   0.009577535709055307  |  PolyA  |
| 173  |   401    |   0.010385975071068466  |         |
| 174  |   413    |   0.011258006106775936  |         |
| 175  |   429    |   0.01171209126163425   |         |
| 176  |   356    |    0.0117209485968692   |         |
| 177  |   306    |   0.01214489298592291   |         |
| 178  |   114    |   0.012311611329911435  |         |
| 179  |   486    |   0.012493015661703554  |         |
| 180  |   143    |   0.01273991106289909   |   PBS   |
| 181  |   376    |   0.013608179199007473  |         |
| 182  |   344    |   0.018059654930688233  |   AUG   |
| 183  |   132    |   0.020202171417746405  |   PBS   |
| 184  |   169    |   0.02055256550099653   |   PBS   |
| 185  |   453    |   0.02095551955519797   |         |
| 186  |   138    |   0.021805208177676977  |   PBS   |
| 187  |   163    |   0.021968588138372835  |   PBS   |
| 188  |    77    |   0.022638583873448834  |  PolyA  |
| 189  |   107    |   0.022690778627971954  |    U5   |
| 190  |   497    |   0.022946635769381322  |         |
| 191  |    50    |   0.025665877671535203  |   TAR   |
| 192  |   155    |   0.02671060098082475   |   PBS   |
| 193  |   439    |   0.02729990286485591   |         |
| 194  |   489    |   0.027307022868077353  |         |
| 195  |   357    |   0.028218902535215314  |         |
| 196  |   112    |   0.030077425347465717  |    U5   |
| 197  |   370    |   0.03161178331420242   |         |
| 198  |   407    |   0.03189037846899366   |         |
| 199  |   484    |   0.03216211160764694   |         |
| 200  |   427    |   0.032666772318086214  |         |
| 201  |   415    |   0.03345180123145972   |         |
| 202  |   192    |    0.0337124503385844   |   PBS   |
| 203  |   303    |   0.03372999834045637   |         |
| 204  |   168    |   0.033774793329976786  |   PBS   |
| 205  |    99    |   0.033989244457296605  |  PolyA  |
| 206  |   318    |   0.034084385367572904  |   SL3   |
| 207  |   494    |   0.03495518736849479   |         |
| 208  |   410    |   0.03567431028128507   |         |
| 209  |   360    |   0.03608655217895606   |         |
| 210  |   377    |   0.03667220128858038   |         |
| 211  |   412    |   0.03705977297562809   |         |
| 212  |    40    |   0.03721010471988219   |   TAR   |
| 213  |   511    |   0.037370730302635644  |         |
| 214  |   496    |   0.037723890451900076  |         |
| 215  |   488    |   0.040393105851468644  |         |
| 216  |   340    |   0.04043119025083822   |   AUG   |
| 217  |   392    |   0.04124174633662049   |         |
| 218  |   146    |   0.04290317289735626   |   PBS   |
| 219  |   380    |   0.04296624729421954   |         |
| 220  |   463    |   0.04321842490150809   |         |
| 221  |    55    |   0.04332983565301515   |   TAR   |
| 222  |   198    |   0.04347683685297489   |   PBS   |
| 223  |   507    |   0.04438523792557209   |         |
| 224  |   400    |   0.04582750258602551   |         |
| 225  |   161    |   0.04684560249960232   |   PBS   |
| 226  |   102    |   0.04692356848333194   |  PolyA  |
| 227  |   472    |   0.04813686928439887   |         |
| 228  |   185    |   0.048990473293670705  |   PBS   |
| 229  |   205    |   0.04911340537550006   |   PBS   |
| 230  |    24    |   0.04923571488999694   |   TAR   |
| 231  |   387    |   0.04925346757816875   |         |
| 232  |   371    |   0.05028807151932067   |         |
| 233  |    22    |   0.05083506792761655   |   TAR   |
| 234  |   421    |   0.05318820885129699   |         |
| 235  |   462    |   0.056445718744897316  |         |
| 236  |   228    |   0.05730352608539912   |    CU   |
| 237  |   327    |   0.05818589962678727   |         |
| 238  |    73    |   0.05881459903606265   |  PolyA  |
| 239  |   200    |   0.059247244511565884  |   PBS   |
| 240  |   398    |   0.05928923819324035   |         |
| 241  |   214    |   0.06046620470574143   |   PBS   |
| 242  |    74    |   0.06080598988363499   |  PolyA  |
| 243  |   358    |    0.0609356172753921   |         |
| 244  |   431    |   0.06125909485633482   |         |
| 245  |   120    |   0.06204002458893305   |         |
| 246  |   468    |   0.062192146595422305  |         |
| 247  |   390    |   0.06222474899045008   |         |
| 248  |    94    |   0.06239526116513911   |  PolyA  |
| 249  |   332    |   0.06252618606361714   |         |
| 250  |   379    |    0.0636030273560466   |         |
| 251  |   343    |   0.06373848135390535   |   AUG   |
| 252  |   404    |   0.06445596034668384   |         |
| 253  |   428    |   0.06504341902084615   |         |
| 254  |   475    |   0.06520612042649698   |         |
| 255  |    39    |    0.0655356936952526   |   TAR   |
| 256  |   464    |   0.06560270574924315   |         |
| 257  |   147    |   0.06593225804519688   |   PBS   |
| 258  |    44    |   0.06672797119612521   |   TAR   |
| 259  |   509    |   0.06916674426115381   |         |
| 260  |   435    |   0.06949820915871112   |         |
| 261  |   316    |   0.06963125701042973   |   SL3   |
| 262  |   142    |   0.07116521907245867   |   PBS   |
| 263  |   498    |   0.07154209786136984   |         |
| 264  |   307    |   0.07220936957238129   |         |
| 265  |   426    |   0.07316870355987765   |         |
| 266  |   355    |   0.07331334159199256   |         |
| 267  |   319    |   0.07420458252914788   |   SL3   |
| 268  |    81    |    0.0745634944227561   |  PolyA  |
| 269  |   201    |   0.07469876304136172   |   PBS   |
| 270  |   182    |   0.07488226005734308   |   PBS   |
| 271  |   293    |   0.07499326772244345   |   SL2   |
| 272  |   297    |    0.0774832984093274   |   SL2   |
| 273  |   467    |    0.0780514022854471   |         |
| 274  |   414    |   0.07840186532699345   |         |
| 275  |   399    |   0.07901934075350671   |         |
| 276  |   103    |   0.07973466201272793   |  PolyA  |
| 277  |   118    |   0.08038020197585549   |         |
| 278  |    45    |   0.08069235650371846   |   TAR   |
| 279  |   459    |   0.08088843448425195   |         |
| 280  |   419    |   0.08132564087843719   |         |
| 281  |   440    |   0.08181647252923073   |         |
| 282  |   492    |   0.08213534337322943   |         |
| 283  |   394    |   0.08225407305474515   |         |
| 284  |   485    |   0.08343572259414268   |         |
| 285  |   351    |   0.08561789781795963   |         |
| 286  |   359    |   0.08592913533307497   |         |
| 287  |   508    |   0.08666728079591518   |         |
| 288  |   416    |   0.08719808683172992   |         |
| 289  |    49    |   0.08934369149067735   |   TAR   |
| 290  |   388    |    0.0896155467274357   |         |
| 291  |    87    |   0.09118021398715985   |  PolyA  |
| 292  |   361    |   0.09126010475807578   |         |
| 293  |   512    |   0.09139402890318996   |         |
| 294  |   199    |   0.09165669513320318   |   PBS   |
| 295  |   445    |   0.09227211567045428   |         |
| 296  |    82    |   0.09517380871305094   |  PolyA  |
| 297  |   284    |   0.10013552049384468   |   SL2   |
| 298  |    96    |    0.1013216871132392   |  PolyA  |
| 299  |   476    |   0.10138433959930021   |         |
| 300  |   382    |   0.10273480814762936   |         |
| 301  |   125    |   0.10348807608901413   |   PAS   |
| 302  |    32    |    0.1038052220589169   |   TAR   |
| 303  |   448    |   0.10411499987067788   |         |
| 304  |   458    |   0.10530964014861723   |         |
| 305  |   423    |   0.10554757781259393   |         |
| 306  |   501    |   0.10791515788769525   |         |
| 307  |   441    |    0.1079501876750781   |         |
| 308  |   191    |    0.1085317771196864   |   PBS   |
| 309  |   304    |    0.1088547658513655   |         |
| 310  |   123    |   0.11068734825270357   |         |
| 311  |   417    |    0.1122515993606555   |         |
| 312  |   471    |   0.11241551581727117   |         |
| 313  |   180    |   0.11264892667417388   |   PBS   |
| 314  |   352    |   0.11488501473484503   |         |
| 315  |   391    |   0.11561060771962028   |         |
| 316  |   366    |   0.11568311326322103   |         |
| 317  |   470    |   0.11673336077090894   |         |
| 318  |   157    |   0.11704890104261004   |   PBS   |
| 319  |    31    |   0.11785187969437218   |   TAR   |
| 320  |   433    |   0.11852089608947639   |         |
| 321  |   480    |   0.12144373289353652   |         |
| 322  |    72    |   0.12372689496519367   |  PolyA  |
| 323  |   369    |    0.1243351578657388   |         |
| 324  |    71    |    0.1244358645629586   |  PolyA  |
| 325  |   442    |    0.1260406494559701   |         |
| 326  |   221    |   0.12605274176901987   | antiPAS |
| 327  |   457    |   0.12640117352081595   |         |
| 328  |    21    |    0.1265715865713579   |   TAR   |
| 329  |   469    |   0.12687303072616568   |         |
| 330  |   424    |    0.127841222131513    |         |
| 331  |   443    |   0.13080007338123553   |         |
| 332  |   122    |   0.13336754394275546   |         |
| 333  |   449    |   0.13452546481404318   |         |
| 334  |   502    |   0.13518957582564348   |         |
| 335  |   302    |   0.13551451034714285   |         |
| 336  |   437    |    0.1363199248202483   |         |
| 337  |   124    |    0.1364129627658326   |         |
| 338  |   346    |   0.13910538437942072   |         |
| 339  |   291    |   0.14093691565524294   |   SL2   |
| 340  |   374    |   0.14181722970369634   |         |
| 341  |   418    |   0.14204009525165134   |         |
| 342  |   491    |   0.14271949791279112   |         |
| 343  |   134    |   0.14292837077749798   |   PBS   |
| 344  |   141    |    0.1435571157804645   |   PBS   |
| 345  |   210    |    0.1437985142087895   |   PBS   |
| 346  |   454    |   0.14390998540404068   |         |
| 347  |   363    |   0.14460147714036292   |         |
| 348  |   330    |   0.14548631820807695   |         |
| 349  |   190    |   0.14624981347046584   |   PBS   |
| 350  |   171    |    0.1468377558047392   |   PBS   |
| 351  |   156    |   0.14771630739889274   |   PBS   |
| 352  |   133    |    0.1495341213546998   |   PBS   |
| 353  |   139    |   0.14975573110855597   |   PBS   |
| 354  |   317    |   0.15002005191291007   |   SL3   |
| 355  |   450    |   0.15220567241385186   |         |
| 356  |   444    |   0.15298551883684144   |         |
| 357  |   183    |   0.15736066906702473   |   PBS   |
| 358  |   177    |   0.15816838746177156   |   PBS   |
| 359  |   365    |   0.15840477342382306   |         |
| 360  |   446    |   0.15908639919922724   |         |
| 361  |    34    |    0.1608847429996784   |   TAR   |
| 362  |   263    |   0.16185125958976593   |   SL1   |
| 363  |   136    |    0.1624067109764553   |   PBS   |
| 364  |    48    |   0.16616950942259923   |   TAR   |
| 365  |   339    |   0.16945557213884802   |   AUG   |
| 366  |    58    |    0.1710733392793816   |  PolyA  |
| 367  |    66    |   0.17108150674212672   |  PolyA  |
| 368  |   451    |   0.17161306568533158   |         |
| 369  |    75    |   0.17207286287984627   |  PolyA  |
| 370  |   189    |    0.1749356134799571   |   PBS   |
| 371  |   466    |    0.175050230129101    |         |
| 372  |   166    |    0.1784721645462357   |   PBS   |
| 373  |   309    |    0.180017175464357    |         |
| 374  |   341    |   0.18047911263984184   |   AUG   |
| 375  |   493    |    0.1808577439246329   |         |
| 376  |   188    |   0.18783321908923278   |   PBS   |
| 377  |   137    |   0.18801428560205274   |   PBS   |
| 378  |   135    |   0.19079396766032103   |   PBS   |
| 379  |   331    |   0.19301455018238456   |         |
| 380  |    86    |    0.1939629220367607   |  PolyA  |
| 381  |   150    |   0.19565975619564735   |   PBS   |
| 382  |   140    |    0.2017657061810214   |   PBS   |
| 383  |    62    |   0.20419375363317813   |  PolyA  |
| 384  |   194    |    0.205904004721328    |   PBS   |
| 385  |   222    |   0.20651706016143812   | antiPAS |
| 386  |   425    |    0.2081405698403805   |         |
| 387  |   338    |   0.20900335427281516   |   AUG   |
| 388  |   362    |    0.2091062828878774   |         |
| 389  |   232    |    0.2094449689634101   |    CU   |
| 390  |   223    |   0.21933740589752354   | antiPAS |
| 391  |   337    |    0.2200832886681833   |   AUG   |
| 392  |    97    |   0.22099616948773076   |  PolyA  |
| 393  |    60    |    0.222907914636649    |  PolyA  |
| 394  |   278    |   0.22380053779677833   |         |
| 395  |   383    |   0.23063439462814886   |         |
| 396  |   334    |   0.23366487172839587   |   AUG   |
| 397  |    79    |   0.23540843348264096   |  PolyA  |
| 398  |    63    |   0.23591214359494037   |  PolyA  |
| 399  |   367    |    0.2361643898902935   |         |
| 400  |   172    |   0.24454250971259042   |   PBS   |
| 401  |   220    |    0.2455847104383273   | antiPAS |
| 402  |    59    |   0.25025716395166414   |  PolyA  |
| 403  |   345    |    0.2534723712451469   |         |
| 404  |    64    |   0.25493242598436433   |  PolyA  |
| 405  |    93    |   0.26647167055810883   |  PolyA  |
| 406  |   167    |   0.26896109610659663   |   PBS   |
| 407  |    61    |    0.2723243272392214   |  PolyA  |
| 408  |   314    |    0.2744073024322037   |   SL3   |
| 409  |   312    |   0.27722239302674223   |   SL3   |
| 410  |   368    |   0.27731325299384857   |         |
| 411  |   315    |    0.2783561360555938   |   SL3   |
| 412  |   126    |    0.2789793683707634   |   PAS   |
| 413  |    89    |    0.2817202910470064   |  PolyA  |
| 414  |   329    |   0.28478735890411255   |         |
| 415  |   131    |   0.28504361175440907   |   PAS   |
| 416  |   128    |   0.29386246585671794   |   PAS   |
| 417  |   230    |    0.2952494825271621   |    CU   |
| 418  |   342    |   0.29780877495912245   |   AUG   |
| 419  |    76    |   0.30708872437575574   |  PolyA  |
| 420  |   104    |    0.3098062246701805   |  PolyA  |
| 421  |    68    |    0.3177528787485862   |  PolyA  |
| 422  |   274    |    0.3180670615050875   |   SL1   |
| 423  |   127    |    0.331777476687307    |   PAS   |
| 424  |   289    |   0.33348367703131315   |   SL2   |
| 425  |   322    |   0.33624102285963753   |   SL3   |
| 426  |   203    |   0.33705036803791844   |   PBS   |
| 427  |    65    |   0.34283533034040997   |  PolyA  |
| 428  |   184    |   0.34284972369957073   |   PBS   |
| 429  |    88    |   0.37040976393394115   |  PolyA  |
| 430  |   231    |    0.3710744762457177   |    CU   |
| 431  |   178    |    0.381815742822981    |   PBS   |
| 432  |   290    |    0.3827200430753107   |   SL2   |
| 433  |   129    |    0.3914251981209562   |   PAS   |
| 434  |   279    |    0.3914933338439299   |         |
| 435  |   116    |   0.39670818547284287   |         |
| 436  |   244    |   0.39733599295074684   |   SL1   |
| 437  |   130    |   0.40089237752305107   |   PAS   |
| 438  |   325    |    0.4099416154676434   |   SL3   |
| 439  |   311    |    0.4150194598876081   |         |
| 440  |   321    |   0.42611930116355423   |   SL3   |
| 441  |   324    |   0.42621775348193275   |   SL3   |
| 442  |   234    |    0.4443720103060903   |         |
| 443  |   229    |    0.4592416850385528   |    CU   |
| 444  |    92    |    0.4740897372295389   |  PolyA  |
| 445  |   110    |    0.4866786503781719   |    U5   |
| 446  |   233    |   0.48987321334490586   |    CU   |
| 447  |   286    |    0.5060931554932593   |   SL2   |
| 448  |   347    |    0.5143391105487822   |         |
| 449  |    29    |    0.5169878981273492   |   TAR   |
| 450  |   301    |    0.5458279593891047   |         |
| 451  |   197    |    0.5582663324453954   |   PBS   |
| 452  |   196    |    0.5670645820903916   |   PBS   |
| 453  |   101    |    0.5704913076354852   |  PolyA  |
| 454  |   281    |    0.5764004747802125   |         |
| 455  |   296    |    0.5818514335774219   |   SL2   |
| 456  |   282    |    0.5904328734962095   |         |
| 457  |   237    |    0.5998454864484528   |         |
| 458  |   323    |    0.6370432894536829   |   SL3   |
| 459  |   209    |    0.6706156190818112   |   PBS   |
| 460  |   195    |    0.6804039774588452   |   PBS   |
| 461  |   227    |    0.7034286756100598   |    CU   |
| 462  |   219    |    0.709692052784079    | antiPAS |
| 463  |   248    |    0.7908234727759939   |   SL1   |
| 464  |   313    |     0.92203215810876    |   SL3   |
| 465  |   256    |    1.0002928831675828   |   SL1   |
| 466  |   243    |    1.0288758552999788   |   SL1   |
| 467  |   242    |    1.1514490078143451   |         |
| 468  |   285    |    1.173252122367845    |   SL2   |
| 469  |   270    |    1.2342652455604117   |   SL1   |
| 470  |   245    |    1.276814205538616    |   SL1   |
| 471  |   246    |    1.3346892513274544   |   SL1   |
| 472  |   269    |    1.4776760638467814   |   SL1   |
| 473  |   249    |    1.5583835348828297   |   SL1   |
| 474  |   236    |    1.9452285816915953   |         |
| 475  |   238    |    1.9622990743810163   |         |
| 476  |   264    |    2.0847949978318305   |   SL1   |
| 477  |   277    |    2.2626802877444967   |   SL1   |
| 478  |   254    |    2.4430018831555875   |   SL1   |
| 479  |   253    |    2.445841398342696    |   SL1   |
| 480  |   275    |    2.585949777997494    |   SL1   |
| 481  |   250    |    2.747861090898864    |   SL1   |
| 482  |   268    |    2.8718800958076547   |   SL1   |
| 483  |   265    |    2.903448139505143    |   SL1   |
| 484  |   257    |    3.0114497818217436   |   SL1   |
| 485  |   276    |    3.4203713721647273   |   SL1   |
| 486  |   262    |    3.8953644951128403   |   SL1   |
| 487  |   252    |    4.579913725680633    |   SL1   |
| 488  |   267    |    4.750298269483213    |   SL1   |
| 489  |   251    |    5.864233412761295    |   SL1   |
| 490  |   258    |    6.192886975726002    |   SL1   |
| 491  |   266    |    6.361634573950509    |   SL1   |
| 492  |   260    |    6.669914236510688    |   SL1   |
| 493  |   261    |    6.791325954031157    |   SL1   |
| 494  |   259    |    7.578541179999239    |   SL1   |
+------+----------+-------------------------+---------+
