# Supplementary material for: Short- and long-range interactions in the HIV-1 5′ UTR regulate genome dimerization and packaging
Source: Nat Struct Mol Biol. 2022 Mar 28;29(4):306–19. doi: 10.1038/s41594-022-00746-2 (PMC9010304; doi:10.1038/s41594-022-00746-2)
Supplement: Supplementary file 11 — Tables of Kdimer values. [file 41594_2022_746_MOESM11_ESM.zip › Kdimer tables/Kd_Table_Region_antiPAS_2G_MB_Capped.txt]

+--------------------------------------------------+
|                   2G_MB_Capped                   |
+------+----------+----------------------+---------+
| Rank | Position |       log2(Kd)       |  Domain |
+------+----------+----------------------+---------+
|  2   |   217    | -1.1948212403484275  | antiPAS |
|  5   |   218    | -0.8782756560740773  | antiPAS |
|  58  |   219    | -0.3010688092793989  | antiPAS |
|  93  |   220    | -0.18790589101885413 | antiPAS |
| 285  |   126    | 0.04710828567305798  |   PAS   |
| 315  |   221    | 0.08236550355984064  | antiPAS |
| 410  |   127    | 0.38492380911549195  |   PAS   |
| 413  |   130    | 0.39596392870198655  |   PAS   |
| 418  |   222    | 0.39982906212520497  | antiPAS |
| 420  |   125    |  0.4109273894407727  |   PAS   |
| 423  |   223    | 0.44937469404020164  | antiPAS |
| 431  |   128    |  0.5025956640488252  |   PAS   |
| 439  |   131    |  0.571082461736592   |   PAS   |
| 458  |   129    |  0.8727085485851315  |   PAS   |
+------+----------+----------------------+---------+
