# Supplementary material for: Short- and long-range interactions in the HIV-1 5′ UTR regulate genome dimerization and packaging
Source: Nat Struct Mol Biol. 2022 Mar 28;29(4):306–19. doi: 10.1038/s41594-022-00746-2 (PMC9010304; doi:10.1038/s41594-022-00746-2)
Supplement: Supplementary file 11 — Tables of Kdimer values. [file 41594_2022_746_MOESM11_ESM.zip › Kdimer tables/Kd_Table_Region_PAS_2G_MB_Capped.txt]

+------------------------------------------------+
|                  2G_MB_Capped                  |
+------+----------+---------------------+--------+
| Rank | Position |       log2(Kd)      | Domain |
+------+----------+---------------------+--------+
| 285  |   126    | 0.04710828567305798 |  PAS   |
| 410  |   127    | 0.38492380911549195 |  PAS   |
| 413  |   130    | 0.39596392870198655 |  PAS   |
| 420  |   125    |  0.4109273894407727 |  PAS   |
| 431  |   128    |  0.5025956640488252 |  PAS   |
| 439  |   131    |  0.571082461736592  |  PAS   |
| 458  |   129    |  0.8727085485851315 |  PAS   |
+------+----------+---------------------+--------+
