# Supplementary material for: Short- and long-range interactions in the HIV-1 5′ UTR regulate genome dimerization and packaging
Source: Nat Struct Mol Biol. 2022 Mar 28;29(4):306–19. doi: 10.1038/s41594-022-00746-2 (PMC9010304; doi:10.1038/s41594-022-00746-2)
Supplement: Supplementary file 11 — Tables of Kdimer values. [file 41594_2022_746_MOESM11_ESM.zip › Kdimer tables/Kd_Table_Region_CU_3G_MB_Uncapped.txt]

+-------------------------------------------------+
|                  3G_MB_Uncapped                 |
+------+----------+----------------------+--------+
| Rank | Position |       log2(Kd)       | Domain |
+------+----------+----------------------+--------+
| 193  |   228    | -0.02728721125082846 |   CU   |
| 277  |   231    | 0.06733513460394518  |   CU   |
| 390  |   229    |  0.4688733407138046  |   CU   |
| 415  |   233    |  0.7425718167188915  |   CU   |
| 433  |   230    |  0.8320304035074105  |   CU   |
| 449  |   232    |  1.0152967327809381  |   CU   |
| 463  |   227    |  1.4376759715752212  |   CU   |
+------+----------+----------------------+--------+
