# Supplementary material for: Short- and long-range interactions in the HIV-1 5′ UTR regulate genome dimerization and packaging
Source: Nat Struct Mol Biol. 2022 Mar 28;29(4):306–19. doi: 10.1038/s41594-022-00746-2 (PMC9010304; doi:10.1038/s41594-022-00746-2)
Supplement: Supplementary file 11 — Tables of Kdimer values. [file 41594_2022_746_MOESM11_ESM.zip › Kdimer tables/Kd_Table_Comparison_PolyA.txt]

+-------------------------------------------------------------------------------------------------------------------------------------------------------------------------------------------------------------------+
|                                                                                                     Comparison                                                                                                    |
+----------+--------+----------------+--------------+----------------+--------------+----------------+--------------+----------------+--------------+----------------+--------------+----------------+--------------+
| Position | Domain | 1G_MB_Uncapped | 1G_MB_Capped | 2G_MB_Uncapped | 2G_MB_Capped | 3G_MB_Uncapped | 3G_MB_Capped | 1G_DB_Uncapped | 1G_DB_Capped | 2G_DB_Uncapped | 2G_DB_Capped | 3G_DB_Uncapped | 3G_DB_Capped |
+----------+--------+----------------+--------------+----------------+--------------+----------------+--------------+----------------+--------------+----------------+--------------+----------------+--------------+
|    58    | PolyA  |      0.35      |     0.33     |      0.17      |     0.54     |      0.11      |     0.20     |      0.27      |     0.45     |      0.20      |     0.19     |      0.17      |     0.08     |
|    59    | PolyA  |      0.26      |     0.31     |      0.30      |     0.27     |      0.13      |     0.04     |      0.31      |     0.48     |      0.17      |     0.19     |      0.25      |     0.05     |
|    60    | PolyA  |      0.24      |     0.24     |      0.24      |     0.16     |      0.07      |     0.19     |      0.44      |     0.61     |      0.38      |     0.50     |      0.22      |     0.18     |
|    61    | PolyA  |      0.32      |     0.19     |      0.24      |     0.05     |      0.10      |    -0.00     |      0.37      |     0.44     |      0.21      |     0.25     |      0.27      |     0.16     |
|    62    | PolyA  |      0.48      |     0.20     |      0.31      |     0.66     |      0.11      |     0.05     |      0.28      |     0.27     |      0.19      |     0.30     |      0.20      |    -0.01     |
|    63    | PolyA  |      0.00      |     0.21     |      0.06      |     0.06     |     -0.07      |    -0.13     |      0.43      |     0.49     |      0.29      |     0.36     |      0.24      |     0.02     |
|    64    | PolyA  |      0.15      |     0.16     |      0.09      |     0.16     |     -0.12      |    -0.12     |      0.34      |     0.40     |      0.23      |     0.24     |      0.25      |     0.09     |
|    65    | PolyA  |      0.18      |     0.16     |      0.44      |     0.33     |      0.15      |     0.10     |      0.16      |     0.19     |      0.15      |     0.08     |      0.34      |     0.28     |
|    66    | PolyA  |     -0.12      |    -0.08     |     -0.23      |    -0.02     |     -0.06      |    -0.49     |      0.22      |    -0.26     |      0.13      |    -0.16     |      0.17      |    -0.16     |
|    67    | PolyA  |      0.03      |     0.00     |      0.22      |     0.11     |     -0.10      |    -0.08     |      0.18      |     0.12     |      0.10      |     0.19     |     -0.02      |     0.00     |
|    68    | PolyA  |      0.18      |     0.22     |      0.07      |     0.02     |     -0.18      |    -0.50     |      0.41      |     0.89     |      0.39      |     0.30     |      0.32      |     0.12     |
|    69    | PolyA  |      0.20      |    -0.23     |      0.09      |    -0.03     |     -0.11      |    -0.29     |      0.12      |     0.25     |      0.13      |    -0.01     |     -0.01      |    -0.23     |
|    70    | PolyA  |      0.08      |     0.10     |      0.21      |     0.22     |      0.22      |    -0.17     |      0.18      |     0.25     |      0.14      |     0.24     |     -0.13      |    -0.03     |
|    71    | PolyA  |      0.04      |     0.22     |      0.02      |    -0.00     |     -0.02      |    -0.05     |      0.03      |     0.48     |      0.28      |     0.22     |      0.12      |    -0.10     |
|    72    | PolyA  |      0.02      |    -0.16     |      0.13      |     0.09     |      0.04      |    -0.10     |      0.12      |     0.18     |      0.09      |    -0.03     |      0.12      |    -0.18     |
|    73    | PolyA  |      0.18      |     0.13     |      0.11      |    -0.01     |     -0.10      |    -0.27     |      0.13      |     0.18     |     -0.00      |     0.01     |      0.06      |     0.03     |
|    74    | PolyA  |      0.05      |     0.08     |      0.14      |     0.13     |      0.14      |    -0.00     |      0.10      |    -0.10     |      0.04      |    -0.06     |      0.06      |     0.02     |
|    75    | PolyA  |      0.05      |    -0.09     |      0.01      |    -0.15     |      0.09      |    -0.03     |     -0.04      |     0.01     |      0.14      |     0.03     |      0.17      |    -0.03     |
|    76    | PolyA  |     -0.02      |     0.04     |      0.18      |     0.04     |     -0.09      |     0.04     |      0.11      |     0.15     |      0.26      |     0.01     |      0.31      |     0.08     |
|    77    | PolyA  |      0.03      |     0.11     |      0.04      |     0.07     |      0.10      |     0.20     |      0.05      |    -0.05     |      0.11      |    -0.03     |      0.02      |    -0.09     |
|    78    | PolyA  |     -0.01      |     0.05     |      0.02      |     0.03     |     -0.17      |    -0.11     |      0.06      |    -0.15     |      0.11      |     0.09     |     -0.07      |     0.05     |
|    79    | PolyA  |      0.30      |     0.21     |      0.36      |     0.21     |      0.64      |     0.54     |      0.25      |     0.00     |      0.11      |     0.07     |      0.24      |    -0.06     |
|    80    | PolyA  |      0.07      |    -0.02     |     -0.08      |     0.06     |      0.42      |     0.32     |     -0.09      |    -0.16     |     -0.15      |    -0.15     |     -0.06      |    -0.22     |
|    81    | PolyA  |      0.19      |     0.20     |      0.38      |     0.27     |      0.39      |     0.37     |      0.01      |     0.01     |      0.03      |     0.03     |      0.07      |     0.05     |
|    82    | PolyA  |     -0.06      |     0.02     |      0.07      |     0.26     |      0.20      |     0.18     |      0.13      |     0.12     |     -0.04      |     0.05     |      0.10      |    -0.07     |
|    83    | PolyA  |     -0.25      |    -0.19     |     -0.28      |    -0.08     |     -0.20      |    -0.20     |     -0.11      |    -0.26     |     -0.14      |    -0.11     |     -0.06      |    -0.11     |
|    84    | PolyA  |     -0.25      |    -0.15     |     -0.48      |    -0.29     |     -0.59      |    -0.41     |     -0.14      |    -0.44     |     -0.20      |    -0.35     |     -0.06      |    -0.47     |
|    85    | PolyA  |     -0.18      |    -0.20     |     -0.50      |    -0.45     |     -0.48      |    -0.39     |     -0.30      |    -0.54     |     -0.16      |    -0.40     |     -0.40      |    -0.66     |
|    86    | PolyA  |      0.16      |     0.23     |      0.08      |     0.05     |     -0.10      |    -0.01     |      0.16      |     0.10     |      0.24      |     0.02     |      0.19      |    -0.09     |
|    87    | PolyA  |      0.39      |     0.34     |      0.29      |     0.15     |      0.00      |    -0.19     |      0.18      |     0.16     |      0.17      |     0.06     |      0.09      |    -0.13     |
|    88    | PolyA  |     -0.14      |    -0.08     |     -0.09      |    -0.06     |     -0.24      |    -0.28     |      0.10      |     0.28     |      0.17      |     0.14     |      0.37      |    -0.01     |
|    89    | PolyA  |      0.42      |     0.31     |      0.39      |     0.38     |      0.35      |     0.23     |      0.28      |     0.43     |      0.13      |     0.04     |      0.28      |     0.01     |
|    90    | PolyA  |     -0.29      |    -0.44     |     -0.36      |    -0.34     |     -0.53      |    -0.56     |      0.12      |     0.12     |      0.04      |    -0.08     |      0.01      |    -0.26     |
|    91    | PolyA  |     -0.02      |    -0.13     |     -0.24      |    -0.22     |     -0.25      |    -0.30     |      0.14      |     0.08     |     -0.06      |     0.02     |     -0.05      |    -0.21     |
|    92    | PolyA  |      0.41      |     0.39     |      0.64      |     0.55     |      0.46      |     0.51     |      0.49      |     0.79     |      0.40      |     0.71     |      0.47      |     0.46     |
|    93    | PolyA  |     -0.13      |    -0.18     |     -0.16      |    -0.10     |     -0.26      |    -0.25     |      0.30      |     0.27     |      0.24      |     0.09     |      0.27      |    -0.05     |
|    94    | PolyA  |      0.41      |     0.33     |      0.40      |     0.41     |      0.50      |     0.07     |      0.10      |     0.05     |      0.09      |    -0.09     |      0.06      |    -0.16     |
|    95    | PolyA  |      0.10      |     0.05     |      0.23      |    -0.19     |      0.64      |     0.50     |     -0.02      |     0.07     |     -0.03      |     0.13     |     -0.07      |    -0.07     |
|    96    | PolyA  |      0.01      |     0.15     |      0.10      |    -0.18     |     -0.03      |     0.01     |      0.07      |    -0.08     |      0.09      |    -0.10     |      0.10      |    -0.00     |
|    97    | PolyA  |      0.15      |     0.23     |      0.29      |     0.17     |      0.07      |     0.01     |      0.22      |     0.20     |      0.13      |     0.01     |      0.22      |     0.02     |
|    98    | PolyA  |      0.08      |     0.16     |      0.14      |    -0.05     |     -0.23      |    -0.13     |      0.08      |     0.16     |     -0.04      |     0.21     |     -0.12      |    -0.18     |
|    99    | PolyA  |      0.09      |     0.16     |      0.01      |    -0.03     |     -0.23      |    -0.21     |      0.17      |     0.18     |      0.02      |    -0.08     |      0.03      |    -0.30     |
|   100    | PolyA  |      0.11      |     0.10     |      0.13      |     0.11     |      0.28      |     0.21     |      0.08      |     0.16     |      0.11      |     0.04     |     -0.04      |     0.06     |
|   101    | PolyA  |      0.62      |     0.43     |      0.28      |     0.35     |      0.20      |     0.13     |      0.73      |     0.74     |      0.57      |     0.43     |      0.57      |     0.57     |
|   102    | PolyA  |      0.01      |    -0.10     |     -0.09      |    -0.22     |     -0.26      |    -0.23     |      0.29      |    -0.11     |      0.14      |    -0.09     |      0.05      |    -0.49     |
|   103    | PolyA  |      0.18      |     0.21     |      0.49      |     0.24     |      0.14      |     0.27     |      0.12      |     0.14     |      0.26      |    -0.07     |      0.08      |    -0.29     |
|   104    | PolyA  |     -0.03      |    -0.11     |      0.06      |     0.71     |     -0.21      |    -0.24     |      0.25      |     0.12     |      0.01      |    -0.15     |      0.31      |    -0.22     |
+----------+--------+----------------+--------------+----------------+--------------+----------------+--------------+----------------+--------------+----------------+--------------+----------------+--------------+
