# Supplementary material for: Short- and long-range interactions in the HIV-1 5′ UTR regulate genome dimerization and packaging
Source: Nat Struct Mol Biol. 2022 Mar 28;29(4):306–19. doi: 10.1038/s41594-022-00746-2 (PMC9010304; doi:10.1038/s41594-022-00746-2)
Supplement: Supplementary file 11 — Tables of Kdimer values. [file 41594_2022_746_MOESM11_ESM.zip › Kdimer tables/Kd_Table_Region_SL2_3G_DB_Capped.txt]

+-------------------------------------------------+
|                   3G_DB_Capped                  |
+------+----------+----------------------+--------+
| Rank | Position |       log2(Kd)       | Domain |
+------+----------+----------------------+--------+
|  14  |   294    | -0.5846385055262816  |  SL2   |
|  15  |   298    | -0.5666075708167306  |  SL2   |
|  17  |   287    | -0.5222617101443021  |  SL2   |
|  27  |   288    | -0.44137990026018703 |  SL2   |
|  39  |   291    | -0.3123623169616115  |  SL2   |
|  55  |   299    | -0.2606320524560799  |  SL2   |
|  69  |   283    | -0.21689640191718274 |  SL2   |
|  72  |   297    |  -0.214042499273843  |  SL2   |
|  73  |   293    | -0.21379836219813889 |  SL2   |
|  79  |   295    | -0.1894703239700175  |  SL2   |
|  90  |   292    | -0.15945596868866116 |  SL2   |
| 124  |   284    | -0.0904312639866515  |  SL2   |
| 425  |   290    |  0.2651967753652699  |  SL2   |
| 442  |   286    |  0.4167701023691033  |  SL2   |
| 456  |   289    |  0.5818791677918679  |  SL2   |
| 460  |   296    |  0.7053585981160416  |  SL2   |
| 463  |   285    |  0.8317885880996272  |  SL2   |
+------+----------+----------------------+--------+
