# Supplementary material for: Short- and long-range interactions in the HIV-1 5′ UTR regulate genome dimerization and packaging
Source: Nat Struct Mol Biol. 2022 Mar 28;29(4):306–19. doi: 10.1038/s41594-022-00746-2 (PMC9010304; doi:10.1038/s41594-022-00746-2)
Supplement: Supplementary file 11 — Tables of Kdimer values. [file 41594_2022_746_MOESM11_ESM.zip › Kdimer tables/Kd_Table_Region_CU_2G_DB_Capped.txt]

+------------------------------------------------+
|                  2G_DB_Capped                  |
+------+----------+---------------------+--------+
| Rank | Position |       log2(Kd)      | Domain |
+------+----------+---------------------+--------+
| 242  |   228    | 0.03704508540798483 |   CU   |
| 419  |   232    |  0.2945725393562231 |   CU   |
| 423  |   231    | 0.31344346947549057 |   CU   |
| 437  |   229    |  0.4066381058960951 |   CU   |
| 449  |   233    |  0.5361713157691442 |   CU   |
| 460  |   230    |  0.7844551675014613 |   CU   |
| 472  |   227    |  1.4929500981573145 |   CU   |
+------+----------+---------------------+--------+
