# Supplementary material for: Short- and long-range interactions in the HIV-1 5′ UTR regulate genome dimerization and packaging
Source: Nat Struct Mol Biol. 2022 Mar 28;29(4):306–19. doi: 10.1038/s41594-022-00746-2 (PMC9010304; doi:10.1038/s41594-022-00746-2)
Supplement: Supplementary file 11 — Tables of Kdimer values. [file 41594_2022_746_MOESM11_ESM.zip › Kdimer tables/Kd_Table_Region_CU_2G_DB_Uncapped.txt]

+------------------------------------------------+
|                 2G_DB_Uncapped                 |
+------+----------+---------------------+--------+
| Rank | Position |       log2(Kd)      | Domain |
+------+----------+---------------------+--------+
| 323  |   228    | 0.12701910366906344 |   CU   |
| 417  |   232    |  0.3163099510423673 |   CU   |
| 419  |   231    | 0.31913562525707817 |   CU   |
| 428  |   229    | 0.36090942235479523 |   CU   |
| 450  |   230    |  0.6615124763130374 |   CU   |
| 458  |   233    |  0.7983515073397915 |   CU   |
| 467  |   227    |  1.1834115438204427 |   CU   |
+------+----------+---------------------+--------+
