# Supplementary material for: Short- and long-range interactions in the HIV-1 5′ UTR regulate genome dimerization and packaging
Source: Nat Struct Mol Biol. 2022 Mar 28;29(4):306–19. doi: 10.1038/s41594-022-00746-2 (PMC9010304; doi:10.1038/s41594-022-00746-2)
Supplement: Supplementary file 11 — Tables of Kdimer values. [file 41594_2022_746_MOESM11_ESM.zip › Kdimer tables/Kd_Table_Region_U5_1G_DB_Capped.txt]

+--------------------------------------------------+
|                   1G_DB_Capped                   |
+------+----------+-----------------------+--------+
| Rank | Position |        log2(Kd)       | Domain |
+------+----------+-----------------------+--------+
|  60  |   105    |  -0.22243767648023066 |   U5   |
|  65  |   110    |  -0.2040860938714144  |   U5   |
|  84  |   108    |  -0.13992154298605794 |   U5   |
|  96  |   109    |  -0.12821063868253518 |   U5   |
| 130  |   106    |  -0.06337699986747361 |   U5   |
| 134  |   111    |  -0.06079198609567542 |   U5   |
| 153  |   112    | -0.035736198005907036 |   U5   |
| 421  |   107    |  0.27489716062611397  |   U5   |
+------+----------+-----------------------+--------+
