# Supplementary material for: Short- and long-range interactions in the HIV-1 5′ UTR regulate genome dimerization and packaging
Source: Nat Struct Mol Biol. 2022 Mar 28;29(4):306–19. doi: 10.1038/s41594-022-00746-2 (PMC9010304; doi:10.1038/s41594-022-00746-2)
Supplement: Supplementary file 11 — Tables of Kdimer values. [file 41594_2022_746_MOESM11_ESM.zip › Kdimer tables/Kd_Table_Region_PAS_1G_MB_Uncapped.txt]

+------------------------------------------------+
|                 1G_MB_Uncapped                 |
+------+----------+---------------------+--------+
| Rank | Position |       log2(Kd)      | Domain |
+------+----------+---------------------+--------+
| 368  |   130    | 0.19319169114770665 |  PAS   |
| 398  |   126    |  0.3082170295961866 |  PAS   |
| 413  |   127    | 0.37559635847388506 |  PAS   |
| 416  |   131    | 0.40204447266607846 |  PAS   |
| 423  |   128    | 0.43866924313581873 |  PAS   |
| 430  |   125    |  0.4896189155805062 |  PAS   |
| 453  |   129    |  0.7444749444988588 |  PAS   |
+------+----------+---------------------+--------+
