# Supplementary material for: Short- and long-range interactions in the HIV-1 5′ UTR regulate genome dimerization and packaging
Source: Nat Struct Mol Biol. 2022 Mar 28;29(4):306–19. doi: 10.1038/s41594-022-00746-2 (PMC9010304; doi:10.1038/s41594-022-00746-2)
Supplement: Supplementary file 11 — Tables of Kdimer values. [file 41594_2022_746_MOESM11_ESM.zip › Kdimer tables/Kd_Table_Region_PolyA_1G_DB_Capped.txt]

+--------------------------------------------------+
|                   1G_DB_Capped                   |
+------+----------+-----------------------+--------+
| Rank | Position |        log2(Kd)       | Domain |
+------+----------+-----------------------+--------+
|  14  |    85    |  -0.5382281215590664  | PolyA  |
|  21  |    84    |  -0.43710810142128065 | PolyA  |
|  46  |    83    |  -0.2610162960639387  | PolyA  |
|  48  |    66    |  -0.2556268569346454  | PolyA  |
|  75  |    80    |  -0.16181000733465778 | PolyA  |
|  82  |    78    |  -0.14775274899250226 | PolyA  |
| 107  |   102    |  -0.11324692402204559 | PolyA  |
| 110  |    74    |  -0.10195690438754487 | PolyA  |
| 122  |    96    |  -0.07513479823127495 | PolyA  |
| 146  |    77    |  -0.04610062152055791 | PolyA  |
| 193  |    79    | 0.0027474842445702513 | PolyA  |
| 200  |    81    |  0.00607017464614696  | PolyA  |
| 208  |    75    |  0.013674793240030165 | PolyA  |
| 259  |    94    |  0.049364440456787576 | PolyA  |
| 286  |    95    |  0.07114711531801353  | PolyA  |
| 300  |    91    |  0.08409427117224064  | PolyA  |
| 316  |    86    |  0.10134593790724906  | PolyA  |
| 335  |    67    |  0.11680082654275653  | PolyA  |
| 336  |    82    |  0.11723334694292535  | PolyA  |
| 338  |    90    |  0.11926395051696342  | PolyA  |
| 342  |   104    |  0.12296479872707751  | PolyA  |
| 356  |   103    |  0.14232389650660746  | PolyA  |
| 364  |    76    |  0.15068968028615345  | PolyA  |
| 370  |   100    |  0.15759380386021193  | PolyA  |
| 371  |    87    |   0.1596334086363872  | PolyA  |
| 372  |    98    |  0.16175340006744598  | PolyA  |
| 379  |    99    |   0.1765272748500116  | PolyA  |
| 380  |    72    |  0.17674045345848519  | PolyA  |
| 381  |    73    |   0.1802087847690141  | PolyA  |
| 387  |    65    |   0.1878832441570728  | PolyA  |
| 397  |    97    |   0.2015447475356185  | PolyA  |
| 414  |    69    |   0.2517570326389642  | PolyA  |
| 415  |    70    |   0.2521965367169519  | PolyA  |
| 419  |    62    |   0.2701195027495001  | PolyA  |
| 420  |    93    |   0.2724655542846608  | PolyA  |
| 423  |    88    |  0.27878199703459366  | PolyA  |
| 437  |    64    |   0.3966867711925196  | PolyA  |
| 439  |    89    |   0.429640188421338   | PolyA  |
| 440  |    61    |  0.44070440463785415  | PolyA  |
| 443  |    58    |   0.4534481174728263  | PolyA  |
| 444  |    71    |  0.47540804521121405  | PolyA  |
| 445  |    59    |  0.47728880021592146  | PolyA  |
| 447  |    63    |   0.4932559729221842  | PolyA  |
| 451  |    60    |   0.607937728862876   | PolyA  |
| 455  |   101    |   0.7376755853466674  | PolyA  |
| 458  |    92    |   0.789474149073671   | PolyA  |
| 463  |    68    |   0.8889718736698934  | PolyA  |
+------+----------+-----------------------+--------+
