# Supplementary material for: Short- and long-range interactions in the HIV-1 5′ UTR regulate genome dimerization and packaging
Source: Nat Struct Mol Biol. 2022 Mar 28;29(4):306–19. doi: 10.1038/s41594-022-00746-2 (PMC9010304; doi:10.1038/s41594-022-00746-2)
Supplement: Supplementary file 11 — Tables of Kdimer values. [file 41594_2022_746_MOESM11_ESM.zip › Kdimer tables/Kd_Table_Region_antiPAS_2G_DB_Capped.txt]

+--------------------------------------------------+
|                   2G_DB_Capped                   |
+------+----------+----------------------+---------+
| Rank | Position |       log2(Kd)       |  Domain |
+------+----------+----------------------+---------+
|  0   |   217    |  -0.824733910610389  | antiPAS |
|  5   |   218    | -0.6086143814678137  | antiPAS |
|  80  |   221    | -0.12537225722538495 | antiPAS |
|  94  |   222    | -0.09605621965785868 | antiPAS |
| 165  |   125    | -0.0165363651084995  |   PAS   |
| 223  |   127    | 0.028151591388701803 |   PAS   |
| 228  |   126    | 0.031497900648867844 |   PAS   |
| 297  |   223    | 0.07726430826970279  | antiPAS |
| 378  |   220    |  0.173864844102897   | antiPAS |
| 388  |   131    | 0.19478770889789837  |   PAS   |
| 390  |   129    | 0.19937574932582505  |   PAS   |
| 399  |   219    |  0.2288131080631815  | antiPAS |
| 400  |   128    | 0.23001387508727286  |   PAS   |
| 424  |   130    | 0.31757679125913596  |   PAS   |
+------+----------+----------------------+---------+
