# Supplementary material for: Short- and long-range interactions in the HIV-1 5′ UTR regulate genome dimerization and packaging
Source: Nat Struct Mol Biol. 2022 Mar 28;29(4):306–19. doi: 10.1038/s41594-022-00746-2 (PMC9010304; doi:10.1038/s41594-022-00746-2)
Supplement: Supplementary file 11 — Tables of Kdimer values. [file 41594_2022_746_MOESM11_ESM.zip › Kdimer tables/Kd_Table_Region_PolyA_1G_DB_Uncapped.txt]

+-------------------------------------------------+
|                  1G_DB_Uncapped                 |
+------+----------+----------------------+--------+
| Rank | Position |       log2(Kd)       | Domain |
+------+----------+----------------------+--------+
|  10  |    85    | -0.3000707053147909  | PolyA  |
|  32  |    84    | -0.13989715712794779 | PolyA  |
|  38  |    83    | -0.11484627546355751 | PolyA  |
|  46  |    80    | -0.09246096661512021 | PolyA  |
|  76  |    75    | -0.04014695547580213 | PolyA  |
|  95  |    95    | -0.02037577469962235 | PolyA  |
| 125  |    81    | 0.010353966788047756 | PolyA  |
| 158  |    71    | 0.033572667547597385 | PolyA  |
| 180  |    77    | 0.04746126638119664  | PolyA  |
| 193  |    78    | 0.06076062107189511  | PolyA  |
| 228  |    96    | 0.07411751777750479  | PolyA  |
| 244  |   100    |  0.0808692424203939  | PolyA  |
| 252  |    98    | 0.08496745820973998  | PolyA  |
| 264  |    88    | 0.09706122133203055  | PolyA  |
| 265  |    74    | 0.09778728675992014  | PolyA  |
| 267  |    94    |  0.1005334465201651  | PolyA  |
| 286  |    76    | 0.11054478899393207  | PolyA  |
| 294  |   103    | 0.11672804783709462  | PolyA  |
| 299  |    72    |  0.1189989753205936  | PolyA  |
| 301  |    69    | 0.12059076957669808  | PolyA  |
| 309  |    90    | 0.12274206722640456  | PolyA  |
| 316  |    73    |  0.1314100930437894  | PolyA  |
| 319  |    82    |  0.1325169266462595  | PolyA  |
| 329  |    91    | 0.14017695135460798  | PolyA  |
| 342  |    65    | 0.15645956565934582  | PolyA  |
| 350  |    86    | 0.16357934641253352  | PolyA  |
| 352  |    99    |  0.1671061837539919  | PolyA  |
| 356  |    67    |  0.1819574169782091  | PolyA  |
| 357  |    87    | 0.18216883347571877  | PolyA  |
| 360  |    70    | 0.18336885942971742  | PolyA  |
| 383  |    97    | 0.22137376889148958  | PolyA  |
| 385  |    66    |  0.2236601728218446  | PolyA  |
| 393  |    79    | 0.24514970189212454  | PolyA  |
| 394  |   104    |  0.2525078222835847  | PolyA  |
| 402  |    58    |  0.269557051924572   | PolyA  |
| 404  |    89    | 0.27850962443942834  | PolyA  |
| 407  |    62    |  0.2832496018780956  | PolyA  |
| 409  |   102    |  0.2875743853787683  | PolyA  |
| 414  |    93    | 0.30324160223333546  | PolyA  |
| 420  |    59    |  0.3145589274562451  | PolyA  |
| 425  |    64    | 0.34049326810052566  | PolyA  |
| 427  |    61    |  0.3661213245086761  | PolyA  |
| 432  |    68    |  0.4079637511651844  | PolyA  |
| 436  |    63    |  0.4335100900018423  | PolyA  |
| 438  |    60    | 0.44259994255764085  | PolyA  |
| 446  |    92    | 0.49455519149489713  | PolyA  |
| 457  |   101    |  0.726105702488401   | PolyA  |
+------+----------+----------------------+--------+
