# Supplementary material for: Short- and long-range interactions in the HIV-1 5′ UTR regulate genome dimerization and packaging
Source: Nat Struct Mol Biol. 2022 Mar 28;29(4):306–19. doi: 10.1038/s41594-022-00746-2 (PMC9010304; doi:10.1038/s41594-022-00746-2)
Supplement: Supplementary file 11 — Tables of Kdimer values. [file 41594_2022_746_MOESM11_ESM.zip › Kdimer tables/Kd_Table_Region_U5_3G_MB_Uncapped.txt]

+--------------------------------------------------+
|                  3G_MB_Uncapped                  |
+------+----------+-----------------------+--------+
| Rank | Position |        log2(Kd)       | Domain |
+------+----------+-----------------------+--------+
| 189  |   105    | -0.029422695186852255 |   U5   |
| 228  |   108    |  0.011514797357263622 |   U5   |
| 430  |   106    |   0.8025647965727654  |   U5   |
| 455  |   112    |   1.1255177979526965  |   U5   |
| 456  |   107    |   1.1328559602144548  |   U5   |
| 461  |   110    |   1.3499735371903485  |   U5   |
| 464  |   109    |   1.4526948151519272  |   U5   |
| 465  |   111    |   1.5091279259323274  |   U5   |
+------+----------+-----------------------+--------+
