# Supplementary material for: Short- and long-range interactions in the HIV-1 5′ UTR regulate genome dimerization and packaging
Source: Nat Struct Mol Biol. 2022 Mar 28;29(4):306–19. doi: 10.1038/s41594-022-00746-2 (PMC9010304; doi:10.1038/s41594-022-00746-2)
Supplement: Supplementary file 11 — Tables of Kdimer values. [file 41594_2022_746_MOESM11_ESM.zip › Kdimer tables/Kd_Table_Region_U5_2G_DB_Uncapped.txt]

+---------------------------------------------------+
|                   2G_DB_Uncapped                  |
+------+----------+------------------------+--------+
| Rank | Position |        log2(Kd)        | Domain |
+------+----------+------------------------+--------+
|  27  |   109    |  -0.1913686303901948   |   U5   |
|  35  |   111    |  -0.15300708717946787  |   U5   |
|  66  |   106    |  -0.08814662418726865  |   U5   |
|  82  |   108    |  -0.06031544693152647  |   U5   |
|  96  |   107    | -0.044747542425065796  |   U5   |
| 126  |   105    | -0.006612332719796881  |   U5   |
| 140  |   112    | -0.0012274618024858816 |   U5   |
| 401  |   110    |  0.24249690014022335   |   U5   |
+------+----------+------------------------+--------+
