# Supplementary material for: Short- and long-range interactions in the HIV-1 5′ UTR regulate genome dimerization and packaging
Source: Nat Struct Mol Biol. 2022 Mar 28;29(4):306–19. doi: 10.1038/s41594-022-00746-2 (PMC9010304; doi:10.1038/s41594-022-00746-2)
Supplement: Supplementary file 11 — Tables of Kdimer values. [file 41594_2022_746_MOESM11_ESM.zip › Kdimer tables/Kd_Table_Region_antiPAS_3G_DB_Capped.txt]

+--------------------------------------------------+
|                   3G_DB_Capped                   |
+------+----------+----------------------+---------+
| Rank | Position |       log2(Kd)       |  Domain |
+------+----------+----------------------+---------+
|  0   |   217    | -1.1550280603850742  | antiPAS |
|  6   |   218    | -0.7274490943491947  | antiPAS |
|  61  |   127    | -0.24504867689887463 |   PAS   |
|  66  |   222    | -0.21826727378300248 | antiPAS |
|  91  |   221    | -0.15666357770084358 | antiPAS |
| 146  |   125    | -0.06784827811275893 |   PAS   |
| 307  |   129    | 0.06267569646831211  |   PAS   |
| 325  |   223    |  0.0765874856404421  | antiPAS |
| 378  |   131    | 0.13249728069754654  |   PAS   |
| 408  |   220    | 0.19462495853221534  | antiPAS |
| 424  |   128    |  0.2650892072599108  |   PAS   |
| 430  |   126    |   0.29377133704062   |   PAS   |
| 443  |   130    | 0.41828543257345596  |   PAS   |
| 455  |   219    |  0.5810397075919744  | antiPAS |
+------+----------+----------------------+---------+
