# Supplementary material for: Short- and long-range interactions in the HIV-1 5′ UTR regulate genome dimerization and packaging
Source: Nat Struct Mol Biol. 2022 Mar 28;29(4):306–19. doi: 10.1038/s41594-022-00746-2 (PMC9010304; doi:10.1038/s41594-022-00746-2)
Supplement: Supplementary file 11 — Tables of Kdimer values. [file 41594_2022_746_MOESM11_ESM.zip › Kdimer tables/Kd_Table_Region_SL2_2G_DB_Capped.txt]

+--------------------------------------------------+
|                   2G_DB_Capped                   |
+------+----------+-----------------------+--------+
| Rank | Position |        log2(Kd)       | Domain |
+------+----------+-----------------------+--------+
|  14  |   298    |  -0.3983855833313912  |  SL2   |
|  29  |   294    |  -0.3095662232097941  |  SL2   |
|  30  |   295    |  -0.30589063692418494 |  SL2   |
|  33  |   288    |  -0.2768374433551054  |  SL2   |
|  34  |   287    |   -0.266816575373284  |  SL2   |
|  35  |   292    |  -0.26497262188391874 |  SL2   |
|  73  |   293    |  -0.13364220194580131 |  SL2   |
| 108  |   283    |  -0.08340599772472873 |  SL2   |
| 125  |   299    |  -0.05916025286446733 |  SL2   |
| 190  |   290    | 0.0012181416280114205 |  SL2   |
| 196  |   297    |  0.006546133902111818 |  SL2   |
| 248  |   291    |  0.04082525103124246  |  SL2   |
| 413  |   284    |   0.2742142297343446  |  SL2   |
| 442  |   289    |  0.44250413063396016  |  SL2   |
| 444  |   286    |  0.46928217789873417  |  SL2   |
| 454  |   296    |   0.6221798634605687  |  SL2   |
| 468  |   285    |   1.154331520997408   |  SL2   |
+------+----------+-----------------------+--------+
