# Supplementary material for: Short- and long-range interactions in the HIV-1 5′ UTR regulate genome dimerization and packaging
Source: Nat Struct Mol Biol. 2022 Mar 28;29(4):306–19. doi: 10.1038/s41594-022-00746-2 (PMC9010304; doi:10.1038/s41594-022-00746-2)
Supplement: Supplementary file 11 — Tables of Kdimer values. [file 41594_2022_746_MOESM11_ESM.zip › Kdimer tables/Kd_Table_Region_SL3_1G_DB_Capped.txt]

+--------------------------------------------------+
|                   1G_DB_Capped                   |
+------+----------+-----------------------+--------+
| Rank | Position |        log2(Kd)       | Domain |
+------+----------+-----------------------+--------+
| 169  |   316    | -0.021516890858924904 |  SL3   |
| 262  |   320    |  0.053375075939808295 |  SL3   |
| 276  |   318    |  0.06210628162142399  |  SL3   |
| 334  |   315    |  0.11633417562477213  |  SL3   |
| 348  |   319    |  0.12922338607631373  |  SL3   |
| 393  |   317    |  0.19211111858854873  |  SL3   |
| 394  |   312    |  0.19580734661911073  |  SL3   |
| 398  |   322    |  0.20205637658893444  |  SL3   |
| 400  |   325    |   0.2084793397130082  |  SL3   |
| 403  |   314    |  0.21274258880756924  |  SL3   |
| 416  |   324    |   0.2566655259335721  |  SL3   |
| 426  |   321    |   0.2815448554976228  |  SL3   |
| 452  |   323    |   0.6461619510207233  |  SL3   |
| 457  |   313    |   0.7892835719115837  |  SL3   |
+------+----------+-----------------------+--------+
