# Supplementary material for: Short- and long-range interactions in the HIV-1 5′ UTR regulate genome dimerization and packaging
Source: Nat Struct Mol Biol. 2022 Mar 28;29(4):306–19. doi: 10.1038/s41594-022-00746-2 (PMC9010304; doi:10.1038/s41594-022-00746-2)
Supplement: Supplementary file 11 — Tables of Kdimer values. [file 41594_2022_746_MOESM11_ESM.zip › Kdimer tables/Kd_Table_Region_AUG_1G_MB_Uncapped.txt]

+-------------------------------------------------+
|                  1G_MB_Uncapped                 |
+------+----------+----------------------+--------+
| Rank | Position |       log2(Kd)       | Domain |
+------+----------+----------------------+--------+
|  34  |   344    | -0.4277379448841321  |  AUG   |
|  39  |   333    | -0.3651900266925569  |  AUG   |
|  57  |   337    | -0.27981861586576545 |  AUG   |
|  94  |   343    | -0.15797193737019932 |  AUG   |
| 110  |   342    | -0.12405156341129915 |  AUG   |
| 272  |   341    | 0.04283787107102412  |  AUG   |
| 294  |   340    | 0.062085635098404236 |  AUG   |
| 384  |   335    |  0.2469075277877855  |  AUG   |
| 397  |   338    |  0.3011672665512742  |  AUG   |
| 406  |   334    | 0.35095110412340513  |  AUG   |
| 432  |   336    |  0.4918568891378916  |  AUG   |
| 449  |   339    |  0.6900314454684445  |  AUG   |
+------+----------+----------------------+--------+
