# Supplementary material for: Short- and long-range interactions in the HIV-1 5′ UTR regulate genome dimerization and packaging
Source: Nat Struct Mol Biol. 2022 Mar 28;29(4):306–19. doi: 10.1038/s41594-022-00746-2 (PMC9010304; doi:10.1038/s41594-022-00746-2)
Supplement: Supplementary file 11 — Tables of Kdimer values. [file 41594_2022_746_MOESM11_ESM.zip › Kdimer tables/Kd_Table_Region_PAS_3G_MB_Capped.txt]

+-----------------------------------------------+
|                  3G_MB_Capped                 |
+------+----------+--------------------+--------+
| Rank | Position |      log2(Kd)      | Domain |
+------+----------+--------------------+--------+
| 404  |   125    | 0.5375862614222565 |  PAS   |
| 423  |   130    | 0.7034195487109797 |  PAS   |
| 432  |   131    | 0.7854413317195836 |  PAS   |
| 438  |   127    | 0.8408202279663333 |  PAS   |
| 439  |   128    | 0.8473128267971254 |  PAS   |
| 441  |   126    | 0.8561498929233634 |  PAS   |
| 456  |   129    | 1.1018577299072567 |  PAS   |
+------+----------+--------------------+--------+
