# Supplementary material for: Short- and long-range interactions in the HIV-1 5′ UTR regulate genome dimerization and packaging
Source: Nat Struct Mol Biol. 2022 Mar 28;29(4):306–19. doi: 10.1038/s41594-022-00746-2 (PMC9010304; doi:10.1038/s41594-022-00746-2)
Supplement: Supplementary file 11 — Tables of Kdimer values. [file 41594_2022_746_MOESM11_ESM.zip › Kdimer tables/Kd_Table_Comparison_U5.txt]

+-------------------------------------------------------------------------------------------------------------------------------------------------------------------------------------------------------------------+
|                                                                                                     Comparison                                                                                                    |
+----------+--------+----------------+--------------+----------------+--------------+----------------+--------------+----------------+--------------+----------------+--------------+----------------+--------------+
| Position | Domain | 1G_MB_Uncapped | 1G_MB_Capped | 2G_MB_Uncapped | 2G_MB_Capped | 3G_MB_Uncapped | 3G_MB_Capped | 1G_DB_Uncapped | 1G_DB_Capped | 2G_DB_Uncapped | 2G_DB_Capped | 3G_DB_Uncapped | 3G_DB_Capped |
+----------+--------+----------------+--------------+----------------+--------------+----------------+--------------+----------------+--------------+----------------+--------------+----------------+--------------+
|   105    |   U5   |      0.12      |     0.13     |      0.19      |     0.12     |     -0.03      |    -0.00     |      0.09      |    -0.22     |     -0.01      |    -0.24     |      0.00      |    -0.28     |
|   106    |   U5   |      0.45      |     0.49     |      0.21      |     0.10     |      0.80      |     0.36     |      0.07      |    -0.06     |     -0.09      |    -0.24     |     -0.18      |    -0.41     |
|   107    |   U5   |      0.61      |     0.15     |      0.66      |     0.49     |      1.13      |     0.78     |      0.19      |     0.27     |     -0.04      |     0.14     |      0.02      |     0.32     |
|   108    |   U5   |     -0.14      |     0.04     |     -0.23      |    -0.56     |      0.01      |    -0.36     |      0.07      |    -0.14     |     -0.06      |    -0.35     |     -0.02      |    -0.31     |
|   109    |   U5   |      0.74      |     0.59     |      0.77      |     0.39     |      1.45      |     1.04     |     -0.16      |    -0.13     |     -0.19      |     0.09     |     -0.21      |     0.10     |
|   110    |   U5   |      0.72      |     0.71     |      0.72      |     0.46     |      1.35      |     1.22     |      0.16      |    -0.20     |      0.24      |     0.10     |      0.49      |     0.02     |
|   111    |   U5   |      0.93      |     0.90     |      0.81      |     0.40     |      1.51      |     1.26     |     -0.12      |    -0.06     |     -0.15      |    -0.09     |     -0.10      |    -0.29     |
|   112    |   U5   |      0.29      |     0.14     |      0.18      |    -0.12     |      1.13      |     0.62     |      0.04      |    -0.04     |     -0.00      |     0.01     |      0.03      |     0.09     |
+----------+--------+----------------+--------------+----------------+--------------+----------------+--------------+----------------+--------------+----------------+--------------+----------------+--------------+
