# Supplementary material for: Short- and long-range interactions in the HIV-1 5′ UTR regulate genome dimerization and packaging
Source: Nat Struct Mol Biol. 2022 Mar 28;29(4):306–19. doi: 10.1038/s41594-022-00746-2 (PMC9010304; doi:10.1038/s41594-022-00746-2)
Supplement: Supplementary file 11 — Tables of Kdimer values. [file 41594_2022_746_MOESM11_ESM.zip › Kdimer tables/Kd_Table_Region_PBS_1G_DB_Capped.txt]

+--------------------------------------------------+
|                   1G_DB_Capped                   |
+------+----------+-----------------------+--------+
| Rank | Position |        log2(Kd)       | Domain |
+------+----------+-----------------------+--------+
|  2   |   206    |  -0.8115953970672075  |  PBS   |
|  3   |   212    |  -0.7814929218363598  |  PBS   |
|  10  |   158    |  -0.5848127146972947  |  PBS   |
|  15  |   207    |  -0.5305658552052149  |  PBS   |
|  17  |   160    |  -0.4976238699301673  |  PBS   |
|  20  |   173    |  -0.47753332854841013 |  PBS   |
|  25  |   179    |  -0.38744106204020035 |  PBS   |
|  32  |   186    |  -0.34560904709461004 |  PBS   |
|  37  |   175    |  -0.3192951284850718  |  PBS   |
|  39  |   181    |  -0.2922495110647655  |  PBS   |
|  42  |   174    |  -0.2769066405882809  |  PBS   |
|  44  |   216    |   -0.272706324359024  |  PBS   |
|  45  |   215    |  -0.2709152687891394  |  PBS   |
|  47  |   166    |  -0.2572150762453272  |  PBS   |
|  53  |   211    |  -0.24485219270787245 |  PBS   |
|  59  |   183    |  -0.22642480410639187 |  PBS   |
|  62  |   176    |  -0.21187921287242353 |  PBS   |
|  72  |   199    |  -0.16406190863719658 |  PBS   |
|  77  |   172    |   -0.15827156301987   |  PBS   |
|  78  |   164    |  -0.15806046265558799 |  PBS   |
|  81  |   134    |  -0.15179390813227617 |  PBS   |
|  86  |   136    |  -0.13557552471260387 |  PBS   |
|  87  |   167    |  -0.1355421536479119  |  PBS   |
|  89  |   143    |  -0.13194283734670376 |  PBS   |
|  95  |   137    |  -0.12859600047841602 |  PBS   |
|  97  |   202    |  -0.12818341236747183 |  PBS   |
| 102  |   140    |  -0.11918365148193967 |  PBS   |
| 108  |   213    |  -0.1126648529634709  |  PBS   |
| 112  |   141    |  -0.09306324866035888 |  PBS   |
| 114  |   208    |  -0.08680512641059346 |  PBS   |
| 119  |   139    |  -0.08106310144607726 |  PBS   |
| 120  |   135    |  -0.08015410379639067 |  PBS   |
| 127  |   180    |  -0.07074045579704757 |  PBS   |
| 129  |   147    |  -0.06364369449198738 |  PBS   |
| 135  |   152    |  -0.05425655106991891 |  PBS   |
| 140  |   165    |  -0.05339115263462679 |  PBS   |
| 152  |   214    | -0.036083187279831085 |  PBS   |
| 162  |   144    | -0.028664276275051394 |  PBS   |
| 168  |   156    | -0.021723817968606323 |  PBS   |
| 171  |   138    | -0.019346081929143708 |  PBS   |
| 185  |   133    | -0.005916664556298335 |  PBS   |
| 196  |   159    |  0.00413713991490935  |  PBS   |
| 199  |   155    |  0.004623805962750425 |  PBS   |
| 206  |   169    |  0.009917425765941464 |  PBS   |
| 209  |   132    |  0.014981458128923557 |  PBS   |
| 220  |   154    |  0.022688700900544093 |  PBS   |
| 225  |   142    |  0.023860548243339868 |  PBS   |
| 226  |   161    |  0.023947464094965645 |  PBS   |
| 228  |   157    |  0.025743202510251844 |  PBS   |
| 234  |   171    |  0.029294604358921977 |  PBS   |
| 236  |   153    |  0.03122213024919378  |  PBS   |
| 242  |   151    |  0.034549261261584335 |  PBS   |
| 249  |   185    |  0.04086125828061181  |  PBS   |
| 251  |   146    |   0.0418341431408821  |  PBS   |
| 254  |   210    |  0.04390447126547782  |  PBS   |
| 263  |   150    |  0.055493248478792924 |  PBS   |
| 281  |   168    |  0.06781157456178505  |  PBS   |
| 282  |   162    |   0.0690809440938057  |  PBS   |
| 287  |   148    |  0.07252142341964858  |  PBS   |
| 289  |   192    |  0.07420622765319508  |  PBS   |
| 296  |   193    |  0.08105285376729299  |  PBS   |
| 303  |   163    |  0.08853646871703796  |  PBS   |
| 310  |   187    |  0.09764839721862954  |  PBS   |
| 315  |   189    |  0.10067132802369884  |  PBS   |
| 321  |   177    |  0.10772357473796283  |  PBS   |
| 323  |   197    |  0.10873328569584505  |  PBS   |
| 328  |   178    |   0.112302618674881   |  PBS   |
| 332  |   145    |  0.11353436499887891  |  PBS   |
| 333  |   170    |  0.11413650851619288  |  PBS   |
| 350  |   194    |  0.13119656606975613  |  PBS   |
| 357  |   191    |  0.14283349669997206  |  PBS   |
| 365  |   201    |  0.15101828971644957  |  PBS   |
| 375  |   205    |  0.16810450650147904  |  PBS   |
| 382  |   149    |  0.18364186235738994  |  PBS   |
| 383  |   198    |  0.18366839341159583  |  PBS   |
| 385  |   200    |  0.18590593447022005  |  PBS   |
| 402  |   204    |   0.2107539971446995  |  PBS   |
| 409  |   182    |  0.23556575874087488  |  PBS   |
| 422  |   188    |   0.2778019447698913  |  PBS   |
| 425  |   190    |   0.2796725065178454  |  PBS   |
| 427  |   184    |   0.2921523843554318  |  PBS   |
| 429  |   195    |   0.3122343085216672  |  PBS   |
| 430  |   196    |   0.3169822582170762  |  PBS   |
| 448  |   203    |   0.5013957772852095  |  PBS   |
| 467  |   209    |   0.9935851484546164  |  PBS   |
+------+----------+-----------------------+--------+
