# Supplementary material for: Short- and long-range interactions in the HIV-1 5′ UTR regulate genome dimerization and packaging
Source: Nat Struct Mol Biol. 2022 Mar 28;29(4):306–19. doi: 10.1038/s41594-022-00746-2 (PMC9010304; doi:10.1038/s41594-022-00746-2)
Supplement: Supplementary file 11 — Tables of Kdimer values. [file 41594_2022_746_MOESM11_ESM.zip › Kdimer tables/Kd_Table_Region_SL2_1G_DB_Uncapped.txt]

+--------------------------------------------------+
|                  1G_DB_Uncapped                  |
+------+----------+-----------------------+--------+
| Rank | Position |        log2(Kd)       | Domain |
+------+----------+-----------------------+--------+
|  3   |   298    |  -0.5031709966073915  |  SL2   |
|  18  |   294    |  -0.19817098155117047 |  SL2   |
|  43  |   295    |  -0.0957723240197782  |  SL2   |
|  47  |   299    |  -0.09171014961229687 |  SL2   |
|  64  |   287    |  -0.0534226463624653  |  SL2   |
|  75  |   288    | -0.040152198805690216 |  SL2   |
| 127  |   292    |  0.012865607147906211 |  SL2   |
| 220  |   293    |  0.07086029849622079  |  SL2   |
| 253  |   283    |  0.08570927897714063  |  SL2   |
| 277  |   290    |  0.10735571264014386  |  SL2   |
| 311  |   291    |  0.12497443869914511  |  SL2   |
| 375  |   297    |  0.20000028007808915  |  SL2   |
| 418  |   289    |  0.31324717024186355  |  SL2   |
| 444  |   286    |   0.4766353519760512  |  SL2   |
| 451  |   284    |   0.5900211892143901  |  SL2   |
| 460  |   296    |   0.8252937889244513  |  SL2   |
| 468  |   285    |   1.2218025683609248  |  SL2   |
+------+----------+-----------------------+--------+
