# Supplementary material for: Short- and long-range interactions in the HIV-1 5′ UTR regulate genome dimerization and packaging
Source: Nat Struct Mol Biol. 2022 Mar 28;29(4):306–19. doi: 10.1038/s41594-022-00746-2 (PMC9010304; doi:10.1038/s41594-022-00746-2)
Supplement: Supplementary file 11 — Tables of Kdimer values. [file 41594_2022_746_MOESM11_ESM.zip › Kdimer tables/Kd_Table_Region_TAR_3G_MB_Uncapped.txt]

+--------------------------------------------------+
|                  3G_MB_Uncapped                  |
+------+----------+-----------------------+--------+
| Rank | Position |        log2(Kd)       | Domain |
+------+----------+-----------------------+--------+
|  3   |    28    |  -1.0757440468434083  |  TAR   |
|  4   |    27    |  -0.9708835111078816  |  TAR   |
|  7   |    35    |  -0.8660567084090282  |  TAR   |
|  11  |    57    |  -0.7552651884210496  |  TAR   |
|  13  |    36    |  -0.6972733383706771  |  TAR   |
|  18  |    48    |   -0.615581568263359  |  TAR   |
|  19  |    37    |   -0.59053220433197   |  TAR   |
|  41  |    46    |  -0.4072779064565286  |  TAR   |
|  42  |    54    |  -0.3870702421267239  |  TAR   |
|  49  |    42    |  -0.3231561124559274  |  TAR   |
|  58  |    26    |  -0.26147858090801923 |  TAR   |
|  75  |    47    |  -0.2113925751916218  |  TAR   |
|  84  |    51    |  -0.17943725482489464 |  TAR   |
|  91  |    29    |  -0.16837075159881018 |  TAR   |
|  93  |    50    |  -0.1655817557772812  |  TAR   |
|  99  |    41    |  -0.15077097075510487 |  TAR   |
| 105  |    38    |  -0.13825053332325873 |  TAR   |
| 110  |    43    |  -0.1294306512667493  |  TAR   |
| 117  |    21    |  -0.11833358304751847 |  TAR   |
| 124  |    45    |  -0.10900467964285762 |  TAR   |
| 135  |    39    |  -0.0954157089572833  |  TAR   |
| 138  |    31    |  -0.09402817233135967 |  TAR   |
| 141  |    44    |  -0.08972833155015096 |  TAR   |
| 147  |    52    |  -0.08091321746559428 |  TAR   |
| 169  |    25    |  -0.05383910627124265 |  TAR   |
| 170  |    34    | -0.052589117977959565 |  TAR   |
| 175  |    49    |  -0.04782941936081294 |  TAR   |
| 176  |    24    |  -0.04675644795609056 |  TAR   |
| 194  |    40    | -0.024284040804130592 |  TAR   |
| 208  |    33    | -0.005989611927121569 |  TAR   |
| 221  |    56    |  0.008373621699811516 |  TAR   |
| 239  |    23    |  0.02232215976251812  |  TAR   |
| 248  |    32    |  0.028484804404267195 |  TAR   |
| 256  |    30    |  0.04046485205000536  |  TAR   |
| 279  |    22    |   0.0710619718921394  |  TAR   |
| 287  |    55    |  0.08121273425191708  |  TAR   |
| 306  |    53    |  0.11323410394658702  |  TAR   |
+------+----------+-----------------------+--------+
