# Supplementary material for: Short- and long-range interactions in the HIV-1 5′ UTR regulate genome dimerization and packaging
Source: Nat Struct Mol Biol. 2022 Mar 28;29(4):306–19. doi: 10.1038/s41594-022-00746-2 (PMC9010304; doi:10.1038/s41594-022-00746-2)
Supplement: Supplementary file 11 — Tables of Kdimer values. [file 41594_2022_746_MOESM11_ESM.zip › Kdimer tables/Kd_Table_Region_antiPAS_3G_MB_Capped.txt]

+--------------------------------------------------+
|                   3G_MB_Capped                   |
+------+----------+----------------------+---------+
| Rank | Position |       log2(Kd)       |  Domain |
+------+----------+----------------------+---------+
|  2   |   217    |  -1.241214126947811  | antiPAS |
|  11  |   218    | -0.7111039353746353  | antiPAS |
| 146  |   220    | -0.06989120505573733 | antiPAS |
| 377  |   221    | 0.30146143014019877  | antiPAS |
| 404  |   125    |  0.5375862614222565  |   PAS   |
| 423  |   130    |  0.7034195487109797  |   PAS   |
| 426  |   223    |  0.752078729602817   | antiPAS |
| 432  |   131    |  0.7854413317195836  |   PAS   |
| 435  |   222    |  0.792524305597886   | antiPAS |
| 438  |   127    |  0.8408202279663333  |   PAS   |
| 439  |   128    |  0.8473128267971254  |   PAS   |
| 441  |   126    |  0.8561498929233634  |   PAS   |
| 442  |   219    |  0.8569431056548903  | antiPAS |
| 456  |   129    |  1.1018577299072567  |   PAS   |
+------+----------+----------------------+---------+
