# Supplementary material for: Short- and long-range interactions in the HIV-1 5′ UTR regulate genome dimerization and packaging
Source: Nat Struct Mol Biol. 2022 Mar 28;29(4):306–19. doi: 10.1038/s41594-022-00746-2 (PMC9010304; doi:10.1038/s41594-022-00746-2)
Supplement: Supplementary file 11 — Tables of Kdimer values. [file 41594_2022_746_MOESM11_ESM.zip › Kdimer tables/Kd_Table_Region_antiPAS_1G_DB_Uncapped.txt]

+--------------------------------------------------+
|                  1G_DB_Uncapped                  |
+------+----------+----------------------+---------+
| Rank | Position |       log2(Kd)       |  Domain |
+------+----------+----------------------+---------+
|  2   |   217    | -0.5354787291556304  | antiPAS |
|  8   |   218    | -0.34760900728896754 | antiPAS |
| 175  |   221    | 0.04549946332819988  | antiPAS |
| 255  |   131    | 0.08712879525576764  |   PAS   |
| 302  |   222    | 0.12077039926499553  | antiPAS |
| 315  |   223    | 0.13110750154012296  | antiPAS |
| 365  |   126    |  0.1890477912555836  |   PAS   |
| 376  |   125    | 0.20263965980481632  |   PAS   |
| 380  |   220    | 0.21017670596483864  | antiPAS |
| 391  |   130    |  0.2413521351989204  |   PAS   |
| 421  |   127    |  0.315851797709704   |   PAS   |
| 437  |   128    | 0.43675093092971135  |   PAS   |
| 442  |   129    | 0.46101460081095935  |   PAS   |
| 452  |   219    |  0.6000198834514229  | antiPAS |
+------+----------+----------------------+---------+
