# Supplementary material for: Short- and long-range interactions in the HIV-1 5′ UTR regulate genome dimerization and packaging
Source: Nat Struct Mol Biol. 2022 Mar 28;29(4):306–19. doi: 10.1038/s41594-022-00746-2 (PMC9010304; doi:10.1038/s41594-022-00746-2)
Supplement: Supplementary file 11 — Tables of Kdimer values. [file 41594_2022_746_MOESM11_ESM.zip › Kdimer tables/Kd_Table_Region_TAR_2G_DB_Uncapped.txt]

+--------------------------------------------------+
|                  2G_DB_Uncapped                  |
+------+----------+-----------------------+--------+
| Rank | Position |        log2(Kd)       | Domain |
+------+----------+-----------------------+--------+
|  3   |    27    |  -0.5140710858877514  |  TAR   |
|  4   |    28    |  -0.4843529927061702  |  TAR   |
|  6   |    25    |  -0.4522903510072741  |  TAR   |
|  8   |    36    |  -0.4115551124336213  |  TAR   |
|  13  |    54    |  -0.34879107765192796 |  TAR   |
|  17  |    35    |  -0.27925574688111554 |  TAR   |
|  19  |    37    |  -0.2464064757351934  |  TAR   |
|  30  |    42    |  -0.17541027556878458 |  TAR   |
|  37  |    38    |  -0.15235742147648382 |  TAR   |
|  44  |    43    |  -0.1393393969224099  |  TAR   |
|  46  |    47    |  -0.13367344182865645 |  TAR   |
|  50  |    46    |  -0.12070641866124296 |  TAR   |
|  62  |    45    |  -0.09679077162786667 |  TAR   |
|  69  |    57    |  -0.07568959774508696 |  TAR   |
|  71  |    41    |  -0.07270747393725734 |  TAR   |
|  81  |    48    | -0.060405215015035964 |  TAR   |
| 132  |    21    | -0.003170320379425867 |  TAR   |
| 157  |    32    |  0.006208330907246654 |  TAR   |
| 171  |    26    |  0.016486518379637452 |  TAR   |
| 174  |    22    |  0.018036792531541074 |  TAR   |
| 175  |    39    |  0.020220655578450306 |  TAR   |
| 186  |    23    |  0.026286419466036375 |  TAR   |
| 231  |    30    |  0.047990118192513406 |  TAR   |
| 238  |    52    |  0.050943784304149295 |  TAR   |
| 261  |    49    |  0.06979123225724669  |  TAR   |
| 263  |    51    |  0.07128489822145156  |  TAR   |
| 267  |    53    |  0.07491625207134031  |  TAR   |
| 270  |    33    |  0.08035202791797362  |  TAR   |
| 279  |    50    |  0.08869267439989825  |  TAR   |
| 302  |    55    |  0.10632348791656157  |  TAR   |
| 307  |    34    |  0.11374058539621937  |  TAR   |
| 330  |    40    |  0.12931558026553308  |  TAR   |
| 337  |    29    |  0.13228526312790514  |  TAR   |
| 348  |    44    |   0.1492978767475483  |  TAR   |
| 352  |    24    |  0.15859008095947236  |  TAR   |
| 407  |    31    |   0.2637783717087425  |  TAR   |
| 427  |    56    |   0.3559114257497428  |  TAR   |
+------+----------+-----------------------+--------+
