# Supplementary material for: Short- and long-range interactions in the HIV-1 5′ UTR regulate genome dimerization and packaging
Source: Nat Struct Mol Biol. 2022 Mar 28;29(4):306–19. doi: 10.1038/s41594-022-00746-2 (PMC9010304; doi:10.1038/s41594-022-00746-2)
Supplement: Supplementary file 11 — Tables of Kdimer values. [file 41594_2022_746_MOESM11_ESM.zip › Kdimer tables/Kd_Table_Region_PAS_3G_DB_Capped.txt]

+-------------------------------------------------+
|                   3G_DB_Capped                  |
+------+----------+----------------------+--------+
| Rank | Position |       log2(Kd)       | Domain |
+------+----------+----------------------+--------+
|  61  |   127    | -0.24504867689887463 |  PAS   |
| 146  |   125    | -0.06784827811275893 |  PAS   |
| 307  |   129    | 0.06267569646831211  |  PAS   |
| 378  |   131    | 0.13249728069754654  |  PAS   |
| 424  |   128    |  0.2650892072599108  |  PAS   |
| 430  |   126    |   0.29377133704062   |  PAS   |
| 443  |   130    | 0.41828543257345596  |  PAS   |
+------+----------+----------------------+--------+
