# Supplementary material for: Short- and long-range interactions in the HIV-1 5′ UTR regulate genome dimerization and packaging
Source: Nat Struct Mol Biol. 2022 Mar 28;29(4):306–19. doi: 10.1038/s41594-022-00746-2 (PMC9010304; doi:10.1038/s41594-022-00746-2)
Supplement: Supplementary file 11 — Tables of Kdimer values. [file 41594_2022_746_MOESM11_ESM.zip › Kdimer tables/Kd_Table_Region_SL3_1G_MB_Capped.txt]

+-------------------------------------------------+
|                   1G_MB_Capped                  |
+------+----------+----------------------+--------+
| Rank | Position |       log2(Kd)       | Domain |
+------+----------+----------------------+--------+
|  80  |   314    | -0.20551664143157383 |  SL3   |
|  90  |   320    | -0.1872432477400481  |  SL3   |
| 126  |   318    | -0.11716870309154703 |  SL3   |
| 342  |   319    | 0.11880129782321407  |  SL3   |
| 353  |   312    | 0.13970317895622084  |  SL3   |
| 376  |   317    | 0.19008833941777642  |  SL3   |
| 402  |   316    | 0.31823325140453745  |  SL3   |
| 411  |   315    |  0.3443370506834108  |  SL3   |
| 435  |   322    |  0.4814404324024678  |  SL3   |
| 439  |   325    |  0.5461442792302342  |  SL3   |
| 449  |   324    |  0.6675575242030232  |  SL3   |
| 450  |   321    |  0.6678579210338934  |  SL3   |
| 457  |   323    |  0.7771369340947641  |  SL3   |
| 466  |   313    |  1.228735159497336   |  SL3   |
+------+----------+----------------------+--------+
