# Supplementary material for: Short- and long-range interactions in the HIV-1 5′ UTR regulate genome dimerization and packaging
Source: Nat Struct Mol Biol. 2022 Mar 28;29(4):306–19. doi: 10.1038/s41594-022-00746-2 (PMC9010304; doi:10.1038/s41594-022-00746-2)
Supplement: Supplementary file 11 — Tables of Kdimer values. [file 41594_2022_746_MOESM11_ESM.zip › Kdimer tables/Kd_Table_Region_SL2_2G_MB_Capped.txt]

+--------------------------------------------------+
|                   2G_MB_Capped                   |
+------+----------+-----------------------+--------+
| Rank | Position |        log2(Kd)       | Domain |
+------+----------+-----------------------+--------+
|  7   |   294    |  -0.8016312701016357  |  SL2   |
|  9   |   295    |  -0.7039539780376688  |  SL2   |
|  10  |   287    |  -0.6829187735597413  |  SL2   |
|  18  |   298    |  -0.5892932927733865  |  SL2   |
|  32  |   299    |  -0.44390126573270594 |  SL2   |
|  42  |   293    |  -0.3481916142075978  |  SL2   |
|  53  |   291    |  -0.3205365392641916  |  SL2   |
|  75  |   292    |  -0.2326848777511429  |  SL2   |
|  98  |   283    |  -0.1766453723406663  |  SL2   |
| 119  |   286    |  -0.12043391758751898 |  SL2   |
| 134  |   288    |  -0.10574126811046772 |  SL2   |
| 211  |   297    | -0.025924481916657516 |  SL2   |
| 319  |   289    |  0.08567598827654997  |  SL2   |
| 356  |   296    |  0.16187628004396798  |  SL2   |
| 368  |   290    |  0.17841144483932894  |  SL2   |
| 414  |   284    |   0.3966095232826974  |  SL2   |
| 460  |   285    |   0.9546320029025928  |  SL2   |
+------+----------+-----------------------+--------+
