# Supplementary material for: Short- and long-range interactions in the HIV-1 5′ UTR regulate genome dimerization and packaging
Source: Nat Struct Mol Biol. 2022 Mar 28;29(4):306–19. doi: 10.1038/s41594-022-00746-2 (PMC9010304; doi:10.1038/s41594-022-00746-2)
Supplement: Supplementary file 11 — Tables of Kdimer values. [file 41594_2022_746_MOESM11_ESM.zip › Kdimer tables/Kd_Table_Region_CU_3G_MB_Capped.txt]

+------------------------------------------------+
|                  3G_MB_Capped                  |
+------+----------+---------------------+--------+
| Rank | Position |       log2(Kd)      | Domain |
+------+----------+---------------------+--------+
| 287  |   228    | 0.09080190161167856 |   CU   |
| 354  |   231    | 0.22060251552350682 |   CU   |
| 398  |   229    |  0.4464169191672961 |   CU   |
| 429  |   230    |  0.7690446158589649 |   CU   |
| 447  |   232    |  0.9113854886959009 |   CU   |
| 450  |   233    |  0.9379809205641039 |   CU   |
| 465  |   227    |  1.386196582886409  |   CU   |
+------+----------+---------------------+--------+
