# Supplementary material for: Short- and long-range interactions in the HIV-1 5′ UTR regulate genome dimerization and packaging
Source: Nat Struct Mol Biol. 2022 Mar 28;29(4):306–19. doi: 10.1038/s41594-022-00746-2 (PMC9010304; doi:10.1038/s41594-022-00746-2)
Supplement: Supplementary file 11 — Tables of Kdimer values. [file 41594_2022_746_MOESM11_ESM.zip › Kdimer tables/Kd_Table_Region_SL1_3G_DB_Capped.txt]

+-------------------------------------------------+
|                   3G_DB_Capped                  |
+------+----------+----------------------+--------+
| Rank | Position |       log2(Kd)       | Domain |
+------+----------+----------------------+--------+
|  4   |   247    | -0.9453911513909279  |  SL1   |
|  8   |   273    | -0.6823515117131761  |  SL1   |
|  12  |   272    | -0.6069360327758093  |  SL1   |
|  53  |   271    | -0.27056996153264457 |  SL1   |
|  64  |   255    | -0.22366337228921532 |  SL1   |
|  93  |   263    | -0.14933747157024954 |  SL1   |
| 334  |   274    |  0.083582788423514   |  SL1   |
| 439  |   244    |  0.3810327321748741  |  SL1   |
| 454  |   248    |  0.5734037358770614  |  SL1   |
| 457  |   243    |  0.6489359844512722  |  SL1   |
| 461  |   256    |  0.7426407988730451  |  SL1   |
| 466  |   246    |  1.0535866758716206  |  SL1   |
| 468  |   245    |  1.1316074925528823  |  SL1   |
| 469  |   249    |  1.1571736163973938  |  SL1   |
| 472  |   270    |  1.4801544930948116  |  SL1   |
| 473  |   264    |  1.7051680693517237  |  SL1   |
| 474  |   269    |  1.7239442546754118  |  SL1   |
| 475  |   253    |  1.9008052713183239  |  SL1   |
| 476  |   254    |  2.1710206912545833  |  SL1   |
| 477  |   277    |  2.5599686762734355  |  SL1   |
| 478  |   250    |  2.6161118404141486  |  SL1   |
| 480  |   265    |  2.683600477314104   |  SL1   |
| 482  |   275    |  2.8913453913018383  |  SL1   |
| 483  |   252    |  2.9743064120053258  |  SL1   |
| 484  |   276    |  3.1472322467933322  |  SL1   |
| 485  |   268    |  3.294568881583919   |  SL1   |
| 486  |   262    |  3.4139352456724934  |  SL1   |
| 487  |   251    |  4.035340220285071   |  SL1   |
| 488  |   267    |  4.127185381323476   |  SL1   |
| 489  |   257    |  4.260337760114532   |  SL1   |
| 490  |   258    |   4.54460095362195   |  SL1   |
| 491  |   259    |  4.7431529770696255  |  SL1   |
| 492  |   261    |  5.076324173110611   |  SL1   |
| 493  |   266    |  5.204427327478916   |  SL1   |
| 494  |   260    |  5.217342053271609   |  SL1   |
+------+----------+----------------------+--------+
