# Supplementary material for: Short- and long-range interactions in the HIV-1 5′ UTR regulate genome dimerization and packaging
Source: Nat Struct Mol Biol. 2022 Mar 28;29(4):306–19. doi: 10.1038/s41594-022-00746-2 (PMC9010304; doi:10.1038/s41594-022-00746-2)
Supplement: Supplementary file 11 — Tables of Kdimer values. [file 41594_2022_746_MOESM11_ESM.zip › Kdimer tables/Kd_Table_Comparison_SL1.txt]

+-------------------------------------------------------------------------------------------------------------------------------------------------------------------------------------------------------------------+
|                                                                                                     Comparison                                                                                                    |
+----------+--------+----------------+--------------+----------------+--------------+----------------+--------------+----------------+--------------+----------------+--------------+----------------+--------------+
| Position | Domain | 1G_MB_Uncapped | 1G_MB_Capped | 2G_MB_Uncapped | 2G_MB_Capped | 3G_MB_Uncapped | 3G_MB_Capped | 1G_DB_Uncapped | 1G_DB_Capped | 2G_DB_Uncapped | 2G_DB_Capped | 3G_DB_Uncapped | 3G_DB_Capped |
+----------+--------+----------------+--------------+----------------+--------------+----------------+--------------+----------------+--------------+----------------+--------------+----------------+--------------+
|   243    |  SL1   |      1.06      |     1.15     |      1.07      |     1.12     |      1.72      |     1.44     |      0.98      |     0.60     |      1.05      |     0.74     |      1.03      |     0.65     |
|   244    |  SL1   |      1.98      |     1.48     |      2.00      |     1.42     |      2.39      |     1.45     |      1.06      |     0.49     |      0.89      |     0.57     |      0.40      |     0.38     |
|   245    |  SL1   |      1.61      |     1.47     |      1.79      |     1.63     |      1.97      |     2.06     |      1.39      |     0.91     |      1.26      |     1.24     |      1.28      |     1.13     |
|   246    |  SL1   |      1.87      |     1.69     |      2.02      |     1.90     |      2.04      |     1.92     |      1.49      |     1.16     |      1.40      |     1.08     |      1.33      |     1.05     |
|   247    |  SL1   |     -1.19      |    -1.15     |     -1.28      |    -1.10     |     -1.34      |    -1.27     |     -0.56      |    -0.76     |     -0.52      |    -0.65     |     -0.63      |    -0.95     |
|   248    |  SL1   |      0.71      |     0.57     |      0.61      |     0.53     |      0.78      |     0.80     |      0.99      |     0.72     |      0.75      |     0.55     |      0.79      |     0.57     |
|   249    |  SL1   |      1.77      |     1.61     |      1.94      |     1.77     |      1.86      |     1.85     |      1.72      |     1.23     |      1.55      |     1.18     |      1.56      |     1.16     |
|   250    |  SL1   |      1.74      |     2.53     |      2.90      |     2.73     |      1.87      |     2.93     |      2.76      |     2.55     |      2.77      |     2.62     |      2.75      |     2.62     |
|   251    |  SL1   |      4.50      |     3.86     |      6.08      |     2.80     |      5.33      |     3.65     |      6.76      |     3.65     |      5.73      |     3.82     |      5.86      |     4.04     |
|   252    |  SL1   |      3.21      |     3.09     |      3.12      |     3.02     |      3.61      |     3.57     |      4.65      |     3.11     |      4.55      |     3.30     |      4.58      |     2.97     |
|   253    |  SL1   |      2.14      |     1.96     |      2.55      |     2.13     |      2.47      |     2.65     |      2.44      |     1.85     |      2.34      |     1.93     |      2.45      |     1.90     |
|   254    |  SL1   |      2.11      |     1.86     |      2.17      |     2.27     |      2.63      |     2.97     |      2.03      |     2.13     |      2.14      |     2.43     |      2.44      |     2.17     |
|   255    |  SL1   |     -0.47      |    -0.53     |     -0.32      |    -0.32     |     -0.36      |    -0.40     |     -0.26      |    -0.24     |     -0.13      |    -0.06     |     -0.43      |    -0.22     |
|   256    |  SL1   |      1.90      |     1.74     |      1.85      |     2.05     |      1.59      |     1.44     |      1.18      |     0.87     |      0.93      |     1.04     |      1.00      |     0.74     |
|   257    |  SL1   |      1.31      |     0.68     |      1.07      |     3.25     |      1.21      |     4.39     |      2.95      |     3.37     |      2.95      |     3.47     |      3.01      |     4.26     |
|   258    |  SL1   |      3.66      |     3.66     |      3.55      |     3.18     |      3.55      |     3.47     |      4.50      |     3.93     |      4.62      |     4.80     |      6.19      |     4.54     |
|   259    |  SL1   |      4.27      |     3.05     |      3.82      |     3.18     |      3.90      |     3.63     |      5.53      |     4.39     |      7.18      |     4.71     |      7.58      |     4.74     |
|   260    |  SL1   |      4.08      |     3.11     |      3.83      |     3.05     |      3.71      |     3.66     |      5.15      |     3.91     |      5.57      |     4.44     |      6.67      |     5.22     |
|   261    |  SL1   |      4.47      |     3.01     |      3.73      |     3.00     |      4.04      |     3.59     |      6.73      |     4.35     |      7.18      |     4.52     |      6.79      |     5.08     |
|   262    |  SL1   |      3.46      |     2.82     |      3.85      |     3.06     |      3.86      |     3.32     |      4.31      |     3.23     |      4.30      |     3.10     |      3.90      |     3.41     |
|   263    |  SL1   |      1.12      |     1.14     |      1.04      |     1.09     |      1.17      |     1.13     |      0.34      |     0.01     |      0.30      |     0.11     |      0.16      |    -0.15     |
|   264    |  SL1   |      3.09      |     2.82     |      3.36      |     2.59     |      3.69      |     2.92     |      2.46      |     1.77     |      2.41      |     1.98     |      2.08      |     1.71     |
|   265    |  SL1   |      3.09      |     2.75     |      3.25      |     2.86     |      3.38      |     3.25     |      3.20      |     2.64     |      3.21      |     2.64     |      2.90      |     2.68     |
|   266    |  SL1   |      4.13      |     2.82     |      3.81      |     3.22     |      4.38      |     3.56     |      6.49      |     4.32     |      6.85      |     4.61     |      6.36      |     5.20     |
|   267    |  SL1   |      3.42      |     3.21     |      3.05      |     2.73     |      3.53      |     3.22     |      4.48      |     3.50     |      4.94      |     4.01     |      4.75      |     4.13     |
|   268    |  SL1   |      3.12      |     2.56     |      3.15      |     2.63     |      3.36      |     3.06     |      3.02      |     3.00     |      2.87      |     2.95     |      2.87      |     3.29     |
|   269    |  SL1   |      1.60      |     1.59     |      1.81      |     1.62     |      1.69      |     1.70     |      1.61      |     1.62     |      1.48      |     1.57     |      1.48      |     1.72     |
|   270    |  SL1   |      0.75      |     0.68     |      0.95      |     0.78     |      1.02      |     1.04     |      1.05      |     1.47     |      0.86      |     1.05     |      1.23      |     1.48     |
|   271    |  SL1   |     -0.34      |    -0.40     |     -0.23      |    -0.13     |     -0.15      |    -0.24     |     -0.10      |    -0.48     |     -0.05      |     0.15     |     -0.17      |    -0.27     |
|   272    |  SL1   |     -0.44      |    -0.42     |     -0.50      |    -0.37     |     -0.43      |    -0.14     |     -0.19      |    -0.59     |     -0.22      |    -0.33     |     -0.21      |    -0.61     |
|   273    |  SL1   |     -0.58      |    -0.57     |     -0.67      |    -0.33     |     -0.57      |    -0.11     |     -0.50      |    -0.58     |     -0.30      |    -0.43     |     -0.47      |    -0.68     |
|   274    |  SL1   |      1.03      |     0.89     |      1.32      |     0.85     |      1.24      |     1.23     |      0.37      |     0.53     |      0.31      |     0.10     |      0.32      |     0.08     |
|   275    |  SL1   |      2.41      |     1.90     |      2.60      |     1.74     |      2.66      |     2.47     |      2.60      |     2.55     |      2.58      |     2.74     |      2.59      |     2.89     |
|   276    |  SL1   |      2.99      |     2.81     |      3.03      |     2.67     |      3.14      |     2.97     |      3.61      |     3.03     |      3.49      |     3.24     |      3.42      |     3.15     |
|   277    |  SL1   |      2.38      |     2.30     |      2.28      |     1.98     |      2.66      |     2.48     |      2.44      |     2.57     |      2.53      |     2.50     |      2.26      |     2.56     |
+----------+--------+----------------+--------------+----------------+--------------+----------------+--------------+----------------+--------------+----------------+--------------+----------------+--------------+
