# Supplementary material for: Short- and long-range interactions in the HIV-1 5′ UTR regulate genome dimerization and packaging
Source: Nat Struct Mol Biol. 2022 Mar 28;29(4):306–19. doi: 10.1038/s41594-022-00746-2 (PMC9010304; doi:10.1038/s41594-022-00746-2)
Supplement: Supplementary file 11 — Tables of Kdimer values. [file 41594_2022_746_MOESM11_ESM.zip › Kdimer tables/Kd_Table_Region_TAR_3G_MB_Capped.txt]

+--------------------------------------------------+
|                   3G_MB_Capped                   |
+------+----------+-----------------------+--------+
| Rank | Position |        log2(Kd)       | Domain |
+------+----------+-----------------------+--------+
|  4   |    27    |  -0.9904804773315807  |  TAR   |
|  7   |    57    |   -0.812993200753895  |  TAR   |
|  13  |    48    |   -0.614859642152554  |  TAR   |
|  18  |    35    |  -0.5286326544318392  |  TAR   |
|  20  |    54    |  -0.5230156222274466  |  TAR   |
|  35  |    36    |  -0.4107065639309841  |  TAR   |
|  38  |    25    |  -0.39806462104101853 |  TAR   |
|  46  |    42    |  -0.3549285917319104  |  TAR   |
|  71  |    50    |  -0.23226659367589242 |  TAR   |
|  73  |    37    |  -0.22012814721853854 |  TAR   |
|  78  |    31    |  -0.19945641272861203 |  TAR   |
|  83  |    41    |  -0.18913658102016864 |  TAR   |
|  88  |    40    |  -0.17435540533081126 |  TAR   |
|  95  |    46    |  -0.1571764284074195  |  TAR   |
| 115  |    53    |  -0.12282163992752738 |  TAR   |
| 116  |    45    |  -0.12053384503796916 |  TAR   |
| 125  |    21    |  -0.09949797709181217 |  TAR   |
| 137  |    43    |  -0.0817388585907964  |  TAR   |
| 140  |    28    |  -0.07525596510057102 |  TAR   |
| 149  |    26    |  -0.06606202750360436 |  TAR   |
| 150  |    23    |  -0.0660293200643878  |  TAR   |
| 154  |    47    |  -0.06086092763380475 |  TAR   |
| 164  |    30    | -0.044227947774640036 |  TAR   |
| 172  |    32    | -0.033569378309097495 |  TAR   |
| 175  |    49    | -0.029484512449647116 |  TAR   |
| 178  |    24    | -0.027886003985368297 |  TAR   |
| 194  |    38    | -0.012388255239260487 |  TAR   |
| 196  |    51    | -0.011242373500981066 |  TAR   |
| 218  |    44    |  0.01573507785018162  |  TAR   |
| 240  |    39    |  0.03960181982502595  |  TAR   |
| 241  |    52    |  0.04018891744015299  |  TAR   |
| 270  |    33    |  0.06984241121576086  |  TAR   |
| 280  |    55    |  0.08721102384218754  |  TAR   |
| 289  |    29    |  0.09168167078806308  |  TAR   |
| 298  |    22    |  0.09999291281164073  |  TAR   |
| 312  |    56    |  0.12351340371405653  |  TAR   |
| 316  |    34    |   0.1325530131650175  |  TAR   |
+------+----------+-----------------------+--------+
