# Supplementary material for: Short- and long-range interactions in the HIV-1 5′ UTR regulate genome dimerization and packaging
Source: Nat Struct Mol Biol. 2022 Mar 28;29(4):306–19. doi: 10.1038/s41594-022-00746-2 (PMC9010304; doi:10.1038/s41594-022-00746-2)
Supplement: Supplementary file 11 — Tables of Kdimer values. [file 41594_2022_746_MOESM11_ESM.zip › Kdimer tables/Kd_Table_Region_CU_1G_DB_Uncapped.txt]

+------------------------------------------------+
|                 1G_DB_Uncapped                 |
+------+----------+---------------------+--------+
| Rank | Position |       log2(Kd)      | Domain |
+------+----------+---------------------+--------+
| 387  |   228    |  0.2317526297009351 |   CU   |
| 412  |   232    |  0.2977480209807473 |   CU   |
| 415  |   231    |  0.3046166665837535 |   CU   |
| 423  |   229    | 0.32905534500956146 |   CU   |
| 434  |   230    |  0.4155390227353166 |   CU   |
| 458  |   227    |  0.7513260839785676 |   CU   |
| 459  |   233    |  0.7820471128015236 |   CU   |
+------+----------+---------------------+--------+
