# Supplementary material for: Short- and long-range interactions in the HIV-1 5′ UTR regulate genome dimerization and packaging
Source: Nat Struct Mol Biol. 2022 Mar 28;29(4):306–19. doi: 10.1038/s41594-022-00746-2 (PMC9010304; doi:10.1038/s41594-022-00746-2)
Supplement: Supplementary file 11 — Tables of Kdimer values. [file 41594_2022_746_MOESM11_ESM.zip › Kdimer tables/Kd_Table_Region_AUG_3G_MB_Capped.txt]

+-------------------------------------------------+
|                   3G_MB_Capped                  |
+------+----------+----------------------+--------+
| Rank | Position |       log2(Kd)       | Domain |
+------+----------+----------------------+--------+
|  49  |   344    | -0.33198625736690635 |  AUG   |
|  81  |   333    | -0.19296616187330276 |  AUG   |
| 260  |   337    | 0.05979432452984446  |  AUG   |
| 397  |   342    |  0.4370599210242585  |  AUG   |
| 410  |   343    |  0.589429288474317   |  AUG   |
| 417  |   336    |  0.6399449989603602  |  AUG   |
| 418  |   341    |  0.6544308979079857  |  AUG   |
| 419  |   338    |  0.6572889399323856  |  AUG   |
| 430  |   334    |  0.7711919110195063  |  AUG   |
| 440  |   335    |  0.852632606098039   |  AUG   |
| 443  |   340    |  0.8653531917713544  |  AUG   |
| 451  |   339    |  0.9461947130587902  |  AUG   |
+------+----------+----------------------+--------+
