# Supplementary material for: Short- and long-range interactions in the HIV-1 5′ UTR regulate genome dimerization and packaging
Source: Nat Struct Mol Biol. 2022 Mar 28;29(4):306–19. doi: 10.1038/s41594-022-00746-2 (PMC9010304; doi:10.1038/s41594-022-00746-2)
Supplement: Supplementary file 11 — Tables of Kdimer values. [file 41594_2022_746_MOESM11_ESM.zip › Kdimer tables/Kd_Table_Region_PAS_2G_MB_Uncapped.txt]

+------------------------------------------------+
|                 2G_MB_Uncapped                 |
+------+----------+---------------------+--------+
| Rank | Position |       log2(Kd)      | Domain |
+------+----------+---------------------+--------+
| 373  |   126    | 0.26310984478957655 |  PAS   |
| 396  |   131    |  0.3628254848907381 |  PAS   |
| 411  |   130    |  0.4104486237244422 |  PAS   |
| 420  |   125    | 0.47426899610426504 |  PAS   |
| 427  |   127    |  0.5378304109601618 |  PAS   |
| 440  |   128    |  0.641933814084476  |  PAS   |
| 453  |   129    |  0.8304509940611082 |  PAS   |
+------+----------+---------------------+--------+
