# Supplementary material for: Short- and long-range interactions in the HIV-1 5′ UTR regulate genome dimerization and packaging
Source: Nat Struct Mol Biol. 2022 Mar 28;29(4):306–19. doi: 10.1038/s41594-022-00746-2 (PMC9010304; doi:10.1038/s41594-022-00746-2)
Supplement: Supplementary file 11 — Tables of Kdimer values. [file 41594_2022_746_MOESM11_ESM.zip › Kdimer tables/Kd_Table_Region_PAS_3G_DB_Uncapped.txt]

+------------------------------------------------+
|                 3G_DB_Uncapped                 |
+------+----------+---------------------+--------+
| Rank | Position |       log2(Kd)      | Domain |
+------+----------+---------------------+--------+
| 301  |   125    | 0.10348807608901413 |  PAS   |
| 412  |   126    |  0.2789793683707634 |  PAS   |
| 415  |   131    | 0.28504361175440907 |  PAS   |
| 416  |   128    | 0.29386246585671794 |  PAS   |
| 423  |   127    |  0.331777476687307  |  PAS   |
| 433  |   129    |  0.3914251981209562 |  PAS   |
| 437  |   130    | 0.40089237752305107 |  PAS   |
+------+----------+---------------------+--------+
