# Supplementary material for: Short- and long-range interactions in the HIV-1 5′ UTR regulate genome dimerization and packaging
Source: Nat Struct Mol Biol. 2022 Mar 28;29(4):306–19. doi: 10.1038/s41594-022-00746-2 (PMC9010304; doi:10.1038/s41594-022-00746-2)
Supplement: Supplementary file 11 — Tables of Kdimer values. [file 41594_2022_746_MOESM11_ESM.zip › Kdimer tables/Kd_Table_Region_TAR_3G_DB_Capped.txt]

+--------------------------------------------------+
|                   3G_DB_Capped                   |
+------+----------+-----------------------+--------+
| Rank | Position |        log2(Kd)       | Domain |
+------+----------+-----------------------+--------+
|  5   |    27    |  -0.9041921705354308  |  TAR   |
|  7   |    57    |  -0.7101993653262413  |  TAR   |
|  13  |    35    |  -0.5907713644924005  |  TAR   |
|  22  |    42    |  -0.47259909472738804 |  TAR   |
|  35  |    38    |  -0.3462968341971307  |  TAR   |
|  37  |    25    |  -0.3340409298571093  |  TAR   |
|  47  |    36    |  -0.2952682792216042  |  TAR   |
|  54  |    37    |  -0.2701943929517122  |  TAR   |
|  92  |    54    |  -0.15384063153640784 |  TAR   |
|  96  |    26    |   -0.134360026884611  |  TAR   |
| 100  |    46    |  -0.12418767053326377 |  TAR   |
| 101  |    24    |  -0.12270360728844912 |  TAR   |
| 110  |    48    |  -0.10631491386952578 |  TAR   |
| 126  |    41    |  -0.08892082241838635 |  TAR   |
| 133  |    45    |  -0.08555677559762967 |  TAR   |
| 135  |    32    |  -0.08289055320846848 |  TAR   |
| 145  |    39    |  -0.06832867090733002 |  TAR   |
| 159  |    30    | -0.046825964696463954 |  TAR   |
| 171  |    43    | -0.036957627902617925 |  TAR   |
| 179  |    56    | -0.027348265744675485 |  TAR   |
| 187  |    28    | -0.022896123369163312 |  TAR   |
| 200  |    53    | -0.011397386779913478 |  TAR   |
| 203  |    44    | -0.008161715255020362 |  TAR   |
| 222  |    50    |  0.001579071249898131 |  TAR   |
| 237  |    34    |  0.01282611814335955  |  TAR   |
| 266  |    52    |  0.03578406673286617  |  TAR   |
| 279  |    33    |   0.0469030128654136  |  TAR   |
| 283  |    40    |  0.04939361377401994  |  TAR   |
| 292  |    51    |  0.05338904694916336  |  TAR   |
| 302  |    21    |  0.060003376994358384 |  TAR   |
| 343  |    31    |   0.0925918150414215  |  TAR   |
| 345  |    49    |  0.09298372056731997  |  TAR   |
| 352  |    55    |  0.09885996799878395  |  TAR   |
| 356  |    47    |  0.10351990151620627  |  TAR   |
| 393  |    22    |  0.16093557512558515  |  TAR   |
| 402  |    29    |  0.18254442322952824  |  TAR   |
| 441  |    23    |   0.4088579505503616  |  TAR   |
+------+----------+-----------------------+--------+
