# Supplementary material for: Short- and long-range interactions in the HIV-1 5′ UTR regulate genome dimerization and packaging
Source: Nat Struct Mol Biol. 2022 Mar 28;29(4):306–19. doi: 10.1038/s41594-022-00746-2 (PMC9010304; doi:10.1038/s41594-022-00746-2)
Supplement: Supplementary file 11 — Tables of Kdimer values. [file 41594_2022_746_MOESM11_ESM.zip › Kdimer tables/Kd_Table_Region_PBS_3G_DB_Uncapped.txt]

+---------------------------------------------------+
|                   3G_DB_Uncapped                  |
+------+----------+------------------------+--------+
| Rank | Position |        log2(Kd)        | Domain |
+------+----------+------------------------+--------+
|  3   |   212    |  -0.6386660920353403   |  PBS   |
|  6   |   206    |  -0.48245456068742076  |  PBS   |
|  21  |   211    |  -0.3105886700579406   |  PBS   |
|  25  |   181    |  -0.27381568145372776  |  PBS   |
|  30  |   160    |  -0.2035423660192707   |  PBS   |
|  39  |   216    |  -0.15819845439580815  |  PBS   |
|  41  |   158    |  -0.15532378148171472  |  PBS   |
|  43  |   173    |  -0.15165612509572238  |  PBS   |
|  47  |   159    |  -0.14597551693037783  |  PBS   |
|  50  |   207    |  -0.14084837468487274  |  PBS   |
|  53  |   202    |  -0.12613405838289996  |  PBS   |
|  56  |   162    |  -0.11476892543981415  |  PBS   |
|  63  |   187    |  -0.09858181548975824  |  PBS   |
|  65  |   179    |  -0.09418331198279231  |  PBS   |
|  70  |   148    |  -0.0859514196327323   |  PBS   |
|  79  |   176    |  -0.06859042722382043  |  PBS   |
|  82  |   165    |  -0.06448158167720205  |  PBS   |
|  89  |   164    | -0.055062991281656426  |  PBS   |
|  98  |   154    | -0.044256568593326835  |  PBS   |
| 100  |   204    |  -0.04212929457379131  |  PBS   |
| 102  |   193    |  -0.04134816538846822  |  PBS   |
| 103  |   208    |  -0.04131418828470131  |  PBS   |
| 104  |   144    | -0.041291213885588623  |  PBS   |
| 105  |   152    |  -0.04063074414133574  |  PBS   |
| 106  |   186    | -0.040372051608541744  |  PBS   |
| 118  |   215    |  -0.03124126913946859  |  PBS   |
| 122  |   213    |  -0.02288675937682801  |  PBS   |
| 134  |   175    | -0.018136214918270332  |  PBS   |
| 141  |   170    | -0.014283464772357781  |  PBS   |
| 144  |   149    | -0.009933847379748928  |  PBS   |
| 148  |   151    | -0.007817838076922788  |  PBS   |
| 151  |   153    | -0.0032638041788302986 |  PBS   |
| 167  |   174    |  0.007202341628654711  |  PBS   |
| 169  |   145    |  0.007609151767804027  |  PBS   |
| 180  |   143    |  0.01273991106289909   |  PBS   |
| 183  |   132    |  0.020202171417746405  |  PBS   |
| 184  |   169    |  0.02055256550099653   |  PBS   |
| 186  |   138    |  0.021805208177676977  |  PBS   |
| 187  |   163    |  0.021968588138372835  |  PBS   |
| 192  |   155    |  0.02671060098082475   |  PBS   |
| 202  |   192    |   0.0337124503385844   |  PBS   |
| 204  |   168    |  0.033774793329976786  |  PBS   |
| 218  |   146    |  0.04290317289735626   |  PBS   |
| 222  |   198    |  0.04347683685297489   |  PBS   |
| 225  |   161    |  0.04684560249960232   |  PBS   |
| 228  |   185    |  0.048990473293670705  |  PBS   |
| 229  |   205    |  0.04911340537550006   |  PBS   |
| 239  |   200    |  0.059247244511565884  |  PBS   |
| 241  |   214    |  0.06046620470574143   |  PBS   |
| 257  |   147    |  0.06593225804519688   |  PBS   |
| 262  |   142    |  0.07116521907245867   |  PBS   |
| 269  |   201    |  0.07469876304136172   |  PBS   |
| 270  |   182    |  0.07488226005734308   |  PBS   |
| 294  |   199    |  0.09165669513320318   |  PBS   |
| 308  |   191    |   0.1085317771196864   |  PBS   |
| 313  |   180    |  0.11264892667417388   |  PBS   |
| 318  |   157    |  0.11704890104261004   |  PBS   |
| 343  |   134    |  0.14292837077749798   |  PBS   |
| 344  |   141    |   0.1435571157804645   |  PBS   |
| 345  |   210    |   0.1437985142087895   |  PBS   |
| 349  |   190    |  0.14624981347046584   |  PBS   |
| 350  |   171    |   0.1468377558047392   |  PBS   |
| 351  |   156    |  0.14771630739889274   |  PBS   |
| 352  |   133    |   0.1495341213546998   |  PBS   |
| 353  |   139    |  0.14975573110855597   |  PBS   |
| 357  |   183    |  0.15736066906702473   |  PBS   |
| 358  |   177    |  0.15816838746177156   |  PBS   |
| 363  |   136    |   0.1624067109764553   |  PBS   |
| 370  |   189    |   0.1749356134799571   |  PBS   |
| 372  |   166    |   0.1784721645462357   |  PBS   |
| 376  |   188    |  0.18783321908923278   |  PBS   |
| 377  |   137    |  0.18801428560205274   |  PBS   |
| 378  |   135    |  0.19079396766032103   |  PBS   |
| 381  |   150    |  0.19565975619564735   |  PBS   |
| 382  |   140    |   0.2017657061810214   |  PBS   |
| 384  |   194    |   0.205904004721328    |  PBS   |
| 400  |   172    |  0.24454250971259042   |  PBS   |
| 406  |   167    |  0.26896109610659663   |  PBS   |
| 426  |   203    |  0.33705036803791844   |  PBS   |
| 428  |   184    |  0.34284972369957073   |  PBS   |
| 431  |   178    |   0.381815742822981    |  PBS   |
| 451  |   197    |   0.5582663324453954   |  PBS   |
| 452  |   196    |   0.5670645820903916   |  PBS   |
| 459  |   209    |   0.6706156190818112   |  PBS   |
| 460  |   195    |   0.6804039774588452   |  PBS   |
+------+----------+------------------------+--------+
