# Supplementary material for: Short- and long-range interactions in the HIV-1 5′ UTR regulate genome dimerization and packaging
Source: Nat Struct Mol Biol. 2022 Mar 28;29(4):306–19. doi: 10.1038/s41594-022-00746-2 (PMC9010304; doi:10.1038/s41594-022-00746-2)
Supplement: Supplementary file 11 — Tables of Kdimer values. [file 41594_2022_746_MOESM11_ESM.zip › Kdimer tables/Kd_Table_Region_SL1_3G_MB_Capped.txt]

+-------------------------------------------------+
|                   3G_MB_Capped                  |
+------+----------+----------------------+--------+
| Rank | Position |       log2(Kd)       | Domain |
+------+----------+----------------------+--------+
|  1   |   247    |  -1.269715770046815  |  SL1   |
|  37  |   255    | -0.39965584188876413 |  SL1   |
|  69  |   271    | -0.23534293297013462 |  SL1   |
| 101  |   272    | -0.14412249715774694 |  SL1   |
| 119  |   273    | -0.11290019284685043 |  SL1   |
| 436  |   248    |  0.7999900076724046  |  SL1   |
| 455  |   270    |  1.0408988146021567  |  SL1   |
| 457  |   263    |  1.130741442401731   |  SL1   |
| 461  |   274    |  1.231377625241827   |  SL1   |
| 466  |   256    |  1.439661218884904   |  SL1   |
| 467  |   243    |  1.4406503878713253  |  SL1   |
| 468  |   244    |  1.4456933329616841  |  SL1   |
| 469  |   269    |  1.7023693228606356  |  SL1   |
| 470  |   249    |  1.8507451022547252  |  SL1   |
| 471  |   246    |  1.9164279195039657  |  SL1   |
| 474  |   245    |  2.0613472625779443  |  SL1   |
| 476  |   275    |  2.4674307503223103  |  SL1   |
| 477  |   277    |  2.4827706765050883  |  SL1   |
| 478  |   253    |  2.645823755484994   |  SL1   |
| 479  |   264    |  2.9185257095980037  |  SL1   |
| 480  |   250    |  2.9313067446100693  |  SL1   |
| 481  |   276    |  2.971055160658234   |  SL1   |
| 482  |   254    |  2.9719718929362258  |  SL1   |
| 483  |   268    |  3.056284229397057   |  SL1   |
| 484  |   267    |  3.2198667373352032  |  SL1   |
| 485  |   265    |  3.245012010201914   |  SL1   |
| 486  |   262    |  3.319118796906399   |  SL1   |
| 487  |   258    |  3.473927645429715   |  SL1   |
| 488  |   266    |  3.5575356168224856  |  SL1   |
| 489  |   252    |  3.5733164460151765  |  SL1   |
| 490  |   261    |  3.5929633191336254  |  SL1   |
| 491  |   259    |  3.628619074521305   |  SL1   |
| 492  |   251    |  3.6517168289664257  |  SL1   |
| 493  |   260    |  3.659300219746525   |  SL1   |
| 494  |   257    |   4.39058191363438   |  SL1   |
+------+----------+----------------------+--------+
