# Supplementary material for: Short- and long-range interactions in the HIV-1 5′ UTR regulate genome dimerization and packaging
Source: Nat Struct Mol Biol. 2022 Mar 28;29(4):306–19. doi: 10.1038/s41594-022-00746-2 (PMC9010304; doi:10.1038/s41594-022-00746-2)
Supplement: Supplementary file 11 — Tables of Kdimer values. [file 41594_2022_746_MOESM11_ESM.zip › Kdimer tables/Kd_Table_Region_AUG_3G_DB_Capped.txt]

+--------------------------------------------------+
|                   3G_DB_Capped                   |
+------+----------+-----------------------+--------+
| Rank | Position |        log2(Kd)       | Domain |
+------+----------+-----------------------+--------+
| 189  |   333    | -0.021525680200009573 |  AUG   |
| 206  |   344    | -0.006752282687085702 |  AUG   |
| 246  |   334    |  0.021179051936921926 |  AUG   |
| 267  |   338    |  0.036606740584882905 |  AUG   |
| 310  |   335    |  0.06488933473284918  |  AUG   |
| 362  |   337    |   0.1135482468035637  |  AUG   |
| 377  |   343    |  0.13184782871631662  |  AUG   |
| 382  |   336    |   0.1423978926283855  |  AUG   |
| 383  |   339    |  0.14291908134316844  |  AUG   |
| 387  |   340    |   0.152108722194148   |  AUG   |
| 396  |   342    |  0.16574401006913095  |  AUG   |
| 397  |   341    |  0.17073287358251646  |  AUG   |
+------+----------+-----------------------+--------+
