# Supplementary material for: Short- and long-range interactions in the HIV-1 5′ UTR regulate genome dimerization and packaging
Source: Nat Struct Mol Biol. 2022 Mar 28;29(4):306–19. doi: 10.1038/s41594-022-00746-2 (PMC9010304; doi:10.1038/s41594-022-00746-2)
Supplement: Supplementary file 11 — Tables of Kdimer values. [file 41594_2022_746_MOESM11_ESM.zip › Kdimer tables/Kd_Table_Region_PBS_2G_MB_Uncapped.txt]

+---------------------------------------------------+
|                   2G_MB_Uncapped                  |
+------+----------+------------------------+--------+
| Rank | Position |        log2(Kd)        | Domain |
+------+----------+------------------------+--------+
|  4   |   212    |  -0.8344416291302174   |  PBS   |
|  5   |   206    |  -0.8083713122662883   |  PBS   |
|  13  |   181    |  -0.6435392040876257   |  PBS   |
|  17  |   207    |  -0.5822240182451681   |  PBS   |
|  20  |   216    |  -0.5750200754387711   |  PBS   |
|  22  |   174    |  -0.5630711272464098   |  PBS   |
|  23  |   177    |  -0.5360125344393285   |  PBS   |
|  28  |   211    |  -0.5040492797300355   |  PBS   |
|  31  |   158    |  -0.4887747490282259   |  PBS   |
|  35  |   162    |  -0.45334068952162715  |  PBS   |
|  39  |   173    |  -0.40968637824750215  |  PBS   |
|  42  |   185    |  -0.36745616690897526  |  PBS   |
|  43  |   202    |  -0.3657340428195277   |  PBS   |
|  44  |   186    |  -0.36555542025399557  |  PBS   |
|  54  |   198    |  -0.2935927487752806   |  PBS   |
|  57  |   193    |  -0.28588394338323314  |  PBS   |
|  58  |   208    |  -0.28497038359539884  |  PBS   |
|  60  |   179    |  -0.27469127250722464  |  PBS   |
|  61  |   176    |  -0.27097747055997584  |  PBS   |
|  64  |   175    |  -0.2517940223372748   |  PBS   |
|  67  |   160    |  -0.2426231687951229   |  PBS   |
|  69  |   187    |  -0.23837184703193845  |  PBS   |
|  77  |   213    |  -0.21844415808241846  |  PBS   |
|  81  |   215    |  -0.20631927733238575  |  PBS   |
|  85  |   210    |  -0.18000524888902553  |  PBS   |
|  90  |   134    |  -0.16468719757541936  |  PBS   |
| 102  |   136    |  -0.1317087779055719   |  PBS   |
| 103  |   199    |  -0.12631537838412787  |  PBS   |
| 106  |   180    |  -0.12419838810303492  |  PBS   |
| 111  |   205    |   -0.116834903895803   |  PBS   |
| 115  |   156    |  -0.1062510586892954   |  PBS   |
| 117  |   147    |  -0.10506272670944919  |  PBS   |
| 121  |   182    |  -0.09337119934893762  |  PBS   |
| 140  |   204    |  -0.07369776298720015  |  PBS   |
| 141  |   149    |  -0.07160806906771514  |  PBS   |
| 148  |   151    | -0.062499269161604754  |  PBS   |
| 150  |   155    |  -0.06140139806242036  |  PBS   |
| 151  |   191    |  -0.05759405569648804  |  PBS   |
| 162  |   161    |  -0.04539225807738238  |  PBS   |
| 163  |   135    |  -0.04367049245838823  |  PBS   |
| 193  |   157    | -0.014628874700989171  |  PBS   |
| 194  |   132    | -0.014046265403693744  |  PBS   |
| 202  |   165    | -0.008316224753323928  |  PBS   |
| 212  |   153    | -0.001950498977737305  |  PBS   |
| 214  |   214    | -0.0014206691852630383 |  PBS   |
| 247  |   152    |  0.03156924015777308   |  PBS   |
| 264  |   169    |  0.051743081770404854  |  PBS   |
| 277  |   192    |  0.061646479821549346  |  PBS   |
| 280  |   163    |  0.06561225570267332   |  PBS   |
| 286  |   170    |  0.07161929246870886   |  PBS   |
| 299  |   144    |  0.08757877224466838   |  PBS   |
| 302  |   189    |  0.09008570297071271   |  PBS   |
| 310  |   166    |  0.09601251653599659   |  PBS   |
| 312  |   154    |  0.09757907653735563   |  PBS   |
| 313  |   146    |  0.10084730560589213   |  PBS   |
| 318  |   200    |  0.11076405576403575   |  PBS   |
| 330  |   142    |  0.13803601077082137   |  PBS   |
| 331  |   159    |   0.1425700142355024   |  PBS   |
| 337  |   201    |   0.1504057737471861   |  PBS   |
| 338  |   164    |  0.15050556864794462   |  PBS   |
| 339  |   188    |  0.15856686404811704   |  PBS   |
| 358  |   178    |  0.21130832688235265   |  PBS   |
| 363  |   183    |   0.2186607951976141   |  PBS   |
| 367  |   145    |  0.22971375840394803   |  PBS   |
| 372  |   133    |    0.26202728347911    |  PBS   |
| 375  |   148    |  0.27077599254495144   |  PBS   |
| 381  |   171    |   0.2898669829802407   |  PBS   |
| 389  |   140    |   0.3108723297840928   |  PBS   |
| 392  |   167    |   0.3236907319909798   |  PBS   |
| 400  |   190    |   0.3696330131151102   |  PBS   |
| 401  |   195    |  0.37287838768087145   |  PBS   |
| 402  |   143    |  0.37367454678590717   |  PBS   |
| 404  |   172    |  0.37912038756887584   |  PBS   |
| 407  |   194    |  0.39171976439367223   |  PBS   |
| 408  |   168    |  0.39412434762425924   |  PBS   |
| 414  |   196    |   0.4536228896076275   |  PBS   |
| 415  |   184    |   0.4601229000036968   |  PBS   |
| 426  |   150    |    0.52183198950002    |  PBS   |
| 430  |   197    |   0.5492901827463108   |  PBS   |
| 432  |   138    |   0.5672190550003506   |  PBS   |
| 434  |   141    |   0.5940090030211205   |  PBS   |
| 439  |   139    |   0.6380365500427506   |  PBS   |
| 445  |   203    |   0.7156849337083726   |  PBS   |
| 447  |   137    |   0.7551993851018437   |  PBS   |
| 456  |   209    |   0.8598450978869568   |  PBS   |
+------+----------+------------------------+--------+
