# Supplementary material for: Short- and long-range interactions in the HIV-1 5′ UTR regulate genome dimerization and packaging
Source: Nat Struct Mol Biol. 2022 Mar 28;29(4):306–19. doi: 10.1038/s41594-022-00746-2 (PMC9010304; doi:10.1038/s41594-022-00746-2)
Supplement: Supplementary file 11 — Tables of Kdimer values. [file 41594_2022_746_MOESM11_ESM.zip › Kdimer tables/Kd_Table_Region_SL1_2G_DB_Uncapped.txt]

+--------------------------------------------------+
|                  2G_DB_Uncapped                  |
+------+----------+-----------------------+--------+
| Rank | Position |        log2(Kd)       | Domain |
+------+----------+-----------------------+--------+
|  2   |   247    |  -0.5150181609742178  |  SL1   |
|  16  |   273    |  -0.29954703460556587 |  SL1   |
|  22  |   272    |  -0.22037017463825284 |  SL1   |
|  47  |   255    |  -0.13260970181542522 |  SL1   |
|  92  |   271    | -0.050479018593154304 |  SL1   |
| 412  |   263    |   0.3004588689543917  |  SL1   |
| 413  |   274    |  0.30625881529196697  |  SL1   |
| 455  |   248    |   0.7507246933750724  |  SL1   |
| 459  |   270    |   0.8586452897935678  |  SL1   |
| 461  |   244    |   0.8947232198949621  |  SL1   |
| 462  |   256    |   0.9320361073238889  |  SL1   |
| 465  |   243    |   1.0456214572336031  |  SL1   |
| 468  |   245    |   1.2578213757135264  |  SL1   |
| 471  |   246    |   1.4006649560220787  |  SL1   |
| 472  |   269    |   1.4828601138935462  |  SL1   |
| 473  |   249    |   1.5497394680565217  |  SL1   |
| 474  |   254    |   2.1403461023768564  |  SL1   |
| 475  |   253    |   2.3446873039191223  |  SL1   |
| 476  |   264    |   2.4109136987005573  |  SL1   |
| 477  |   277    |   2.5316925140809374  |  SL1   |
| 478  |   275    |   2.5820240510930637  |  SL1   |
| 481  |   250    |   2.773082677555899   |  SL1   |
| 482  |   268    |   2.8729506877175095  |  SL1   |
| 483  |   257    |   2.9512745690836986  |  SL1   |
| 484  |   265    |    3.21488881770206   |  SL1   |
| 485  |   276    |   3.4861313131238596  |  SL1   |
| 486  |   262    |   4.297552639130094   |  SL1   |
| 487  |   252    |   4.5494056031672505  |  SL1   |
| 488  |   258    |   4.615375337553749   |  SL1   |
| 489  |   267    |   4.943690803154084   |  SL1   |
| 490  |   260    |   5.573322425253525   |  SL1   |
| 491  |   251    |   5.728635049655045   |  SL1   |
| 492  |   266    |   6.849864755900183   |  SL1   |
| 493  |   261    |    7.1755777944989    |  SL1   |
| 494  |   259    |   7.181424138874985   |  SL1   |
+------+----------+-----------------------+--------+
