# Supplementary material for: Short- and long-range interactions in the HIV-1 5′ UTR regulate genome dimerization and packaging
Source: Nat Struct Mol Biol. 2022 Mar 28;29(4):306–19. doi: 10.1038/s41594-022-00746-2 (PMC9010304; doi:10.1038/s41594-022-00746-2)
Supplement: Supplementary file 11 — Tables of Kdimer values. [file 41594_2022_746_MOESM11_ESM.zip › Kdimer tables/Kd_Table_Region_SL3_1G_DB_Uncapped.txt]

+--------------------------------------------------+
|                  1G_DB_Uncapped                  |
+------+----------+-----------------------+--------+
| Rank | Position |        log2(Kd)       | Domain |
+------+----------+-----------------------+--------+
|  55  |   320    |  -0.07236827601681578 |  SL3   |
| 103  |   318    | -0.011829758446377965 |  SL3   |
| 213  |   316    |  0.06847564948942166  |  SL3   |
| 317  |   319    |  0.13185552278888185  |  SL3   |
| 377  |   317    |  0.20334127483154935  |  SL3   |
| 379  |   312    |  0.20930249644598042  |  SL3   |
| 395  |   315    |   0.2552645281685775  |  SL3   |
| 433  |   314    |  0.41541553358900857  |  SL3   |
| 445  |   325    |  0.48325763396770044  |  SL3   |
| 447  |   322    |  0.49805560430837725  |  SL3   |
| 448  |   324    |   0.5511129999442155  |  SL3   |
| 449  |   321    |   0.5531048090645178  |  SL3   |
| 454  |   323    |   0.6941383980536123  |  SL3   |
| 466  |   313    |   1.0647684262277048  |  SL3   |
+------+----------+-----------------------+--------+
