# Supplementary material for: Short- and long-range interactions in the HIV-1 5′ UTR regulate genome dimerization and packaging
Source: Nat Struct Mol Biol. 2022 Mar 28;29(4):306–19. doi: 10.1038/s41594-022-00746-2 (PMC9010304; doi:10.1038/s41594-022-00746-2)
Supplement: Supplementary file 11 — Tables of Kdimer values. [file 41594_2022_746_MOESM11_ESM.zip › Kdimer tables/Kd_Table_Ranking_1G_MB_Uncapped.txt]

+----------------------------------------------------+
|                   1G_MB_Uncapped                   |
+------+----------+------------------------+---------+
| Rank | Position |        log2(Kd)        |  Domain |
+------+----------+------------------------+---------+
|  0   |   235    |  -1.2249983520589582   |         |
|  1   |   247    |  -1.1851983484068505   |   SL1   |
|  2   |   217    |  -1.0772898947277774   | antiPAS |
|  3   |    27    |  -0.9115621056267589   |   TAR   |
|  4   |   218    |  -0.8614823466675392   | antiPAS |
|  5   |   295    |  -0.7384779161719806   |   SL2   |
|  6   |   294    |  -0.6957094316877963   |   SL2   |
|  7   |   181    |  -0.6856735337853109   |   PBS   |
|  8   |   226    |  -0.6738185432726332   |         |
|  9   |   280    |  -0.6233624868707734   |         |
|  10  |    28    |  -0.6172024032256976   |   TAR   |
|  11  |   212    |  -0.6137532835378907   |   PBS   |
|  12  |   287    |  -0.6125661324519976   |   SL2   |
|  13  |   177    |  -0.6024422360981645   |   PBS   |
|  14  |   354    |  -0.5884402232986491   |         |
|  15  |    35    |   -0.584176313088186   |   TAR   |
|  16  |   273    |  -0.5765038194516862   |   SL1   |
|  17  |   241    |   -0.574806739623379   |         |
|  18  |   174    |  -0.5676590141176652   |   PBS   |
|  19  |   298    |  -0.5259863493449765   |   SL2   |
|  20  |   299    |  -0.5178940105753601   |   SL2   |
|  21  |   121    |  -0.5108540296498227   |         |
|  22  |    41    |  -0.49119799486526894  |   TAR   |
|  23  |   216    |  -0.4879718807367581   |   PBS   |
|  24  |   206    |  -0.48295090103745886  |   PBS   |
|  25  |   255    |  -0.4729805121238756   |   SL1   |
|  26  |   300    |  -0.47049903399626586  |         |
|  27  |    30    |  -0.47000367638222024  |   TAR   |
|  28  |   213    |  -0.4692857565054771   |   PBS   |
|  29  |    48    |  -0.4618977619983732   |   TAR   |
|  30  |   162    |  -0.44380684045520596  |   PBS   |
|  31  |   272    |  -0.43587932877017815  |   SL1   |
|  32  |   119    |  -0.4321634114144754   |         |
|  33  |   348    |  -0.42879235356371204  |         |
|  34  |   344    |  -0.4277379448841321   |   AUG   |
|  35  |    54    |  -0.4140469762406522   |   TAR   |
|  36  |   395    |   -0.412601297923166   |         |
|  37  |    25    |  -0.40710477913381476  |   TAR   |
|  38  |    46    |  -0.38544943820985206  |   TAR   |
|  39  |   333    |  -0.3651900266925569   |   AUG   |
|  40  |   240    |  -0.35662381492335965  |         |
|  41  |   207    |  -0.3527511544906396   |   PBS   |
|  42  |   385    |  -0.3421190560324055   |         |
|  43  |   271    |  -0.33910502785442703  |   SL1   |
|  44  |   116    |  -0.32687953929170055  |         |
|  45  |   158    |  -0.31737108940353526  |   PBS   |
|  46  |   239    |  -0.3145317130818239   |         |
|  47  |    47    |  -0.31288927878837275  |   TAR   |
|  48  |    34    |  -0.3039165377559496   |   TAR   |
|  49  |   211    |  -0.3032716146906665   |   PBS   |
|  50  |   364    |  -0.29795004468787206  |         |
|  51  |    33    |  -0.2954596235539699   |   TAR   |
|  52  |   291    |  -0.29314155765618344  |   SL2   |
|  53  |   173    |  -0.2923419324981368   |   PBS   |
|  54  |   179    |  -0.2892616250991059   |   PBS   |
|  55  |    90    |  -0.2892486265989973   |  PolyA  |
|  56  |    40    |   -0.281123937790053   |   TAR   |
|  57  |   337    |  -0.27981861586576545  |   AUG   |
|  58  |   293    |  -0.27551600790686365  |   SL2   |
|  59  |   376    |  -0.2740246046056834   |         |
|  60  |   208    |  -0.2731883139652034   |   PBS   |
|  61  |    31    |   -0.272439021409834   |   TAR   |
|  62  |   185    |  -0.26276354391635137  |   PBS   |
|  63  |   381    |  -0.25640002380535326  |         |
|  64  |   224    |  -0.25453564146739366  |         |
|  65  |    83    |  -0.2524929108237698   |  PolyA  |
|  66  |    84    |  -0.2512726795654884   |  PolyA  |
|  67  |   360    |  -0.2437782958918435   |         |
|  68  |   149    |  -0.2426088320771989   |   PBS   |
|  69  |   402    |  -0.24150711859765966  |         |
|  70  |   349    |  -0.2412403492767277   |         |
|  71  |   215    |  -0.23480538277614052  |   PBS   |
|  72  |   160    |  -0.2311850924053412   |   PBS   |
|  73  |   508    |  -0.22710107274936242  |         |
|  74  |   361    |  -0.22384046692030385  |         |
|  75  |   198    |  -0.21708419550989574  |   PBS   |
|  76  |    32    |  -0.2139113118637106   |   TAR   |
|  77  |   314    |  -0.21073850048519446  |   SL3   |
|  78  |   401    |  -0.20994757857246418  |         |
|  79  |   302    |  -0.20635072516988978  |         |
|  80  |   186    |  -0.20389288638390607  |   PBS   |
|  81  |   404    |  -0.20254550299077917  |         |
|  82  |   390    |  -0.20004040991517943  |         |
|  83  |   156    |  -0.19839921424667226  |   PBS   |
|  84  |    37    |  -0.19814656192586613  |   TAR   |
|  85  |    36    |  -0.19412622364778057  |   TAR   |
|  86  |   225    |  -0.19008990455750213  |         |
|  87  |   187    |  -0.18990196837593187  |   PBS   |
|  88  |   305    |  -0.17736964473459285  |         |
|  89  |    85    |  -0.17645494221989647  |  PolyA  |
|  90  |   409    |  -0.17331027939652943  |         |
|  91  |   501    |  -0.17192400267132796  |         |
|  92  |   193    |  -0.16171259351507553  |   PBS   |
|  93  |   234    |    -0.1603180613041    |         |
|  94  |   343    |  -0.15797193737019932  |   AUG   |
|  95  |   175    |  -0.1538444134912254   |   PBS   |
|  96  |    50    |  -0.15331648347573504  |   TAR   |
|  97  |   117    |  -0.15100380502814018  |         |
|  98  |   405    |  -0.14751831492043663  |         |
|  99  |    88    |  -0.14152362030015175  |  PolyA  |
| 100  |   108    |  -0.13839650584457214  |    U5   |
| 101  |   487    |  -0.13652564408623613  |         |
| 102  |   380    |  -0.13584014220709695  |         |
| 103  |   506    |  -0.1358137570690892   |         |
| 104  |   502    |  -0.13409221250881534  |         |
| 105  |   393    |  -0.13243000147006742  |         |
| 106  |   320    |  -0.13027071042791794  |   SL3   |
| 107  |   210    |  -0.12975563175205784  |   PBS   |
| 108  |   394    |  -0.12876069292515352  |         |
| 109  |    93    |  -0.1253369806382338   |  PolyA  |
| 110  |   342    |  -0.12405156341129915  |   AUG   |
| 111  |   292    |  -0.12267444753450843  |   SL2   |
| 112  |   373    |  -0.12133429847062993  |         |
| 113  |    66    |  -0.1168372382039414   |  PolyA  |
| 114  |   204    |  -0.11186393960778576  |   PBS   |
| 115  |    38    |  -0.10774139359424068  |   TAR   |
| 116  |    29    |  -0.10741388128121872  |   TAR   |
| 117  |   180    |  -0.10544769061895372  |   PBS   |
| 118  |   214    |  -0.1046536330932056   |   PBS   |
| 119  |   165    |  -0.10337882836324955  |   PBS   |
| 120  |   151    |  -0.10176934791379846  |   PBS   |
| 121  |   449    |  -0.10002596324431046  |         |
| 122  |   352    |  -0.09760775519043728  |         |
| 123  |   377    |  -0.09675219943496947  |         |
| 124  |   202    |  -0.09664583663307862  |   PBS   |
| 125  |    21    |  -0.0962367464294479   |   TAR   |
| 126  |   362    |  -0.09515603912871658  |         |
| 127  |   328    |  -0.09445104731306352  |         |
| 128  |    44    |  -0.0921162234286624   |   TAR   |
| 129  |   310    |  -0.09164979937164544  |         |
| 130  |   283    |  -0.09089248828359843  |   SL2   |
| 131  |   326    |  -0.09018698472725459  |         |
| 132  |    57    |  -0.0883712730705789   |   TAR   |
| 133  |   118    |  -0.08770112323039288  |         |
| 134  |   329    |  -0.0874645382664636   |         |
| 135  |   134    |  -0.08740957612936234  |   PBS   |
| 136  |    42    |  -0.08377754145585532  |   TAR   |
| 137  |   403    |  -0.08155410104251504  |         |
| 138  |   375    |  -0.0814506311580931   |         |
| 139  |   353    |  -0.07886887108464538  |         |
| 140  |   392    |  -0.07757097044335595  |         |
| 141  |   157    |  -0.0766017822160551   |   PBS   |
| 142  |   498    |  -0.0741058838011632   |         |
| 143  |    23    |  -0.07346961565982187  |   TAR   |
| 144  |   279    |  -0.07325249583140019  |         |
| 145  |   477    |  -0.07265466244685845  |         |
| 146  |   220    |  -0.07255851548476373  | antiPAS |
| 147  |    45    |  -0.07123182887512135  |   TAR   |
| 148  |   391    |  -0.06959797275396652  |         |
| 149  |   387    |  -0.06944671022110402  |         |
| 150  |   439    |  -0.06898619249876668  |         |
| 151  |   358    |  -0.06603122185890341  |         |
| 152  |    56    |  -0.06389795649043359  |   TAR   |
| 153  |   135    |  -0.06360201350231907  |   PBS   |
| 154  |    82    |  -0.06347473589931897  |  PolyA  |
| 155  |   159    |  -0.06340652674509337  |   PBS   |
| 156  |   356    | -0.062460595782085356  |         |
| 157  |   136    |  -0.06220369621679869  |   PBS   |
| 158  |   452    |  -0.05977902024073058  |         |
| 159  |   154    |  -0.0594617019803114   |   PBS   |
| 160  |   384    |  -0.05943872421097921  |         |
| 161  |   372    |  -0.0537455698496879   |         |
| 162  |   485    |  -0.05114004083687476  |         |
| 163  |   491    | -0.050119037972122076  |         |
| 164  |   191    | -0.049689049395668546  |   PBS   |
| 165  |   163    |  -0.04809738439909247  |   PBS   |
| 166  |   467    |  -0.04709704977834405  |         |
| 167  |   146    |  -0.0450160628509683   |   PBS   |
| 168  |   406    | -0.043714267290794494  |         |
| 169  |   308    |  -0.0423253090053541   |         |
| 170  |   440    |  -0.04123632463233884  |         |
| 171  |   297    |  -0.04037602724265686  |   SL2   |
| 172  |   436    |  -0.03849550726779012  |         |
| 173  |   370    |  -0.03832813945332909  |         |
| 174  |   161    | -0.035550572516948716  |   PBS   |
| 175  |   104    |  -0.03400819491187755  |  PolyA  |
| 176  |   481    |  -0.03371562736090547  |         |
| 177  |    39    | -0.030929917297083623  |   TAR   |
| 178  |   496    | -0.030649431025809432  |         |
| 179  |   386    | -0.029469607392056445  |         |
| 180  |   427    |  -0.02739958512476594  |         |
| 181  |   503    | -0.026678684077748305  |         |
| 182  |   474    | -0.025563840166125597  |         |
| 183  |   441    | -0.024713018610371677  |         |
| 184  |   471    | -0.023600398163202342  |         |
| 185  |   144    | -0.022609753660820492  |   PBS   |
| 186  |   499    | -0.022505686879399522  |         |
| 187  |    91    | -0.022457467983540043  |  PolyA  |
| 188  |   423    |  -0.02125790990712693  |         |
| 189  |   490    |  -0.02036986873546017  |         |
| 190  |   438    |  -0.0200878729292915   |         |
| 191  |   407    | -0.019837158419525984  |         |
| 192  |   183    |  -0.01804214557120549  |   PBS   |
| 193  |   396    | -0.017225339968216815  |         |
| 194  |   306    |  -0.01703445231838109  |         |
| 195  |    76    | -0.015309591979331351  |  PolyA  |
| 196  |   437    | -0.015294374743458936  |         |
| 197  |   420    | -0.015170880705648485  |         |
| 198  |    78    | -0.014437256087348464  |  PolyA  |
| 199  |   512    | -0.013328917404780911  |         |
| 200  |    24    | -0.011933916427778342  |   TAR   |
| 201  |   152    |  -0.01172231550788402  |   PBS   |
| 202  |   371    |  -0.01139969958756676  |         |
| 203  |   413    |  -0.01106015716482132  |         |
| 204  |   472    | -0.010693866273576404  |         |
| 205  |   463    | -0.008646163112308744  |         |
| 206  |   431    | -0.008135888808596907  |         |
| 207  |   408    | -0.006925208133767647  |         |
| 208  |   462    | -0.005446837546901641  |         |
| 209  |   415    | -0.004933246952986811  |         |
| 210  |   433    | -0.003633675160065431  |         |
| 211  |   455    | -0.002825827738171792  |         |
| 212  |   422    | -0.002480844178930501  |         |
| 213  |   458    | -0.0013949949735046956 |         |
| 214  |   464    | -0.0010988106040937702 |         |
| 215  |   201    | -0.0007883813131455481 |   PBS   |
| 216  |   447    | -0.0001064791513915228 |         |
| 217  |    51    | -8.894272684927741e-05 |   TAR   |
| 218  |   476    | 0.00031811452780994835 |         |
| 219  |   429    | 0.0005908977523251054  |         |
| 220  |   495    |   0.0011045999124719   |         |
| 221  |    53    | 0.0015327868786781497  |   TAR   |
| 222  |   432    | 0.0018335817364350526  |         |
| 223  |    43    | 0.0023780623728816693  |   TAR   |
| 224  |    63    | 0.0027518760859076255  |  PolyA  |
| 225  |   494    | 0.0029721428967499266  |         |
| 226  |   132    | 0.0030776104857619057  |   PBS   |
| 227  |   469    | 0.0038191124883669826  |         |
| 228  |   509    | 0.0053195804960622355  |         |
| 229  |   492    |  0.006625293793545551  |         |
| 230  |   331    |  0.007440261488070425  |         |
| 231  |   365    |  0.007663722790971218  |         |
| 232  |   350    |  0.008057733444538676  |         |
| 233  |   379    |   0.0088718517295704   |         |
| 234  |   500    |  0.009356653307431477  |         |
| 235  |   489    |  0.009721259802217035  |         |
| 236  |   435    |  0.011366836059141563  |         |
| 237  |   473    |  0.01330884251609394   |         |
| 238  |    96    |  0.014453885672669689  |  PolyA  |
| 239  |   102    |  0.01472511901252717   |  PolyA  |
| 240  |    72    |  0.015180540580591553  |  PolyA  |
| 241  |   307    |  0.01584723498254114   |         |
| 242  |   451    |  0.016628877013187836  |         |
| 243  |   318    |   0.0179085389612737   |   SL3   |
| 244  |   478    |  0.019280912676675147  |         |
| 245  |   199    |  0.019926208156324888  |   PBS   |
| 246  |   470    |  0.020581115520244678  |         |
| 247  |   479    |  0.022304564601711683  |         |
| 248  |   398    |  0.022528006673691637  |         |
| 249  |   359    |  0.022784518940835743  |         |
| 250  |   421    |  0.024717822269316063  |         |
| 251  |   288    |  0.025470504899768633  |   SL2   |
| 252  |   142    |  0.026194160944885164  |   PBS   |
| 253  |   507    |  0.02632202644011416   |         |
| 254  |    67    |  0.028769815706826136  |  PolyA  |
| 255  |   419    |  0.028887276637387233  |         |
| 256  |   430    |  0.03013368355006678   |         |
| 257  |   497    |  0.030773888420109023  |         |
| 258  |    77    |  0.030976643896833436  |  PolyA  |
| 259  |   166    |  0.03177112745374458   |   PBS   |
| 260  |   468    |  0.03399399101313292   |         |
| 261  |   448    |  0.03465998854395488   |         |
| 262  |   153    |  0.035120747903711724  |   PBS   |
| 263  |    71    |  0.03769219205962795   |  PolyA  |
| 264  |   486    |  0.03801254096716919   |         |
| 265  |   192    |  0.03837648908949215   |   PBS   |
| 266  |   460    |  0.04071250641608415   |         |
| 267  |   511    |  0.04159423010418335   |         |
| 268  |   450    |  0.04190998474628355   |         |
| 269  |   397    |  0.04202107830073443   |         |
| 270  |   475    |  0.04208118845870966   |         |
| 271  |   514    |  0.04260990140763303   |         |
| 272  |   341    |  0.04283787107102412   |   AUG   |
| 273  |   400    |  0.04377620649694204   |         |
| 274  |   200    |  0.04417657112530583   |   PBS   |
| 275  |   482    |  0.04565354413418926   |         |
| 276  |   510    |  0.04639238639720357   |         |
| 277  |   351    |  0.04724408455484958   |         |
| 278  |   231    |  0.04779459060670267   |    CU   |
| 279  |   434    |  0.047829784429543484  |         |
| 280  |   309    |  0.05021895027070851   |         |
| 281  |    49    |  0.050271798691798784  |   TAR   |
| 282  |    75    |  0.050497312761593194  |  PolyA  |
| 283  |   205    |  0.05099269299943544   |   PBS   |
| 284  |    74    |  0.052073676074408326  |  PolyA  |
| 285  |   319    |   0.0531008572409467   |   SL3   |
| 286  |   170    |  0.054684746296916074  |   PBS   |
| 287  |   461    |   0.0547868220795846   |         |
| 288  |   457    |  0.05513226382864676   |         |
| 289  |    52    |  0.05796628450286763   |   TAR   |
| 290  |   425    |  0.05813196361363297   |         |
| 291  |   410    |  0.05845735671375077   |         |
| 292  |   374    |  0.05887789018679345   |         |
| 293  |   169    |  0.06161261745008485   |   PBS   |
| 294  |   340    |  0.062085635098404236  |   AUG   |
| 295  |   369    |  0.06290207276755407   |         |
| 296  |   389    |  0.06341027067856708   |         |
| 297  |    80    |   0.0653999230179218   |  PolyA  |
| 298  |   513    |  0.06626388120670035   |         |
| 299  |   504    |  0.06893270671539986   |         |
| 300  |   453    |  0.07152850610873562   |         |
| 301  |   145    |  0.07161546571567089   |   PBS   |
| 302  |   412    |  0.07230702885214615   |         |
| 303  |   480    |  0.07785415371282137   |         |
| 304  |   444    |  0.08028403744420247   |         |
| 305  |   426    |  0.08059244523402889   |         |
| 306  |   484    |  0.08179796416984418   |         |
| 307  |    70    |  0.08182422818028728   |  PolyA  |
| 308  |    98    |   0.0837845263218255   |  PolyA  |
| 309  |   515    |  0.08629388869363218   |         |
| 310  |   367    |  0.08720260244009848   |         |
| 311  |   454    |   0.0882935285430816   |         |
| 312  |   424    |  0.09006945206130558   |         |
| 313  |    26    |  0.09078788725884762   |   TAR   |
| 314  |   414    |  0.09086777537428983   |         |
| 315  |   164    |  0.09089149542373202   |   PBS   |
| 316  |    99    |  0.09339386453675234   |  PolyA  |
| 317  |   442    |  0.09392731493683114   |         |
| 318  |   488    |  0.09402145992322739   |         |
| 319  |   346    |  0.09916074495467145   |         |
| 320  |   147    |  0.10127731715766743   |   PBS   |
| 321  |    95    |  0.10202156929272654   |  PolyA  |
| 322  |   466    |   0.1036601913077317   |         |
| 323  |   493    |  0.10825483478657243   |         |
| 324  |   100    |  0.10923066820737992   |  PolyA  |
| 325  |   459    |  0.10986100051321508   |         |
| 326  |   304    |   0.111516657547137    |         |
| 327  |   418    |  0.11179517945716261   |         |
| 328  |   317    |  0.11505963416634964   |   SL3   |
| 329  |   428    |  0.11517473468468858   |         |
| 330  |   105    |  0.11527880724050482   |    U5   |
| 331  |   483    |  0.11623606361910793   |         |
| 332  |   366    |  0.11718035750803334   |         |
| 333  |   443    |  0.11772535157913015   |         |
| 334  |   456    |  0.12075917679646771   |         |
| 335  |   228    |  0.12252349105491972   |    CU   |
| 336  |   368    |  0.12301908505114699   |         |
| 337  |   446    |  0.12372025247612065   |         |
| 338  |   416    |  0.12641848601061828   |         |
| 339  |   357    |   0.1281414005264588   |         |
| 340  |   171    |  0.13009132754703986   |   PBS   |
| 341  |   383    |  0.13140509730463928   |         |
| 342  |   505    |  0.13790958394229796   |         |
| 343  |   296    |  0.14338258766359532   |   SL2   |
| 344  |   123    |  0.14449749183331714   |         |
| 345  |   289    |  0.14483803918669544   |   SL2   |
| 346  |   182    |   0.1450249362795028   |   PBS   |
| 347  |   378    |  0.14603887268105545   |         |
| 348  |    97    |  0.14649150799599925   |  PolyA  |
| 349  |   178    |  0.14674900662960877   |   PBS   |
| 350  |    64    |   0.1482334918426095   |  PolyA  |
| 351  |   167    |  0.15330285353987028   |   PBS   |
| 352  |   399    |  0.15403704023126458   |         |
| 353  |   363    |  0.15984027334322753   |         |
| 354  |   388    |   0.1618756616950178   |         |
| 355  |   382    |  0.16277444060632762   |         |
| 356  |    86    |  0.16288252032656764   |  PolyA  |
| 357  |   411    |   0.1680969365721827   |         |
| 358  |    55    |  0.16978534116145896   |   TAR   |
| 359  |   303    |  0.16986717001280685   |         |
| 360  |   465    |  0.17162864065578076   |         |
| 361  |   176    |  0.17165665904007343   |   PBS   |
| 362  |   103    |  0.17504417056155894   |  PolyA  |
| 363  |    68    |  0.17569067375374253   |  PolyA  |
| 364  |    73    |  0.17596962278790268   |  PolyA  |
| 365  |    65    |   0.176574031849156    |  PolyA  |
| 366  |   290    |  0.18408139067506132   |   SL2   |
| 367  |    81    |  0.19130014538575646   |  PolyA  |
| 368  |   130    |  0.19319169114770665   |   PAS   |
| 369  |   113    |  0.19474484925879043   |         |
| 370  |   445    |   0.1974240012880922   |         |
| 371  |    69    |   0.1986696344028121   |  PolyA  |
| 372  |   141    |  0.19901869133698763   |   PBS   |
| 373  |   315    |   0.2042352064540054   |   SL3   |
| 374  |   133    |  0.20979593398902366   |   PBS   |
| 375  |   120    |   0.2106108983257967   |         |
| 376  |   188    |  0.21552564170553537   |   PBS   |
| 377  |    22    |  0.21564916346531007   |   TAR   |
| 378  |   330    |  0.22467994910748557   |         |
| 379  |   312    |  0.22507579027212998   |   SL3   |
| 380  |   229    |  0.23544188098832106   |    CU   |
| 381  |   190    |  0.24031996026069885   |   PBS   |
| 382  |   155    |   0.2414283302071346   |   PBS   |
| 383  |    60    |  0.24354817403517137   |  PolyA  |
| 384  |   335    |   0.2469075277877855   |   AUG   |
| 385  |   189    |  0.24718272961577736   |   PBS   |
| 386  |   168    |  0.24897305923659732   |   PBS   |
| 387  |   327    |   0.2533016706146134   |         |
| 388  |    59    |  0.25589445691138973   |  PolyA  |
| 389  |   124    |  0.25828949836062476   |         |
| 390  |   115    |   0.2590716830620135   |         |
| 391  |   140    |   0.2649814612452732   |   PBS   |
| 392  |   148    |  0.27981100483066124   |   PBS   |
| 393  |   417    |  0.28037446565898844   |         |
| 394  |   355    |   0.2887596412221359   |         |
| 395  |   112    |   0.2913413621000511   |    U5   |
| 396  |    79    |  0.29635600077435187   |  PolyA  |
| 397  |   338    |   0.3011672665512742   |   AUG   |
| 398  |   126    |   0.3082170295961866   |   PAS   |
| 399  |   332    |   0.3134303319500851   |         |
| 400  |   301    |  0.32006460342719945   |         |
| 401  |   150    |   0.3211406729131235   |   PBS   |
| 402  |    61    |   0.3241466871365985   |  PolyA  |
| 403  |   143    |   0.3305717490570347   |   PBS   |
| 404  |   194    |   0.3404575999118391   |   PBS   |
| 405  |    58    |   0.3499564049489884   |  PolyA  |
| 406  |   334    |  0.35095110412340513   |   AUG   |
| 407  |   286    |   0.3509551678445129   |   SL2   |
| 408  |   345    |   0.3608431970822324   |         |
| 409  |   184    |   0.3648359429510324   |   PBS   |
| 410  |   114    |  0.36920100054588484   |         |
| 411  |   281    |  0.36963017914047475   |         |
| 412  |   316    |  0.37491650932725357   |   SL3   |
| 413  |   127    |  0.37559635847388506   |   PAS   |
| 414  |   197    |  0.38501838894027607   |   PBS   |
| 415  |    87    |  0.39205890658935816   |  PolyA  |
| 416  |   131    |  0.40204447266607846   |   PAS   |
| 417  |    94    |  0.40642592019874857   |  PolyA  |
| 418  |    92    |   0.4099206138908733   |  PolyA  |
| 419  |    89    |  0.41891921989715564   |  PolyA  |
| 420  |   323    |   0.421319585216217    |   SL3   |
| 421  |   278    |  0.42636028183944635   |         |
| 422  |   195    |   0.4302372778106543   |   PBS   |
| 423  |   128    |  0.43866924313581873   |   PAS   |
| 424  |   219    |  0.44641815154107845   | antiPAS |
| 425  |   106    |  0.44674041979482876   |    U5   |
| 426  |   172    |  0.45599956396196395   |   PBS   |
| 427  |   322    |  0.47050793437442845   |   SL3   |
| 428  |    62    |  0.47775206914686336   |  PolyA  |
| 429  |   223    |   0.4875900246657133   | antiPAS |
| 430  |   125    |   0.4896189155805062   |   PAS   |
| 431  |   221    |   0.4916122372032371   | antiPAS |
| 432  |   336    |   0.4918568891378916   |   AUG   |
| 433  |   203    |   0.5028739381167874   |   PBS   |
| 434  |   122    |   0.5040980987048084   |         |
| 435  |   325    |   0.5047529912113321   |   SL3   |
| 436  |   347    |   0.5265625171115604   |         |
| 437  |   139    |   0.5321866440440925   |   PBS   |
| 438  |   196    |   0.5327085974998632   |   PBS   |
| 439  |   284    |   0.5366260879980994   |   SL2   |
| 440  |   222    |   0.5568076347442438   | antiPAS |
| 441  |   138    |   0.5593070967685805   |   PBS   |
| 442  |   107    |   0.6110118588945459   |    U5   |
| 443  |   101    |   0.6207009239897627   |  PolyA  |
| 444  |   137    |   0.6339408006721693   |   PBS   |
| 445  |   324    |   0.6341245478126006   |   SL3   |
| 446  |   230    |   0.6449696281402038   |    CU   |
| 447  |   237    |   0.6578074903221415   |         |
| 448  |   209    |   0.6827481198208034   |   PBS   |
| 449  |   339    |   0.6900314454684445   |   AUG   |
| 450  |   248    |   0.7075279748966623   |   SL1   |
| 451  |   110    |   0.7199558552519315   |    U5   |
| 452  |   109    |   0.7351441187031641   |    U5   |
| 453  |   129    |   0.7444749444988588   |   PAS   |
| 454  |   270    |   0.7468983503619527   |   SL1   |
| 455  |   321    |   0.7497998531399834   |   SL3   |
| 456  |   311    |   0.7532148011013436   |         |
| 457  |   233    |   0.7776276531444831   |    CU   |
| 458  |   232    |   0.8649118883821312   |    CU   |
| 459  |   111    |   0.927648023762147    |    U5   |
| 460  |   282    |   0.9349980930063709   |         |
| 461  |   274    |   1.0299329461254128   |   SL1   |
| 462  |   243    |    1.05972340309756    |   SL1   |
| 463  |   263    |   1.1242740051276634   |   SL1   |
| 464  |   227    |   1.1425814561504437   |    CU   |
| 465  |   285    |   1.1698790941557224   |   SL2   |
| 466  |   257    |   1.3133199341626385   |   SL1   |
| 467  |   236    |   1.4134856804375109   |         |
| 468  |   242    |    1.51621464809676    |         |
| 469  |   238    |   1.588345183447855    |         |
| 470  |   269    |   1.5973930297688534   |   SL1   |
| 471  |   245    |   1.6146372649540293   |   SL1   |
| 472  |   313    |   1.626999272338726    |   SL3   |
| 473  |   250    |   1.7375858501862569   |   SL1   |
| 474  |   249    |   1.769347296227233    |   SL1   |
| 475  |   246    |   1.8738213453314219   |   SL1   |
| 476  |   256    |   1.8993073260884692   |   SL1   |
| 477  |   244    |   1.983599989159972    |   SL1   |
| 478  |   254    |   2.114125370787276    |   SL1   |
| 479  |   253    |   2.142367701918756    |   SL1   |
| 480  |   277    |   2.384393299780415    |   SL1   |
| 481  |   275    |   2.4103022639508898   |   SL1   |
| 482  |   276    |    2.9949883208522     |   SL1   |
| 483  |   264    |    3.08610596921574    |   SL1   |
| 484  |   265    |   3.0900724280481957   |   SL1   |
| 485  |   268    |   3.1179099928709633   |   SL1   |
| 486  |   252    |   3.2066088515833657   |   SL1   |
| 487  |   267    |   3.4170443401951807   |   SL1   |
| 488  |   262    |   3.4646242103388762   |   SL1   |
| 489  |   258    |   3.6638966628450547   |   SL1   |
| 490  |   260    |   4.083047865883912    |   SL1   |
| 491  |   266    |   4.128295825986092    |   SL1   |
| 492  |   259    |    4.2744661392816     |   SL1   |
| 493  |   261    |   4.473380094446021    |   SL1   |
| 494  |   251    |   4.4969023111890785   |   SL1   |
+------+----------+------------------------+---------+
