# Supplementary material for: Short- and long-range interactions in the HIV-1 5′ UTR regulate genome dimerization and packaging
Source: Nat Struct Mol Biol. 2022 Mar 28;29(4):306–19. doi: 10.1038/s41594-022-00746-2 (PMC9010304; doi:10.1038/s41594-022-00746-2)
Supplement: Supplementary file 11 — Tables of Kdimer values. [file 41594_2022_746_MOESM11_ESM.zip › Kdimer tables/Kd_Table_Comparison_SL3.txt]

+-------------------------------------------------------------------------------------------------------------------------------------------------------------------------------------------------------------------+
|                                                                                                     Comparison                                                                                                    |
+----------+--------+----------------+--------------+----------------+--------------+----------------+--------------+----------------+--------------+----------------+--------------+----------------+--------------+
| Position | Domain | 1G_MB_Uncapped | 1G_MB_Capped | 2G_MB_Uncapped | 2G_MB_Capped | 3G_MB_Uncapped | 3G_MB_Capped | 1G_DB_Uncapped | 1G_DB_Capped | 2G_DB_Uncapped | 2G_DB_Capped | 3G_DB_Uncapped | 3G_DB_Capped |
+----------+--------+----------------+--------------+----------------+--------------+----------------+--------------+----------------+--------------+----------------+--------------+----------------+--------------+
|   312    |  SL3   |      0.23      |     0.14     |      0.25      |     0.26     |      0.33      |     0.17     |      0.21      |     0.20     |      0.41      |     0.29     |      0.28      |     0.31     |
|   313    |  SL3   |      1.63      |     1.23     |      1.70      |     1.26     |      1.42      |     1.16     |      1.06      |     0.79     |      1.26      |     1.14     |      0.92      |     0.69     |
|   314    |  SL3   |     -0.21      |    -0.21     |     -0.22      |    -0.26     |     -0.22      |    -0.31     |      0.42      |     0.21     |      0.48      |     0.37     |      0.27      |     0.18     |
|   315    |  SL3   |      0.20      |     0.34     |      0.51      |     0.55     |      0.50      |     0.62     |      0.26      |     0.12     |      0.43      |     0.33     |      0.28      |     0.17     |
|   316    |  SL3   |      0.37      |     0.32     |      0.62      |     0.57     |      0.80      |     0.63     |      0.07      |    -0.02     |      0.05      |     0.05     |      0.07      |     0.06     |
|   317    |  SL3   |      0.12      |     0.19     |      0.16      |     0.27     |      0.19      |     0.20     |      0.20      |     0.19     |      0.13      |     0.06     |      0.15      |     0.04     |
|   318    |  SL3   |      0.02      |    -0.12     |     -0.07      |    -0.05     |     -0.12      |    -0.14     |     -0.01      |     0.06     |      0.07      |     0.04     |      0.03      |     0.10     |
|   319    |  SL3   |      0.05      |     0.12     |      0.18      |     0.06     |      0.21      |     0.21     |      0.13      |     0.13     |      0.21      |     0.17     |      0.07      |     0.09     |
|   320    |  SL3   |     -0.13      |    -0.19     |     -0.24      |    -0.41     |     -0.12      |    -0.21     |     -0.07      |     0.05     |     -0.07      |    -0.13     |     -0.02      |    -0.08     |
|   321    |  SL3   |      0.75      |     0.67     |      0.82      |     1.22     |      0.85      |     1.15     |      0.55      |     0.28     |      0.68      |     0.63     |      0.43      |     0.37     |
|   322    |  SL3   |      0.47      |     0.48     |      0.65      |     0.70     |      0.75      |     0.70     |      0.50      |     0.20     |      0.49      |     0.22     |      0.34      |     0.22     |
|   323    |  SL3   |      0.42      |     0.78     |      0.47      |     0.63     |      0.47      |    -0.04     |      0.69      |     0.65     |      0.95      |     0.50     |      0.64      |     0.26     |
|   324    |  SL3   |      0.63      |     0.67     |      0.84      |     0.86     |      0.80      |     0.79     |      0.55      |     0.26     |      0.89      |     0.42     |      0.43      |     0.48     |
|   325    |  SL3   |      0.50      |     0.55     |      0.71      |     0.61     |      0.75      |     0.89     |      0.48      |     0.21     |      0.57      |     0.32     |      0.41      |     0.44     |
+----------+--------+----------------+--------------+----------------+--------------+----------------+--------------+----------------+--------------+----------------+--------------+----------------+--------------+
