# Supplementary material for: Short- and long-range interactions in the HIV-1 5′ UTR regulate genome dimerization and packaging
Source: Nat Struct Mol Biol. 2022 Mar 28;29(4):306–19. doi: 10.1038/s41594-022-00746-2 (PMC9010304; doi:10.1038/s41594-022-00746-2)
Supplement: Supplementary file 11 — Tables of Kdimer values. [file 41594_2022_746_MOESM11_ESM.zip › Kdimer tables/Kd_Table_Comparison_CU.txt]

+-------------------------------------------------------------------------------------------------------------------------------------------------------------------------------------------------------------------+
|                                                                                                     Comparison                                                                                                    |
+----------+--------+----------------+--------------+----------------+--------------+----------------+--------------+----------------+--------------+----------------+--------------+----------------+--------------+
| Position | Domain | 1G_MB_Uncapped | 1G_MB_Capped | 2G_MB_Uncapped | 2G_MB_Capped | 3G_MB_Uncapped | 3G_MB_Capped | 1G_DB_Uncapped | 1G_DB_Capped | 2G_DB_Uncapped | 2G_DB_Capped | 3G_DB_Uncapped | 3G_DB_Capped |
+----------+--------+----------------+--------------+----------------+--------------+----------------+--------------+----------------+--------------+----------------+--------------+----------------+--------------+
|   227    |   CU   |      1.14      |     1.10     |      1.25      |     1.12     |      1.44      |     1.39     |      0.75      |     1.14     |      1.18      |     1.49     |      0.70      |     1.22     |
|   228    |   CU   |      0.12      |     0.17     |      0.19      |     0.34     |     -0.03      |     0.09     |      0.23      |     0.06     |      0.13      |     0.04     |      0.06      |     0.04     |
|   229    |   CU   |      0.24      |     0.24     |      0.32      |     0.25     |      0.47      |     0.45     |      0.33      |     0.36     |      0.36      |     0.41     |      0.46      |     0.37     |
|   230    |   CU   |      0.64      |     0.62     |      0.62      |     0.67     |      0.83      |     0.77     |      0.42      |     0.45     |      0.66      |     0.78     |      0.30      |     0.53     |
|   231    |   CU   |      0.05      |    -0.05     |      0.05      |     0.31     |      0.07      |     0.22     |      0.30      |    -0.19     |      0.32      |     0.31     |      0.37      |     0.04     |
|   232    |   CU   |      0.86      |     0.71     |      1.04      |     0.95     |      1.02      |     0.91     |      0.30      |     0.18     |      0.32      |     0.29     |      0.21      |     0.22     |
|   233    |   CU   |      0.78      |     0.82     |      0.85      |     0.48     |      0.74      |     0.94     |      0.78      |     0.78     |      0.80      |     0.54     |      0.49      |     0.82     |
+----------+--------+----------------+--------------+----------------+--------------+----------------+--------------+----------------+--------------+----------------+--------------+----------------+--------------+
