# Supplementary material for: Short- and long-range interactions in the HIV-1 5′ UTR regulate genome dimerization and packaging
Source: Nat Struct Mol Biol. 2022 Mar 28;29(4):306–19. doi: 10.1038/s41594-022-00746-2 (PMC9010304; doi:10.1038/s41594-022-00746-2)
Supplement: Supplementary file 11 — Tables of Kdimer values. [file 41594_2022_746_MOESM11_ESM.zip › Kdimer tables/Kd_Table_Region_SL1_3G_MB_Uncapped.txt]

+-------------------------------------------------+
|                  3G_MB_Uncapped                 |
+------+----------+----------------------+--------+
| Rank | Position |       log2(Kd)       | Domain |
+------+----------+----------------------+--------+
|  1   |   247    | -1.3430363795620275  |  SL1   |
|  21  |   273    | -0.5720552928012069  |  SL1   |
|  38  |   272    | -0.4345354239539262  |  SL1   |
|  46  |   255    | -0.36293876578206735 |  SL1   |
|  98  |   271    | -0.15091258162816815 |  SL1   |
| 424  |   248    |  0.7825625836932053  |  SL1   |
| 451  |   270    |  1.0243689722070863  |  SL1   |
| 457  |   263    |  1.1711406957599284  |  SL1   |
| 458  |   257    |  1.213628451539779   |  SL1   |
| 459  |   274    |  1.2441409511929395  |  SL1   |
| 466  |   256    |  1.5873363873633421  |  SL1   |
| 468  |   269    |  1.6879329383406905  |  SL1   |
| 470  |   243    |  1.7232909587717515  |  SL1   |
| 471  |   249    |  1.859976024834143   |  SL1   |
| 472  |   250    |  1.8722911710970134  |  SL1   |
| 473  |   245    |  1.9738274446500654  |  SL1   |
| 475  |   246    |  2.0405310507595082  |  SL1   |
| 477  |   244    |  2.3940471232252944  |  SL1   |
| 478  |   253    |  2.4665256961243367  |  SL1   |
| 479  |   254    |  2.6292421317689896  |  SL1   |
| 480  |   277    |  2.657738126968527   |  SL1   |
| 481  |   275    |  2.664840580395184   |  SL1   |
| 482  |   276    |  3.139444522953568   |  SL1   |
| 483  |   268    |  3.357986891914812   |  SL1   |
| 484  |   265    |  3.375873885353228   |  SL1   |
| 485  |   267    |  3.529070786187594   |  SL1   |
| 486  |   258    |  3.5453089880993396  |  SL1   |
| 487  |   252    |  3.6115867134409387  |  SL1   |
| 488  |   264    |  3.6851067743865653  |  SL1   |
| 489  |   260    |  3.706496340417417   |  SL1   |
| 490  |   262    |  3.8585838264365577  |  SL1   |
| 491  |   259    |  3.898647718316224   |  SL1   |
| 492  |   261    |  4.038067861097751   |  SL1   |
| 493  |   266    |  4.378102622970561   |  SL1   |
| 494  |   251    |  5.325730440357969   |  SL1   |
+------+----------+----------------------+--------+
