# Supplementary material for: Short- and long-range interactions in the HIV-1 5′ UTR regulate genome dimerization and packaging
Source: Nat Struct Mol Biol. 2022 Mar 28;29(4):306–19. doi: 10.1038/s41594-022-00746-2 (PMC9010304; doi:10.1038/s41594-022-00746-2)
Supplement: Supplementary file 11 — Tables of Kdimer values. [file 41594_2022_746_MOESM11_ESM.zip › Kdimer tables/Kd_Table_Region_antiPAS_3G_MB_Uncapped.txt]

+--------------------------------------------------+
|                  3G_MB_Uncapped                  |
+------+----------+----------------------+---------+
| Rank | Position |       log2(Kd)       |  Domain |
+------+----------+----------------------+---------+
|  2   |   217    | -1.1514480205711835  | antiPAS |
|  12  |   218    | -0.7540712964859076  | antiPAS |
| 120  |   220    | -0.11313947482456327 | antiPAS |
| 397  |   221    |  0.5072510977450403  | antiPAS |
| 411  |   125    |  0.6652400278524864  |   PAS   |
| 420  |   223    |  0.7651990842597636  | antiPAS |
| 421  |   131    |  0.775952385925421   |   PAS   |
| 422  |   222    |  0.7782957634379041  | antiPAS |
| 435  |   130    |  0.8505626625225817  |   PAS   |
| 436  |   128    |  0.8513593057309669  |   PAS   |
| 439  |   127    |  0.8670674967865235  |   PAS   |
| 441  |   126    |  0.8884670560069344  |   PAS   |
| 450  |   219    |  1.0240127298426471  | antiPAS |
| 452  |   129    |  1.029528717075454   |   PAS   |
+------+----------+----------------------+---------+
