# Supplementary material for: Short- and long-range interactions in the HIV-1 5′ UTR regulate genome dimerization and packaging
Source: Nat Struct Mol Biol. 2022 Mar 28;29(4):306–19. doi: 10.1038/s41594-022-00746-2 (PMC9010304; doi:10.1038/s41594-022-00746-2)
Supplement: Supplementary file 11 — Tables of Kdimer values. [file 41594_2022_746_MOESM11_ESM.zip › Kdimer tables/Kd_Table_Region_SL2_2G_DB_Uncapped.txt]

+--------------------------------------------------+
|                  2G_DB_Uncapped                  |
+------+----------+-----------------------+--------+
| Rank | Position |        log2(Kd)       | Domain |
+------+----------+-----------------------+--------+
|  7   |   298    |  -0.42203771415530017 |  SL2   |
|  31  |   292    |  -0.17074645612339837 |  SL2   |
|  34  |   287    |  -0.15625290089540617 |  SL2   |
|  38  |   288    |  -0.15224929128394374 |  SL2   |
|  53  |   294    |  -0.1149476398810079  |  SL2   |
|  93  |   295    |  -0.04670039436822047 |  SL2   |
| 145  |   293    | 5.106418193172891e-07 |  SL2   |
| 182  |   291    |  0.024875210543545405 |  SL2   |
| 191  |   283    |  0.029168976462045287 |  SL2   |
| 397  |   290    |  0.23722622770371374  |  SL2   |
| 399  |   299    |  0.24019777379686563  |  SL2   |
| 416  |   286    |   0.3105845500360663  |  SL2   |
| 421  |   289    |   0.3285910921674136  |  SL2   |
| 429  |   297    |  0.36734425923093456  |  SL2   |
| 436  |   284    |   0.4565027855810402  |  SL2   |
| 452  |   296    |   0.6943792359828659  |  SL2   |
| 470  |   285    |   1.309347810239354   |  SL2   |
+------+----------+-----------------------+--------+
