# Supplementary material for: Short- and long-range interactions in the HIV-1 5′ UTR regulate genome dimerization and packaging
Source: Nat Struct Mol Biol. 2022 Mar 28;29(4):306–19. doi: 10.1038/s41594-022-00746-2 (PMC9010304; doi:10.1038/s41594-022-00746-2)
Supplement: Supplementary file 11 — Tables of Kdimer values. [file 41594_2022_746_MOESM11_ESM.zip › Kdimer tables/Kd_Table_Region_TAR_1G_DB_Uncapped.txt]

+--------------------------------------------------+
|                  1G_DB_Uncapped                  |
+------+----------+-----------------------+--------+
| Rank | Position |        log2(Kd)       | Domain |
+------+----------+-----------------------+--------+
|  6   |    27    |  -0.4165556912806096  |  TAR   |
|  12  |    37    |  -0.27512802642856626 |  TAR   |
|  15  |    42    |   -0.247583149805023  |  TAR   |
|  21  |    30    |  -0.1873759898751351  |  TAR   |
|  48  |    35    |  -0.09075001757407512 |  TAR   |
|  51  |    48    |  -0.07871317701366791 |  TAR   |
|  54  |    25    |  -0.07560186299168227 |  TAR   |
|  58  |    54    |  -0.06928503446838423 |  TAR   |
|  60  |    44    | -0.059984798915724266 |  TAR   |
|  61  |    41    |  -0.05933166103516156 |  TAR   |
|  62  |    31    |  -0.05798137490197096 |  TAR   |
|  70  |    46    | -0.046899106294020144 |  TAR   |
|  71  |    36    | -0.046751057551752795 |  TAR   |
|  89  |    53    | -0.025000014231784214 |  TAR   |
| 104  |    23    | -0.010024421301802854 |  TAR   |
| 105  |    51    | -0.008787810946685072 |  TAR   |
| 108  |    50    | -0.006118165184232275 |  TAR   |
| 121  |    47    |  0.004970306786352956 |  TAR   |
| 122  |    22    |  0.008889291546722121 |  TAR   |
| 142  |    40    |  0.024498289956498744 |  TAR   |
| 159  |    45    |  0.03381666128373808  |  TAR   |
| 163  |    29    |  0.03722988976932213  |  TAR   |
| 194  |    38    |  0.06093871949773368  |  TAR   |
| 197  |    43    |  0.061475346162247514 |  TAR   |
| 223  |    57    |  0.07255104798185176  |  TAR   |
| 229  |    33    |  0.07456469661974156  |  TAR   |
| 231  |    32    |  0.07544491058841794  |  TAR   |
| 276  |    26    |   0.1072771810275785  |  TAR   |
| 283  |    28    |  0.11032015364591831  |  TAR   |
| 292  |    49    |  0.11567259481584544  |  TAR   |
| 293  |    34    |  0.11589134595633387  |  TAR   |
| 300  |    39    |  0.11933018040372044  |  TAR   |
| 306  |    55    |  0.12120666443926363  |  TAR   |
| 353  |    24    |   0.1691917529332394  |  TAR   |
| 359  |    21    |  0.18296264022691025  |  TAR   |
| 363  |    52    |  0.18696142065471016  |  TAR   |
| 417  |    56    |  0.30951263794045303  |  TAR   |
+------+----------+-----------------------+--------+
