# Supplementary material for: Short- and long-range interactions in the HIV-1 5′ UTR regulate genome dimerization and packaging
Source: Nat Struct Mol Biol. 2022 Mar 28;29(4):306–19. doi: 10.1038/s41594-022-00746-2 (PMC9010304; doi:10.1038/s41594-022-00746-2)
Supplement: Supplementary file 11 — Tables of Kdimer values. [file 41594_2022_746_MOESM11_ESM.zip › Kdimer tables/Kd_Table_Region_SL2_3G_MB_Uncapped.txt]

+--------------------------------------------------+
|                  3G_MB_Uncapped                  |
+------+----------+-----------------------+--------+
| Rank | Position |        log2(Kd)       | Domain |
+------+----------+-----------------------+--------+
|  5   |   294    |  -0.8999986761777452  |  SL2   |
|  8   |   287    |  -0.7843547935497617  |  SL2   |
|  30  |   295    |  -0.4629599223755994  |  SL2   |
|  35  |   293    |  -0.45627458379093544 |  SL2   |
|  52  |   298    |  -0.30762820746319014 |  SL2   |
|  65  |   291    |  -0.2386332970149939  |  SL2   |
|  72  |   292    |  -0.2212759472210432  |  SL2   |
| 165  |   288    | -0.057270058003438234 |  SL2   |
| 191  |   297    | -0.029184630583041295 |  SL2   |
| 314  |   299    |  0.12256922600874362  |  SL2   |
| 321  |   283    |  0.13448240339226064  |  SL2   |
| 332  |   289    |  0.15521683049020868  |  SL2   |
| 343  |   296    |   0.1943755200361213  |  SL2   |
| 388  |   290    |  0.44343896343866074  |  SL2   |
| 394  |   284    |   0.4955975727705984  |  SL2   |
| 401  |   286    |   0.5375631305787948  |  SL2   |
| 467  |   285    |   1.6869679431418747  |  SL2   |
+------+----------+-----------------------+--------+
