# Supplementary material for: Short- and long-range interactions in the HIV-1 5′ UTR regulate genome dimerization and packaging
Source: Nat Struct Mol Biol. 2022 Mar 28;29(4):306–19. doi: 10.1038/s41594-022-00746-2 (PMC9010304; doi:10.1038/s41594-022-00746-2)
Supplement: Supplementary file 11 — Tables of Kdimer values. [file 41594_2022_746_MOESM11_ESM.zip › Kdimer tables/Kd_Table_Ranking_1G_DB_Capped.txt]

+----------------------------------------------------+
|                    1G_DB_Capped                    |
+------+----------+------------------------+---------+
| Rank | Position |        log2(Kd)        |  Domain |
+------+----------+------------------------+---------+
|  0   |   235    |   -1.02118883132129    |         |
|  1   |   217    |  -1.0194210878625514   | antiPAS |
|  2   |   206    |  -0.8115953970672075   |   PBS   |
|  3   |   212    |  -0.7814929218363598   |   PBS   |
|  4   |   247    |  -0.7639906523937631   |   SL1   |
|  5   |    27    |  -0.7164330715709161   |   TAR   |
|  6   |   218    |  -0.6619173340368784   | antiPAS |
|  7   |   298    |  -0.6420655560645361   |   SL2   |
|  8   |   226    |  -0.6377546209874417   |         |
|  9   |   272    |  -0.5888092157857999   |   SL1   |
|  10  |   158    |  -0.5848127146972947   |   PBS   |
|  11  |   273    |  -0.5838443285828613   |   SL1   |
|  12  |    42    |  -0.5754608103376293   |   TAR   |
|  13  |    23    |  -0.5729204644337533   |   TAR   |
|  14  |    85    |  -0.5382281215590664   |  PolyA  |
|  15  |   207    |  -0.5305658552052149   |   PBS   |
|  16  |    54    |  -0.5191810214372176   |   TAR   |
|  17  |   160    |  -0.4976238699301673   |   PBS   |
|  18  |   271    |  -0.4845126387433931   |   SL1   |
|  19  |   294    |  -0.4820255707420915   |   SL2   |
|  20  |   173    |  -0.47753332854841013  |   PBS   |
|  21  |    84    |  -0.43710810142128065  |  PolyA  |
|  22  |   300    |  -0.42269850233632256  |         |
|  23  |   384    |  -0.4103585724794105   |         |
|  24  |   239    |  -0.41034585973489623  |         |
|  25  |   179    |  -0.38744106204020035  |   PBS   |
|  26  |   299    |  -0.3763923398627502   |   SL2   |
|  27  |   123    |  -0.37571526405477546  |         |
|  28  |   125    |  -0.37138708887399285  |   PAS   |
|  29  |   240    |  -0.3550367235072767   |         |
|  30  |   127    |  -0.34931431085789955  |   PAS   |
|  31  |   121    |  -0.34899216172066205  |         |
|  32  |   186    |  -0.34560904709461004  |   PBS   |
|  33  |    25    |  -0.33904585191613484  |   TAR   |
|  34  |    40    |  -0.3243616817964663   |   TAR   |
|  35  |   287    |  -0.3216882648787517   |   SL2   |
|  36  |    46    |  -0.32128251285668596  |   TAR   |
|  37  |   175    |  -0.3192951284850718   |   PBS   |
|  38  |    48    |  -0.30975709313070354  |   TAR   |
|  39  |   181    |  -0.2922495110647655   |   PBS   |
|  40  |   221    |  -0.2912736993434722   | antiPAS |
|  41  |   295    |  -0.28619764764510774  |   SL2   |
|  42  |   174    |  -0.2769066405882809   |   PBS   |
|  43  |   119    |  -0.2748100772282335   |         |
|  44  |   216    |   -0.272706324359024   |   PBS   |
|  45  |   215    |  -0.2709152687891394   |   PBS   |
|  46  |    83    |  -0.2610162960639387   |  PolyA  |
|  47  |   166    |  -0.2572150762453272   |   PBS   |
|  48  |    66    |  -0.2556268569346454   |  PolyA  |
|  49  |   279    |  -0.2550657005091006   |         |
|  50  |    31    |  -0.2499430567242146   |   TAR   |
|  51  |   288    |  -0.2465400403021969   |   SL2   |
|  52  |   297    |  -0.24590807206795937  |   SL2   |
|  53  |   211    |  -0.24485219270787245  |   PBS   |
|  54  |   122    |  -0.24041702080017124  |         |
|  55  |    41    |  -0.2387815487984014   |   TAR   |
|  56  |   255    |  -0.23696115252645547  |   SL1   |
|  57  |   481    |  -0.23443874529269118  |         |
|  58  |   293    |  -0.22738181974873214  |   SL2   |
|  59  |   183    |  -0.22642480410639187  |   PBS   |
|  60  |   105    |  -0.22243767648023066  |    U5   |
|  61  |   241    |  -0.21189351412593227  |         |
|  62  |   176    |  -0.21187921287242353  |   PBS   |
|  63  |   349    |  -0.21144323074587557  |         |
|  64  |   291    |  -0.2047021369096024   |   SL2   |
|  65  |   110    |  -0.2040860938714144   |    U5   |
|  66  |   453    |  -0.2009137402948479   |         |
|  67  |   113    |  -0.19690955604726945  |         |
|  68  |    44    |  -0.1948028658110546   |   TAR   |
|  69  |    53    |  -0.19100962068078603  |   TAR   |
|  70  |   231    |  -0.1858963230345425   |    CU   |
|  71  |    43    |  -0.17744016162300832  |   TAR   |
|  72  |   199    |  -0.16406190863719658  |   PBS   |
|  73  |   348    |  -0.16313540221330342  |         |
|  74  |   457    |  -0.16254094452829593  |         |
|  75  |    80    |  -0.16181000733465778  |  PolyA  |
|  76  |   225    |  -0.1593167573400945   |         |
|  77  |   172    |   -0.15827156301987    |   PBS   |
|  78  |   164    |  -0.15806046265558799  |   PBS   |
|  79  |   442    |  -0.1524669342649831   |         |
|  80  |   305    |  -0.15230999645858026  |         |
|  81  |   134    |  -0.15179390813227617  |   PBS   |
|  82  |    78    |  -0.14775274899250226  |  PolyA  |
|  83  |    36    |  -0.14634256161768783  |   TAR   |
|  84  |   108    |  -0.13992154298605794  |    U5   |
|  85  |   479    |  -0.1391682788371374   |         |
|  86  |   136    |  -0.13557552471260387  |   PBS   |
|  87  |   167    |  -0.1355421536479119   |   PBS   |
|  88  |   477    |  -0.1350280330681091   |         |
|  89  |   143    |  -0.13194283734670376  |   PBS   |
|  90  |   434    |  -0.13178943248845826  |         |
|  91  |   406    |  -0.13075060918912126  |         |
|  92  |   452    |  -0.13028162897663956  |         |
|  93  |   283    |  -0.1299896427327408   |   SL2   |
|  94  |   401    |  -0.12884766995837135  |         |
|  95  |   137    |  -0.12859600047841602  |   PBS   |
|  96  |   109    |  -0.12821063868253518  |    U5   |
|  97  |   202    |  -0.12818341236747183  |   PBS   |
|  98  |   403    |  -0.12691518865956294  |         |
|  99  |   222    |  -0.1251809353688802   | antiPAS |
| 100  |    32    |  -0.12494051077834664  |   TAR   |
| 101  |   405    |  -0.12322697524572165  |         |
| 102  |   140    |  -0.11918365148193967  |   PBS   |
| 103  |   500    |  -0.1185974037646014   |         |
| 104  |   469    |  -0.11690794489902141  |         |
| 105  |    49    |  -0.11581987990862097  |   TAR   |
| 106  |   379    |  -0.1132747193087425   |         |
| 107  |   102    |  -0.11324692402204559  |  PolyA  |
| 108  |   213    |  -0.1126648529634709   |   PBS   |
| 109  |   371    |  -0.10296342788691894  |         |
| 110  |    74    |  -0.10195690438754487  |  PolyA  |
| 111  |    45    |  -0.09993442881457029  |   TAR   |
| 112  |   141    |  -0.09306324866035888  |   PBS   |
| 113  |   415    |  -0.0879912659123899   |         |
| 114  |   208    |  -0.08680512641059346  |   PBS   |
| 115  |   487    |  -0.08541493742008617  |         |
| 116  |   454    |  -0.08530214458229432  |         |
| 117  |   385    |  -0.08503806371274404  |         |
| 118  |   302    |  -0.08433440164891073  |         |
| 119  |   139    |  -0.08106310144607726  |   PBS   |
| 120  |   135    |  -0.08015410379639067  |   PBS   |
| 121  |   480    |  -0.07540624589293489  |         |
| 122  |    96    |  -0.07513479823127495  |  PolyA  |
| 123  |   280    |  -0.07445821598884686  |         |
| 124  |   509    |  -0.07240059238298964  |         |
| 125  |   400    |  -0.07220822239008672  |         |
| 126  |   484    |  -0.07207734398225703  |         |
| 127  |   180    |  -0.07074045579704757  |   PBS   |
| 128  |   364    |  -0.0665202412810418   |         |
| 129  |   147    |  -0.06364369449198738  |   PBS   |
| 130  |   106    |  -0.06337699986747361  |    U5   |
| 131  |   478    |  -0.06228128609201864  |         |
| 132  |    28    |  -0.06129167015836758  |   TAR   |
| 133  |   482    |  -0.06113794740952322  |         |
| 134  |   111    |  -0.06079198609567542  |    U5   |
| 135  |   152    |  -0.05425655106991891  |   PBS   |
| 136  |   485    | -0.054224358164227014  |         |
| 137  |   425    |  -0.05400935106517007  |         |
| 138  |   360    |  -0.05395419566174343  |         |
| 139  |   507    |  -0.05358311913457487  |         |
| 140  |   165    |  -0.05339115263462679  |   PBS   |
| 141  |   331    |  -0.05227930718325039  |         |
| 142  |   483    |  -0.0516533637150807   |         |
| 143  |   505    |  -0.04839452571483546  |         |
| 144  |    47    |  -0.04816453793617963  |   TAR   |
| 145  |   303    |  -0.04644840715661173  |         |
| 146  |    77    |  -0.04610062152055791  |  PolyA  |
| 147  |    29    |  -0.04473249297999009  |   TAR   |
| 148  |   424    |  -0.04188388175115245  |         |
| 149  |   495    |  -0.04106168468651644  |         |
| 150  |   460    |  -0.03835572385906403  |         |
| 151  |   422    |  -0.03795068072691275  |         |
| 152  |   214    | -0.036083187279831085  |   PBS   |
| 153  |   112    | -0.035736198005907036  |    U5   |
| 154  |   465    | -0.035643544794164206  |         |
| 155  |   128    |  -0.03547442819573967  |   PAS   |
| 156  |   292    |  -0.03499752255885017  |   SL2   |
| 157  |   340    |  -0.0346802142947957   |   AUG   |
| 158  |   344    |  -0.03418154903061662  |   AUG   |
| 159  |   354    |  -0.0313004503394169   |         |
| 160  |   430    |  -0.03078413435703258  |         |
| 161  |   474    | -0.029275143076690335  |         |
| 162  |   144    | -0.028664276275051394  |   PBS   |
| 163  |   428    | -0.027966460893315066  |         |
| 164  |   350    | -0.027227138203794153  |         |
| 165  |    24    | -0.025583165947843784  |   TAR   |
| 166  |   328    | -0.022373145644938964  |         |
| 167  |   503    |  -0.02194155429007769  |         |
| 168  |   156    | -0.021723817968606323  |   PBS   |
| 169  |   316    | -0.021516890858924904  |   SL3   |
| 170  |   427    | -0.020533181950424893  |         |
| 171  |   138    | -0.019346081929143708  |   PBS   |
| 172  |   488    |  -0.01800396901349018  |         |
| 173  |    51    | -0.017613885152853743  |   TAR   |
| 174  |   504    |  -0.01501003369195464  |         |
| 175  |   387    | -0.015008908429364365  |         |
| 176  |   467    | -0.014731416155346113  |         |
| 177  |   332    | -0.014500215410585505  |         |
| 178  |   514    | -0.013229871811282948  |         |
| 179  |   486    | -0.012486934266829649  |         |
| 180  |   404    | -0.011885145229418163  |         |
| 181  |   494    | -0.010228409554490054  |         |
| 182  |   476    | -0.008432408167335922  |         |
| 183  |   396    |  -0.00836355213355399  |         |
| 184  |    38    | -0.006343606389939312  |   TAR   |
| 185  |   133    | -0.005916664556298335  |   PBS   |
| 186  |   431    | -0.0051657095980683874 |         |
| 187  |   374    | -0.0033180309621150443 |         |
| 188  |   456    | -0.003217294025194277  |         |
| 189  |   117    | -0.0029133747751954034 |         |
| 190  |   515    | -0.002912297722854334  |         |
| 191  |   432    | -0.002580012523475379  |         |
| 192  |   357    | -0.0004142138502727936 |         |
| 193  |    79    | 0.0027474842445702513  |  PolyA  |
| 194  |   351    | 0.0037159345577875156  |         |
| 195  |    37    | 0.0038934215827668667  |   TAR   |
| 196  |   159    |  0.00413713991490935   |   PBS   |
| 197  |   411    |  0.004439854630725185  |         |
| 198  |   417    |  0.004492207856267135  |         |
| 199  |   155    |  0.004623805962750425  |   PBS   |
| 200  |    81    |  0.00607017464614696   |  PolyA  |
| 201  |   397    |  0.007773662930500712  |         |
| 202  |   381    |  0.00821435894368385   |         |
| 203  |   358    |  0.008412238071545439  |         |
| 204  |   429    |  0.009291508814325453  |         |
| 205  |   129    |  0.00990508347381383   |   PAS   |
| 206  |   169    |  0.009917425765941464  |   PBS   |
| 207  |   263    |  0.01196202839923831   |   SL1   |
| 208  |    75    |  0.013674793240030165  |  PolyA  |
| 209  |   132    |  0.014981458128923557  |   PBS   |
| 210  |   352    |  0.015026093043832912  |         |
| 211  |   502    |  0.015033864249429029  |         |
| 212  |   472    |  0.01566818425691264   |         |
| 213  |   414    |  0.01598118937669699   |         |
| 214  |   115    |  0.016270607113869195  |         |
| 215  |   455    |  0.016296054505492513  |         |
| 216  |   420    |  0.016518494298003703  |         |
| 217  |   306    |  0.017136631685363456  |         |
| 218  |   392    |   0.0174598909104031   |         |
| 219  |   329    |  0.021255323974769893  |         |
| 220  |   154    |  0.022688700900544093  |   PBS   |
| 221  |   464    |  0.023105071370497304  |         |
| 222  |   391    |  0.02322996490308938   |         |
| 223  |   402    |  0.02378483174372062   |         |
| 224  |   223    |  0.023856078999156278  | antiPAS |
| 225  |   142    |  0.023860548243339868  |   PBS   |
| 226  |   161    |  0.023947464094965645  |   PBS   |
| 227  |   475    |  0.025395663827336448  |         |
| 228  |   157    |  0.025743202510251844  |   PBS   |
| 229  |    33    |  0.026114841313122358  |   TAR   |
| 230  |   490    |  0.026407896051627713  |         |
| 231  |   412    |  0.026904834496915445  |         |
| 232  |   333    |  0.027577305726138795  |   AUG   |
| 233  |   366    |  0.029029690191093895  |         |
| 234  |   171    |  0.029294604358921977  |   PBS   |
| 235  |   355    |  0.02979150002147851   |         |
| 236  |   153    |  0.03122213024919378   |   PBS   |
| 237  |   461    |  0.03175688201199702   |         |
| 238  |   466    |  0.03204603876234935   |         |
| 239  |   359    |  0.03225040373638582   |         |
| 240  |   343    |  0.03279075836947608   |   AUG   |
| 241  |    35    |  0.03396184418817187   |   TAR   |
| 242  |   151    |  0.034549261261584335  |   PBS   |
| 243  |   492    |  0.03577466700414838   |         |
| 244  |   390    |   0.0357978467454973   |         |
| 245  |   497    |  0.03676983476742359   |         |
| 246  |   304    |  0.03686847628066913   |         |
| 247  |   394    |  0.037268445988422924  |         |
| 248  |   378    |  0.037635166650392134  |         |
| 249  |   185    |  0.04086125828061181   |   PBS   |
| 250  |   419    |  0.04150641686621636   |         |
| 251  |   146    |   0.0418341431408821   |   PBS   |
| 252  |   459    |  0.042432125172609254  |         |
| 253  |   393    |  0.04342229351259251   |         |
| 254  |   210    |  0.04390447126547782   |   PBS   |
| 255  |   353    |  0.04475975372057892   |         |
| 256  |   336    |  0.04685689398122738   |   AUG   |
| 257  |   443    |  0.048206497780917915  |         |
| 258  |   338    |  0.04868731519510383   |   AUG   |
| 259  |    94    |  0.049364440456787576  |  PolyA  |
| 260  |   458    |  0.05111532092009997   |         |
| 261  |   462    |  0.05302032560468391   |         |
| 262  |   320    |  0.053375075939808295  |   SL3   |
| 263  |   150    |  0.055493248478792924  |   PBS   |
| 264  |   437    |  0.05702538593024694   |         |
| 265  |   372    |  0.057508181927006234  |         |
| 266  |   398    |  0.058142552544133426  |         |
| 267  |   471    |  0.05927671713270342   |         |
| 268  |   440    |  0.05951789216553986   |         |
| 269  |   118    |  0.05965944375311674   |         |
| 270  |   376    |  0.05970485551179727   |         |
| 271  |   413    |   0.0601839876219309   |         |
| 272  |   436    |  0.061453225124366614  |         |
| 273  |   513    |  0.06155449897061517   |         |
| 274  |   228    |  0.06206362844426797   |    CU   |
| 275  |   370    |   0.0620855846580914   |         |
| 276  |   318    |  0.06210628162142399   |   SL3   |
| 277  |   365    |   0.0623785212412903   |         |
| 278  |   399    |  0.06440639184172153   |         |
| 279  |   506    |  0.06460399485576304   |         |
| 280  |   377    |  0.06645980402221702   |         |
| 281  |   168    |  0.06781157456178505   |   PBS   |
| 282  |   162    |   0.0690809440938057   |   PBS   |
| 283  |   423    |  0.07020303233205016   |         |
| 284  |   408    |  0.07030075331488234   |         |
| 285  |   473    |  0.07066553701656783   |         |
| 286  |    95    |  0.07114711531801353   |  PolyA  |
| 287  |   148    |  0.07252142341964858   |   PBS   |
| 288  |   496    |  0.07377946098856224   |         |
| 289  |   192    |  0.07420622765319508   |   PBS   |
| 290  |   463    |  0.07729360587241103   |         |
| 291  |   326    |   0.0773524570440971   |         |
| 292  |   435    |  0.07782030808238713   |         |
| 293  |   433    |  0.07796137380090776   |         |
| 294  |    34    |  0.07984650567679621   |   TAR   |
| 295  |   220    |  0.08021243626090256   | antiPAS |
| 296  |   193    |  0.08105285376729299   |   PBS   |
| 297  |   407    |   0.0813340209753923   |         |
| 298  |   388    |   0.0820128107799184   |         |
| 299  |   380    |  0.08234511224023934   |         |
| 300  |    91    |  0.08409427117224064   |  PolyA  |
| 301  |   470    |  0.08718590480422075   |         |
| 302  |    30    |  0.08747810658039765   |   TAR   |
| 303  |   163    |  0.08853646871703796   |   PBS   |
| 304  |   410    |  0.08947093123871802   |         |
| 305  |   418    |  0.09128508457103923   |         |
| 306  |   511    |  0.09286779428183449   |         |
| 307  |   468    |  0.09509834035144525   |         |
| 308  |   416    |  0.09675512116730224   |         |
| 309  |   375    |  0.09715443372054995   |         |
| 310  |   187    |  0.09764839721862954   |   PBS   |
| 311  |   439    |  0.09779446428302056   |         |
| 312  |   361    |   0.0989595907339236   |         |
| 313  |   356    |  0.09981105351853685   |         |
| 314  |   489    |  0.09988301259968586   |         |
| 315  |   189    |  0.10067132802369884   |   PBS   |
| 316  |    86    |  0.10134593790724906   |  PolyA  |
| 317  |    50    |  0.10353034914847228   |   TAR   |
| 318  |   341    |  0.10438071502250061   |   AUG   |
| 319  |   373    |  0.10501557995347466   |         |
| 320  |   330    |  0.10512510129233196   |         |
| 321  |   177    |  0.10772357473796283   |   PBS   |
| 322  |   383    |  0.10864368520204987   |         |
| 323  |   197    |  0.10873328569584505   |   PBS   |
| 324  |   493    |  0.10879535826402435   |         |
| 325  |   409    |  0.10942104433788534   |         |
| 326  |   389    |  0.10969315003678291   |         |
| 327  |   441    |  0.11092682475629635   |         |
| 328  |   178    |   0.112302618674881    |   PBS   |
| 329  |   438    |  0.11264148775526635   |         |
| 330  |   334    |  0.11306233282623253   |   AUG   |
| 331  |   447    |  0.11336189210608821   |         |
| 332  |   145    |  0.11353436499887891   |   PBS   |
| 333  |   170    |  0.11413650851619288   |   PBS   |
| 334  |   315    |  0.11633417562477213   |   SL3   |
| 335  |    67    |  0.11680082654275653   |  PolyA  |
| 336  |    82    |  0.11723334694292535   |  PolyA  |
| 337  |   369    |  0.11830961419024379   |         |
| 338  |    90    |  0.11926395051696342   |  PolyA  |
| 339  |   449    |  0.11968080965176019   |         |
| 340  |   307    |  0.12263919225572764   |         |
| 341  |   491    |  0.12281143150734691   |         |
| 342  |   104    |  0.12296479872707751   |  PolyA  |
| 343  |   120    |  0.12362394850716069   |         |
| 344  |   426    |  0.12480629460078552   |         |
| 345  |   445    |  0.12592041750457897   |         |
| 346  |   512    |   0.1272972828167626   |         |
| 347  |   309    |  0.12860330956584703   |         |
| 348  |   319    |  0.12922338607631373   |   SL3   |
| 349  |    21    |   0.1298301572528939   |   TAR   |
| 350  |   194    |  0.13119656606975613   |   PBS   |
| 351  |   450    |   0.131376308576187    |         |
| 352  |   131    |  0.13320934074689816   |   PAS   |
| 353  |   444    |  0.13463247373863693   |         |
| 354  |   224    |  0.13608484608516047   |         |
| 355  |   308    |   0.1406445181653302   |         |
| 356  |   103    |  0.14232389650660746   |  PolyA  |
| 357  |   191    |  0.14283349669997206   |   PBS   |
| 358  |   386    |  0.14364636385175203   |         |
| 359  |   130    |  0.14513551889630263   |   PAS   |
| 360  |    57    |  0.14598921187069563   |   TAR   |
| 361  |   346    |  0.14726678800765122   |         |
| 362  |   451    |  0.14823516728734154   |         |
| 363  |   327    |  0.14943181969241218   |         |
| 364  |    76    |  0.15068968028615345   |  PolyA  |
| 365  |   201    |  0.15101828971644957   |   PBS   |
| 366  |   510    |  0.15130139570014373   |         |
| 367  |   421    |   0.1530650462167449   |         |
| 368  |   368    |  0.15462096994481106   |         |
| 369  |   310    |  0.15706662423071788   |         |
| 370  |   100    |  0.15759380386021193   |  PolyA  |
| 371  |    87    |   0.1596334086363872   |  PolyA  |
| 372  |    98    |  0.16175340006744598   |  PolyA  |
| 373  |    56    |  0.16370691103782015   |   TAR   |
| 374  |   498    |  0.16723095984930306   |         |
| 375  |   205    |  0.16810450650147904   |   PBS   |
| 376  |   395    |   0.1702206171981848   |         |
| 377  |    55    |  0.17379179669907274   |   TAR   |
| 378  |   446    |  0.17537672357695486   |         |
| 379  |    99    |   0.1765272748500116   |  PolyA  |
| 380  |    72    |  0.17674045345848519   |  PolyA  |
| 381  |    73    |   0.1802087847690141   |  PolyA  |
| 382  |   149    |  0.18364186235738994   |   PBS   |
| 383  |   198    |  0.18366839341159583   |   PBS   |
| 384  |   232    |   0.1838436869339081   |    CU   |
| 385  |   200    |  0.18590593447022005   |   PBS   |
| 386  |   339    |  0.18707990711904784   |   AUG   |
| 387  |    65    |   0.1878832441570728   |  PolyA  |
| 388  |   382    |   0.1886572729770797   |         |
| 389  |    26    |  0.18975679536500034   |   TAR   |
| 390  |    52    |  0.19002787079882025   |   TAR   |
| 391  |   499    |  0.19085322367121355   |         |
| 392  |   367    |  0.19136598040215186   |         |
| 393  |   317    |  0.19211111858854873   |   SL3   |
| 394  |   312    |  0.19580734661911073   |   SL3   |
| 395  |   448    |   0.1961548381446404   |         |
| 396  |   337    |  0.19667580588415923   |   AUG   |
| 397  |    97    |   0.2015447475356185   |  PolyA  |
| 398  |   322    |  0.20205637658893444   |   SL3   |
| 399  |   335    |   0.2022972981404912   |   AUG   |
| 400  |   325    |   0.2084793397130082   |   SL3   |
| 401  |   342    |  0.20851805512920277   |   AUG   |
| 402  |   204    |   0.2107539971446995   |   PBS   |
| 403  |   314    |  0.21274258880756924   |   SL3   |
| 404  |   363    |  0.21366712046636566   |         |
| 405  |   114    |   0.2152956026429519   |         |
| 406  |   219    |  0.21813843121519144   | antiPAS |
| 407  |    22    |   0.2191989799449814   |   TAR   |
| 408  |   362    |   0.2351342378880328   |         |
| 409  |   182    |  0.23556575874087488   |   PBS   |
| 410  |   345    |  0.23860817930018774   |         |
| 411  |    39    |   0.2388117318020074   |   TAR   |
| 412  |   124    |  0.24768938958101336   |         |
| 413  |   501    |  0.25088615013213333   |         |
| 414  |    69    |   0.2517570326389642   |  PolyA  |
| 415  |    70    |   0.2521965367169519   |  PolyA  |
| 416  |   324    |   0.2566655259335721   |   SL3   |
| 417  |   508    |  0.26258723332334033   |         |
| 418  |   116    |  0.26562787126677845   |         |
| 419  |    62    |   0.2701195027495001   |  PolyA  |
| 420  |    93    |   0.2724655542846608   |  PolyA  |
| 421  |   107    |  0.27489716062611397   |    U5   |
| 422  |   188    |   0.2778019447698913   |   PBS   |
| 423  |    88    |  0.27878199703459366   |  PolyA  |
| 424  |   126    |   0.2792615366071012   |   PAS   |
| 425  |   190    |   0.2796725065178454   |   PBS   |
| 426  |   321    |   0.2815448554976228   |   SL3   |
| 427  |   184    |   0.2921523843554318   |   PBS   |
| 428  |   301    |  0.29420827543151606   |         |
| 429  |   195    |   0.3122343085216672   |   PBS   |
| 430  |   196    |   0.3169822582170762   |   PBS   |
| 431  |   311    |   0.3602722119623496   |         |
| 432  |   347    |  0.36227412510712925   |         |
| 433  |   229    |   0.3627566183730892   |    CU   |
| 434  |   284    |   0.3722372553948351   |   SL2   |
| 435  |   290    |   0.3789171394609603   |   SL2   |
| 436  |   278    |   0.3803785328660516   |         |
| 437  |    64    |   0.3966867711925196   |  PolyA  |
| 438  |   282    |  0.42734558672582723   |         |
| 439  |    89    |   0.429640188421338    |  PolyA  |
| 440  |    61    |  0.44070440463785415   |  PolyA  |
| 441  |   286    |  0.44819379969260464   |   SL2   |
| 442  |   230    |   0.4499483526913659   |    CU   |
| 443  |    58    |   0.4534481174728263   |  PolyA  |
| 444  |    71    |  0.47540804521121405   |  PolyA  |
| 445  |    59    |  0.47728880021592146   |  PolyA  |
| 446  |   244    |   0.4919691869317022   |   SL1   |
| 447  |    63    |   0.4932559729221842   |  PolyA  |
| 448  |   203    |   0.5013957772852095   |   PBS   |
| 449  |   274    |   0.5307882880522079   |   SL1   |
| 450  |   243    |   0.6034936146159665   |   SL1   |
| 451  |    60    |   0.607937728862876    |  PolyA  |
| 452  |   323    |   0.6461619510207233   |   SL3   |
| 453  |   248    |   0.7233942744763265   |   SL1   |
| 454  |   289    |   0.7245978116810842   |   SL2   |
| 455  |   101    |   0.7376755853466674   |  PolyA  |
| 456  |   233    |   0.7771316304508392   |    CU   |
| 457  |   313    |   0.7892835719115837   |   SL3   |
| 458  |    92    |   0.789474149073671    |  PolyA  |
| 459  |   242    |   0.7978583337438481   |         |
| 460  |   296    |   0.8624892260400541   |   SL2   |
| 461  |   256    |   0.8724874328585627   |   SL1   |
| 462  |   281    |   0.8788961943168155   |         |
| 463  |    68    |   0.8889718736698934   |  PolyA  |
| 464  |   245    |   0.9145461468096444   |   SL1   |
| 465  |   234    |   0.9450683546558492   |         |
| 466  |   285    |   0.965025799998809    |   SL2   |
| 467  |   209    |   0.9935851484546164   |   PBS   |
| 468  |   237    |   1.1108939859980191   |         |
| 469  |   227    |   1.1356097297045913   |    CU   |
| 470  |   246    |   1.1613476352022802   |   SL1   |
| 471  |   249    |   1.2316872575553832   |   SL1   |
| 472  |   270    |   1.4721901762109373   |   SL1   |
| 473  |   269    |   1.6195257073258513   |   SL1   |
| 474  |   264    |    1.7745230142892     |   SL1   |
| 475  |   253    |   1.8500153089089384   |   SL1   |
| 476  |   254    |   2.1282027362281712   |   SL1   |
| 477  |   238    |   2.544013027337616    |         |
| 478  |   236    |   2.546945001531737    |         |
| 479  |   275    |   2.553691249340535    |   SL1   |
| 480  |   250    |   2.5544769088107158   |   SL1   |
| 481  |   277    |   2.5650090824747145   |   SL1   |
| 482  |   265    |   2.635484658810857    |   SL1   |
| 483  |   268    |   3.0031175197289293   |   SL1   |
| 484  |   276    |   3.0329147418747278   |   SL1   |
| 485  |   252    |   3.112682222454881    |   SL1   |
| 486  |   262    |   3.225611909441267    |   SL1   |
| 487  |   257    |   3.3728600799990476   |   SL1   |
| 488  |   267    |   3.5048705810594223   |   SL1   |
| 489  |   251    |   3.6492980473334233   |   SL1   |
| 490  |   260    |   3.9098454751279355   |   SL1   |
| 491  |   258    |   3.9282887385581584   |   SL1   |
| 492  |   266    |   4.323812194544196    |   SL1   |
| 493  |   261    |   4.350845498505236    |   SL1   |
| 494  |   259    |   4.386271229310758    |   SL1   |
+------+----------+------------------------+---------+
