# Supplementary material for: Short- and long-range interactions in the HIV-1 5′ UTR regulate genome dimerization and packaging
Source: Nat Struct Mol Biol. 2022 Mar 28;29(4):306–19. doi: 10.1038/s41594-022-00746-2 (PMC9010304; doi:10.1038/s41594-022-00746-2)
Supplement: Supplementary file 11 — Tables of Kdimer values. [file 41594_2022_746_MOESM11_ESM.zip › Kdimer tables/Kd_Table_Region_antiPAS_2G_DB_Uncapped.txt]

+---------------------------------------------------+
|                   2G_DB_Uncapped                  |
+------+----------+-----------------------+---------+
| Rank | Position |        log2(Kd)       |  Domain |
+------+----------+-----------------------+---------+
|  0   |   217    |  -0.6441771870331876  | antiPAS |
|  9   |   218    |  -0.3950729989112829  | antiPAS |
|  40  |   221    |  -0.1497690054153216  | antiPAS |
| 147  |   127    | 0.0012929768699278291 |   PAS   |
| 172  |   126    |  0.017256646575043888 |   PAS   |
| 180  |   125    |  0.024454192533656185 |   PAS   |
| 325  |   220    |  0.12742954623707406  | antiPAS |
| 335  |   223    |   0.1317174643361428  | antiPAS |
| 381  |   222    |   0.2054156347139068  | antiPAS |
| 415  |   128    |  0.31057411026184334  |   PAS   |
| 422  |   131    |   0.3352042993195263  |   PAS   |
| 425  |   130    |  0.34031941552533534  |   PAS   |
| 430  |   129    |   0.3738218810425206  |   PAS   |
| 442  |   219    |   0.5056110822349198  | antiPAS |
+------+----------+-----------------------+---------+
