# Supplementary material for: Short- and long-range interactions in the HIV-1 5′ UTR regulate genome dimerization and packaging
Source: Nat Struct Mol Biol. 2022 Mar 28;29(4):306–19. doi: 10.1038/s41594-022-00746-2 (PMC9010304; doi:10.1038/s41594-022-00746-2)
Supplement: Supplementary file 11 — Tables of Kdimer values. [file 41594_2022_746_MOESM11_ESM.zip › Kdimer tables/Kd_Table_Region_SL1_2G_MB_Capped.txt]

+-------------------------------------------------+
|                   2G_MB_Capped                  |
+------+----------+----------------------+--------+
| Rank | Position |       log2(Kd)       | Domain |
+------+----------+----------------------+--------+
|  3   |   247    | -1.1001493928848451  |  SL1   |
|  40  |   272    | -0.3719398676210166  |  SL1   |
|  48  |   273    | -0.3291866153091117  |  SL1   |
|  49  |   255    | -0.3227998570216268  |  SL1   |
| 118  |   271    | -0.12616437827973362 |  SL1   |
| 435  |   248    |  0.5299443595013642  |  SL1   |
| 453  |   270    |  0.7834674960103399  |  SL1   |
| 456  |   274    |  0.846140646301945   |  SL1   |
| 462  |   263    |  1.0889005106471004  |  SL1   |
| 464  |   243    |  1.1240731531823736  |  SL1   |
| 467  |   244    |  1.4161598732664804  |  SL1   |
| 469  |   269    |  1.6247432130904222  |  SL1   |
| 470  |   245    |  1.629553643677179   |  SL1   |
| 473  |   275    |  1.7379837945004288  |  SL1   |
| 474  |   249    |  1.774662425392682   |  SL1   |
| 475  |   246    |  1.8950190100300812  |  SL1   |
| 476  |   277    |  1.976534264385252   |  SL1   |
| 477  |   256    |  2.0456753077342187  |  SL1   |
| 478  |   253    |  2.1280169421747726  |  SL1   |
| 479  |   254    |  2.269117958417348   |  SL1   |
| 480  |   264    |  2.593524908566862   |  SL1   |
| 481  |   268    |  2.6262872742461805  |  SL1   |
| 482  |   276    |  2.672070086009158   |  SL1   |
| 483  |   267    |  2.728263904995485   |  SL1   |
| 484  |   250    |  2.733585214633458   |  SL1   |
| 485  |   251    |  2.800017498004119   |  SL1   |
| 486  |   265    |  2.8621714100052147  |  SL1   |
| 487  |   261    |  3.002027462439649   |  SL1   |
| 488  |   252    |  3.022095182096189   |  SL1   |
| 489  |   260    |  3.0462953481837385  |  SL1   |
| 490  |   262    |  3.0642047714442415  |  SL1   |
| 491  |   259    |  3.1770607559312087  |  SL1   |
| 492  |   258    |  3.177777486070498   |  SL1   |
| 493  |   266    |  3.218466074581678   |  SL1   |
| 494  |   257    |  3.246413692462983   |  SL1   |
+------+----------+----------------------+--------+
