# Supplementary material for: Short- and long-range interactions in the HIV-1 5′ UTR regulate genome dimerization and packaging
Source: Nat Struct Mol Biol. 2022 Mar 28;29(4):306–19. doi: 10.1038/s41594-022-00746-2 (PMC9010304; doi:10.1038/s41594-022-00746-2)
Supplement: Supplementary file 11 — Tables of Kdimer values. [file 41594_2022_746_MOESM11_ESM.zip › Kdimer tables/Kd_Table_Region_AUG_2G_DB_Capped.txt]

+--------------------------------------------------+
|                   2G_DB_Capped                   |
+------+----------+-----------------------+--------+
| Rank | Position |        log2(Kd)       | Domain |
+------+----------+-----------------------+--------+
|  62  |   340    |  -0.15023060901962643 |  AUG   |
|  66  |   344    |  -0.14524329303177824 |  AUG   |
|  98  |   335    |  -0.09102837587497524 |  AUG   |
| 100  |   343    |  -0.08915717979775105 |  AUG   |
| 111  |   336    |  -0.07705013785903825 |  AUG   |
| 129  |   341    |  -0.05418124814410304 |  AUG   |
| 174  |   334    | -0.011877850572963401 |  AUG   |
| 205  |   342    |  0.013195012558793242 |  AUG   |
| 221  |   338    |  0.02703463487712811  |  AUG   |
| 259  |   337    |  0.046561859126292876 |  AUG   |
| 305  |   339    |   0.083376319749557   |  AUG   |
| 359  |   333    |  0.14470673908230552  |  AUG   |
+------+----------+-----------------------+--------+
