# Supplementary material for: Short- and long-range interactions in the HIV-1 5′ UTR regulate genome dimerization and packaging
Source: Nat Struct Mol Biol. 2022 Mar 28;29(4):306–19. doi: 10.1038/s41594-022-00746-2 (PMC9010304; doi:10.1038/s41594-022-00746-2)
Supplement: Supplementary file 11 — Tables of Kdimer values. [file 41594_2022_746_MOESM11_ESM.zip › Kdimer tables/Kd_Table_Region_PolyA_2G_DB_Uncapped.txt]

+--------------------------------------------------+
|                  2G_DB_Uncapped                  |
+------+----------+-----------------------+--------+
| Rank | Position |        log2(Kd)       | Domain |
+------+----------+-----------------------+--------+
|  26  |    84    |  -0.20147351239561026 | PolyA  |
|  33  |    85    |  -0.15679914377267415 | PolyA  |
|  39  |    80    |  -0.15111922438582218 | PolyA  |
|  43  |    83    |  -0.1399665738362335  | PolyA  |
|  83  |    91    |  -0.0600043965715001  | PolyA  |
| 103  |    82    |  -0.03813161675301879 | PolyA  |
| 104  |    98    | -0.036943620759318556 | PolyA  |
| 113  |    95    | -0.028345197127833052 | PolyA  |
| 133  |    73    | -0.002924854854358456 | PolyA  |
| 152  |   104    |  0.005763540608068102 | PolyA  |
| 173  |    99    |  0.01736640907118077  | PolyA  |
| 196  |    81    |  0.030777109045905974 | PolyA  |
| 205  |    90    |  0.03508799115464113  | PolyA  |
| 226  |    74    |  0.04423479016248793  | PolyA  |
| 278  |    72    |  0.08853522519048641  | PolyA  |
| 281  |    96    |  0.08975397263050683  | PolyA  |
| 284  |    94    |  0.09401907692384273  | PolyA  |
| 294  |    67    |  0.10026117882279025  | PolyA  |
| 301  |    77    |   0.1061975034196884  | PolyA  |
| 303  |    78    |  0.10658729390519622  | PolyA  |
| 305  |    79    |   0.1070525807932358  | PolyA  |
| 306  |   100    |   0.1121606534189637  | PolyA  |
| 322  |    66    |   0.1255809302303072  | PolyA  |
| 327  |    69    |   0.1282628255825048  | PolyA  |
| 332  |    97    |  0.13056825984532458  | PolyA  |
| 338  |    89    |  0.13313770018816107  | PolyA  |
| 342  |    75    |  0.13624493435261123  | PolyA  |
| 344  |    70    |  0.14237107005280755  | PolyA  |
| 346  |   102    |   0.1448755510278923  | PolyA  |
| 350  |    65    |  0.15036221529957602  | PolyA  |
| 358  |    87    |  0.16553617138518995  | PolyA  |
| 361  |    88    |  0.16764391914175567  | PolyA  |
| 366  |    59    |   0.1709015978647387  | PolyA  |
| 374  |    62    |   0.1891688979829628  | PolyA  |
| 379  |    58    |  0.20203419175767015  | PolyA  |
| 383  |    61    |  0.20874827665217863  | PolyA  |
| 392  |    64    |  0.23172318419008148  | PolyA  |
| 396  |    86    |   0.2370365904797092  | PolyA  |
| 398  |    93    |   0.2397138337834199  | PolyA  |
| 404  |   103    |  0.25864698693045246  | PolyA  |
| 406  |    76    |  0.26367261753012133  | PolyA  |
| 409  |    71    |  0.27855888159279024  | PolyA  |
| 410  |    63    |   0.2944735963438096  | PolyA  |
| 431  |    60    |   0.3751911534485894  | PolyA  |
| 432  |    68    |  0.38762918976760324  | PolyA  |
| 433  |    92    |   0.3954332217833408  | PolyA  |
| 445  |   101    |   0.5692884062890431  | PolyA  |
+------+----------+-----------------------+--------+
