# Supplementary material for: Short- and long-range interactions in the HIV-1 5′ UTR regulate genome dimerization and packaging
Source: Nat Struct Mol Biol. 2022 Mar 28;29(4):306–19. doi: 10.1038/s41594-022-00746-2 (PMC9010304; doi:10.1038/s41594-022-00746-2)
Supplement: Supplementary file 11 — Tables of Kdimer values. [file 41594_2022_746_MOESM11_ESM.zip › Kdimer tables/Kd_Table_Region_U5_1G_DB_Uncapped.txt]

+-------------------------------------------------+
|                  1G_DB_Uncapped                 |
+------+----------+----------------------+--------+
| Rank | Position |       log2(Kd)       | Domain |
+------+----------+----------------------+--------+
|  26  |   109    | -0.1638109271676197  |   U5   |
|  36  |   111    | -0.11892416862047724 |   U5   |
| 173  |   112    | 0.04435875068765153  |   U5   |
| 212  |   106    | 0.06837502407917696  |   U5   |
| 219  |   108    |  0.0706690633829332  |   U5   |
| 260  |   105    | 0.09418377103367483  |   U5   |
| 344  |   110    | 0.15787314165320612  |   U5   |
| 368  |   107    | 0.19088488975092927  |   U5   |
+------+----------+----------------------+--------+
