# Supplementary material for: Short- and long-range interactions in the HIV-1 5′ UTR regulate genome dimerization and packaging
Source: Nat Struct Mol Biol. 2022 Mar 28;29(4):306–19. doi: 10.1038/s41594-022-00746-2 (PMC9010304; doi:10.1038/s41594-022-00746-2)
Supplement: Supplementary file 11 — Tables of Kdimer values. [file 41594_2022_746_MOESM11_ESM.zip › Kdimer tables/Kd_Table_Ranking_1G_MB_Capped.txt]

+-----------------------------------------------------+
|                     1G_MB_Capped                    |
+------+----------+-------------------------+---------+
| Rank | Position |         log2(Kd)        |  Domain |
+------+----------+-------------------------+---------+
|  0   |   235    |   -1.4736530106502774   |         |
|  1   |   247    |   -1.1495998056268506   |   SL1   |
|  2   |   217    |    -1.062671904594859   | antiPAS |
|  3   |   218    |   -0.9543609870132972   | antiPAS |
|  4   |    27    |   -0.8634238240952659   |   TAR   |
|  5   |   354    |   -0.7606806423924515   |         |
|  6   |   177    |   -0.7071641309377004   |   PBS   |
|  7   |   295    |   -0.6595075479373029   |   SL2   |
|  8   |   206    |   -0.6455421256371973   |   PBS   |
|  9   |   294    |   -0.6448642614393173   |   SL2   |
|  10  |   300    |   -0.6349871359380995   |         |
|  11  |   299    |   -0.6200588211336362   |   SL2   |
|  12  |    25    |   -0.6136826687646316   |   TAR   |
|  13  |   344    |   -0.6130354966057536   |   AUG   |
|  14  |   213    |   -0.6112659618179327   |   PBS   |
|  15  |   241    |   -0.5999111121251784   |         |
|  16  |    28    |   -0.5877229351025057   |   TAR   |
|  17  |   226    |   -0.5698019043031829   |         |
|  18  |   121    |   -0.5695470574871082   |         |
|  19  |   273    |    -0.566751620034141   |   SL1   |
|  20  |   212    |    -0.56619675918539    |   PBS   |
|  21  |   287    |   -0.5518519249523596   |   SL2   |
|  22  |    35    |   -0.5486775481429528   |   TAR   |
|  23  |   193    |   -0.5380766437953298   |   PBS   |
|  24  |    41    |   -0.5358047622470996   |   TAR   |
|  25  |   255    |   -0.5348155985207472   |   SL1   |
|  26  |   174    |   -0.5340817383492331   |   PBS   |
|  27  |    23    |   -0.5254234816803354   |   TAR   |
|  28  |   181    |   -0.5216030959714788   |   PBS   |
|  29  |    48    |   -0.4956999906147083   |   TAR   |
|  30  |   298    |   -0.49304927495623885  |   SL2   |
|  31  |   348    |   -0.46128625989395344  |         |
|  32  |    90    |   -0.4443033599978253   |  PolyA  |
|  33  |    33    |   -0.4430136374079923   |   TAR   |
|  34  |   280    |   -0.4329206050793096   |         |
|  35  |    42    |   -0.4307772969334156   |   TAR   |
|  36  |   216    |   -0.4273389181663567   |   PBS   |
|  37  |   186    |   -0.41929058136013664  |   PBS   |
|  38  |   272    |   -0.4190473415329841   |   SL1   |
|  39  |   240    |   -0.41030109255794667  |         |
|  40  |   385    |    -0.406594771503411   |         |
|  41  |   271    |   -0.4021542120723971   |   SL1   |
|  42  |   160    |   -0.3964539605891358   |   PBS   |
|  43  |   225    |   -0.3906076962953405   |         |
|  44  |   360    |   -0.3875742373204309   |         |
|  45  |   207    |   -0.3864682219542142   |   PBS   |
|  46  |   239    |   -0.36177680885430186  |         |
|  47  |   123    |   -0.3604292673870196   |         |
|  48  |   116    |    -0.352958289369222   |         |
|  49  |   179    |   -0.33094497981151316  |   PBS   |
|  50  |   208    |   -0.3271297616450112   |   PBS   |
|  51  |    24    |    -0.319508356137705   |   TAR   |
|  52  |   211    |   -0.30958364139322014  |   PBS   |
|  53  |   292    |   -0.30775179433159444  |   SL2   |
|  54  |   333    |   -0.3002353835787974   |   AUG   |
|  55  |   117    |   -0.29582653840254564  |         |
|  56  |   291    |   -0.2914429613273854   |   SL2   |
|  57  |   173    |   -0.2903179887905702   |   PBS   |
|  58  |   283    |   -0.28334535235951613  |   SL2   |
|  59  |    46    |   -0.27765943704529156  |   TAR   |
|  60  |   364    |   -0.2763440401330292   |         |
|  61  |   158    |   -0.27624877513455753  |   PBS   |
|  62  |   185    |   -0.27523602620332605  |   PBS   |
|  63  |   404    |    -0.271690057290141   |         |
|  64  |   162    |   -0.25871776261933854  |   PBS   |
|  65  |    36    |   -0.2585890490271765   |   TAR   |
|  66  |    30    |   -0.2491509064752636   |   TAR   |
|  67  |   175    |   -0.24481035005595705  |   PBS   |
|  68  |   156    |   -0.24282667013665762  |   PBS   |
|  69  |   302    |   -0.24099895833499468  |         |
|  70  |   340    |   -0.24017693959181932  |   AUG   |
|  71  |    69    |   -0.2260346535117801   |  PolyA  |
|  72  |    37    |   -0.2249709716735574   |   TAR   |
|  73  |   119    |   -0.2214893047595311   |         |
|  74  |    43    |   -0.2212362620941288   |   TAR   |
|  75  |   381    |   -0.21565856163209673  |         |
|  76  |    38    |   -0.21402136992512372  |   TAR   |
|  77  |    31    |   -0.21350732385316767  |   TAR   |
|  78  |   293    |   -0.21054812165159587  |   SL2   |
|  79  |   361    |   -0.20919642491893117  |         |
|  80  |   314    |   -0.20551664143157383  |   SL3   |
|  81  |   349    |   -0.20422194425649665  |         |
|  82  |    85    |   -0.20414684686680193  |  PolyA  |
|  83  |    47    |   -0.20293227269758188  |   TAR   |
|  84  |   402    |   -0.20219530481761527  |         |
|  85  |   202    |   -0.20188303226742735  |   PBS   |
|  86  |   376    |   -0.19247226744155232  |         |
|  87  |    83    |   -0.19165415839423125  |  PolyA  |
|  88  |    29    |   -0.19144366883412103  |   TAR   |
|  89  |   187    |   -0.1899187476466094   |   PBS   |
|  90  |   320    |   -0.1872432477400481   |   SL3   |
|  91  |   371    |   -0.18600393106866692  |         |
|  92  |    93    |   -0.18058868625056562  |  PolyA  |
|  93  |   403    |   -0.17763703091673477  |         |
|  94  |   224    |   -0.17739033588646727  |         |
|  95  |   393    |   -0.17285665436323389  |         |
|  96  |   471    |   -0.1724365157229169   |         |
|  97  |   134    |   -0.16854723140976147  |   PBS   |
|  98  |    22    |   -0.16847734557792227  |   TAR   |
|  99  |   405    |   -0.16417926391343507  |         |
| 100  |    72    |   -0.16414441772223531  |  PolyA  |
| 101  |   180    |   -0.1640431375798649   |   PBS   |
| 102  |   359    |   -0.1615874863952484   |         |
| 103  |   151    |   -0.15824414613727808  |   PBS   |
| 104  |   501    |   -0.1572300863035436   |         |
| 105  |    44    |   -0.15154770657981353  |   TAR   |
| 106  |   392    |   -0.15110573117643636  |         |
| 107  |    57    |   -0.14989463723689017  |   TAR   |
| 108  |   337    |   -0.14649494144583086  |   AUG   |
| 109  |    84    |   -0.1464752567665326   |  PolyA  |
| 110  |   372    |   -0.1436354759287202   |         |
| 111  |    54    |   -0.14125965378600913  |   TAR   |
| 112  |   464    |   -0.14064504158889074  |         |
| 113  |   469    |   -0.14052285464793668  |         |
| 114  |   413    |   -0.13991156819313008  |         |
| 115  |    50    |   -0.13414414437074473  |   TAR   |
| 116  |   191    |   -0.13150585151101296  |   PBS   |
| 117  |   215    |   -0.12985531421605362  |   PBS   |
| 118  |   307    |   -0.12974233735215437  |         |
| 119  |   384    |   -0.1268690668727993   |         |
| 120  |    91    |   -0.12547175325893453  |  PolyA  |
| 121  |   380    |   -0.12461994549842723  |         |
| 122  |   353    |   -0.1224996095972952   |         |
| 123  |   440    |   -0.12011808968173758  |         |
| 124  |   297    |   -0.11941944548369085  |   SL2   |
| 125  |   422    |   -0.11770793086277252  |         |
| 126  |   318    |   -0.11716870309154703  |   SL3   |
| 127  |   149    |   -0.11699853167139589  |   PBS   |
| 128  |   118    |   -0.11616648014957802  |         |
| 129  |   343    |   -0.11026874335041752  |   AUG   |
| 130  |   308    |   -0.10872893700786919  |         |
| 131  |   104    |   -0.10869844441473873  |  PolyA  |
| 132  |   198    |   -0.10773578829884821  |   PBS   |
| 133  |   331    |   -0.10662279810091647  |         |
| 134  |   441    |   -0.09983559307879898  |         |
| 135  |   433    |   -0.0964193848312632   |         |
| 136  |   102    |   -0.09518262495881968  |  PolyA  |
| 137  |    75    |   -0.09467148693712298  |  PolyA  |
| 138  |   454    |   -0.09212084672513611  |         |
| 139  |   342    |   -0.09104683669334453  |   AUG   |
| 140  |   352    |   -0.08894974125994388  |         |
| 141  |   375    |   -0.08799533509147274  |         |
| 142  |   459    |   -0.08784773488526246  |         |
| 143  |   409    |   -0.08781850265152069  |         |
| 144  |   365    |   -0.08575026986194073  |         |
| 145  |   500    |   -0.08544472983631016  |         |
| 146  |   159    |   -0.08490983361516799  |   PBS   |
| 147  |   514    |   -0.08459839848224258  |         |
| 148  |   431    |   -0.08386357414597652  |         |
| 149  |    66    |   -0.0825385425459228   |  PolyA  |
| 150  |   491    |   -0.08239505636275639  |         |
| 151  |    32    |   -0.07617679178482424  |   TAR   |
| 152  |    88    |   -0.07589700255114491  |  PolyA  |
| 153  |   362    |   -0.07578580087368403  |         |
| 154  |   387    |   -0.07554774459389971  |         |
| 155  |   484    |   -0.0731106226453932   |         |
| 156  |   476    |   -0.07188988170669626  |         |
| 157  |   508    |   -0.07172639031104712  |         |
| 158  |   442    |   -0.07156975353463237  |         |
| 159  |   328    |   -0.07023523745593573  |         |
| 160  |   509    |   -0.06980077855730475  |         |
| 161  |   482    |   -0.06922892764535876  |         |
| 162  |   423    |   -0.0687552344629662   |         |
| 163  |   456    |   -0.06562530224525452  |         |
| 164  |   410    |   -0.06473083585829803  |         |
| 165  |   358    |   -0.06460949326080859  |         |
| 166  |   407    |   -0.06427038084027574  |         |
| 167  |   204    |   -0.06309219552816643  |   PBS   |
| 168  |   356    |   -0.06223729289137265  |         |
| 169  |   152    |   -0.06218261973741157  |   PBS   |
| 170  |   395    |   -0.06135744711438575  |         |
| 171  |   465    |   -0.06128425977531629  |         |
| 172  |   305    |   -0.06060103529167066  |         |
| 173  |    51    |  -0.060483748108968935  |   TAR   |
| 174  |   420    |   -0.06007781681091829  |         |
| 175  |   503    |  -0.059975680530025416  |         |
| 176  |    21    |   -0.05650220520611573  |   TAR   |
| 177  |   455    |   -0.05508577670833331  |         |
| 178  |   426    |  -0.054395961163816405  |         |
| 179  |   231    |   -0.05416492270277464  |    CU   |
| 180  |   220    |  -0.051062502122788615  | antiPAS |
| 181  |   288    |  -0.050749217028181054  |   SL2   |
| 182  |   310    |   -0.04994103533516935  |         |
| 183  |   486    |   -0.04817494045082663  |         |
| 184  |   306    |  -0.048014449247101895  |         |
| 185  |   507    |   -0.0479779038045311   |         |
| 186  |   447    |   -0.04594889727001981  |         |
| 187  |   379    |   -0.04506003154518902  |         |
| 188  |   210    |  -0.043694796956914375  |   PBS   |
| 189  |   171    |   -0.04301695907107684  |   PBS   |
| 190  |   389    |   -0.04279873122078104  |         |
| 191  |   473    |   -0.03821390852121313  |         |
| 192  |   406    |   -0.03576836727802679  |         |
| 193  |   326    |  -0.035441806083579136  |         |
| 194  |    45    |   -0.03520873268999877  |   TAR   |
| 195  |   154    |   -0.0348551485914936   |   PBS   |
| 196  |   390    |   -0.03411608449511301  |         |
| 197  |    56    |  -0.032306116130230614  |   TAR   |
| 198  |   147    |   -0.03151856181349612  |   PBS   |
| 199  |   512    |  -0.031171986343365498  |         |
| 200  |   394    |  -0.030787602309724073  |         |
| 201  |   155    |  -0.029798682255865367  |   PBS   |
| 202  |   487    |   -0.0292894505863858   |         |
| 203  |   435    |   -0.02742883088483406  |         |
| 204  |   439    |   -0.02653100308332102  |         |
| 205  |   205    |  -0.025070573026602056  |   PBS   |
| 206  |   510    |  -0.024851253330901938  |         |
| 207  |   515    |  -0.024652276085865628  |         |
| 208  |   452    |   -0.02377118992366051  |         |
| 209  |   286    |  -0.023723104780339767  |   SL2   |
| 210  |   165    |  -0.023504635102439518  |   PBS   |
| 211  |   495    |  -0.023399513936045356  |         |
| 212  |    34    |  -0.020804421986138744  |   TAR   |
| 213  |   498    |  -0.019593752841446332  |         |
| 214  |   438    |  -0.019038497833580227  |         |
| 215  |    40    |  -0.018811818332348716  |   TAR   |
| 216  |    39    |  -0.018470218467798356  |   TAR   |
| 217  |   483    |  -0.018132782503406324  |         |
| 218  |    80    |  -0.017248737255519838  |  PolyA  |
| 219  |   415    |   -0.0168490586827709   |         |
| 220  |   494    |  -0.016105273465955135  |         |
| 221  |   477    |  -0.015577068266685309  |         |
| 222  |   396    |  -0.015294107916532157  |         |
| 223  |   446    |  -0.014878424519978034  |         |
| 224  |   146    |  -0.014451414722733417  |   PBS   |
| 225  |   391    |  -0.012775132846364145  |         |
| 226  |   157    |  -0.011532830419941728  |   PBS   |
| 227  |   462    |   -0.0104118032617517   |         |
| 228  |   493    |  -0.008744688617777156  |         |
| 229  |   478    |  -0.008593447807545448  |         |
| 230  |   414    |  -0.008327426136209517  |         |
| 231  |   430    |  -0.007693659788324441  |         |
| 232  |   370    |  -0.005387509782422361  |         |
| 233  |   504    |  -0.005379499463104518  |         |
| 234  |   161    |  -0.0051234747622005946 |   PBS   |
| 235  |   425    |  -0.005031317903270409  |         |
| 236  |   466    |   -0.0043493933025878   |         |
| 237  |   506    |   -0.00212221147059096  |         |
| 238  |   135    |  -0.002090161194126806  |   PBS   |
| 239  |   475    |  -0.0018201549578214207 |         |
| 240  |   199    |  -0.0013831890748196552 |   PBS   |
| 241  |   474    | -0.00029136682400327326 |         |
| 242  |   437    |  0.0003534523305739408  |         |
| 243  |   169    |  0.0020888475896774857  |   PBS   |
| 244  |   170    |  0.0025046781350296426  |   PBS   |
| 245  |    53    |   0.003489389769591994  |   TAR   |
| 246  |   472    |  0.0038331925894782787  |         |
| 247  |    67    |   0.004987844150383572  |  PolyA  |
| 248  |   470    |   0.005523131510476262  |         |
| 249  |   450    |  0.0062854703340556655  |         |
| 250  |   429    |  0.0063707317436458724  |         |
| 251  |   502    |   0.006922453066881836  |         |
| 252  |   142    |   0.007517269773210439  |   PBS   |
| 253  |   416    |   0.008380710218713946  |         |
| 254  |   448    |   0.009152930003104218  |         |
| 255  |   418    |   0.009284322994853846  |         |
| 256  |   408    |   0.011322891527184997  |         |
| 257  |   451    |   0.01239430030885362   |         |
| 258  |   399    |   0.01340854445629505   |         |
| 259  |   401    |   0.013752499065259476  |         |
| 260  |    49    |   0.013851548775345793  |   TAR   |
| 261  |   458    |   0.014347069591900245  |         |
| 262  |   214    |   0.01514505301028255   |   PBS   |
| 263  |   467    |   0.01583223568231218   |         |
| 264  |   400    |   0.01597428649191375   |         |
| 265  |   303    |   0.016354187822058403  |         |
| 266  |   164    |   0.01754247063037758   |   PBS   |
| 267  |   490    |   0.018028684139672766  |         |
| 268  |   373    |   0.018600145788475454  |         |
| 269  |   136    |   0.018655333748509074  |   PBS   |
| 270  |   419    |   0.021016602698532418  |         |
| 271  |   457    |   0.022519429912956763  |         |
| 272  |    82    |   0.022770575724733264  |  PolyA  |
| 273  |   485    |   0.024773943831075788  |         |
| 274  |   436    |   0.025318583323002214  |         |
| 275  |   329    |   0.025479562364421032  |         |
| 276  |   290    |   0.02612549359840984   |   SL2   |
| 277  |   201    |   0.02665548662228374   |   PBS   |
| 278  |   377    |   0.02880533598683592   |         |
| 279  |   479    |   0.028948486564280985  |         |
| 280  |   386    |   0.030118957090455322  |         |
| 281  |   398    |   0.030604298651833783  |         |
| 282  |   468    |   0.03200909119415097   |         |
| 283  |   338    |   0.032469182853218634  |   AUG   |
| 284  |   432    |   0.03329874626790356   |         |
| 285  |   166    |   0.033992073228908674  |   PBS   |
| 286  |   304    |   0.03635935385367054   |         |
| 287  |   481    |   0.036483930283319595  |         |
| 288  |   453    |   0.03684253696074953   |         |
| 289  |   279    |   0.03903079362813779   |         |
| 290  |   489    |   0.039450211903383686  |         |
| 291  |   374    |    0.0405865524841031   |         |
| 292  |   463    |    0.0430366193848016   |         |
| 293  |   108    |    0.0436849302394809   |    U5   |
| 294  |    76    |   0.044142499096442515  |  PolyA  |
| 295  |   397    |   0.044555276006013625  |         |
| 296  |    78    |   0.045610840650020947  |  PolyA  |
| 297  |    95    |   0.04625852623125033   |  PolyA  |
| 298  |   449    |   0.046360511864434524  |         |
| 299  |   499    |   0.04653782566528967   |         |
| 300  |   480    |   0.04721577390062115   |         |
| 301  |   341    |   0.04730056458056073   |   AUG   |
| 302  |   309    |   0.04742966744011885   |         |
| 303  |   176    |   0.049668388817797754  |   PBS   |
| 304  |   200    |   0.050135106382045456  |   PBS   |
| 305  |   234    |   0.054141456125185936  |         |
| 306  |   411    |   0.055479366551009775  |         |
| 307  |   132    |   0.055896789842854816  |   PBS   |
| 308  |   496    |   0.05720952634309342   |         |
| 309  |   153    |   0.05725988418384975   |   PBS   |
| 310  |   412    |   0.05847618841707068   |         |
| 311  |   417    |   0.06001805756793662   |         |
| 312  |   427    |   0.06122701474351068   |         |
| 313  |   460    |   0.06263737354437475   |         |
| 314  |   443    |   0.06298313883993259   |         |
| 315  |   350    |   0.06772908209480745   |         |
| 316  |   444    |    0.0728409601197844   |         |
| 317  |   497    |   0.07291531396341226   |         |
| 318  |   363    |   0.07297817675533451   |         |
| 319  |    74    |    0.0751131166073745   |  PolyA  |
| 320  |   346    |    0.0778314540383132   |         |
| 321  |    52    |   0.08014682954124937   |   TAR   |
| 322  |   424    |   0.08275326395502666   |         |
| 323  |   445    |   0.08352186806628639   |         |
| 324  |   421    |   0.08368957409364923   |         |
| 325  |   461    |   0.08429676698172892   |         |
| 326  |   492    |   0.08793306961451594   |         |
| 327  |   513    |    0.0890595387773238   |         |
| 328  |   143    |   0.09100329023475076   |   PBS   |
| 329  |   511    |   0.09450112297209433   |         |
| 330  |   488    |   0.09599636599682833   |         |
| 331  |   141    |    0.0971584603772967   |   PBS   |
| 332  |   351    |    0.0973048541888692   |         |
| 333  |    70    |   0.09779699272015263   |  PolyA  |
| 334  |   100    |   0.10224679413154147   |  PolyA  |
| 335  |   133    |   0.10952129643387135   |   PBS   |
| 336  |   124    |   0.11145604273406803   |         |
| 337  |   505    |   0.11223529791836574   |         |
| 338  |    77    |   0.11405000370087715   |  PolyA  |
| 339  |   114    |   0.11442283051543196   |         |
| 340  |   357    |   0.11525665022030061   |         |
| 341  |   163    |   0.11872575324913354   |   PBS   |
| 342  |   319    |   0.11880129782321407   |   SL3   |
| 343  |   183    |    0.1199353149613034   |   PBS   |
| 344  |   369    |   0.12089513488000461   |         |
| 345  |    26    |   0.12119209540903157   |   TAR   |
| 346  |   434    |   0.12586179380410525   |         |
| 347  |   368    |   0.12750481340263947   |         |
| 348  |   148    |   0.12770573421112136   |   PBS   |
| 349  |    73    |   0.13097086420419254   |  PolyA  |
| 350  |   105    |   0.13263556919760064   |    U5   |
| 351  |   378    |   0.13535534582761363   |         |
| 352  |   112    |    0.1385342148786175   |    U5   |
| 353  |   312    |   0.13970317895622084   |   SL3   |
| 354  |   383    |   0.14111486334595513   |         |
| 355  |   189    |   0.14414681947388772   |   PBS   |
| 356  |    96    |   0.14573215593804045   |  PolyA  |
| 357  |   145    |   0.14982098555045723   |   PBS   |
| 358  |   428    |   0.15082232714090316   |         |
| 359  |   107    |    0.153376348370968    |    U5   |
| 360  |   382    |   0.15457891504913057   |         |
| 361  |   289    |    0.1556432017041542   |   SL2   |
| 362  |    98    |    0.1557512335417621   |  PolyA  |
| 363  |   190    |    0.1566390343676282   |   PBS   |
| 364  |    99    |   0.15815012464809738   |  PolyA  |
| 365  |   366    |   0.15883903905672972   |         |
| 366  |    64    |    0.1591252879291834   |  PolyA  |
| 367  |    65    |    0.1621691078033919   |  PolyA  |
| 368  |   388    |   0.16509722777833105   |         |
| 369  |    55    |    0.1657154412600377   |   TAR   |
| 370  |   228    |    0.1726119051512936   |    CU   |
| 371  |   178    |   0.17837971414567771   |   PBS   |
| 372  |   355    |   0.18490553943889979   |         |
| 373  |   144    |   0.18570420032650894   |   PBS   |
| 374  |    61    |   0.18759260159680266   |  PolyA  |
| 375  |   367    |    0.1886320955877274   |         |
| 376  |   317    |   0.19008833941777642   |   SL3   |
| 377  |    62    |   0.19515267831513314   |  PolyA  |
| 378  |    81    |    0.2028737467565258   |  PolyA  |
| 379  |   296    |   0.20741633946880628   |   SL2   |
| 380  |   103    |   0.20862368444838802   |  PolyA  |
| 381  |    63    |   0.21333770065108873   |  PolyA  |
| 382  |    79    |   0.21426270361814156   |  PolyA  |
| 383  |   131    |    0.2165645989216599   |   PAS   |
| 384  |    71    |   0.21989421685211058   |  PolyA  |
| 385  |    68    |   0.22080946664179643   |  PolyA  |
| 386  |    97    |   0.22644800439943868   |  PolyA  |
| 387  |    86    |   0.22822091944047793   |  PolyA  |
| 388  |   334    |   0.23044628683059257   |   AUG   |
| 389  |   182    |    0.2332045030685785   |   PBS   |
| 390  |    60    |   0.23626593841167962   |  PolyA  |
| 391  |   229    |    0.240862262520658    |    CU   |
| 392  |   221    |   0.26228533786332336   | antiPAS |
| 393  |   184    |    0.2659892470800371   |   PBS   |
| 394  |   168    |    0.2840723604810613   |   PBS   |
| 395  |   126    |   0.29787205716828447   |   PAS   |
| 396  |   188    |    0.2985344800984639   |   PBS   |
| 397  |   113    |    0.3043501238596215   |         |
| 398  |   130    |    0.3048202810117246   |   PAS   |
| 399  |    89    |    0.3120357244396331   |  PolyA  |
| 400  |    59    |    0.3123937105239228   |  PolyA  |
| 401  |   197    |   0.31761401013760965   |   PBS   |
| 402  |   316    |   0.31823325140453745   |   SL3   |
| 403  |   140    |   0.31831476616672955   |   PBS   |
| 404  |   120    |   0.32260052950641394   |         |
| 405  |    58    |   0.32987301561948573   |  PolyA  |
| 406  |    94    |    0.3300774779426666   |  PolyA  |
| 407  |   196    |   0.33526641459475626   |   PBS   |
| 408  |    87    |    0.3355603850887089   |  PolyA  |
| 409  |   345    |   0.33705884883542986   |         |
| 410  |   332    |   0.33855023398418965   |         |
| 411  |   315    |    0.3443370506834108   |   SL3   |
| 412  |   122    |   0.36221775628716335   |         |
| 413  |   115    |    0.3630867904219675   |         |
| 414  |   167    |    0.3644845277497647   |   PBS   |
| 415  |   125    |   0.36896648720348285   |   PAS   |
| 416  |   128    |   0.36907773643129876   |   PAS   |
| 417  |   330    |    0.3729159086504416   |         |
| 418  |   195    |   0.37886237967885117   |   PBS   |
| 419  |   194    |   0.38248699672668296   |   PBS   |
| 420  |   192    |    0.3920436788137246   |   PBS   |
| 421  |    92    |    0.3947073837487834   |  PolyA  |
| 422  |   127    |    0.3993001937969729   |   PAS   |
| 423  |   281    |    0.4021343029095892   |         |
| 424  |   327    |    0.406981713518117    |         |
| 425  |   335    |    0.4264773098908896   |   AUG   |
| 426  |   278    |    0.4284809079852622   |         |
| 427  |   101    |   0.43476940029758865   |  PolyA  |
| 428  |   150    |    0.4374786266971307   |   PBS   |
| 429  |   222    |   0.44725656275686904   | antiPAS |
| 430  |   223    |   0.45608792775895934   | antiPAS |
| 431  |   301    |    0.4561974857778843   |         |
| 432  |   219    |    0.4585619386911841   | antiPAS |
| 433  |   172    |    0.4782061702857626   |   PBS   |
| 434  |   139    |    0.4803318056012057   |   PBS   |
| 435  |   322    |    0.4814404324024678   |   SL3   |
| 436  |   137    |    0.4871901610267828   |   PBS   |
| 437  |   106    |   0.49465250835472957   |    U5   |
| 438  |   336    |    0.5348403493877871   |   AUG   |
| 439  |   325    |    0.5461442792302342   |   SL3   |
| 440  |   347    |    0.553216957131318    |         |
| 441  |   129    |    0.5595195293253641   |   PAS   |
| 442  |   339    |    0.5625033165930405   |   AUG   |
| 443  |   248    |    0.5683049468550938   |   SL1   |
| 444  |   138    |    0.5771417431029463   |   PBS   |
| 445  |   284    |    0.5814822914402399   |   SL2   |
| 446  |   109    |    0.5871037261754545   |    U5   |
| 447  |   230    |    0.619695758160168    |    CU   |
| 448  |   203    |    0.6669647170981675   |   PBS   |
| 449  |   324    |    0.6675575242030232   |   SL3   |
| 450  |   321    |    0.6678579210338934   |   SL3   |
| 451  |   257    |    0.6756048708984389   |   SL1   |
| 452  |   270    |    0.6793359040931541   |   SL1   |
| 453  |   232    |    0.7119031857538857   |    CU   |
| 454  |   110    |    0.7145863979359236   |    U5   |
| 455  |   237    |    0.7524414478975359   |         |
| 456  |   209    |    0.7561141775260801   |   PBS   |
| 457  |   323    |    0.7771369340947641   |   SL3   |
| 458  |   233    |    0.8162124946147639   |    CU   |
| 459  |   282    |    0.8464201958998931   |         |
| 460  |   274    |    0.8850919722336695   |   SL1   |
| 461  |   111    |    0.8995001709631888   |    U5   |
| 462  |   311    |    0.934874764801413    |         |
| 463  |   227    |    1.104113756948393    |    CU   |
| 464  |   263    |    1.1375062838852161   |   SL1   |
| 465  |   243    |    1.1518114407527564   |   SL1   |
| 466  |   313    |    1.228735159497336    |   SL3   |
| 467  |   285    |    1.3023892962758057   |   SL2   |
| 468  |   242    |    1.3244320041033923   |         |
| 469  |   245    |    1.4657481867423527   |   SL1   |
| 470  |   244    |    1.481301702921104    |   SL1   |
| 471  |   269    |    1.5863680287295636   |   SL1   |
| 472  |   249    |    1.6119438432211342   |   SL1   |
| 473  |   246    |    1.6944389431683888   |   SL1   |
| 474  |   236    |    1.730116872573622    |         |
| 475  |   256    |    1.7430346794096354   |   SL1   |
| 476  |   254    |    1.8603394360263046   |   SL1   |
| 477  |   275    |    1.9031015775768527   |   SL1   |
| 478  |   253    |    1.9606662207111363   |   SL1   |
| 479  |   238    |    2.1438946978385176   |         |
| 480  |   277    |    2.297113928405656    |   SL1   |
| 481  |   250    |    2.5334700702304898   |   SL1   |
| 482  |   268    |    2.557399468865026    |   SL1   |
| 483  |   265    |    2.7545430101155475   |   SL1   |
| 484  |   276    |    2.8061982334272884   |   SL1   |
| 485  |   262    |    2.817716021777259    |   SL1   |
| 486  |   264    |    2.8181268093452987   |   SL1   |
| 487  |   266    |    2.820473052148505    |   SL1   |
| 488  |   261    |    3.006536259345032    |   SL1   |
| 489  |   259    |    3.053435896860034    |   SL1   |
| 490  |   252    |    3.0884497905521804   |   SL1   |
| 491  |   260    |    3.1085307060177447   |   SL1   |
| 492  |   267    |    3.2050717415433123   |   SL1   |
| 493  |   258    |    3.662808747668411    |   SL1   |
| 494  |   251    |    3.862135037944418    |   SL1   |
+------+----------+-------------------------+---------+
