# Supplementary material for: Short- and long-range interactions in the HIV-1 5′ UTR regulate genome dimerization and packaging
Source: Nat Struct Mol Biol. 2022 Mar 28;29(4):306–19. doi: 10.1038/s41594-022-00746-2 (PMC9010304; doi:10.1038/s41594-022-00746-2)
Supplement: Supplementary file 11 — Tables of Kdimer values. [file 41594_2022_746_MOESM11_ESM.zip › Kdimer tables/Kd_Table_Region_TAR_2G_MB_Capped.txt]

+---------------------------------------------------+
|                    2G_MB_Capped                   |
+------+----------+------------------------+--------+
| Rank | Position |        log2(Kd)        | Domain |
+------+----------+------------------------+--------+
|  0   |    25    |  -1.3240595929607692   |  TAR   |
|  4   |    27    |  -0.9313944545517855   |  TAR   |
|  12  |    48    |   -0.638785668079776   |  TAR   |
|  19  |    28    |  -0.5685206702277664   |  TAR   |
|  22  |    35    |  -0.5498101902048905   |  TAR   |
|  35  |    46    |  -0.4150603032739631   |  TAR   |
|  45  |    31    |  -0.34077067590877896  |  TAR   |
|  50  |    36    |  -0.32253186654545274  |  TAR   |
|  56  |    30    |  -0.3050815540752097   |  TAR   |
|  59  |    54    |  -0.29842682246204016  |  TAR   |
|  72  |    45    |  -0.2508576147439062   |  TAR   |
|  77  |    53    |  -0.2281428746686271   |  TAR   |
|  95  |    42    |  -0.17985069418423133  |  TAR   |
|  99  |    33    |  -0.17602204696094229  |  TAR   |
| 106  |    29    |  -0.15994085048357806  |  TAR   |
| 117  |    37    |  -0.13229194127724625  |  TAR   |
| 127  |    26    |  -0.11225224564088464  |  TAR   |
| 141  |    32    |  -0.09644498072550442  |  TAR   |
| 145  |    24    |  -0.09449616190037229  |  TAR   |
| 147  |    51    |  -0.09284076419367115  |  TAR   |
| 156  |    34    |  -0.07862059111059318  |  TAR   |
| 159  |    41    |  -0.07640119784495152  |  TAR   |
| 161  |    21    |  -0.0760393335066158   |  TAR   |
| 162  |    44    |  -0.0738316041417685   |  TAR   |
| 203  |    49    |  -0.03221434931765673  |  TAR   |
| 222  |    22    | -0.019338827895655417  |  TAR   |
| 224  |    43    | -0.015942485929954855  |  TAR   |
| 233  |    56    | -0.005448199245032853  |  TAR   |
| 236  |    38    | -0.0029184396280443276 |  TAR   |
| 250  |    23    |  0.006021468217110642  |  TAR   |
| 256  |    52    |  0.016132978860372838  |  TAR   |
| 271  |    47    |  0.03271934596158789   |  TAR   |
| 274  |    39    |  0.03637489528285391   |  TAR   |
| 277  |    40    |  0.04178894669733873   |  TAR   |
| 283  |    50    |  0.04601722732243471   |  TAR   |
| 309  |    57    |  0.07493509478294343   |  TAR   |
| 367  |    55    |  0.17827107117048963   |  TAR   |
+------+----------+------------------------+--------+
