# Supplementary material for: Short- and long-range interactions in the HIV-1 5′ UTR regulate genome dimerization and packaging
Source: Nat Struct Mol Biol. 2022 Mar 28;29(4):306–19. doi: 10.1038/s41594-022-00746-2 (PMC9010304; doi:10.1038/s41594-022-00746-2)
Supplement: Supplementary file 11 — Tables of Kdimer values. [file 41594_2022_746_MOESM11_ESM.zip › Kdimer tables/Kd_Table_Region_AUG_2G_MB_Uncapped.txt]

+--------------------------------------------------+
|                  2G_MB_Uncapped                  |
+------+----------+-----------------------+--------+
| Rank | Position |        log2(Kd)       | Domain |
+------+----------+-----------------------+--------+
|  83  |   333    |  -0.1966986956186819  |  AUG   |
|  86  |   344    |  -0.17673581067965896 |  AUG   |
| 201  |   337    | -0.009131362498586358 |  AUG   |
| 341  |   342    |  0.16038515108083948  |  AUG   |
| 380  |   343    |  0.28766891792137483  |  AUG   |
| 384  |   340    |  0.29392358373088995  |  AUG   |
| 394  |   338    |   0.3399194016151015  |  AUG   |
| 395  |   341    |  0.34618324260685857  |  AUG   |
| 412  |   335    |  0.43121987244175836  |  AUG   |
| 421  |   334    |  0.48520623666196905  |  AUG   |
| 424  |   336    |   0.5138073422356706  |  AUG   |
| 433  |   339    |   0.5847762545633167  |  AUG   |
+------+----------+-----------------------+--------+
