# Supplementary material for: Short- and long-range interactions in the HIV-1 5′ UTR regulate genome dimerization and packaging
Source: Nat Struct Mol Biol. 2022 Mar 28;29(4):306–19. doi: 10.1038/s41594-022-00746-2 (PMC9010304; doi:10.1038/s41594-022-00746-2)
Supplement: Supplementary file 11 — Tables of Kdimer values. [file 41594_2022_746_MOESM11_ESM.zip › Kdimer tables/Kd_Table_Region_SL1_2G_DB_Capped.txt]

+------------------------------------------------+
|                  2G_DB_Capped                  |
+------+----------+---------------------+--------+
| Rank | Position |       log2(Kd)      | Domain |
+------+----------+---------------------+--------+
|  2   |   247    | -0.6526850030412075 |  SL1   |
|  11  |   273    | -0.4313258091767517 |  SL1   |
|  23  |   272    |  -0.32960368930701  |  SL1   |
| 124  |   255    | -0.0634203594727461 |  SL1   |
| 328  |   274    | 0.10082001745020834 |  SL1   |
| 335  |   263    | 0.10686629943554035 |  SL1   |
| 365  |   271    | 0.15118094533444837 |  SL1   |
| 450  |   248    |  0.5526354330180012 |  SL1   |
| 452  |   244    |  0.5725095659247883 |  SL1   |
| 459  |   243    |  0.7355426699192009 |  SL1   |
| 463  |   256    |  1.0359156262495217 |  SL1   |
| 464  |   270    |  1.0538786770583075 |  SL1   |
| 465  |   246    |  1.075820744364191  |  SL1   |
| 470  |   249    |   1.1823628386014   |  SL1   |
| 471  |   245    |  1.2382340847404545 |  SL1   |
| 473  |   269    |  1.5685506575152808 |  SL1   |
| 474  |   253    |  1.9313111129678306 |  SL1   |
| 475  |   264    |  1.9833259253184221 |  SL1   |
| 476  |   254    |  2.428270710475647  |  SL1   |
| 477  |   277    |  2.499100698675767  |  SL1   |
| 478  |   250    |  2.618369319901765  |  SL1   |
| 480  |   265    |  2.636649835790716  |  SL1   |
| 481  |   275    |  2.739403386157142  |  SL1   |
| 483  |   268    |  2.9475077163383356 |  SL1   |
| 484  |   262    |  3.097381068589879  |  SL1   |
| 485  |   276    |  3.2449479395696916 |  SL1   |
| 486  |   252    |  3.2988387948081845 |  SL1   |
| 487  |   257    |  3.4650949887575666 |  SL1   |
| 488  |   251    |  3.8224980572507223 |  SL1   |
| 489  |   267    |  4.012004630838373  |  SL1   |
| 490  |   260    |  4.439099451260554  |  SL1   |
| 491  |   261    |  4.523916731045612  |  SL1   |
| 492  |   266    |   4.61280803180881  |  SL1   |
| 493  |   259    |  4.705267631265719  |  SL1   |
| 494  |   258    |  4.799596452073372  |  SL1   |
+------+----------+---------------------+--------+
