# Supplementary material for: Short- and long-range interactions in the HIV-1 5′ UTR regulate genome dimerization and packaging
Source: Nat Struct Mol Biol. 2022 Mar 28;29(4):306–19. doi: 10.1038/s41594-022-00746-2 (PMC9010304; doi:10.1038/s41594-022-00746-2)
Supplement: Supplementary file 11 — Tables of Kdimer values. [file 41594_2022_746_MOESM11_ESM.zip › Kdimer tables/Kd_Table_Region_AUG_2G_MB_Capped.txt]

+-------------------------------------------------+
|                   2G_MB_Capped                  |
+------+----------+----------------------+--------+
| Rank | Position |       log2(Kd)       | Domain |
+------+----------+----------------------+--------+
|  39  |   344    | -0.37585642825224247 |  AUG   |
|  74  |   333    | -0.24397002362725004 |  AUG   |
| 171  |   342    | -0.06443338847032787 |  AUG   |
| 299  |   338    | 0.06342350836770673  |  AUG   |
| 327  |   337    | 0.09532643921290324  |  AUG   |
| 364  |   343    |  0.1713814508560807  |  AUG   |
| 378  |   340    | 0.20870095356801788  |  AUG   |
| 384  |   341    |  0.234780566308805   |  AUG   |
| 400  |   335    |  0.3146422213029389  |  AUG   |
| 407  |   336    |  0.3768605997727747  |  AUG   |
| 412  |   334    | 0.38919032661377334  |  AUG   |
| 434  |   339    |  0.5141993683605702  |  AUG   |
+------+----------+----------------------+--------+
