# Supplementary material for: Short- and long-range interactions in the HIV-1 5′ UTR regulate genome dimerization and packaging
Source: Nat Struct Mol Biol. 2022 Mar 28;29(4):306–19. doi: 10.1038/s41594-022-00746-2 (PMC9010304; doi:10.1038/s41594-022-00746-2)
Supplement: Supplementary file 11 — Tables of Kdimer values. [file 41594_2022_746_MOESM11_ESM.zip › Kdimer tables/Kd_Table_Region_AUG_3G_DB_Uncapped.txt]

+---------------------------------------------------+
|                   3G_DB_Uncapped                  |
+------+----------+------------------------+--------+
| Rank | Position |        log2(Kd)        | Domain |
+------+----------+------------------------+--------+
|  71  |   333    |  -0.08480367097079225  |  AUG   |
| 109  |   335    |  -0.03798706487722881  |  AUG   |
| 156  |   336    | -0.0022465161051979667 |  AUG   |
| 182  |   344    |  0.018059654930688233  |  AUG   |
| 216  |   340    |  0.04043119025083822   |  AUG   |
| 251  |   343    |  0.06373848135390535   |  AUG   |
| 365  |   339    |  0.16945557213884802   |  AUG   |
| 374  |   341    |  0.18047911263984184   |  AUG   |
| 387  |   338    |  0.20900335427281516   |  AUG   |
| 391  |   337    |   0.2200832886681833   |  AUG   |
| 396  |   334    |  0.23366487172839587   |  AUG   |
| 418  |   342    |  0.29780877495912245   |  AUG   |
+------+----------+------------------------+--------+
