# Supplementary material for: Short- and long-range interactions in the HIV-1 5′ UTR regulate genome dimerization and packaging
Source: Nat Struct Mol Biol. 2022 Mar 28;29(4):306–19. doi: 10.1038/s41594-022-00746-2 (PMC9010304; doi:10.1038/s41594-022-00746-2)
Supplement: Supplementary file 11 — Tables of Kdimer values. [file 41594_2022_746_MOESM11_ESM.zip › Kdimer tables/Kd_Table_Ranking_3G_MB_Capped.txt]

+----------------------------------------------------+
|                    3G_MB_Capped                    |
+------+----------+------------------------+---------+
| Rank | Position |        log2(Kd)        |  Domain |
+------+----------+------------------------+---------+
|  0   |   235    |  -1.5918001525734973   |         |
|  1   |   247    |   -1.269715770046815   |   SL1   |
|  2   |   217    |   -1.241214126947811   | antiPAS |
|  3   |   206    |   -1.098292158025058   |   PBS   |
|  4   |    27    |  -0.9904804773315807   |   TAR   |
|  5   |   212    |   -0.902822469701639   |   PBS   |
|  6   |   294    |  -0.8188066412750868   |   SL2   |
|  7   |    57    |   -0.812993200753895   |   TAR   |
|  8   |   287    |  -0.7866208866832517   |   SL2   |
|  9   |   121    |  -0.7167810951676556   |         |
|  10  |   181    |  -0.7118294776715386   |   PBS   |
|  11  |   218    |  -0.7111039353746353   | antiPAS |
|  12  |   177    |  -0.7068976049780242   |   PBS   |
|  13  |    48    |   -0.614859642152554   |   TAR   |
|  14  |   226    |  -0.5953095642149326   |         |
|  15  |    90    |  -0.5648776261977839   |  PolyA  |
|  16  |   174    |  -0.5494475896625803   |   PBS   |
|  17  |   216    |  -0.5316556196453561   |   PBS   |
|  18  |    35    |  -0.5286326544318392   |   TAR   |
|  19  |   213    |   -0.526119642171792   |   PBS   |
|  20  |    54    |  -0.5230156222274466   |   TAR   |
|  21  |   295    |  -0.5229688695435882   |   SL2   |
|  22  |    68    |  -0.4979724299813894   |  PolyA  |
|  23  |    66    |  -0.49064084490572185  |  PolyA  |
|  24  |   293    |  -0.4885377094527897   |   SL2   |
|  25  |   298    |  -0.4870515940014079   |   SL2   |
|  26  |   198    |  -0.4827841410927145   |   PBS   |
|  27  |   185    |  -0.4636412834131365   |   PBS   |
|  28  |   119    |  -0.4632822080931258   |         |
|  29  |   186    |  -0.4546194588425093   |   PBS   |
|  30  |   162    |  -0.4534433956841629   |   PBS   |
|  31  |   241    |  -0.4488203695267482   |         |
|  32  |   395    |  -0.4409174757817186   |         |
|  33  |   280    |   -0.428652114913192   |         |
|  34  |   207    |  -0.4229245554089714   |   PBS   |
|  35  |    36    |  -0.4107065639309841   |   TAR   |
|  36  |    84    |   -0.41031047301846    |  PolyA  |
|  37  |   255    |  -0.39965584188876413  |   SL1   |
|  38  |    25    |  -0.39806462104101853  |   TAR   |
|  39  |    85    |  -0.38952327083243343  |  PolyA  |
|  40  |   158    |  -0.38786228500516107  |   PBS   |
|  41  |   152    |  -0.3772501420816355   |   PBS   |
|  42  |   173    |  -0.37679426769101165  |   PBS   |
|  43  |   160    |  -0.3593819331118011   |   PBS   |
|  44  |   108    |  -0.35923352433234584  |    U5   |
|  45  |   175    |  -0.3587375990653723   |   PBS   |
|  46  |    42    |  -0.3549285917319104   |   TAR   |
|  47  |   239    |  -0.34130996944390674  |         |
|  48  |   299    |  -0.33766033594612865  |   SL2   |
|  49  |   344    |  -0.33198625736690635  |   AUG   |
|  50  |   116    |  -0.33093579994326894  |         |
|  51  |   193    |  -0.3295052322330184   |   PBS   |
|  52  |   300    |  -0.32780762028439553  |         |
|  53  |   403    |  -0.32369810406094096  |         |
|  54  |   314    |  -0.3081791140437981   |   SL3   |
|  55  |    91    |  -0.2962630722644113   |  PolyA  |
|  56  |    69    |  -0.2857430376361482   |  PolyA  |
|  57  |    88    |  -0.2807479998971735   |  PolyA  |
|  58  |   240    |  -0.2752712958932277   |         |
|  59  |   179    |  -0.26927806290582473  |   PBS   |
|  60  |    73    |  -0.2672408274096252   |  PolyA  |
|  61  |   187    |  -0.2581929725183152   |   PBS   |
|  62  |   156    |  -0.25721018184144484  |   PBS   |
|  63  |    93    |  -0.25133819574797434  |  PolyA  |
|  64  |   211    |  -0.24877677373214718  |   PBS   |
|  65  |   354    |  -0.2451780476939451   |         |
|  66  |   180    |  -0.24062261099709834  |   PBS   |
|  67  |   104    |  -0.2390493920554034   |  PolyA  |
|  68  |   176    |  -0.23710418553203663  |   PBS   |
|  69  |   271    |  -0.23534293297013462  |   SL1   |
|  70  |   102    |  -0.23437283840134884  |  PolyA  |
|  71  |    50    |  -0.23226659367589242  |   TAR   |
|  72  |   134    |  -0.22291072961107825  |   PBS   |
|  73  |    37    |  -0.22012814721853854  |   TAR   |
|  74  |   202    |  -0.21881759369991235  |   PBS   |
|  75  |   320    |   -0.211445101699341   |   SL3   |
|  76  |    99    |  -0.20931297015226025  |  PolyA  |
|  77  |    83    |  -0.2035574970952402   |  PolyA  |
|  78  |    31    |  -0.19945641272861203  |   TAR   |
|  79  |   371    |  -0.1970781883544979   |         |
|  80  |   478    |  -0.19321130999946806  |         |
|  81  |   333    |  -0.19296616187330276  |   AUG   |
|  82  |   292    |  -0.19197826615186026  |   SL2   |
|  83  |    41    |  -0.18913658102016864  |   TAR   |
|  84  |    87    |  -0.18891572095481024  |  PolyA  |
|  85  |   279    |  -0.1875729211450938   |         |
|  86  |   201    |  -0.18737089010918806  |   PBS   |
|  87  |   291    |  -0.18363737397183932  |   SL2   |
|  88  |    40    |  -0.17435540533081126  |   TAR   |
|  89  |    70    |  -0.16905133538782355  |  PolyA  |
|  90  |   147    |  -0.16725464245041619  |   PBS   |
|  91  |   117    |  -0.16688468536195214  |         |
|  92  |   149    |  -0.16293894939619044  |   PBS   |
|  93  |   224    |  -0.1588953042741725   |         |
|  94  |   136    |  -0.1580632708480924   |   PBS   |
|  95  |    46    |  -0.1571764284074195   |   TAR   |
|  96  |   215    |  -0.15606441173308772  |   PBS   |
|  97  |   208    |  -0.1556177059778633   |   PBS   |
|  98  |   434    |  -0.1548493855261976   |         |
|  99  |   479    |  -0.15179300321309025  |         |
| 100  |   447    |  -0.14830558719223075  |         |
| 101  |   272    |  -0.14412249715774694  |   SL1   |
| 102  |   376    |  -0.14235735617452883  |         |
| 103  |   436    |  -0.1402727919599802   |         |
| 104  |   159    |  -0.14015642228118444  |   PBS   |
| 105  |   123    |  -0.13991282597702634  |         |
| 106  |   199    |  -0.13957969224534236  |   PBS   |
| 107  |   318    |  -0.13868260495036352  |   SL3   |
| 108  |   352    |  -0.1379296038678883   |         |
| 109  |   477    |  -0.13343874105835893  |         |
| 110  |   288    |  -0.13305355108212083  |   SL2   |
| 111  |    98    |  -0.1309089209042778   |  PolyA  |
| 112  |   441    |  -0.1293611362062006   |         |
| 113  |    63    |  -0.1288155066172112   |  PolyA  |
| 114  |   358    |  -0.12511040625836134  |         |
| 115  |    53    |  -0.12282163992752738  |   TAR   |
| 116  |    45    |  -0.12053384503796916  |   TAR   |
| 117  |   183    |  -0.11932069716554489  |   PBS   |
| 118  |    64    |  -0.1157267021825593   |  PolyA  |
| 119  |   273    |  -0.11290019284685043  |   SL1   |
| 120  |   356    |  -0.11000277611373026  |         |
| 121  |   515    |  -0.10851516455698654  |         |
| 122  |    78    |  -0.10791410738318222  |  PolyA  |
| 123  |   191    |  -0.10277533083251263  |   PBS   |
| 124  |   402    |  -0.10038643215636565  |         |
| 125  |    21    |  -0.09949797709181217  |   TAR   |
| 126  |    72    |  -0.09716103199100438  |  PolyA  |
| 127  |   210    |  -0.09271482047744994  |   PBS   |
| 128  |   404    |  -0.09190073564597911  |         |
| 129  |   151    |  -0.09095335418086262  |   PBS   |
| 130  |   481    |  -0.09044877541985555  |         |
| 131  |   328    |  -0.09007526208439784  |         |
| 132  |   483    |  -0.08619858086172225  |         |
| 133  |   438    |  -0.08496434360230026  |         |
| 134  |   372    |  -0.0846452890085394   |         |
| 135  |   400    |  -0.08391153799628019  |         |
| 136  |   308    |  -0.08182454831512558  |         |
| 137  |    43    |  -0.0817388585907964   |   TAR   |
| 138  |    67    |  -0.08123856577894471  |  PolyA  |
| 139  |   405    |  -0.08085766054096476  |         |
| 140  |    28    |  -0.07525596510057102  |   TAR   |
| 141  |   225    |  -0.07417463092692386  |         |
| 142  |   465    |  -0.07290427187862604  |         |
| 143  |   132    |  -0.07203157544217828  |   PBS   |
| 144  |   429    |  -0.07040227191396768  |         |
| 145  |   367    |  -0.06994620633482662  |         |
| 146  |   220    |  -0.06989120505573733  | antiPAS |
| 147  |   166    |  -0.06847934130448885  |   PBS   |
| 148  |   357    |  -0.06688009223426075  |         |
| 149  |    26    |  -0.06606202750360436  |   TAR   |
| 150  |    23    |  -0.0660293200643878   |   TAR   |
| 151  |   385    |  -0.06385797225444599  |         |
| 152  |   507    |  -0.06255781233670037  |         |
| 153  |   427    |  -0.06086908586797257  |         |
| 154  |    47    |  -0.06086092763380475  |   TAR   |
| 155  |   307    |  -0.05934434577971443  |         |
| 156  |   384    |  -0.05897719240486912  |         |
| 157  |   408    |  -0.05773326410442292  |         |
| 158  |   401    |  -0.05681155110987841  |         |
| 159  |   398    |  -0.05657892527051786  |         |
| 160  |   482    |  -0.0549607707995532   |         |
| 161  |   467    | -0.054285946174072994  |         |
| 162  |    71    | -0.053748833480081006  |  PolyA  |
| 163  |   500    |  -0.05186718883047462  |         |
| 164  |    30    | -0.044227947774640036  |   TAR   |
| 165  |   475    |  -0.03836182643894375  |         |
| 166  |   323    | -0.037520970601867897  |   SL3   |
| 167  |   497    |  -0.03630402301115017  |         |
| 168  |   205    |  -0.03594759552003075  |   PBS   |
| 169  |    75    |  -0.0347135635728305   |  PolyA  |
| 170  |   155    | -0.034597411506642584  |   PBS   |
| 171  |   157    |  -0.03404588076714815  |   PBS   |
| 172  |    32    | -0.033569378309097495  |   TAR   |
| 173  |   412    |  -0.03285245722326912  |         |
| 174  |   204    |  -0.0328347131788231   |   PBS   |
| 175  |    49    | -0.029484512449647116  |   TAR   |
| 176  |   386    |  -0.02819692219606088  |         |
| 177  |   297    | -0.028036429125605226  |   SL2   |
| 178  |    24    | -0.027886003985368297  |   TAR   |
| 179  |   359    | -0.027638884164658886  |         |
| 180  |   503    | -0.026807225068631858  |         |
| 181  |   424    |  -0.02587511186616085  |         |
| 182  |   406    | -0.025643857729750152  |         |
| 183  |   326    | -0.025381628992432105  |         |
| 184  |   468    | -0.025250089072100253  |         |
| 185  |   397    | -0.024987031627956006  |         |
| 186  |   494    | -0.023880755727949007  |         |
| 187  |   410    | -0.021232594197369812  |         |
| 188  |   135    | -0.019925726270546146  |   PBS   |
| 189  |   310    | -0.018181717228898383  |         |
| 190  |   373    | -0.017028014188467774  |         |
| 191  |   428    | -0.013394771767774335  |         |
| 192  |   304    | -0.012859160314292618  |         |
| 193  |   306    | -0.012788067225841845  |         |
| 194  |    38    | -0.012388255239260487  |   TAR   |
| 195  |   283    | -0.011290247139534281  |   SL2   |
| 196  |    51    | -0.011242373500981066  |   TAR   |
| 197  |   302    | -0.009259020569117198  |         |
| 198  |   496    | -0.006394528446533736  |         |
| 199  |   118    | -0.005805598277551007  |         |
| 200  |    86    | -0.005428980999810429  |  PolyA  |
| 201  |    61    | -0.0042760998608137235 |  PolyA  |
| 202  |    74    | -0.004117236412669562  |  PolyA  |
| 203  |   105    | -0.003984241613528022  |    U5   |
| 204  |   409    | -0.003947912199181426  |         |
| 205  |   169    | 0.0014907388922593347  |   PBS   |
| 206  |   170    |  0.001856603655751142  |   PBS   |
| 207  |   512    |  0.004534860933469973  |         |
| 208  |   456    |  0.006255785624139255  |         |
| 209  |    97    |  0.008155969144857474  |  PolyA  |
| 210  |   303    |  0.012382929666284022  |         |
| 211  |   375    |  0.012802522745298014  |         |
| 212  |   474    |  0.01290019283114384   |         |
| 213  |    96    |  0.012901724917124812  |  PolyA  |
| 214  |   476    |  0.013530389136194176  |         |
| 215  |   389    |  0.013560228247741758  |         |
| 216  |   360    |  0.01501349098053801   |         |
| 217  |   419    |  0.015483928098291997  |         |
| 218  |    44    |  0.01573507785018162   |   TAR   |
| 219  |   379    |  0.015928418851549945  |         |
| 220  |   462    |  0.017290835637083942  |         |
| 221  |   509    |  0.018753125351582217  |         |
| 222  |   381    |  0.018773045011113123  |         |
| 223  |   508    |  0.019048512051392203  |         |
| 224  |   484    |  0.02183449437798315   |         |
| 225  |   459    |  0.02289434448216028   |         |
| 226  |   415    |  0.02339345401695498   |         |
| 227  |   513    |  0.023457578062980107  |         |
| 228  |   414    |  0.02358684446911045   |         |
| 229  |   154    |  0.024425575792134335  |   PBS   |
| 230  |   146    |  0.02445336274196005   |   PBS   |
| 231  |   411    |  0.02551932594585715   |         |
| 232  |   163    |  0.028722463637135664  |   PBS   |
| 233  |   514    |  0.028821166179066895  |         |
| 234  |   488    |  0.03052863440586964   |         |
| 235  |   421    |  0.03131395275288932   |         |
| 236  |   430    |  0.032591487682404385  |         |
| 237  |   469    |  0.03305365182001692   |         |
| 238  |   490    |  0.038149504982687245  |         |
| 239  |   407    |  0.03945652889651727   |         |
| 240  |    39    |  0.03960181982502595   |   TAR   |
| 241  |    52    |  0.04018891744015299   |   TAR   |
| 242  |   464    |  0.04023415631950081   |         |
| 243  |   457    |  0.04262433073130986   |         |
| 244  |   473    |  0.04277586318040995   |         |
| 245  |   471    |  0.04314264364949052   |         |
| 246  |    59    |  0.043342042283532535  |  PolyA  |
| 247  |   399    |  0.04370888670461067   |         |
| 248  |    76    |  0.04444930864533362   |  PolyA  |
| 249  |   214    |  0.04458242686118868   |   PBS   |
| 250  |   501    |  0.045206673051836115  |         |
| 251  |   370    |  0.046268045819459355  |         |
| 252  |    62    |  0.047267654584986794  |  PolyA  |
| 253  |   454    |  0.049118232808642026  |         |
| 254  |   431    |  0.049919458357736535  |         |
| 255  |   510    |  0.05236623787575729   |         |
| 256  |   450    |  0.053875423856815804  |         |
| 257  |   387    |  0.05537626655015792   |         |
| 258  |   349    |   0.0557357667438132   |         |
| 259  |   460    |  0.05973164385480202   |         |
| 260  |   337    |  0.05979432452984446   |   AUG   |
| 261  |   380    |   0.0598370787606172   |         |
| 262  |   422    |  0.06109409048428299   |         |
| 263  |   480    |  0.06296787796968216   |         |
| 264  |   463    |  0.06573857244417329   |         |
| 265  |   426    |  0.06767674198852637   |         |
| 266  |   461    |  0.06872483075909389   |         |
| 267  |   432    |   0.0687454732741015   |         |
| 268  |   466    |  0.06906069832779328   |         |
| 269  |   435    |  0.06952502937052736   |         |
| 270  |    33    |  0.06984241121576086   |   TAR   |
| 271  |    94    |  0.07208453009252533   |  PolyA  |
| 272  |   200    |  0.07264822868348002   |   PBS   |
| 273  |   396    |  0.07291579813519421   |         |
| 274  |   499    |  0.07373477112620093   |         |
| 275  |   388    |  0.07791675452030154   |         |
| 276  |   439    |  0.07820636194963598   |         |
| 277  |   369    |  0.07994690402723874   |         |
| 278  |   345    |  0.08036410336131108   |         |
| 279  |   390    |  0.08640618572313508   |         |
| 280  |    55    |  0.08721102384218754   |   TAR   |
| 281  |   489    |   0.0881179645706652   |         |
| 282  |   485    |  0.08877767563873798   |         |
| 283  |   331    |  0.08877840073788777   |         |
| 284  |   451    |  0.09004963085444599   |         |
| 285  |   378    |   0.0904294047747671   |         |
| 286  |   417    |  0.09051556793156915   |         |
| 287  |   228    |  0.09080190161167856   |    CU   |
| 288  |   498    |  0.09155718219879072   |         |
| 289  |    29    |  0.09168167078806308   |   TAR   |
| 290  |   164    |  0.09247958645500391   |   PBS   |
| 291  |   423    |  0.09291663257778836   |         |
| 292  |   433    |  0.09334010173635253   |         |
| 293  |   133    |  0.09415280062602284   |   PBS   |
| 294  |   374    |  0.09589334519384461   |         |
| 295  |   161    |  0.09739585276195349   |   PBS   |
| 296  |   492    |  0.09791379750552129   |         |
| 297  |   351    |  0.09938770960416834   |         |
| 298  |    22    |  0.09999291281164073   |   TAR   |
| 299  |    65    |  0.10015678643607495   |  PolyA  |
| 300  |   472    |  0.10038634982250166   |         |
| 301  |   437    |  0.10090957176291553   |         |
| 302  |   393    |  0.10103991161948499   |         |
| 303  |   327    |   0.101743694284313    |         |
| 304  |   413    |  0.10491930572225013   |         |
| 305  |   364    |  0.10524164624795952   |         |
| 306  |   355    |  0.10604981894478199   |         |
| 307  |   377    |  0.11049185666346532   |         |
| 308  |   511    |    0.11061415091253    |         |
| 309  |   452    |  0.11638317688850153   |         |
| 310  |   142    |   0.1168145106422451   |   PBS   |
| 311  |   491    |  0.12089319520423075   |         |
| 312  |    56    |  0.12351340371405653   |   TAR   |
| 313  |   171    |  0.12425506528049875   |   PBS   |
| 314  |   420    |   0.1272505219082316   |         |
| 315  |   416    |  0.12856924485601773   |         |
| 316  |    34    |   0.1325530131650175   |   TAR   |
| 317  |   101    |   0.1332939230541585   |  PolyA  |
| 318  |   486    |  0.13652642347821267   |         |
| 319  |   153    |   0.1378629087472476   |   PBS   |
| 320  |   165    |  0.14199351950705744   |   PBS   |
| 321  |   425    |  0.14251927258334157   |         |
| 322  |   394    |   0.1430125328484197   |         |
| 323  |   446    |  0.14382494789737477   |         |
| 324  |   493    |  0.14788492708970996   |         |
| 325  |   506    |   0.1481217188814393   |         |
| 326  |   440    |  0.14814932850842755   |         |
| 327  |   458    |  0.14937688507071678   |         |
| 328  |   487    |  0.15269724570076215   |         |
| 329  |   368    |  0.15293106647369406   |         |
| 330  |   453    |   0.1536010742576092   |         |
| 331  |   455    |  0.15456682359418833   |         |
| 332  |   418    |  0.15586001807891744   |         |
| 333  |   329    |   0.1649343095920902   |         |
| 334  |   444    |  0.16703678058341612   |         |
| 335  |   382    |  0.16807227287507845   |         |
| 336  |   312    |   0.1713129525694761   |   SL3   |
| 337  |   470    |   0.174256114732586    |         |
| 338  |   167    |  0.17484486215802536   |   PBS   |
| 339  |   504    |  0.17721296570970124   |         |
| 340  |    82    |   0.1779073142064511   |  PolyA  |
| 341  |   145    |  0.17828758867866198   |   PBS   |
| 342  |   445    |  0.18740346299296767   |         |
| 343  |    60    |  0.18798797302411333   |  PolyA  |
| 344  |   317    |   0.1952945275885272   |   SL3   |
| 345  |    58    |  0.19701398531888403   |  PolyA  |
| 346  |   505    |  0.19719453880676152   |         |
| 347  |   286    |  0.20027085800728125   |   SL2   |
| 348  |   144    |   0.202021563471099    |   PBS   |
| 349  |    77    |   0.2040347255211043   |  PolyA  |
| 350  |   392    |  0.20439983760535257   |         |
| 351  |   319    |  0.20687192240126756   |   SL3   |
| 352  |   100    |  0.21374602953012337   |  PolyA  |
| 353  |   448    |  0.22028976071197073   |         |
| 354  |   231    |  0.22060251552350682   |    CU   |
| 355  |   383    |  0.22094957696469777   |         |
| 356  |   284    |   0.2233866390475436   |   SL2   |
| 357  |   442    |  0.22399334201669985   |         |
| 358  |   449    |   0.2256819253444018   |         |
| 359  |   366    |  0.22721295218551474   |         |
| 360  |   305    |  0.23000073530967413   |         |
| 361  |   289    |  0.23348820894668973   |   SL2   |
| 362  |   391    |  0.23400866124914246   |         |
| 363  |    89    |  0.23401160466227972   |  PolyA  |
| 364  |   168    |   0.2381878493077985   |   PBS   |
| 365  |   140    |   0.2536253823334644   |   PBS   |
| 366  |   192    |   0.2561280261859952   |   PBS   |
| 367  |   495    |   0.2568354613774516   |         |
| 368  |   443    |  0.26035046672984724   |         |
| 369  |   348    |  0.26049712394068186   |         |
| 370  |   138    |  0.26938060554763366   |   PBS   |
| 371  |   103    |   0.2717496717645863   |  PolyA  |
| 372  |   296    |  0.27428568062476605   |   SL2   |
| 373  |   143    |  0.27623647706699805   |   PBS   |
| 374  |   363    |  0.28473807709254406   |         |
| 375  |   234    |   0.2872221393090684   |         |
| 376  |   502    |   0.2893837422818187   |         |
| 377  |   221    |  0.30146143014019877   | antiPAS |
| 378  |   290    |   0.3028252908969789   |   SL2   |
| 379  |   189    |   0.3028920654017974   |   PBS   |
| 380  |    80    |   0.3200939016902763   |  PolyA  |
| 381  |   309    |  0.32131458419402603   |         |
| 382  |   137    |   0.3274478517457384   |   PBS   |
| 383  |   350    |   0.3393565986060277   |         |
| 384  |   311    |   0.3430682034687107   |         |
| 385  |   301    |   0.3539941351740889   |         |
| 386  |   141    |   0.3584609387087432   |   PBS   |
| 387  |   106    |   0.3604231951743986   |    U5   |
| 388  |   365    |  0.36088725211222894   |         |
| 389  |    81    |   0.3668783699508797   |  PolyA  |
| 390  |   347    |   0.3864253406252284   |         |
| 391  |   362    |  0.39271068136911147   |         |
| 392  |   139    |   0.3927493878355627   |   PBS   |
| 393  |   190    |   0.4042323418620694   |   PBS   |
| 394  |   361    |  0.41345845024423394   |         |
| 395  |   148    |   0.4194543449497858   |   PBS   |
| 396  |   330    |   0.4238492215968122   |         |
| 397  |   342    |   0.4370599210242585   |   AUG   |
| 398  |   229    |   0.4464169191672961   |    CU   |
| 399  |   172    |   0.477036825657782    |   PBS   |
| 400  |    95    |   0.4986612520629068   |  PolyA  |
| 401  |    92    |   0.5077001885870465   |  PolyA  |
| 402  |   150    |   0.5210530336495326   |   PBS   |
| 403  |   114    |   0.5316459583505652   |         |
| 404  |   125    |   0.5375862614222565   |   PAS   |
| 405  |    79    |   0.5414668163936792   |  PolyA  |
| 406  |   115    |   0.5449572078470845   |         |
| 407  |   124    |   0.5472156024358755   |         |
| 408  |   332    |   0.5890260353595146   |         |
| 409  |   278    |   0.5892136804339811   |         |
| 410  |   343    |   0.589429288474317    |   AUG   |
| 411  |   353    |   0.5923364579671285   |         |
| 412  |   113    |   0.5930117120223949   |         |
| 413  |   346    |   0.6131969343018578   |         |
| 414  |   315    |   0.6158138052703951   |   SL3   |
| 415  |   112    |   0.6205289168532788   |    U5   |
| 416  |   316    |   0.627067323858918    |   SL3   |
| 417  |   336    |   0.6399449989603602   |   AUG   |
| 418  |   341    |   0.6544308979079857   |   AUG   |
| 419  |   338    |   0.6572889399323856   |   AUG   |
| 420  |   188    |   0.667538954755235    |   PBS   |
| 421  |   281    |   0.6776292413624809   |         |
| 422  |   322    |   0.7021339606247876   |   SL3   |
| 423  |   130    |   0.7034195487109797   |   PAS   |
| 424  |   182    |   0.7182751471178869   |   PBS   |
| 425  |   178    |   0.7193577990849672   |   PBS   |
| 426  |   223    |   0.752078729602817    | antiPAS |
| 427  |   120    |   0.7637920265130915   |         |
| 428  |   203    |   0.7643276864073061   |   PBS   |
| 429  |   230    |   0.7690446158589649   |    CU   |
| 430  |   334    |   0.7711919110195063   |   AUG   |
| 431  |   107    |   0.7824346988597009   |    U5   |
| 432  |   131    |   0.7854413317195836   |   PAS   |
| 433  |   324    |   0.7867571653360855   |   SL3   |
| 434  |   184    |   0.7892146392658709   |   PBS   |
| 435  |   222    |   0.792524305597886    | antiPAS |
| 436  |   248    |   0.7999900076724046   |   SL1   |
| 437  |   195    |   0.8262716133678485   |   PBS   |
| 438  |   127    |   0.8408202279663333   |   PAS   |
| 439  |   128    |   0.8473128267971254   |   PAS   |
| 440  |   335    |   0.852632606098039    |   AUG   |
| 441  |   126    |   0.8561498929233634   |   PAS   |
| 442  |   219    |   0.8569431056548903   | antiPAS |
| 443  |   340    |   0.8653531917713544   |   AUG   |
| 444  |   196    |   0.8653980386705635   |   PBS   |
| 445  |   122    |   0.8833854387880828   |         |
| 446  |   325    |   0.8890246232039546   |   SL3   |
| 447  |   232    |   0.9113854886959009   |    CU   |
| 448  |   209    |   0.9144744027526195   |   PBS   |
| 449  |   194    |   0.9214552186380857   |   PBS   |
| 450  |   233    |   0.9379809205641039   |    CU   |
| 451  |   339    |   0.9461947130587902   |   AUG   |
| 452  |   197    |   0.9805153994111266   |   PBS   |
| 453  |   237    |   1.0017300772591926   |         |
| 454  |   109    |   1.0365365809268714   |    U5   |
| 455  |   270    |   1.0408988146021567   |   SL1   |
| 456  |   129    |   1.1018577299072567   |   PAS   |
| 457  |   263    |   1.130741442401731    |   SL1   |
| 458  |   321    |   1.1520970176974425   |   SL3   |
| 459  |   313    |   1.1563603821026542   |   SL3   |
| 460  |   110    |   1.2205745294696546   |    U5   |
| 461  |   274    |   1.231377625241827    |   SL1   |
| 462  |   282    |   1.2442605636701753   |         |
| 463  |   111    |   1.2578914704117463   |    U5   |
| 464  |   285    |   1.3347512031768314   |   SL2   |
| 465  |   227    |   1.386196582886409    |    CU   |
| 466  |   256    |   1.439661218884904    |   SL1   |
| 467  |   243    |   1.4406503878713253   |   SL1   |
| 468  |   244    |   1.4456933329616841   |   SL1   |
| 469  |   269    |   1.7023693228606356   |   SL1   |
| 470  |   249    |   1.8507451022547252   |   SL1   |
| 471  |   246    |   1.9164279195039657   |   SL1   |
| 472  |   236    |   1.9431641757212985   |         |
| 473  |   242    |   2.0176837186204595   |         |
| 474  |   245    |   2.0613472625779443   |   SL1   |
| 475  |   238    |   2.350859088459325    |         |
| 476  |   275    |   2.4674307503223103   |   SL1   |
| 477  |   277    |   2.4827706765050883   |   SL1   |
| 478  |   253    |   2.645823755484994    |   SL1   |
| 479  |   264    |   2.9185257095980037   |   SL1   |
| 480  |   250    |   2.9313067446100693   |   SL1   |
| 481  |   276    |   2.971055160658234    |   SL1   |
| 482  |   254    |   2.9719718929362258   |   SL1   |
| 483  |   268    |   3.056284229397057    |   SL1   |
| 484  |   267    |   3.2198667373352032   |   SL1   |
| 485  |   265    |   3.245012010201914    |   SL1   |
| 486  |   262    |   3.319118796906399    |   SL1   |
| 487  |   258    |   3.473927645429715    |   SL1   |
| 488  |   266    |   3.5575356168224856   |   SL1   |
| 489  |   252    |   3.5733164460151765   |   SL1   |
| 490  |   261    |   3.5929633191336254   |   SL1   |
| 491  |   259    |   3.628619074521305    |   SL1   |
| 492  |   251    |   3.6517168289664257   |   SL1   |
| 493  |   260    |   3.659300219746525    |   SL1   |
| 494  |   257    |    4.39058191363438    |   SL1   |
+------+----------+------------------------+---------+
