# Supplementary material for: Short- and long-range interactions in the HIV-1 5′ UTR regulate genome dimerization and packaging
Source: Nat Struct Mol Biol. 2022 Mar 28;29(4):306–19. doi: 10.1038/s41594-022-00746-2 (PMC9010304; doi:10.1038/s41594-022-00746-2)
Supplement: Supplementary file 11 — Tables of Kdimer values. [file 41594_2022_746_MOESM11_ESM.zip › Kdimer tables/Kd_Table_Region_PAS_2G_DB_Uncapped.txt]

+--------------------------------------------------+
|                  2G_DB_Uncapped                  |
+------+----------+-----------------------+--------+
| Rank | Position |        log2(Kd)       | Domain |
+------+----------+-----------------------+--------+
| 147  |   127    | 0.0012929768699278291 |  PAS   |
| 172  |   126    |  0.017256646575043888 |  PAS   |
| 180  |   125    |  0.024454192533656185 |  PAS   |
| 415  |   128    |  0.31057411026184334  |  PAS   |
| 422  |   131    |   0.3352042993195263  |  PAS   |
| 425  |   130    |  0.34031941552533534  |  PAS   |
| 430  |   129    |   0.3738218810425206  |  PAS   |
+------+----------+-----------------------+--------+
