# Supplementary material for: Short- and long-range interactions in the HIV-1 5′ UTR regulate genome dimerization and packaging
Source: Nat Struct Mol Biol. 2022 Mar 28;29(4):306–19. doi: 10.1038/s41594-022-00746-2 (PMC9010304; doi:10.1038/s41594-022-00746-2)
Supplement: Supplementary file 11 — Tables of Kdimer values. [file 41594_2022_746_MOESM11_ESM.zip › Kdimer tables/Kd_Table_Comparison_TAR.txt]

+-------------------------------------------------------------------------------------------------------------------------------------------------------------------------------------------------------------------+
|                                                                                                     Comparison                                                                                                    |
+----------+--------+----------------+--------------+----------------+--------------+----------------+--------------+----------------+--------------+----------------+--------------+----------------+--------------+
| Position | Domain | 1G_MB_Uncapped | 1G_MB_Capped | 2G_MB_Uncapped | 2G_MB_Capped | 3G_MB_Uncapped | 3G_MB_Capped | 1G_DB_Uncapped | 1G_DB_Capped | 2G_DB_Uncapped | 2G_DB_Capped | 3G_DB_Uncapped | 3G_DB_Capped |
+----------+--------+----------------+--------------+----------------+--------------+----------------+--------------+----------------+--------------+----------------+--------------+----------------+--------------+
|    21    |  TAR   |     -0.10      |    -0.06     |     -0.03      |    -0.08     |     -0.12      |    -0.10     |      0.18      |     0.13     |     -0.00      |     0.04     |      0.13      |     0.06     |
|    22    |  TAR   |      0.22      |    -0.17     |      0.04      |    -0.02     |      0.07      |     0.10     |      0.01      |     0.22     |      0.02      |    -0.03     |      0.05      |     0.16     |
|    23    |  TAR   |     -0.07      |    -0.53     |     -0.17      |     0.01     |      0.02      |    -0.07     |     -0.01      |    -0.57     |      0.03      |     0.07     |      0.00      |     0.41     |
|    24    |  TAR   |     -0.01      |    -0.32     |     -0.04      |    -0.09     |     -0.05      |    -0.03     |      0.17      |    -0.03     |      0.16      |    -0.13     |      0.05      |    -0.12     |
|    25    |  TAR   |     -0.41      |    -0.61     |     -0.57      |    -1.32     |     -0.05      |    -0.40     |     -0.08      |    -0.34     |     -0.45      |    -0.64     |     -0.06      |    -0.33     |
|    26    |  TAR   |      0.09      |     0.12     |     -0.07      |    -0.11     |     -0.26      |    -0.07     |      0.11      |     0.19     |      0.02      |    -0.05     |     -0.28      |    -0.13     |
|    27    |  TAR   |     -0.91      |    -0.86     |     -0.72      |    -0.93     |     -0.97      |    -0.99     |     -0.42      |    -0.72     |     -0.51      |    -0.43     |     -0.90      |    -0.90     |
|    28    |  TAR   |     -0.62      |    -0.59     |     -0.76      |    -0.57     |     -1.08      |    -0.08     |      0.11      |    -0.06     |     -0.48      |    -0.53     |     -0.45      |    -0.02     |
|    29    |  TAR   |     -0.11      |    -0.19     |     -0.01      |    -0.16     |     -0.17      |     0.09     |      0.04      |    -0.04     |      0.13      |    -0.05     |      0.52      |     0.18     |
|    30    |  TAR   |     -0.47      |    -0.25     |     -0.09      |    -0.31     |      0.04      |    -0.04     |     -0.19      |     0.09     |      0.05      |     0.02     |     -0.05      |    -0.05     |
|    31    |  TAR   |     -0.27      |    -0.21     |     -0.04      |    -0.34     |     -0.09      |    -0.20     |     -0.06      |    -0.25     |      0.26      |     0.10     |      0.12      |     0.09     |
|    32    |  TAR   |     -0.21      |    -0.08     |     -0.08      |    -0.10     |      0.03      |    -0.03     |      0.08      |    -0.12     |      0.01      |     0.11     |      0.10      |    -0.08     |
|    33    |  TAR   |     -0.30      |    -0.44     |     -0.06      |    -0.18     |     -0.01      |     0.07     |      0.07      |     0.03     |      0.08      |    -0.01     |      0.01      |     0.05     |
|    34    |  TAR   |     -0.30      |    -0.02     |      0.06      |    -0.08     |     -0.05      |     0.13     |      0.12      |     0.08     |      0.11      |     0.04     |      0.16      |     0.01     |
|    35    |  TAR   |     -0.58      |    -0.55     |     -0.58      |    -0.55     |     -0.87      |    -0.53     |     -0.09      |     0.03     |     -0.28      |    -0.44     |     -0.52      |    -0.59     |
|    36    |  TAR   |     -0.19      |    -0.26     |     -0.22      |    -0.32     |     -0.70      |    -0.41     |     -0.05      |    -0.15     |     -0.41      |    -0.33     |     -0.40      |    -0.30     |
|    37    |  TAR   |     -0.20      |    -0.22     |     -0.23      |    -0.13     |     -0.59      |    -0.22     |     -0.28      |     0.00     |     -0.25      |    -0.44     |     -0.36      |    -0.27     |
|    38    |  TAR   |     -0.11      |    -0.21     |     -0.13      |    -0.00     |     -0.14      |    -0.01     |      0.06      |    -0.01     |     -0.15      |    -0.18     |     -0.35      |    -0.35     |
|    39    |  TAR   |     -0.03      |    -0.02     |     -0.21      |     0.04     |     -0.10      |     0.04     |      0.12      |     0.24     |      0.02      |     0.08     |      0.07      |    -0.07     |
|    40    |  TAR   |     -0.28      |    -0.02     |      0.09      |     0.04     |     -0.02      |    -0.17     |      0.02      |    -0.32     |      0.13      |     0.14     |      0.04      |     0.05     |
|    41    |  TAR   |     -0.49      |    -0.54     |     -0.66      |    -0.08     |     -0.15      |    -0.19     |     -0.06      |    -0.24     |     -0.07      |    -0.29     |     -0.08      |    -0.09     |
|    42    |  TAR   |     -0.08      |    -0.43     |     -0.41      |    -0.18     |     -0.32      |    -0.35     |     -0.25      |    -0.58     |     -0.18      |    -0.37     |     -0.38      |    -0.47     |
|    43    |  TAR   |      0.00      |    -0.22     |     -0.15      |    -0.02     |     -0.13      |    -0.08     |      0.06      |    -0.18     |     -0.14      |    -0.14     |     -0.19      |    -0.04     |
|    44    |  TAR   |     -0.09      |    -0.15     |      0.02      |    -0.07     |     -0.09      |     0.02     |     -0.06      |    -0.19     |      0.15      |     0.03     |      0.07      |    -0.01     |
|    45    |  TAR   |     -0.07      |    -0.04     |     -0.13      |    -0.25     |     -0.11      |    -0.12     |      0.03      |    -0.10     |     -0.10      |    -0.04     |      0.08      |    -0.09     |
|    46    |  TAR   |     -0.39      |    -0.28     |     -0.36      |    -0.42     |     -0.41      |    -0.16     |     -0.05      |    -0.32     |     -0.12      |    -0.09     |     -0.05      |    -0.12     |
|    47    |  TAR   |     -0.31      |    -0.20     |     -0.34      |     0.03     |     -0.21      |    -0.06     |      0.00      |    -0.05     |     -0.13      |     0.04     |     -0.04      |     0.10     |
|    48    |  TAR   |     -0.46      |    -0.50     |     -0.69      |    -0.64     |     -0.62      |    -0.61     |     -0.08      |    -0.31     |     -0.06      |    -0.33     |      0.17      |    -0.11     |
|    49    |  TAR   |      0.05      |     0.01     |     -0.23      |    -0.03     |     -0.05      |    -0.03     |      0.12      |    -0.12     |      0.07      |     0.06     |      0.09      |     0.09     |
|    50    |  TAR   |     -0.15      |    -0.13     |     -0.32      |     0.05     |     -0.17      |    -0.23     |     -0.01      |     0.10     |      0.09      |    -0.07     |      0.03      |     0.00     |
|    51    |  TAR   |     -0.00      |    -0.06     |     -0.14      |    -0.09     |     -0.18      |    -0.01     |     -0.01      |    -0.02     |      0.07      |     0.00     |     -0.02      |     0.05     |
|    52    |  TAR   |      0.06      |     0.08     |      0.05      |     0.02     |     -0.08      |     0.04     |      0.19      |     0.19     |      0.05      |    -0.02     |      0.01      |     0.04     |
|    53    |  TAR   |      0.00      |     0.00     |      0.09      |    -0.23     |      0.11      |    -0.12     |     -0.03      |    -0.19     |      0.07      |     0.15     |     -0.14      |    -0.01     |
|    54    |  TAR   |     -0.41      |    -0.14     |     -0.51      |    -0.30     |     -0.39      |    -0.52     |     -0.07      |    -0.52     |     -0.35      |    -0.54     |     -0.18      |    -0.15     |
|    55    |  TAR   |      0.17      |     0.17     |      0.14      |     0.18     |      0.08      |     0.09     |      0.12      |     0.17     |      0.11      |     0.21     |      0.04      |     0.10     |
|    56    |  TAR   |     -0.06      |    -0.03     |      0.22      |    -0.01     |      0.01      |     0.12     |      0.31      |     0.16     |      0.36      |     0.25     |     -0.09      |    -0.03     |
|    57    |  TAR   |     -0.09      |    -0.15     |     -0.42      |     0.07     |     -0.76      |    -0.81     |      0.07      |     0.15     |     -0.08      |    -0.06     |     -0.44      |    -0.71     |
+----------+--------+----------------+--------------+----------------+--------------+----------------+--------------+----------------+--------------+----------------+--------------+----------------+--------------+
