# Supplementary material for: Short- and long-range interactions in the HIV-1 5′ UTR regulate genome dimerization and packaging
Source: Nat Struct Mol Biol. 2022 Mar 28;29(4):306–19. doi: 10.1038/s41594-022-00746-2 (PMC9010304; doi:10.1038/s41594-022-00746-2)
Supplement: Supplementary file 11 — Tables of Kdimer values. [file 41594_2022_746_MOESM11_ESM.zip › Kdimer tables/Kd_Table_Region_PAS_3G_MB_Uncapped.txt]

+-----------------------------------------------+
|                 3G_MB_Uncapped                |
+------+----------+--------------------+--------+
| Rank | Position |      log2(Kd)      | Domain |
+------+----------+--------------------+--------+
| 411  |   125    | 0.6652400278524864 |  PAS   |
| 421  |   131    | 0.775952385925421  |  PAS   |
| 435  |   130    | 0.8505626625225817 |  PAS   |
| 436  |   128    | 0.8513593057309669 |  PAS   |
| 439  |   127    | 0.8670674967865235 |  PAS   |
| 441  |   126    | 0.8884670560069344 |  PAS   |
| 452  |   129    | 1.029528717075454  |  PAS   |
+------+----------+--------------------+--------+
