# Supplementary material for: Short- and long-range interactions in the HIV-1 5′ UTR regulate genome dimerization and packaging
Source: Nat Struct Mol Biol. 2022 Mar 28;29(4):306–19. doi: 10.1038/s41594-022-00746-2 (PMC9010304; doi:10.1038/s41594-022-00746-2)
Supplement: Supplementary file 11 — Tables of Kdimer values. [file 41594_2022_746_MOESM11_ESM.zip › Kdimer tables/Kd_Table_Region_CU_1G_MB_Uncapped.txt]

+------------------------------------------------+
|                 1G_MB_Uncapped                 |
+------+----------+---------------------+--------+
| Rank | Position |       log2(Kd)      | Domain |
+------+----------+---------------------+--------+
| 278  |   231    | 0.04779459060670267 |   CU   |
| 335  |   228    | 0.12252349105491972 |   CU   |
| 380  |   229    | 0.23544188098832106 |   CU   |
| 446  |   230    |  0.6449696281402038 |   CU   |
| 457  |   233    |  0.7776276531444831 |   CU   |
| 458  |   232    |  0.8649118883821312 |   CU   |
| 464  |   227    |  1.1425814561504437 |   CU   |
+------+----------+---------------------+--------+
