# Supplementary material for: Short- and long-range interactions in the HIV-1 5′ UTR regulate genome dimerization and packaging
Source: Nat Struct Mol Biol. 2022 Mar 28;29(4):306–19. doi: 10.1038/s41594-022-00746-2 (PMC9010304; doi:10.1038/s41594-022-00746-2)
Supplement: Supplementary file 11 — Tables of Kdimer values. [file 41594_2022_746_MOESM11_ESM.zip › Kdimer tables/Kd_Table_Region_SL3_1G_MB_Uncapped.txt]

+-------------------------------------------------+
|                  1G_MB_Uncapped                 |
+------+----------+----------------------+--------+
| Rank | Position |       log2(Kd)       | Domain |
+------+----------+----------------------+--------+
|  77  |   314    | -0.21073850048519446 |  SL3   |
| 106  |   320    | -0.13027071042791794 |  SL3   |
| 243  |   318    |  0.0179085389612737  |  SL3   |
| 285  |   319    |  0.0531008572409467  |  SL3   |
| 328  |   317    | 0.11505963416634964  |  SL3   |
| 373  |   315    |  0.2042352064540054  |  SL3   |
| 379  |   312    | 0.22507579027212998  |  SL3   |
| 412  |   316    | 0.37491650932725357  |  SL3   |
| 420  |   323    |  0.421319585216217   |  SL3   |
| 427  |   322    | 0.47050793437442845  |  SL3   |
| 435  |   325    |  0.5047529912113321  |  SL3   |
| 445  |   324    |  0.6341245478126006  |  SL3   |
| 455  |   321    |  0.7497998531399834  |  SL3   |
| 472  |   313    |  1.626999272338726   |  SL3   |
+------+----------+----------------------+--------+
