# Supplementary material for: Short- and long-range interactions in the HIV-1 5′ UTR regulate genome dimerization and packaging
Source: Nat Struct Mol Biol. 2022 Mar 28;29(4):306–19. doi: 10.1038/s41594-022-00746-2 (PMC9010304; doi:10.1038/s41594-022-00746-2)
Supplement: Supplementary file 11 — Tables of Kdimer values. [file 41594_2022_746_MOESM11_ESM.zip › Kdimer tables/Kd_Table_Region_SL1_2G_MB_Uncapped.txt]

+-------------------------------------------------+
|                  2G_MB_Uncapped                 |
+------+----------+----------------------+--------+
| Rank | Position |       log2(Kd)       | Domain |
+------+----------+----------------------+--------+
|  1   |   247    | -1.2846246952137534  |  SL1   |
|  10  |   273    | -0.6684118250352795  |  SL1   |
|  27  |   272    | -0.5047574567352787  |  SL1   |
|  51  |   255    | -0.3178208105157587  |  SL1   |
|  74  |   271    | -0.23194408509519474 |  SL1   |
| 435  |   248    |  0.6086609444511852  |  SL1   |
| 458  |   270    |  0.947247915077848   |  SL1   |
| 460  |   263    |  1.037971592418633   |  SL1   |
| 461  |   243    |  1.0689914605154613  |  SL1   |
| 463  |   257    |   1.07193027299957   |  SL1   |
| 465  |   274    |  1.3154428241874394  |  SL1   |
| 469  |   245    |  1.7861791707680472  |  SL1   |
| 470  |   269    |  1.8059011052852985  |  SL1   |
| 472  |   256    |  1.8482044315254622  |  SL1   |
| 473  |   249    |  1.9448314060765441  |  SL1   |
| 475  |   244    |  2.002998981118584   |  SL1   |
| 476  |   246    |  2.016347840358667   |  SL1   |
| 477  |   254    |  2.1685668636054327  |  SL1   |
| 478  |   277    |  2.2772471049579597  |  SL1   |
| 479  |   253    |  2.551015846323318   |  SL1   |
| 480  |   275    |  2.5965667757962816  |  SL1   |
| 481  |   250    |  2.904050483761437   |  SL1   |
| 482  |   276    |  3.033937371094613   |  SL1   |
| 483  |   267    |  3.0525165444965925  |  SL1   |
| 484  |   252    |  3.123583528711185   |  SL1   |
| 485  |   268    |  3.148263650607797   |  SL1   |
| 486  |   265    |  3.2528372091534763  |  SL1   |
| 487  |   264    |  3.364513474587962   |  SL1   |
| 488  |   258    |  3.546052910885975   |  SL1   |
| 489  |   261    |  3.727021554139339   |  SL1   |
| 490  |   266    |  3.8054959825011725  |  SL1   |
| 491  |   259    |  3.8209473847992212  |  SL1   |
| 492  |   260    |  3.828321571926023   |  SL1   |
| 493  |   262    |  3.845327072530972   |  SL1   |
| 494  |   251    |  6.079942612234039   |  SL1   |
+------+----------+----------------------+--------+
