# Supplementary material for: Short- and long-range interactions in the HIV-1 5′ UTR regulate genome dimerization and packaging
Source: Nat Struct Mol Biol. 2022 Mar 28;29(4):306–19. doi: 10.1038/s41594-022-00746-2 (PMC9010304; doi:10.1038/s41594-022-00746-2)
Supplement: Supplementary file 11 — Tables of Kdimer values. [file 41594_2022_746_MOESM11_ESM.zip › Kdimer tables/Kd_Table_Ranking_3G_DB_Capped.txt]

+----------------------------------------------------+
|                    3G_DB_Capped                    |
+------+----------+------------------------+---------+
| Rank | Position |        log2(Kd)        |  Domain |
+------+----------+------------------------+---------+
|  0   |   217    |  -1.1550280603850742   | antiPAS |
|  1   |   206    |   -1.070574634197547   |   PBS   |
|  2   |   235    |  -1.0269349565833659   |         |
|  3   |   212    |   -0.982955524480696   |   PBS   |
|  4   |   247    |  -0.9453911513909279   |   SL1   |
|  5   |    27    |  -0.9041921705354308   |   TAR   |
|  6   |   218    |  -0.7274490943491947   | antiPAS |
|  7   |    57    |  -0.7101993653262413   |   TAR   |
|  8   |   273    |  -0.6823515117131761   |   SL1   |
|  9   |   207    |   -0.674484808506222   |   PBS   |
|  10  |    85    |  -0.6573539904503657   |  PolyA  |
|  11  |   280    |  -0.6078852997347175   |         |
|  12  |   272    |  -0.6069360327758093   |   SL1   |
|  13  |    35    |  -0.5907713644924005   |   TAR   |
|  14  |   294    |  -0.5846385055262816   |   SL2   |
|  15  |   298    |  -0.5666075708167306   |   SL2   |
|  16  |   211    |  -0.5519037752805618   |   PBS   |
|  17  |   287    |  -0.5222617101443021   |   SL2   |
|  18  |   239    |  -0.5011190891264946   |         |
|  19  |   216    |  -0.4941474433189067   |   PBS   |
|  20  |   102    |  -0.49181596114972426  |  PolyA  |
|  21  |   240    |  -0.4754729581433136   |         |
|  22  |    42    |  -0.47259909472738804  |   TAR   |
|  23  |   174    |  -0.47039609979582275  |   PBS   |
|  24  |    84    |  -0.46940822504653007  |  PolyA  |
|  25  |   215    |  -0.4615055800436254   |   PBS   |
|  26  |   225    |  -0.4583008939111361   |         |
|  27  |   288    |  -0.44137990026018703  |   SL2   |
|  28  |   226    |  -0.4365669414569908   |         |
|  29  |   158    |  -0.43565896685883304  |   PBS   |
|  30  |   106    |  -0.40897911779966917  |    U5   |
|  31  |   300    |  -0.40639985208876694  |         |
|  32  |   121    |  -0.39778931820996266  |         |
|  33  |   384    |  -0.38337303221180563  |         |
|  34  |   179    |  -0.37200428303254596  |   PBS   |
|  35  |    38    |  -0.3462968341971307   |   TAR   |
|  36  |   241    |  -0.34448063081922464  |         |
|  37  |    25    |  -0.3340409298571093   |   TAR   |
|  38  |   113    |  -0.3322188932327657   |         |
|  39  |   291    |  -0.3123623169616115   |   SL2   |
|  40  |   108    |  -0.30943089358766085  |    U5   |
|  41  |   213    |  -0.30781808877414557  |   PBS   |
|  42  |   122    |  -0.3063423436667772   |         |
|  43  |    99    |  -0.30289046592116553  |  PolyA  |
|  44  |   160    |  -0.2984171950776128   |   PBS   |
|  45  |   117    |  -0.29838333939681144  |         |
|  46  |   123    |  -0.2968330953279665   |         |
|  47  |    36    |  -0.2952682792216042   |   TAR   |
|  48  |   111    |  -0.29114782444869636  |    U5   |
|  49  |   103    |  -0.28953882479154425  |  PolyA  |
|  50  |   348    |  -0.28668841949851487  |         |
|  51  |   105    |  -0.28167743962385194  |    U5   |
|  52  |   199    |  -0.2725414511201364   |   PBS   |
|  53  |   271    |  -0.27056996153264457  |   SL1   |
|  54  |    37    |  -0.2701943929517122   |   TAR   |
|  55  |   299    |  -0.2606320524560799   |   SL2   |
|  56  |    90    |  -0.25779229446231416  |  PolyA  |
|  57  |   279    |  -0.2515187328240594   |         |
|  58  |   186    |  -0.25114609300157215  |   PBS   |
|  59  |   181    |  -0.2508508167795232   |   PBS   |
|  60  |   173    |  -0.24759004483487357  |   PBS   |
|  61  |   127    |  -0.24504867689887463  |   PAS   |
|  62  |   141    |  -0.24313194469105023  |   PBS   |
|  63  |    69    |  -0.23277679042321997  |  PolyA  |
|  64  |   255    |  -0.22366337228921532  |   SL1   |
|  65  |   104    |  -0.2228427468997632   |  PolyA  |
|  66  |   222    |  -0.21826727378300248  | antiPAS |
|  67  |   331    |  -0.21797130054961342  |         |
|  68  |    80    |  -0.21790048892135752  |  PolyA  |
|  69  |   283    |  -0.21689640191718274  |   SL2   |
|  70  |   140    |  -0.21686158725511917  |   PBS   |
|  71  |   134    |  -0.21654788993723173  |   PBS   |
|  72  |   297    |   -0.214042499273843   |   SL2   |
|  73  |   293    |  -0.21379836219813889  |   SL2   |
|  74  |   202    |  -0.21367889938511275  |   PBS   |
|  75  |   175    |  -0.2135581160300809   |   PBS   |
|  76  |    91    |  -0.2111584757126554   |  PolyA  |
|  77  |   115    |  -0.1956348588325756   |         |
|  78  |   139    |  -0.19193967296203066  |   PBS   |
|  79  |   295    |  -0.1894703239700175   |   SL2   |
|  80  |   505    |  -0.1871657805677036   |         |
|  81  |   193    |  -0.1868090750014685   |   PBS   |
|  82  |   349    |  -0.18448777887712578  |         |
|  83  |   481    |  -0.18430624065098805  |         |
|  84  |    72    |  -0.18281737658649785  |  PolyA  |
|  85  |    98    |  -0.1783670167222906   |  PolyA  |
|  86  |   434    |  -0.16773369696898496  |         |
|  87  |    94    |  -0.16438496884585044  |  PolyA  |
|  88  |    66    |  -0.1618302680050325   |  PolyA  |
|  89  |   465    |  -0.16030549725832485  |         |
|  90  |   292    |  -0.15945596868866116  |   SL2   |
|  91  |   221    |  -0.15666357770084358  | antiPAS |
|  92  |    54    |  -0.15384063153640784  |   TAR   |
|  93  |   263    |  -0.14933747157024954  |   SL1   |
|  94  |   135    |  -0.14742417636720556  |   PBS   |
|  95  |   159    |  -0.14137267328942535  |   PBS   |
|  96  |    26    |   -0.134360026884611   |   TAR   |
|  97  |   507    |  -0.1310902191634372   |         |
|  98  |    87    |  -0.12669979158715358  |  PolyA  |
|  99  |   176    |  -0.12433108415881168  |   PBS   |
| 100  |    46    |  -0.12418767053326377  |   TAR   |
| 101  |    24    |  -0.12270360728844912  |   TAR   |
| 102  |   514    |  -0.12048359453685514  |         |
| 103  |   304    |  -0.12002181102913909  |         |
| 104  |   183    |  -0.11804430613240367  |   PBS   |
| 105  |   166    |  -0.11450638453412845  |   PBS   |
| 106  |   180    |  -0.11392782642063591  |   PBS   |
| 107  |   402    |  -0.1122506398969028   |         |
| 108  |    83    |  -0.10671328373417427  |  PolyA  |
| 109  |   464    |  -0.10661780507739721  |         |
| 110  |    48    |  -0.10631491386952578  |   TAR   |
| 111  |   417    |  -0.10350115438874267  |         |
| 112  |    71    |  -0.1012679243192317   |  PolyA  |
| 113  |   146    |  -0.10123584745626887  |   PBS   |
| 114  |   164    |  -0.10118081685521027  |   PBS   |
| 115  |   462    |  -0.1007691522550749   |         |
| 116  |   352    |  -0.09783088806560988  |         |
| 117  |   479    |  -0.09707766419534965  |         |
| 118  |   379    |  -0.09689129005405174  |         |
| 119  |   463    |  -0.09503197208119876  |         |
| 120  |   136    |  -0.09224775964588396  |   PBS   |
| 121  |   492    |  -0.09221172002203612  |         |
| 122  |   156    |  -0.09153983232328645  |   PBS   |
| 123  |   305    |  -0.09064854386763709  |         |
| 124  |   284    |  -0.0904312639866515   |   SL2   |
| 125  |   148    |  -0.08945032387388492  |   PBS   |
| 126  |    41    |  -0.08892082241838635  |   TAR   |
| 127  |   372    |  -0.08804616433985812  |         |
| 128  |   185    |  -0.08791076671746863  |   PBS   |
| 129  |    86    |  -0.08771577215795193  |  PolyA  |
| 130  |   426    |  -0.08763154026867977  |         |
| 131  |   401    |  -0.08651397552833555  |         |
| 132  |    77    |  -0.08557113394970182  |  PolyA  |
| 133  |    45    |  -0.08555677559762967  |   TAR   |
| 134  |   320    |  -0.08335589754673117  |   SL3   |
| 135  |    32    |  -0.08289055320846848  |   TAR   |
| 136  |   478    |  -0.08123657148690078  |         |
| 137  |   456    |  -0.08039972506436772  |         |
| 138  |   177    |  -0.07975961972845406  |   PBS   |
| 139  |   477    |  -0.07922375398236588  |         |
| 140  |   360    |  -0.07825137688707674  |         |
| 141  |   377    |  -0.0778230696913992   |         |
| 142  |   512    |  -0.07496925183263205  |         |
| 143  |   474    |  -0.0745897048172062   |         |
| 144  |    95    |  -0.06949956018896015  |  PolyA  |
| 145  |    39    |  -0.06832867090733002  |   TAR   |
| 146  |   125    |  -0.06784827811275893  |   PAS   |
| 147  |   354    |  -0.06622115832659353  |         |
| 148  |    82    |  -0.06590893058700652  |  PolyA  |
| 149  |   150    |  -0.06469302852507948  |   PBS   |
| 150  |   155    |  -0.06257051161760518  |   PBS   |
| 151  |    79    |  -0.06139509239116671  |  PolyA  |
| 152  |   496    |  -0.05858082864882899  |         |
| 153  |    93    | -0.054826325817007214  |  PolyA  |
| 154  |   137    |  -0.0528851581931258   |   PBS   |
| 155  |   430    |  -0.05187675516451402  |         |
| 156  |   452    |  -0.05176246714168208  |         |
| 157  |   453    |  -0.05080270004090886  |         |
| 158  |   405    | -0.048570042866185346  |         |
| 159  |    30    | -0.046825964696463954  |   TAR   |
| 160  |   133    | -0.046529439316568624  |   PBS   |
| 161  |   490    | -0.044767872100386984  |         |
| 162  |   306    |  -0.0442298505007874   |         |
| 163  |   358    | -0.044059572658213454  |         |
| 164  |   435    |  -0.04349105499318895  |         |
| 165  |   491    |  -0.04295643844725909  |         |
| 166  |   499    | -0.042937051017100096  |         |
| 167  |   371    |  -0.04106338693626301  |         |
| 168  |   364    |   -0.038004398938266   |         |
| 169  |   381    |  -0.03799396811217971  |         |
| 170  |   382    |  -0.03766901073909857  |         |
| 171  |    43    | -0.036957627902617925  |   TAR   |
| 172  |    70    |  -0.03409642315689924  |  PolyA  |
| 173  |    75    | -0.032885634392872745  |  PolyA  |
| 174  |   396    | -0.032130276399507295  |         |
| 175  |   495    | -0.032107978179966905  |         |
| 176  |   172    |  -0.03173647841336851  |   PBS   |
| 177  |   461    |  -0.02783447947869083  |         |
| 178  |   385    |  -0.02769054323652857  |         |
| 179  |    56    | -0.027348265744675485  |   TAR   |
| 180  |   191    | -0.026108775723938774  |   PBS   |
| 181  |   395    | -0.025745105179373305  |         |
| 182  |   408    |  -0.0247750923128645   |         |
| 183  |   414    | -0.024772051348029834  |         |
| 184  |   194    | -0.024653100120561863  |   PBS   |
| 185  |   310    | -0.023961298566135242  |         |
| 186  |   441    | -0.023045550770819455  |         |
| 187  |    28    | -0.022896123369163312  |   TAR   |
| 188  |   167    |  -0.02268398315820749  |   PBS   |
| 189  |   333    | -0.021525680200009573  |   AUG   |
| 190  |   449    | -0.020753901178863245  |         |
| 191  |   380    | -0.020720644642583413  |         |
| 192  |   504    | -0.019317471027426335  |         |
| 193  |   210    | -0.017978466459217236  |   PBS   |
| 194  |   433    | -0.015031747903994077  |         |
| 195  |   469    |  -0.01445349344724506  |         |
| 196  |   457    | -0.013508731899292982  |         |
| 197  |   400    |  -0.01323753082630132  |         |
| 198  |   303    | -0.013179962210765717  |         |
| 199  |   438    | -0.011558104543463116  |         |
| 200  |    53    | -0.011397386779913478  |   TAR   |
| 201  |    88    |  -0.0106414698145455   |  PolyA  |
| 202  |   476    | -0.009715063916132792  |         |
| 203  |    44    | -0.008161715255020362  |   TAR   |
| 204  |   119    | -0.007261478059239316  |         |
| 205  |   389    | -0.006829629998432066  |         |
| 206  |   344    | -0.006752282687085702  |   AUG   |
| 207  |   151    | -0.006186556472665806  |   PBS   |
| 208  |   485    | -0.006097316218812196  |         |
| 209  |    62    | -0.005549783116984929  |  PolyA  |
| 210  |   419    | -0.005394289116367778  |         |
| 211  |   189    | -0.004583478506981842  |   PBS   |
| 212  |   374    | -0.004448069854611017  |         |
| 213  |   422    | -0.003579174518139649  |         |
| 214  |   278    | -0.0035216335167298344 |         |
| 215  |   486    | -0.0030867354599815973 |         |
| 216  |   153    | -0.002035357718428335  |   PBS   |
| 217  |   398    | -0.0012392709030810151 |         |
| 218  |   302    | -0.0012049743205529008 |         |
| 219  |   406    | -0.0006085696788550784 |         |
| 220  |    96    | -0.000437573433389372  |  PolyA  |
| 221  |    67    | 7.115816810623074e-05  |  PolyA  |
| 222  |    50    |  0.001579071249898131  |   TAR   |
| 223  |   187    | 0.0017212412286179265  |   PBS   |
| 224  |   493    |  0.001950995735368229  |         |
| 225  |   436    | 0.0024408905974886196  |         |
| 226  |   403    |  0.002776352796742488  |         |
| 227  |   350    | 0.0033556226836289503  |         |
| 228  |   488    | 0.0039790258934386084  |         |
| 229  |   411    |  0.004177494662270962  |         |
| 230  |    89    |  0.005198324048555557  |  PolyA  |
| 231  |   366    |  0.006866846752322539  |         |
| 232  |   428    |  0.007029275415690555  |         |
| 233  |   404    |  0.007614036142535317  |         |
| 234  |   447    |  0.012100173132300078  |         |
| 235  |   501    |  0.01248088704017181   |         |
| 236  |   454    |  0.012722650009265082  |         |
| 237  |    34    |  0.01282611814335955   |   TAR   |
| 238  |   500    |  0.012931812239543991  |         |
| 239  |   468    |  0.013091911138552693  |         |
| 240  |   510    |  0.013903141498078468  |         |
| 241  |   376    |   0.0172742825500922   |         |
| 242  |    97    |  0.017290658161400838  |  PolyA  |
| 243  |   224    |  0.019052783360259184  |         |
| 244  |   497    |  0.019474061637917782  |         |
| 245  |   424    |  0.01989129460546998   |         |
| 246  |   334    |  0.021179051936921926  |   AUG   |
| 247  |   357    |  0.021557343737126804  |         |
| 248  |    63    |  0.022397334262104582  |  PolyA  |
| 249  |    74    |  0.022428192947053612  |  PolyA  |
| 250  |   467    |  0.023612682593549473  |         |
| 251  |   390    |  0.02380530148144663   |         |
| 252  |   420    |  0.023908304931870114  |         |
| 253  |   482    |  0.02417653106953497   |         |
| 254  |   110    |  0.024629294855020592  |    U5   |
| 255  |   192    |  0.02597737961034541   |   PBS   |
| 256  |   407    |  0.026360635674926722  |         |
| 257  |   388    |  0.027921117791930756  |         |
| 258  |   391    |  0.028043345389374634  |         |
| 259  |   513    |  0.030419519178823202  |         |
| 260  |   373    |  0.03050814119056345   |         |
| 261  |   511    |  0.031945005343890304  |         |
| 262  |   346    |  0.03215612378325421   |         |
| 263  |   162    |  0.03265253219138015   |   PBS   |
| 264  |    73    |  0.032858423850449486  |  PolyA  |
| 265  |   483    |  0.034928695412682904  |         |
| 266  |    52    |  0.03578406673286617   |   TAR   |
| 267  |   338    |  0.036606740584882905  |   AUG   |
| 268  |   416    |  0.04048475402992438   |         |
| 269  |   143    |  0.041074702861725335  |   PBS   |
| 270  |   397    |  0.042015151574658405  |         |
| 271  |   231    |  0.042219936359309325  |    CU   |
| 272  |   317    |  0.042616863611092994  |   SL3   |
| 273  |   118    |  0.04332352159670156   |         |
| 274  |   228    |  0.04483586824568879   |    CU   |
| 275  |   163    |  0.04603735608752134   |   PBS   |
| 276  |   509    |  0.04607491379986812   |         |
| 277  |   138    |  0.04644609462477087   |   PBS   |
| 278  |   455    |   0.046849967572025    |         |
| 279  |    33    |   0.0469030128654136   |   TAR   |
| 280  |    59    |  0.04779050403972701   |  PolyA  |
| 281  |   359    |  0.04926016216368233   |         |
| 282  |   515    |  0.04938696720863022   |         |
| 283  |    40    |  0.04939361377401994   |   TAR   |
| 284  |   169    |  0.049982291556026015  |   PBS   |
| 285  |   472    |  0.050938320269921976  |         |
| 286  |   410    |  0.05105690960397032   |         |
| 287  |   147    |  0.052529754051091324  |   PBS   |
| 288  |   439    |  0.05258866357934533   |         |
| 289  |   506    |  0.05269179119464434   |         |
| 290  |    78    |  0.052727728822350634  |  PolyA  |
| 291  |    81    |  0.05310546207150617   |  PolyA  |
| 292  |    51    |  0.05338904694916336   |   TAR   |
| 293  |   442    |  0.05379973890094853   |         |
| 294  |   393    |  0.05541717631828823   |         |
| 295  |   412    |  0.05667372589253794   |         |
| 296  |   427    |  0.05673086786467872   |         |
| 297  |   316    |   0.0567670115544218   |   SL3   |
| 298  |   326    |  0.05686613920829394   |         |
| 299  |   458    |  0.05747333848367388   |         |
| 300  |   387    |  0.05975320788116329   |         |
| 301  |   392    |  0.05988358177825881   |         |
| 302  |    21    |  0.060003376994358384  |   TAR   |
| 303  |   484    |  0.06118740120467507   |         |
| 304  |   370    |  0.06167231427481159   |         |
| 305  |   100    |  0.06201204978900573   |  PolyA  |
| 306  |   168    |  0.06212322922419751   |   PBS   |
| 307  |   129    |  0.06267569646831211   |   PAS   |
| 308  |   152    |   0.0632014469059336   |   PBS   |
| 309  |   328    |  0.06432378239062501   |         |
| 310  |   335    |  0.06488933473284918   |   AUG   |
| 311  |   415    |  0.06593751811402088   |         |
| 312  |   171    |  0.06602343720699051   |   PBS   |
| 313  |   448    |   0.0664330597203156   |         |
| 314  |   460    |   0.0674299817979886   |         |
| 315  |   394    |   0.0679554252556134   |         |
| 316  |   353    |  0.06891076849829643   |         |
| 317  |   161    |  0.06892767968091452   |   PBS   |
| 318  |   386    |  0.06985089607961391   |         |
| 319  |   120    |  0.07084719617373407   |         |
| 320  |   142    |  0.07197421588885733   |   PBS   |
| 321  |   503    |  0.07390507223136585   |         |
| 322  |   184    |  0.07465799090051004   |   PBS   |
| 323  |   327    |  0.07525735101412032   |         |
| 324  |    58    |  0.07590016866770889   |  PolyA  |
| 325  |   223    |   0.0765874856404421   | antiPAS |
| 326  |   132    |   0.0765949985691132   |   PBS   |
| 327  |   470    |  0.07726674166850929   |         |
| 328  |    76    |  0.07752799057133526   |  PolyA  |
| 329  |   383    |  0.07882338898806666   |         |
| 330  |   494    |   0.0794758475167177   |         |
| 331  |   487    |  0.07995172765673175   |         |
| 332  |   165    |  0.08072592883161467   |   PBS   |
| 333  |   475    |   0.0822161699361972   |         |
| 334  |   274    |   0.083582788423514    |   SL1   |
| 335  |   378    |  0.08388613267348927   |         |
| 336  |   319    |  0.08553351647193796   |   SL3   |
| 337  |   157    |  0.08583816299341333   |   PBS   |
| 338  |    64    |  0.08724778015398914   |  PolyA  |
| 339  |   145    |  0.08768207553993791   |   PBS   |
| 340  |   409    |  0.08909983609605279   |         |
| 341  |   170    |  0.09095041016432179   |   PBS   |
| 342  |   307    |  0.09219241152442542   |         |
| 343  |    31    |   0.0925918150414215   |   TAR   |
| 344  |   112    |  0.09277335481854578   |    U5   |
| 345  |    49    |  0.09298372056731997   |   TAR   |
| 346  |   154    |  0.09355955554643697   |   PBS   |
| 347  |   459    |  0.09415654711435008   |         |
| 348  |   365    |   0.0943035715283215   |         |
| 349  |   124    |   0.0964217019658162   |         |
| 350  |   201    |  0.09680998315570298   |   PBS   |
| 351  |   355    |  0.09787669115527979   |         |
| 352  |    55    |  0.09885996799878395   |   TAR   |
| 353  |   318    |  0.09958138577323054   |   SL3   |
| 354  |   109    |   0.1014378021218739   |    U5   |
| 355  |   208    |  0.10252773203937084   |   PBS   |
| 356  |    47    |  0.10351990151620627   |   TAR   |
| 357  |   200    |  0.10480930121050945   |   PBS   |
| 358  |   214    |  0.10574747575635311   |   PBS   |
| 359  |   431    |  0.10747304908454298   |         |
| 360  |   508    |  0.11107375505103281   |         |
| 361  |   466    |   0.1112368056542075   |         |
| 362  |   337    |   0.1135482468035637   |   AUG   |
| 363  |   473    |  0.11364330090595365   |         |
| 364  |   309    |  0.11388647483520441   |         |
| 365  |   114    |  0.11491333375340476   |         |
| 366  |   356    |   0.1149423522938338   |         |
| 367  |    68    |  0.11820742952495943   |  PolyA  |
| 368  |   498    |  0.11851195580689151   |         |
| 369  |   471    |  0.12144835874957094   |         |
| 370  |   423    |  0.12335753726828877   |         |
| 371  |   413    |  0.12611571216973264   |         |
| 372  |   375    |   0.1271180558102611   |         |
| 373  |   399    |  0.12938555050180606   |         |
| 374  |   425    |   0.1305449249524078   |         |
| 375  |   418    |  0.13081626061050086   |         |
| 376  |   443    |   0.1311414055940822   |         |
| 377  |   343    |  0.13184782871631662   |   AUG   |
| 378  |   131    |  0.13249728069754654   |   PAS   |
| 379  |   440    |  0.13267187514287787   |         |
| 380  |   450    |  0.13296892409849576   |         |
| 381  |   144    |   0.1417564212327152   |   PBS   |
| 382  |   336    |   0.1423978926283855   |   AUG   |
| 383  |   339    |  0.14291908134316844   |   AUG   |
| 384  |   345    |   0.1444667482152116   |         |
| 385  |   368    |  0.14665239015975362   |         |
| 386  |   361    |  0.15101252660584066   |         |
| 387  |   340    |   0.152108722194148    |   AUG   |
| 388  |   362    |   0.152344151320155    |         |
| 389  |   330    |   0.153147228877718    |         |
| 390  |   429    |   0.1546998927131955   |         |
| 391  |   451    |  0.15703323536521882   |         |
| 392  |   351    |   0.1602168468127335   |         |
| 393  |    22    |  0.16093557512558515   |   TAR   |
| 394  |   437    |  0.16331928141863444   |         |
| 395  |    61    |  0.16401220683921114   |  PolyA  |
| 396  |   342    |  0.16574401006913095   |   AUG   |
| 397  |   341    |  0.17073287358251646   |   AUG   |
| 398  |   315    |  0.17339792271913254   |   SL3   |
| 399  |   489    |  0.17347514441822423   |         |
| 400  |   480    |  0.17488102483688142   |         |
| 401  |   502    |  0.17958944030489601   |         |
| 402  |    29    |  0.18254442322952824   |   TAR   |
| 403  |   314    |  0.18279859226068781   |   SL3   |
| 404  |    60    |  0.18296314285147317   |  PolyA  |
| 405  |   421    |   0.1889283196608836   |         |
| 406  |   446    |  0.19084756569087047   |         |
| 407  |   308    |  0.19307515939801448   |         |
| 408  |   220    |  0.19462495853221534   | antiPAS |
| 409  |   367    |  0.20274038902058078   |         |
| 410  |   445    |  0.20663680810175486   |         |
| 411  |   205    |  0.21158071767634928   |   PBS   |
| 412  |   178    |  0.21492092160187456   |   PBS   |
| 413  |   432    |  0.21763154174024527   |         |
| 414  |   329    |  0.21998610048249026   |         |
| 415  |   232    |  0.22203884002699573   |    CU   |
| 416  |   322    |  0.22312070903040823   |   SL3   |
| 417  |   190    |  0.23072564596895806   |   PBS   |
| 418  |   444    |  0.23431482438648082   |         |
| 419  |   363    |  0.23767031473677017   |         |
| 420  |   204    |  0.24747085158313964   |   PBS   |
| 421  |   197    |   0.2564028741486058   |   PBS   |
| 422  |   198    |   0.2603782804193125   |   PBS   |
| 423  |   323    |  0.26139115018754056   |   SL3   |
| 424  |   128    |   0.2650892072599108   |   PAS   |
| 425  |   290    |   0.2651967753652699   |   SL2   |
| 426  |   116    |   0.2655577785069423   |         |
| 427  |    65    |  0.27678443271329933   |  PolyA  |
| 428  |   182    |   0.2907320048496698   |   PBS   |
| 429  |   188    |   0.2907768325651827   |   PBS   |
| 430  |   126    |    0.29377133704062    |   PAS   |
| 431  |   196    |  0.29439332311949706   |   PBS   |
| 432  |   312    |  0.31442774349826746   |   SL3   |
| 433  |   369    |  0.31531331454956685   |         |
| 434  |   107    |  0.32217205245768077   |    U5   |
| 435  |   332    |   0.3516886462883756   |         |
| 436  |   195    |   0.3558235008794675   |   PBS   |
| 437  |   229    |   0.3682922476552475   |    CU   |
| 438  |   321    |  0.37128422428083857   |   SL3   |
| 439  |   244    |   0.3810327321748741   |   SL1   |
| 440  |   282    |   0.3997423590480262   |         |
| 441  |    23    |   0.4088579505503616   |   TAR   |
| 442  |   286    |   0.4167701023691033   |   SL2   |
| 443  |   130    |  0.41828543257345596   |   PAS   |
| 444  |   311    |   0.4293664976493124   |         |
| 445  |   325    |   0.4352665900530045   |   SL3   |
| 446  |   281    |   0.4541923856231999   |         |
| 447  |    92    |   0.4552351158446766   |  PolyA  |
| 448  |   324    |  0.47738255407920194   |   SL3   |
| 449  |   203    |   0.513159192342965    |   PBS   |
| 450  |   230    |   0.5252415445865157   |    CU   |
| 451  |   347    |   0.527072203706417    |         |
| 452  |   301    |   0.5280327640678828   |         |
| 453  |   101    |   0.5677743054657876   |  PolyA  |
| 454  |   248    |   0.5734037358770614   |   SL1   |
| 455  |   219    |   0.5810397075919744   | antiPAS |
| 456  |   289    |   0.5818791677918679   |   SL2   |
| 457  |   243    |   0.6489359844512722   |   SL1   |
| 458  |   313    |   0.685840703311543    |   SL3   |
| 459  |   242    |   0.6937832099733792   |         |
| 460  |   296    |   0.7053585981160416   |   SL2   |
| 461  |   256    |   0.7426407988730451   |   SL1   |
| 462  |   233    |   0.8160346647800675   |    CU   |
| 463  |   285    |   0.8317885880996272   |   SL2   |
| 464  |   149    |   0.879974488289715    |   PBS   |
| 465  |   209    |   1.037452278346479    |   PBS   |
| 466  |   246    |   1.0535866758716206   |   SL1   |
| 467  |   234    |   1.109633355769349    |         |
| 468  |   245    |   1.1316074925528823   |   SL1   |
| 469  |   249    |   1.1571736163973938   |   SL1   |
| 470  |   237    |   1.1771274137299894   |         |
| 471  |   227    |   1.2217050242539125   |    CU   |
| 472  |   270    |   1.4801544930948116   |   SL1   |
| 473  |   264    |   1.7051680693517237   |   SL1   |
| 474  |   269    |   1.7239442546754118   |   SL1   |
| 475  |   253    |   1.9008052713183239   |   SL1   |
| 476  |   254    |   2.1710206912545833   |   SL1   |
| 477  |   277    |   2.5599686762734355   |   SL1   |
| 478  |   250    |   2.6161118404141486   |   SL1   |
| 479  |   236    |   2.6492547076708304   |         |
| 480  |   265    |   2.683600477314104    |   SL1   |
| 481  |   238    |   2.7966918026354275   |         |
| 482  |   275    |   2.8913453913018383   |   SL1   |
| 483  |   252    |   2.9743064120053258   |   SL1   |
| 484  |   276    |   3.1472322467933322   |   SL1   |
| 485  |   268    |   3.294568881583919    |   SL1   |
| 486  |   262    |   3.4139352456724934   |   SL1   |
| 487  |   251    |   4.035340220285071    |   SL1   |
| 488  |   267    |   4.127185381323476    |   SL1   |
| 489  |   257    |   4.260337760114532    |   SL1   |
| 490  |   258    |    4.54460095362195    |   SL1   |
| 491  |   259    |   4.7431529770696255   |   SL1   |
| 492  |   261    |   5.076324173110611    |   SL1   |
| 493  |   266    |   5.204427327478916    |   SL1   |
| 494  |   260    |   5.217342053271609    |   SL1   |
+------+----------+------------------------+---------+
