# Supplementary material for: Short- and long-range interactions in the HIV-1 5′ UTR regulate genome dimerization and packaging
Source: Nat Struct Mol Biol. 2022 Mar 28;29(4):306–19. doi: 10.1038/s41594-022-00746-2 (PMC9010304; doi:10.1038/s41594-022-00746-2)
Supplement: Supplementary file 11 — Tables of Kdimer values. [file 41594_2022_746_MOESM11_ESM.zip › Kdimer tables/Kd_Table_Ranking_1G_DB_Uncapped.txt]

+----------------------------------------------------+
|                   1G_DB_Uncapped                   |
+------+----------+------------------------+---------+
| Rank | Position |        log2(Kd)        |  Domain |
+------+----------+------------------------+---------+
|  0   |   235    |  -0.8200558227947935   |         |
|  1   |   247    |  -0.5633516600720677   |   SL1   |
|  2   |   217    |  -0.5354787291556304   | antiPAS |
|  3   |   298    |  -0.5031709966073915   |   SL2   |
|  4   |   273    |  -0.5029462471518603   |   SL1   |
|  5   |   212    |  -0.4862190570179862   |   PBS   |
|  6   |    27    |  -0.4165556912806096   |   TAR   |
|  7   |   206    |  -0.38989444039767635  |   PBS   |
|  8   |   218    |  -0.34760900728896754  | antiPAS |
|  9   |   348    |  -0.33421830305954464  |         |
|  10  |    85    |  -0.3000707053147909   |  PolyA  |
|  11  |   226    |  -0.28660187754728617  |         |
|  12  |    37    |  -0.27512802642856626  |   TAR   |
|  13  |   384    |  -0.2632832005684753   |         |
|  14  |   255    |  -0.2607578369731098   |   SL1   |
|  15  |    42    |   -0.247583149805023   |   TAR   |
|  16  |   280    |  -0.22217791709121734  |         |
|  17  |   349    |  -0.20423254926894027  |         |
|  18  |   294    |  -0.19817098155117047  |   SL2   |
|  19  |   181    |  -0.19568616770496597  |   PBS   |
|  20  |   354    |  -0.19074626711255943  |         |
|  21  |    30    |  -0.1873759898751351   |   TAR   |
|  22  |   272    |  -0.18649299312125817  |   SL1   |
|  23  |   211    |  -0.18386651979762264  |   PBS   |
|  24  |   202    |  -0.1750297488838701   |   PBS   |
|  25  |   207    |  -0.1690681933640486   |   PBS   |
|  26  |   109    |  -0.1638109271676197   |    U5   |
|  27  |   114    |  -0.1614709830528823   |         |
|  28  |   305    |  -0.1543826086718958   |         |
|  29  |   239    |  -0.15177035701797062  |         |
|  30  |   241    |  -0.14916132618406805  |         |
|  31  |   385    |  -0.1444257544195672   |         |
|  32  |    84    |  -0.13989715712794779  |  PolyA  |
|  33  |   300    |  -0.1394018411849022   |         |
|  34  |   377    |  -0.12457151328716817  |         |
|  35  |   481    |  -0.12035334818199395  |         |
|  36  |   111    |  -0.11892416862047724  |    U5   |
|  37  |   378    |  -0.11597660598794943  |         |
|  38  |    83    |  -0.11484627546355751  |  PolyA  |
|  39  |   406    |  -0.10570756681618607  |         |
|  40  |   271    |  -0.1040506173422886   |   SL1   |
|  41  |   379    |  -0.10057770677349048  |         |
|  42  |   187    |  -0.09853924447788268  |   PBS   |
|  43  |   295    |  -0.0957723240197782   |   SL2   |
|  44  |   310    |  -0.09281323834429495  |         |
|  45  |   360    |  -0.09263056758795389  |         |
|  46  |    80    |  -0.09246096661512021  |  PolyA  |
|  47  |   299    |  -0.09171014961229687  |   SL2   |
|  48  |    35    |  -0.09075001757407512  |   TAR   |
|  49  |   160    |  -0.08586873029533629  |   PBS   |
|  50  |   216    |  -0.08094008695932232  |   PBS   |
|  51  |    48    |  -0.07871317701366791  |   TAR   |
|  52  |   119    |  -0.07842388963233063  |         |
|  53  |   449    |  -0.0767856941866846   |         |
|  54  |    25    |  -0.07560186299168227  |   TAR   |
|  55  |   320    |  -0.07236827601681578  |   SL3   |
|  56  |   495    |  -0.0714917833406832   |         |
|  57  |   121    |  -0.0698720872098039   |         |
|  58  |    54    |  -0.06928503446838423  |   TAR   |
|  59  |   447    |  -0.06683829255367234  |         |
|  60  |    44    | -0.059984798915724266  |   TAR   |
|  61  |    41    |  -0.05933166103516156  |   TAR   |
|  62  |    31    |  -0.05798137490197096  |   TAR   |
|  63  |   414    |  -0.05542370720455782  |         |
|  64  |   287    |  -0.0534226463624653   |   SL2   |
|  65  |   151    |  -0.05230638105934304  |   PBS   |
|  66  |   346    |  -0.05149923864855032  |         |
|  67  |   152    |  -0.05133026202472332  |   PBS   |
|  68  |   473    | -0.047885576339377095  |         |
|  69  |   448    |  -0.04743501497889683  |         |
|  70  |    46    | -0.046899106294020144  |   TAR   |
|  71  |    36    | -0.046751057551752795  |   TAR   |
|  72  |   225    |  -0.04438636893748156  |         |
|  73  |   483    | -0.044091745328382934  |         |
|  74  |   501    | -0.040557930174316845  |         |
|  75  |   288    | -0.040152198805690216  |   SL2   |
|  76  |    75    |  -0.04014695547580213  |  PolyA  |
|  77  |   115    |  -0.03871260986035083  |         |
|  78  |   113    |  -0.03820928383307407  |         |
|  79  |   208    |  -0.03704402220560552  |   PBS   |
|  80  |   142    |  -0.03663991913881589  |   PBS   |
|  81  |   158    |  -0.03577264776896307  |   PBS   |
|  82  |   333    | -0.035647882883215395  |   AUG   |
|  83  |   153    |  -0.03278455028506149  |   PBS   |
|  84  |   452    |  -0.03098577839898155  |         |
|  85  |   179    | -0.030857184860148497  |   PBS   |
|  86  |   500    |  -0.03054721329035365  |         |
|  87  |   405    |  -0.02864044390121514  |         |
|  88  |   434    |  -0.02613096826380224  |         |
|  89  |    53    | -0.025000014231784214  |   TAR   |
|  90  |   193    |  -0.02481692984140551  |   PBS   |
|  91  |   371    | -0.024424195726940504  |         |
|  92  |   117    | -0.024383143798737242  |         |
|  93  |   503    | -0.022731329675209994  |         |
|  94  |   491    | -0.022462180486758493  |         |
|  95  |    95    |  -0.02037577469962235  |  PolyA  |
|  96  |   164    |  -0.0192915936049924   |   PBS   |
|  97  |   173    |  -0.01736096713456502  |   PBS   |
|  98  |   486    | -0.016183249333738547  |         |
|  99  |   502    | -0.016016840711674783  |         |
| 100  |   224    |  -0.01579101168480882  |         |
| 101  |   382    | -0.014648506645964699  |         |
| 102  |   436    | -0.011870096949838654  |         |
| 103  |   318    | -0.011829758446377965  |   SL3   |
| 104  |    23    | -0.010024421301802854  |   TAR   |
| 105  |    51    | -0.008787810946685072  |   TAR   |
| 106  |   240    | -0.007582273890626846  |         |
| 107  |   514    | -0.007331714446929404  |         |
| 108  |    50    | -0.006118165184232275  |   TAR   |
| 109  |   441    | -0.005924044879127648  |         |
| 110  |   372    | -0.005195747349595496  |         |
| 111  |   350    | -0.005071116256945426  |         |
| 112  |   407    | -0.003769365755595966  |         |
| 113  |   175    | -0.0024822218677941865 |   PBS   |
| 114  |   328    | 0.0003003840000589328  |         |
| 115  |   353    | 0.0011200471966730516  |         |
| 116  |   454    | 0.0021908382896921597  |         |
| 117  |   420    | 0.0034971456507208233  |         |
| 118  |   471    |  0.003704902545632254  |         |
| 119  |   410    |  0.004406165107157521  |         |
| 120  |   381    |  0.00495072544497832   |         |
| 121  |    47    |  0.004970306786352956  |   TAR   |
| 122  |    22    |  0.008889291546722121  |   TAR   |
| 123  |   169    |  0.009655160865075181  |   PBS   |
| 124  |   373    |  0.009778966534729873  |         |
| 125  |    81    |  0.010353966788047756  |  PolyA  |
| 126  |   364    |  0.01230069563293029   |         |
| 127  |   292    |  0.012865607147906211  |   SL2   |
| 128  |   424    |  0.015017630762975766  |         |
| 129  |   215    |  0.016053189004790077  |   PBS   |
| 130  |   397    |  0.016118904157097557  |         |
| 131  |   470    |  0.01892198302826718   |         |
| 132  |   435    |  0.02006241863356466   |         |
| 133  |   476    |  0.020606720240388864  |         |
| 134  |   393    |  0.020974823728926544  |         |
| 135  |   457    |  0.02155636872639875   |         |
| 136  |   423    |  0.021561282148390894  |         |
| 137  |   427    |  0.02205081215515404   |         |
| 138  |   459    |  0.022083372533822768  |         |
| 139  |   191    |  0.02287782219401561   |   PBS   |
| 140  |   402    |  0.023421827928132438  |         |
| 141  |   504    |  0.02352448050016506   |         |
| 142  |    40    |  0.024498289956498744  |   TAR   |
| 143  |   302    |  0.02468581128914027   |         |
| 144  |   309    |  0.024687220998364654  |         |
| 145  |   186    |  0.024901236178465184  |   PBS   |
| 146  |   376    |  0.025263847434246554  |         |
| 147  |   496    |  0.02652067271967986   |         |
| 148  |   154    |  0.026716722622815794  |   PBS   |
| 149  |   214    |  0.027455657210153948  |   PBS   |
| 150  |   426    |  0.027739712813122503  |         |
| 151  |   463    |  0.028204223011144988  |         |
| 152  |   477    |  0.02838548472013415   |         |
| 153  |   341    |  0.029737293250963855  |   AUG   |
| 154  |   497    |  0.030795646746292295  |         |
| 155  |   513    |  0.030935128365079397  |         |
| 156  |   455    |  0.03155016756094536   |         |
| 157  |   303    |   0.033263853849417    |         |
| 158  |    71    |  0.033572667547597385  |  PolyA  |
| 159  |    45    |  0.03381666128373808   |   TAR   |
| 160  |   412    |  0.03390579073332581   |         |
| 161  |   398    |  0.03532007642493486   |         |
| 162  |   494    |  0.035798306944842775  |         |
| 163  |    29    |  0.03722988976932213   |   TAR   |
| 164  |   390    |  0.03780952329617954   |         |
| 165  |   461    |  0.037898231457450235  |         |
| 166  |   472    |  0.03813671268906265   |         |
| 167  |   156    |  0.038596535953928875  |   PBS   |
| 168  |   466    |  0.04158248315401195   |         |
| 169  |   487    |  0.04196470160154979   |         |
| 170  |   358    |  0.043068799882280455  |         |
| 171  |   408    |  0.043371001642765354  |         |
| 172  |   479    |  0.04364886882290178   |         |
| 173  |   112    |  0.04435875068765153   |    U5   |
| 174  |   146    |  0.044988081753884995  |   PBS   |
| 175  |   221    |  0.04549946332819988   | antiPAS |
| 176  |   505    |  0.04552395722168906   |         |
| 177  |   428    |  0.04604804114833937   |         |
| 178  |   442    |  0.04687074739816086   |         |
| 179  |   478    |  0.047347032274595496  |         |
| 180  |    77    |  0.04746126638119664   |  PolyA  |
| 181  |   506    |  0.04783890496966818   |         |
| 182  |   480    |  0.048406933993531596  |         |
| 183  |   492    |  0.04914334510068708   |         |
| 184  |   413    |  0.049496520447560886  |         |
| 185  |   326    |  0.050741033673480214  |         |
| 186  |   469    |  0.05202101329688478   |         |
| 187  |   340    |  0.054792527815124385  |   AUG   |
| 188  |   515    |  0.05582338714623231   |         |
| 189  |   388    |  0.05778013177706791   |         |
| 190  |   411    |  0.05888522652588602   |         |
| 191  |   375    |  0.05966987128808224   |         |
| 192  |   458    |  0.06044918297825753   |         |
| 193  |    78    |  0.06076062107189511   |  PolyA  |
| 194  |    38    |  0.06093871949773368   |   TAR   |
| 195  |   391    |  0.06138046683811079   |         |
| 196  |   438    |  0.06142482763220347   |         |
| 197  |    43    |  0.061475346162247514  |   TAR   |
| 198  |   453    |  0.06210090806767387   |         |
| 199  |   188    |  0.062199179373244526  |   PBS   |
| 200  |   199    |   0.0626774369824584   |   PBS   |
| 201  |   361    |  0.06299188096708928   |         |
| 202  |   510    |  0.06329963016055241   |         |
| 203  |   395    |  0.06368467592027127   |         |
| 204  |   451    |   0.063793827947196    |         |
| 205  |   143    |   0.0639308415566455   |   PBS   |
| 206  |   201    |  0.06467953173548353   |   PBS   |
| 207  |   344    |  0.06529816315051432   |   AUG   |
| 208  |   155    |  0.06532762272433501   |   PBS   |
| 209  |   356    |  0.06540903242554533   |         |
| 210  |   425    |  0.06592240148047182   |         |
| 211  |   490    |  0.06767106770998108   |         |
| 212  |   106    |  0.06837502407917696   |    U5   |
| 213  |   316    |  0.06847564948942166   |   SL3   |
| 214  |   304    |  0.06892083917233836   |         |
| 215  |   365    |   0.0690783985187623   |         |
| 216  |   389    |  0.06926145049387286   |         |
| 217  |   380    |  0.06936101999203917   |         |
| 218  |   329    |  0.07000402534359743   |         |
| 219  |   108    |   0.0706690633829332   |    U5   |
| 220  |   293    |  0.07086029849622079   |   SL2   |
| 221  |   439    |   0.0715285143462003   |         |
| 222  |   468    |  0.07176654919737946   |         |
| 223  |    57    |  0.07255104798185176   |   TAR   |
| 224  |   511    |  0.07269593245460002   |         |
| 225  |   422    |  0.07275341454188465   |         |
| 226  |   370    |  0.07318565129920282   |         |
| 227  |   170    |  0.07400817919686647   |   PBS   |
| 228  |    96    |  0.07411751777750479   |  PolyA  |
| 229  |    33    |  0.07456469661974156   |   TAR   |
| 230  |   205    |  0.07522426741570958   |   PBS   |
| 231  |    32    |  0.07544491058841794   |   TAR   |
| 232  |   446    |  0.07554707926655692   |         |
| 233  |   144    |   0.0759300093119644   |   PBS   |
| 234  |   432    |  0.07627592493121714   |         |
| 235  |   123    |  0.07730016544551198   |         |
| 236  |   474    |  0.07736612325581287   |         |
| 237  |   417    |  0.07828574248623103   |         |
| 238  |   171    |  0.07830239177042729   |   PBS   |
| 239  |   421    |  0.07835072266305304   |         |
| 240  |   429    |  0.07859338637632875   |         |
| 241  |   456    |  0.07867998676948193   |         |
| 242  |   484    |  0.07942689412419678   |         |
| 243  |   485    |  0.08016460235970375   |         |
| 244  |   100    |   0.0808692424203939   |  PolyA  |
| 245  |   409    |   0.0808949995573703   |         |
| 246  |   437    |  0.08188786874609526   |         |
| 247  |   331    |  0.08284399989041404   |         |
| 248  |   507    |   0.083439744151374    |         |
| 249  |   493    |  0.08355877499041958   |         |
| 250  |   464    |  0.08414056364508873   |         |
| 251  |   336    |   0.0848308936289444   |   AUG   |
| 252  |    98    |  0.08496745820973998   |  PolyA  |
| 253  |   283    |  0.08570927897714063   |   SL2   |
| 254  |   419    |  0.08623047345197765   |         |
| 255  |   131    |  0.08712879525576764   |   PAS   |
| 256  |   168    |   0.0889574632948856   |   PBS   |
| 257  |   147    |   0.0894396201648438   |   PBS   |
| 258  |   430    |  0.08986671234032273   |         |
| 259  |   465    |  0.09070520861207446   |         |
| 260  |   105    |  0.09418377103367483   |    U5   |
| 261  |   387    |  0.09474206568290676   |         |
| 262  |   394    |  0.09694037419961833   |         |
| 263  |   174    |  0.09695773495078663   |   PBS   |
| 264  |    88    |  0.09706122133203055   |  PolyA  |
| 265  |    74    |  0.09778728675992014   |  PolyA  |
| 266  |   488    |  0.09798985135195377   |         |
| 267  |    94    |   0.1005334465201651   |  PolyA  |
| 268  |   399    |  0.10061426342186988   |         |
| 269  |   512    |  0.10262357008998589   |         |
| 270  |   163    |  0.10405401353881198   |   PBS   |
| 271  |   343    |   0.1042048384372818   |   AUG   |
| 272  |   192    |  0.10498524967269261   |   PBS   |
| 273  |   498    |  0.10611637942542775   |         |
| 274  |   403    |  0.10630755559092289   |         |
| 275  |   415    |  0.10680097932199063   |         |
| 276  |    26    |   0.1072771810275785   |   TAR   |
| 277  |   290    |  0.10735571264014386   |   SL2   |
| 278  |   165    |  0.10840157708317326   |   PBS   |
| 279  |   475    |  0.10945768110683267   |         |
| 280  |   352    |  0.10970914997653756   |         |
| 281  |   482    |  0.10975196246375987   |         |
| 282  |   161    |  0.10986798787106057   |   PBS   |
| 283  |    28    |  0.11032015364591831   |   TAR   |
| 284  |   431    |   0.1104833014641242   |         |
| 285  |   351    |  0.11053911647714264   |         |
| 286  |    76    |  0.11054478899393207   |  PolyA  |
| 287  |   508    |  0.11306044795437144   |         |
| 288  |   162    |  0.11338155964096815   |   PBS   |
| 289  |   374    |  0.11461015222190607   |         |
| 290  |   386    |  0.11519925322480339   |         |
| 291  |   332    |  0.11532769186485431   |         |
| 292  |    49    |  0.11567259481584544   |   TAR   |
| 293  |    34    |  0.11589134595633387   |   TAR   |
| 294  |   103    |  0.11672804783709462   |  PolyA  |
| 295  |   369    |  0.11677755728840784   |         |
| 296  |   337    |  0.11682424044365695   |   AUG   |
| 297  |   462    |  0.11837877259161332   |         |
| 298  |   467    |  0.11843148877693623   |         |
| 299  |    72    |   0.1189989753205936   |  PolyA  |
| 300  |    39    |  0.11933018040372044   |   TAR   |
| 301  |    69    |  0.12059076957669808   |  PolyA  |
| 302  |   222    |  0.12077039926499553   | antiPAS |
| 303  |   401    |  0.12077953851986996   |         |
| 304  |   392    |  0.12082800757975896   |         |
| 305  |   190    |  0.12094069926306845   |   PBS   |
| 306  |    55    |  0.12120666443926363   |   TAR   |
| 307  |   433    |  0.12199879470170674   |         |
| 308  |   445    |   0.1226643256604475   |         |
| 309  |    90    |  0.12274206722640456   |  PolyA  |
| 310  |   404    |  0.12355098414669076   |         |
| 311  |   291    |  0.12497443869914511   |   SL2   |
| 312  |   383    |  0.12673142905139645   |         |
| 313  |   335    |   0.1286338678809001   |   AUG   |
| 314  |   355    |  0.13108563832816192   |         |
| 315  |   223    |  0.13110750154012296   | antiPAS |
| 316  |    73    |   0.1314100930437894   |  PolyA  |
| 317  |   319    |  0.13185552278888185   |   SL3   |
| 318  |   416    |  0.13248520937801203   |         |
| 319  |    82    |   0.1325169266462595   |  PolyA  |
| 320  |   194    |  0.13379922273505745   |   PBS   |
| 321  |   418    |  0.13389596617437546   |         |
| 322  |   306    |  0.13530209705938176   |         |
| 323  |   450    |  0.13540373746623519   |         |
| 324  |   122    |   0.1356829777549203   |         |
| 325  |   443    |  0.13641036197986361   |         |
| 326  |   145    |  0.13712598270482435   |   PBS   |
| 327  |   396    |  0.13781954361706344   |         |
| 328  |   141    |  0.13880086609771783   |   PBS   |
| 329  |    91    |  0.14017695135460798   |  PolyA  |
| 330  |   334    |   0.1411775296978692   |   AUG   |
| 331  |   189    |  0.14213937232902826   |   PBS   |
| 332  |   499    |   0.144474024831778    |         |
| 333  |   509    |  0.14541469058127846   |         |
| 334  |   308    |  0.14602657318938328   |         |
| 335  |   444    |  0.14767536088622726   |         |
| 336  |   357    |  0.15004154944970546   |         |
| 337  |   134    |  0.15028137985642473   |   PBS   |
| 338  |   166    |  0.15155182894695554   |   PBS   |
| 339  |   440    |  0.15248122418738622   |         |
| 340  |   460    |  0.15624217912204452   |         |
| 341  |   400    |  0.15638586333398796   |         |
| 342  |    65    |  0.15645956565934582   |  PolyA  |
| 343  |   132    |  0.15692409476998503   |   PBS   |
| 344  |   110    |  0.15787314165320612   |    U5   |
| 345  |   307    |  0.15817655849465734   |         |
| 346  |   359    |   0.1581904517300921   |         |
| 347  |   182    |   0.1586496573666185   |   PBS   |
| 348  |   338    |  0.16070170850974866   |   AUG   |
| 349  |   185    |   0.1612472105963936   |   PBS   |
| 350  |    86    |  0.16357934641253352   |  PolyA  |
| 351  |   120    |   0.1654529722129729   |         |
| 352  |    99    |   0.1671061837539919   |  PolyA  |
| 353  |    24    |   0.1691917529332394   |   TAR   |
| 354  |   204    |  0.17054467898237605   |   PBS   |
| 355  |   177    |  0.17227986385140776   |   PBS   |
| 356  |    67    |   0.1819574169782091   |  PolyA  |
| 357  |    87    |  0.18216883347571877   |  PolyA  |
| 358  |   200    |  0.18237865075807091   |   PBS   |
| 359  |    21    |  0.18296264022691025   |   TAR   |
| 360  |    70    |  0.18336885942971742   |  PolyA  |
| 361  |   489    |  0.18352804950429663   |         |
| 362  |   368    |  0.18378816101546688   |         |
| 363  |    52    |  0.18696142065471016   |   TAR   |
| 364  |   159    |   0.1879936327320838   |   PBS   |
| 365  |   126    |   0.1890477912555836   |   PAS   |
| 366  |   180    |   0.1893731177526571   |   PBS   |
| 367  |   279    |  0.19069289257322022   |         |
| 368  |   107    |  0.19088488975092927   |    U5   |
| 369  |   366    |  0.19172904309225117   |         |
| 370  |   210    |  0.19187565377531385   |   PBS   |
| 371  |   118    |  0.19280757738621263   |         |
| 372  |   133    |   0.1958800296718475   |   PBS   |
| 373  |   136    |  0.19631571932165473   |   PBS   |
| 374  |   327    |  0.19726993855568073   |         |
| 375  |   297    |  0.20000028007808915   |   SL2   |
| 376  |   125    |  0.20263965980481632   |   PAS   |
| 377  |   317    |  0.20334127483154935   |   SL3   |
| 378  |   157    |  0.20594532150270653   |   PBS   |
| 379  |   312    |  0.20930249644598042   |   SL3   |
| 380  |   220    |  0.21017670596483864   | antiPAS |
| 381  |   330    |  0.21124468110512692   |         |
| 382  |   178    |  0.22119874362646816   |   PBS   |
| 383  |    97    |  0.22137376889148958   |  PolyA  |
| 384  |   198    |  0.22264329593778243   |   PBS   |
| 385  |    66    |   0.2236601728218446   |  PolyA  |
| 386  |   139    |  0.22576788636217018   |   PBS   |
| 387  |   228    |   0.2317526297009351   |    CU   |
| 388  |   124    |  0.23224222673636255   |         |
| 389  |   183    |  0.23254235087032285   |   PBS   |
| 390  |   135    |   0.2358654581942328   |   PBS   |
| 391  |   130    |   0.2413521351989204   |   PAS   |
| 392  |   148    |  0.24179182410441438   |   PBS   |
| 393  |    79    |  0.24514970189212454   |  PolyA  |
| 394  |   104    |   0.2525078222835847   |  PolyA  |
| 395  |   315    |   0.2552645281685775   |   SL3   |
| 396  |   367    |   0.2560598719949752   |         |
| 397  |   137    |   0.2561307430091305   |   PBS   |
| 398  |   150    |  0.25777875140913986   |   PBS   |
| 399  |   345    |   0.2594888880209759   |         |
| 400  |   362    |  0.26100026626457695   |         |
| 401  |   140    |  0.26937316636622904   |   PBS   |
| 402  |    58    |   0.269557051924572    |  PolyA  |
| 403  |   176    |   0.2717626363159979   |   PBS   |
| 404  |    89    |  0.27850962443942834   |  PolyA  |
| 405  |   172    |  0.28107777829682673   |   PBS   |
| 406  |   342    |   0.2812298947072515   |   AUG   |
| 407  |    62    |   0.2832496018780956   |  PolyA  |
| 408  |   197    |  0.28708610530922357   |   PBS   |
| 409  |   102    |   0.2875743853787683   |  PolyA  |
| 410  |   116    |   0.290355602894032    |         |
| 411  |   339    |  0.29212704288856334   |   AUG   |
| 412  |   232    |   0.2977480209807473   |    CU   |
| 413  |   363    |   0.2991323465623822   |         |
| 414  |    93    |  0.30324160223333546   |  PolyA  |
| 415  |   231    |   0.3046166665837535   |    CU   |
| 416  |   138    |   0.305512519090194    |   PBS   |
| 417  |    56    |  0.30951263794045303   |   TAR   |
| 418  |   289    |  0.31324717024186355   |   SL2   |
| 419  |   195    |  0.31407862582701096   |   PBS   |
| 420  |    59    |   0.3145589274562451   |  PolyA  |
| 421  |   127    |   0.315851797709704    |   PAS   |
| 422  |   149    |   0.3260203887480801   |   PBS   |
| 423  |   229    |  0.32905534500956146   |    CU   |
| 424  |   263    |   0.3351234256662177   |   SL1   |
| 425  |    64    |  0.34049326810052566   |  PolyA  |
| 426  |   167    |   0.3603080696231282   |   PBS   |
| 427  |    61    |   0.3661213245086761   |  PolyA  |
| 428  |   184    |  0.36927382109437457   |   PBS   |
| 429  |   274    |  0.36945868204855037   |   SL1   |
| 430  |   213    |  0.39420571138506993   |   PBS   |
| 431  |   196    |   0.394504394814125    |   PBS   |
| 432  |    68    |   0.4079637511651844   |  PolyA  |
| 433  |   314    |  0.41541553358900857   |   SL3   |
| 434  |   230    |   0.4155390227353166   |    CU   |
| 435  |   278    |  0.43077543139550484   |         |
| 436  |    63    |   0.4335100900018423   |  PolyA  |
| 437  |   128    |  0.43675093092971135   |   PAS   |
| 438  |    60    |  0.44259994255764085   |  PolyA  |
| 439  |   301    |   0.4429952127862446   |         |
| 440  |   234    |   0.4430738522811748   |         |
| 441  |   203    |   0.4522231987749811   |   PBS   |
| 442  |   129    |  0.46101460081095935   |   PAS   |
| 443  |   347    |  0.46406779065061304   |         |
| 444  |   286    |   0.4766353519760512   |   SL2   |
| 445  |   325    |  0.48325763396770044   |   SL3   |
| 446  |    92    |  0.49455519149489713   |  PolyA  |
| 447  |   322    |  0.49805560430837725   |   SL3   |
| 448  |   324    |   0.5511129999442155   |   SL3   |
| 449  |   321    |   0.5531048090645178   |   SL3   |
| 450  |   311    |   0.5531310203833603   |         |
| 451  |   284    |   0.5900211892143901   |   SL2   |
| 452  |   219    |   0.6000198834514229   | antiPAS |
| 453  |   281    |   0.6822811408982548   |         |
| 454  |   323    |   0.6941383980536123   |   SL3   |
| 455  |   237    |   0.701558136689283    |         |
| 456  |   282    |   0.7144320167863154   |         |
| 457  |   101    |   0.726105702488401    |  PolyA  |
| 458  |   227    |   0.7513260839785676   |    CU   |
| 459  |   233    |   0.7820471128015236   |    CU   |
| 460  |   296    |   0.8252937889244513   |   SL2   |
| 461  |   209    |   0.8365593166735772   |   PBS   |
| 462  |   243    |   0.9821501457785227   |   SL1   |
| 463  |   248    |   0.9927232403576588   |   SL1   |
| 464  |   270    |   1.0462571989188858   |   SL1   |
| 465  |   244    |   1.0568350347739688   |   SL1   |
| 466  |   313    |   1.0647684262277048   |   SL3   |
| 467  |   256    |   1.1847220044565034   |   SL1   |
| 468  |   285    |   1.2218025683609248   |   SL2   |
| 469  |   242    |   1.382094500347636    |         |
| 470  |   245    |   1.3888546079016904   |   SL1   |
| 471  |   246    |   1.4928757930558527   |   SL1   |
| 472  |   269    |   1.6055079395925858   |   SL1   |
| 473  |   249    |   1.7235821908978075   |   SL1   |
| 474  |   236    |   2.0295153744203684   |         |
| 475  |   254    |   2.0328169761848986   |   SL1   |
| 476  |   277    |    2.43874821896646    |   SL1   |
| 477  |   253    |   2.4434824924124556   |   SL1   |
| 478  |   264    |   2.4614994508161256   |   SL1   |
| 479  |   275    |   2.595504772360934    |   SL1   |
| 480  |   250    |   2.7597344594466002   |   SL1   |
| 481  |   238    |    2.78316260597546    |         |
| 482  |   257    |   2.9544800295138622   |   SL1   |
| 483  |   268    |    3.01515072229317    |   SL1   |
| 484  |   265    |   3.196701456017178    |   SL1   |
| 485  |   276    |   3.6121460936636187   |   SL1   |
| 486  |   262    |   4.308125445948228    |   SL1   |
| 487  |   267    |   4.479255606663853    |   SL1   |
| 488  |   258    |   4.501485649877692    |   SL1   |
| 489  |   252    |   4.648621653477654    |   SL1   |
| 490  |   260    |   5.1518274604888825   |   SL1   |
| 491  |   259    |   5.532462674269677    |   SL1   |
| 492  |   266    |   6.492496080986336    |   SL1   |
| 493  |   261    |   6.734306289271388    |   SL1   |
| 494  |   251    |   6.757076236832895    |   SL1   |
+------+----------+------------------------+---------+
