# Supplementary material for: Short- and long-range interactions in the HIV-1 5′ UTR regulate genome dimerization and packaging
Source: Nat Struct Mol Biol. 2022 Mar 28;29(4):306–19. doi: 10.1038/s41594-022-00746-2 (PMC9010304; doi:10.1038/s41594-022-00746-2)
Supplement: Supplementary file 11 — Tables of Kdimer values. [file 41594_2022_746_MOESM11_ESM.zip › Kdimer tables/Kd_Table_Region_SL1_3G_DB_Uncapped.txt]

+-------------------------------------------------+
|                  3G_DB_Uncapped                 |
+------+----------+----------------------+--------+
| Rank | Position |       log2(Kd)       | Domain |
+------+----------+----------------------+--------+
|  4   |   247    | -0.6297551581578184  |  SL1   |
|  7   |   273    | -0.46569948604048345 |  SL1   |
|  11  |   255    | -0.42574816408774363 |  SL1   |
|  28  |   272    | -0.21155125089929008 |  SL1   |
|  37  |   271    | -0.17457007973836838 |  SL1   |
| 362  |   263    | 0.16185125958976593  |  SL1   |
| 422  |   274    |  0.3180670615050875  |  SL1   |
| 436  |   244    | 0.39733599295074684  |  SL1   |
| 463  |   248    |  0.7908234727759939  |  SL1   |
| 465  |   256    |  1.0002928831675828  |  SL1   |
| 466  |   243    |  1.0288758552999788  |  SL1   |
| 469  |   270    |  1.2342652455604117  |  SL1   |
| 470  |   245    |  1.276814205538616   |  SL1   |
| 471  |   246    |  1.3346892513274544  |  SL1   |
| 472  |   269    |  1.4776760638467814  |  SL1   |
| 473  |   249    |  1.5583835348828297  |  SL1   |
| 476  |   264    |  2.0847949978318305  |  SL1   |
| 477  |   277    |  2.2626802877444967  |  SL1   |
| 478  |   254    |  2.4430018831555875  |  SL1   |
| 479  |   253    |  2.445841398342696   |  SL1   |
| 480  |   275    |  2.585949777997494   |  SL1   |
| 481  |   250    |  2.747861090898864   |  SL1   |
| 482  |   268    |  2.8718800958076547  |  SL1   |
| 483  |   265    |  2.903448139505143   |  SL1   |
| 484  |   257    |  3.0114497818217436  |  SL1   |
| 485  |   276    |  3.4203713721647273  |  SL1   |
| 486  |   262    |  3.8953644951128403  |  SL1   |
| 487  |   252    |  4.579913725680633   |  SL1   |
| 488  |   267    |  4.750298269483213   |  SL1   |
| 489  |   251    |  5.864233412761295   |  SL1   |
| 490  |   258    |  6.192886975726002   |  SL1   |
| 491  |   266    |  6.361634573950509   |  SL1   |
| 492  |   260    |  6.669914236510688   |  SL1   |
| 493  |   261    |  6.791325954031157   |  SL1   |
| 494  |   259    |  7.578541179999239   |  SL1   |
+------+----------+----------------------+--------+
