# Supplementary material for: Short- and long-range interactions in the HIV-1 5′ UTR regulate genome dimerization and packaging
Source: Nat Struct Mol Biol. 2022 Mar 28;29(4):306–19. doi: 10.1038/s41594-022-00746-2 (PMC9010304; doi:10.1038/s41594-022-00746-2)
Supplement: Supplementary file 11 — Tables of Kdimer values. [file 41594_2022_746_MOESM11_ESM.zip › Kdimer tables/Kd_Table_Region_PBS_3G_MB_Uncapped.txt]

+--------------------------------------------------+
|                  3G_MB_Uncapped                  |
+------+----------+-----------------------+--------+
| Rank | Position |        log2(Kd)       | Domain |
+------+----------+-----------------------+--------+
|  6   |   206    |  -0.8757045662354092  |  PBS   |
|  9   |   212    |  -0.7742859218594317  |  PBS   |
|  10  |   181    |  -0.7699348317220881  |  PBS   |
|  14  |   174    |  -0.6538858729352115  |  PBS   |
|  16  |   213    |   -0.62337182782638   |  PBS   |
|  22  |   216    |  -0.5696531997193903  |  PBS   |
|  31  |   207    |  -0.46165252697103737 |  PBS   |
|  32  |   211    |  -0.4610035262734824  |  PBS   |
|  34  |   173    |  -0.45978322039069786 |  PBS   |
|  36  |   198    |  -0.45277231590806466 |  PBS   |
|  37  |   162    |  -0.45112669573438824 |  PBS   |
|  39  |   177    |  -0.4329454555159164  |  PBS   |
|  40  |   185    |  -0.4230180850501318  |  PBS   |
|  43  |   175    |  -0.3716796078964617  |  PBS   |
|  44  |   186    |  -0.36938253642272606 |  PBS   |
|  47  |   179    |  -0.3564757138725561  |  PBS   |
|  51  |   193    |  -0.3086914573529517  |  PBS   |
|  53  |   149    |  -0.3059426029955295  |  PBS   |
|  56  |   160    |  -0.2637004605303442  |  PBS   |
|  63  |   202    |  -0.24470531980940946 |  PBS   |
|  70  |   187    |  -0.22263261286869546 |  PBS   |
|  74  |   180    |  -0.2141153024615553  |  PBS   |
|  77  |   208    |  -0.20942216454596907 |  PBS   |
|  79  |   158    |  -0.19878867544563208 |  PBS   |
|  86  |   136    |  -0.1722533959397885  |  PBS   |
| 102  |   134    |  -0.14371275146178053 |  PBS   |
| 103  |   166    |  -0.1409584760749043  |  PBS   |
| 114  |   132    |  -0.12029583495328107 |  PBS   |
| 122  |   210    |  -0.10984279931857521 |  PBS   |
| 125  |   199    |  -0.10795594803839333 |  PBS   |
| 129  |   191    |  -0.10187594715755706 |  PBS   |
| 148  |   135    |  -0.08006452521211803 |  PBS   |
| 155  |   151    |  -0.06782920342362926 |  PBS   |
| 163  |   205    | -0.058592025710088085 |  PBS   |
| 181  |   159    |  -0.03441703871988205 |  PBS   |
| 185  |   214    |  -0.03279578365105108 |  PBS   |
| 188  |   183    | -0.030228932674339484 |  PBS   |
| 192  |   215    | -0.028339165461948403 |  PBS   |
| 202  |   156    | -0.015709070663292284 |  PBS   |
| 219  |   154    | 0.0067672158049991975 |  PBS   |
| 229  |   157    |  0.011568493813426315 |  PBS   |
| 233  |   201    |  0.014195720652545483 |  PBS   |
| 235  |   152    |  0.015710194243883223 |  PBS   |
| 243  |   176    |  0.025809218920235952 |  PBS   |
| 246  |   170    |  0.027380645137818842 |  PBS   |
| 254  |   165    |  0.03367297183925163  |  PBS   |
| 262  |   169    |  0.04782579914712307  |  PBS   |
| 267  |   155    |  0.052364357576114184 |  PBS   |
| 268  |   144    |  0.05695330683008105  |  PBS   |
| 289  |   145    |   0.0873341987150141  |  PBS   |
| 290  |   147    |  0.08973293916436503  |  PBS   |
| 292  |   164    |  0.09137620362749611  |  PBS   |
| 294  |   153    |  0.09545343329181691  |  PBS   |
| 307  |   161    |  0.11377694530952386  |  PBS   |
| 315  |   200    |  0.12404382988898054  |  PBS   |
| 327  |   163    |   0.1463609911508127  |  PBS   |
| 335  |   143    |  0.16092832686800596  |  PBS   |
| 339  |   204    |  0.18143491322158783  |  PBS   |
| 345  |   133    |  0.19974924443884945  |  PBS   |
| 348  |   148    |   0.2078589941267919  |  PBS   |
| 356  |   178    |  0.22220581047313695  |  PBS   |
| 358  |   189    |  0.23045636059341568  |  PBS   |
| 359  |   142    |  0.23496423857813428  |  PBS   |
| 367  |   146    |   0.2654777914329731  |  PBS   |
| 369  |   167    |  0.29422189094934503  |  PBS   |
| 370  |   172    |   0.3017505039270688  |  PBS   |
| 373  |   171    |  0.32836309875528236  |  PBS   |
| 376  |   192    |  0.34454303495161526  |  PBS   |
| 377  |   140    |  0.34584815094340204  |  PBS   |
| 380  |   168    |  0.38032007834390963  |  PBS   |
| 382  |   190    |   0.3904761526035227  |  PBS   |
| 383  |   137    |  0.39484868878328816  |  PBS   |
| 392  |   138    |   0.4829337040872439  |  PBS   |
| 396  |   139    |   0.5064683564797232  |  PBS   |
| 398  |   141    |   0.532249251080614   |  PBS   |
| 402  |   150    |   0.5445230011627067  |  PBS   |
| 416  |   203    |   0.7434401415725709  |  PBS   |
| 423  |   195    |   0.7795310160986749  |  PBS   |
| 425  |   182    |   0.7830060474133531  |  PBS   |
| 426  |   188    |   0.786213247475485   |  PBS   |
| 437  |   196    |   0.8548851394145907  |  PBS   |
| 438  |   209    |   0.8584432238430396  |  PBS   |
| 440  |   194    |   0.8759444949872621  |  PBS   |
| 442  |   184    |   0.8908020309137246  |  PBS   |
| 453  |   197    |   1.0572576376138012  |  PBS   |
+------+----------+-----------------------+--------+
