# Supplementary material for: Short- and long-range interactions in the HIV-1 5′ UTR regulate genome dimerization and packaging
Source: Nat Struct Mol Biol. 2022 Mar 28;29(4):306–19. doi: 10.1038/s41594-022-00746-2 (PMC9010304; doi:10.1038/s41594-022-00746-2)
Supplement: Supplementary file 11 — Tables of Kdimer values. [file 41594_2022_746_MOESM11_ESM.zip › Kdimer tables/Kd_Table_Region_PBS_2G_DB_Uncapped.txt]

+---------------------------------------------------+
|                   2G_DB_Uncapped                  |
+------+----------+------------------------+--------+
| Rank | Position |        log2(Kd)        | Domain |
+------+----------+------------------------+--------+
|  5   |   212    |  -0.46066788477826864  |  PBS   |
|  10  |   206    |    -0.3771595506119    |  PBS   |
|  12  |   211    |  -0.3500225812145858   |  PBS   |
|  21  |   213    |  -0.2330944447348592   |  PBS   |
|  23  |   174    |  -0.21456499721432123  |  PBS   |
|  28  |   202    |  -0.1855812578058857   |  PBS   |
|  49  |   216    |  -0.12107933228606944  |  PBS   |
|  63  |   185    |  -0.09630321291838818  |  PBS   |
|  76  |   159    |  -0.06757954048295653  |  PBS   |
|  77  |   153    |  -0.06555840727419746  |  PBS   |
|  84  |   207    |  -0.05969756346504078  |  PBS   |
|  85  |   151    |  -0.05909138758609441  |  PBS   |
|  88  |   173    |  -0.05355748478372633  |  PBS   |
|  95  |   165    |  -0.04501790894044096  |  PBS   |
| 102  |   187    |  -0.03831606942308842  |  PBS   |
| 110  |   134    | -0.030038529479506155  |  PBS   |
| 119  |   208    | -0.022162868843867412  |  PBS   |
| 127  |   193    | -0.006172540366341214  |  PBS   |
| 130  |   158    |  -0.00447403955643428  |  PBS   |
| 137  |   215    | -0.001741821107590534  |  PBS   |
| 139  |   189    | -0.0014305340503912316 |  PBS   |
| 149  |   181    | 0.0018288420110482168  |  PBS   |
| 161  |   186    |  0.008257554082171452  |  PBS   |
| 170  |   182    |  0.014820110140272907  |  PBS   |
| 181  |   179    |  0.024818713582402705  |  PBS   |
| 183  |   188    |  0.02528193300495529   |  PBS   |
| 190  |   144    |  0.02878187886929288   |  PBS   |
| 195  |   169    |  0.030522517617317554  |  PBS   |
| 201  |   160    |  0.034106552449199704  |  PBS   |
| 208  |   132    |  0.036410019210459624  |  PBS   |
| 209  |   156    |  0.037240423240821795  |  PBS   |
| 222  |   199    |  0.042120535627300455  |  PBS   |
| 227  |   157    |   0.0444245922533299   |  PBS   |
| 237  |   191    |  0.05028790989960667   |  PBS   |
| 245  |   147    |  0.05671867967211934   |  PBS   |
| 250  |   214    |  0.060527997138958005  |  PBS   |
| 252  |   152    |  0.06222483189803444   |  PBS   |
| 260  |   161    |  0.06971669179482148   |  PBS   |
| 262  |   201    |  0.07011191012309229   |  PBS   |
| 275  |   155    |  0.08638504088472627   |  PBS   |
| 282  |   142    |   0.0907279708092277   |  PBS   |
| 283  |   200    |  0.09351011769706956   |  PBS   |
| 288  |   171    |   0.0970171200899693   |  PBS   |
| 295  |   145    |  0.10189185716920873   |  PBS   |
| 309  |   133    |  0.11431778323066287   |  PBS   |
| 311  |   180    |  0.11491777409952182   |  PBS   |
| 312  |   192    |  0.11690164078539385   |  PBS   |
| 313  |   164    |   0.1176766372207773   |  PBS   |
| 315  |   163    |  0.11927320358512099   |  PBS   |
| 319  |   175    |  0.12189768572029883   |  PBS   |
| 321  |   210    |  0.12434363991985363   |  PBS   |
| 340  |   170    |   0.1359041622729605   |  PBS   |
| 343  |   168    |   0.1371813064249651   |  PBS   |
| 353  |   154    |   0.1587039188771462   |  PBS   |
| 354  |   176    |  0.16009611464086118   |  PBS   |
| 355  |   146    |   0.161407527090653    |  PBS   |
| 356  |   190    |   0.1627062561101607   |  PBS   |
| 363  |   172    |  0.16925620731086655   |  PBS   |
| 367  |   198    |  0.17225837186674636   |  PBS   |
| 369  |   205    |   0.1731603886094716   |  PBS   |
| 371  |   204    |  0.18022534950054195   |  PBS   |
| 373  |   143    |  0.18840417905114312   |  PBS   |
| 375  |   166    |   0.1948466593047682   |  PBS   |
| 377  |   194    |   0.1961543816516339   |  PBS   |
| 380  |   140    |  0.20454753260573696   |  PBS   |
| 388  |   184    |  0.22123968349285264   |  PBS   |
| 389  |   183    |   0.2255415520515961   |  PBS   |
| 390  |   162    |  0.22636999668959076   |  PBS   |
| 391  |   136    |  0.22724911550557406   |  PBS   |
| 393  |   141    |  0.23187303471902737   |  PBS   |
| 400  |   177    |  0.24027623618574526   |  PBS   |
| 402  |   135    |  0.24492707783320916   |  PBS   |
| 405  |   167    |   0.2587991415353957   |  PBS   |
| 408  |   138    |   0.2655910389391531   |  PBS   |
| 411  |   139    |  0.29606867930532227   |  PBS   |
| 418  |   150    |  0.31644737134016765   |  PBS   |
| 420  |   137    |  0.32703951878928506   |  PBS   |
| 423  |   148    |   0.3363486242021717   |  PBS   |
| 426  |   178    |   0.3529036187468232   |  PBS   |
| 438  |   197    |   0.4738808803329586   |  PBS   |
| 447  |   203    |   0.589743661055505    |  PBS   |
| 448  |   195    |   0.5998668341763929   |  PBS   |
| 449  |   196    |   0.6147906982524576   |  PBS   |
| 456  |   149    |   0.7508299260546595   |  PBS   |
| 466  |   209    |   1.149835560258267    |  PBS   |
+------+----------+------------------------+--------+
