# Supplementary material for: Short- and long-range interactions in the HIV-1 5′ UTR regulate genome dimerization and packaging
Source: Nat Struct Mol Biol. 2022 Mar 28;29(4):306–19. doi: 10.1038/s41594-022-00746-2 (PMC9010304; doi:10.1038/s41594-022-00746-2)
Supplement: Supplementary file 11 — Tables of Kdimer values. [file 41594_2022_746_MOESM11_ESM.zip › Kdimer tables/Kd_Table_Region_AUG_1G_DB_Capped.txt]

+-------------------------------------------------+
|                   1G_DB_Capped                  |
+------+----------+----------------------+--------+
| Rank | Position |       log2(Kd)       | Domain |
+------+----------+----------------------+--------+
| 157  |   340    | -0.0346802142947957  |  AUG   |
| 158  |   344    | -0.03418154903061662 |  AUG   |
| 232  |   333    | 0.027577305726138795 |  AUG   |
| 240  |   343    | 0.03279075836947608  |  AUG   |
| 256  |   336    | 0.04685689398122738  |  AUG   |
| 258  |   338    | 0.04868731519510383  |  AUG   |
| 318  |   341    | 0.10438071502250061  |  AUG   |
| 330  |   334    | 0.11306233282623253  |  AUG   |
| 386  |   339    | 0.18707990711904784  |  AUG   |
| 396  |   337    | 0.19667580588415923  |  AUG   |
| 399  |   335    |  0.2022972981404912  |  AUG   |
| 401  |   342    | 0.20851805512920277  |  AUG   |
+------+----------+----------------------+--------+
