# Supplementary material for: Short- and long-range interactions in the HIV-1 5′ UTR regulate genome dimerization and packaging
Source: Nat Struct Mol Biol. 2022 Mar 28;29(4):306–19. doi: 10.1038/s41594-022-00746-2 (PMC9010304; doi:10.1038/s41594-022-00746-2)
Supplement: Supplementary file 11 — Tables of Kdimer values. [file 41594_2022_746_MOESM11_ESM.zip › Kdimer tables/Kd_Table_Region_SL1_1G_MB_Capped.txt]

+------------------------------------------------+
|                  1G_MB_Capped                  |
+------+----------+---------------------+--------+
| Rank | Position |       log2(Kd)      | Domain |
+------+----------+---------------------+--------+
|  1   |   247    | -1.1495998056268506 |  SL1   |
|  19  |   273    |  -0.566751620034141 |  SL1   |
|  25  |   255    | -0.5348155985207472 |  SL1   |
|  38  |   272    | -0.4190473415329841 |  SL1   |
|  41  |   271    | -0.4021542120723971 |  SL1   |
| 443  |   248    |  0.5683049468550938 |  SL1   |
| 451  |   257    |  0.6756048708984389 |  SL1   |
| 452  |   270    |  0.6793359040931541 |  SL1   |
| 460  |   274    |  0.8850919722336695 |  SL1   |
| 464  |   263    |  1.1375062838852161 |  SL1   |
| 465  |   243    |  1.1518114407527564 |  SL1   |
| 469  |   245    |  1.4657481867423527 |  SL1   |
| 470  |   244    |  1.481301702921104  |  SL1   |
| 471  |   269    |  1.5863680287295636 |  SL1   |
| 472  |   249    |  1.6119438432211342 |  SL1   |
| 473  |   246    |  1.6944389431683888 |  SL1   |
| 475  |   256    |  1.7430346794096354 |  SL1   |
| 476  |   254    |  1.8603394360263046 |  SL1   |
| 477  |   275    |  1.9031015775768527 |  SL1   |
| 478  |   253    |  1.9606662207111363 |  SL1   |
| 480  |   277    |  2.297113928405656  |  SL1   |
| 481  |   250    |  2.5334700702304898 |  SL1   |
| 482  |   268    |  2.557399468865026  |  SL1   |
| 483  |   265    |  2.7545430101155475 |  SL1   |
| 484  |   276    |  2.8061982334272884 |  SL1   |
| 485  |   262    |  2.817716021777259  |  SL1   |
| 486  |   264    |  2.8181268093452987 |  SL1   |
| 487  |   266    |  2.820473052148505  |  SL1   |
| 488  |   261    |  3.006536259345032  |  SL1   |
| 489  |   259    |  3.053435896860034  |  SL1   |
| 490  |   252    |  3.0884497905521804 |  SL1   |
| 491  |   260    |  3.1085307060177447 |  SL1   |
| 492  |   267    |  3.2050717415433123 |  SL1   |
| 493  |   258    |  3.662808747668411  |  SL1   |
| 494  |   251    |  3.862135037944418  |  SL1   |
+------+----------+---------------------+--------+
