# Supplementary material for: Short- and long-range interactions in the HIV-1 5′ UTR regulate genome dimerization and packaging
Source: Nat Struct Mol Biol. 2022 Mar 28;29(4):306–19. doi: 10.1038/s41594-022-00746-2 (PMC9010304; doi:10.1038/s41594-022-00746-2)
Supplement: Supplementary file 11 — Tables of Kdimer values. [file 41594_2022_746_MOESM11_ESM.zip › Kdimer tables/Kd_Table_Region_TAR_1G_DB_Capped.txt]

+--------------------------------------------------+
|                   1G_DB_Capped                   |
+------+----------+-----------------------+--------+
| Rank | Position |        log2(Kd)       | Domain |
+------+----------+-----------------------+--------+
|  5   |    27    |  -0.7164330715709161  |  TAR   |
|  12  |    42    |  -0.5754608103376293  |  TAR   |
|  13  |    23    |  -0.5729204644337533  |  TAR   |
|  16  |    54    |  -0.5191810214372176  |  TAR   |
|  33  |    25    |  -0.33904585191613484 |  TAR   |
|  34  |    40    |  -0.3243616817964663  |  TAR   |
|  36  |    46    |  -0.32128251285668596 |  TAR   |
|  38  |    48    |  -0.30975709313070354 |  TAR   |
|  50  |    31    |  -0.2499430567242146  |  TAR   |
|  55  |    41    |  -0.2387815487984014  |  TAR   |
|  68  |    44    |  -0.1948028658110546  |  TAR   |
|  69  |    53    |  -0.19100962068078603 |  TAR   |
|  71  |    43    |  -0.17744016162300832 |  TAR   |
|  83  |    36    |  -0.14634256161768783 |  TAR   |
| 100  |    32    |  -0.12494051077834664 |  TAR   |
| 105  |    49    |  -0.11581987990862097 |  TAR   |
| 111  |    45    |  -0.09993442881457029 |  TAR   |
| 132  |    28    |  -0.06129167015836758 |  TAR   |
| 144  |    47    |  -0.04816453793617963 |  TAR   |
| 147  |    29    |  -0.04473249297999009 |  TAR   |
| 165  |    24    | -0.025583165947843784 |  TAR   |
| 173  |    51    | -0.017613885152853743 |  TAR   |
| 184  |    38    | -0.006343606389939312 |  TAR   |
| 195  |    37    | 0.0038934215827668667 |  TAR   |
| 229  |    33    |  0.026114841313122358 |  TAR   |
| 241  |    35    |  0.03396184418817187  |  TAR   |
| 294  |    34    |  0.07984650567679621  |  TAR   |
| 302  |    30    |  0.08747810658039765  |  TAR   |
| 317  |    50    |  0.10353034914847228  |  TAR   |
| 349  |    21    |   0.1298301572528939  |  TAR   |
| 360  |    57    |  0.14598921187069563  |  TAR   |
| 373  |    56    |  0.16370691103782015  |  TAR   |
| 377  |    55    |  0.17379179669907274  |  TAR   |
| 389  |    26    |  0.18975679536500034  |  TAR   |
| 390  |    52    |  0.19002787079882025  |  TAR   |
| 407  |    22    |   0.2191989799449814  |  TAR   |
| 411  |    39    |   0.2388117318020074  |  TAR   |
+------+----------+-----------------------+--------+
