# Supplementary material for: Short- and long-range interactions in the HIV-1 5′ UTR regulate genome dimerization and packaging
Source: Nat Struct Mol Biol. 2022 Mar 28;29(4):306–19. doi: 10.1038/s41594-022-00746-2 (PMC9010304; doi:10.1038/s41594-022-00746-2)
Supplement: Supplementary file 11 — Tables of Kdimer values. [file 41594_2022_746_MOESM11_ESM.zip › Kdimer tables/Kd_Table_Region_SL2_2G_MB_Uncapped.txt]

+-------------------------------------------------+
|                  2G_MB_Uncapped                 |
+------+----------+----------------------+--------+
| Rank | Position |       log2(Kd)       | Domain |
+------+----------+----------------------+--------+
|  7   |   294    | -0.7425939901307326  |  SL2   |
|  14  |   287    | -0.6426671784920682  |  SL2   |
|  15  |   295    | -0.6298772458994413  |  SL2   |
|  18  |   299    | -0.5796956454499519  |  SL2   |
|  30  |   298    | -0.4906613682827813  |  SL2   |
|  41  |   292    | -0.3798298755188969  |  SL2   |
|  49  |   291    | -0.32278611956148934 |  SL2   |
|  53  |   293    | -0.29736175995355335 |  SL2   |
| 101  |   283    |  -0.131715044457297  |  SL2   |
| 108  |   288    | -0.12121309090537326 |  SL2   |
| 234  |   297    | 0.019954901478092743 |  SL2   |
| 353  |   296    | 0.19101465287621022  |  SL2   |
| 365  |   289    |   0.22884310976867   |  SL2   |
| 406  |   290    |  0.3895540069614421  |  SL2   |
| 422  |   286    |  0.4919857053278903  |  SL2   |
| 436  |   284    |  0.6147696545386017  |  SL2   |
| 466  |   285    |  1.4068299610816046  |  SL2   |
+------+----------+----------------------+--------+
