# Supplementary material for: Short- and long-range interactions in the HIV-1 5′ UTR regulate genome dimerization and packaging
Source: Nat Struct Mol Biol. 2022 Mar 28;29(4):306–19. doi: 10.1038/s41594-022-00746-2 (PMC9010304; doi:10.1038/s41594-022-00746-2)
Supplement: Supplementary file 11 — Tables of Kdimer values. [file 41594_2022_746_MOESM11_ESM.zip › Kdimer tables/Kd_Table_Ranking_2G_DB_Capped.txt]

+----------------------------------------------------+
|                    2G_DB_Capped                    |
+------+----------+------------------------+---------+
| Rank | Position |        log2(Kd)        |  Domain |
+------+----------+------------------------+---------+
|  0   |   217    |   -0.824733910610389   | antiPAS |
|  1   |   235    |  -0.7374604708942863   |         |
|  2   |   247    |  -0.6526850030412075   |   SL1   |
|  3   |    25    |  -0.6377915938726065   |   TAR   |
|  4   |   206    |  -0.6172078558262978   |   PBS   |
|  5   |   218    |  -0.6086143814678137   | antiPAS |
|  6   |   212    |  -0.5617695303060133   |   PBS   |
|  7   |    54    |  -0.5356107093403011   |   TAR   |
|  8   |    28    |  -0.5252250607499515   |   TAR   |
|  9   |    35    |  -0.4441726535939509   |   TAR   |
|  10  |    37    |  -0.4356852358971551   |   TAR   |
|  11  |   273    |  -0.4313258091767517   |   SL1   |
|  12  |    27    |  -0.42758647865566124  |   TAR   |
|  13  |   174    |  -0.4108719666611146   |   PBS   |
|  14  |   298    |  -0.3983855833313912   |   SL2   |
|  15  |    85    |  -0.39565282438995425  |  PolyA  |
|  16  |   158    |  -0.3880067285726901   |   PBS   |
|  17  |   159    |  -0.38071569518545456  |   PBS   |
|  18  |    42    |  -0.37232618138225737  |   TAR   |
|  19  |    84    |  -0.35356043659187947  |  PolyA  |
|  20  |   108    |  -0.34868441456707927  |    U5   |
|  21  |   213    |  -0.3486462220442304   |   PBS   |
|  22  |   226    |  -0.3319620376816815   |         |
|  23  |   272    |   -0.32960368930701    |   SL1   |
|  24  |    36    |  -0.3288899356293874   |   TAR   |
|  25  |    48    |  -0.3252464376830535   |   TAR   |
|  26  |   384    |  -0.3217001232617863   |         |
|  27  |   348    |   -0.314675301055644   |         |
|  28  |   216    |  -0.31287094324524656  |   PBS   |
|  29  |   294    |  -0.3095662232097941   |   SL2   |
|  30  |   295    |  -0.30589063692418494  |   SL2   |
|  31  |    41    |  -0.2883760935470999   |   TAR   |
|  32  |   207    |   -0.283258933897629   |   PBS   |
|  33  |   288    |  -0.2768374433551054   |   SL2   |
|  34  |   287    |   -0.266816575373284   |   SL2   |
|  35  |   292    |  -0.26497262188391874  |   SL2   |
|  36  |   175    |  -0.2579223042220979   |   PBS   |
|  37  |   349    |  -0.24778111129678196  |         |
|  38  |   305    |  -0.24551716988759015  |         |
|  39  |   105    |  -0.2444316820773464   |    U5   |
|  40  |   106    |  -0.24408256910015644  |    U5   |
|  41  |   202    |   -0.237275108469934   |   PBS   |
|  42  |   113    |  -0.23460104368399384  |         |
|  43  |   117    |  -0.22516589325483755  |         |
|  44  |   179    |  -0.21963967915940769  |   PBS   |
|  45  |   280    |  -0.2186304525958256   |         |
|  46  |   401    |  -0.21732638584795314  |         |
|  47  |   406    |  -0.21692698069333405  |         |
|  48  |   240    |  -0.21318204880572836  |         |
|  49  |   310    |  -0.20926113566570156  |         |
|  50  |   405    |   -0.208406465078234   |         |
|  51  |   434    |  -0.19507079733378527  |         |
|  52  |   123    |  -0.1917637757606713   |         |
|  53  |   199    |  -0.18694573593597244  |   PBS   |
|  54  |   239    |  -0.18310656763979047  |         |
|  55  |    38    |   -0.17978944208208    |   TAR   |
|  56  |   186    |  -0.1742199562031366   |   PBS   |
|  57  |   181    |  -0.17362935115005598  |   PBS   |
|  58  |    66    |  -0.16332850511912111  |  PolyA  |
|  59  |   364    |  -0.16106199676718036  |         |
|  60  |   417    |  -0.15449699582993345  |         |
|  61  |    80    |  -0.1544326783914223   |  PolyA  |
|  62  |   340    |  -0.15023060901962643  |   AUG   |
|  63  |   452    |  -0.1499472379898241   |         |
|  64  |   104    |  -0.14799388237137687  |  PolyA  |
|  65  |   326    |   -0.147556216197534   |         |
|  66  |   344    |  -0.14524329303177824  |   AUG   |
|  67  |    43    |  -0.1449148449719271   |   TAR   |
|  68  |   354    |  -0.14422632617969625  |         |
|  69  |   160    |  -0.14167272408618914  |   PBS   |
|  70  |   481    |  -0.13841179849165794  |         |
|  71  |   173    |  -0.13551779011706167  |   PBS   |
|  72  |   211    |  -0.13441697927923238  |   PBS   |
|  73  |   293    |  -0.13364220194580131  |   SL2   |
|  74  |   512    |  -0.1333633716581433   |         |
|  75  |   134    |  -0.13159866267487128  |   PBS   |
|  76  |   320    |  -0.13133563889450273  |   SL3   |
|  77  |    24    |  -0.1304634428440377   |   TAR   |
|  78  |   191    |  -0.1288681596460198   |   PBS   |
|  79  |   346    |  -0.12715863713628844  |         |
|  80  |   221    |  -0.12537225722538495  | antiPAS |
|  81  |   474    |  -0.12337347017712458  |         |
|  82  |   457    |  -0.12248065873129643  |         |
|  83  |   121    |  -0.12064816089056649  |         |
|  84  |   177    |  -0.11304583025235265  |   PBS   |
|  85  |    83    |  -0.11046055767695723  |  PolyA  |
|  86  |   215    |  -0.11000436433267978  |   PBS   |
|  87  |   372    |  -0.10971245164485194  |         |
|  88  |   132    |  -0.10870205977338464  |   PBS   |
|  89  |   500    |  -0.10658800690270778  |         |
|  90  |    96    |  -0.10431036853135757  |  PolyA  |
|  91  |   471    |  -0.10340412893772112  |         |
|  92  |   166    |  -0.10150251323851188  |   PBS   |
|  93  |   279    |  -0.09790412658141842  |         |
|  94  |   222    |  -0.09605621965785868  | antiPAS |
|  95  |   377    |  -0.09499482012061208  |         |
|  96  |   300    |  -0.0947012735439497   |         |
|  97  |   496    |  -0.09227342635877606  |         |
|  98  |   335    |  -0.09102837587497524  |   AUG   |
|  99  |    46    |  -0.08951889590304588  |   TAR   |
| 100  |   343    |  -0.08915717979775105  |   AUG   |
| 101  |   208    |  -0.08906012073366393  |   PBS   |
| 102  |   102    |  -0.08784867953474958  |  PolyA  |
| 103  |   241    |  -0.08578243992475469  |         |
| 104  |    94    |  -0.08545008361855638  |  PolyA  |
| 105  |   373    |  -0.08519249025892046  |         |
| 106  |   111    |  -0.08506630165274588  |    U5   |
| 107  |   480    |  -0.0837710278256416   |         |
| 108  |   283    |  -0.08340599772472873  |   SL2   |
| 109  |    90    |  -0.07774323679544044  |  PolyA  |
| 110  |    99    |  -0.07719968760125483  |  PolyA  |
| 111  |   336    |  -0.07705013785903825  |   AUG   |
| 112  |   477    |  -0.07594170890232159  |         |
| 113  |   460    |  -0.07503977738040091  |         |
| 114  |   103    |  -0.07336453917199676  |  PolyA  |
| 115  |   403    |  -0.07117682592634987  |         |
| 116  |   141    |  -0.06754801762600676  |   PBS   |
| 117  |   505    |  -0.06742114563220353  |         |
| 118  |    50    |  -0.06616791900900457  |   TAR   |
| 119  |   484    |  -0.06528191985984741  |         |
| 120  |   424    |  -0.0649837234083843   |         |
| 121  |    57    |  -0.06469066964999086  |   TAR   |
| 122  |   379    |  -0.06464602685363705  |         |
| 123  |   225    |  -0.0635951800798232   |         |
| 124  |   255    |  -0.0634203594727461   |   SL1   |
| 125  |   299    |  -0.05916025286446733  |   SL2   |
| 126  |    74    |  -0.0564120506726116   |  PolyA  |
| 127  |   479    |  -0.05521494029727606  |         |
| 128  |   350    | -0.054202980834763784  |         |
| 129  |   341    |  -0.05418124814410304  |   AUG   |
| 130  |   478    | -0.053307607899115525  |         |
| 131  |   411    |  -0.0529179353566953   |         |
| 132  |    26    |  -0.05265318871485636  |   TAR   |
| 133  |    29    | -0.051494263779907894  |   TAR   |
| 134  |   456    |  -0.05119941817841182  |         |
| 135  |   115    | -0.051132043710116024  |         |
| 136  |   515    |  -0.05101570432944596  |         |
| 137  |   408    |  -0.05079639980185854  |         |
| 138  |   506    |  -0.04834264210666274  |         |
| 139  |   118    | -0.048311055294841504  |         |
| 140  |   485    |  -0.04547157216223979  |         |
| 141  |   139    | -0.042266192223815294  |   PBS   |
| 142  |   382    |  -0.0401788199779353   |         |
| 143  |   396    |  -0.03964339890791316  |         |
| 144  |   378    |  -0.0389372585610066   |         |
| 145  |   192    |  -0.03856888223897906  |   PBS   |
| 146  |   455    |  -0.03813467497247467  |         |
| 147  |   395    |  -0.03596497527776042  |         |
| 148  |    45    |  -0.03504284872769583  |   TAR   |
| 149  |    77    | -0.032995494302968206  |  PolyA  |
| 150  |   151    |  -0.03207120652353566  |   PBS   |
| 151  |   332    |  -0.03092019959252601  |         |
| 152  |   441    | -0.030282454518845075  |         |
| 153  |   155    | -0.029351727180842294  |   PBS   |
| 154  |   407    |  -0.02915687994801573  |         |
| 155  |    22    | -0.028781362383517056  |   TAR   |
| 156  |   304    | -0.026607991190074766  |         |
| 157  |    72    | -0.025506518118367703  |  PolyA  |
| 158  |   146    |  -0.0245441853051851   |   PBS   |
| 159  |    52    | -0.022453961384129834  |   TAR   |
| 160  |   502    | -0.022037511537308534  |         |
| 161  |   187    | -0.021891067470850907  |   PBS   |
| 162  |   365    |  -0.02033000817003347  |         |
| 163  |   328    | -0.017722134364410246  |         |
| 164  |   462    | -0.017022487159629132  |         |
| 165  |   125    |  -0.0165363651084995   |   PAS   |
| 166  |   416    |  -0.01618759626665832  |         |
| 167  |   475    | -0.016174801415022838  |         |
| 168  |   353    |  -0.0157675094553211   |         |
| 169  |   499    |  -0.01438353242479516  |         |
| 170  |   400    | -0.013977115936658915  |         |
| 171  |   114    | -0.012744558590537414  |         |
| 172  |   415    | -0.012495738254237894  |         |
| 173  |   402    | -0.012388548303808951  |         |
| 174  |   334    | -0.011877850572963401  |   AUG   |
| 175  |   513    |  -0.01007815133312195  |         |
| 176  |   138    |  -0.0096423514465916   |   PBS   |
| 177  |   399    | -0.009255449637087977  |         |
| 178  |   165    | -0.008302304386068727  |   PBS   |
| 179  |   509    | -0.008030112160790456  |         |
| 180  |   488    | -0.006784971640264891  |         |
| 181  |    69    |  -0.00657130276445518  |  PolyA  |
| 182  |    33    | -0.005832515074578735  |   TAR   |
| 183  |   385    | -0.004427181626018474  |         |
| 184  |   442    | -0.004361703200878945  |         |
| 185  |   360    | -0.0018168437690304791 |         |
| 186  |   414    | -0.0009368471302969993 |         |
| 187  |   164    | -0.000650170838812349  |   PBS   |
| 188  |   482    | 0.00027360908384538356 |         |
| 189  |   473    | 0.0006629178863379621  |         |
| 190  |   290    | 0.0012181416280114205  |   SL2   |
| 191  |   489    | 0.0013933504961364327  |         |
| 192  |    51    | 0.0020470477515869673  |   TAR   |
| 193  |   436    |  0.003650072920391574  |         |
| 194  |   486    |  0.005155579891084502  |         |
| 195  |   404    | 0.0061360673990019056  |         |
| 196  |   297    |  0.006546133902111818  |   SL2   |
| 197  |    76    |  0.007471940506485678  |  PolyA  |
| 198  |   510    | 0.0075904271017972775  |         |
| 199  |   514    |  0.007819407447802166  |         |
| 200  |   112    |  0.009291151889367981  |    U5   |
| 201  |    97    |  0.010731795134465765  |  PolyA  |
| 202  |   371    |  0.011157149745695974  |         |
| 203  |   147    |  0.011943262849749088  |   PBS   |
| 204  |    73    |  0.011960933134844332  |  PolyA  |
| 205  |   342    |  0.013195012558793242  |   AUG   |
| 206  |   162    |  0.014961092686819045  |   PBS   |
| 207  |   144    |  0.01587484162065803   |   PBS   |
| 208  |   387    |  0.016884703447723273  |         |
| 209  |    30    |  0.017534286058541487  |   TAR   |
| 210  |   156    |  0.018118365462003135  |   PBS   |
| 211  |   390    |  0.018445727060435804  |         |
| 212  |   394    |  0.02001204737573335   |         |
| 213  |   361    |  0.02023072268142241   |         |
| 214  |    86    |   0.0205045795444135   |  PolyA  |
| 215  |   438    |  0.02164506286958676   |         |
| 216  |    91    |  0.023147601493611995  |  PolyA  |
| 217  |   413    |  0.023455240264588968  |         |
| 218  |   119    |  0.02385266834421739   |         |
| 219  |   420    |  0.024934954584156833  |         |
| 220  |    75    |  0.025184720485163414  |  PolyA  |
| 221  |   338    |  0.02703463487712811   |   AUG   |
| 222  |   494    |  0.027918824006420002  |         |
| 223  |   127    |  0.028151591388701803  |   PAS   |
| 224  |    81    |  0.028837936603277128  |  PolyA  |
| 225  |   386    |  0.028842830945328576  |         |
| 226  |    44    |  0.03061387195584497   |   TAR   |
| 227  |   426    |  0.03082207489688622   |         |
| 228  |   126    |  0.031497900648867844  |   PAS   |
| 229  |   422    |  0.032184397129187935  |         |
| 230  |   358    |  0.032282832782045086  |         |
| 231  |   410    |  0.03287011090174234   |         |
| 232  |   487    |  0.03310104171844326   |         |
| 233  |   511    |  0.033857498579080124  |         |
| 234  |   472    |   0.0340367015631242   |         |
| 235  |   419    |  0.03466079135913844   |         |
| 236  |   483    |   0.0349947504871381   |         |
| 237  |    47    |  0.035008373292383335  |   TAR   |
| 238  |   152    |  0.03526749892185603   |   PBS   |
| 239  |   318    |  0.03590219213466429   |   SL3   |
| 240  |    89    |  0.03592191230000454   |  PolyA  |
| 241  |   454    |  0.036777623333251956  |         |
| 242  |   228    |  0.03704508540798483   |    CU   |
| 243  |   397    |  0.037551922864389235  |         |
| 244  |   503    |  0.038901057019080226  |         |
| 245  |   100    |  0.03922025733195583   |  PolyA  |
| 246  |   171    |  0.04007190023590706   |   PBS   |
| 247  |   388    |   0.0401962778779651   |         |
| 248  |   291    |  0.04082525103124246   |   SL2   |
| 249  |   157    |  0.04092622262155013   |   PBS   |
| 250  |   331    |  0.04185709749805081   |         |
| 251  |   185    |  0.042620055105863884  |   PBS   |
| 252  |   435    |  0.04282485348644024   |         |
| 253  |    34    |  0.043043627839210716  |   TAR   |
| 254  |   439    |  0.043434967629955995  |         |
| 255  |   182    |   0.0443252670619844   |   PBS   |
| 256  |    21    |  0.044355450416204305  |   TAR   |
| 257  |   504    |  0.04504785167752118   |         |
| 258  |   409    |  0.04578288740115232   |         |
| 259  |   337    |  0.046561859126292876  |   AUG   |
| 260  |   122    |  0.04699697642030633   |         |
| 261  |   497    |  0.047194100547576695  |         |
| 262  |   437    |  0.04729673350838609   |         |
| 263  |   170    |  0.04820771098074816   |   PBS   |
| 264  |    82    |  0.04859054630545031   |  PolyA  |
| 265  |   172    |  0.04948354747192547   |   PBS   |
| 266  |   316    |   0.0533831875946607   |   SL3   |
| 267  |   430    |   0.0544163558509877   |         |
| 268  |   453    |  0.054911942376003414  |         |
| 269  |   133    |  0.055616589014402786  |   PBS   |
| 270  |   421    |  0.055859305143191235  |         |
| 271  |   461    |  0.05640150842016105   |         |
| 272  |   145    |  0.05713035387949983   |   PBS   |
| 273  |    87    |  0.05782391941477685   |  PolyA  |
| 274  |   317    |  0.05797752115658487   |   SL3   |
| 275  |   168    |  0.058774610323146716  |   PBS   |
| 276  |    49    |  0.05933305481882266   |   TAR   |
| 277  |   376    |  0.06186511876749195   |         |
| 278  |   154    |  0.06202092494545104   |   PBS   |
| 279  |   393    |  0.06257982681110258   |         |
| 280  |   380    |  0.06400721758961224   |         |
| 281  |   495    |  0.06514169695433393   |         |
| 282  |   490    |   0.0653911437667252   |         |
| 283  |   381    |   0.0656876322900528   |         |
| 284  |   476    |  0.06608973342779216   |         |
| 285  |   142    |  0.06702190655755953   |   PBS   |
| 286  |   412    |  0.06723967736035315   |         |
| 287  |   357    |   0.0692795621129257   |         |
| 288  |   428    |   0.0699304909644876   |         |
| 289  |    79    |  0.06999506378651182   |  PolyA  |
| 290  |   180    |  0.07008704474437022   |   PBS   |
| 291  |   183    |  0.07154821959984771   |   PBS   |
| 292  |   398    |   0.0732990610201701   |         |
| 293  |    23    |   0.0747424367571451   |   TAR   |
| 294  |   194    |   0.0749219095675919   |   PBS   |
| 295  |   329    |   0.0755536139274108   |         |
| 296  |   431    |  0.07674338440274574   |         |
| 297  |   223    |  0.07726430826970279   | antiPAS |
| 298  |   498    |  0.07736624290039877   |         |
| 299  |   458    |  0.07779241137568425   |         |
| 300  |   303    |  0.07884683390293278   |         |
| 301  |    65    |  0.08038493614604456   |  PolyA  |
| 302  |   392    |  0.08059162732857156   |         |
| 303  |   167    |  0.08095097060541583   |   PBS   |
| 304  |   492    |  0.08260120749226768   |         |
| 305  |   339    |   0.083376319749557    |   AUG   |
| 306  |    39    |  0.08367320741128677   |   TAR   |
| 307  |   427    |  0.08494608756367376   |         |
| 308  |   109    |  0.08560266037739737   |    U5   |
| 309  |   214    |   0.0856177720578997   |   PBS   |
| 310  |    93    |  0.08612485967787391   |  PolyA  |
| 311  |    78    |  0.08644983121709189   |  PolyA  |
| 312  |   470    |  0.08760691550068406   |         |
| 313  |   302    |  0.08913428479292723   |         |
| 314  |   491    |  0.08954427024208429   |         |
| 315  |   507    |  0.09068705576831201   |         |
| 316  |   391    |  0.09091266846072911   |         |
| 317  |   508    |  0.09293491294891784   |         |
| 318  |   327    |  0.09389725959132417   |         |
| 319  |   444    |   0.0946158932722843   |         |
| 320  |   351    |  0.09507549775358873   |         |
| 321  |   153    |  0.09512199094656883   |   PBS   |
| 322  |   161    |  0.09535249995635202   |   PBS   |
| 323  |    31    |  0.09625343168952642   |   TAR   |
| 324  |   189    |  0.09677777597042249   |   PBS   |
| 325  |   425    |   0.0969729979405658   |         |
| 326  |   110    |  0.10045253829594315   |    U5   |
| 327  |   176    |  0.10068124534464133   |   PBS   |
| 328  |   274    |  0.10082001745020834   |   SL1   |
| 329  |   374    |   0.1011480451678308   |         |
| 330  |   429    |  0.10321688054867437   |         |
| 331  |   210    |  0.10335407408079736   |   PBS   |
| 332  |   369    |  0.10359469297132634   |         |
| 333  |   359    |  0.10364899271413174   |         |
| 334  |    32    |  0.10631484631358892   |   TAR   |
| 335  |   263    |  0.10686629943554035   |   SL1   |
| 336  |   363    |    0.10687292955011    |         |
| 337  |   136    |  0.11240305308987247   |   PBS   |
| 338  |   375    |  0.11530115704318683   |         |
| 339  |   169    |  0.11599181441313693   |   PBS   |
| 340  |   124    |  0.11672543926325547   |         |
| 341  |   459    |  0.12024421400760538   |         |
| 342  |   366    |  0.12203443603307425   |         |
| 343  |   355    |   0.123887088661864    |         |
| 344  |   120    |  0.12451395274496814   |         |
| 345  |   465    |  0.12466494843007504   |         |
| 346  |   201    |  0.12854566645377893   |   PBS   |
| 347  |   148    |  0.12875482727190748   |   PBS   |
| 348  |   443    |  0.12944747150849484   |         |
| 349  |   143    |   0.1302492930223385   |   PBS   |
| 350  |    95    |  0.13060600750046814   |  PolyA  |
| 351  |   188    |  0.13167729312335208   |   PBS   |
| 352  |   356    |  0.13196595885467016   |         |
| 353  |   432    |  0.13524528188871715   |         |
| 354  |   107    |  0.13531034412037582   |    U5   |
| 355  |   440    |   0.1354741735094822   |         |
| 356  |    88    |  0.14187330350765673   |  PolyA  |
| 357  |    40    |  0.14272907416793026   |   TAR   |
| 358  |   140    |  0.14362824995607687   |   PBS   |
| 359  |   333    |  0.14470673908230552   |   AUG   |
| 360  |   163    |  0.14616476645671053   |   PBS   |
| 361  |   370    |  0.14710305989072342   |         |
| 362  |   433    |   0.1474478936125061   |         |
| 363  |   307    |  0.14895781527659746   |         |
| 364  |   493    |   0.149405151638646    |         |
| 365  |   271    |  0.15118094533444837   |   SL1   |
| 366  |   308    |   0.1514282222778096   |         |
| 367  |    53    |  0.15166420663563107   |   TAR   |
| 368  |   367    |  0.15250875115989584   |         |
| 369  |   330    |  0.15309745665656058   |         |
| 370  |   150    |  0.15473681011634724   |   PBS   |
| 371  |   389    |  0.15646472132857886   |         |
| 372  |   345    |   0.1579490529230536   |         |
| 373  |   190    |  0.15829506300507118   |   PBS   |
| 374  |   418    |   0.1593676048556964   |         |
| 375  |   319    |  0.16510504506736595   |   SL3   |
| 376  |   463    |  0.16808951811849798   |         |
| 377  |   184    |   0.1692027267970614   |   PBS   |
| 378  |   220    |   0.173864844102897    | antiPAS |
| 379  |   501    |   0.1764520042400272   |         |
| 380  |   137    |   0.1768099950811189   |   PBS   |
| 381  |   224    |  0.18452733503093416   |         |
| 382  |    67    |   0.1850480070097542   |  PolyA  |
| 383  |   306    |  0.18666729591866743   |         |
| 384  |   383    |  0.18772350667527088   |         |
| 385  |    58    |   0.1900264328907178   |  PolyA  |
| 386  |    59    |  0.19048064698408668   |  PolyA  |
| 387  |   200    |  0.19368132725943957   |   PBS   |
| 388  |   131    |  0.19478770889789837   |   PAS   |
| 389  |   135    |   0.1954790331931213   |   PBS   |
| 390  |   129    |  0.19937574932582505   |   PAS   |
| 391  |   198    |   0.2004310008779927   |   PBS   |
| 392  |    98    |   0.2078176652851743   |  PolyA  |
| 393  |    55    |  0.21201583167497845   |   TAR   |
| 394  |   352    |  0.21418725031003175   |         |
| 395  |   368    |  0.21858660065249766   |         |
| 396  |    71    |  0.22011736893911768   |  PolyA  |
| 397  |   322    |  0.22316656099640222   |   SL3   |
| 398  |   178    |  0.22612923920233022   |   PBS   |
| 399  |   219    |   0.2288131080631815   | antiPAS |
| 400  |   128    |  0.23001387508727286   |   PAS   |
| 401  |   193    |  0.23071081229402218   |   PBS   |
| 402  |   447    |   0.231606069477084    |         |
| 403  |    64    |  0.23830134708724277   |  PolyA  |
| 404  |    70    |  0.24109612596352312   |  PolyA  |
| 405  |   448    |  0.24436534654080264   |         |
| 406  |    61    |   0.2462521139040084   |  PolyA  |
| 407  |    56    |  0.24642944262347735   |   TAR   |
| 408  |   204    |  0.25258387301437396   |   PBS   |
| 409  |   362    |  0.25263327011485426   |         |
| 410  |   423    |  0.25876864159966106   |         |
| 411  |   467    |   0.2617116868729496   |         |
| 412  |   449    |   0.2686687672666295   |         |
| 413  |   284    |   0.2742142297343446   |   SL2   |
| 414  |   282    |   0.2760615963738959   |         |
| 415  |   450    |  0.28312524938291905   |         |
| 416  |   309    |  0.28793034160875136   |         |
| 417  |   451    |  0.28968085865844767   |         |
| 418  |   312    |   0.2942326985611937   |   SL3   |
| 419  |   232    |   0.2945725393562231   |    CU   |
| 420  |   197    |   0.2960334314973245   |   PBS   |
| 421  |    62    |  0.29880866059860006   |  PolyA  |
| 422  |    68    |  0.30321980638101964   |  PolyA  |
| 423  |   231    |  0.31344346947549057   |    CU   |
| 424  |   130    |  0.31757679125913596   |   PAS   |
| 425  |   325    |  0.32193774475367876   |   SL3   |
| 426  |   315    |   0.3283009676353707   |   SL3   |
| 427  |   464    |  0.35775931724483817   |         |
| 428  |    63    |  0.36390489276013466   |  PolyA  |
| 429  |   466    |   0.3650267816683809   |         |
| 430  |   314    |   0.3657853912574552   |   SL3   |
| 431  |   347    |  0.36772606362622934   |         |
| 432  |   278    |  0.37020790284878413   |         |
| 433  |   301    |  0.38726871407633096   |         |
| 434  |   468    |   0.3889322123773367   |         |
| 435  |   205    |  0.39195026485999795   |   PBS   |
| 436  |   446    |   0.3962072983833852   |         |
| 437  |   229    |   0.4066381058960951   |    CU   |
| 438  |   469    |  0.41226861555573363   |         |
| 439  |   324    |    0.41984609352218    |   SL3   |
| 440  |   116    |  0.42370750487885644   |         |
| 441  |   101    |  0.42893813491384225   |  PolyA  |
| 442  |   289    |  0.44250413063396016   |   SL2   |
| 443  |   281    |   0.4449397904574456   |         |
| 444  |   286    |  0.46928217789873417   |   SL2   |
| 445  |   196    |   0.4964180842684217   |   PBS   |
| 446  |    60    |   0.4998909548332731   |  PolyA  |
| 447  |   323    |   0.5032540627689182   |   SL3   |
| 448  |   203    |   0.5305537044505652   |   PBS   |
| 449  |   233    |   0.5361713157691442   |    CU   |
| 450  |   248    |   0.5526354330180012   |   SL1   |
| 451  |   445    |   0.5530883794893914   |         |
| 452  |   244    |   0.5725095659247883   |   SL1   |
| 453  |   311    |   0.605579667949373    |         |
| 454  |   296    |   0.6221798634605687   |   SL2   |
| 455  |   321    |   0.628475571504111    |   SL3   |
| 456  |   195    |   0.6338945519110142   |   PBS   |
| 457  |    92    |   0.7070235130675494   |  PolyA  |
| 458  |   242    |   0.7216624552243264   |         |
| 459  |   243    |   0.7355426699192009   |   SL1   |
| 460  |   230    |   0.7844551675014613   |    CU   |
| 461  |   234    |   0.8064411334778865   |         |
| 462  |   149    |   0.9640813053220098   |   PBS   |
| 463  |   256    |   1.0359156262495217   |   SL1   |
| 464  |   270    |   1.0538786770583075   |   SL1   |
| 465  |   246    |   1.075820744364191    |   SL1   |
| 466  |   237    |   1.105713969180006    |         |
| 467  |   313    |   1.1367185766115016   |   SL3   |
| 468  |   285    |   1.154331520997408    |   SL2   |
| 469  |   209    |   1.1738263695335271   |   PBS   |
| 470  |   249    |    1.1823628386014     |   SL1   |
| 471  |   245    |   1.2382340847404545   |   SL1   |
| 472  |   227    |   1.4929500981573145   |    CU   |
| 473  |   269    |   1.5685506575152808   |   SL1   |
| 474  |   253    |   1.9313111129678306   |   SL1   |
| 475  |   264    |   1.9833259253184221   |   SL1   |
| 476  |   254    |   2.428270710475647    |   SL1   |
| 477  |   277    |   2.499100698675767    |   SL1   |
| 478  |   250    |   2.618369319901765    |   SL1   |
| 479  |   236    |   2.6317621688371653   |         |
| 480  |   265    |   2.636649835790716    |   SL1   |
| 481  |   275    |   2.739403386157142    |   SL1   |
| 482  |   238    |   2.857624182871192    |         |
| 483  |   268    |   2.9475077163383356   |   SL1   |
| 484  |   262    |   3.097381068589879    |   SL1   |
| 485  |   276    |   3.2449479395696916   |   SL1   |
| 486  |   252    |   3.2988387948081845   |   SL1   |
| 487  |   257    |   3.4650949887575666   |   SL1   |
| 488  |   251    |   3.8224980572507223   |   SL1   |
| 489  |   267    |   4.012004630838373    |   SL1   |
| 490  |   260    |   4.439099451260554    |   SL1   |
| 491  |   261    |   4.523916731045612    |   SL1   |
| 492  |   266    |    4.61280803180881    |   SL1   |
| 493  |   259    |   4.705267631265719    |   SL1   |
| 494  |   258    |   4.799596452073372    |   SL1   |
+------+----------+------------------------+---------+
