# Supplementary material for: Short- and long-range interactions in the HIV-1 5′ UTR regulate genome dimerization and packaging
Source: Nat Struct Mol Biol. 2022 Mar 28;29(4):306–19. doi: 10.1038/s41594-022-00746-2 (PMC9010304; doi:10.1038/s41594-022-00746-2)
Supplement: Supplementary file 11 — Tables of Kdimer values. [file 41594_2022_746_MOESM11_ESM.zip › Kdimer tables/Kd_Table_Region_TAR_1G_MB_Uncapped.txt]

+---------------------------------------------------+
|                   1G_MB_Uncapped                  |
+------+----------+------------------------+--------+
| Rank | Position |        log2(Kd)        | Domain |
+------+----------+------------------------+--------+
|  3   |    27    |  -0.9115621056267589   |  TAR   |
|  10  |    28    |  -0.6172024032256976   |  TAR   |
|  15  |    35    |   -0.584176313088186   |  TAR   |
|  22  |    41    |  -0.49119799486526894  |  TAR   |
|  27  |    30    |  -0.47000367638222024  |  TAR   |
|  29  |    48    |  -0.4618977619983732   |  TAR   |
|  35  |    54    |  -0.4140469762406522   |  TAR   |
|  37  |    25    |  -0.40710477913381476  |  TAR   |
|  38  |    46    |  -0.38544943820985206  |  TAR   |
|  47  |    47    |  -0.31288927878837275  |  TAR   |
|  48  |    34    |  -0.3039165377559496   |  TAR   |
|  51  |    33    |  -0.2954596235539699   |  TAR   |
|  56  |    40    |   -0.281123937790053   |  TAR   |
|  61  |    31    |   -0.272439021409834   |  TAR   |
|  76  |    32    |  -0.2139113118637106   |  TAR   |
|  84  |    37    |  -0.19814656192586613  |  TAR   |
|  85  |    36    |  -0.19412622364778057  |  TAR   |
|  96  |    50    |  -0.15331648347573504  |  TAR   |
| 115  |    38    |  -0.10774139359424068  |  TAR   |
| 116  |    29    |  -0.10741388128121872  |  TAR   |
| 125  |    21    |  -0.0962367464294479   |  TAR   |
| 128  |    44    |  -0.0921162234286624   |  TAR   |
| 132  |    57    |  -0.0883712730705789   |  TAR   |
| 136  |    42    |  -0.08377754145585532  |  TAR   |
| 143  |    23    |  -0.07346961565982187  |  TAR   |
| 147  |    45    |  -0.07123182887512135  |  TAR   |
| 152  |    56    |  -0.06389795649043359  |  TAR   |
| 177  |    39    | -0.030929917297083623  |  TAR   |
| 200  |    24    | -0.011933916427778342  |  TAR   |
| 217  |    51    | -8.894272684927741e-05 |  TAR   |
| 221  |    53    | 0.0015327868786781497  |  TAR   |
| 223  |    43    | 0.0023780623728816693  |  TAR   |
| 281  |    49    |  0.050271798691798784  |  TAR   |
| 289  |    52    |  0.05796628450286763   |  TAR   |
| 313  |    26    |  0.09078788725884762   |  TAR   |
| 358  |    55    |  0.16978534116145896   |  TAR   |
| 377  |    22    |  0.21564916346531007   |  TAR   |
+------+----------+------------------------+--------+
