# Supplementary material for: Short- and long-range interactions in the HIV-1 5′ UTR regulate genome dimerization and packaging
Source: Nat Struct Mol Biol. 2022 Mar 28;29(4):306–19. doi: 10.1038/s41594-022-00746-2 (PMC9010304; doi:10.1038/s41594-022-00746-2)
Supplement: Supplementary file 11 — Tables of Kdimer values. [file 41594_2022_746_MOESM11_ESM.zip › Kdimer tables/Kd_Table_Region_SL2_3G_DB_Uncapped.txt]

+---------------------------------------------------+
|                   3G_DB_Uncapped                  |
+------+----------+------------------------+--------+
| Rank | Position |        log2(Kd)        | Domain |
+------+----------+------------------------+--------+
|  15  |   298    |  -0.3925041605564023   |  SL2   |
|  19  |   294    |  -0.3433293734845173   |  SL2   |
|  31  |   295    |  -0.19734364271491406  |  SL2   |
|  32  |   292    |  -0.19474216569802913  |  SL2   |
|  33  |   287    |  -0.19119989562348366  |  SL2   |
|  46  |   288    |  -0.14899928836250068  |  SL2   |
| 152  |   283    | -0.0032131399147227093 |  SL2   |
| 164  |   299    |  0.006582153157045656  |  SL2   |
| 271  |   293    |  0.07499326772244345   |  SL2   |
| 272  |   297    |   0.0774832984093274   |  SL2   |
| 297  |   284    |  0.10013552049384468   |  SL2   |
| 339  |   291    |  0.14093691565524294   |  SL2   |
| 424  |   289    |  0.33348367703131315   |  SL2   |
| 432  |   290    |   0.3827200430753107   |  SL2   |
| 447  |   286    |   0.5060931554932593   |  SL2   |
| 455  |   296    |   0.5818514335774219   |  SL2   |
| 468  |   285    |   1.173252122367845    |  SL2   |
+------+----------+------------------------+--------+
