# Supplementary material for: Short- and long-range interactions in the HIV-1 5′ UTR regulate genome dimerization and packaging
Source: Nat Struct Mol Biol. 2022 Mar 28;29(4):306–19. doi: 10.1038/s41594-022-00746-2 (PMC9010304; doi:10.1038/s41594-022-00746-2)
Supplement: Supplementary file 11 — Tables of Kdimer values. [file 41594_2022_746_MOESM11_ESM.zip › Kdimer tables/Kd_Table_Region_antiPAS_2G_MB_Uncapped.txt]

+--------------------------------------------------+
|                  2G_MB_Uncapped                  |
+------+----------+----------------------+---------+
| Rank | Position |       log2(Kd)       |  Domain |
+------+----------+----------------------+---------+
|  2   |   217    |  -1.076645633698065  | antiPAS |
|  3   |   218    |  -0.926607408294103  | antiPAS |
| 129  |   220    | -0.08755291433576304 | antiPAS |
| 373  |   126    | 0.26310984478957655  |   PAS   |
| 396  |   131    |  0.3628254848907381  |   PAS   |
| 399  |   221    |  0.3683519112830497  | antiPAS |
| 411  |   130    |  0.4104486237244422  |   PAS   |
| 417  |   222    |  0.4718850945261664  | antiPAS |
| 420  |   125    | 0.47426899610426504  |   PAS   |
| 427  |   127    |  0.5378304109601618  |   PAS   |
| 428  |   223    |  0.5437635104536683  | antiPAS |
| 431  |   219    |  0.5499429862467606  | antiPAS |
| 440  |   128    |  0.641933814084476   |   PAS   |
| 453  |   129    |  0.8304509940611082  |   PAS   |
+------+----------+----------------------+---------+
