# Supplementary material for: Short- and long-range interactions in the HIV-1 5′ UTR regulate genome dimerization and packaging
Source: Nat Struct Mol Biol. 2022 Mar 28;29(4):306–19. doi: 10.1038/s41594-022-00746-2 (PMC9010304; doi:10.1038/s41594-022-00746-2)
Supplement: Supplementary file 11 — Tables of Kdimer values. [file 41594_2022_746_MOESM11_ESM.zip › Kdimer tables/Kd_Table_Region_AUG_2G_DB_Uncapped.txt]

+-------------------------------------------------+
|                  2G_DB_Uncapped                 |
+------+----------+----------------------+--------+
| Rank | Position |       log2(Kd)       | Domain |
+------+----------+----------------------+--------+
|  36  |   338    | -0.15292596726987753 |  AUG   |
|  41  |   344    | -0.1479539593973983  |  AUG   |
|  65  |   336    | -0.08856412246827981 |  AUG   |
|  67  |   340    | -0.08618805230729877 |  AUG   |
|  79  |   335    | -0.06353388110032294 |  AUG   |
| 249  |   333    | 0.05995904997252884  |  AUG   |
| 269  |   334    | 0.07905376876514243  |  AUG   |
| 273  |   341    | 0.08311839748781963  |  AUG   |
| 276  |   337    | 0.08678942347890069  |  AUG   |
| 287  |   342    | 0.09678695786047861  |  AUG   |
| 331  |   339    | 0.13002399199702822  |  AUG   |
| 395  |   343    | 0.23690341984328497  |  AUG   |
+------+----------+----------------------+--------+
