# Supplementary material for: Short- and long-range interactions in the HIV-1 5′ UTR regulate genome dimerization and packaging
Source: Nat Struct Mol Biol. 2022 Mar 28;29(4):306–19. doi: 10.1038/s41594-022-00746-2 (PMC9010304; doi:10.1038/s41594-022-00746-2)
Supplement: Supplementary file 11 — Tables of Kdimer values. [file 41594_2022_746_MOESM11_ESM.zip › Kdimer tables/Kd_Table_Region_AUG_1G_MB_Capped.txt]

+-------------------------------------------------+
|                   1G_MB_Capped                  |
+------+----------+----------------------+--------+
| Rank | Position |       log2(Kd)       | Domain |
+------+----------+----------------------+--------+
|  13  |   344    | -0.6130354966057536  |  AUG   |
|  54  |   333    | -0.3002353835787974  |  AUG   |
|  70  |   340    | -0.24017693959181932 |  AUG   |
| 108  |   337    | -0.14649494144583086 |  AUG   |
| 129  |   343    | -0.11026874335041752 |  AUG   |
| 139  |   342    | -0.09104683669334453 |  AUG   |
| 283  |   338    | 0.032469182853218634 |  AUG   |
| 301  |   341    | 0.04730056458056073  |  AUG   |
| 388  |   334    | 0.23044628683059257  |  AUG   |
| 425  |   335    |  0.4264773098908896  |  AUG   |
| 438  |   336    |  0.5348403493877871  |  AUG   |
| 442  |   339    |  0.5625033165930405  |  AUG   |
+------+----------+----------------------+--------+
