# Supplementary material for: Short- and long-range interactions in the HIV-1 5′ UTR regulate genome dimerization and packaging
Source: Nat Struct Mol Biol. 2022 Mar 28;29(4):306–19. doi: 10.1038/s41594-022-00746-2 (PMC9010304; doi:10.1038/s41594-022-00746-2)
Supplement: Supplementary file 11 — Tables of Kdimer values. [file 41594_2022_746_MOESM11_ESM.zip › Kdimer tables/Kd_Table_Region_TAR_1G_MB_Capped.txt]

+--------------------------------------------------+
|                   1G_MB_Capped                   |
+------+----------+-----------------------+--------+
| Rank | Position |        log2(Kd)       | Domain |
+------+----------+-----------------------+--------+
|  4   |    27    |  -0.8634238240952659  |  TAR   |
|  12  |    25    |  -0.6136826687646316  |  TAR   |
|  16  |    28    |  -0.5877229351025057  |  TAR   |
|  22  |    35    |  -0.5486775481429528  |  TAR   |
|  24  |    41    |  -0.5358047622470996  |  TAR   |
|  27  |    23    |  -0.5254234816803354  |  TAR   |
|  29  |    48    |  -0.4956999906147083  |  TAR   |
|  33  |    33    |  -0.4430136374079923  |  TAR   |
|  35  |    42    |  -0.4307772969334156  |  TAR   |
|  51  |    24    |   -0.319508356137705  |  TAR   |
|  59  |    46    |  -0.27765943704529156 |  TAR   |
|  65  |    36    |  -0.2585890490271765  |  TAR   |
|  66  |    30    |  -0.2491509064752636  |  TAR   |
|  72  |    37    |  -0.2249709716735574  |  TAR   |
|  74  |    43    |  -0.2212362620941288  |  TAR   |
|  76  |    38    |  -0.21402136992512372 |  TAR   |
|  77  |    31    |  -0.21350732385316767 |  TAR   |
|  83  |    47    |  -0.20293227269758188 |  TAR   |
|  88  |    29    |  -0.19144366883412103 |  TAR   |
|  98  |    22    |  -0.16847734557792227 |  TAR   |
| 105  |    44    |  -0.15154770657981353 |  TAR   |
| 107  |    57    |  -0.14989463723689017 |  TAR   |
| 111  |    54    |  -0.14125965378600913 |  TAR   |
| 115  |    50    |  -0.13414414437074473 |  TAR   |
| 151  |    32    |  -0.07617679178482424 |  TAR   |
| 173  |    51    | -0.060483748108968935 |  TAR   |
| 176  |    21    |  -0.05650220520611573 |  TAR   |
| 194  |    45    |  -0.03520873268999877 |  TAR   |
| 197  |    56    | -0.032306116130230614 |  TAR   |
| 212  |    34    | -0.020804421986138744 |  TAR   |
| 215  |    40    | -0.018811818332348716 |  TAR   |
| 216  |    39    | -0.018470218467798356 |  TAR   |
| 245  |    53    |  0.003489389769591994 |  TAR   |
| 260  |    49    |  0.013851548775345793 |  TAR   |
| 321  |    52    |  0.08014682954124937  |  TAR   |
| 345  |    26    |  0.12119209540903157  |  TAR   |
| 369  |    55    |   0.1657154412600377  |  TAR   |
+------+----------+-----------------------+--------+
