# Supplementary material for: Short- and long-range interactions in the HIV-1 5′ UTR regulate genome dimerization and packaging
Source: Nat Struct Mol Biol. 2022 Mar 28;29(4):306–19. doi: 10.1038/s41594-022-00746-2 (PMC9010304; doi:10.1038/s41594-022-00746-2)
Supplement: Supplementary file 11 — Tables of Kdimer values. [file 41594_2022_746_MOESM11_ESM.zip › Kdimer tables/Kd_Table_Region_AUG_3G_MB_Uncapped.txt]

+-------------------------------------------------+
|                  3G_MB_Uncapped                 |
+------+----------+----------------------+--------+
| Rank | Position |       log2(Kd)       | Domain |
+------+----------+----------------------+--------+
|  54  |   333    | -0.28035716665627625 |  AUG   |
|  66  |   344    | -0.23495136352891033 |  AUG   |
| 364  |   342    | 0.25237644764241934  |  AUG   |
| 406  |   343    |  0.6163513742518295  |  AUG   |
| 407  |   334    |  0.6401222533027351  |  AUG   |
| 427  |   336    |  0.7875286011403906  |  AUG   |
| 431  |   340    |  0.8089460027017124  |  AUG   |
| 444  |   341    |  0.902317751429003   |  AUG   |
| 446  |   337    |  0.9716737766026288  |  AUG   |
| 447  |   338    |  1.0022129740133783  |  AUG   |
| 448  |   339    |  1.0117503504243235  |  AUG   |
| 454  |   335    |  1.1124437232086892  |  AUG   |
+------+----------+----------------------+--------+
