# Supplementary material for: Short- and long-range interactions in the HIV-1 5′ UTR regulate genome dimerization and packaging
Source: Nat Struct Mol Biol. 2022 Mar 28;29(4):306–19. doi: 10.1038/s41594-022-00746-2 (PMC9010304; doi:10.1038/s41594-022-00746-2)
Supplement: Supplementary file 11 — Tables of Kdimer values. [file 41594_2022_746_MOESM11_ESM.zip › Kdimer tables/Kd_Table_Region_SL1_1G_DB_Capped.txt]

+-------------------------------------------------+
|                   1G_DB_Capped                  |
+------+----------+----------------------+--------+
| Rank | Position |       log2(Kd)       | Domain |
+------+----------+----------------------+--------+
|  4   |   247    | -0.7639906523937631  |  SL1   |
|  9   |   272    | -0.5888092157857999  |  SL1   |
|  11  |   273    | -0.5838443285828613  |  SL1   |
|  18  |   271    | -0.4845126387433931  |  SL1   |
|  56  |   255    | -0.23696115252645547 |  SL1   |
| 207  |   263    | 0.01196202839923831  |  SL1   |
| 446  |   244    |  0.4919691869317022  |  SL1   |
| 449  |   274    |  0.5307882880522079  |  SL1   |
| 450  |   243    |  0.6034936146159665  |  SL1   |
| 453  |   248    |  0.7233942744763265  |  SL1   |
| 461  |   256    |  0.8724874328585627  |  SL1   |
| 464  |   245    |  0.9145461468096444  |  SL1   |
| 470  |   246    |  1.1613476352022802  |  SL1   |
| 471  |   249    |  1.2316872575553832  |  SL1   |
| 472  |   270    |  1.4721901762109373  |  SL1   |
| 473  |   269    |  1.6195257073258513  |  SL1   |
| 474  |   264    |   1.7745230142892    |  SL1   |
| 475  |   253    |  1.8500153089089384  |  SL1   |
| 476  |   254    |  2.1282027362281712  |  SL1   |
| 479  |   275    |  2.553691249340535   |  SL1   |
| 480  |   250    |  2.5544769088107158  |  SL1   |
| 481  |   277    |  2.5650090824747145  |  SL1   |
| 482  |   265    |  2.635484658810857   |  SL1   |
| 483  |   268    |  3.0031175197289293  |  SL1   |
| 484  |   276    |  3.0329147418747278  |  SL1   |
| 485  |   252    |  3.112682222454881   |  SL1   |
| 486  |   262    |  3.225611909441267   |  SL1   |
| 487  |   257    |  3.3728600799990476  |  SL1   |
| 488  |   267    |  3.5048705810594223  |  SL1   |
| 489  |   251    |  3.6492980473334233  |  SL1   |
| 490  |   260    |  3.9098454751279355  |  SL1   |
| 491  |   258    |  3.9282887385581584  |  SL1   |
| 492  |   266    |  4.323812194544196   |  SL1   |
| 493  |   261    |  4.350845498505236   |  SL1   |
| 494  |   259    |  4.386271229310758   |  SL1   |
+------+----------+----------------------+--------+
