# Supplementary material for: Short- and long-range interactions in the HIV-1 5′ UTR regulate genome dimerization and packaging
Source: Nat Struct Mol Biol. 2022 Mar 28;29(4):306–19. doi: 10.1038/s41594-022-00746-2 (PMC9010304; doi:10.1038/s41594-022-00746-2)
Supplement: Supplementary file 11 — Tables of Kdimer values. [file 41594_2022_746_MOESM11_ESM.zip › Kdimer tables/Kd_Table_Ranking_2G_MB_Capped.txt]

+----------------------------------------------------+
|                    2G_MB_Capped                    |
+------+----------+------------------------+---------+
| Rank | Position |        log2(Kd)        |  Domain |
+------+----------+------------------------+---------+
|  0   |    25    |  -1.3240595929607692   |   TAR   |
|  1   |   235    |  -1.3145032727235906   |         |
|  2   |   217    |  -1.1948212403484275   | antiPAS |
|  3   |   247    |  -1.1001493928848451   |   SL1   |
|  4   |    27    |  -0.9313944545517855   |   TAR   |
|  5   |   218    |  -0.8782756560740773   | antiPAS |
|  6   |   212    |   -0.823738243031848   |   PBS   |
|  7   |   294    |  -0.8016312701016357   |   SL2   |
|  8   |   206    |  -0.7878434432806073   |   PBS   |
|  9   |   295    |  -0.7039539780376688   |   SL2   |
|  10  |   287    |  -0.6829187735597413   |   SL2   |
|  11  |   226    |  -0.6509681350265107   |         |
|  12  |    48    |   -0.638785668079776   |   TAR   |
|  13  |   354    |  -0.6260369326248536   |         |
|  14  |   181    |  -0.6206771228788116   |   PBS   |
|  15  |   216    |  -0.6198406559819868   |   PBS   |
|  16  |   121    |   -0.603228878042709   |         |
|  17  |   280    |  -0.5904716438264314   |         |
|  18  |   298    |  -0.5892932927733865   |   SL2   |
|  19  |    28    |  -0.5685206702277664   |   TAR   |
|  20  |   207    |  -0.5589568554286849   |   PBS   |
|  21  |   108    |   -0.555733128555719   |    U5   |
|  22  |    35    |  -0.5498101902048905   |   TAR   |
|  23  |   371    |  -0.5434392257615448   |         |
|  24  |   174    |  -0.5355535837562707   |   PBS   |
|  25  |   179    |  -0.4959776649008236   |   PBS   |
|  26  |   211    |  -0.4856195147445392   |   PBS   |
|  27  |   186    |   -0.479936535135529   |   PBS   |
|  28  |   177    |  -0.4661000537400629   |   PBS   |
|  29  |   162    |  -0.4658418337988454   |   PBS   |
|  30  |   213    |  -0.45083659437996165  |   PBS   |
|  31  |    85    |  -0.44924627930674815  |  PolyA  |
|  32  |   299    |  -0.44390126573270594  |   SL2   |
|  33  |   403    |  -0.4191111883037693   |         |
|  34  |   395    |  -0.41875130193764165  |         |
|  35  |    46    |  -0.4150603032739631   |   TAR   |
|  36  |   320    |  -0.4078064599723559   |   SL3   |
|  37  |   173    |  -0.38288138570106084  |   PBS   |
|  38  |   175    |  -0.38252904659923465  |   PBS   |
|  39  |   344    |  -0.37585642825224247  |   AUG   |
|  40  |   272    |  -0.3719398676210166   |   SL1   |
|  41  |   198    |  -0.3489976707944778   |   PBS   |
|  42  |   293    |  -0.3481916142075978   |   SL2   |
|  43  |   360    |  -0.3464261131451899   |         |
|  44  |   160    |  -0.34375268898429406  |   PBS   |
|  45  |    31    |  -0.34077067590877896  |   TAR   |
|  46  |    90    |  -0.3396800262347079   |  PolyA  |
|  47  |   348    |  -0.33231986649137124  |         |
|  48  |   273    |  -0.3291866153091117   |   SL1   |
|  49  |   255    |  -0.3227998570216268   |   SL1   |
|  50  |    36    |  -0.32253186654545274  |   TAR   |
|  51  |   152    |  -0.3220506015786862   |   PBS   |
|  52  |   208    |  -0.32182905519850086  |   PBS   |
|  53  |   291    |  -0.3205365392641916   |   SL2   |
|  54  |   300    |  -0.30828687758278844  |         |
|  55  |   239    |  -0.3059736655202783   |         |
|  56  |    30    |  -0.3050815540752097   |   TAR   |
|  57  |   185    |   -0.301340686858002   |   PBS   |
|  58  |   219    |  -0.3010688092793989   | antiPAS |
|  59  |    54    |  -0.29842682246204016  |   TAR   |
|  60  |   119    |  -0.2958210736180365   |         |
|  61  |   224    |  -0.2938090782440147   |         |
|  62  |   158    |  -0.29243039649027214  |   PBS   |
|  63  |    84    |  -0.29116300126254846  |  PolyA  |
|  64  |   193    |  -0.2906303283717392   |   PBS   |
|  65  |   159    |  -0.2850697640843631   |   PBS   |
|  66  |   116    |  -0.2786041698237358   |         |
|  67  |   215    |  -0.27272005038344177  |   PBS   |
|  68  |   202    |  -0.2680628940112078   |   PBS   |
|  69  |   314    |  -0.25625887645582895  |   SL3   |
|  70  |   405    |  -0.25390882292055056  |         |
|  71  |   385    |  -0.2511384877094449   |         |
|  72  |    45    |  -0.2508576147439062   |   TAR   |
|  73  |   401    |  -0.2456003467408429   |         |
|  74  |   333    |  -0.24397002362725004  |   AUG   |
|  75  |   292    |  -0.2326848777511429   |   SL2   |
|  76  |   302    |  -0.23089262871928642  |         |
|  77  |    53    |  -0.2281428746686271   |   TAR   |
|  78  |   102    |  -0.2249974459022339   |  PolyA  |
|  79  |    91    |  -0.22317620683356276  |  PolyA  |
|  80  |   134    |  -0.22096923889227255  |   PBS   |
|  81  |   480    |  -0.2165987165207754   |         |
|  82  |   404    |  -0.2159618477473982   |         |
|  83  |   225    |  -0.20606554236095473  |         |
|  84  |   402    |  -0.20434377549892846  |         |
|  85  |   434    |  -0.20328721126469604  |         |
|  86  |   364    |  -0.20090205168483022  |         |
|  87  |   328    |  -0.20011565564905506  |         |
|  88  |   406    |  -0.1992142612483317   |         |
|  89  |   483    |  -0.19594347301703618  |         |
|  90  |   331    |  -0.19483268626369238  |         |
|  91  |   117    |  -0.19383466000455696  |         |
|  92  |    95    |  -0.19070442539623508  |  PolyA  |
|  93  |   220    |  -0.18790589101885413  | antiPAS |
|  94  |   358    |  -0.1839711163848657   |         |
|  95  |    42    |  -0.17985069418423133  |   TAR   |
|  96  |    96    |  -0.17943141983227304  |  PolyA  |
|  97  |   459    |  -0.17729785182627794  |         |
|  98  |   283    |  -0.1766453723406663   |   SL2   |
|  99  |    33    |  -0.17602204696094229  |   TAR   |
| 100  |   241    |  -0.1757491062947109   |         |
| 101  |   377    |  -0.16859577268834297  |         |
| 102  |   151    |  -0.16735109411202817  |   PBS   |
| 103  |   156    |  -0.16718108764860637  |   PBS   |
| 104  |   187    |  -0.16503660243582688  |   PBS   |
| 105  |   481    |  -0.16082500895803167  |         |
| 106  |    29    |  -0.15994085048357806  |   TAR   |
| 107  |   136    |  -0.1565211511799713   |   PBS   |
| 108  |    75    |  -0.1542312360972802   |  PolyA  |
| 109  |   477    |  -0.15268560409007217  |         |
| 110  |   441    |  -0.1464011002191007   |         |
| 111  |   154    |  -0.1463211652850792   |   PBS   |
| 112  |   489    |  -0.1452820136524149   |         |
| 113  |   384    |  -0.14060536916723584  |         |
| 114  |   210    |  -0.14022873088962562  |   PBS   |
| 115  |   191    |  -0.13422930887164414  |   PBS   |
| 116  |   180    |  -0.1331273606646419   |   PBS   |
| 117  |    37    |  -0.13229194127724625  |   TAR   |
| 118  |   271    |  -0.12616437827973362  |   SL1   |
| 119  |   286    |  -0.12043391758751898  |   SL2   |
| 120  |   500    |  -0.11894961537049159  |         |
| 121  |   382    |  -0.11813197783708865  |         |
| 122  |   112    |  -0.11757401629856715  |    U5   |
| 123  |   308    |  -0.11711261349299455  |         |
| 124  |   453    |  -0.11705454173251525  |         |
| 125  |   454    |  -0.1148802170077284   |         |
| 126  |   426    |  -0.11413331635106001  |         |
| 127  |    26    |  -0.11225224564088464  |   TAR   |
| 128  |   135    |  -0.11130816477003197  |   PBS   |
| 129  |   478    |  -0.11090166973728355  |         |
| 130  |   307    |  -0.11003945047447306  |         |
| 131  |   476    |  -0.10801586998623976  |         |
| 132  |   157    |  -0.10662049020302204  |   PBS   |
| 133  |   513    |  -0.10582780207485737  |         |
| 134  |   288    |  -0.10574126811046772  |   SL2   |
| 135  |   375    |  -0.10421473628432358  |         |
| 136  |   475    |  -0.1034336062273189   |         |
| 137  |   514    |  -0.10217472495794486  |         |
| 138  |   380    |  -0.10131365690893915  |         |
| 139  |   240    |  -0.10068072323251634  |         |
| 140  |    93    |  -0.10041128203608768  |  PolyA  |
| 141  |    32    |  -0.09644498072550442  |   TAR   |
| 142  |   460    |  -0.09633579784009336  |         |
| 143  |   436    |  -0.09519460141775664  |         |
| 144  |   390    |  -0.0945356026806515   |         |
| 145  |    24    |  -0.09449616190037229  |   TAR   |
| 146  |   413    |  -0.09398738199397619  |         |
| 147  |    51    |  -0.09284076419367115  |   TAR   |
| 148  |   376    |  -0.09171730991403172  |         |
| 149  |   482    |  -0.09153983731919095  |         |
| 150  |   507    |  -0.08954140765776514  |         |
| 151  |   201    |  -0.08619791296565898  |   PBS   |
| 152  |   310    |  -0.08194809779888144  |         |
| 153  |   165    |  -0.0804153212159289   |   PBS   |
| 154  |   414    |  -0.0797600474070414   |         |
| 155  |    83    |  -0.0789380617118317   |  PolyA  |
| 156  |    34    |  -0.07862059111059318  |   TAR   |
| 157  |   199    |  -0.07811766498488652  |   PBS   |
| 158  |   456    |  -0.07704260872839258  |         |
| 159  |    41    |  -0.07640119784495152  |   TAR   |
| 160  |   381    |  -0.07619783210127744  |         |
| 161  |    21    |  -0.0760393335066158   |   TAR   |
| 162  |    44    |  -0.0738316041417685   |   TAR   |
| 163  |   147    |  -0.07369748954002078  |   PBS   |
| 164  |   469    |  -0.07018412990317753  |         |
| 165  |   447    |  -0.06885462585959554  |         |
| 166  |   368    |  -0.0675752573265114   |         |
| 167  |   468    |  -0.0674995096967238   |         |
| 168  |   372    |  -0.06653471387620069  |         |
| 169  |   170    |  -0.06651083788474242  |   PBS   |
| 170  |   455    |  -0.0664743432259153   |         |
| 171  |   342    |  -0.06443338847032787  |   AUG   |
| 172  |   407    |  -0.06398477362710404  |         |
| 173  |   498    |  -0.06387759605374822  |         |
| 174  |   422    |   -0.063257470477069   |         |
| 175  |   205    | -0.062233152696816764  |   PBS   |
| 176  |   118    |  -0.06212070967049744  |         |
| 177  |   388    | -0.060467976140978374  |         |
| 178  |   479    |  -0.06022724691715442  |         |
| 179  |   349    |  -0.05994554289315098  |         |
| 180  |   491    |  -0.05949529559949717  |         |
| 181  |   391    |  -0.05849439625840835  |         |
| 182  |   435    | -0.057529321202048865  |         |
| 183  |    88    |  -0.05750574917160813  |  PolyA  |
| 184  |   472    | -0.056359295716972006  |         |
| 185  |   149    |  -0.05333290591969972  |   PBS   |
| 186  |   305    |  -0.05251128320297974  |         |
| 187  |   410    |  -0.05197713842334282  |         |
| 188  |   161    |  -0.05085120745302779  |   PBS   |
| 189  |   318    |  -0.04999110786212478  |   SL3   |
| 190  |   415    |  -0.04995092136328465  |         |
| 191  |   490    |  -0.04872584619161707  |         |
| 192  |   400    | -0.048333403365748755  |         |
| 193  |    98    | -0.047967978936601645  |  PolyA  |
| 194  |   409    |  -0.0479148834548486   |         |
| 195  |   356    |  -0.04567894123867347  |         |
| 196  |   234    | -0.045022233038078695  |         |
| 197  |   421    |  -0.0425289037038565   |         |
| 198  |   163    |  -0.04134447479727886  |   PBS   |
| 199  |   497    | -0.039920865728740484  |         |
| 200  |   462    |  -0.03955514544374144  |         |
| 201  |    99    |  -0.03423433374917537  |  PolyA  |
| 202  |   393    | -0.032654216634147845  |         |
| 203  |    49    |  -0.03221434931765673  |   TAR   |
| 204  |   512    | -0.030946356527979575  |         |
| 205  |   425    |  -0.03056030128551902  |         |
| 206  |    69    | -0.030275059173426686  |  PolyA  |
| 207  |   431    | -0.029592967763462163  |         |
| 208  |   396    |  -0.02910661755019661  |         |
| 209  |   515    |  -0.02703157515509285  |         |
| 210  |   419    |  -0.02624347262380837  |         |
| 211  |   297    | -0.025924481916657516  |   SL2   |
| 212  |   392    |  -0.02586584917984993  |         |
| 213  |   189    | -0.025200680873534092  |   PBS   |
| 214  |   423    |  -0.02492726747590517  |         |
| 215  |   204    | -0.024848813399524154  |   PBS   |
| 216  |   387    |  -0.0234346494933716   |         |
| 217  |   442    | -0.023060732049918542  |         |
| 218  |    66    | -0.021938931706850115  |  PolyA  |
| 219  |   503    |  -0.02092796696304239  |         |
| 220  |   326    | -0.020050711788420154  |         |
| 221  |   303    | -0.019940576788358273  |         |
| 222  |    22    | -0.019338827895655417  |   TAR   |
| 223  |   378    | -0.017342934844372365  |         |
| 224  |    43    | -0.015942485929954855  |   TAR   |
| 225  |   501    |  -0.01446263462464933  |         |
| 226  |   412    | -0.014259162485063152  |         |
| 227  |    73    | -0.014074109461616203  |  PolyA  |
| 228  |   427    | -0.012596385275649057  |         |
| 229  |   359    | -0.011939494475820437  |         |
| 230  |   438    | -0.011413824517315697  |         |
| 231  |   352    | -0.010911625284284401  |         |
| 232  |   397    | -0.009636265376874313  |         |
| 233  |    56    | -0.005448199245032853  |   TAR   |
| 234  |   485    | -0.004942623471334035  |         |
| 235  |    71    | -0.004791185122571926  |  PolyA  |
| 236  |    38    | -0.0029184396280443276 |   TAR   |
| 237  |   304    | -0.0021144903072694544 |         |
| 238  |   306    | -0.0018116922836376185 |         |
| 239  |   214    | 1.3852751131266703e-06 |   PBS   |
| 240  |   145    | 7.564645255408831e-05  |   PBS   |
| 241  |   176    | 0.0006115694478009151  |   PBS   |
| 242  |   488    | 0.0008097442695621614  |         |
| 243  |   424    | 0.0015277269462731112  |         |
| 244  |   399    | 0.0022525338367040486  |         |
| 245  |   451    | 0.0027426352042199025  |         |
| 246  |   499    | 0.0030385811205567693  |         |
| 247  |   355    |  0.003218862034076306  |         |
| 248  |   357    | 0.0033075363006986654  |         |
| 249  |   450    |  0.004767810846301731  |         |
| 250  |    23    |  0.006021468217110642  |   TAR   |
| 251  |   132    |  0.006510742085060871  |   PBS   |
| 252  |   398    |  0.007428939285230801  |         |
| 253  |   408    |  0.009693555222319999  |         |
| 254  |   474    |  0.010404669934640056  |         |
| 255  |   429    |  0.01075366666744938   |         |
| 256  |    52    |  0.016132978860372838  |   TAR   |
| 257  |   430    |  0.016247701367202487  |         |
| 258  |   389    |  0.01625698168348923   |         |
| 259  |   433    |  0.01688053408448743   |         |
| 260  |    68    |  0.019976953776644747  |  PolyA  |
| 261  |   169    |  0.020835230384147353  |   PBS   |
| 262  |   386    |  0.022331167221188625  |         |
| 263  |   366    |  0.023538847913549436  |         |
| 264  |   461    |  0.02464130404679728   |         |
| 265  |   148    |  0.026046530079240057  |   PBS   |
| 266  |    78    |  0.026625873938285863  |  PolyA  |
| 267  |   279    |  0.026662409403285865  |         |
| 268  |   504    |  0.030008671998169808  |         |
| 269  |   183    |  0.032055409903653694  |   PBS   |
| 270  |   452    |  0.032151536252064246  |         |
| 271  |    47    |  0.03271934596158789   |   TAR   |
| 272  |    76    |  0.03539327684651573   |  PolyA  |
| 273  |   496    |  0.035501652684202724  |         |
| 274  |    39    |  0.03637489528285391   |   TAR   |
| 275  |   329    |  0.039523570843897064  |         |
| 276  |   146    |  0.041411029592124025  |   PBS   |
| 277  |    40    |  0.04178894669733873   |   TAR   |
| 278  |   487    |  0.04213112503224486   |         |
| 279  |   457    |  0.042408223846111696  |         |
| 280  |   486    |  0.04263655944037948   |         |
| 281  |   418    |  0.04373785689612568   |         |
| 282  |   511    |  0.045188913841132924  |         |
| 283  |    50    |  0.04601722732243471   |   TAR   |
| 284  |   365    |  0.04662600925500507   |         |
| 285  |   126    |  0.04710828567305798   |   PAS   |
| 286  |   432    |  0.04723566185643076   |         |
| 287  |    86    |  0.04938003899424136   |  PolyA  |
| 288  |    61    |  0.04962909503372823   |  PolyA  |
| 289  |   188    |   0.0497807646663345   |   PBS   |
| 290  |   379    |  0.050054695385854026  |         |
| 291  |   509    |  0.053807663314640895  |         |
| 292  |   420    |  0.05457209890387099   |         |
| 293  |   155    |  0.05591767015457043   |   PBS   |
| 294  |   373    |  0.057764761712814965  |         |
| 295  |    80    |  0.05867165689869319   |  PolyA  |
| 296  |   319    |  0.05968579067887634   |   SL3   |
| 297  |   448    |   0.061307869420235    |         |
| 298  |   505    |   0.0632834406119574   |         |
| 299  |   338    |  0.06342350836770673   |   AUG   |
| 300  |    63    |  0.06349797017683419   |  PolyA  |
| 301  |   374    |   0.0638175280406135   |         |
| 302  |   473    |  0.06425426029127201   |         |
| 303  |   508    |  0.06495377085414972   |         |
| 304  |    77    |  0.07065111619024293   |  PolyA  |
| 305  |   465    |  0.07088862281365112   |         |
| 306  |   411    |   0.071322701715562    |         |
| 307  |   439    |  0.07310177666007346   |         |
| 308  |   492    |  0.07424187657145213   |         |
| 309  |    57    |  0.07493509478294343   |   TAR   |
| 310  |   464    |   0.0765875410486905   |         |
| 311  |   466    |  0.07714980944675098   |         |
| 312  |   502    |  0.07841022553208847   |         |
| 313  |   370    |  0.07940226865497096   |         |
| 314  |   510    |   0.0813768581851963   |         |
| 315  |   221    |  0.08236550355984064   | antiPAS |
| 316  |   440    |  0.08268378104170519   |         |
| 317  |   361    |  0.08307650676965359   |         |
| 318  |   200    |  0.08368836926601836   |   PBS   |
| 319  |   289    |  0.08567598827654997   |   SL2   |
| 320  |   351    |  0.08743692614115825   |         |
| 321  |   471    |  0.08829996026261482   |         |
| 322  |    72    |   0.0912022089202312   |  PolyA  |
| 323  |   416    |  0.09133069119982579   |         |
| 324  |   467    |  0.09251306556846986   |         |
| 325  |   446    |  0.09319304266286531   |         |
| 326  |   417    |  0.09445110998266885   |         |
| 327  |   337    |  0.09532643921290324   |   AUG   |
| 328  |   458    |  0.09550695873892599   |         |
| 329  |   164    |  0.09601990671406044   |   PBS   |
| 330  |   444    |  0.10139192016656069   |         |
| 331  |   470    |  0.10163227490260503   |         |
| 332  |   495    |  0.10206533031306314   |         |
| 333  |   445    |   0.1033401415139782   |         |
| 334  |   106    |  0.10423537504146108   |    U5   |
| 335  |    67    |   0.1062276654855733   |  PolyA  |
| 336  |   113    |  0.10911270617673256   |         |
| 337  |   100    |  0.11178368000860926   |  PolyA  |
| 338  |   383    |  0.11191223416877118   |         |
| 339  |   192    |   0.1139071277644259   |   PBS   |
| 340  |   369    |  0.11457436031469502   |         |
| 341  |   437    |   0.1192949583220283   |         |
| 342  |   105    |  0.12003486698525499   |    U5   |
| 343  |   449    |   0.1217547396155658   |         |
| 344  |   484    |   0.1232834931844747   |         |
| 345  |    74    |  0.12857288587121957   |  PolyA  |
| 346  |   494    |  0.13011859361891356   |         |
| 347  |   493    |  0.13080593097873805   |         |
| 348  |   182    |  0.13597306204745524   |   PBS   |
| 349  |   443    |  0.13608427631626924   |         |
| 350  |   428    |  0.14092601317613396   |         |
| 351  |   463    |   0.142031354446916    |         |
| 352  |   506    |   0.1428175691914386   |         |
| 353  |   114    |  0.14499713566699154   |         |
| 354  |   394    |   0.1453549231713125   |         |
| 355  |    87    |  0.14771412085336375   |  PolyA  |
| 356  |   296    |  0.16187628004396798   |   SL2   |
| 357  |   142    |  0.16245009871585883   |   PBS   |
| 358  |   362    |  0.16267282802678898   |         |
| 359  |    64    |  0.16322356993033987   |  PolyA  |
| 360  |    60    |  0.16383591511415846   |  PolyA  |
| 361  |    97    |  0.16838597874930672   |  PolyA  |
| 362  |   123    |  0.16891392650544834   |         |
| 363  |   153    |  0.16924244332620023   |   PBS   |
| 364  |   343    |   0.1713814508560807   |   AUG   |
| 365  |   171    |  0.17491763645318245   |   PBS   |
| 366  |   144    |   0.1752578073393474   |   PBS   |
| 367  |    55    |  0.17827107117048963   |   TAR   |
| 368  |   290    |  0.17841144483932894   |   SL2   |
| 369  |   367    |  0.17865541091531065   |         |
| 370  |   350    |  0.18232419108958758   |         |
| 371  |   345    |  0.18602491726533743   |         |
| 372  |   141    |  0.18670005729140707   |   PBS   |
| 373  |   143    |   0.1922462996150077   |   PBS   |
| 374  |   327    |   0.1926697582760283   |         |
| 375  |   346    |  0.19682425657535996   |         |
| 376  |   140    |  0.19985783640617602   |   PBS   |
| 377  |   124    |   0.2050131888607193   |         |
| 378  |   340    |  0.20870095356801788   |   AUG   |
| 379  |    79    |  0.21443386965802638   |  PolyA  |
| 380  |    70    |  0.21693540324384641   |  PolyA  |
| 381  |   166    |  0.22620350196883282   |   PBS   |
| 382  |   347    |  0.22930955356396912   |         |
| 383  |   309    |  0.22931496793473527   |         |
| 384  |   341    |   0.234780566308805    |   AUG   |
| 385  |   103    |  0.24215784101900587   |  PolyA  |
| 386  |   184    |  0.24454410618846378   |   PBS   |
| 387  |   281    |  0.24905514960446015   |         |
| 388  |   190    |  0.24960619064367318   |   PBS   |
| 389  |   229    |  0.24962732763454737   |    CU   |
| 390  |   120    |   0.2551926487589795   |         |
| 391  |    82    |  0.25787227997499107   |  PolyA  |
| 392  |   363    |   0.2599592994992403   |         |
| 393  |   312    |   0.2619125111809669   |   SL3   |
| 394  |   317    |   0.2685535406540557   |   SL3   |
| 395  |    59    |   0.2690512518650763   |  PolyA  |
| 396  |    81    |   0.2724613505447634   |  PolyA  |
| 397  |   133    |   0.2758446816234179   |   PBS   |
| 398  |   353    |   0.2970916543503148   |         |
| 399  |   231    |  0.30775324192324105   |    CU   |
| 400  |   335    |   0.3146422213029389   |   AUG   |
| 401  |    65    |   0.3339027955281774   |  PolyA  |
| 402  |   228    |  0.33642250552464065   |    CU   |
| 403  |   115    |  0.33828268510616993   |         |
| 404  |   101    |   0.346601285530209    |  PolyA  |
| 405  |   194    |   0.3570846708349514   |   PBS   |
| 406  |   172    |   0.3645376872987267   |   PBS   |
| 407  |   336    |   0.3768605997727747   |   AUG   |
| 408  |    89    |   0.3809718723712942   |  PolyA  |
| 409  |   195    |   0.3836434280503671   |   PBS   |
| 410  |   127    |  0.38492380911549195   |   PAS   |
| 411  |   109    |  0.38862202068444984   |    U5   |
| 412  |   334    |  0.38919032661377334   |   AUG   |
| 413  |   130    |  0.39596392870198655   |   PAS   |
| 414  |   284    |   0.3966095232826974   |   SL2   |
| 415  |   111    |   0.3985651747104428   |    U5   |
| 416  |   178    |  0.39899754644999663   |   PBS   |
| 417  |   301    |  0.39929161166632104   |         |
| 418  |   222    |  0.39982906212520497   | antiPAS |
| 419  |    94    |   0.4082882268336869   |  PolyA  |
| 420  |   125    |   0.4109273894407727   |   PAS   |
| 421  |   278    |  0.41780785875046583   |         |
| 422  |   122    |   0.4349257503897873   |         |
| 423  |   223    |  0.44937469404020164   | antiPAS |
| 424  |   168    |   0.4528560898611025   |   PBS   |
| 425  |   332    |  0.45508084620894246   |         |
| 426  |   110    |   0.4611524165040927   |    U5   |
| 427  |   330    |  0.46740444322283176   |         |
| 428  |   167    |  0.47160163054934984   |   PBS   |
| 429  |   233    |   0.4818397841412702   |    CU   |
| 430  |   107    |  0.48529596828022115   |    U5   |
| 431  |   128    |   0.5025956640488252   |   PAS   |
| 432  |   138    |   0.5044123150979121   |   PBS   |
| 433  |   197    |   0.5110677044297357   |   PBS   |
| 434  |   339    |   0.5141993683605702   |   AUG   |
| 435  |   248    |   0.5299443595013642   |   SL1   |
| 436  |    58    |   0.5376909277665377   |  PolyA  |
| 437  |    92    |   0.5512469511387887   |  PolyA  |
| 438  |   315    |   0.5531034723064501   |   SL3   |
| 439  |   131    |   0.571082461736592    |   PAS   |
| 440  |   316    |   0.571940192193194    |   SL3   |
| 441  |   196    |   0.5988757113511894   |   PBS   |
| 442  |   150    |   0.6076681367409211   |   PBS   |
| 443  |   325    |   0.6114981883233906   |   SL3   |
| 444  |   323    |   0.632099542954813    |   SL3   |
| 445  |    62    |   0.6637156082313657   |  PolyA  |
| 446  |   137    |   0.666809646189796    |   PBS   |
| 447  |   230    |   0.670282357667165    |    CU   |
| 448  |   322    |   0.7005249744597789   |   SL3   |
| 449  |   237    |   0.7030692076558313   |         |
| 450  |   104    |   0.7056321051667814   |  PolyA  |
| 451  |   139    |   0.7154829732598744   |   PBS   |
| 452  |   203    |   0.7522080681593404   |   PBS   |
| 453  |   270    |   0.7834674960103399   |   SL1   |
| 454  |   311    |   0.8140282612216486   |         |
| 455  |   209    |   0.8206777963695229   |   PBS   |
| 456  |   274    |   0.846140646301945    |   SL1   |
| 457  |   324    |   0.8571243411471166   |   SL3   |
| 458  |   129    |   0.8727085485851315   |   PAS   |
| 459  |   232    |   0.9460539756071472   |    CU   |
| 460  |   285    |   0.9546320029025928   |   SL2   |
| 461  |   282    |   1.0311446809535232   |         |
| 462  |   263    |   1.0889005106471004   |   SL1   |
| 463  |   227    |   1.1201778823795356   |    CU   |
| 464  |   243    |   1.1240731531823736   |   SL1   |
| 465  |   321    |   1.2165706988951086   |   SL3   |
| 466  |   313    |   1.264967414771699    |   SL3   |
| 467  |   244    |   1.4161598732664804   |   SL1   |
| 468  |   236    |   1.5244336156624936   |         |
| 469  |   269    |   1.6247432130904222   |   SL1   |
| 470  |   245    |   1.629553643677179    |   SL1   |
| 471  |   242    |   1.6462179097066738   |         |
| 472  |   238    |   1.724163493720321    |         |
| 473  |   275    |   1.7379837945004288   |   SL1   |
| 474  |   249    |   1.774662425392682    |   SL1   |
| 475  |   246    |   1.8950190100300812   |   SL1   |
| 476  |   277    |   1.976534264385252    |   SL1   |
| 477  |   256    |   2.0456753077342187   |   SL1   |
| 478  |   253    |   2.1280169421747726   |   SL1   |
| 479  |   254    |   2.269117958417348    |   SL1   |
| 480  |   264    |   2.593524908566862    |   SL1   |
| 481  |   268    |   2.6262872742461805   |   SL1   |
| 482  |   276    |   2.672070086009158    |   SL1   |
| 483  |   267    |   2.728263904995485    |   SL1   |
| 484  |   250    |   2.733585214633458    |   SL1   |
| 485  |   251    |   2.800017498004119    |   SL1   |
| 486  |   265    |   2.8621714100052147   |   SL1   |
| 487  |   261    |   3.002027462439649    |   SL1   |
| 488  |   252    |   3.022095182096189    |   SL1   |
| 489  |   260    |   3.0462953481837385   |   SL1   |
| 490  |   262    |   3.0642047714442415   |   SL1   |
| 491  |   259    |   3.1770607559312087   |   SL1   |
| 492  |   258    |   3.177777486070498    |   SL1   |
| 493  |   266    |   3.218466074581678    |   SL1   |
| 494  |   257    |   3.246413692462983    |   SL1   |
+------+----------+------------------------+---------+
