# Supplementary material for: Short- and long-range interactions in the HIV-1 5′ UTR regulate genome dimerization and packaging
Source: Nat Struct Mol Biol. 2022 Mar 28;29(4):306–19. doi: 10.1038/s41594-022-00746-2 (PMC9010304; doi:10.1038/s41594-022-00746-2)
Supplement: Supplementary file 11 — Tables of Kdimer values. [file 41594_2022_746_MOESM11_ESM.zip › Kdimer tables/Kd_Table_Region_PolyA_2G_MB_Uncapped.txt]

+--------------------------------------------------+
|                  2G_MB_Uncapped                  |
+------+----------+-----------------------+--------+
| Rank | Position |        log2(Kd)       | Domain |
+------+----------+-----------------------+--------+
|  29  |    85    |  -0.4976953555192683  | PolyA  |
|  32  |    84    |  -0.4799177249283587  | PolyA  |
|  46  |    90    |  -0.36014007587933317 | PolyA  |
|  59  |    83    |  -0.2785107347002395  | PolyA  |
|  68  |    91    |  -0.23977435242087292 | PolyA  |
|  71  |    66    |  -0.23483375940888968 | PolyA  |
|  93  |    93    |  -0.1566239981710526  | PolyA  |
| 122  |    88    |  -0.09280308427637544 | PolyA  |
| 127  |   102    |  -0.08893328743267973 | PolyA  |
| 138  |    80    |  -0.07761635761717237 | PolyA  |
| 224  |    75    | 0.0061715833314906635 | PolyA  |
| 227  |    99    |  0.014370317639218009 | PolyA  |
| 231  |    78    |  0.018848757999048466 | PolyA  |
| 236  |    71    |  0.020596509269576097 | PolyA  |
| 254  |    77    |  0.042897851978368706 | PolyA  |
| 269  |    63    |  0.055355734522636806 | PolyA  |
| 272  |   104    |  0.055918305788432696 | PolyA  |
| 281  |    82    |  0.06710018207382974  | PolyA  |
| 287  |    68    |  0.07345650561380777  | PolyA  |
| 292  |    86    |  0.08074387936244236  | PolyA  |
| 294  |    69    |  0.08536708871653377  | PolyA  |
| 304  |    64    |  0.09213022545547567  | PolyA  |
| 309  |    96    |  0.09509986795078153  | PolyA  |
| 316  |    73    |   0.1071861613739484  | PolyA  |
| 323  |   100    |  0.12994495953304588  | PolyA  |
| 326  |    72    |  0.13447532657879954  | PolyA  |
| 327  |    98    |   0.1352029467117651  | PolyA  |
| 335  |    74    |  0.14467864653494156  | PolyA  |
| 344  |    58    |   0.1724137908857424  | PolyA  |
| 346  |    76    |  0.17583901781858866  | PolyA  |
| 359  |    70    |  0.21150729069363378  | PolyA  |
| 362  |    67    |  0.21772356958633274  | PolyA  |
| 366  |    95    |  0.22941507259875424  | PolyA  |
| 368  |    60    |  0.23572914332098482  | PolyA  |
| 369  |    61    |   0.2397114463107799  | PolyA  |
| 379  |   101    |  0.28400676794480073  | PolyA  |
| 382  |    97    |  0.29091796649724155  | PolyA  |
| 383  |    87    |   0.2909939913935524  | PolyA  |
| 388  |    59    |  0.29809593551497066  | PolyA  |
| 390  |    62    |   0.3110350803207793  | PolyA  |
| 397  |    79    |   0.3645045943397259  | PolyA  |
| 403  |    81    |   0.3752375715909689  | PolyA  |
| 405  |    89    |  0.38860899535492466  | PolyA  |
| 409  |    94    |  0.40218314880699013  | PolyA  |
| 413  |    65    |   0.4395835962678116  | PolyA  |
| 423  |   103    |  0.49422748452428655  | PolyA  |
| 441  |    92    |   0.6421116128069617  | PolyA  |
+------+----------+-----------------------+--------+
