# Supplementary material for: Short- and long-range interactions in the HIV-1 5′ UTR regulate genome dimerization and packaging
Source: Nat Struct Mol Biol. 2022 Mar 28;29(4):306–19. doi: 10.1038/s41594-022-00746-2 (PMC9010304; doi:10.1038/s41594-022-00746-2)
Supplement: Supplementary file 11 — Tables of Kdimer values. [file 41594_2022_746_MOESM11_ESM.zip › Kdimer tables/Kd_Table_Region_U5_1G_MB_Uncapped.txt]

+-------------------------------------------------+
|                  1G_MB_Uncapped                 |
+------+----------+----------------------+--------+
| Rank | Position |       log2(Kd)       | Domain |
+------+----------+----------------------+--------+
| 100  |   108    | -0.13839650584457214 |   U5   |
| 330  |   105    | 0.11527880724050482  |   U5   |
| 395  |   112    |  0.2913413621000511  |   U5   |
| 425  |   106    | 0.44674041979482876  |   U5   |
| 442  |   107    |  0.6110118588945459  |   U5   |
| 451  |   110    |  0.7199558552519315  |   U5   |
| 452  |   109    |  0.7351441187031641  |   U5   |
| 459  |   111    |  0.927648023762147   |   U5   |
+------+----------+----------------------+--------+
