# Supplementary material for: Short- and long-range interactions in the HIV-1 5′ UTR regulate genome dimerization and packaging
Source: Nat Struct Mol Biol. 2022 Mar 28;29(4):306–19. doi: 10.1038/s41594-022-00746-2 (PMC9010304; doi:10.1038/s41594-022-00746-2)
Supplement: Supplementary file 11 — Tables of Kdimer values. [file 41594_2022_746_MOESM11_ESM.zip › Kdimer tables/Kd_Table_Region_PolyA_3G_DB_Uncapped.txt]

+--------------------------------------------------+
|                  3G_DB_Uncapped                  |
+------+----------+-----------------------+--------+
| Rank | Position |        log2(Kd)       | Domain |
+------+----------+-----------------------+--------+
|  12  |    85    |  -0.39926050352858267 | PolyA  |
|  52  |    70    |  -0.1308110617131414  | PolyA  |
|  55  |    98    |  -0.11760199071308086 | PolyA  |
|  80  |    95    |  -0.06727459761225894 | PolyA  |
|  81  |    78    |  -0.06722450710273602 | PolyA  |
|  83  |    83    |  -0.06320793345436813 | PolyA  |
|  84  |    80    |  -0.06274885092501041 | PolyA  |
|  87  |    84    | -0.061271695922374005 | PolyA  |
|  95  |    91    |  -0.04802718290949568 | PolyA  |
| 110  |   100    |  -0.03685754186807986 | PolyA  |
| 121  |    67    | -0.023642666823528644 | PolyA  |
| 149  |    69    | -0.005337925481363736 | PolyA  |
| 172  |    90    |  0.009577535709055307 | PolyA  |
| 188  |    77    |  0.022638583873448834 | PolyA  |
| 205  |    99    |  0.033989244457296605 | PolyA  |
| 226  |   102    |  0.04692356848333194  | PolyA  |
| 238  |    73    |  0.05881459903606265  | PolyA  |
| 242  |    74    |  0.06080598988363499  | PolyA  |
| 248  |    94    |  0.06239526116513911  | PolyA  |
| 268  |    81    |   0.0745634944227561  | PolyA  |
| 276  |   103    |  0.07973466201272793  | PolyA  |
| 291  |    87    |  0.09118021398715985  | PolyA  |
| 296  |    82    |  0.09517380871305094  | PolyA  |
| 298  |    96    |   0.1013216871132392  | PolyA  |
| 322  |    72    |  0.12372689496519367  | PolyA  |
| 324  |    71    |   0.1244358645629586  | PolyA  |
| 366  |    58    |   0.1710733392793816  | PolyA  |
| 367  |    66    |  0.17108150674212672  | PolyA  |
| 369  |    75    |  0.17207286287984627  | PolyA  |
| 380  |    86    |   0.1939629220367607  | PolyA  |
| 383  |    62    |  0.20419375363317813  | PolyA  |
| 392  |    97    |  0.22099616948773076  | PolyA  |
| 393  |    60    |   0.222907914636649   | PolyA  |
| 397  |    79    |  0.23540843348264096  | PolyA  |
| 398  |    63    |  0.23591214359494037  | PolyA  |
| 402  |    59    |  0.25025716395166414  | PolyA  |
| 404  |    64    |  0.25493242598436433  | PolyA  |
| 405  |    93    |  0.26647167055810883  | PolyA  |
| 407  |    61    |   0.2723243272392214  | PolyA  |
| 413  |    89    |   0.2817202910470064  | PolyA  |
| 419  |    76    |  0.30708872437575574  | PolyA  |
| 420  |   104    |   0.3098062246701805  | PolyA  |
| 421  |    68    |   0.3177528787485862  | PolyA  |
| 427  |    65    |  0.34283533034040997  | PolyA  |
| 429  |    88    |  0.37040976393394115  | PolyA  |
| 444  |    92    |   0.4740897372295389  | PolyA  |
| 453  |   101    |   0.5704913076354852  | PolyA  |
+------+----------+-----------------------+--------+
