# Supplementary material for: Short- and long-range interactions in the HIV-1 5′ UTR regulate genome dimerization and packaging
Source: Nat Struct Mol Biol. 2022 Mar 28;29(4):306–19. doi: 10.1038/s41594-022-00746-2 (PMC9010304; doi:10.1038/s41594-022-00746-2)
Supplement: Supplementary file 13 — XML files of DMS reactivities for pooled, unpooled and mutant samples. [file 41594_2022_746_MOESM13_ESM.zip]

Archive with 37 entries (36 files):
- XML DMS reactivities/
- XML DMS reactivities/Mut_3G_DB_Capped_d_winsor_vienna.xml
- XML DMS reactivities/A235C_5NL43_235C_winsor_vienna.xml
- XML DMS reactivities/A239C_5NL43_239C_winsor_vienna.xml
- XML DMS reactivities/Mut_2G_MB_Uncapped_m_winsor_vienna.xml
- XML DMS reactivities/C84A_C85A_5NL43_84A85A_winsor_vienna.xml
- XML DMS reactivities/Mut_1G_DB_Uncapped_m_winsor_vienna.xml
- XML DMS reactivities/.DS_Store
- __MACOSX/XML DMS reactivities/._.DS_Store
- XML DMS reactivities/Mut_3G_MB_Capped_m_winsor_vienna.xml
- XML DMS reactivities/Mut_3G_DB_Uncapped_d_winsor_vienna.xml
- XML DMS reactivities/C218G_5NL43_218G_profile.txt_winsor_vienna.xml
- XML DMS reactivities/Mut_2G_DB_Capped_d_winsor_vienna.xml
- XML DMS reactivities/Mut_1G_MB_Capped_d_winsor_vienna.xml
- XML DMS reactivities/oneGtwoG_dimer.xml
- XML DMS reactivities/threeG_dimer.xml
- XML DMS reactivities/Mut_3G_MB_Uncapped_d_winsor_vienna.xml
- XML DMS reactivities/Mut_1G_DB_Capped_m_winsor_vienna.xml
- XML DMS reactivities/Mut_2G_MB_Capped_m_winsor_vienna.xml
- XML DMS reactivities/A220G_G221A_5NL43_220G221A_winsor_vienna.xml
- XML DMS reactivities/U86G_A89C_5NL43_86G89C_winsor_vienna.xml
- XML DMS reactivities/Mut_1G_MB_Uncapped_m_winsor_vienna.xml
- XML DMS reactivities/Mut_2G_DB_Uncapped_m_winsor_vienna.xml
- XML DMS reactivities/Mut_1G_MB_Uncapped_d_winsor_vienna.xml
- XML DMS reactivities/Mut_2G_DB_Uncapped_d_winsor_vienna.xml
- XML DMS reactivities/Mut_1G_DB_Capped_d_winsor_vienna.xml
- XML DMS reactivities/Mut_2G_MB_Capped_d_winsor_vienna.xml
- XML DMS reactivities/Mut_3G_MB_Uncapped_m_winsor_vienna.xml
- XML DMS reactivities/Mut_2G_DB_Capped_m_winsor_vienna.xml
- XML DMS reactivities/Mut_1G_MB_Capped_m_winsor_vienna.xml
- XML DMS reactivities/Mut_3G_DB_Uncapped_m_winsor_vienna.xml
- XML DMS reactivities/threeG_monomer.xml
- XML DMS reactivities/Mut_3G_MB_Capped_d_winsor_vienna.xml
- XML DMS reactivities/Mut_2G_MB_Uncapped_d_winsor_vienna.xml
- XML DMS reactivities/oneGtwoG_monomer.xml
- XML DMS reactivities/Mut_1G_DB_Uncapped_d_winsor_vienna.xml
- XML DMS reactivities/Mut_3G_DB_Capped_m_winsor_vienna.xml
