# Supplementary material for: Short- and long-range interactions in the HIV-1 5′ UTR regulate genome dimerization and packaging
Source: Nat Struct Mol Biol. 2022 Mar 28;29(4):306–19. doi: 10.1038/s41594-022-00746-2 (PMC9010304; doi:10.1038/s41594-022-00746-2)
Supplement: Supplementary file 13 — XML files of DMS reactivities for pooled, unpooled and mutant samples. [file 41594_2022_746_MOESM13_ESM.zip › XML DMS reactivities/Mut_3G_DB_Capped_d_winsor_vienna.xml]

<?xml version="1.0" ?><data>
        <transcript id="Mut_3G_DB_Capped_d_winsor_vienna" length="380" tool="rf-norm" reactive="AC">
            <sequence>GGUCUCUCUGGUUAGACCAGAUCUGAGCCUGGGAGCUCUCUGGCUAACUAGGGAACCCACUGCUUAAGCCUCAAUAAAGCUUGCCUUGAGUGCUCAAAGUAGUGUGUGCCCGUCUGUUGUGUGACUCUGGUAACUAGAGAUCCCUCAGACCCUUUUAGUCAGUGUGGAAAAUCUCUAGCAGUGGCGCCCGAACAGGGACUUGAAAGCGAAAGUAAAGCCAGAGGAGAUCUCUCGACGCAGGACUCGGCUUGCUGAAGCGCGCACGGCAAGAGGCGAGGGGCGGCGACUGGUGAGUACGCCAAAAAUUUUGACUAGCGGAGGCUAGAAGGAGAGAGAUGGGUGCGAGAGCGUCGGUAUUAAGCGGGGGAGAAUUAGAUAAA</sequence>
            <reactivity>nan,nan,nan,nan,nan,nan,nan,nan,nan,nan,nan,nan,nan,nan,nan,nan,nan,nan,0.03002140870948956,nan,0.5560577351608662,nan,1.216714651705178,nan,nan,0.07527772537246508,nan,0.03002140870948956,0.07152641637889315,nan,nan,nan,nan,1.0503555814392234,nan,0.03002140870948956,nan,0.03002140870948956,nan,0.03002140870948956,nan,nan,nan,0.03002140870948956,nan,0.03002140870948956,0.11106280708374006,0.03002140870948956,nan,0.10753023330845222,nan,nan,nan,0.12414317313712787,0.1884950743563033,0.03002140870948956,0.03002140870948956,0.03002140870948956,0.6789213072710323,0.5958894184103967,nan,nan,0.48633588433281666,nan,nan,0.8210445153511112,0.6777401370922982,nan,0.11396104872600407,0.07513554748058042,nan,0.13123019420953194,0.039875430293187214,0.7557957997369711,nan,0.23673712674885647,0.7380345000123039,0.7731524393078126,nan,0.248516018253454,nan,nan,nan,0.3919407008823233,0.2585231544899505,nan,nan,nan,0.6459250995928792,nan,nan,nan,0.0901407834548681,nan,0.3924547286452909,0.2787561621812277,0.5234443141147104,0.5412821711657768,nan,nan,0.2770937745222687,nan,nan,nan,nan,nan,nan,nan,0.09283122663976226,0.07825252434112852,0.1446933468949169,nan,nan,0.18640615302169036,nan,nan,nan,nan,nan,nan,nan,nan,nan,1.0766366179160551,0.06407848219632034,nan,0.03002140870948956,nan,nan,nan,nan,0.483350148603239,1.3237417940115768,0.16319834636174982,nan,0.09542323897642858,nan,0.10918168420649701,nan,0.34969199347075375,nan,0.05918975006767123,0.03002140870948956,0.03002140870948956,nan,0.10779271557039312,0.4186154607520664,nan,0.06245984158101817,0.03821304263422824,0.6843131304017347,0.7637577616825115,nan,nan,nan,nan,0.9095010376251921,nan,nan,0.07076084311489889,0.46012046842147003,nan,nan,nan,nan,nan,nan,0.43189268850190987,0.6828585412001456,0.47061975889910573,0.4104675738709846,nan,0.03002140870948956,nan,0.03002140870948956,nan,0.2639477879033957,nan,0.9520778478641876,0.6701281514960123,nan,nan,nan,nan,0.5082203429221386,nan,0.03002140870948956,0.048515471415408275,0.06787353823354907,nan,0.3808617620762348,0.7918871107538438,0.8987064546028727,0.9743013460418497,nan,nan,nan,0.5213663295410117,0.44363876972376487,nan,nan,nan,0.4686292684127207,0.6880097555907355,0.35342142894249734,nan,0.480878440636629,nan,0.3768589075816362,0.4388484684433435,0.48373293523523614,nan,nan,0.2748845488175995,0.6057215664722659,0.7595908557741998,nan,0.04673277938639304,0.05096530586018993,0.20015366149084463,nan,0.24872381671082391,nan,nan,0.8209570212637977,nan,0.23835576736415864,nan,0.17338047077287358,nan,0.14092016437951654,nan,0.18192208104686677,nan,0.6927563098275001,0.4210543584359339,nan,0.46427643756886755,0.6984324887419718,nan,nan,1.1220569859927438,0.03002140870948956,nan,0.07386688321453279,nan,nan,0.03002140870948956,nan,nan,nan,0.05251832591000687,nan,nan,0.44612141445128906,1.0085662179860504,nan,0.21328871134880342,nan,0.312255460861434,nan,0.2057751566007454,0.8318719086561731,0.1951993087967103,nan,nan,0.04496102411829202,0.142823160778588,0.2149401622468482,nan,0.48835918510194437,nan,nan,0.24753170977117567,nan,0.3622145847175172,nan,nan,nan,nan,0.4029430823620124,nan,nan,0.161492211659134,nan,0.6046388271417596,0.45686131366903737,nan,nan,nan,nan,nan,0.8372856053087039,nan,nan,0.5676178914471797,0.1361626733818379,nan,0.09346555877278609,0.07159203694437838,0.2658945313461239,1.1818810681934389,0.07030149915650233,0.14253880499481875,0.6802227818198224,nan,nan,nan,nan,nan,1.2414645416540213,0.07842751251575578,nan,0.03002140870948956,nan,0.04981694596419852,nan,nan,0.8698334057893745,nan,nan,0.03002140870948956,nan,0.09338900144638666,nan,0.9097853934089611,1.0455652801588018,nan,nan,0.8015333338801716,nan,0.48710145759681095,nan,0.35837578163663164,nan,0.6369350821214036,nan,nan,nan,nan,nan,nan,0.343370545662344,nan,1.2675596531953117,nan,0.2074922280642754,nan,0.2650852110384728,nan,nan,0.4024290545990447,nan,nan,nan,0.9527996740845248,nan,nan,0.5239692786385921,0.5657477053308507,nan,0.40988792554253173,nan,nan,nan,nan,nan,0.846942765195946,nan,0.5250520179690983,0.9357273902974529,nan,nan,0.4835470102996947,nan,0.7507320794336948,nan,0.20848747330746795,0.6020686883269217,0.816527633093545</reactivity>
        </transcript>
    </data>
