# Supplementary material for: Short- and long-range interactions in the HIV-1 5′ UTR regulate genome dimerization and packaging
Source: Nat Struct Mol Biol. 2022 Mar 28;29(4):306–19. doi: 10.1038/s41594-022-00746-2 (PMC9010304; doi:10.1038/s41594-022-00746-2)
Supplement: Supplementary file 13 — XML files of DMS reactivities for pooled, unpooled and mutant samples. [file 41594_2022_746_MOESM13_ESM.zip › XML DMS reactivities/A235C_5NL43_235C_winsor_vienna.xml]

<?xml version="1.0" ?><data>
        <transcript id="A235C_5NL43_235C_profile.txt_winsor_vienna" length="380" tool="rf-norm" reactive="AC">
            <sequence>GGUCUCUCUGGUUAGACCAGAUCUGAGCCUGGGAGCUCUCUGGCUAACUAGGGAACCCACUGCUUAAGCCUCAAUAAAGCUUGCCUUGAGUGCUCAAAGUAGUGUGUGCCCGUCUGUUGUGUGACUCUGGUAACUAGAGAUCCCUCAGACCCUUUUAGUCAGUGUGGAAAAUCUCUAGCAGUGGCGCCCGAACAGGGACUUGAAAGCGAAAGUAAAGCCAGAGGAGAUCUCUCGCCGCAGGACUCGGCUUGCUGAAGCGCGCACGGCAAGAGGCGAGGGGCGGCGACUGGUGAGUACGCCAAAAAUUUUGACUAGCGGAGGCUAGAAGGAGAGAGAUGGGUGCGAGAGCGUCGGUAUUAAGCGGGGGAGAAUUAGAUAAA</sequence>
            <reactivity>nan,nan,nan,nan,nan,nan,nan,nan,nan,nan,nan,nan,nan,nan,nan,nan,nan,nan,0.07946980738173083,nan,0.6682554063103163,nan,0.5972545003348171,nan,nan,0.43142159372907396,nan,0.1258518139205105,0.07946980738173083,nan,nan,nan,nan,1.3011580730295034,nan,0.08813565998345611,nan,0.09059754992712805,nan,0.07946980738173083,nan,nan,nan,0.0886280379721905,nan,0.396659707724426,0.4675621381021783,0.07946980738173083,nan,0.3343246543506519,nan,nan,nan,0.1000512073108284,0.10970181589002247,0.07946980738173083,0.07946980738173083,0.07946980738173083,0.6610666876747943,0.12427620435656048,nan,nan,0.11807224169850711,nan,nan,0.8138023397802027,0.506755426005436,nan,0.10536888958915983,0.07946980738173083,nan,0.3017292314964352,0.3076377673612479,0.8178398392878246,nan,0.9383739709300037,0.9213376925197937,0.4008941584275417,nan,0.13983534880056722,nan,nan,nan,0.22157009493047625,0.1437743727104425,nan,nan,nan,0.5569779808563439,nan,nan,nan,0.10330090203647538,nan,0.17883168550833106,0.4364438492141648,0.7153267420333242,0.39400086658526023,nan,nan,0.16081065112065235,nan,nan,nan,nan,nan,nan,nan,0.11610272974356951,0.07946980738173083,0.12289754598810416,nan,nan,0.12338992397683858,nan,nan,nan,nan,nan,nan,nan,nan,nan,0.9888919525741523,0.08478748966006225,nan,0.07946980738173083,nan,nan,nan,nan,0.6277819356363493,1.0074053649505654,0.25485484696892113,nan,0.3498837987946587,nan,0.16376491905305868,nan,0.44865482333477774,nan,0.10792925513057867,0.15086461574821763,0.0968015125851814,nan,0.13107102060109505,0.6222673021625242,nan,0.07946980738173083,0.07946980738173083,0.23949265372040812,1.2483751526371767,nan,nan,nan,nan,0.675050222554851,nan,nan,0.2105408279828259,0.11196675463820065,nan,nan,nan,nan,nan,nan,0.560129199984244,0.746346555323591,0.3945917201717415,0.6176389490684209,nan,0.0990664513333596,nan,0.07946980738173083,nan,0.39725056131090725,nan,0.3536258715090401,0.602178280222161,nan,nan,nan,nan,0.3782447709457597,nan,0.09000669634064679,0.14968290857525507,0.12260211919486351,nan,0.29404813487217873,0.7743136250837044,0.7007523535667861,1.1068657186749125,nan,nan,nan,0.5230038996336709,0.27445149092055,nan,nan,nan,0.43555756883444285,1.1205538267617285,0.6250246188994368,nan,0.2630283215819121,nan,0.4192106196084611,0.864517272619845,0.5863237089849136,nan,nan,0.6397959585614685,0.9536376885807698,0.6569307125694254,nan,0.07946980738173083,0.07946980738173083,0.3483081892307087,nan,0.24766612833339902,nan,nan,0.7069563162248396,nan,0.4009926340252886,nan,0.16504510182376808,nan,0.14367589711269552,nan,0.07946980738173083,nan,0.07946980738173083,0.07946980738173083,nan,0.11590577854807581,1.036751093079135,nan,nan,0.5521526765667468,0.11561035175483518,nan,0.07946980738173083,nan,nan,0.07946980738173083,nan,nan,nan,0.10241462165675347,nan,nan,0.5292078622917241,0.517193839366605,nan,0.2408713120888644,nan,0.1259502895182574,nan,0.09955882932209399,1.945877811478316,0.12821522826643558,nan,nan,0.07946980738173083,0.3090164257297042,0.25889234647654313,nan,0.30980423051167927,nan,nan,0.13018474022137314,nan,0.44845787213928395,nan,nan,nan,nan,0.07946980738173083,nan,nan,nan,nan,nan,nan,nan,nan,nan,nan,nan,nan,nan,nan,nan,nan,nan,nan,nan,nan,nan,nan,nan,nan,nan,nan,nan,nan,nan,nan,nan,nan,nan,nan,nan,nan,nan,nan,nan,nan,nan,nan,nan,nan,nan,nan,nan,nan,nan,nan,nan,nan,nan,nan,nan,nan,nan,nan,nan,nan,nan,nan,nan,nan,nan,nan,nan,nan,nan,nan,nan,nan,nan,nan,nan,nan,nan,nan,nan,nan,nan,nan,nan,nan,nan,nan,nan,nan,nan,nan,nan,nan,nan,nan,nan,nan,nan,nan,nan</reactivity>
        </transcript>
    </data>
