# Supplementary material for: Short- and long-range interactions in the HIV-1 5′ UTR regulate genome dimerization and packaging
Source: Nat Struct Mol Biol. 2022 Mar 28;29(4):306–19. doi: 10.1038/s41594-022-00746-2 (PMC9010304; doi:10.1038/s41594-022-00746-2)
Supplement: Supplementary file 13 — XML files of DMS reactivities for pooled, unpooled and mutant samples. [file 41594_2022_746_MOESM13_ESM.zip › XML DMS reactivities/A239C_5NL43_239C_winsor_vienna.xml]

<?xml version="1.0" ?><data>
        <transcript id="A239C_5NL43_239C_profile.txt_winsor_vienna" length="380" tool="rf-norm" reactive="AC">
            <sequence>GGUCUCUCUGGUUAGACCAGAUCUGAGCCUGGGAGCUCUCUGGCUAACUAGGGAACCCACUGCUUAAGCCUCAAUAAAGCUUGCCUUGAGUGCUCAAAGUAGUGUGUGCCCGUCUGUUGUGUGACUCUGGUAACUAGAGAUCCCUCAGACCCUUUUAGUCAGUGUGGAAAAUCUCUAGCAGUGGCGCCCGAACAGGGACUUGAAAGCGAAAGUAAAGCCAGAGGAGAUCUCUCGACGCCGGACUCGGCUUGCUGAAGCGCGCACGGCAAGAGGCGAGGGGCGGCGACUGGUGAGUACGCCAAAAAUUUUGACUAGCGGAGGCUAGAAGGAGAGAGAUGGGUGCGAGAGCGUCGGUAUUAAGCGGGGGAGAAUUAGAUAAA</sequence>
            <reactivity>nan,nan,nan,nan,nan,nan,nan,nan,nan,nan,nan,nan,nan,nan,nan,nan,nan,nan,0.06981230789353214,nan,0.7417762082270618,nan,0.5956117977895495,nan,nan,0.3707246092472697,nan,0.14698188476881824,0.1378261722581911,nan,nan,nan,nan,0.9025734091949514,nan,0.08068471649990192,nan,0.06981230789353214,nan,0.06981230789353214,nan,nan,nan,0.06981230789353214,nan,0.35519259695245575,0.43497809168792106,0.13014191354391472,nan,0.3862566215420836,nan,nan,nan,0.10545418873847363,0.1392158786214113,0.06981230789353214,0.06981230789353214,0.06981230789353214,0.6189098162317703,0.15393041658491924,nan,nan,0.06981230789353214,nan,nan,0.9799882283696293,0.6373847361192859,nan,0.06997580275979336,0.08003073703485712,nan,0.223006997580276,0.384539925446341,0.7815054607285333,nan,1.013341181086914,0.9642109737754235,0.4660421162775489,nan,0.20167091753318947,nan,nan,nan,0.20992740827938006,0.2239062193447126,nan,nan,nan,0.4344876070891375,nan,nan,nan,0.09082139820809627,nan,0.22022758485383565,0.3116212150938461,0.6301092145706625,0.2619187757504415,nan,nan,0.13104113530835132,nan,nan,nan,nan,nan,nan,nan,0.07553462821267416,0.09180236740566348,0.11722581910927998,nan,nan,0.17665620299522594,nan,nan,nan,nan,nan,nan,nan,nan,nan,1.1344908769864628,0.07365443725067033,nan,0.06981230789353214,nan,nan,nan,nan,0.6848799947681644,0.9603688444182854,0.12278464456216077,nan,0.32314760316526064,nan,0.1720783467399124,nan,0.41740239356484216,nan,0.06981230789353214,0.0836276240926035,0.08902295467922305,nan,0.08812373291478648,0.6839807730037277,nan,0.09638022366097705,0.06981230789353214,0.3134196586227193,1.3140899875743903,nan,nan,nan,nan,0.6681217709763914,nan,nan,0.23575959714864958,0.13022366097704532,nan,nan,nan,nan,nan,nan,0.5414132496239619,0.7053168530508143,0.35560133411810874,0.6793211693152835,nan,0.07945850500294292,nan,0.06981230789353214,nan,0.4635079458505003,nan,0.40227911843568115,0.5861290955464,nan,nan,nan,nan,0.26527042050879607,nan,0.16218690733110985,0.09123013537374926,0.07913151527042053,nan,0.30516316787652875,0.7926231116342948,0.6762147668563208,1.059691975671964,nan,nan,nan,0.6823458243411158,0.29535347590085675,nan,nan,nan,0.34816231770322414,1.117487410895298,0.5194231901118306,nan,0.3136649009221111,nan,0.3987639788110654,0.8446144791053563,0.5088777712379832,nan,nan,0.5227748348701851,0.8419168138120465,0.8315348898044603,nan,0.09278333660323068,0.06981230789353214,0.3587077365770715,nan,0.3282976914524884,nan,nan,0.6869236805964294,nan,0.48541625792950105,nan,0.114364658949709,nan,0.0831371394938199,nan,0.06981230789353214,nan,0.06981230789353214,0.06981230789353214,nan,0.06981230789353214,0.06981230789353214,nan,nan,1.1249264273101824,0.12907919691321693,nan,0.09850565692237265,nan,nan,0.1683997122490354,nan,nan,nan,0.07586161794519652,nan,nan,0.4961251716696096,0.5332385063109019,nan,0.20673925838728666,nan,0.09114838794061866,nan,0.08403636125825649,1.9240075861617947,0.06981230789353214,nan,nan,0.10692564253482444,0.3330390425740632,0.3002583218886927,nan,0.37440324373814665,nan,nan,0.06981230789353214,nan,0.06981230789353214,nan,nan,nan,nan,0.06981230789353214,nan,nan,nan,nan,nan,nan,nan,nan,nan,nan,nan,nan,nan,nan,nan,nan,nan,nan,nan,nan,nan,nan,nan,nan,nan,nan,nan,nan,nan,nan,nan,nan,nan,nan,nan,nan,nan,nan,nan,nan,nan,nan,nan,nan,nan,nan,nan,nan,nan,nan,nan,nan,nan,nan,nan,nan,nan,nan,nan,nan,nan,nan,nan,nan,nan,nan,nan,nan,nan,nan,nan,nan,nan,nan,nan,nan,nan,nan,nan,nan,nan,nan,nan,nan,nan,nan,nan,nan,nan,nan,nan,nan,nan,nan,nan,nan,nan,nan,nan</reactivity>
        </transcript>
    </data>
