# Supplementary material for: Short- and long-range interactions in the HIV-1 5′ UTR regulate genome dimerization and packaging
Source: Nat Struct Mol Biol. 2022 Mar 28;29(4):306–19. doi: 10.1038/s41594-022-00746-2 (PMC9010304; doi:10.1038/s41594-022-00746-2)
Supplement: Supplementary file 13 — XML files of DMS reactivities for pooled, unpooled and mutant samples. [file 41594_2022_746_MOESM13_ESM.zip › XML DMS reactivities/Mut_2G_MB_Uncapped_m_winsor_vienna.xml]

<?xml version="1.0" ?><data>
        <transcript id="Mut_2G_MB_Uncapped_m_winsor_vienna" length="380" tool="rf-norm" reactive="AC">
            <sequence>GGUCUCUCUGGUUAGACCAGAUCUGAGCCUGGGAGCUCUCUGGCUAACUAGGGAACCCACUGCUUAAGCCUCAAUAAAGCUUGCCUUGAGUGCUCAAAGUAGUGUGUGCCCGUCUGUUGUGUGACUCUGGUAACUAGAGAUCCCUCAGACCCUUUUAGUCAGUGUGGAAAAUCUCUAGCAGUGGCGCCCGAACAGGGACUUGAAAGCGAAAGUAAAGCCAGAGGAGAUCUCUCGACGCAGGACUCGGCUUGCUGAAGCGCGCACGGCAAGAGGCGAGGGGCGGCGACUGGUGAGUACGCCAAAAAUUUUGACUAGCGGAGGCUAGAAGGAGAGAGAUGGGUGCGAGAGCGUCGGUAUUAAGCGGGGGAGAAUUAGAUAAA</sequence>
            <reactivity>nan,nan,nan,nan,nan,nan,nan,nan,nan,nan,nan,nan,nan,nan,nan,nan,nan,nan,0.03330613672125415,nan,0.5654758435806283,nan,1.308934087068011,nan,nan,0.099928123239505,nan,0.03330613672125415,0.0935563455523826,nan,nan,nan,nan,1.1224721720379975,nan,0.03330613672125415,nan,0.03330613672125415,nan,0.03330613672125415,nan,nan,nan,0.03330613672125415,nan,0.0404063950890689,0.13758571789342813,0.03330613672125415,nan,0.13561396351768748,nan,nan,nan,0.14410319171668898,0.2730054198962643,0.03935738290887191,0.03330613672125415,0.9972900518678245,0.5557044893836082,0.40515181537385625,nan,nan,0.2556578666200439,nan,nan,0.9375643491267944,0.8076713872214775,nan,0.03330613672125415,0.03330613672125415,nan,0.08158012316180041,0.03593838024748917,0.7842337354546691,nan,0.2731996814111156,0.8215805116848302,0.760941779823999,nan,0.36687258387240906,nan,nan,nan,0.4221108456203741,0.26121374594479085,nan,nan,nan,0.5069545622316763,nan,nan,nan,0.03330613672125415,nan,0.5236222002059172,0.27027604561260365,0.4661984964158751,0.3874740175223886,nan,nan,0.19251316121763118,nan,nan,nan,nan,nan,nan,nan,0.12902849816422868,0.1514948423567807,0.2798725644462576,nan,nan,0.20158517396118655,nan,nan,nan,nan,nan,nan,nan,nan,nan,1.1694348932532974,0.05838529828855604,nan,0.03330613672125415,nan,nan,nan,nan,0.5387940245158033,1.5042737533267285,0.14331643258154128,nan,0.10426015502068885,nan,0.13576937272956854,nan,0.422606212483245,nan,0.06751558948656682,0.03330613672125415,0.03330613672125415,nan,0.11820813178701166,0.4261806243565087,nan,0.11683858810731007,0.07853993045437767,0.7881481049789226,0.8130912834858285,nan,nan,nan,nan,0.8883384812634769,nan,nan,0.042038191813819764,0.45379489869261996,nan,nan,nan,nan,nan,nan,0.453862890222818,0.7006527186899003,0.5309264331643259,0.45429997863123334,nan,0.03330613672125415,nan,0.03330613672125415,nan,0.24200128212599803,nan,0.7805621928239797,0.5648542067331042,nan,nan,nan,nan,0.4128251452104823,nan,0.03330613672125415,0.06029877420984128,0.08362958214348157,nan,0.3988286030654467,0.7945101695903024,0.8083318763719719,1.0213881927851274,nan,nan,nan,0.5711385667385434,0.4032092002253434,nan,nan,nan,0.4856829263554597,0.6899100569186237,0.3396565456417429,nan,0.420886998076811,nan,0.43454358257085685,0.5387357460613478,0.37863511859665483,nan,nan,0.26284554266954174,0.5142296559628572,0.5502554538920295,nan,0.03330613672125415,0.03330613672125415,0.32502865357344063,nan,0.2609417798239991,nan,nan,0.7589700254482584,nan,0.29783204149425957,nan,0.2660508576645881,nan,0.1788080113448724,nan,0.2995803951279212,nan,0.6151485129281038,0.475882432931212,nan,0.7248382772888863,0.5712551236474542,nan,nan,0.8348097208462031,0.05340249043262039,nan,0.2689162150086446,nan,nan,0.054597198748955855,nan,nan,nan,0.22710142393690383,nan,nan,0.494152728402976,0.8256891427239349,nan,0.3087592517046448,nan,0.423810633875323,nan,0.3646482895273617,0.22086562931017736,0.4501427822134157,nan,nan,0.14051906676768267,0.2620296443071663,0.43822483827728886,nan,0.5254191192182917,nan,nan,0.6840919245488277,nan,1.049818365483614,nan,nan,nan,nan,0.33558676690560835,nan,nan,0.21257066262602714,nan,0.5143947782504807,0.2813392388833848,nan,nan,nan,nan,nan,0.7858655321794199,nan,nan,0.589641976028129,0.18379081920080814,nan,0.052790566660838825,0.06388289915884764,0.24695495075470594,1.1863259319696176,0.07423703790042155,0.15997435748003963,0.6894729685102085,nan,nan,nan,nan,nan,1.2075781416943487,0.09783981195485363,nan,0.03417060046234241,nan,0.12355032344542222,nan,nan,0.8803640460788312,nan,nan,0.03330613672125415,nan,0.10866017833207062,nan,0.8021932125026711,0.9776307865648737,nan,nan,0.8711463371991375,nan,0.5973055927890125,nan,0.5038075256910853,nan,0.9104163024263263,nan,nan,nan,nan,nan,nan,0.3719428094100278,nan,1.2284709676166055,nan,0.2840297608640752,nan,0.3345960331798667,nan,nan,0.3320706334867999,nan,nan,nan,1.0009033160440586,nan,nan,0.468966723002506,0.4598558579559803,nan,0.3636089904229073,nan,nan,nan,nan,nan,0.8952639042679255,nan,0.500446801484158,0.8798201138372478,nan,nan,0.4717932280435923,nan,0.7238378304874021,nan,0.21463954775919342,0.5595702935291489,0.7992598636284165</reactivity>
        </transcript>
    </data>
