# Supplementary material for: Short- and long-range interactions in the HIV-1 5′ UTR regulate genome dimerization and packaging
Source: Nat Struct Mol Biol. 2022 Mar 28;29(4):306–19. doi: 10.1038/s41594-022-00746-2 (PMC9010304; doi:10.1038/s41594-022-00746-2)
Supplement: Supplementary file 13 — XML files of DMS reactivities for pooled, unpooled and mutant samples. [file 41594_2022_746_MOESM13_ESM.zip › XML DMS reactivities/C84A_C85A_5NL43_84A85A_winsor_vienna.xml]

<?xml version="1.0" ?><data>
        <transcript id="C84A_C85A_5NL43_84A85A_profile.txt_winsor_vienna" length="380" tool="rf-norm" reactive="AC">
            <sequence>GGUCUCUCUGGUUAGACCAGAUCUGAGCCUGGGAGCUCUCUGGCUAACUAGGGAACCCACUGCUUAAGCCUCAAUAAAGCUUGAAUUGAGUGCUCAAAGUAGUGUGUGCCCGUCUGUUGUGUGACUCUGGUAACUAGAGAUCCCUCAGACCCUUUUAGUCAGUGUGGAAAAUCUCUAGCAGUGGCGCCCGAACAGGGACUUGAAAGCGAAAGUAAAGCCAGAGGAGAUCUCUCGACGCAGGACUCGGCUUGCUGAAGCGCGCACGGCAAGAGGCGAGGGGCGGCGACUGGUGAGUACGCCAAAAAUUUUGACUAGCGGAGGCUAGAAGGAGAGAGAUGGGUGCGAGAGCGUCGGUAUUAAGCGGGGGAGAAUUAGAUAAA</sequence>
            <reactivity>nan,nan,nan,nan,nan,nan,nan,nan,nan,nan,nan,nan,nan,nan,nan,nan,nan,nan,0.09296106794685534,nan,0.6809424546775315,nan,0.40111174278314704,nan,nan,0.45827806203019394,nan,0.09296106794685534,0.13738866780367634,nan,nan,nan,nan,0.8997115364369488,nan,0.10706841008148571,nan,0.15686522224327798,nan,0.09296106794685534,nan,nan,nan,0.10748952477207167,nan,0.412797675446908,0.5338681489903776,0.10622618070031377,nan,0.49975785905291314,nan,nan,nan,0.09296106794685534,0.13412502895163497,0.09296106794685534,0.12349188301433892,0.09296106794685534,0.6265133809192934,0.15475964879034806,nan,nan,0.15107489524772075,nan,nan,0.9013959951992926,0.5509232939591098,nan,0.17760512075463752,0.09296106794685534,nan,0.10106752574063546,0.511443791716674,0.6167224643631694,nan,1.0329943360074116,0.9831975238456194,0.5167077253489988,nan,0.6731518329016907,nan,nan,nan,0.6241972501210705,0.3153096245762534,nan,nan,nan,0.3730023371865327,nan,nan,nan,0.09296106794685534,nan,0.2546691091318721,0.42532583749184094,0.7843261112163898,0.4041648242898953,nan,nan,0.1472848630324469,nan,nan,nan,nan,nan,nan,nan,0.19444970837807693,0.09296106794685534,0.18676436527488263,nan,nan,0.19666056050365316,nan,nan,nan,nan,nan,nan,nan,nan,nan,1.0326784999894725,0.1476006990503864,nan,0.11780683469142823,nan,nan,nan,nan,0.6694670793590635,0.8548628218895415,0.15844440233297544,nan,0.33583896574232,nan,0.27014507401090687,nan,0.6275661676457582,nan,0.09296106794685534,0.14654791232392145,0.09517192007243173,nan,0.1338091929336955,0.83749184090287,nan,0.1047522792832628,0.09296106794685534,0.13717811045838335,1.1364832712189163,nan,nan,nan,nan,0.5701892910534185,nan,nan,0.23108668645905714,0.23119196513170365,nan,nan,nan,nan,nan,nan,0.5872444360221506,0.7283178573684544,0.30320257722190636,0.6375676415471754,nan,0.14381066683511257,nan,0.0959088707809572,nan,0.5555555555555557,nan,0.3029920198766134,0.5488177205061799,nan,nan,nan,nan,0.1528646326827111,nan,0.15686522224327798,0.09296106794685534,0.09296106794685534,nan,0.33583896574232,0.8029604362748195,0.5494493925420589,0.9758280167603649,nan,nan,nan,0.7527425094224411,0.21297875476385997,nan,nan,nan,0.4100604299580991,1.037521318931211,0.4735434695639358,nan,0.32162634493504305,nan,0.3506832585854758,0.7928536837007559,0.5523971953761607,nan,nan,0.5091276609184512,1.0112016507695871,0.6616764575832228,nan,0.09296106794685534,0.09296106794685534,0.4732276335459963,nan,0.4493293748552419,nan,nan,0.6001937127576696,nan,0.502284547196429,nan,0.09296106794685534,nan,0.09296106794685534,nan,0.16728781083528102,nan,0.7387404459604574,0.15644410755269197,nan,0.1667614174720485,1.0263617796306823,nan,nan,0.7041037626597605,0.10096224706798897,nan,0.09296106794685534,nan,nan,0.21919019645000323,nan,nan,nan,0.09296106794685534,nan,nan,0.4345903606847325,0.6170383003811089,nan,0.20371423157096838,nan,0.16634030278146256,nan,0.1650769587097046,1.955130229718064,0.24593097930221292,nan,nan,0.09296106794685534,0.36552755142863164,0.33383867096203657,nan,0.3857410565767587,nan,nan,0.09296106794685534,nan,0.5288147727033458,nan,nan,nan,nan,0.09296106794685534,nan,nan,nan,nan,nan,nan,nan,nan,nan,nan,nan,nan,nan,nan,nan,nan,nan,nan,nan,nan,nan,nan,nan,nan,nan,nan,nan,nan,nan,nan,nan,nan,nan,nan,nan,nan,nan,nan,nan,nan,nan,nan,nan,nan,nan,nan,nan,nan,nan,nan,nan,nan,nan,nan,nan,nan,nan,nan,nan,nan,nan,nan,nan,nan,nan,nan,nan,nan,nan,nan,nan,nan,nan,nan,nan,nan,nan,nan,nan,nan,nan,nan,nan,nan,nan,nan,nan,nan,nan,nan,nan,nan,nan,nan,nan,nan,nan,nan,nan</reactivity>
        </transcript>
    </data>
