# Supplementary material for: Short- and long-range interactions in the HIV-1 5′ UTR regulate genome dimerization and packaging
Source: Nat Struct Mol Biol. 2022 Mar 28;29(4):306–19. doi: 10.1038/s41594-022-00746-2 (PMC9010304; doi:10.1038/s41594-022-00746-2)
Supplement: Supplementary file 13 — XML files of DMS reactivities for pooled, unpooled and mutant samples. [file 41594_2022_746_MOESM13_ESM.zip › XML DMS reactivities/Mut_1G_DB_Uncapped_m_winsor_vienna.xml]

<?xml version="1.0" ?><data>
        <transcript id="Mut_1G_DB_Uncapped_m_winsor_vienna" length="380" tool="rf-norm" reactive="AC">
            <sequence>GGUCUCUCUGGUUAGACCAGAUCUGAGCCUGGGAGCUCUCUGGCUAACUAGGGAACCCACUGCUUAAGCCUCAAUAAAGCUUGCCUUGAGUGCUCAAAGUAGUGUGUGCCCGUCUGUUGUGUGACUCUGGUAACUAGAGAUCCCUCAGACCCUUUUAGUCAGUGUGGAAAAUCUCUAGCAGUGGCGCCCGAACAGGGACUUGAAAGCGAAAGUAAAGCCAGAGGAGAUCUCUCGACGCAGGACUCGGCUUGCUGAAGCGCGCACGGCAAGAGGCGAGGGGCGGCGACUGGUGAGUACGCCAAAAAUUUUGACUAGCGGAGGCUAGAAGGAGAGAGAUGGGUGCGAGAGCGUCGGUAUUAAGCGGGGGAGAAUUAGAUAAA</sequence>
            <reactivity>nan,nan,nan,nan,nan,nan,nan,nan,nan,nan,nan,nan,nan,nan,nan,nan,nan,nan,0.04172664020360288,nan,0.5940343554982245,nan,1.3504928206073223,nan,nan,0.1415358870023857,nan,0.04172664020360288,0.11492008785604359,nan,nan,nan,nan,1.1374967004178642,nan,0.04172664020360288,nan,0.04172664020360288,nan,0.04172664020360288,nan,nan,nan,0.04172664020360288,nan,0.04601983235632499,0.1766185384220776,0.07960833337483753,nan,0.1974569560171927,nan,nan,nan,0.20436989187331597,0.5299651862956526,0.21415159649970367,0.7763406264474582,0.18558344082915385,0.4603377776006933,0.255171005513415,nan,nan,0.12601664483546915,nan,nan,0.9636572817419802,0.6921303098369881,nan,0.04172664020360288,0.04172664020360288,nan,0.11482047782929829,0.04300164854594265,0.7879153115552611,nan,0.29136928923265415,0.824631567413576,0.7502228774348426,nan,0.38463415727427125,nan,nan,nan,0.5570093085569994,0.3340123416823138,nan,nan,nan,0.5748494643470813,nan,nan,nan,0.04172664020360288,nan,0.5837247177300868,0.2709890777605674,0.45144260221233873,0.3859191266192855,nan,nan,0.19761633205998516,nan,nan,nan,nan,nan,nan,nan,0.19670988081660304,0.20210874426619785,0.3355264140888422,nan,nan,0.2926542585776684,nan,nan,nan,nan,nan,nan,nan,nan,nan,1.1047349626213376,0.09799634431201845,nan,0.04172664020360288,nan,nan,nan,nan,0.5520188462170602,1.619360204798215,0.14899667800560806,nan,0.0891808569450601,nan,0.12426350836475199,nan,0.4145072042951844,nan,0.07630128048689382,0.04172664020360288,0.04172664020360288,nan,0.11859569784294488,0.4289805411812753,nan,0.09394221622348506,0.06854165940343555,0.9127067530617633,0.9169401791984382,nan,nan,nan,nan,0.9544533152707152,nan,nan,0.05521383782491545,0.49320908642663974,nan,nan,nan,nan,nan,nan,0.4727790699411803,0.7184373179004199,0.5639322054157972,0.4784070364522893,nan,0.04172664020360288,nan,0.04172664020360288,nan,0.20555525119158494,nan,0.8110447597655179,0.5598880383299384,nan,nan,nan,nan,0.43857298675684697,nan,0.04172664020360288,0.07447841699745496,0.11225053913926976,nan,0.40588097597904205,0.7981153782939792,0.8043908099789325,1.013810930208235,nan,nan,nan,0.5998914250708477,0.48969285248253086,nan,nan,nan,0.516607481709109,0.6974893292758849,0.3132834951166185,nan,0.47422341532898704,nan,0.456662167613792,0.5561327403216408,0.40780344949522623,nan,nan,0.2674031167977369,0.5414303003740357,0.5567802054954852,nan,0.04172664020360288,0.04172664020360288,0.33510805197651194,nan,0.2551311615027169,nan,nan,0.8033947097114796,nan,0.29671834766887634,nan,0.2422914290552487,nan,0.14663592037174464,nan,0.26924590229252476,nan,0.6931264101044411,0.5125135096098773,nan,0.7143931508145609,0.5888247510994457,nan,nan,0.9340133377825811,0.06505530846735033,nan,0.2087328110447598,nan,nan,0.05776385450959494,nan,nan,nan,0.2051966550953019,nan,nan,0.48236155451407736,0.8738787646364484,nan,0.35043803509261245,nan,0.4991558050233337,nan,0.3948242630103147,0.2443932006195744,0.38914649148583297,nan,nan,0.18047344645712038,0.2916780803155646,0.5223948242630102,nan,0.5448967293047718,nan,nan,0.6045930183332254,nan,0.983698819123133,nan,nan,nan,nan,0.38521189542939394,nan,nan,0.18778482242022485,nan,0.5567602834901362,0.29254468754824864,nan,nan,nan,nan,nan,0.8615171603173576,nan,nan,0.5879780658721107,0.14777147467664098,nan,0.06362092408221812,0.04172664020360288,0.2659089663965575,1.2301041422829624,0.07823371500575248,0.1729130454271527,0.72510122868968,nan,nan,nan,nan,nan,1.237096766160482,0.11150346393868008,nan,0.04172664020360288,nan,0.11316695138532645,nan,nan,0.9031740735022388,nan,nan,0.04172664020360288,nan,0.12329729110532267,nan,0.8444539627358891,1.0054337269589557,nan,nan,0.9059830762564561,nan,0.6251724498588028,nan,0.525154022003855,nan,0.9419422959115065,nan,nan,nan,nan,nan,nan,0.3476589153464188,nan,1.2555545041163843,nan,0.2773740804749406,nan,0.3617138901201795,nan,nan,0.41639979480334494,nan,nan,nan,1.0773920102797547,nan,nan,0.4008207866203813,0.39333011260913525,nan,0.27884830887077094,nan,nan,nan,nan,nan,0.9810790754197319,nan,0.4997534651838054,0.945827086954573,nan,nan,0.4459740117440222,nan,0.7286672676471615,nan,0.22914290552487016,0.5713232694002979,0.8331283026949494</reactivity>
        </transcript>
    </data>
