# Supplementary material for: Short- and long-range interactions in the HIV-1 5′ UTR regulate genome dimerization and packaging
Source: Nat Struct Mol Biol. 2022 Mar 28;29(4):306–19. doi: 10.1038/s41594-022-00746-2 (PMC9010304; doi:10.1038/s41594-022-00746-2)
Supplement: Supplementary file 13 — XML files of DMS reactivities for pooled, unpooled and mutant samples. [file 41594_2022_746_MOESM13_ESM.zip › XML DMS reactivities/Mut_3G_MB_Capped_m_winsor_vienna.xml]

<?xml version="1.0" ?><data>
        <transcript id="Mut_3G_MB_Capped_m_winsor_vienna" length="380" tool="rf-norm" reactive="AC">
            <sequence>GGUCUCUCUGGUUAGACCAGAUCUGAGCCUGGGAGCUCUCUGGCUAACUAGGGAACCCACUGCUUAAGCCUCAAUAAAGCUUGCCUUGAGUGCUCAAAGUAGUGUGUGCCCGUCUGUUGUGUGACUCUGGUAACUAGAGAUCCCUCAGACCCUUUUAGUCAGUGUGGAAAAUCUCUAGCAGUGGCGCCCGAACAGGGACUUGAAAGCGAAAGUAAAGCCAGAGGAGAUCUCUCGACGCAGGACUCGGCUUGCUGAAGCGCGCACGGCAAGAGGCGAGGGGCGGCGACUGGUGAGUACGCCAAAAAUUUUGACUAGCGGAGGCUAGAAGGAGAGAGAUGGGUGCGAGAGCGUCGGUAUUAAGCGGGGGAGAAUUAGAUAAA</sequence>
            <reactivity>nan,nan,nan,nan,nan,nan,nan,nan,nan,nan,nan,nan,nan,nan,nan,nan,nan,nan,0.021428534546412133,nan,0.5311488276268026,nan,1.383663711422183,nan,nan,0.05924602539410431,nan,0.021428534546412133,0.08938022481889013,nan,nan,nan,nan,1.0951685108975715,nan,0.021428534546412133,nan,0.021428534546412133,nan,0.021428534546412133,nan,nan,nan,0.021428534546412133,nan,0.02171769067523119,0.10709103770905729,0.021428534546412133,nan,0.10219603752833473,nan,nan,nan,0.11052993024108389,0.15479147195960072,0.021428534546412133,0.021428534546412133,0.021428534546412133,0.7827146596993807,0.7875063898340966,nan,nan,0.6698301724093417,nan,nan,0.7634238151053095,0.9899363340166366,nan,0.04963158411087071,0.024175517770193163,nan,0.08135614224416135,0.03612386209318056,0.9710172615881899,nan,0.23468117955046544,0.7944461369257538,0.8532481011220289,nan,0.2979237557250331,nan,nan,nan,0.13355915050060152,0.1017726303397068,nan,nan,nan,0.7139368090588483,nan,nan,nan,0.021428534546412133,nan,0.47264634656394733,0.2917585339784268,0.6718439383064745,0.5984395896048371,nan,nan,0.27042294247342086,nan,nan,nan,nan,nan,nan,nan,0.06393448548281326,0.12554539493047343,0.31236090815678447,nan,nan,0.15590678845647424,nan,nan,nan,nan,nan,nan,nan,nan,nan,1.42625227839539,0.0330154337083757,nan,0.021428534546412133,nan,nan,nan,nan,0.42822989977642034,1.297133739873081,0.15482245297340277,nan,0.08299813597566955,nan,0.11157295770575265,nan,0.3883573350131927,nan,0.07534582556656529,0.021428534546412133,0.021428534546412133,nan,0.12112543696138216,0.40556212467792646,nan,0.07700847330727485,0.049817470193682954,0.8041328672411923,0.849272204350767,nan,nan,nan,nan,0.8870174061662542,nan,nan,0.04814449544837271,0.4442883919304786,nan,nan,nan,nan,nan,nan,0.4784707771587311,0.7464875275601933,0.5013864003676414,0.4115621143509219,nan,0.021428534546412133,nan,0.021428534546412133,nan,0.18927334032127308,nan,0.9875198149400772,0.6255892847000262,nan,nan,nan,nan,0.49848451207485006,nan,0.021428534546412133,0.054588546319197385,0.0677967852034678,nan,0.3805397925304775,0.8566766666494549,0.9057609195164896,1.1270996091228758,nan,nan,nan,0.5298579520517176,0.4333624210629585,nan,nan,nan,0.4911626658129675,0.6536787372138773,0.2680064233968616,nan,0.4358925371901253,nan,0.41612665038442265,0.45914895155085783,0.4100440446746218,nan,nan,0.25112177087474885,0.4905120645231246,0.6144154657220898,nan,0.021428534546412133,0.021428534546412133,0.24132144350870305,nan,0.21317002896724788,nan,nan,0.7399505336479627,nan,0.3118445579267505,nan,0.3505604981747019,nan,0.21918034564484395,nan,0.36554498185028933,nan,0.5345980471634298,0.4738132980838243,nan,0.8455131746761192,0.5519267608833718,nan,nan,0.6850728311999461,0.04648184770766314,nan,0.37330056230540043,nan,nan,0.055962037931087893,nan,nan,nan,0.3222645055688371,nan,nan,0.3857342758446198,0.6422570701255246,nan,0.2586295032194436,nan,0.3362575968027593,nan,0.3192800012392405,0.1750737089953373,0.479606747664806,nan,nan,0.11361770461668737,0.1985986254756876,0.37213361078552354,nan,0.43821611322527837,nan,nan,0.8542498205682949,nan,1.145058270123459,nan,nan,nan,nan,0.38103548875131016,nan,nan,0.20171738086509317,nan,0.4829010621324231,0.3026225428183428,nan,nan,nan,nan,nan,0.7076166822432318,nan,nan,0.5771143251044317,0.1752286140643475,nan,0.05151109894819458,0.024051593714984974,0.22803058858762715,1.2181321546778747,0.06432691165763914,0.11290514129924041,0.7440916624928355,nan,nan,nan,nan,nan,1.1004249562393178,0.11157295770575265,nan,0.021428534546412133,nan,0.11691201908430447,nan,nan,0.7960364956342586,nan,nan,0.021428534546412133,nan,0.09962461338276525,nan,0.8556749472031888,1.0018020623028188,nan,nan,0.9557023137653806,nan,0.6285324810112202,nan,0.45522468980259917,nan,0.7027423360717105,nan,nan,nan,nan,nan,nan,0.5562434488064563,nan,1.2177603825122503,nan,0.16277424651592678,nan,0.2580408639572049,nan,nan,0.36616460212633023,nan,nan,nan,0.9404803089839775,nan,nan,0.43535553295088986,0.4398787609659879,nan,0.484811557983549,nan,nan,nan,nan,nan,0.9945938130915436,nan,0.5247151037605786,0.9761291288655267,nan,nan,0.40710084836342786,nan,0.7130177056493878,nan,0.22044024020612699,0.5903948530209069,0.8388522567086801</reactivity>
        </transcript>
    </data>
