# Supplementary material for: Short- and long-range interactions in the HIV-1 5′ UTR regulate genome dimerization and packaging
Source: Nat Struct Mol Biol. 2022 Mar 28;29(4):306–19. doi: 10.1038/s41594-022-00746-2 (PMC9010304; doi:10.1038/s41594-022-00746-2)
Supplement: Supplementary file 13 — XML files of DMS reactivities for pooled, unpooled and mutant samples. [file 41594_2022_746_MOESM13_ESM.zip › XML DMS reactivities/Mut_3G_DB_Uncapped_d_winsor_vienna.xml]

<?xml version="1.0" ?><data>
        <transcript id="Mut_3G_DB_Uncapped_d_winsor_vienna" length="380" tool="rf-norm" reactive="AC">
            <sequence>GGUCUCUCUGGUUAGACCAGAUCUGAGCCUGGGAGCUCUCUGGCUAACUAGGGAACCCACUGCUUAAGCCUCAAUAAAGCUUGCCUUGAGUGCUCAAAGUAGUGUGUGCCCGUCUGUUGUGUGACUCUGGUAACUAGAGAUCCCUCAGACCCUUUUAGUCAGUGUGGAAAAUCUCUAGCAGUGGCGCCCGAACAGGGACUUGAAAGCGAAAGUAAAGCCAGAGGAGAUCUCUCGACGCAGGACUCGGCUUGCUGAAGCGCGCACGGCAAGAGGCGAGGGGCGGCGACUGGUGAGUACGCCAAAAAUUUUGACUAGCGGAGGCUAGAAGGAGAGAGAUGGGUGCGAGAGCGUCGGUAUUAAGCGGGGGAGAAUUAGAUAAA</sequence>
            <reactivity>nan,nan,nan,nan,nan,nan,nan,nan,nan,nan,nan,nan,nan,nan,nan,nan,nan,nan,0.030759989130072034,nan,0.5104289330784303,nan,1.3270847139254265,nan,nan,0.07619438101004515,nan,0.030759989130072034,0.0920701968505814,nan,nan,nan,nan,1.067493671127469,nan,0.030759989130072034,nan,0.030759989130072034,nan,0.030759989130072034,nan,nan,nan,0.030759989130072034,nan,0.030759989130072034,0.13398616467940863,0.030759989130072034,nan,0.11838686455020905,nan,nan,nan,0.14380723994412478,0.20639514095150008,0.03631890843039195,0.030759989130072034,0.030759989130072034,0.6821833299166162,0.5601254809227997,nan,nan,0.4628968358021101,nan,nan,0.8089991561503292,0.6626937397796456,nan,0.10491387489094317,0.07080709215124456,nan,0.12357391789390379,0.030759989130072034,0.7423588697181923,nan,0.24277125952906514,0.6257931948529937,0.7350455059045639,nan,0.24216101795921874,nan,nan,nan,0.3880087531525174,0.27339775831573326,nan,nan,nan,0.64971657139588,nan,nan,nan,0.08836107230885852,nan,0.41391541479740457,0.26189851873393943,0.5039165113252254,0.5255133418830721,nan,nan,0.2699270093872317,nan,nan,nan,nan,nan,nan,nan,0.091393210109033,0.0761467058874009,0.1426248969025473,nan,nan,0.22018278642021805,nan,nan,nan,nan,nan,nan,nan,nan,nan,1.1072737934618337,0.07660438706478571,nan,0.030759989130072034,nan,nan,nan,nan,0.42123831363556186,1.2829852254794925,0.16606198719446208,nan,0.09780074659242062,nan,0.10750740156279051,nan,0.37078849885341336,nan,0.0602804250713935,0.030759989130072034,0.030759989130072034,nan,0.10017496770010442,0.3612725443736204,nan,0.06596329969058846,0.04075269483630747,0.8000934432403828,0.7915786663361191,nan,nan,nan,nan,0.8698612177179826,nan,nan,0.08068537756313379,0.4438267867444089,nan,nan,nan,nan,nan,nan,0.4491091903333922,0.6955132942079493,0.47315652219515336,0.4055341282365449,nan,0.030759989130072034,nan,0.030759989130072034,nan,0.23489532926823456,nan,0.9533594275171273,0.6292258036833799,nan,nan,nan,nan,0.49817642655885735,nan,0.030759989130072034,0.05495034635976602,0.07348643404385158,nan,0.3512893736919138,0.8146438906714087,0.8724070692671857,1.005906947695623,nan,nan,nan,0.5198209322393481,0.4459435621898138,nan,nan,nan,0.4591114310641564,0.6434902003785405,0.26378645359065184,nan,0.49747083474372245,nan,0.36760380066077725,0.3871792060185075,0.4330808141003943,nan,nan,0.27888993244435123,0.5830476798901566,0.6950556130305645,nan,0.04087665015518252,0.04330808141003942,0.17558747669878383,nan,0.23336019031908958,nan,nan,0.793628696609822,nan,0.2809399627180541,nan,0.1691513351418097,nan,0.14076556711942143,nan,0.18165175229913277,nan,0.6855205885017138,0.4205136517713691,nan,0.48536135359208216,0.652901269588516,nan,nan,1.1066635518919872,0.034163992886871705,nan,0.0768809027761224,nan,nan,0.030759989130072034,nan,nan,nan,0.07393458019670754,nan,nan,0.3708647790496441,0.9022421610179593,nan,0.22653311275643256,nan,0.31291089996329013,nan,0.21669296744265876,0.8064723746501838,0.2131745433915129,nan,nan,0.0564568802353244,0.14378816989506707,0.22826848722068338,nan,0.4554595166696066,nan,nan,0.2700223596325202,nan,0.3970574914303967,nan,nan,nan,nan,0.3449390473556993,nan,nan,0.14529470377062545,nan,0.5677248954722937,0.4019870991118125,nan,nan,nan,nan,nan,0.8141099292977931,nan,nan,0.5151297001711537,0.11777662298036264,nan,0.0863777872068576,0.08461380766902023,0.233398330417205,1.1760499253884331,0.06822310050392605,0.11559310236325582,0.6776827983389987,nan,nan,nan,nan,nan,1.1816851248849836,0.0876078053710793,nan,0.030759989130072034,nan,0.053748933269130834,nan,nan,0.8020195181952107,nan,nan,0.030759989130072034,nan,0.08752199015031968,nan,0.8313015785233108,1.01356357239229,nan,nan,0.7955738416137077,nan,0.4621340338398021,nan,0.3596134501056005,nan,0.6675279972157728,nan,nan,nan,nan,nan,nan,0.38321263581450565,nan,1.2064857236845243,nan,0.1556878805070726,nan,0.2614694426301412,nan,nan,0.37172293125724065,nan,nan,nan,0.9822791569131312,nan,nan,0.47809566490109795,0.5026292830138306,nan,0.38286937493146705,nan,nan,nan,nan,nan,0.8059384132765682,nan,0.4716785933931815,0.9405634245994098,nan,nan,0.40434225017043857,nan,0.6949793328343338,nan,0.21369896974059965,0.5492841580334966,0.7786396380504689</reactivity>
        </transcript>
    </data>
