# Supplementary material for: Short- and long-range interactions in the HIV-1 5′ UTR regulate genome dimerization and packaging
Source: Nat Struct Mol Biol. 2022 Mar 28;29(4):306–19. doi: 10.1038/s41594-022-00746-2 (PMC9010304; doi:10.1038/s41594-022-00746-2)
Supplement: Supplementary file 13 — XML files of DMS reactivities for pooled, unpooled and mutant samples. [file 41594_2022_746_MOESM13_ESM.zip › XML DMS reactivities/C218G_5NL43_218G_profile.txt_winsor_vienna.xml]

<?xml version="1.0" ?><data>
        <transcript id="C218G_5NL43_218G_profile.txt_winsor_vienna" length="380" tool="rf-norm" reactive="AC">
            <sequence>GGUCUCUCUGGUUAGACCAGAUCUGAGCCUGGGAGCUCUCUGGCUAACUAGGGAACCCACUGCUUAAGCCUCAAUAAAGCUUGCCUUGAGUGCUCAAAGUAGUGUGUGCCCGUCUGUUGUGUGACUCUGGUAACUAGAGAUCCCUCAGACCCUUUUAGUCAGUGUGGAAAAUCUCUAGCAGUGGCGCCCGAACAGGGACUUGAAAGCGAAAGUAAAGCCAGAGGAGAUCUCUCGACGCAGGACUCGGCUUGCUGAAGCGCGCACGGCAAGAGGCGAGGGGCGGCGACUGGUGAGUACGCCAAAAAUUUUGACUAGCGGAGGCUAGAAGGAGAGAGAUGGGUGCGAGAGCGUCGGUAUUAAGCGGGGGAGAAUUAGAUAAA</sequence>
            <reactivity>nan,nan,nan,nan,nan,nan,nan,nan,nan,nan,nan,nan,nan,nan,nan,nan,nan,nan,0.10578078784268231,nan,0.2794448102509433,nan,1.004034323101203,nan,nan,0.10865498176193314,nan,0.10578078784268231,0.16007692388089345,nan,nan,nan,nan,0.9509714775447069,nan,0.10578078784268231,nan,0.10578078784268231,nan,0.10578078784268231,nan,nan,nan,0.10578078784268231,nan,0.10578078784268231,0.12922375860951726,0.10578078784268231,nan,0.11794646683180218,nan,nan,nan,0.11630556339426625,0.10578078784268231,0.10578078784268231,0.10578078784268231,0.10770388486501742,0.4322056041555619,0.2429582248978355,nan,nan,0.1772175712538802,nan,nan,0.9691259315001204,0.4444862509014518,nan,0.10578078784268231,0.10578078784268231,nan,0.13305950103993563,0.1474409222504416,0.5739085901817537,nan,0.8716437253733841,0.9451394767921907,0.4845995463999415,nan,0.2724944867734822,nan,nan,nan,0.35133101307496944,0.35651501374387284,nan,nan,nan,0.37357204820284495,nan,nan,nan,0.10578078784268231,nan,0.541330908558827,0.29683629636597375,0.4682218668673377,0.3253169452021865,nan,nan,0.12071614460853482,nan,nan,nan,nan,nan,nan,nan,0.19342802495845487,0.23023861035336912,0.31990300901974317,nan,nan,0.341830495720064,nan,nan,nan,nan,nan,nan,nan,nan,nan,1.0023725164351636,0.25085964527221233,nan,0.14179705055445815,nan,nan,nan,nan,0.7692910670052989,0.9110463111027499,0.2149165438601992,nan,0.15752673000344905,nan,0.12731111320143398,nan,0.33940572121364143,nan,0.10578078784268231,0.10578078784268231,0.10578078784268231,nan,0.20027383229339776,0.5050951619477629,nan,0.13714608221239774,0.10578078784268231,0.5389688437379154,1.0405313600685628,nan,nan,nan,nan,0.7329194494089613,nan,nan,0.28895577922010063,0.3728822416622248,nan,nan,nan,nan,nan,nan,0.5721422673731958,0.6690391831018302,0.35249114225692163,0.47533941617282793,nan,0.10578078784268231,nan,0.10845640109114853,nan,0.29312597330657725,nan,1.0609642659308731,0.9115793434295928,nan,nan,nan,nan,0.5330636816856364,nan,0.15088995495354257,0.10578078784268231,0.12290053198716544,nan,0.521807293136425,1.030926326571139,0.9699829638687697,1.1989569288976685,nan,nan,nan,0.598731174029829,0.5349554238652161,nan,nan,nan,0.4114800530942005,0.7010733807836621,0.43388831405010514,nan,0.6314865330950367,nan,0.36938095088786466,0.6279747907064247,0.5445604573626398,nan,nan,0.4419987667095184,0.7124865435466509,0.5605932336249334,nan,0.15241589063430847,0.1424555022523229,0.3107264917066441,nan,0.21192738218417836,nan,nan,0.6690914411730894,nan,0.3144995244515516,nan,0.2796433909217279,nan,0.2244693192863638,nan,0.2028031229423385,nan,0.5340774882680631,0.3493661095956271,nan,0.33747217257705453,0.9928824506945099,nan,nan,0.7549096457947931,0.173778990165031,nan,0.17827318429331415,nan,nan,0.1309691781895714,nan,nan,nan,0.16281524681487058,nan,nan,0.502868968112125,0.7318324815267719,nan,0.3944230186352283,nan,0.35525036841940244,nan,0.41901566696976356,1.2530335810365911,0.24077383751920486,nan,nan,0.10832053010587486,0.3264979776126423,0.2748460999801419,nan,0.40442521347422117,nan,nan,0.18445008831614043,nan,0.3897929535216715,nan,nan,nan,nan,0.252866355208562,nan,nan,0.24456777349261594,nan,0.6039569811557396,0.3535467552963556,nan,nan,nan,nan,nan,0.6250796935586702,nan,nan,0.6947397025470585,0.18518170131376796,nan,0.15011653549890783,0.4628392855276498,0.48441141734340876,0.8955465671672991,0.13296543651166925,0.21164518859937922,0.6775049906458054,nan,nan,nan,nan,nan,1.120653434923024,0.2362900950051736,nan,0.17167821570041494,nan,0.1739984740643193,nan,nan,0.9082348268690101,nan,nan,0.10683640088211624,nan,0.19246647644728732,nan,1.0057065813814945,0.680504603936078,nan,nan,0.8096970077028399,nan,0.45141567115040926,nan,0.2687005508000711,nan,0.5859383981855998,nan,nan,nan,nan,nan,nan,0.2725571964589931,nan,0.6415409860052886,nan,0.26462442124186086,nan,0.317457331284817,nan,nan,0.3922490828708495,nan,nan,nan,0.8552033361552692,nan,nan,0.847385528694907,0.6784769907712247,nan,0.7601981626062145,nan,nan,nan,nan,nan,0.6917609924852895,nan,0.4958350317206493,0.7155488665224344,nan,nan,0.4317979911997408,nan,0.6690182798733265,nan,0.28514094001818585,0.568923170183635,0.7079818978041159</reactivity>
        </transcript>
    </data>
