# Supplementary material for: Short- and long-range interactions in the HIV-1 5′ UTR regulate genome dimerization and packaging
Source: Nat Struct Mol Biol. 2022 Mar 28;29(4):306–19. doi: 10.1038/s41594-022-00746-2 (PMC9010304; doi:10.1038/s41594-022-00746-2)
Supplement: Supplementary file 13 — XML files of DMS reactivities for pooled, unpooled and mutant samples. [file 41594_2022_746_MOESM13_ESM.zip › XML DMS reactivities/Mut_2G_DB_Capped_d_winsor_vienna.xml]

<?xml version="1.0" ?><data>
        <transcript id="Mut_2G_DB_Capped_d_winsor_vienna" length="380" tool="rf-norm" reactive="AC">
            <sequence>GGUCUCUCUGGUUAGACCAGAUCUGAGCCUGGGAGCUCUCUGGCUAACUAGGGAACCCACUGCUUAAGCCUCAAUAAAGCUUGCCUUGAGUGCUCAAAGUAGUGUGUGCCCGUCUGUUGUGUGACUCUGGUAACUAGAGAUCCCUCAGACCCUUUUAGUCAGUGUGGAAAAUCUCUAGCAGUGGCGCCCGAACAGGGACUUGAAAGCGAAAGUAAAGCCAGAGGAGAUCUCUCGACGCAGGACUCGGCUUGCUGAAGCGCGCACGGCAAGAGGCGAGGGGCGGCGACUGGUGAGUACGCCAAAAAUUUUGACUAGCGGAGGCUAGAAGGAGAGAGAUGGGUGCGAGAGCGUCGGUAUUAAGCGGGGGAGAAUUAGAUAAA</sequence>
            <reactivity>nan,nan,nan,nan,nan,nan,nan,nan,nan,nan,nan,nan,nan,nan,nan,nan,nan,nan,0.02872211984495139,nan,0.5123699985172948,nan,1.1806888225201757,nan,nan,0.1018406727245769,nan,0.02872211984495139,0.08130520429560908,nan,nan,nan,nan,1.027292368303997,nan,0.02872211984495139,nan,0.02872211984495139,nan,0.02872211984495139,nan,nan,nan,0.02872211984495139,nan,0.034081040435491726,0.12652771599839022,0.02872211984495139,nan,0.1271102073669272,nan,nan,nan,0.15629832030670818,0.24728347207218657,0.02872211984495139,0.02872211984495139,0.5449047891381247,0.3401855499777595,0.18800703225943108,nan,nan,0.10806803499184514,nan,nan,1.090625066192201,0.5662981084916651,nan,0.030564910719959336,0.02872211984495139,nan,0.08989430429349093,0.02872211984495139,0.5818241511512148,nan,0.23670331066912376,0.7156277138802397,0.621073478638453,nan,0.3793819237042215,nan,nan,nan,0.6581199296774057,0.4023638558810447,nan,nan,nan,0.33600220287644833,nan,nan,nan,0.02872211984495139,nan,0.5546376903687701,0.2144097773823897,0.2963927898159327,0.25587257207006847,nan,nan,0.13707610514498741,nan,nan,nan,nan,nan,nan,nan,0.23689394420791765,0.18569824828959355,0.258816801169219,nan,nan,0.26204698057656056,nan,nan,nan,nan,nan,nan,nan,nan,nan,0.9216813878121626,0.08428120565122535,nan,0.02872211984495139,nan,nan,nan,nan,0.5009002139331935,1.3598949397386202,0.15246446802651928,nan,0.09617462032153525,nan,0.1051026243883841,nan,0.3213234203893161,nan,0.06974010294211096,0.02872211984495139,0.02872211984495139,nan,0.11561924127851561,0.4238419012518269,nan,0.06919997458219483,0.041166253627332616,0.7132342038931606,0.816896485988435,nan,nan,nan,nan,0.9073626908983077,nan,nan,0.053165575819194684,0.43726038423248825,nan,nan,nan,nan,nan,nan,0.43421024761178545,0.6724280358391053,0.48411387176717297,0.44822181271313893,nan,0.02872211984495139,nan,0.02872211984495139,nan,0.24329075850966936,nan,0.8403126390036221,0.6066382834508908,nan,nan,nan,nan,0.4469191501980471,nan,0.02872211984495139,0.06084387113172779,0.09697951748533182,nan,0.3900997648853022,0.7249687572811422,0.7911821397555654,0.8919213742559996,nan,nan,nan,0.541229798140264,0.45437503971532056,nan,nan,nan,0.46606723009468143,0.6770138315223148,0.33145877020185976,nan,0.5607803266187965,nan,0.38355468005337745,0.4515473088898774,0.48607316091588837,nan,nan,0.28492300523183156,0.6291754040371947,0.7377941581411113,nan,0.07218656668996633,0.06535553154985067,0.210004024485819,nan,0.30556438118235163,nan,nan,0.832051852322552,nan,0.19816356357628523,nan,0.15649954459765733,nan,0.1227574082311326,nan,0.13984029145749932,nan,0.7407913410010379,0.4111965431784966,nan,0.4450657685708839,0.723020058884582,nan,nan,1.0477007477071023,0.030935587045391965,nan,0.05350447988816166,nan,nan,0.02872211984495139,nan,nan,nan,0.03935523500879033,nan,nan,0.47231577386626,1.0326406981423821,nan,0.21624197750524246,nan,0.3196077185401708,nan,0.20947448687805809,0.8358009785854993,0.18427908750079436,nan,nan,0.050104848446336656,0.15276100908686535,0.22488403126390039,nan,0.5170934739785219,nan,nan,0.2143356421173032,nan,0.34085276736353814,nan,nan,nan,nan,0.4467391074114084,nan,nan,0.1483976191989155,nan,0.628751773950986,0.41224502764186316,nan,nan,nan,nan,nan,0.8692465738916778,nan,nan,0.5747707102158396,0.13205608862341406,nan,0.06752663574167038,0.0701107792675436,0.2399546715807757,1.1545402554489421,0.07038613882357925,0.1588824638325814,0.6766643367011926,nan,nan,nan,nan,nan,1.246912795746754,0.07467539344644258,nan,0.02872211984495139,nan,0.04673698926097731,nan,nan,0.8867107241956323,nan,nan,0.02872211984495139,nan,0.06721950392916906,nan,0.8932240367710916,1.0254813496854547,nan,nan,0.8126813666306582,nan,0.45720277054076386,nan,0.3846772997818305,nan,0.7394357247251702,nan,nan,nan,nan,nan,nan,0.3338628709410943,nan,1.2373069835419712,nan,0.2576094554235242,nan,0.34823452161572516,nan,nan,0.3997797123551715,nan,nan,nan,0.9235559509436362,nan,nan,0.5820995107072504,0.6136599521298003,nan,0.3946326068077355,nan,nan,nan,nan,nan,0.7794899493762047,nan,0.5139692020927327,0.912139120120311,nan,nan,0.5001482705301731,nan,0.7424858613458729,nan,0.20264345173794243,0.5856474126792486,0.7946135434538563</reactivity>
        </transcript>
    </data>
