# Supplementary material for: Short- and long-range interactions in the HIV-1 5′ UTR regulate genome dimerization and packaging
Source: Nat Struct Mol Biol. 2022 Mar 28;29(4):306–19. doi: 10.1038/s41594-022-00746-2 (PMC9010304; doi:10.1038/s41594-022-00746-2)
Supplement: Supplementary file 13 — XML files of DMS reactivities for pooled, unpooled and mutant samples. [file 41594_2022_746_MOESM13_ESM.zip › XML DMS reactivities/Mut_1G_MB_Capped_d_winsor_vienna.xml]

<?xml version="1.0" ?><data>
        <transcript id="Mut_1G_MB_Capped_d_winsor_vienna" length="380" tool="rf-norm" reactive="AC">
            <sequence>GGUCUCUCUGGUUAGACCAGAUCUGAGCCUGGGAGCUCUCUGGCUAACUAGGGAACCCACUGCUUAAGCCUCAAUAAAGCUUGCCUUGAGUGCUCAAAGUAGUGUGUGCCCGUCUGUUGUGUGACUCUGGUAACUAGAGAUCCCUCAGACCCUUUUAGUCAGUGUGGAAAAUCUCUAGCAGUGGCGCCCGAACAGGGACUUGAAAGCGAAAGUAAAGCCAGAGGAGAUCUCUCGACGCAGGACUCGGCUUGCUGAAGCGCGCACGGCAAGAGGCGAGGGGCGGCGACUGGUGAGUACGCCAAAAAUUUUGACUAGCGGAGGCUAGAAGGAGAGAGAUGGGUGCGAGAGCGUCGGUAUUAAGCGGGGGAGAAUUAGAUAAA</sequence>
            <reactivity>nan,nan,nan,nan,nan,nan,nan,nan,nan,nan,nan,nan,nan,nan,nan,nan,nan,nan,0.04683209182247218,nan,0.5781658526959697,nan,1.0808982728473628,nan,nan,0.2512730282450572,nan,0.070916854400649,0.15016526071728084,nan,nan,nan,nan,0.9623490591375748,nan,0.07763690877498781,nan,0.04683209182247218,nan,0.04683209182247218,nan,nan,nan,0.04683209182247218,nan,0.09855348911142904,0.25777383125318604,0.1569730156381037,nan,0.2847088615920938,nan,nan,nan,0.22340617959975664,0.44383054061905625,0.13504787901709614,0.4506054078349476,0.11621418665965064,0.35893641162251494,0.141899484211161,nan,nan,0.06938209483717846,nan,nan,1.0224897088889986,0.5411014092381563,nan,0.04683209182247218,0.04683209182247218,nan,0.17795537138440795,0.04683209182247218,0.6738032986368048,nan,0.26931741568414647,0.738175499756083,0.6447415300456592,nan,0.40543962639567205,nan,nan,nan,0.7198351229726101,0.41181984115238524,nan,nan,nan,0.43460005810161206,nan,nan,nan,0.04683209182247218,nan,0.5572273472229075,0.24601099545601549,0.3723874829395031,0.3173334648841531,nan,nan,0.1731318413277863,nan,nan,nan,nan,nan,nan,nan,0.18872061346532268,0.14606526016915242,0.21588585773875102,nan,nan,0.2622027088506295,nan,nan,nan,nan,nan,nan,nan,nan,nan,0.9505204479305411,0.0987837030459496,nan,0.04683209182247218,nan,nan,nan,nan,0.5574685237257385,1.5356913817769227,0.15879280197764734,nan,0.09659118938384885,nan,0.11474520250604313,nan,0.343117425550458,nan,0.07678182844676851,0.04683209182247218,0.04683209182247218,nan,0.12283557791919492,0.44742626302490146,nan,0.08524493118247743,0.052203750294619024,0.7989629410378264,0.8839118828759203,nan,nan,nan,nan,0.9684771348231465,nan,nan,0.05094305493891109,0.4860693163194274,nan,nan,nan,nan,nan,nan,0.4543765313337609,0.704969880343567,0.5263896425654603,0.46109658570809975,nan,0.04683209182247218,nan,0.04683209182247218,nan,0.2446406744172025,nan,0.7723129374749916,0.5564490048728616,nan,nan,nan,nan,0.4467575463579607,nan,0.04683209182247218,0.09319279320759268,0.15075723940604807,nan,0.3880639556235235,0.7266319153251224,0.7689035787304249,0.9071854153991197,nan,nan,nan,0.6159428630939657,0.5137607638717598,nan,nan,nan,0.5115353625047276,0.7055837841689551,0.3548802613476285,nan,0.6196043609096739,nan,0.42887759744352916,0.5048043455620783,0.46677519609294066,nan,nan,0.30308212608049817,0.6515821726714135,0.6291637204764333,nan,0.04683209182247218,0.04683209182247218,0.24162596813181392,nan,0.2708192875426856,nan,nan,0.7751522426674121,nan,0.2965374727991274,nan,0.15092167793070563,nan,0.11740910660549553,nan,0.18498237767144088,nan,0.7601664117869535,0.467783752377507,nan,0.5107241324497503,0.7205805776177243,nan,nan,1.085973941975126,0.05749867078859236,nan,0.09284199102165655,nan,nan,0.04683209182247218,nan,nan,nan,0.08271257790275108,nan,nan,0.4877246641343134,1.0549389110880898,nan,0.29598934438360225,nan,0.43834925646380435,nan,0.3047922867369367,0.7584452885622044,0.25831099710040073,nan,nan,0.10121739321088145,0.21654361183738127,0.32958961625529626,nan,0.5769380450451932,nan,nan,0.3196794545026009,nan,0.525359161144273,nan,nan,nan,nan,0.37414149386918366,nan,nan,0.16130323012075268,nan,0.6379337751248362,0.40325807530188174,nan,nan,nan,nan,nan,0.8569549274003913,nan,nan,0.61407922648118,0.13738290606723347,nan,0.06049145193735989,0.07650776423900588,0.27953452934953604,1.2136769002241847,0.08419252462466907,0.1745679377764623,0.7231458186023821,nan,nan,nan,nan,nan,1.3187860051852949,0.08909279265946426,nan,0.04683209182247218,nan,0.05904439292037339,nan,nan,0.972884087283969,nan,nan,0.04683209182247218,nan,0.0859574981226602,nan,0.9271811399974786,1.0762611064520196,nan,nan,0.8888011883424048,nan,0.5435679871080197,nan,0.450375193900427,nan,0.8244618749280583,nan,nan,nan,nan,nan,nan,0.2919331941087158,nan,1.2783450906878464,nan,0.2930513760763872,nan,0.29951929137958444,nan,nan,0.4640674417202463,nan,nan,nan,1.0090386375720104,nan,nan,0.5210837595031764,0.5513952608817193,nan,0.3392805266417816,nan,nan,nan,nan,nan,0.8474832683801161,nan,0.5106912447448189,0.9398867566693525,nan,nan,0.5072051480220786,nan,0.7623260377441228,nan,0.21005377139756304,0.5928885819369762,0.8410482407818504</reactivity>
        </transcript>
    </data>
