# Supplementary material for: Short- and long-range interactions in the HIV-1 5′ UTR regulate genome dimerization and packaging
Source: Nat Struct Mol Biol. 2022 Mar 28;29(4):306–19. doi: 10.1038/s41594-022-00746-2 (PMC9010304; doi:10.1038/s41594-022-00746-2)
Supplement: Supplementary file 13 — XML files of DMS reactivities for pooled, unpooled and mutant samples. [file 41594_2022_746_MOESM13_ESM.zip › XML DMS reactivities/oneGtwoG_dimer.xml]

<?xml version="1.0" ?><data>
        <transcript id="oneGtwoG_dimer" length="380" tool="rf-norm" reactive="AC">
            <sequence>GGTCTCTCTGGTTAGACCAGATCTGAGCCTGGGAGCTCTCTGGCTAACTAGGGAACCCACTGCTTAAGCCTCAATAAAGCTTGCCTTGAGTGCTCAAAGTAGTGTGTGCCCGTCTGTTGTGTGACTCTGGTAACTAGAGATCCCTCAGACCCTTTTAGTCAGTGTGGAAAATCTCTAGCAGTGGCGCCCGAACAGGGACTTGAAAGCGAAAGTAAAGCCAGAGGAGATCTCTCGACGCAGGACTCGGCTTGCTGAAGCGCGCACGGCAAGAGGCGAGGGGCGGCGACTGGTGAGTACGCCAAAAATTTTGACTAGCGGAGGCTAGAAGGAGAGAGATGGGTGCGAGAGCGTCGGTATTAAGCGGGGGAGAATTAGATAAA</sequence>
            <reactivity>nan,nan,nan,nan,nan,nan,nan,nan,nan,nan,nan,nan,nan,nan,nan,nan,nan,nan,0.03711535681074253,nan,0.5535317269447734,nan,1.1180999303401633,nan,nan,0.20097699286573653,nan,0.05361260709933534,0.1153297269828851,nan,nan,nan,nan,0.9872163281139955,nan,0.05913735600841579,nan,0.03711535681074253,nan,0.03711535681074253,nan,nan,nan,0.03711535681074253,nan,0.07637151378977085,0.20117390588451467,0.10601199887941548,nan,0.22296249781219912,nan,nan,nan,0.19760885248780555,0.34159036095730405,0.0964210578978125,0.29118801734797706,0.32622216256533276,0.3331191268355157,0.14660981891537747,nan,nan,0.07677940538506786,nan,nan,1.0861904798888808,0.5545543315099181,nan,0.03734570567011852,0.03711535681074253,nan,0.13008083783932928,0.0376268411645673,0.6202230974014945,nan,0.2563269624858157,0.725863306552681,0.6417679966099104,nan,0.39192455688504174,nan,nan,nan,0.6976829537366365,0.41048986098687534,nan,nan,nan,0.3646495337840587,nan,nan,nan,0.03711535681074253,nan,0.5535155085744338,0.2358973012503058,0.3154016446712078,0.2713498598613401,nan,nan,0.1469288291957236,nan,nan,nan,nan,nan,nan,nan,0.20749909682276083,0.15663959893850923,0.22574616703904601,nan,nan,0.25574205946369494,nan,nan,nan,nan,nan,nan,nan,nan,nan,0.9137674973087767,0.08939984033451949,nan,0.03711535681074253,nan,nan,nan,nan,0.5422380713159253,1.4774054012171116,0.15058473365874528,nan,0.09366257558865827,nan,0.10586014435585162,nan,0.32513026792666394,nan,0.07198639572420795,0.03711535681074253,0.03711535681074253,nan,0.11345899871854483,0.4441392223391114,nan,0.07293195712541176,0.043162826892491825,0.7277564987497237,0.8622560893519599,nan,nan,nan,nan,0.9596918879783298,nan,nan,0.04727153689685245,0.4643098748579462,nan,nan,nan,nan,nan,nan,0.44027255108633584,0.6931572751917144,0.5212778983621179,0.46056147805025033,nan,0.03711535681074253,nan,0.03711535681074253,nan,0.24269977810592153,nan,0.796358351606528,0.5758777212415416,nan,nan,nan,nan,0.4380632119826667,nan,0.03730930897692769,0.08291997871444398,0.1320207118929485,nan,0.3930873277654059,0.7172325135385849,0.7650265709078758,0.8772657883838704,nan,nan,nan,0.5898507188715544,0.49053129457026046,nan,nan,nan,0.5037483355121362,0.7173772574896491,0.3557507416297447,nan,0.6096401512719088,nan,0.41286876851424864,0.4866278754731101,0.4888876058190345,nan,nan,0.2975828321647678,0.6616272603235903,0.6889008784808931,nan,0.058591419624774085,0.05588296441685699,0.2224766162297207,nan,0.29482671810980554,nan,nan,0.8191993604897797,nan,0.2422173112674353,nan,0.14311508355662925,nan,0.11732841705164243,nan,0.15697066363608572,nan,0.7590043183897223,0.4287613209230538,nan,0.46201985473302143,0.7371357228446253,nan,nan,1.0784860049447516,0.042581848684898824,nan,0.06662433203096484,nan,nan,0.03711535681074253,nan,nan,nan,0.052575735056076364,nan,nan,0.49808883891742034,1.070825396687812,nan,0.23576888153019593,nan,0.35294521111713817,nan,0.23262120191251107,0.8454015412167794,0.20388614811295197,nan,nan,0.06783494464943951,0.1738449440348745,0.25900046857410025,nan,0.5498874449153438,nan,nan,0.24833813230444812,nan,0.4025681530677552,nan,nan,nan,nan,0.40514175314835,nan,nan,0.15479582768455064,nan,0.6393632610636196,0.4074690262418489,nan,nan,nan,nan,nan,0.894247400457972,nan,nan,0.5902403679876321,0.13146815860128172,nan,0.06417851751078756,0.0690953612021175,0.25822754107405305,1.2169099190787558,0.07624451154117323,0.17049413714628597,0.6956487333945739,nan,nan,nan,nan,nan,1.3178773338348362,0.07749623802871579,nan,0.03803777731208463,nan,0.050926060646778515,nan,nan,0.9314812931122533,nan,nan,0.03711535681074253,nan,0.07506709882750746,nan,0.9221101706862194,1.0749679451117105,nan,nan,0.8307069132962313,nan,0.5004999527772898,nan,0.4232228395114108,nan,0.8273906845316295,nan,nan,nan,nan,nan,nan,0.3251033324656233,nan,1.277462405006617,nan,0.28655703279327377,nan,0.3242690769063173,nan,nan,0.41275201532889055,nan,nan,nan,0.9679415349988533,nan,nan,0.5766184277016698,0.600800792319478,nan,0.3569436572187662,nan,nan,nan,nan,nan,0.7971154202522808,nan,0.5153064905274678,0.9269504124680643,nan,nan,0.524884463753648,nan,0.7608388700636589,nan,0.21140719206901612,0.6010017856933603,0.8222764521321628</reactivity>
        </transcript>
    </data>
