# Supplementary material for: Short- and long-range interactions in the HIV-1 5′ UTR regulate genome dimerization and packaging
Source: Nat Struct Mol Biol. 2022 Mar 28;29(4):306–19. doi: 10.1038/s41594-022-00746-2 (PMC9010304; doi:10.1038/s41594-022-00746-2)
Supplement: Supplementary file 13 — XML files of DMS reactivities for pooled, unpooled and mutant samples. [file 41594_2022_746_MOESM13_ESM.zip › XML DMS reactivities/threeG_dimer.xml]

<?xml version="1.0" ?><data>
        <transcript id="threeG_dimer" length="380" tool="rf-norm" reactive="AC">
            <sequence>GGTCTCTCTGGTTAGACCAGATCTGAGCCTGGGAGCTCTCTGGCTAACTAGGGAACCCACTGCTTAAGCCTCAATAAAGCTTGCCTTGAGTGCTCAAAGTAGTGTGTGCCCGTCTGTTGTGTGACTCTGGTAACTAGAGATCCCTCAGACCCTTTTAGTCAGTGTGGAAAATCTCTAGCAGTGGCGCCCGAACAGGGACTTGAAAGCGAAAGTAAAGCCAGAGGAGATCTCTCGACGCAGGACTCGGCTTGCTGAAGCGCGCACGGCAAGAGGCGAGGGGCGGCGACTGGTGAGTACGCCAAAAATTTTGACTAGCGGAGGCTAGAAGGAGAGAGATGGGTGCGAGAGCGTCGGTATTAAGCGGGGGAGAATTAGATAAA</sequence>
            <reactivity>nan,nan,nan,nan,nan,nan,nan,nan,nan,nan,nan,nan,nan,nan,nan,nan,nan,nan,0.029117499626433983,nan,0.5211270001399603,nan,1.247276161479205,nan,nan,0.07090719997850721,nan,0.029117499626433983,0.07855800929150625,nan,nan,nan,nan,1.0375199228436913,nan,0.029117499626433983,nan,0.029117499626433983,nan,0.029117499626433983,nan,nan,nan,0.029117499626433983,nan,0.029337835382873077,0.11089549070573004,0.029242074674168343,nan,0.10759201256799118,nan,nan,nan,0.1284239897505236,0.1863901158266995,0.03158605328131857,0.029117499626433983,0.029117499626433983,0.6870306575997684,0.571315671913294,nan,nan,0.512832587095249,nan,nan,0.8104787690762811,0.6857373350475217,nan,0.11313983006898076,0.06903005734253898,nan,0.13370085444411414,0.04502438404834333,0.7769001157411213,nan,0.24108839606824886,0.7235840617811266,0.7801235314878436,nan,0.2213451429135441,nan,nan,nan,0.3596136858269006,0.23581099714864356,nan,nan,nan,0.6632713085085875,nan,nan,nan,0.10022644754928285,nan,0.3628796235337823,0.28625069035825806,0.5547983851039531,0.5840205966021468,nan,nan,0.2889844639869081,nan,nan,nan,nan,nan,nan,nan,0.08487984117179015,0.07097409348423209,0.13077128769985719,nan,nan,0.1863406269279503,nan,nan,nan,nan,nan,nan,nan,nan,nan,1.13870520814279,0.06098098981534514,nan,0.029117499626433983,nan,nan,nan,nan,0.44960991716751597,1.3034434829330837,0.150172210898016,nan,0.08821555527216508,nan,0.10288034832547181,nan,0.3133683921109859,nan,0.06390104917399002,0.029117499626433983,0.029117499626433983,nan,0.10382055363525218,0.39209492921386996,nan,0.05273113840286689,0.03298736028470228,0.7343270951082609,0.8170780192453952,nan,nan,nan,nan,0.9093581783762921,nan,nan,0.07559590471733768,0.4456586503771917,nan,nan,nan,nan,nan,nan,0.4528546161156954,0.7078415014395857,0.4668695517383931,0.40079018428634133,nan,0.029117499626433983,nan,0.029117499626433983,nan,0.2395349990474878,nan,1.0024997814967973,0.6632528766664891,nan,nan,nan,nan,0.5404770724802135,nan,0.029117499626433983,0.04747096776713471,0.06764493193352447,nan,0.3812823732170004,0.8119468693183103,0.8975813255531907,1.0249176779239064,nan,nan,nan,0.5205629933623086,0.4571664918154196,nan,nan,nan,0.4802479784667693,0.6714735472866628,0.3276884401131394,nan,0.46335494517623793,nan,0.3844728509976015,0.42434250859727013,0.47260037343432765,nan,nan,0.28017899194928186,0.6075941512611105,0.7500482286642531,nan,0.04197786817779804,0.04389056482306859,0.17501624067233781,nan,0.20810146618023517,nan,nan,0.825969826996926,nan,0.272957711868415,nan,0.16227647317338792,nan,0.14087960819667109,nan,0.17626258248843554,nan,0.6662881326881612,0.4574445869869458,nan,0.4918915809887444,0.6740645013266163,nan,nan,1.061010974933946,0.02976480810510156,nan,0.0688051945712937,nan,nan,0.029117499626433983,nan,nan,nan,0.06207727162983094,nan,nan,0.4003875989804392,0.9229761839260232,nan,0.22363750514025968,nan,0.32695355511431134,nan,0.21807527784627945,0.770873820939648,0.19623267256201493,nan,nan,0.04336844448789835,0.13202140304502202,0.20162342467808986,nan,0.45357133285365914,nan,nan,0.2385516622549744,nan,0.3509679287427061,nan,nan,nan,nan,0.3593802555204364,nan,nan,0.14603139851845903,nan,0.5597953042422039,0.4684958705483171,nan,nan,nan,nan,nan,0.8198041730680078,nan,nan,0.5346841904423789,0.13048779653829445,nan,0.08838629876064989,0.062470661947095704,0.25713806738595424,1.2672533462462385,0.07217169499405093,0.13350982055467925,0.6720033229229933,nan,nan,nan,nan,nan,1.2562343752809757,0.07462174148159566,nan,0.02915234419179681,nan,0.0442869482674557,nan,nan,0.8190117328606685,nan,nan,0.029117499626433983,nan,0.0844666772773954,nan,0.8953307465134487,1.0761267174974467,nan,nan,0.7642007516144055,nan,0.47999109447458377,nan,0.34938660837065755,nan,0.5678077600252679,nan,nan,nan,nan,nan,nan,0.36633439263091083,nan,1.1526287983479886,nan,0.16051495213356362,nan,0.23647252848644235,nan,nan,0.38289505187120376,nan,nan,nan,0.935783177231303,nan,nan,0.47433217577970954,0.4766731542601545,nan,0.35152022436609603,nan,nan,nan,nan,nan,0.8848284396269456,nan,0.529657704399405,0.9398615529061476,nan,nan,0.4735700069064085,nan,0.7314539571233589,nan,0.22082252594280785,0.5939703106815543,0.7966837520314545</reactivity>
        </transcript>
    </data>
