# Supplementary material for: Short- and long-range interactions in the HIV-1 5′ UTR regulate genome dimerization and packaging
Source: Nat Struct Mol Biol. 2022 Mar 28;29(4):306–19. doi: 10.1038/s41594-022-00746-2 (PMC9010304; doi:10.1038/s41594-022-00746-2)
Supplement: Supplementary file 13 — XML files of DMS reactivities for pooled, unpooled and mutant samples. [file 41594_2022_746_MOESM13_ESM.zip › XML DMS reactivities/Mut_3G_MB_Uncapped_d_winsor_vienna.xml]

<?xml version="1.0" ?><data>
        <transcript id="Mut_3G_MB_Uncapped_d_winsor_vienna" length="380" tool="rf-norm" reactive="AC">
            <sequence>GGUCUCUCUGGUUAGACCAGAUCUGAGCCUGGGAGCUCUCUGGCUAACUAGGGAACCCACUGCUUAAGCCUCAAUAAAGCUUGCCUUGAGUGCUCAAAGUAGUGUGUGCCCGUCUGUUGUGUGACUCUGGUAACUAGAGAUCCCUCAGACCCUUUUAGUCAGUGUGGAAAAUCUCUAGCAGUGGCGCCCGAACAGGGACUUGAAAGCGAAAGUAAAGCCAGAGGAGAUCUCUCGACGCAGGACUCGGCUUGCUGAAGCGCGCACGGCAAGAGGCGAGGGGCGGCGACUGGUGAGUACGCCAAAAAUUUUGACUAGCGGAGGCUAGAAGGAGAGAGAUGGGUGCGAGAGCGUCGGUAUUAAGCGGGGGAGAAUUAGAUAAA</sequence>
            <reactivity>nan,nan,nan,nan,nan,nan,nan,nan,nan,nan,nan,nan,nan,nan,nan,nan,nan,nan,0.04578773343268291,nan,0.5472174358496716,nan,1.433102035113864,nan,nan,0.07685931169375494,nan,0.04578773343268291,0.10169980906254365,nan,nan,nan,nan,1.1172821683043823,nan,0.04578773343268291,nan,0.04578773343268291,nan,0.04578773343268291,nan,nan,nan,0.04578773343268291,nan,0.04578773343268291,0.15421226656731712,0.046784333814557814,nan,0.15108275508778465,nan,nan,nan,0.16217575560005587,0.20139710333907698,0.04578773343268291,0.04578773343268291,0.04578773343268291,0.7396265077073535,0.5528244772505007,nan,nan,0.5287756717738555,nan,nan,0.8163274810226795,0.6885297815861778,nan,0.10732547850789363,0.06245051925674101,nan,0.14088390071252269,0.04578773343268291,0.8528105062171099,nan,0.2609602756950589,0.735407255623341,0.7542495226563591,nan,0.25336003353048014,nan,nan,nan,0.3879755972616774,0.2896102081683975,nan,nan,nan,0.6634471196386158,nan,nan,nan,0.06443440599823033,nan,0.43217063288781266,0.30743724677501977,0.5980533693475526,0.5965258696968285,nan,nan,0.300852233036837,nan,nan,nan,nan,nan,nan,nan,0.07628184231360312,0.07573231500023284,0.13363759139384343,nan,nan,0.1973827597447958,nan,nan,nan,nan,nan,nan,nan,nan,nan,1.218898151166581,0.07801425045405858,nan,0.04578773343268291,nan,nan,nan,nan,0.4327853583570065,1.3285893913286453,0.19334047408373303,nan,0.11107902947888044,nan,0.13895589810459644,nan,0.39417873608717924,nan,0.058380291528896754,0.04578773343268291,0.04578773343268291,nan,0.10176500721836726,0.3794439528710473,nan,0.07018115773296699,0.04596469985563265,0.8868718856238066,0.8439994411586643,nan,nan,nan,nan,0.8937549480743259,nan,nan,0.08547478228472966,0.46903553299492384,nan,nan,nan,nan,nan,nan,0.49887766031760816,0.7786988310902063,0.49030875983793604,0.4034461882363899,nan,0.04578773343268291,nan,0.04578773343268291,nan,0.2697620267312439,nan,1.0048526055977274,0.6701532156661855,nan,nan,nan,nan,0.5341684906626927,nan,0.04578773343268291,0.06173333954268151,0.08656452288920971,nan,0.3777208587528524,0.8677501979229731,0.9338518139058353,1.136999953429889,nan,nan,nan,0.5279280957481488,0.49846784333814553,nan,nan,nan,0.47404647697108,0.6231267172728543,0.2428072463093187,nan,0.504447445629395,nan,0.41203371676058304,0.42518511619242766,0.45466399664695195,nan,nan,0.2862105900433102,0.5927164345922786,0.6933637591393843,nan,0.04815349508685326,0.049941787360871785,0.17690122479392728,nan,0.1954640711591301,nan,nan,0.8222418851581055,nan,0.26042006240394916,nan,0.13190518325338796,nan,0.14392958599171052,nan,0.18830158804079541,nan,0.6674707772551577,0.461779909653984,nan,0.5137800959344292,0.6604573184929912,nan,nan,1.029674474921995,0.04578773343268291,nan,0.07234201089740605,nan,nan,0.04578773343268291,nan,nan,nan,0.08951706794579238,nan,nan,0.38718390536953384,0.933665533460625,nan,0.27884319843524424,nan,0.40364178270386064,nan,0.27398127881525636,0.7975410981232246,0.22894798118567505,nan,nan,0.05768173985935826,0.16390816374051137,0.2561449261863736,nan,0.47459600428445026,nan,nan,0.26358682997252364,nan,0.40158338378428726,nan,nan,nan,nan,0.4143342802589298,nan,nan,0.15468728170260324,nan,0.5402319191542868,0.4677781399897546,nan,nan,nan,nan,nan,0.8298141852559028,nan,nan,0.4792343873701858,0.10670143901643926,nan,0.06401527499650723,0.051441344944814386,0.24481907511758952,1.4150235179062078,0.09211568015647557,0.13726074605318306,0.6706096027569505,nan,nan,nan,nan,nan,1.3112466818795698,0.09550598425930237,nan,0.04578773343268291,nan,0.06683742374144275,nan,nan,0.8075723000977972,nan,nan,0.04578773343268291,nan,0.0771759884506124,nan,0.8802496157965817,1.1045126437852186,nan,nan,0.8791039910585385,nan,0.5739486797373445,nan,0.3880594234620221,nan,0.5277604433474595,nan,nan,nan,nan,nan,nan,0.3084059050901132,nan,0.9772551576398267,nan,0.12247939272574862,nan,0.23736785730917895,nan,nan,0.3877334326829041,nan,nan,nan,0.9541377543892329,nan,nan,0.42042565081730543,0.4279979509151027,nan,0.31877241186606436,nan,nan,nan,nan,nan,0.9222744842360173,nan,0.4774833511852093,0.9854421832068179,nan,nan,0.3907791179620919,nan,0.6988310902063056,nan,0.23824337540166718,0.5480650118753785,0.7545755134354771</reactivity>
        </transcript>
    </data>
