# Supplementary material for: Short- and long-range interactions in the HIV-1 5′ UTR regulate genome dimerization and packaging
Source: Nat Struct Mol Biol. 2022 Mar 28;29(4):306–19. doi: 10.1038/s41594-022-00746-2 (PMC9010304; doi:10.1038/s41594-022-00746-2)
Supplement: Supplementary file 13 — XML files of DMS reactivities for pooled, unpooled and mutant samples. [file 41594_2022_746_MOESM13_ESM.zip › XML DMS reactivities/Mut_1G_DB_Capped_m_winsor_vienna.xml]

<?xml version="1.0" ?><data>
        <transcript id="Mut_1G_DB_Capped_m_winsor_vienna" length="380" tool="rf-norm" reactive="AC">
            <sequence>GGUCUCUCUGGUUAGACCAGAUCUGAGCCUGGGAGCUCUCUGGCUAACUAGGGAACCCACUGCUUAAGCCUCAAUAAAGCUUGCCUUGAGUGCUCAAAGUAGUGUGUGCCCGUCUGUUGUGUGACUCUGGUAACUAGAGAUCCCUCAGACCCUUUUAGUCAGUGUGGAAAAUCUCUAGCAGUGGCGCCCGAACAGGGACUUGAAAGCGAAAGUAAAGCCAGAGGAGAUCUCUCGACGCAGGACUCGGCUUGCUGAAGCGCGCACGGCAAGAGGCGAGGGGCGGCGACUGGUGAGUACGCCAAAAAUUUUGACUAGCGGAGGCUAGAAGGAGAGAGAUGGGUGCGAGAGCGUCGGUAUUAAGCGGGGGAGAAUUAGAUAAA</sequence>
            <reactivity>nan,nan,nan,nan,nan,nan,nan,nan,nan,nan,nan,nan,nan,nan,nan,nan,nan,nan,0.0420008969501011,nan,0.5714055530341888,nan,1.259232006617021,nan,nan,0.1392474749780462,nan,0.0420008969501011,0.11201671442344101,nan,nan,nan,nan,1.0756418967003516,nan,0.0420008969501011,nan,0.0420008969501011,nan,0.0420008969501011,nan,nan,nan,0.0420008969501011,nan,0.05238833105515168,0.1663815582762445,0.07097184812003017,nan,0.18761832893362299,nan,nan,nan,0.18180695163183155,0.44546731368815673,0.19349415773968573,0.6789428879107777,0.21171244961369376,0.4242305430307783,0.21546137877880514,nan,nan,0.1004369274893722,nan,nan,0.9992346383867787,0.6393804062056055,nan,0.0420008969501011,0.0420008969501011,nan,0.11994424944880534,0.0420008969501011,0.7480349004895629,nan,0.2730058301756572,0.7895094434881154,0.7388827868830447,nan,0.39175772679544435,nan,nan,nan,0.5798916677632374,0.33724249609934126,nan,nan,nan,0.5297376555228225,nan,nan,nan,0.0420008969501011,nan,0.5496424284252618,0.2643585866859305,0.41631374992279246,0.3671050264116894,nan,nan,0.18467504357190234,nan,nan,nan,nan,nan,nan,nan,0.2071149089756776,0.2091343894428436,0.32761773812816714,nan,nan,0.25784898475453377,nan,nan,nan,nan,nan,nan,nan,nan,nan,1.0142196131298455,0.09651612764620421,nan,0.0420008969501011,nan,nan,nan,nan,0.5417363772346545,1.5204754372631744,0.16073130973513117,nan,0.10704320667717585,nan,0.13372612944547535,nan,0.4183869399768512,nan,0.07555864684066782,0.0420008969501011,0.0420008969501011,nan,0.1280973647391191,0.4504085956822863,nan,0.10681762641222646,0.06663211349909902,0.7936450816788543,0.8497715999817387,nan,nan,nan,nan,0.9286387573749976,nan,nan,0.05353771621465574,0.49383816764373356,nan,nan,nan,nan,nan,nan,0.44450054112408793,0.724531585265312,0.5578814790546038,0.4697547888810414,nan,0.0420008969501011,nan,0.0420008969501011,nan,0.2456676504472666,nan,0.7571547883439456,0.539469832667782,nan,nan,nan,nan,0.4307938545490677,nan,0.0420008969501011,0.07319542501738849,0.11318758341770216,nan,0.4072690554900597,0.8052893201171943,0.816353495017093,0.9955609026433173,nan,nan,nan,0.5864334954467698,0.477531937063106,nan,nan,nan,0.5124539104607477,0.694851667548399,0.31659653089778256,nan,0.4740622977498369,nan,0.4811197374675393,0.5938346765205855,0.4097611803218815,nan,nan,0.25870833814481714,0.515687227591689,0.5221108941840574,nan,0.0420008969501011,0.0420008969501011,0.3492197339764161,nan,0.27622840538921994,nan,nan,0.7830535511436114,nan,0.24793419501413905,nan,0.2104556452804043,nan,0.14447878874139639,nan,0.25512053774038396,nan,0.7104274477472856,0.5255805334973266,nan,0.6913283186482371,0.5828564369597151,nan,nan,0.918015001087619,0.06420444017154842,nan,0.18789761878546513,nan,nan,0.05541755175590067,nan,nan,nan,0.16026940728785383,nan,nan,0.4650927967387539,0.8595252609614552,nan,0.3611110365144626,nan,0.4972218716179745,nan,0.40888034309684107,0.22367894557339013,0.3934227239891185,nan,nan,0.19439647879948332,0.333139083660738,0.5282123032550695,nan,0.5406514435794217,nan,nan,0.5908591654067292,nan,0.9432047973403012,nan,nan,nan,nan,0.4344461064577721,nan,nan,0.19129206467708454,nan,0.5420801185907679,0.3151893397211935,nan,nan,nan,nan,nan,0.8035706133366275,nan,nan,0.5826738243642798,0.15619822060138622,nan,0.07016620431663949,0.08380843938738848,0.236665923684048,1.2066288372142986,0.07509674439339051,0.1604627618006676,0.7380019496580041,nan,nan,nan,nan,nan,1.1869926122463228,0.11200597250606249,nan,0.04274208924922054,nan,0.10320834217303616,nan,nan,0.8616521606024067,nan,nan,0.0420008969501011,nan,0.12322053424926083,nan,0.8540361411810201,1.0041759203809084,nan,nan,0.9455250514940664,nan,0.6227841438557575,nan,0.5132058446772456,nan,0.8722759168897853,nan,nan,nan,nan,nan,nan,0.3680073474714869,nan,1.2208833615756245,nan,0.2729306367540074,nan,0.33376211486869345,nan,nan,0.43685229595056563,nan,nan,nan,1.0316000354483275,nan,nan,0.4214161606776002,0.41964374431014057,nan,0.3103447349834708,nan,nan,nan,nan,nan,1.0002551205377403,nan,0.5173629667027416,0.9465885013145422,nan,nan,0.4749109092227417,nan,0.7362939847948159,nan,0.23038190201760064,0.6026430487709904,0.851221758827842</reactivity>
        </transcript>
    </data>
