# Supplementary material for: Short- and long-range interactions in the HIV-1 5′ UTR regulate genome dimerization and packaging
Source: Nat Struct Mol Biol. 2022 Mar 28;29(4):306–19. doi: 10.1038/s41594-022-00746-2 (PMC9010304; doi:10.1038/s41594-022-00746-2)
Supplement: Supplementary file 13 — XML files of DMS reactivities for pooled, unpooled and mutant samples. [file 41594_2022_746_MOESM13_ESM.zip › XML DMS reactivities/Mut_2G_MB_Capped_m_winsor_vienna.xml]

<?xml version="1.0" ?><data>
        <transcript id="Mut_2G_MB_Capped_m_winsor_vienna" length="380" tool="rf-norm" reactive="AC">
            <sequence>GGUCUCUCUGGUUAGACCAGAUCUGAGCCUGGGAGCUCUCUGGCUAACUAGGGAACCCACUGCUUAAGCCUCAAUAAAGCUUGCCUUGAGUGCUCAAAGUAGUGUGUGCCCGUCUGUUGUGUGACUCUGGUAACUAGAGAUCCCUCAGACCCUUUUAGUCAGUGUGGAAAAUCUCUAGCAGUGGCGCCCGAACAGGGACUUGAAAGCGAAAGUAAAGCCAGAGGAGAUCUCUCGACGCAGGACUCGGCUUGCUGAAGCGCGCACGGCAAGAGGCGAGGGGCGGCGACUGGUGAGUACGCCAAAAAUUUUGACUAGCGGAGGCUAGAAGGAGAGAGAUGGGUGCGAGAGCGUCGGUAUUAAGCGGGGGAGAAUUAGAUAAA</sequence>
            <reactivity>nan,nan,nan,nan,nan,nan,nan,nan,nan,nan,nan,nan,nan,nan,nan,nan,nan,nan,0.027741960263592522,nan,0.5208311614202391,nan,1.3234275806442763,nan,nan,0.08985410230945236,nan,0.027741960263592522,0.1016071242407449,nan,nan,nan,nan,1.1115988389638465,nan,0.027741960263592522,nan,0.027741960263592522,nan,0.027741960263592522,nan,nan,nan,0.027741960263592522,nan,0.036949042803606016,0.14061925586142188,0.027741960263592522,nan,0.13325578460474838,nan,nan,nan,0.14268234467849283,0.2570740352590658,0.039538877701631274,0.027741960263592522,0.9784527931259636,0.49724830042084817,0.37954249908093785,nan,nan,0.24882167999078195,nan,nan,1.0088284837943275,0.7339767683030546,nan,0.027741960263592522,0.027741960263592522,nan,0.08234797065585374,0.031275548556660863,0.7635403920966141,nan,0.2536940812396091,0.7777076668989471,0.7306297359136575,nan,0.3886398428540858,nan,nan,nan,0.49020307158808457,0.3096828000943754,nan,nan,nan,0.4926282983358116,nan,nan,nan,0.027741960263592522,nan,0.600095472727173,0.24657203527003968,0.43958057843304016,0.361973322505775,nan,nan,0.18294549824143624,nan,nan,nan,nan,nan,nan,nan,0.15794700714948068,0.1633681022326352,0.2849147604128373,nan,nan,0.19993305935221206,nan,nan,nan,nan,nan,nan,nan,nan,nan,1.1186989371800429,0.07721219636654943,nan,0.027741960263592522,nan,nan,nan,nan,0.481775134292816,1.4069936516123367,0.17210330807512716,nan,0.12206243038446976,nan,0.14853142095242275,nan,0.4654021102764868,nan,0.07872659134929302,0.027741960263592522,0.027741960263592522,nan,0.13495673549116327,0.4431470883561682,nan,0.15123099461731349,0.08534383899128124,0.7964071527728243,0.8016526658289942,nan,nan,nan,nan,0.8511887451920704,nan,nan,0.053541544353666114,0.4824664885240685,nan,nan,nan,nan,nan,nan,0.4624720852011786,0.7219164778245388,0.5196350088614055,0.4163598553643053,nan,0.027741960263592522,nan,0.027741960263592522,nan,0.2546158868812791,nan,0.8020257776363366,0.5505154978573507,nan,nan,nan,nan,0.4379893663134908,nan,0.027741960263592522,0.06471295082057163,0.08198583272519767,nan,0.3897262566460541,0.8386894996460924,0.8474686009953306,1.0829789685653302,nan,nan,nan,0.5823397402483389,0.45220053662257,nan,nan,nan,0.47921822102485034,0.6786245342961081,0.27785855770338713,nan,0.4650070507157711,nan,0.45746799743211286,0.5454894623349118,0.4005684468123632,nan,nan,0.2366845723754602,0.4826859660577994,0.5316733515865483,nan,0.027741960263592522,0.03838662064954376,0.33293644479316986,nan,0.2747419767244076,nan,nan,0.7632440974260772,nan,0.27409451799990125,nan,0.26313161519004014,nan,0.1699743759979369,nan,0.29874184503788737,nan,0.6356398593149009,0.5311795271356535,nan,0.7355021371624847,0.5523371613873175,nan,nan,0.8323027034145218,0.06893789334489249,nan,0.2542647228273096,nan,nan,0.059763732434938634,nan,nan,nan,0.22973810843287557,nan,nan,0.41119115944494133,0.782755650174759,nan,0.34569906337962486,nan,0.4528918908538225,nan,0.4122556254835365,0.22466817740369055,0.46345973410296787,nan,nan,0.17124734569357644,0.2663140394291389,0.4411498427992165,nan,0.49108098172300835,nan,nan,0.6670141727617407,nan,1.0071824022913454,nan,nan,nan,nan,0.40390450532507366,nan,nan,0.2424568315125843,nan,0.5097365720901395,0.28876659112981545,nan,nan,nan,nan,nan,0.7189206094891112,nan,nan,0.5835578405605456,0.19365600188750678,nan,0.059368672874222914,0.0495799748698224,0.21840209381567183,1.1557357709971412,0.06807095708665523,0.1321474230594071,0.736467838310901,nan,nan,nan,nan,nan,1.06393929251417,0.12035050562136833,nan,0.035632177601220304,nan,0.13829279400387381,nan,nan,0.8152712467969999,nan,nan,0.027741960263592522,nan,0.1262873729087906,nan,0.8097843084537258,0.9325819885761942,nan,nan,0.9438411860565923,nan,0.595826634696106,nan,0.4755200245814838,nan,0.7432057985964413,nan,nan,nan,nan,nan,nan,0.48782174034710374,nan,1.136652199439235,nan,0.21841306769235833,nan,0.3306099829356217,nan,nan,0.37933399542389346,nan,nan,nan,0.9597752550054597,nan,nan,0.4649851029623979,0.464063297320728,nan,0.40662602674333753,nan,nan,nan,nan,nan,0.9048290544359153,nan,0.49767628161162347,0.9417122539794021,nan,nan,0.4180937278807798,nan,0.6975873932104625,nan,0.2145612369753801,0.5681395438159461,0.7972301935243155</reactivity>
        </transcript>
    </data>
