# Supplementary material for: Short- and long-range interactions in the HIV-1 5′ UTR regulate genome dimerization and packaging
Source: Nat Struct Mol Biol. 2022 Mar 28;29(4):306–19. doi: 10.1038/s41594-022-00746-2 (PMC9010304; doi:10.1038/s41594-022-00746-2)
Supplement: Supplementary file 13 — XML files of DMS reactivities for pooled, unpooled and mutant samples. [file 41594_2022_746_MOESM13_ESM.zip › XML DMS reactivities/A220G_G221A_5NL43_220G221A_winsor_vienna.xml]

<?xml version="1.0" ?><data>
        <transcript id="A220G_G221A_5NL43_220G221A_profile.txt_winsor_vienna" length="380" tool="rf-norm" reactive="AC">
            <sequence>GGUCUCUCUGGUUAGACCAGAUCUGAGCCUGGGAGCUCUCUGGCUAACUAGGGAACCCACUGCUUAAGCCUCAAUAAAGCUUGCCUUGAGUGCUCAAAGUAGUGUGUGCCCGUCUGUUGUGUGACUCUGGUAACUAGAGAUCCCUCAGACCCUUUUAGUCAGUGUGGAAAAUCUCUAGCAGUGGCGCCCGAACAGGGACUUGAAAGCGAAAGUAAAGCCGAAGGAGAUCUCUCGACGCAGGACUCGGCUUGCUGAAGCGCGCACGGCAAGAGGCGAGGGGCGGCGACUGGUGAGUACGCCAAAAAUUUUGACUAGCGGAGGCUAGAAGGAGAGAGAUGGGUGCGAGAGCGUCGGUAUUAAGCGGGGGAGAAUUAGAUAAA</sequence>
            <reactivity>nan,nan,nan,nan,nan,nan,nan,nan,nan,nan,nan,nan,nan,nan,nan,nan,nan,nan,0.07348876222429804,nan,0.7261185351811964,nan,0.6253693501343961,nan,nan,0.402710791696056,nan,0.1636578530987286,0.07348876222429804,nan,nan,nan,nan,1.1627618811598077,nan,0.07348876222429804,nan,0.07577635015345907,nan,0.12000305011723894,nan,nan,nan,0.07348876222429804,nan,0.3674438111214902,0.43054311150084856,0.07348876222429804,nan,0.3189278837905334,nan,nan,nan,0.07348876222429804,0.07348876222429804,0.07348876222429804,0.07348876222429804,0.07348876222429804,0.7812112778084912,0.2823264769239569,nan,nan,0.19025106277522555,nan,nan,0.8575595249442405,0.7376517909907166,nan,0.16013115504127198,0.07348876222429804,nan,0.07854051890119529,0.39298854299712166,0.9296185447128128,nan,1.0799321348914355,1.0764054368339788,0.4429342127838041,nan,0.16013115504127196,nan,nan,nan,0.1681377127933356,0.19158548906723616,nan,nan,nan,0.7664372724326595,nan,nan,nan,0.07348876222429804,nan,0.2930972034237568,0.5724688792725473,0.9355281468631457,0.3741159425815431,nan,nan,0.1285815048515928,nan,nan,nan,nan,nan,nan,nan,0.2045484873324819,0.10808852965285858,0.11514192576777177,nan,nan,0.17881312312942035,nan,nan,nan,nan,nan,nan,nan,nan,nan,0.7064834054558976,0.12238595421011501,nan,0.07348876222429804,nan,nan,nan,nan,0.7017175972701454,1.3020187963474854,0.07348876222429804,nan,0.3555292906571098,nan,0.19720914272642365,nan,0.38603046304592353,nan,0.09951007491850475,0.0898831423832854,0.08892998074613498,nan,0.15746230245725082,0.7426082315038989,nan,0.07348876222429804,0.07348876222429804,0.28261242541510206,1.2401586060964223,nan,nan,nan,nan,0.462950607163963,nan,nan,0.23104638084526385,0.18748689402748928,nan,nan,nan,nan,nan,nan,0.5898164210686853,0.5087976819108988,0.27174638275158713,0.6389995615456472,nan,0.07348876222429804,nan,0.07348876222429804,nan,0.38298034580704216,nan,0.20902834702708897,0.531673561202509,nan,nan,nan,nan,0.17604895438168414,nan,0.16689860266503995,0.13677869493108646,0.17118783003221696,nan,0.360295098842862,0.5857178260289383,0.47410259831862306,0.8328726385420445,nan,nan,nan,0.5075585717826031,0.1049430962502622,nan,nan,nan,0.3116838553481901,0.9420096459957684,0.4412185218369334,nan,0.2860438073088436,nan,0.4530377261375987,1.4952246601978771,0.22370703623920557,nan,nan,0.342566292391864,0.7368892616809962,0.32903139714432794,nan,0.2011171054387404,0.07348876222429804,nan,0.11580913891377705,0.8758602283775286,nan,nan,0.7429894961587591,nan,0.6468154869702808,nan,0.33675200640524633,nan,0.16890024210305593,nan,0.2555426349200299,nan,0.8282974626837223,0.45942390910650655,nan,0.4865890157652937,0.6928531940446465,nan,nan,0.7912194749985706,0.24181710734506368,nan,0.10446651543168697,nan,nan,0.07348876222429804,nan,nan,nan,0.1514573841432031,nan,nan,0.8150485159273315,1.0386602360028219,nan,0.20464380349619696,nan,0.16270469146157815,nan,0.1542215528909393,0.6455763768419852,0.17719274834626464,nan,nan,0.07348876222429804,0.57818784909545,0.70066911946928,nan,0.3645843262100389,nan,nan,0.1386850182053873,nan,0.9159883333015618,nan,nan,nan,nan,0.07348876222429804,nan,nan,nan,nan,nan,nan,nan,nan,nan,nan,nan,nan,nan,nan,nan,nan,nan,nan,nan,nan,nan,nan,nan,nan,nan,nan,nan,nan,nan,nan,nan,nan,nan,nan,nan,nan,nan,nan,nan,nan,nan,nan,nan,nan,nan,nan,nan,nan,nan,nan,nan,nan,nan,nan,nan,nan,nan,nan,nan,nan,nan,nan,nan,nan,nan,nan,nan,nan,nan,nan,nan,nan,nan,nan,nan,nan,nan,nan,nan,nan,nan,nan,nan,nan,nan,nan,nan,nan,nan,nan,nan,nan,nan,nan,nan,nan,nan,nan,nan</reactivity>
        </transcript>
    </data>
