# Supplementary material for: Short- and long-range interactions in the HIV-1 5′ UTR regulate genome dimerization and packaging
Source: Nat Struct Mol Biol. 2022 Mar 28;29(4):306–19. doi: 10.1038/s41594-022-00746-2 (PMC9010304; doi:10.1038/s41594-022-00746-2)
Supplement: Supplementary file 13 — XML files of DMS reactivities for pooled, unpooled and mutant samples. [file 41594_2022_746_MOESM13_ESM.zip › XML DMS reactivities/U86G_A89C_5NL43_86G89C_winsor_vienna.xml]

<?xml version="1.0" ?><data>
        <transcript id="U86G_A89C_5NL43_86G89C_profile.txt_winsor_vienna" length="380" tool="rf-norm" reactive="AC">
            <sequence>GGUCUCUCUGGUUAGACCAGAUCUGAGCCUGGGAGCUCUCUGGCUAACUAGGGAACCCACUGCUUAAGCCUCAAUAAAGCUUGCCGUGCGUGCUCAAAGUAGUGUGUGCCCGUCUGUUGUGUGACUCUGGUAACUAGAGAUCCCUCAGACCCUUUUAGUCAGUGUGGAAAAUCUCUAGCAGUGGCGCCCGAACAGGGACUUGAAAGCGAAAGUAAAGCCAGAGGAGAUCUCUCGACGCAGGACUCGGCUUGCUGAAGCGCGCACGGCAAGAGGCGAGGGGCGGCGACUGGUGAGUACGCCAAAAAUUUUGACUAGCGGAGGCUAGAAGGAGAGAGAUGGGUGCGAGAGCGUCGGUAUUAAGCGGGGGAGAAUUAGAUAAA</sequence>
            <reactivity>nan,nan,nan,nan,nan,nan,nan,nan,nan,nan,nan,nan,nan,nan,nan,nan,nan,nan,0.06232542003863938,nan,0.6618935682798305,nan,0.537960487358467,nan,nan,0.47025187365046334,nan,0.06232542003863938,0.22884554421097342,nan,nan,nan,nan,0.9873973454873887,nan,0.06232542003863938,nan,0.21341372235879594,nan,0.06232542003863938,nan,nan,nan,0.13661349267586595,nan,0.5469324768074074,0.716562890655374,0.06232542003863938,nan,0.410677863709499,nan,nan,nan,0.14199668634523022,0.19295758641521177,0.06232542003863938,0.1343405886821344,0.16604161806839055,0.8553296607989859,0.3173691734405188,nan,nan,0.23063994210076147,nan,nan,0.8171687990094925,0.7408470754305061,nan,0.06232542003863938,0.06232542003863938,nan,0.22513712190541138,0.5035080478745358,1.2225830955756132,nan,1.0789116378665808,1.103793955271642,0.513676302583335,nan,0.45637519663610215,nan,nan,nan,0.187095886641904,0.15778738777536533,nan,nan,nan,0.3258626567855157,nan,nan,nan,0.1167554893622112,nan,0.26329798369490454,0.5743269512581721,0.931890637429944,0.3506253476645913,nan,nan,0.13063216637657238,nan,nan,nan,nan,nan,nan,nan,0.06232542003863938,0.13170880511044522,0.06531608318828619,nan,nan,0.23865491934181493,nan,nan,nan,nan,nan,nan,nan,nan,nan,1.1304706705664918,0.125368599233194,nan,0.11543959757636661,nan,nan,nan,nan,0.7458713895219128,0.9883543576952756,0.14115930066332913,nan,0.4596051128377207,nan,0.20444173290985548,nan,0.5169062187849535,nan,0.06232542003863938,0.10730499380932729,0.06232542003863938,nan,0.11173117527080458,0.6944319833479877,nan,0.14223593939720197,0.06232542003863938,0.19223982725929653,1.0415881617589886,nan,nan,nan,nan,0.5914335444741519,nan,nan,0.37562729159563857,0.09211242500912155,nan,nan,nan,nan,nan,nan,0.6249289717501961,0.6636879661696186,0.23698014797801273,0.5393960056702974,nan,0.17501360751733092,nan,0.12249756260953308,nan,0.37909646084922877,nan,0.23853529281582905,0.4885547321263018,nan,nan,nan,nan,0.2046809859618272,nan,0.06232542003863938,0.09785449825644339,0.0827815559822235,nan,0.28112233606679954,0.7517330892952204,0.6492131565253281,1.065633093482149,nan,nan,nan,0.8428885020964552,0.27884943207306795,nan,nan,nan,0.4140274064371034,0.9004288610956594,0.5020725295627054,nan,0.20145106976020866,nan,0.3880684502981692,0.9901487555850637,0.4063713087740076,nan,nan,0.612846692625623,0.7867836614090811,0.5783942531416918,nan,0.06232542003863938,0.07560396442307118,0.49274166053580737,nan,0.3715599897121189,nan,nan,0.5733699390502852,nan,0.6188280189249166,nan,0.18326783781035613,nan,0.15479672462571856,nan,0.286266276684192,nan,0.7956360243320356,0.34524215399522695,nan,0.34153373168966494,0.9775879703565471,nan,nan,0.6811534389635558,0.10897976517312952,nan,0.1189087668299569,nan,nan,0.15312195326191622,nan,nan,nan,0.22585488106132662,nan,nan,0.4657060656630002,0.5082931089139707,nan,0.3202402100641797,nan,0.2601876940192719,nan,0.14570510865079225,0.41641993695682095,0.06232542003863938,nan,nan,0.06232542003863938,0.06232542003863938,0.06232542003863938,nan,0.10192180013996305,nan,nan,0.29368312129531604,nan,1.0120404098404783,nan,nan,nan,nan,0.06232542003863938,nan,nan,0.06232542003863938,nan,0.06232542003863938,0.06232542003863938,nan,nan,nan,nan,nan,nan,nan,nan,nan,nan,nan,nan,nan,nan,nan,nan,nan,nan,nan,nan,nan,nan,nan,nan,nan,nan,nan,nan,nan,nan,nan,nan,nan,nan,nan,nan,nan,nan,nan,nan,nan,nan,nan,nan,nan,nan,nan,nan,nan,nan,nan,nan,nan,nan,nan,nan,nan,nan,nan,nan,nan,nan,nan,nan,nan,nan,nan,nan,nan,nan,nan,nan,nan,nan,nan,nan,nan,nan,nan,nan,nan,nan,nan,nan,nan,nan,nan,nan,nan,nan,nan,nan,nan</reactivity>
        </transcript>
    </data>
