# Supplementary material for: Short- and long-range interactions in the HIV-1 5′ UTR regulate genome dimerization and packaging
Source: Nat Struct Mol Biol. 2022 Mar 28;29(4):306–19. doi: 10.1038/s41594-022-00746-2 (PMC9010304; doi:10.1038/s41594-022-00746-2)
Supplement: Supplementary file 13 — XML files of DMS reactivities for pooled, unpooled and mutant samples. [file 41594_2022_746_MOESM13_ESM.zip › XML DMS reactivities/Mut_1G_MB_Uncapped_m_winsor_vienna.xml]

<?xml version="1.0" ?><data>
        <transcript id="Mut_1G_MB_Uncapped_m_winsor_vienna" length="380" tool="rf-norm" reactive="AC">
            <sequence>GGUCUCUCUGGUUAGACCAGAUCUGAGCCUGGGAGCUCUCUGGCUAACUAGGGAACCCACUGCUUAAGCCUCAAUAAAGCUUGCCUUGAGUGCUCAAAGUAGUGUGUGCCCGUCUGUUGUGUGACUCUGGUAACUAGAGAUCCCUCAGACCCUUUUAGUCAGUGUGGAAAAUCUCUAGCAGUGGCGCCCGAACAGGGACUUGAAAGCGAAAGUAAAGCCAGAGGAGAUCUCUCGACGCAGGACUCGGCUUGCUGAAGCGCGCACGGCAAGAGGCGAGGGGCGGCGACUGGUGAGUACGCCAAAAAUUUUGACUAGCGGAGGCUAGAAGGAGAGAGAUGGGUGCGAGAGCGUCGGUAUUAAGCGGGGGAGAAUUAGAUAAA</sequence>
            <reactivity>nan,nan,nan,nan,nan,nan,nan,nan,nan,nan,nan,nan,nan,nan,nan,nan,nan,nan,0.0467818405563452,nan,0.5995497343241721,nan,1.180497390939357,nan,nan,0.20501397540709929,nan,0.0467818405563452,0.14099420950709263,nan,nan,nan,nan,1.0026806070955,nan,0.05552004731605407,nan,0.0467818405563452,nan,0.0467818405563452,nan,nan,nan,0.0467818405563452,nan,0.0858271246911578,0.2409398342030202,0.14082249802054814,nan,0.2639777919810736,nan,nan,nan,0.222452230818396,0.518024936323657,0.17614736661356328,0.6104534137197476,0.17334274566666982,0.4489492210976179,0.2410733875814437,nan,nan,0.11542827706602304,nan,nan,0.8812615070544801,0.6438799164337431,nan,0.0467818405563452,0.0467818405563452,nan,0.11296707909221859,0.0467818405563452,0.7388936056550315,nan,0.29821515449264024,0.7048756522651606,0.7428048117374338,nan,0.3446917301840174,nan,nan,nan,0.522298644433209,0.3014299751018344,nan,nan,nan,0.5151821572686426,nan,nan,nan,0.0467818405563452,nan,0.5396128859931124,0.28147328455455173,0.45898480353344073,0.3819245041830825,nan,nan,0.18984612742900206,nan,nan,nan,nan,nan,nan,nan,0.12704742098886734,0.1363389203163307,0.2578629551546834,nan,nan,0.23882205920230473,nan,nan,nan,nan,nan,nan,nan,nan,nan,1.0688658456313735,0.08526429259637305,nan,0.0467818405563452,nan,nan,nan,nan,0.560027473837847,1.5813006191153038,0.1399353220067349,nan,0.10059431253398456,nan,0.1186144790941265,nan,0.3940969406736813,nan,0.07491390576855199,0.0467818405563452,0.0467818405563452,nan,0.12619840308317512,0.41508390014023094,nan,0.1064038844954067,0.07194711286214428,0.8444293931906854,0.8648439810354202,nan,nan,nan,nan,0.9066175699008842,nan,nan,0.0467818405563452,0.47558358056607547,nan,nan,nan,nan,nan,nan,0.4362807292014461,0.6750169326604786,0.5495721522126932,0.4781401738101824,nan,0.0467818405563452,nan,0.0467818405563452,nan,0.20979327844925444,nan,0.7382830759250956,0.5477787211310062,nan,nan,nan,nan,0.41121085216594955,nan,0.0467818405563452,0.08837417840823451,0.13256126761235174,nan,0.3835653028322855,0.741850859034409,0.7710036536388525,0.9580356205939309,nan,nan,nan,0.5842864910757725,0.46694076907666915,nan,nan,nan,0.48719318496188957,0.6751314069848416,0.32352351970389304,nan,0.5082755396987416,nan,0.45746801873563103,0.5519665734972858,0.3922462724298128,nan,nan,0.2680225514418995,0.5522527593081934,0.49061787516574923,nan,0.0467818405563452,0.0467818405563452,0.29901647476318116,nan,0.25214877846356376,nan,nan,0.6934282198288608,nan,0.3237333892985585,nan,0.20920182777337895,nan,0.14212941322369235,nan,0.2576149274518969,nan,0.6160244975054135,0.47134803056464447,nan,0.6519598958283648,0.5656939528938153,nan,nan,0.8927852557070219,0.06615661995478263,nan,0.22573382811680193,nan,nan,0.060881261507054474,nan,nan,nan,0.20511891020443204,nan,nan,0.46254304711572397,0.8060804945290811,nan,0.3163020977419939,nan,0.4377975139992558,nan,0.35698818052600945,0.22793745886078967,0.38435708357579623,nan,nan,0.2023715264197201,0.3121714825378957,0.5168038768637849,nan,0.586299331279155,nan,nan,0.6851288313125433,nan,1.0251080351436175,nan,nan,nan,nan,0.3730145859368292,nan,nan,0.19157278182147724,nan,0.5319908038959428,0.2700163125912217,nan,nan,nan,nan,nan,0.8329533421732949,nan,nan,0.5873009816173314,0.13843761626298567,nan,0.04774533278640043,0.05427990880212155,0.2510231142739942,1.2042508132446792,0.07649746725557344,0.17620460377574476,0.7216270617302792,nan,nan,nan,nan,nan,1.2202486000744082,0.0917225523958522,nan,0.0467818405563452,nan,0.104658151048871,nan,nan,0.9224245661900081,nan,nan,0.0467818405563452,nan,0.10402854226487449,nan,0.8129584935178913,0.988590725671821,nan,nan,0.8897039884762512,nan,0.6351607887280947,nan,0.5692426569490684,nan,1.0378146851479102,nan,nan,nan,nan,nan,nan,0.2302364848750799,nan,1.221698608183006,nan,0.31617808389060065,nan,0.30055233861505143,nan,nan,0.36382802140669857,nan,nan,nan,1.1368635943029943,nan,nan,0.3536207274843313,0.3299722399763419,nan,0.20659753689412078,nan,nan,nan,nan,nan,0.9919581787134993,nan,0.4632585116429927,0.86980453509115,nan,nan,0.42743758764440454,nan,0.7114293073349421,nan,0.2237591460215402,0.5583008194453718,0.8303013536588855</reactivity>
        </transcript>
    </data>
