# Supplementary material for: Short- and long-range interactions in the HIV-1 5′ UTR regulate genome dimerization and packaging
Source: Nat Struct Mol Biol. 2022 Mar 28;29(4):306–19. doi: 10.1038/s41594-022-00746-2 (PMC9010304; doi:10.1038/s41594-022-00746-2)
Supplement: Supplementary file 13 — XML files of DMS reactivities for pooled, unpooled and mutant samples. [file 41594_2022_746_MOESM13_ESM.zip › XML DMS reactivities/Mut_2G_DB_Uncapped_m_winsor_vienna.xml]

<?xml version="1.0" ?><data>
        <transcript id="Mut_2G_DB_Uncapped_m_winsor_vienna" length="380" tool="rf-norm" reactive="AC">
            <sequence>GGUCUCUCUGGUUAGACCAGAUCUGAGCCUGGGAGCUCUCUGGCUAACUAGGGAACCCACUGCUUAAGCCUCAAUAAAGCUUGCCUUGAGUGCUCAAAGUAGUGUGUGCCCGUCUGUUGUGUGACUCUGGUAACUAGAGAUCCCUCAGACCCUUUUAGUCAGUGUGGAAAAUCUCUAGCAGUGGCGCCCGAACAGGGACUUGAAAGCGAAAGUAAAGCCAGAGGAGAUCUCUCGACGCAGGACUCGGCUUGCUGAAGCGCGCACGGCAAGAGGCGAGGGGCGGCGACUGGUGAGUACGCCAAAAAUUUUGACUAGCGGAGGCUAGAAGGAGAGAGAUGGGUGCGAGAGCGUCGGUAUUAAGCGGGGGAGAAUUAGAUAAA</sequence>
            <reactivity>nan,nan,nan,nan,nan,nan,nan,nan,nan,nan,nan,nan,nan,nan,nan,nan,nan,nan,0.032640934510259234,nan,0.6067320026161421,nan,1.3399717091620742,nan,nan,0.10590305064465592,nan,0.032640934510259234,0.0888981276332534,nan,nan,nan,nan,1.2253076248371249,nan,0.032640934510259234,nan,0.032640934510259234,nan,0.032640934510259234,nan,nan,nan,0.032640934510259234,nan,0.035196236000344765,0.12272545212105236,0.032640934510259234,nan,0.12070757515070703,nan,nan,nan,0.17085029685099654,0.3071330429888916,0.03662598802455929,0.032640934510259234,0.9665326485395742,0.516393982873396,0.3612101177770905,nan,nan,0.2062391944716255,nan,nan,1.0567489872589828,0.8097973503957169,nan,0.032640934510259234,0.032640934510259234,nan,0.07771361357149015,0.04535660144901818,0.7497781856345411,nan,0.3123653269924,0.876255469308497,0.7818512753692259,nan,0.3826665382255865,nan,nan,nan,0.4963774545343926,0.3089582583389527,nan,nan,nan,0.517519532339267,nan,nan,nan,0.032640934510259234,nan,0.5609596576707211,0.31567099479306626,0.4746371116981094,0.37824546104432744,nan,nan,0.1901367390499754,nan,nan,nan,nan,nan,nan,nan,0.16365083630353333,0.17536263479975867,0.2979258455563611,nan,nan,0.2409994068050112,nan,nan,nan,nan,nan,nan,nan,nan,nan,1.1386910163914479,0.07646638308228171,nan,0.032640934510259234,nan,nan,nan,nan,0.6740824490333964,1.6853328736494673,0.1455812043379285,nan,0.10025502314474463,nan,0.12598041949532796,nan,0.39414511476041514,nan,0.07663876453200971,0.032640934510259234,0.032640934510259234,nan,0.12527061352585975,0.4355166626951333,nan,0.10372293230986071,0.07027079097735213,0.820454580023018,0.8714794891425037,nan,nan,nan,nan,0.9810329704872818,nan,nan,0.05147107287172285,0.4960935321466054,nan,nan,nan,nan,nan,nan,0.4214219441585504,0.6638409629024979,0.6067320026161421,0.5215248660241233,nan,0.032640934510259234,nan,0.032640934510259234,nan,0.23868746736160049,nan,0.8228577802339317,0.5979709689358487,nan,nan,nan,nan,0.4198806511962766,nan,0.032640934510259234,0.05542570613018855,0.08626170546094293,nan,0.4683096984845643,0.7949015651221626,0.8290736525094177,1.0056328173719942,nan,nan,nan,0.5950303442051947,0.43154174926611133,nan,nan,nan,0.5338349295517575,0.7325907410881326,0.39024118192834,nan,0.4214422243291066,nan,0.4926459031520455,0.6404173659100474,0.42794201899237977,nan,nan,0.2910711479083539,0.5794247529621724,0.6010839751162307,nan,0.032640934510259234,0.04168589057833977,0.37148202416382325,nan,0.2884245856507654,nan,nan,0.8411707742462115,nan,0.2836080451436596,nan,0.269533606777633,nan,0.1711646394946182,nan,0.27044621445266354,nan,0.6951028458149333,0.48970527842139155,nan,0.6948696238535367,0.6318692740205946,nan,nan,0.9141489679928207,0.05825478992278325,nan,0.24835096863164616,nan,nan,0.052728443446209375,nan,nan,nan,0.19687989575992337,nan,nan,0.5878410237430097,0.8705466012969169,nan,0.3377256802729711,nan,0.49377145261791655,nan,0.39783610580164985,0.2711256001662974,0.4155305546119643,nan,nan,0.13953771351217062,0.27840618139598555,0.47246713344859226,nan,0.5711301632046726,nan,nan,0.600942013922337,nan,0.9831015478840177,nan,nan,nan,nan,0.36788229389009164,nan,nan,0.2093724808225637,nan,0.5731277600044616,0.3081673316872595,nan,nan,nan,nan,nan,0.829104072765252,nan,nan,0.6285129057935377,0.17410526422527214,nan,0.0666507805330643,0.09897737239970188,0.2325222955125053,1.110927462899963,0.08622114511983046,0.2225748718546723,0.7104954952671151,nan,nan,nan,nan,nan,1.3178866034263348,0.09886583146164257,nan,0.04409923087453165,nan,0.11045594893453052,nan,nan,0.9483007752095195,nan,nan,0.032640934510259234,nan,0.11316335170378783,nan,0.9056515765297587,1.0228709623447934,nan,nan,0.895227568863854,nan,0.6174399326698338,nan,0.532405177527543,nan,0.8730207821047776,nan,nan,nan,nan,nan,nan,0.44093146823364787,nan,1.2967445256214607,nan,0.3392466930646887,nan,0.36943372693764354,nan,nan,0.3576813681003057,nan,nan,nan,0.9468000425883583,nan,nan,0.5556766732408219,0.5321111150544776,nan,0.3975724635844188,nan,nan,nan,nan,nan,0.8836374513909662,nan,0.554814765992182,0.9113300242855044,nan,nan,0.5291299299827111,nan,0.7766696917921081,nan,0.23489507546758467,0.5920390190481502,0.8482485537703373</reactivity>
        </transcript>
    </data>
