# Supplementary material for: Short- and long-range interactions in the HIV-1 5′ UTR regulate genome dimerization and packaging
Source: Nat Struct Mol Biol. 2022 Mar 28;29(4):306–19. doi: 10.1038/s41594-022-00746-2 (PMC9010304; doi:10.1038/s41594-022-00746-2)
Supplement: Supplementary file 13 — XML files of DMS reactivities for pooled, unpooled and mutant samples. [file 41594_2022_746_MOESM13_ESM.zip › XML DMS reactivities/Mut_1G_MB_Uncapped_d_winsor_vienna.xml]

<?xml version="1.0" ?><data>
        <transcript id="Mut_1G_MB_Uncapped_d_winsor_vienna" length="380" tool="rf-norm" reactive="AC">
            <sequence>GGUCUCUCUGGUUAGACCAGAUCUGAGCCUGGGAGCUCUCUGGCUAACUAGGGAACCCACUGCUUAAGCCUCAAUAAAGCUUGCCUUGAGUGCUCAAAGUAGUGUGUGCCCGUCUGUUGUGUGACUCUGGUAACUAGAGAUCCCUCAGACCCUUUUAGUCAGUGUGGAAAAUCUCUAGCAGUGGCGCCCGAACAGGGACUUGAAAGCGAAAGUAAAGCCAGAGGAGAUCUCUCGACGCAGGACUCGGCUUGCUGAAGCGCGCACGGCAAGAGGCGAGGGGCGGCGACUGGUGAGUACGCCAAAAAUUUUGACUAGCGGAGGCUAGAAGGAGAGAGAUGGGUGCGAGAGCGUCGGUAUUAAGCGGGGGAGAAUUAGAUAAA</sequence>
            <reactivity>nan,nan,nan,nan,nan,nan,nan,nan,nan,nan,nan,nan,nan,nan,nan,nan,nan,nan,0.033950313507755195,nan,0.5714583466012054,nan,0.9763609941930143,nan,nan,0.3458717136687065,nan,0.10347203325555947,0.16967051290216123,nan,nan,nan,nan,0.8620160603972834,nan,0.10574156308077093,nan,0.033950313507755195,nan,0.033950313507755195,nan,nan,nan,0.033950313507755195,nan,0.14713732392327597,0.31957527370413896,0.21208524631925102,nan,0.36875227966165475,nan,nan,nan,0.2548820944518101,0.389884381350486,0.15648176560157012,0.5935052077604025,0.06705534294795712,0.27604893384204765,0.08734216056923513,nan,nan,0.033950313507755195,nan,nan,1.1325764374171359,0.5463082507830457,nan,0.033950313507755195,0.033950313507755195,nan,0.12546099824574608,0.033950313507755195,0.6229627785529431,nan,0.2684529564678705,0.7460384546354567,0.6396484544617682,nan,0.41737348239666977,nan,nan,nan,0.7444984165397776,0.43141909299861625,nan,nan,nan,0.3263954424135755,nan,nan,nan,0.033950313507755195,nan,0.5930073007069122,0.2342478998164691,0.2860418126132593,0.22754352344505363,nan,nan,0.13177168066789016,nan,nan,nan,nan,nan,nan,nan,0.1384876362731078,0.08958853192684241,0.14661625840218154,nan,nan,0.2243476549156742,nan,nan,nan,nan,nan,nan,nan,nan,nan,0.8507031489726324,0.07469763725734267,nan,0.033950313507755195,nan,nan,nan,nan,0.5340921591218308,1.579129588995096,0.13702865281404328,nan,0.08335890414131297,nan,0.10003300081633598,nan,0.31341512132142213,nan,0.07325023303208027,0.033950313507755195,0.033950313507755195,nan,0.10559103304134362,0.44394782397248767,nan,0.07239336973072492,0.044197935422613084,0.7319928440335103,0.9072329683944813,nan,nan,nan,nan,1.0453848068873282,nan,nan,0.033950313507755195,0.45367438036625113,nan,nan,nan,nan,nan,nan,0.43103697828314697,0.7152724304232788,0.5504420372503951,0.46322724825298306,nan,0.033950313507755195,nan,0.033950313507755195,nan,0.21304632272482527,nan,0.6795273356761983,0.5007902827069932,nan,nan,nan,nan,0.37402083104161,nan,0.03550193083723649,0.12176722266287637,0.19676591999907367,nan,0.3606236575325811,0.6519456007595976,0.6982277982665887,0.8175170648958158,nan,nan,nan,0.6296092587553481,0.5146158878666998,nan,nan,nan,0.5239719087787961,0.7307191283152793,0.33862311330859235,nan,0.6875633239348551,nan,0.45640707954354653,0.5058156701771044,0.44465415723441576,nan,nan,0.307567608251362,0.6952171974780428,0.5878892793663842,nan,0.033950313507755195,0.033950313507755195,0.20186078287199735,nan,0.2683255848960474,nan,nan,0.7474974380945212,nan,0.33827573629452934,nan,0.11279331646624942,nan,0.09259913271538821,nan,0.16653254054179234,nan,0.7469416348720206,0.4188324658557343,nan,0.4662031113401226,0.7110807477869189,nan,nan,1.1058168281004845,0.05331079242486525,nan,0.07648083926286596,nan,nan,0.033950313507755195,nan,nan,nan,0.056691928695078234,nan,nan,0.4708348048609623,1.0337824146176247,nan,0.22105915251587796,nan,0.3372567637199447,nan,0.2256676875691135,0.7827214673205074,0.21318527353045047,nan,nan,0.0776271834092738,0.17276216832732177,0.271313027216989,nan,0.5452545405070546,nan,nan,0.26226964561754945,nan,0.4590355656166232,nan,nan,nan,nan,0.2685919072734957,nan,nan,0.14574781586702407,nan,0.6040075728189065,0.38242735478193407,nan,nan,nan,nan,nan,0.8813302223791851,nan,nan,0.5453355951436692,0.11026904349739176,nan,0.06222680245248171,0.05554558454867036,0.24801560880716517,1.2642902219160157,0.07047121691957643,0.15182691361312622,0.70281317485222,nan,nan,nan,nan,nan,1.3328624444920478,0.07358603081234115,nan,0.033950313507755195,nan,0.045494809608448206,nan,nan,0.9139026070644904,nan,nan,0.033950313507755195,nan,0.07828719973599346,nan,0.8863787683169004,1.100953549903603,nan,nan,0.8214076874533212,nan,0.5207413025480103,nan,0.4446888949358221,nan,0.8871545769816409,nan,nan,nan,nan,nan,nan,0.32479750814888575,nan,1.2365116400247793,nan,0.27182251350428144,nan,0.2882881839708666,nan,nan,0.37492401127817365,nan,nan,nan,1.0078796686023286,nan,nan,0.5386891149412643,0.5259866954603614,nan,0.2549284113870185,nan,nan,nan,nan,nan,0.830821604534428,nan,0.4870341529500993,0.914551044157408,nan,nan,0.5367090659611053,nan,0.7443015695651418,nan,0.2310172935856834,0.6027222778668735,0.8254951569854623</reactivity>
        </transcript>
    </data>
