# Supplementary material for: Short- and long-range interactions in the HIV-1 5′ UTR regulate genome dimerization and packaging
Source: Nat Struct Mol Biol. 2022 Mar 28;29(4):306–19. doi: 10.1038/s41594-022-00746-2 (PMC9010304; doi:10.1038/s41594-022-00746-2)
Supplement: Supplementary file 13 — XML files of DMS reactivities for pooled, unpooled and mutant samples. [file 41594_2022_746_MOESM13_ESM.zip › XML DMS reactivities/Mut_2G_DB_Uncapped_d_winsor_vienna.xml]

<?xml version="1.0" ?><data>
        <transcript id="Mut_2G_DB_Uncapped_d_winsor_vienna" length="380" tool="rf-norm" reactive="AC">
            <sequence>GGUCUCUCUGGUUAGACCAGAUCUGAGCCUGGGAGCUCUCUGGCUAACUAGGGAACCCACUGCUUAAGCCUCAAUAAAGCUUGCCUUGAGUGCUCAAAGUAGUGUGUGCCCGUCUGUUGUGUGACUCUGGUAACUAGAGAUCCCUCAGACCCUUUUAGUCAGUGUGGAAAAUCUCUAGCAGUGGCGCCCGAACAGGGACUUGAAAGCGAAAGUAAAGCCAGAGGAGAUCUCUCGACGCAGGACUCGGCUUGCUGAAGCGCGCACGGCAAGAGGCGAGGGGCGGCGACUGGUGAGUACGCCAAAAAUUUUGACUAGCGGAGGCUAGAAGGAGAGAGAUGGGUGCGAGAGCGUCGGUAUUAAGCGGGGGAGAAUUAGAUAAA</sequence>
            <reactivity>nan,nan,nan,nan,nan,nan,nan,nan,nan,nan,nan,nan,nan,nan,nan,nan,nan,nan,0.03120783168521708,nan,0.5370614859567672,nan,1.1247992678924805,nan,nan,0.1314762516794465,nan,0.03120783168521708,0.07802540809456777,nan,nan,nan,nan,1.0221759797621235,nan,0.03120783168521708,nan,0.03120783168521708,nan,0.03120783168521708,nan,nan,nan,0.03120783168521708,nan,0.046141426152442745,0.1258921831784308,0.03749136596924099,nan,0.13904213989898548,nan,nan,nan,0.1794362888677106,0.2645029858445612,0.03120783168521708,0.03120783168521708,0.5376094008201235,0.32217393965358954,0.17037820697775408,nan,nan,0.0893684115423512,nan,nan,1.145934792302379,0.5764180940140301,nan,0.03120783168521708,0.03120783168521708,nan,0.09128028468257368,0.0352997065158152,0.5318271503472556,nan,0.256668969074869,0.6719534622099039,0.6581040397063409,nan,0.3542094725153664,nan,nan,nan,0.6351382464975708,0.38303912053835554,nan,nan,nan,0.3223138328101912,nan,nan,nan,0.03120783168521708,nan,0.5100387912065493,0.23798157490549926,0.29233006624523855,0.23766681530314557,nan,nan,0.1292845922260207,nan,nan,nan,nan,nan,nan,nan,0.21428134262457046,0.17027328711030285,0.24159548145104176,nan,nan,0.25121313596740485,nan,nan,nan,nan,nan,nan,nan,nan,nan,0.8591654790320559,0.08514830131820156,nan,0.03120783168521708,nan,nan,nan,nan,0.573596915355897,1.4497827284411529,0.13443732349418133,nan,0.0889021010203457,nan,0.10044328643998145,nan,0.3036963852191222,nan,0.061891064033177984,0.03120783168521708,0.03120783168521708,nan,0.09171162191542874,0.44431232312987623,nan,0.06697384872303777,0.038936928587457995,0.6480550479571228,0.8235743284399872,nan,nan,nan,nan,0.9334720607136299,nan,nan,0.0416415296150898,0.4507007772813514,nan,nan,nan,nan,nan,nan,0.4135358286775142,0.6516223234504647,0.5151448914225094,0.44367114616211867,nan,0.03120783168521708,nan,0.03120783168521708,nan,0.25097998070640215,nan,0.7758940775649265,0.578015207551899,nan,nan,nan,nan,0.4091291942445624,nan,0.03120783168521708,0.06839609581515452,0.10100285906638806,nan,0.40761368504804457,0.6813029881761138,0.7319209953398091,0.841830385376502,nan,nan,nan,0.5555390403912346,0.44954665873938776,nan,nan,nan,0.5106566526482066,0.7285519018183196,0.3982058702665839,nan,0.561612734940356,nan,0.3949300388494954,0.4761846473089511,0.5113444606681646,nan,nan,0.3019360629985515,0.6748445874463379,0.7766401744001352,nan,0.075833748641142,0.06918882370256382,0.24460318431797715,nan,0.3386347010803831,nan,nan,0.8624413104491445,nan,0.19448646096543765,nan,0.14391508485394283,nan,0.12794394947525498,nan,0.1376665238590693,nan,0.7537676432957663,0.38786543444111227,nan,0.4071124012368886,0.748486676634054,nan,nan,1.0578487346955427,0.03120783168521708,nan,0.05026827427219128,nan,nan,0.03120783168521708,nan,nan,nan,0.03443703205010507,nan,nan,0.5390316479122403,1.1134795799707973,nan,0.18966014706268086,nan,0.2834351930379839,nan,0.18303853765020298,0.933052381243825,0.166717669380011,nan,nan,0.043984739988167376,0.14871808323059932,0.21298733092600525,nan,0.5260099265852372,nan,nan,0.20033865801660647,nan,0.32388763082195976,nan,nan,nan,nan,0.4149930490587814,nan,nan,0.1509447159731755,nan,0.6555043585461604,0.41534278195028546,nan,nan,nan,nan,nan,0.9139686231307506,nan,nan,0.5754854729700192,0.13256042364310924,nan,0.07219652656949922,0.08864563023324273,0.24657334627345034,1.1822487242035562,0.07927278874093245,0.18654752432829425,0.6489643534750333,nan,nan,nan,nan,nan,1.3420999711470363,0.07548401574963788,nan,0.03858719569595389,nan,0.049149129019378124,nan,nan,0.9265590072248986,nan,nan,0.03120783168521708,nan,0.0712522477624381,nan,0.9232831758078102,1.0691334493280757,nan,nan,0.7659849789723099,nan,0.4649465637286189,nan,0.40966545134486865,nan,0.8051783783468709,nan,nan,nan,nan,nan,nan,0.3337500983623757,nan,1.2891970424255141,nan,0.31067938528615435,nan,0.3416424039473186,nan,nan,0.3671962205532192,nan,nan,nan,0.9002008049685387,nan,nan,0.640932154733489,0.6477869194069696,nan,0.36754595344472324,nan,nan,nan,nan,nan,0.7249030219836267,nan,0.5316522839015035,0.8858967297060204,nan,nan,0.5574975445836575,nan,0.7594216583750828,nan,0.203019943518138,0.6052127687478689,0.803488002704601</reactivity>
        </transcript>
    </data>
