# Supplementary material for: Short- and long-range interactions in the HIV-1 5′ UTR regulate genome dimerization and packaging
Source: Nat Struct Mol Biol. 2022 Mar 28;29(4):306–19. doi: 10.1038/s41594-022-00746-2 (PMC9010304; doi:10.1038/s41594-022-00746-2)
Supplement: Supplementary file 13 — XML files of DMS reactivities for pooled, unpooled and mutant samples. [file 41594_2022_746_MOESM13_ESM.zip › XML DMS reactivities/Mut_1G_DB_Capped_d_winsor_vienna.xml]

<?xml version="1.0" ?><data>
        <transcript id="Mut_1G_DB_Capped_d_winsor_vienna" length="380" tool="rf-norm" reactive="AC">
            <sequence>GGUCUCUCUGGUUAGACCAGAUCUGAGCCUGGGAGCUCUCUGGCUAACUAGGGAACCCACUGCUUAAGCCUCAAUAAAGCUUGCCUUGAGUGCUCAAAGUAGUGUGUGCCCGUCUGUUGUGUGACUCUGGUAACUAGAGAUCCCUCAGACCCUUUUAGUCAGUGUGGAAAAUCUCUAGCAGUGGCGCCCGAACAGGGACUUGAAAGCGAAAGUAAAGCCAGAGGAGAUCUCUCGACGCAGGACUCGGCUUGCUGAAGCGCGCACGGCAAGAGGCGAGGGGCGGCGACUGGUGAGUACGCCAAAAAUUUUGACUAGCGGAGGCUAGAAGGAGAGAGAUGGGUGCGAGAGCGUCGGUAUUAAGCGGGGGAGAAUUAGAUAAA</sequence>
            <reactivity>nan,nan,nan,nan,nan,nan,nan,nan,nan,nan,nan,nan,nan,nan,nan,nan,nan,nan,0.04030651780845507,nan,0.5704790058261344,nan,1.1069884912320984,nan,nan,0.2491289498608042,nan,0.055609448095743766,0.12389289096805674,nan,nan,nan,nan,1.0017162701259938,nan,0.07237034698504721,nan,0.04030651780845507,nan,0.04030651780845507,nan,nan,nan,0.04030651780845507,nan,0.09000373102201303,0.22040582039434037,0.13871365841058467,nan,0.2542835002726517,nan,nan,nan,0.22329879746290504,0.437918663720116,0.15707028671469164,0.5042734552133858,0.10115087679017307,0.32689492868007924,0.10173636024452544,nan,nan,0.040857561059610255,nan,nan,1.0724794076285051,0.5193123439428293,nan,0.04030651780845507,0.04030651780845507,nan,0.18666590132881786,0.04030651780845507,0.6356169101397698,nan,0.26456964096088165,0.7391097207473525,0.6388313291048419,nan,0.41744970295324746,nan,nan,nan,0.7447693941394253,0.42739144160950554,nan,nan,nan,0.4002181212869157,nan,nan,nan,0.04030651780845507,nan,0.542800562523319,0.25733719828946994,0.3310507131992079,0.3004678127600953,nan,nan,0.15848233504577677,nan,nan,nan,nan,nan,nan,nan,0.23428522228281148,0.18518497259133831,0.2515742042878053,nan,nan,0.28795453893177975,nan,nan,nan,nan,nan,nan,nan,nan,nan,0.9325833022414833,0.10047355279396149,nan,0.04030651780845507,nan,nan,nan,nan,0.592325574720891,1.5411531728037193,0.15095141061332262,nan,0.09735097437074881,nan,0.1064087478116121,nan,0.32273914416095056,nan,0.07822518152857101,0.04030651780845507,0.04030651780845507,nan,0.12267600378842237,0.45975375254714007,nan,0.07148638176965245,0.04030651780845507,0.7400625663691418,0.8862841890767157,nan,nan,nan,nan,0.9948511896220189,nan,nan,0.05202766696323508,0.4806704359555722,nan,nan,nan,nan,nan,nan,0.4276210429641535,0.670722957265448,0.5629136411904831,0.49336739086760617,nan,0.04030651780845507,nan,0.04030651780845507,nan,0.24489280486754875,nan,0.8347386849582413,0.6073185431794049,nan,nan,nan,nan,0.45230318858881274,nan,0.04030651780845507,0.08643342995723675,0.13763453204373907,nan,0.41909135263898056,0.7296042246649256,0.7644003099618287,0.8844358981717992,nan,nan,nan,0.6183738484057056,0.5101053296214447,nan,nan,nan,0.5309416525557501,0.7478919725626382,0.38380162442958415,nan,0.6324484114456276,nan,0.4257497919237724,0.5057429038831329,0.5127687053353615,nan,nan,0.31222340211807253,0.7010188560112506,0.7048646787016044,nan,0.05915678902505525,0.05449588152570101,0.22010733863329798,nan,0.29863100192291137,nan,nan,0.8246247452859974,nan,0.2165140774330569,nan,0.1464397439944896,nan,0.12235456189191518,nan,0.14550985850816522,nan,0.7874178457652901,0.4274718020836324,nan,0.4556553683666735,0.7652613150417588,nan,nan,1.1109835548029734,0.04030651780845507,nan,0.058043222455012485,nan,nan,0.04030651780845507,nan,nan,nan,0.04430158137933014,nan,nan,0.5467841460264616,1.127457451998967,nan,0.22442384410068023,nan,0.3398100048790288,nan,0.21779984501908564,0.9099790488763884,0.19056912435783374,nan,nan,0.06820308239818616,0.17880205493212414,0.26000057400338666,nan,0.5763912407083203,nan,nan,0.23862468788565855,nan,0.3820566541342595,nan,nan,nan,nan,0.4602588755273657,nan,nan,0.16070946818586232,nan,0.660126854748443,0.41160634847745603,nan,nan,nan,nan,nan,0.9310449731653418,nan,nan,0.6182590477283817,0.13611916310306232,nan,0.06882300605573573,0.09295410842923975,0.2611371007088942,1.2200556783285021,0.07786929942886665,0.19612547714031517,0.7057371638492668,nan,nan,nan,nan,nan,1.3592170593806505,0.08106075825847373,nan,0.04030651780845507,nan,0.04789484257957123,nan,nan,0.9606520678472005,nan,nan,0.04030651780845507,nan,0.0729902706425968,nan,0.9681715122119222,1.071469161668054,nan,nan,0.8305829004391126,nan,0.5181413770341244,nan,0.4481818442728812,nan,0.8534856355652498,nan,nan,nan,nan,nan,nan,0.31594294406337003,nan,1.3114944178170653,nan,0.3182504376775823,nan,0.31872112045461076,nan,nan,0.4513618230347559,nan,nan,nan,0.969399879459289,nan,nan,0.590373963206383,0.6168125591940993,nan,0.3518985162012456,nan,nan,nan,nan,nan,0.8120311109835547,nan,0.5293688832764114,0.9432712453003474,nan,nan,0.5516287346095343,nan,0.7826880578595414,nan,0.21897081192779036,0.6079499469046867,0.8399047154378212</reactivity>
        </transcript>
    </data>
