# Supplementary material for: Short- and long-range interactions in the HIV-1 5′ UTR regulate genome dimerization and packaging
Source: Nat Struct Mol Biol. 2022 Mar 28;29(4):306–19. doi: 10.1038/s41594-022-00746-2 (PMC9010304; doi:10.1038/s41594-022-00746-2)
Supplement: Supplementary file 13 — XML files of DMS reactivities for pooled, unpooled and mutant samples. [file 41594_2022_746_MOESM13_ESM.zip › XML DMS reactivities/Mut_2G_MB_Capped_d_winsor_vienna.xml]

<?xml version="1.0" ?><data>
        <transcript id="Mut_2G_MB_Capped_d_winsor_vienna" length="380" tool="rf-norm" reactive="AC">
            <sequence>GGUCUCUCUGGUUAGACCAGAUCUGAGCCUGGGAGCUCUCUGGCUAACUAGGGAACCCACUGCUUAAGCCUCAAUAAAGCUUGCCUUGAGUGCUCAAAGUAGUGUGUGCCCGUCUGUUGUGUGACUCUGGUAACUAGAGAUCCCUCAGACCCUUUUAGUCAGUGUGGAAAAUCUCUAGCAGUGGCGCCCGAACAGGGACUUGAAAGCGAAAGUAAAGCCAGAGGAGAUCUCUCGACGCAGGACUCGGCUUGCUGAAGCGCGCACGGCAAGAGGCGAGGGGCGGCGACUGGUGAGUACGCCAAAAAUUUUGACUAGCGGAGGCUAGAAGGAGAGAGAUGGGUGCGAGAGCGUCGGUAUUAAGCGGGGGAGAAUUAGAUAAA</sequence>
            <reactivity>nan,nan,nan,nan,nan,nan,nan,nan,nan,nan,nan,nan,nan,nan,nan,nan,nan,nan,0.03292368656194559,nan,0.5370145426762151,nan,1.160637650380078,nan,nan,0.13123891169500523,nan,0.03292368656194559,0.08983048652568602,nan,nan,nan,nan,1.0173605625412776,nan,0.03292368656194559,nan,0.03292368656194559,nan,0.03292368656194559,nan,nan,nan,0.03292368656194559,nan,0.047209955841027704,0.1525491770373344,0.048971134794939204,nan,0.15143031040779065,nan,nan,nan,0.16637961176363944,0.24405796350733613,0.03292368656194559,0.03292368656194559,0.5576306963131791,0.37197135494230843,0.19299413372010205,nan,nan,0.11957369109439143,nan,nan,1.0530710558008831,0.5779671332927572,nan,0.03292368656194559,0.03292368656194559,nan,0.10213801945066757,0.03292368656194559,0.6376503800779582,nan,0.24540474741326843,0.7117338547804354,0.6328951969023972,nan,0.36257494722938055,nan,nan,nan,0.6394737182890665,0.3811294855026482,nan,nan,nan,0.3530438611258596,nan,nan,nan,0.03292368656194559,nan,0.5417490060993772,0.2287046269797076,0.318348635733803,0.27310705637067634,nan,nan,0.14989704873026768,nan,nan,nan,nan,nan,nan,nan,0.21047124486862384,0.15538778311599175,0.23448543789901713,nan,nan,0.22969917509485763,nan,nan,nan,nan,nan,nan,nan,nan,nan,0.9353725022985977,0.09598425298817678,nan,0.03292368656194559,nan,nan,nan,nan,0.5155281594384947,1.389217958845392,0.16814079071755095,nan,0.09860530166664508,nan,0.1095764105618938,nan,0.3314331593737455,nan,0.0689035366027376,0.03292368656194559,0.03292368656194559,nan,0.11744991647349814,0.42385361494930135,nan,0.08021652141256913,0.04551093614431308,0.7350953756102615,0.8208233511609536,nan,nan,nan,nan,0.8982427059996634,nan,nan,0.05226557542637367,0.4635008611647091,nan,nan,nan,nan,nan,nan,0.44467696611025503,0.6843216223566129,0.49824788593776304,0.4324108726900714,nan,0.03292368656194559,nan,0.03292368656194559,nan,0.26413540358192716,nan,0.8100490799134951,0.583841183097862,nan,nan,nan,nan,0.4437031377475039,nan,0.03292368656194559,0.06745315393481048,0.10487302676733014,nan,0.3899871796532031,0.7466673573250799,0.7883244195231867,0.8946996283394414,nan,nan,nan,0.5555069216922858,0.4542184120899755,nan,nan,nan,0.46731329560611756,0.6962251201098146,0.3325002266222919,nan,0.5492806360963988,nan,0.383543336657127,0.46054829644785744,0.46404993460328153,nan,nan,0.27804871731782804,0.6157599616684581,0.6740653449191283,nan,0.06384791701739163,0.06385827689359112,0.2261457375584362,nan,0.28868831017469343,nan,nan,0.8258789707462996,nan,0.2328796570880978,nan,0.1486849432149286,nan,0.12262985457323786,nan,0.16603773584905662,nan,0.7369187138213699,0.4304528560883698,nan,0.47371569909739575,0.7149039768974761,nan,nan,1.0392406210745782,0.042392613408269775,nan,0.07107911060462827,nan,nan,0.03292368656194559,nan,nan,nan,0.058564380155657146,nan,nan,0.4788127581875397,1.0346615557944083,nan,0.25722536615687447,nan,0.37875707385296753,nan,0.25203506818093524,0.8077906269020085,0.21045052511622486,nan,nan,0.06498750339933439,0.16919749808989784,0.2488338664352961,nan,0.5419976431281647,nan,nan,0.2533196928296707,nan,0.39767420779321694,nan,nan,nan,nan,0.398109322593595,nan,nan,0.1478768728713692,nan,0.614309579000531,0.40353789772212223,nan,nan,nan,nan,nan,0.8338767951722978,nan,nan,0.5952784864220872,0.1301511246940599,nan,0.056171248753577395,0.06696623975343496,0.2550705119073827,1.1640356897735071,0.0729231685681356,0.16253609769363256,0.6787687287136919,nan,nan,nan,nan,nan,1.2574817730928118,0.07304748708252938,nan,0.03292368656194559,nan,0.05421323215187579,nan,nan,0.9041167558047682,nan,nan,0.03292368656194559,nan,0.07534737959881381,nan,0.8976418331800936,1.0324134626591213,nan,nan,0.824097072039989,nan,0.4864272671941571,nan,0.39448336592377725,nan,0.7530283213115604,nan,nan,nan,nan,nan,nan,0.32262726460418806,nan,1.2413618057264217,nan,0.2721850273889227,nan,0.32618070214060946,nan,nan,0.4057963507336087,nan,nan,nan,0.9479183123761671,nan,nan,0.5702801051527434,0.5979927739863509,nan,0.39165511972131933,nan,nan,nan,nan,nan,0.7679258232864118,nan,0.5035314227994975,0.9099700858574742,nan,nan,0.49175224356068953,nan,0.7374470675075433,nan,0.20553994379767165,0.5749627691949082,0.794011991556701</reactivity>
        </transcript>
    </data>
