# Supplementary material for: Short- and long-range interactions in the HIV-1 5′ UTR regulate genome dimerization and packaging
Source: Nat Struct Mol Biol. 2022 Mar 28;29(4):306–19. doi: 10.1038/s41594-022-00746-2 (PMC9010304; doi:10.1038/s41594-022-00746-2)
Supplement: Supplementary file 13 — XML files of DMS reactivities for pooled, unpooled and mutant samples. [file 41594_2022_746_MOESM13_ESM.zip › XML DMS reactivities/Mut_3G_MB_Uncapped_m_winsor_vienna.xml]

<?xml version="1.0" ?><data>
        <transcript id="Mut_3G_MB_Uncapped_m_winsor_vienna" length="380" tool="rf-norm" reactive="AC">
            <sequence>GGUCUCUCUGGUUAGACCAGAUCUGAGCCUGGGAGCUCUCUGGCUAACUAGGGAACCCACUGCUUAAGCCUCAAUAAAGCUUGCCUUGAGUGCUCAAAGUAGUGUGUGCCCGUCUGUUGUGUGACUCUGGUAACUAGAGAUCCCUCAGACCCUUUUAGUCAGUGUGGAAAAUCUCUAGCAGUGGCGCCCGAACAGGGACUUGAAAGCGAAAGUAAAGCCAGAGGAGAUCUCUCGACGCAGGACUCGGCUUGCUGAAGCGCGCACGGCAAGAGGCGAGGGGCGGCGACUGGUGAGUACGCCAAAAAUUUUGACUAGCGGAGGCUAGAAGGAGAGAGAUGGGUGCGAGAGCGUCGGUAUUAAGCGGGGGAGAAUUAGAUAAA</sequence>
            <reactivity>nan,nan,nan,nan,nan,nan,nan,nan,nan,nan,nan,nan,nan,nan,nan,nan,nan,nan,0.028153706549350888,nan,0.6066931355189638,nan,1.4971282075282824,nan,nan,0.08385790022438723,nan,0.028153706549350888,0.11027475084697726,nan,nan,nan,nan,1.2741762284745568,nan,0.028153706549350888,nan,0.028153706549350888,nan,0.028153706549350888,nan,nan,nan,0.028153706549350888,nan,0.028351312912275765,0.13054500354911425,0.028153706549350888,nan,0.12910975733418617,nan,nan,nan,0.15229210380574254,0.2040129692176088,0.028153706549350888,0.028153706549350888,0.028153706549350888,0.8410958832874418,0.7921935086309777,nan,nan,0.6485024817799133,nan,nan,0.8393486270257902,1.0008034258703131,nan,0.06543890713280967,0.028153706549350888,nan,0.1010496537988523,0.03995808665039014,0.9868773774515539,nan,0.29450628310231586,0.8719536769083963,0.9207312475461709,nan,0.29881202174710025,nan,nan,nan,0.21880224543230292,0.14656151928092084,nan,nan,nan,0.7246121325106668,nan,nan,nan,0.028153706549350888,nan,0.4610156447037594,0.3472463813334789,0.7126829483909382,0.6319451486337859,nan,nan,0.31172923768145333,nan,nan,nan,nan,nan,nan,nan,0.07932335421200562,0.14570869181987658,0.30690348229212977,nan,nan,0.1887556779328294,nan,nan,nan,nan,nan,nan,nan,nan,nan,1.4115646523818064,0.06436767263905896,nan,0.028153706549350888,nan,nan,nan,nan,0.5503129200760264,1.5661240291937402,0.1645124973024131,nan,0.10472097201529887,nan,0.1332282899509364,nan,0.447828020062246,nan,0.07766970096437105,0.028153706549350888,0.028153706549350888,nan,0.1166189551303552,0.4027529686455904,nan,0.08863165393925684,0.0663645369380894,0.8536282868308359,0.8468576688169358,nan,nan,nan,nan,0.9580372487994113,nan,nan,0.09642150477245368,0.5109788535190833,nan,nan,nan,nan,nan,nan,0.4872348889634246,0.7456520099947217,0.5521329786819135,0.45895637839538433,nan,0.028153706549350888,nan,0.028153706549350888,nan,0.24287902070446665,nan,0.9505178066733748,0.6569995553856833,nan,nan,nan,nan,0.4937662992748367,nan,0.028153706549350888,0.058002667685899484,0.07342636432893138,nan,0.4134861142528789,0.862988588232541,0.9471792991734334,1.1762258744731577,nan,nan,nan,0.6068179395376531,0.43958055449385464,nan,nan,nan,0.5145877697261851,0.7119341242788019,0.31947748717508706,nan,0.45388101496868194,nan,0.45574267491413223,0.5322475383707355,0.4140373320020904,nan,nan,0.2806322363580107,0.5532874158547905,0.6379877432053311,nan,0.028153706549350888,0.028153706549350888,0.3044698039276864,nan,0.23875008775282563,nan,nan,0.8011273963021609,nan,0.3428678403444591,nan,0.3523009440903997,nan,0.2263528885630117,nan,0.36339810141886564,nan,0.6091164135485163,0.5124245000689022,nan,0.8543251092685185,0.5861108727701032,nan,nan,0.805880349347249,0.05626581175913863,nan,0.3420774148927595,nan,nan,0.05921950686812115,nan,nan,nan,0.3212247434367387,nan,nan,0.4711975725618364,0.7755737734755058,nan,0.3165341924009953,nan,0.4176150472045199,nan,0.38122427542166853,0.2331547075815841,0.5021281685270266,nan,nan,0.12749770542611474,0.23830287335252193,0.410407615125207,nan,0.49575276323897627,nan,nan,0.8201392084825131,nan,1.1884254673000472,nan,nan,nan,nan,0.3572619038333035,nan,nan,0.2029521350587489,nan,0.523625660746276,0.3102315894571805,nan,nan,nan,nan,nan,0.7257873703533253,nan,nan,0.6294698689297794,0.19171977337670273,nan,0.059729123277769545,0.05033762087139206,0.2718439533752987,1.2693192720805608,0.0744871984877913,0.1487247889382038,0.7503113600257928,nan,nan,nan,nan,nan,1.1905159346130945,0.1232855697953474,nan,0.03631796943861591,nan,0.14498066837752174,nan,nan,0.8747305663242356,nan,nan,0.028153706549350888,nan,0.12153831353369578,nan,0.8600972951329033,0.9975897223890607,nan,nan,0.9599613107542062,nan,0.6638949774182729,nan,0.4668086312379258,nan,0.726713000158605,nan,nan,nan,nan,nan,nan,0.45634589433779765,nan,1.2712121330306836,nan,0.20539621375808298,nan,0.25515141587559115,nan,nan,0.35618026900466193,nan,nan,nan,0.9716304865016652,nan,nan,0.4357948325936095,0.4134965145877697,nan,0.40901397024984204,nan,nan,nan,nan,nan,0.9346572959649301,nan,0.5203079539161161,0.9203048338156488,nan,nan,0.42367844244584674,nan,0.7103948747149658,nan,0.22568726713000156,0.5475672316648595,0.7947519910141105</reactivity>
        </transcript>
    </data>
