# Supplementary material for: Short- and long-range interactions in the HIV-1 5′ UTR regulate genome dimerization and packaging
Source: Nat Struct Mol Biol. 2022 Mar 28;29(4):306–19. doi: 10.1038/s41594-022-00746-2 (PMC9010304; doi:10.1038/s41594-022-00746-2)
Supplement: Supplementary file 13 — XML files of DMS reactivities for pooled, unpooled and mutant samples. [file 41594_2022_746_MOESM13_ESM.zip › XML DMS reactivities/Mut_2G_DB_Capped_m_winsor_vienna.xml]

<?xml version="1.0" ?><data>
        <transcript id="Mut_2G_DB_Capped_m_winsor_vienna" length="380" tool="rf-norm" reactive="AC">
            <sequence>GGUCUCUCUGGUUAGACCAGAUCUGAGCCUGGGAGCUCUCUGGCUAACUAGGGAACCCACUGCUUAAGCCUCAAUAAAGCUUGCCUUGAGUGCUCAAAGUAGUGUGUGCCCGUCUGUUGUGUGACUCUGGUAACUAGAGAUCCCUCAGACCCUUUUAGUCAGUGUGGAAAAUCUCUAGCAGUGGCGCCCGAACAGGGACUUGAAAGCGAAAGUAAAGCCAGAGGAGAUCUCUCGACGCAGGACUCGGCUUGCUGAAGCGCGCACGGCAAGAGGCGAGGGGCGGCGACUGGUGAGUACGCCAAAAAUUUUGACUAGCGGAGGCUAGAAGGAGAGAGAUGGGUGCGAGAGCGUCGGUAUUAAGCGGGGGAGAAUUAGAUAAA</sequence>
            <reactivity>nan,nan,nan,nan,nan,nan,nan,nan,nan,nan,nan,nan,nan,nan,nan,nan,nan,nan,0.030672009864364986,nan,0.5683239387000176,nan,1.3229038224414305,nan,nan,0.08749119253126651,nan,0.030672009864364986,0.08832790206094768,nan,nan,nan,nan,1.1344680288884974,nan,0.030672009864364986,nan,0.030672009864364986,nan,0.030672009864364986,nan,nan,nan,0.030672009864364986,nan,0.030672009864364986,0.11211907697727674,0.030672009864364986,nan,0.11155760084551698,nan,nan,nan,0.13798000704597502,0.25488814514708474,0.030804121895367274,0.030672009864364986,0.9646380130350538,0.486557600845517,0.3630658798661265,nan,nan,0.2130416593271094,nan,nan,1.0516117667782279,0.7489761317597323,nan,0.030672009864364986,0.030672009864364986,nan,0.08374801831953498,0.03212524220539016,0.7656112383301039,nan,0.25481107979566675,0.8265809406376607,0.7401246256825788,nan,0.4013893781927074,nan,nan,nan,0.527127003699137,0.3324929540250132,nan,nan,nan,0.48522547119957726,nan,nan,nan,0.030672009864364986,nan,0.5813039457459926,0.25312665140038754,0.43687246785273914,0.3626915624449534,nan,nan,0.1707107627267923,nan,nan,nan,nan,nan,nan,nan,0.1990267747049498,0.20106350184956842,0.32196802888849746,nan,nan,0.2386273559978862,nan,nan,nan,nan,nan,nan,nan,nan,nan,1.0732230931830193,0.07833142504844108,nan,0.030672009864364986,nan,nan,nan,nan,0.5135855205214022,1.474975779460983,0.16000968821560685,nan,0.10576669015324995,nan,0.13041659327109392,nan,0.41452351594151843,nan,0.07837546239210852,0.030672009864364986,0.030672009864364986,nan,0.12311740355821739,0.45101946450590097,nan,0.10747313722036288,0.06627620221948212,0.7686388057072399,0.8476087722388587,nan,nan,nan,nan,0.9176831953496565,nan,nan,0.0546283248194469,0.4948806587986613,nan,nan,nan,nan,nan,nan,0.4726087722388585,0.7348401444424872,0.5175488814514709,0.4459111326404791,nan,0.030672009864364986,nan,0.030672009864364986,nan,0.2354896952615818,nan,0.8094944512946979,0.564360577769949,nan,nan,nan,nan,0.441518407609653,nan,0.030672009864364986,0.06104676765897482,0.09012242381539545,nan,0.40145543420820856,0.8144816804650343,0.8522657213316892,1.045743790734543,nan,nan,nan,0.5764818566144091,0.4423110797956668,nan,nan,nan,0.4987779637132288,0.6978377664259292,0.3369517350713405,nan,0.44924696142328696,nan,0.4478818037695967,0.5720450942399156,0.4264686454113088,nan,nan,0.24511185485291528,0.5033798661264752,0.565054165932711,nan,0.03474546415360225,0.05103928131055135,0.3455500264224062,nan,0.28750880746873353,nan,nan,0.8167826316716577,nan,0.2613175973225295,nan,0.24950457988374142,nan,0.14359476836357235,nan,0.2739342962832482,nan,0.6980359344724327,0.5330720450942399,nan,0.7353685925664963,0.6123722917033645,nan,nan,0.8945525805883389,0.06222476660207856,nan,0.22683635723093185,nan,nan,0.05066496388937819,nan,nan,nan,0.18759908402325173,nan,nan,0.476902413246433,0.8435903646292056,nan,0.3482583230579532,nan,0.5107120838471024,nan,0.417418971287652,0.23187863308085258,0.42496036639069934,nan,nan,0.15525365509952438,0.2776884798308966,0.478674916329047,nan,0.5447089131583583,nan,nan,0.6019464505901004,nan,0.9639554342082086,nan,nan,nan,nan,0.41370882508367096,nan,nan,0.22431521930597148,nan,0.5514796547472256,0.32986172274088427,nan,nan,nan,nan,nan,0.7691342258234984,nan,nan,0.6176457636075393,0.18070723973929895,nan,0.07866170512594681,0.06311652281134404,0.2585542540073983,1.17134930420997,0.0727827197463449,0.14772326933239388,0.7490421877752335,nan,nan,nan,nan,nan,1.1929276026070108,0.11327505724854676,nan,0.03764091949973577,nan,0.12068434032059186,nan,nan,0.8749449533204157,nan,nan,0.030672009864364986,nan,0.12672846573894664,nan,0.8790294169455699,1.011042363924608,nan,nan,0.9597388585520522,nan,0.6112383301039281,nan,0.48390435088955436,nan,0.7914611590628853,nan,nan,nan,nan,nan,nan,0.47759600140919506,nan,1.248381627620222,nan,0.2550753038576713,nan,0.3694292760260702,nan,nan,0.4084023251717457,nan,nan,nan,0.9642416769420469,nan,nan,0.5206204861722742,0.5384446010216664,nan,0.45710762726792326,nan,nan,nan,nan,nan,0.9397679231988726,nan,0.5478465738946627,0.9668729082261758,nan,nan,0.4881429452175445,nan,0.759897392989255,nan,0.21516646115906288,0.5980711643473666,0.8464307732957549</reactivity>
        </transcript>
    </data>
