# Supplementary material for: Short- and long-range interactions in the HIV-1 5′ UTR regulate genome dimerization and packaging
Source: Nat Struct Mol Biol. 2022 Mar 28;29(4):306–19. doi: 10.1038/s41594-022-00746-2 (PMC9010304; doi:10.1038/s41594-022-00746-2)
Supplement: Supplementary file 13 — XML files of DMS reactivities for pooled, unpooled and mutant samples. [file 41594_2022_746_MOESM13_ESM.zip › XML DMS reactivities/Mut_1G_MB_Capped_m_winsor_vienna.xml]

<?xml version="1.0" ?><data>
        <transcript id="Mut_1G_MB_Capped_m_winsor_vienna" length="380" tool="rf-norm" reactive="AC">
            <sequence>GGUCUCUCUGGUUAGACCAGAUCUGAGCCUGGGAGCUCUCUGGCUAACUAGGGAACCCACUGCUUAAGCCUCAAUAAAGCUUGCCUUGAGUGCUCAAAGUAGUGUGUGCCCGUCUGUUGUGUGACUCUGGUAACUAGAGAUCCCUCAGACCCUUUUAGUCAGUGUGGAAAAUCUCUAGCAGUGGCGCCCGAACAGGGACUUGAAAGCGAAAGUAAAGCCAGAGGAGAUCUCUCGACGCAGGACUCGGCUUGCUGAAGCGCGCACGGCAAGAGGCGAGGGGCGGCGACUGGUGAGUACGCCAAAAAUUUUGACUAGCGGAGGCUAGAAGGAGAGAGAUGGGUGCGAGAGCGUCGGUAUUAAGCGGGGGAGAAUUAGAUAAA</sequence>
            <reactivity>nan,nan,nan,nan,nan,nan,nan,nan,nan,nan,nan,nan,nan,nan,nan,nan,nan,nan,0.035491819307737434,nan,0.56396845055733,nan,1.1772478977902352,nan,nan,0.17590509093279447,nan,0.035491819307737434,0.13128739977837167,nan,nan,nan,nan,1.0039189101101624,nan,0.042187601851248285,nan,0.035491819307737434,nan,0.035491819307737434,nan,nan,nan,0.035491819307737434,nan,0.06495534841275014,0.2037937552962649,0.11283749429633008,nan,0.22577928427090801,nan,nan,nan,0.2019268626556287,0.5070960172087868,0.1686252525910958,0.5689016361384526,0.21283619060035197,0.46197770679877453,0.2391291310866306,nan,nan,0.10794602698650672,nan,nan,0.8914673098233491,0.6022762531777589,nan,0.035491819307737434,0.035491819307737434,nan,0.16257610325272148,0.035491819307737434,0.728828629163679,nan,0.2670803728570497,0.7111400821328465,0.7284010168828629,nan,0.3572335571344762,nan,nan,nan,0.5553744866697086,0.3094557069291441,nan,nan,nan,0.5398552897464312,nan,nan,nan,0.035491819307737434,nan,0.5185789713838733,0.26902027247245947,0.47076983247506676,0.39053516719900916,nan,nan,0.19532494622254087,nan,nan,nan,nan,nan,nan,nan,0.14788084218760184,0.14824587706146924,0.25237468222410536,nan,nan,0.2021354540121244,nan,nan,nan,nan,nan,nan,nan,nan,nan,0.9935936379636269,0.08717032787953848,nan,0.035491819307737434,nan,nan,nan,nan,0.5221145948764748,1.5118075744736328,0.15411772374682223,nan,0.09925819698846228,nan,0.12693826999543706,nan,0.4229919822697347,nan,0.07155726484583795,0.035491819307737434,0.035491819307737434,nan,0.11259761423636008,0.44133759207352846,nan,0.12486278599830519,0.08078743237077113,0.7670217065380353,0.8182413141255459,nan,nan,nan,nan,0.8994980770484322,nan,nan,0.03882928101166808,0.48286813115181537,nan,nan,nan,nan,nan,nan,0.45663776807248546,0.7125272146535429,0.5296447428459683,0.44287073854377157,nan,0.035491819307737434,nan,0.035491819307737434,nan,0.2382634769571736,nan,0.7181070334398018,0.5199243856332703,nan,nan,nan,nan,0.42406622775568736,nan,0.035491819307737434,0.07676161919040479,0.11104360863046739,nan,0.3921621797796753,0.7748543119744475,0.809282315364057,1.0153392868783,nan,nan,nan,0.6083149729483084,0.4553445016622124,nan,nan,nan,0.5048015122873346,0.6961319340329835,0.32170001955543964,nan,0.4849331855811224,nan,0.4634065575907698,0.568922495274102,0.3877609021576168,nan,nan,0.2573182973730526,0.511184407796102,0.4934645720617951,nan,0.035491819307737434,0.035491819307737434,0.32208591356495664,nan,0.26057232253438495,nan,nan,0.7107437585555049,nan,0.2658496838537253,nan,0.2203141907307216,nan,0.1628055537448667,nan,0.292236490450427,nan,0.6690254872563719,0.570758099211264,nan,0.7248445342546117,0.5665549833778762,nan,nan,0.9137240075614367,0.06369337070595137,nan,0.21256502183690762,nan,nan,0.054703083240988194,nan,nan,nan,0.18407144253959976,nan,nan,0.4701753471090542,0.8789413988657845,nan,0.35607587510592525,nan,0.509932859657128,nan,0.4233778762792517,0.23520761358451212,0.45063033700541033,nan,nan,0.19006844403885012,0.30767225083110616,0.4982517436933707,nan,0.5652930056710775,nan,nan,0.668681311518154,nan,1.0021354540121243,nan,nan,nan,nan,0.42668404927970793,nan,nan,0.19754644416921974,nan,0.5039045694544032,0.2839867023010234,nan,nan,nan,nan,nan,0.7606492405970927,nan,nan,0.5971761945114399,0.16680007822175869,nan,0.06350563848510526,0.04988462290593836,0.265766247311127,1.2401694804771528,0.07710579492862264,0.15750733328987682,0.7303930643373965,nan,nan,nan,nan,nan,1.1947695717358713,0.1014901245029659,nan,0.035491819307737434,nan,0.12492536340525393,nan,nan,0.8846568020337656,nan,nan,0.035491819307737434,nan,0.10929144123590379,nan,0.8288377550355257,0.988483149729483,nan,nan,0.9301505768854703,nan,0.6509406166481977,nan,0.5043321817352193,nan,0.8568202855094192,nan,nan,nan,nan,nan,nan,0.300799165634574,nan,1.2030193598852748,nan,0.2636073267713969,nan,0.3152754057753732,nan,nan,0.4626139104360863,nan,nan,nan,1.0817964930578188,nan,nan,0.3665993090411315,0.34771136171044914,nan,0.27019881363665993,nan,nan,nan,nan,nan,1.0274793038263477,nan,0.5259213871325207,0.9169988918584187,nan,nan,0.4647832605436412,nan,0.7346900462812072,nan,0.22698911413858286,0.5968528779088716,0.8378489016361385</reactivity>
        </transcript>
    </data>
