# Supplementary material for: Short- and long-range interactions in the HIV-1 5′ UTR regulate genome dimerization and packaging
Source: Nat Struct Mol Biol. 2022 Mar 28;29(4):306–19. doi: 10.1038/s41594-022-00746-2 (PMC9010304; doi:10.1038/s41594-022-00746-2)
Supplement: Supplementary file 13 — XML files of DMS reactivities for pooled, unpooled and mutant samples. [file 41594_2022_746_MOESM13_ESM.zip › XML DMS reactivities/Mut_3G_DB_Uncapped_m_winsor_vienna.xml]

<?xml version="1.0" ?><data>
        <transcript id="Mut_3G_DB_Uncapped_m_winsor_vienna" length="380" tool="rf-norm" reactive="AC">
            <sequence>GGUCUCUCUGGUUAGACCAGAUCUGAGCCUGGGAGCUCUCUGGCUAACUAGGGAACCCACUGCUUAAGCCUCAAUAAAGCUUGCCUUGAGUGCUCAAAGUAGUGUGUGCCCGUCUGUUGUGUGACUCUGGUAACUAGAGAUCCCUCAGACCCUUUUAGUCAGUGUGGAAAAUCUCUAGCAGUGGCGCCCGAACAGGGACUUGAAAGCGAAAGUAAAGCCAGAGGAGAUCUCUCGACGCAGGACUCGGCUUGCUGAAGCGCGCACGGCAAGAGGCGAGGGGCGGCGACUGGUGAGUACGCCAAAAAUUUUGACUAGCGGAGGCUAGAAGGAGAGAGAUGGGUGCGAGAGCGUCGGUAUUAAGCGGGGGAGAAUUAGAUAAA</sequence>
            <reactivity>nan,nan,nan,nan,nan,nan,nan,nan,nan,nan,nan,nan,nan,nan,nan,nan,nan,nan,0.02831633055711933,nan,0.5919701999821116,nan,1.4521195157497095,nan,nan,0.08621170429374904,nan,0.02831633055711933,0.09514539609716574,nan,nan,nan,nan,1.250758942899083,nan,0.02831633055711933,nan,0.02831633055711933,nan,0.02831633055711933,nan,nan,nan,0.02831633055711933,nan,0.03385122088526678,0.124882278354475,0.02831633055711933,nan,0.12413517338622695,nan,nan,nan,0.15070475148237203,0.1917113438945214,0.02831633055711933,0.02831633055711933,0.02831633055711933,0.8424713390541231,0.7464736119368433,nan,nan,0.6071648418715506,nan,nan,0.8330115169913768,0.9579674535821578,nan,0.06744989924605535,0.028368943583052298,nan,0.09775500218344058,0.04332156555319965,0.9673115269878517,nan,0.2830475569141408,0.9219485760284531,0.8982832369638075,nan,0.28650949402052955,nan,nan,nan,0.1934686189606823,0.1345946429416995,nan,nan,nan,0.7831554136173033,nan,nan,nan,0.02831633055711933,nan,0.4709812855466757,0.35072895347430116,0.719241109713943,0.6091010012258835,nan,nan,0.2925494693976335,nan,nan,nan,nan,nan,nan,nan,0.08113980859381167,0.13865636854372404,0.302777441639001,nan,nan,0.1931318955947114,nan,nan,nan,nan,nan,nan,nan,nan,nan,1.3954447642147245,0.06885992834105868,nan,0.02831633055711933,nan,nan,nan,nan,0.5584346572524426,1.527787569646493,0.15678681728022226,nan,0.10073289945124615,nan,0.1330267747688973,nan,0.4036155671421131,nan,0.08139235111828987,0.02831633055711933,0.02831633055711933,nan,0.12862832580090178,0.4147800512450872,nan,0.06821804942467656,0.05044536926452251,0.8395144869966907,0.8465646324717073,nan,nan,nan,nan,0.9659751561291544,nan,nan,0.08391777636307197,0.5126297568752072,nan,nan,nan,nan,nan,nan,0.46810861433073603,0.7213877211720079,0.5675788011595911,0.47043411007697283,nan,0.02831633055711933,nan,0.02831633055711933,nan,0.23095013863532338,nan,0.9393845328226363,0.6867788727133063,nan,nan,nan,nan,0.49687741691087883,nan,0.02831633055711933,0.058631956099691164,0.0856119157981133,nan,0.4129701631529934,0.835094992818322,0.9140040091125761,1.096960545491853,nan,nan,nan,0.5841203365129138,0.44753692119094846,nan,nan,nan,0.5207216402636965,0.7089815696570156,0.3319566258214209,nan,0.4396449673010044,nan,0.4664986557371875,0.5517738481693297,0.43126897357247707,nan,nan,0.28421556608985254,0.5590239231428917,0.6433941715289873,nan,0.02831633055711933,0.03171513203238858,0.30582899714311274,nan,0.2509115206742885,nan,nan,0.7950985705040854,nan,0.34970826077120176,nan,0.3401011222358432,nan,0.2030231444701079,nan,0.33322986104899854,nan,0.5662739981164537,0.4424755480961977,nan,0.7765156497445638,0.5909915976997585,nan,nan,0.7615525051692299,0.054643888733972745,nan,0.364250501139072,nan,nan,0.06076804495256936,nan,nan,nan,0.3037034308954211,nan,nan,0.4867125803006308,0.7271541088142602,nan,0.2715463494451957,nan,0.3772564411496999,nan,0.31200576638764227,0.20044510619939285,0.4127702336544482,nan,nan,0.1245139871729443,0.24563969547580597,0.45065161232617973,nan,0.4856497971767851,nan,nan,0.7585114722703048,nan,1.1404189049124782,nan,nan,nan,nan,0.3166357126697428,nan,nan,0.19793020355979735,nan,0.5350323833174618,0.3238226520121852,nan,nan,nan,nan,nan,0.7389289040180568,nan,nan,0.6110055927646567,0.1408661156329084,nan,0.07983500555067424,0.0945666528119032,0.22593085596131895,1.1605381260292424,0.07392130143580948,0.15291449857155634,0.7195462652643542,nan,nan,nan,nan,nan,1.218159912031021,0.1234196362335387,nan,0.03924931734598852,nan,0.09923868951475007,nan,nan,0.8463752255783488,nan,nan,0.02831633055711933,nan,0.12660798560507613,nan,0.9150773148416087,1.010896157670716,nan,nan,0.928483113849327,nan,0.6117632203380914,nan,0.5192274303272004,nan,0.7128328431553084,nan,nan,nan,nan,nan,nan,0.6434888749756665,nan,1.2789910926147097,nan,0.2451240878216629,nan,0.2830896473348872,nan,nan,0.3210446842429249,nan,nan,nan,0.7999284462847313,nan,nan,0.5396938974151221,0.5261618271451646,nan,0.4893221863869057,nan,nan,nan,nan,nan,0.9382165236469246,nan,0.5252463604939311,0.9097633992223796,nan,nan,0.47852599346546226,nan,0.7391077883062289,nan,0.2344962565832049,0.5972420251805942,0.814765319597826</reactivity>
        </transcript>
    </data>
