# Supplementary material for: Short- and long-range interactions in the HIV-1 5′ UTR regulate genome dimerization and packaging
Source: Nat Struct Mol Biol. 2022 Mar 28;29(4):306–19. doi: 10.1038/s41594-022-00746-2 (PMC9010304; doi:10.1038/s41594-022-00746-2)
Supplement: Supplementary file 13 — XML files of DMS reactivities for pooled, unpooled and mutant samples. [file 41594_2022_746_MOESM13_ESM.zip › XML DMS reactivities/threeG_monomer.xml]

<?xml version="1.0" ?><data>
        <transcript id="threeG_monomer" length="380" tool="rf-norm" reactive="AC">
            <sequence>GGTCTCTCTGGTTAGACCAGATCTGAGCCTGGGAGCTCTCTGGCTAACTAGGGAACCCACTGCTTAAGCCTCAATAAAGCTTGCCTTGAGTGCTCAAAGTAGTGTGTGCCCGTCTGTTGTGTGACTCTGGTAACTAGAGATCCCTCAGACCCTTTTAGTCAGTGTGGAAAATCTCTAGCAGTGGCGCCCGAACAGGGACTTGAAAGCGAAAGTAAAGCCAGAGGAGATCTCTCGACGCAGGACTCGGCTTGCTGAAGCGCGCACGGCAAGAGGCGAGGGGCGGCGACTGGTGAGTACGCCAAAAATTTTGACTAGCGGAGGCTAGAAGGAGAGAGATGGGTGCGAGAGCGTCGGTATTAAGCGGGGGAGAATTAGATAAA</sequence>
            <reactivity>nan,nan,nan,nan,nan,nan,nan,nan,nan,nan,nan,nan,nan,nan,nan,nan,nan,nan,0.02074858627713111,nan,0.5375100061838886,nan,1.3741161130870212,nan,nan,0.06388214885728209,nan,0.02074858627713111,0.08929008636618861,nan,nan,nan,nan,1.133430770140722,nan,0.02074858627713111,nan,0.02074858627713111,nan,0.02074858627713111,nan,nan,nan,0.02074858627713111,nan,0.02291517415389287,0.10668026877741212,0.02074858627713111,nan,0.10356821573194444,nan,nan,nan,0.1244208751564309,0.17393989864149698,0.020843198715787284,0.02074858627713111,0.02074858627713111,0.798267452881668,0.7444835358904002,nan,nan,0.6192533199487927,nan,nan,0.7712202978004586,0.9432188608670351,nan,0.05708409104574327,0.02744316179482756,nan,0.08675418374880627,0.04338274424355728,0.9480800288050308,nan,0.26653434845232454,0.8163230254103431,0.8622636910198085,nan,0.2788843086375463,nan,nan,nan,0.14105060870264857,0.09811573359201395,nan,nan,nan,0.7023692017846437,nan,nan,nan,0.026429714961050624,nan,0.4538814108976553,0.32119064513308837,0.6875241708222871,0.584306507923142,nan,nan,0.2739940029976055,nan,nan,nan,nan,nan,nan,nan,0.06578622315847829,0.12100539427918454,0.31210002294496675,nan,nan,0.1527493614614828,nan,nan,nan,nan,nan,nan,nan,nan,nan,1.4776253713473195,0.047669543694966586,nan,0.02074858627713111,nan,nan,nan,nan,0.48851219960738174,1.4083287198392196,0.14025585846188438,nan,0.08323876902054718,nan,0.10450667638889351,nan,0.34397559944410677,nan,0.07432396969327072,0.02074858627713111,0.02074858627713111,nan,0.11803789350972349,0.38983770497728876,nan,0.06012268994107963,0.03799213764215944,0.8280624591657615,0.8764840229522795,nan,nan,nan,nan,0.9312267511324714,nan,nan,0.07621696056895494,0.46049800390838613,nan,nan,nan,nan,nan,nan,0.46861740958001846,0.7195064677875975,0.5029823756441227,0.4195489932885957,nan,0.02074858627713111,nan,0.02074858627713111,nan,0.18060396048873711,nan,1.0269751456323963,0.6638247021726676,nan,nan,nan,nan,0.5171794557855675,nan,0.02074858627713111,0.04677268938589018,0.06459288111947452,nan,0.3886840952739949,0.8409418942988321,0.9200847585790892,1.1179618769505273,nan,nan,nan,0.5439818465900325,0.45457466532446617,nan,nan,nan,0.4937584645794247,0.6653364264620175,0.3001202155403693,nan,0.4296116985434387,nan,0.41440026964653337,0.4854424832786688,0.41687771138415813,nan,nan,0.2687319395241386,0.5268746397891131,0.6471536734658313,nan,0.02074858627713111,0.022380969331785353,0.2426863969468941,nan,0.20260274560539948,nan,nan,0.7362353383891005,nan,0.3327109218306509,nan,0.36850933402241565,nan,0.2124676120485093,nan,0.33616563421543183,nan,0.5018345181362863,0.4284802910056427,nan,0.7884189539505524,0.5505305105898703,nan,nan,0.6783399047016945,0.04702874575674175,nan,0.3764932082859552,nan,nan,0.055499791916183906,nan,nan,nan,0.3122370298526475,nan,nan,0.41859867363511244,0.6391145533436008,nan,0.2665401968594393,nan,0.37383398692993713,nan,0.32204503070689106,0.20223456503383694,0.4369256651241659,nan,nan,0.09632543796854835,0.19237338715100075,0.3494183435800047,nan,0.44475622088118627,nan,nan,0.7976795737037454,nan,1.0651395893548736,nan,nan,nan,nan,0.32954928532317806,nan,nan,0.19170536756101889,nan,0.46821455056821515,0.29012155866354505,nan,nan,nan,nan,nan,0.684733293968265,nan,nan,0.5634566029556018,0.13575231535637072,nan,0.07421053448684056,0.06696576557550167,0.23211680213801428,1.1977402652646219,0.07174090299865021,0.12993478203604594,0.6856987587106463,nan,nan,nan,nan,nan,1.1343937523720629,0.09901486823405449,nan,0.026145441585462604,nan,0.08329912115643208,nan,nan,0.7990502720109429,nan,nan,0.02074858627713111,nan,0.10764981885199217,nan,0.8639186531129626,0.9591897255884845,nan,nan,0.8868596148053627,nan,0.5883873810691247,nan,0.4578058740236375,nan,0.6569245204559927,nan,nan,nan,nan,nan,nan,0.603031400189217,nan,1.1877919365426812,nan,0.1813620898276524,nan,0.2457607835810799,nan,nan,0.32450214721583753,nan,nan,nan,0.8271059697251643,nan,nan,0.45026486696882506,0.4452166885534351,nan,0.4596983764804843,nan,nan,nan,nan,nan,0.9340736970253067,nan,0.4952308977905409,0.8902359767806441,nan,nan,0.4324001778546001,nan,0.69088175230096,nan,0.2199865544435085,0.5628586203734108,0.7839551779739271</reactivity>
        </transcript>
    </data>
