# Supplementary material for: Short- and long-range interactions in the HIV-1 5′ UTR regulate genome dimerization and packaging
Source: Nat Struct Mol Biol. 2022 Mar 28;29(4):306–19. doi: 10.1038/s41594-022-00746-2 (PMC9010304; doi:10.1038/s41594-022-00746-2)
Supplement: Supplementary file 13 — XML files of DMS reactivities for pooled, unpooled and mutant samples. [file 41594_2022_746_MOESM13_ESM.zip › XML DMS reactivities/Mut_3G_MB_Capped_d_winsor_vienna.xml]

<?xml version="1.0" ?><data>
        <transcript id="Mut_3G_MB_Capped_d_winsor_vienna" length="380" tool="rf-norm" reactive="AC">
            <sequence>GGUCUCUCUGGUUAGACCAGAUCUGAGCCUGGGAGCUCUCUGGCUAACUAGGGAACCCACUGCUUAAGCCUCAAUAAAGCUUGCCUUGAGUGCUCAAAGUAGUGUGUGCCCGUCUGUUGUGUGACUCUGGUAACUAGAGAUCCCUCAGACCCUUUUAGUCAGUGUGGAAAAUCUCUAGCAGUGGCGCCCGAACAGGGACUUGAAAGCGAAAGUAAAGCCAGAGGAGAUCUCUCGACGCAGGACUCGGCUUGCUGAAGCGCGCACGGCAAGAGGCGAGGGGCGGCGACUGGUGAGUACGCCAAAAAUUUUGACUAGCGGAGGCUAGAAGGAGAGAGAUGGGUGCGAGAGCGUCGGUAUUAAGCGGGGGAGAAUUAGAUAAA</sequence>
            <reactivity>nan,nan,nan,nan,nan,nan,nan,nan,nan,nan,nan,nan,nan,nan,nan,nan,nan,nan,0.03220289958033725,nan,0.5232539847662931,nan,1.2321643332335344,nan,nan,0.0755595926175893,nan,0.03220289958033725,0.07651360224902695,nan,nan,nan,nan,1.0279250797968162,nan,0.03220289958033725,nan,0.03220289958033725,nan,0.03220289958033725,nan,nan,nan,0.03220289958033725,nan,0.03220289958033725,0.11168002111000035,0.03220289958033725,nan,0.11573963656292659,nan,nan,nan,0.13587532920944065,0.1673677960855158,0.03220289958033725,0.03220289958033725,0.03220289958033725,0.6670455641089399,0.5847876059940224,nan,nan,0.514535960581134,nan,nan,0.7894429700146653,0.6845323576724195,nan,0.1168052856193197,0.07096207811715037,nan,0.13927525715126637,0.043011625723753326,0.7840335324236413,nan,0.2314488260099562,0.7095192907851804,0.7427675413446462,nan,0.22455762877861396,nan,nan,nan,0.3627773859121195,0.23773108092335954,nan,nan,nan,0.6278601259495694,nan,nan,nan,0.06827258287958674,nan,0.3663904436652238,0.2806412162607897,0.5501692352191939,0.5891110964513887,nan,nan,0.29708265884514096,nan,nan,nan,nan,nan,nan,nan,0.06869884250214399,0.06782602517976485,0.11725184331914161,nan,nan,0.15382897855000685,nan,nan,nan,nan,nan,nan,nan,nan,nan,1.1198347736510659,0.06256882316822539,nan,0.03220289958033725,nan,nan,nan,nan,0.43332335344534495,1.206933823193598,0.18360625789722068,nan,0.10012026610779297,nan,0.10936604030183242,nan,0.3499185539649756,nan,0.06559323668065543,0.03220289958033725,0.03220289958033725,nan,0.11778974236665432,0.40570781932681427,nan,0.06960210694042007,0.04204746705368334,0.7220533534960901,0.7732755514733868,nan,nan,nan,nan,0.8755169666553337,nan,nan,0.06348223664513379,0.4402855939471134,nan,nan,nan,nan,nan,nan,0.42956820915138816,0.6790924729654984,0.481247113867139,0.38873862673358267,nan,0.03220289958033725,nan,0.03220289958033725,nan,0.2722784084277617,nan,0.9578155209247805,0.6470316599260136,nan,nan,nan,nan,0.5337176435962104,nan,0.03220289958033725,0.05103951528191493,0.06953106366999387,nan,0.3770570832677875,0.8235437398192457,0.9128654288222549,1.0130059930073125,nan,nan,nan,0.5050060133053897,0.4375656515936528,nan,nan,nan,0.47120971465977884,0.6566529485494487,0.293033192430847,nan,0.45776223847196074,nan,0.37614366979087904,0.43401348807234236,0.44706515175350015,nan,nan,0.2742980671155925,0.6035125822706445,0.7110314975413955,nan,0.03969289009098613,0.03918543815937035,0.17799383953355022,nan,0.2070911332923989,nan,nan,0.7935634796993855,nan,0.25218331193577687,nan,0.15858887766856286,nan,0.1423808629727549,nan,0.18378894059260237,nan,0.6766364056164781,0.4540476903325333,nan,0.4832363254390728,0.6842278865134501,nan,nan,1.0026844207182475,0.03220289958033725,nan,0.07884788113445954,nan,nan,0.03220289958033725,nan,nan,nan,0.06362432318598621,nan,nan,0.4061442279880038,0.9279976454230374,nan,0.24471361950239268,nan,0.35630229926470214,nan,0.23995372038383667,0.7825314747060585,0.21364741224887474,nan,nan,0.047436606567442904,0.13802692539949155,0.21364741224887474,nan,0.4647244789737292,nan,nan,0.26005896591445377,nan,0.3822026458543715,nan,nan,nan,nan,0.371830328372145,nan,nan,0.14686673804823835,nan,0.5773382116379026,0.450404185463532,nan,nan,nan,nan,nan,0.8048695087357851,nan,nan,0.5637182017933351,0.13214048299274853,nan,0.057636390392920026,0.07220026083029288,0.2477380330148227,1.1383466201164096,0.06709529439823814,0.13533743016192792,0.6798232037470251,nan,nan,nan,nan,nan,1.1978098374631463,0.0778431263098603,nan,0.03220289958033725,nan,0.04649274597463755,nan,nan,0.8432024276500409,nan,nan,0.03220289958033725,nan,0.06833347711138062,nan,0.8700567838711478,1.0420931377275289,nan,nan,0.7880931478765675,nan,0.49304029675788963,nan,0.33890684704891333,nan,0.5571010286050655,nan,nan,nan,nan,nan,nan,0.2998736444690277,nan,1.2022449673454683,nan,0.17016893074803488,nan,0.23074854234432648,nan,nan,0.3934274825817125,nan,nan,nan,0.9919467378452578,nan,nan,0.46728203670907276,0.480699065780994,nan,0.36388363112304184,nan,nan,nan,nan,nan,0.8514535960581135,nan,0.5140792538426798,0.9375275926987816,nan,nan,0.45599630574993794,nan,0.7088393051968152,nan,0.2061066765450643,0.5738672404256507,0.7891689459715929</reactivity>
        </transcript>
    </data>
