# Supplementary material for: Short- and long-range interactions in the HIV-1 5′ UTR regulate genome dimerization and packaging
Source: Nat Struct Mol Biol. 2022 Mar 28;29(4):306–19. doi: 10.1038/s41594-022-00746-2 (PMC9010304; doi:10.1038/s41594-022-00746-2)
Supplement: Supplementary file 13 — XML files of DMS reactivities for pooled, unpooled and mutant samples. [file 41594_2022_746_MOESM13_ESM.zip › XML DMS reactivities/Mut_2G_MB_Uncapped_d_winsor_vienna.xml]

<?xml version="1.0" ?><data>
        <transcript id="Mut_2G_MB_Uncapped_d_winsor_vienna" length="380" tool="rf-norm" reactive="AC">
            <sequence>GGUCUCUCUGGUUAGACCAGAUCUGAGCCUGGGAGCUCUCUGGCUAACUAGGGAACCCACUGCUUAAGCCUCAAUAAAGCUUGCCUUGAGUGCUCAAAGUAGUGUGUGCCCGUCUGUUGUGUGACUCUGGUAACUAGAGAUCCCUCAGACCCUUUUAGUCAGUGUGGAAAAUCUCUAGCAGUGGCGCCCGAACAGGGACUUGAAAGCGAAAGUAAAGCCAGAGGAGAUCUCUCGACGCAGGACUCGGCUUGCUGAAGCGCGCACGGCAAGAGGCGAGGGGCGGCGACUGGUGAGUACGCCAAAAAUUUUGACUAGCGGAGGCUAGAAGGAGAGAGAUGGGUGCGAGAGCGUCGGUAUUAAGCGGGGGAGAAUUAGAUAAA</sequence>
            <reactivity>nan,nan,nan,nan,nan,nan,nan,nan,nan,nan,nan,nan,nan,nan,nan,nan,nan,nan,0.04053651636598258,nan,0.5732064421669106,nan,1.189418567138993,nan,nan,0.1548006055041318,nan,0.04821698885773135,0.09885351266843687,nan,nan,nan,nan,1.0031764151177507,nan,0.05456981909323274,nan,0.04053651636598258,nan,0.04053651636598258,nan,nan,nan,0.04053651636598258,nan,0.06618358686750875,0.18194902846365735,0.0853537484179964,nan,0.20141697893143407,nan,nan,nan,0.17116658808348015,0.25480805022706404,0.04053651636598258,0.04545003350125321,0.6019430726853116,0.3570116882150036,0.18578306077375487,nan,nan,0.11059135915825002,nan,nan,1.1053180137479217,0.574323150606745,nan,0.04053651636598258,0.04053651636598258,nan,0.10596322306871478,0.04053651636598258,0.6464004764622676,nan,0.24769833982678613,0.7432439139390029,0.6743554110727845,nan,0.3999553316624066,nan,nan,nan,0.7066531007271013,0.42152021242276105,nan,nan,nan,0.3445541851750751,nan,nan,nan,0.04053651636598258,nan,0.5747698339826787,0.21894930143683156,0.3063999801474055,0.26941211504578505,nan,nan,0.14844777526863043,nan,nan,nan,nan,nan,nan,nan,0.21389929771447003,0.14759163213142418,0.2234533588108296,nan,nan,0.26370449413107677,nan,nan,nan,nan,nan,nan,nan,nan,nan,0.947651189914882,0.08215251755713825,nan,0.04053651636598258,nan,nan,nan,nan,0.5128421470580937,1.4338908603618135,0.1560289847879495,nan,0.09898999925552769,nan,0.10494577760131027,nan,0.3333995086482865,nan,0.07498076779909174,0.04053651636598258,0.04053651636598258,nan,0.11695659726530512,0.46017073231257916,nan,0.06986872471896172,0.04053651636598258,0.6982033401990222,0.874109735216021,nan,nan,nan,nan,0.9578876839466957,nan,nan,0.0480929101421942,0.47575501898404343,nan,nan,nan,nan,nan,nan,0.4737945752785568,0.7505893738988014,0.48956498002332677,0.47403032483807733,nan,0.04053651636598258,nan,0.04053651636598258,nan,0.24747499813881924,nan,0.8402362458743827,0.5976623569992804,nan,nan,nan,nan,0.46579149812641146,nan,0.04053651636598258,0.0828473583641462,0.12760255105839144,nan,0.392398937886195,0.7542621038787007,0.8079261483485122,0.9297838548775343,nan,nan,nan,0.5915080527086384,0.49812641139538927,nan,nan,nan,0.497878253964315,0.7167407003002705,0.3478546790083629,nan,0.6320073454599598,nan,0.39969476635977863,0.4980395562945132,0.5270243442439884,nan,nan,0.2873787130555624,0.6361019430726854,0.7024344243988386,nan,0.06201454202546094,0.06093505720028786,0.22615827480953918,nan,0.3095143559073877,nan,nan,0.8529667220884929,nan,0.2197185894731618,nan,0.14111472318038562,nan,0.1183710946224285,nan,0.1687222373873986,nan,0.7645978608829441,0.4790679206888851,nan,0.5038588480532049,0.7750328808596172,nan,nan,1.0635779338412288,0.04255899942923791,nan,0.07329329726778669,nan,nan,0.04053651636598258,nan,nan,nan,0.056703973000471496,nan,nan,0.4844901605578579,1.084336302950592,nan,0.25721517730848453,nan,0.3894706801995186,nan,0.2524133310171973,0.8358190436012606,0.21275777353152844,nan,nan,0.06636970494081446,0.1752984093108668,0.26111124897635063,nan,0.5662084026106162,nan,nan,0.2609871702608135,nan,0.4112589026478398,nan,nan,nan,nan,0.46110132267910753,nan,nan,0.16808943593815917,nan,0.6465245551778048,0.4435069608159416,nan,nan,nan,nan,nan,0.8875846837233541,nan,nan,0.630568032359729,0.14822443358066356,nan,0.06162989800729584,0.04053651636598258,0.27042956051318956,1.2867459116063231,0.07447204506538949,0.15635158944834604,0.7297069260739013,nan,nan,nan,nan,nan,1.33177407747475,0.07737548700895848,nan,0.04053651636598258,nan,0.05712584063329776,nan,nan,0.9443258803384866,nan,nan,0.04053651636598258,nan,0.08251234583219595,nan,0.9563987393602501,1.1154800605504134,nan,nan,0.8903516390798323,nan,0.5136734744521926,nan,0.4161103804253419,nan,0.810320867558379,nan,nan,nan,nan,nan,nan,0.36595776360523113,nan,1.2743628557957167,nan,0.27755167878502124,nan,0.35405861478521977,nan,nan,0.4207137007717696,nan,nan,nan,0.990470754646748,nan,nan,0.584807802069633,0.6345385512569175,nan,0.4280963843462293,nan,nan,nan,nan,nan,0.8466387075960988,nan,0.5464674789686578,0.9707298310047895,nan,nan,0.5486760801052187,nan,0.8026403950666302,nan,0.20360076432488772,0.6313000967813981,0.8605727473509195</reactivity>
        </transcript>
    </data>
