# Supplementary material for: Short- and long-range interactions in the HIV-1 5′ UTR regulate genome dimerization and packaging
Source: Nat Struct Mol Biol. 2022 Mar 28;29(4):306–19. doi: 10.1038/s41594-022-00746-2 (PMC9010304; doi:10.1038/s41594-022-00746-2)
Supplement: Supplementary file 13 — XML files of DMS reactivities for pooled, unpooled and mutant samples. [file 41594_2022_746_MOESM13_ESM.zip › XML DMS reactivities/oneGtwoG_monomer.xml]

<?xml version="1.0" ?><data>
        <transcript id="oneGtwoG_monomer" length="380" tool="rf-norm" reactive="AC">
            <sequence>GGTCTCTCTGGTTAGACCAGATCTGAGCCTGGGAGCTCTCTGGCTAACTAGGGAACCCACTGCTTAAGCCTCAATAAAGCTTGCCTTGAGTGCTCAAAGTAGTGTGTGCCCGTCTGTTGTGTGACTCTGGTAACTAGAGATCCCTCAGACCCTTTTAGTCAGTGTGGAAAATCTCTAGCAGTGGCGCCCGAACAGGGACTTGAAAGCGAAAGTAAAGCCAGAGGAGATCTCTCGACGCAGGACTCGGCTTGCTGAAGCGCGCACGGCAAGAGGCGAGGGGCGGCGACTGGTGAGTACGCCAAAAATTTTGACTAGCGGAGGCTAGAAGGAGAGAGATGGGTGCGAGAGCGTCGGTATTAAGCGGGGGAGAATTAGATAAA</sequence>
            <reactivity>nan,nan,nan,nan,nan,nan,nan,nan,nan,nan,nan,nan,nan,nan,nan,nan,nan,nan,0.03629527979715719,nan,0.5737901299663678,nan,1.282838414408716,nan,nan,0.13060986213065068,nan,0.03629527979715719,0.10895098888153468,nan,nan,nan,nan,1.101698097381418,nan,0.03822452846005966,nan,0.03629527979715719,nan,0.03629527979715719,nan,nan,nan,0.03629527979715719,nan,0.049051790034096154,0.16259789863134827,0.0660751518964021,nan,0.17199591066518216,nan,nan,nan,0.17577147215891567,0.3865817621009449,0.11234309299680977,0.3448749506969883,0.5862985416597858,0.4814249527564042,0.30747565188228815,nan,nan,0.17169853459836645,nan,nan,0.9737967904956151,0.7097610654167595,nan,0.03629527979715719,0.03629527979715719,nan,0.10446220441646538,0.03899649722733559,0.7583544997974327,nan,0.27796760202459914,0.7915351667287043,0.7467323637159556,nan,0.37723568931662477,nan,nan,nan,0.5187990603581428,0.3118110347769707,nan,nan,nan,0.5202440538739137,nan,nan,nan,0.03629527979715719,nan,0.5571925349852673,0.2714358685687008,0.4518499553179253,0.3769835234913138,nan,nan,0.1879710763149082,nan,nan,nan,nan,nan,nan,nan,0.1660507711613678,0.17338962654069803,0.2947578736124689,nan,nan,0.2340757190828659,nan,nan,nan,nan,nan,nan,nan,nan,nan,1.0851827499192488,0.0821677994024953,nan,0.03629527979715719,nan,nan,nan,nan,0.5480168025661818,1.5380649867124803,0.1530989583380625,nan,0.10355260898097948,nan,0.1305300241685255,nan,0.4183325025846396,nan,0.0749484382127412,0.03629527979715719,0.03629527979715719,nan,0.12338024553298141,0.436459308623879,nan,0.11391152067303381,0.0735423850972429,0.8114314472439178,0.847953660629666,nan,nan,nan,nan,0.9159313889859394,nan,nan,0.04950522618328001,0.4840918179937774,nan,nan,nan,nan,nan,nan,0.45257047502007564,0.7064704192923972,0.5469841132028008,0.4634085712934283,nan,0.03629527979715719,nan,0.03629527979715719,nan,0.23375924858446737,nan,0.7799412324329134,0.5555952786322812,nan,nan,nan,nan,0.42710718644468176,nan,0.03629527979715719,0.06928672980413239,0.10138031786810109,nan,0.40589968831066703,0.7953365980304528,0.8172712656509181,1.0173113137225973,nan,nan,nan,0.587989611543523,0.4523465782742762,nan,nan,nan,0.5023212662580472,0.6953209295713628,0.3274764482023181,nan,0.46225970911295794,nan,0.46139947104154305,0.5709430192699796,0.4038982542771555,nan,nan,0.2608956776954721,0.5250343670224155,0.5388800616793258,nan,0.03680446158331185,0.04130239078468445,0.3350534154042382,nan,0.2694622271947239,nan,nan,0.7713484710039578,nan,0.28138597722445613,nan,0.2413104690444695,nan,0.15744893391033749,nan,0.27711507610461916,nan,0.6665663743929853,0.5137549320582011,nan,0.7091380663021473,0.5839704968861978,nan,nan,0.891793946872568,0.06274120995025093,nan,0.22916219293530835,nan,nan,0.055815011191627545,nan,nan,nan,0.19949686591001775,nan,nan,0.4812825087893712,0.8426259597271982,nan,0.34054617035877355,nan,0.4781617639364821,nan,0.39702870687657715,0.2349694073249105,0.42145625917190066,nan,nan,0.17173345959851596,0.2911374052885615,0.48702243486617247,nan,0.5461849608923446,nan,nan,0.6379071110492073,nan,0.9947756069357953,nan,nan,nan,nan,0.39255487853851845,nan,nan,0.2071139134193941,nan,0.5354343175654446,0.29623399082537893,nan,nan,nan,nan,nan,0.7952143495852069,nan,nan,0.5968109440443641,0.1676833393519572,nan,0.06281372810805451,0.0631570475673459,0.24697473071950105,1.1881864679119731,0.0760306976795739,0.16618845825249437,0.7250752242848522,nan,nan,nan,nan,nan,1.2026798988073686,0.1058816649537465,nan,0.03978566471934202,nan,0.11736777683961325,nan,nan,0.8863485779667731,nan,nan,0.03629527979715719,nan,0.11683464719236969,nan,0.8421181083627565,0.9913512030189546,nan,nan,0.917664580472985,nan,0.6194835611687167,nan,0.5134464730068818,nan,0.8783696532061315,nan,nan,nan,nan,nan,nan,0.37812424159094177,nan,1.2264256442572266,nan,0.2783568691712174,nan,0.3394215960573125,nan,nan,0.39464779309743003,nan,nan,nan,1.0249215529586022,nan,nan,0.4440882461501806,0.4356415412448648,nan,0.33636306280045114,nan,nan,nan,nan,nan,0.9530337514738748,nan,0.5133850942055859,0.9223692894433767,nan,nan,0.4650332000349297,nan,0.7336341143171693,nan,0.22369192363297685,0.580867504533268,0.8304587126295799</reactivity>
        </transcript>
    </data>
