# Supplementary material for: Short- and long-range interactions in the HIV-1 5′ UTR regulate genome dimerization and packaging
Source: Nat Struct Mol Biol. 2022 Mar 28;29(4):306–19. doi: 10.1038/s41594-022-00746-2 (PMC9010304; doi:10.1038/s41594-022-00746-2)
Supplement: Supplementary file 13 — XML files of DMS reactivities for pooled, unpooled and mutant samples. [file 41594_2022_746_MOESM13_ESM.zip › XML DMS reactivities/Mut_1G_DB_Uncapped_d_winsor_vienna.xml]

<?xml version="1.0" ?><data>
        <transcript id="Mut_1G_DB_Uncapped_d_winsor_vienna" length="380" tool="rf-norm" reactive="AC">
            <sequence>GGUCUCUCUGGUUAGACCAGAUCUGAGCCUGGGAGCUCUCUGGCUAACUAGGGAACCCACUGCUUAAGCCUCAAUAAAGCUUGCCUUGAGUGCUCAAAGUAGUGUGUGCCCGUCUGUUGUGUGACUCUGGUAACUAGAGAUCCCUCAGACCCUUUUAGUCAGUGUGGAAAAUCUCUAGCAGUGGCGCCCGAACAGGGACUUGAAAGCGAAAGUAAAGCCAGAGGAGAUCUCUCGACGCAGGACUCGGCUUGCUGAAGCGCGCACGGCAAGAGGCGAGGGGCGGCGACUGGUGAGUACGCCAAAAAUUUUGACUAGCGGAGGCUAGAAGGAGAGAGAUGGGUGCGAGAGCGUCGGUAUUAAGCGGGGGAGAAUUAGAUAAA</sequence>
            <reactivity>nan,nan,nan,nan,nan,nan,nan,nan,nan,nan,nan,nan,nan,nan,nan,nan,nan,nan,0.042443776889161164,nan,0.5484981411176899,nan,1.1250073765171038,nan,nan,0.2421858095481638,nan,0.05783189409288511,0.13089453969128223,nan,nan,nan,nan,1.001643909525964,nan,0.06992657204117361,nan,0.042443776889161164,nan,0.042443776889161164,nan,nan,nan,0.042443776889161164,nan,0.0816615569649777,0.22471821704663927,0.1397857016402564,nan,0.25695570436605514,nan,nan,nan,0.2060029393664345,0.4504368303176258,0.18937837739104535,0.642816396381713,0.08326893516814243,0.31173020775082266,0.10473811256705606,nan,nan,0.042443776889161164,nan,nan,1.0670293571330218,0.5347061617101155,nan,0.042443776889161164,0.042443776889161164,nan,0.1612886002602154,0.042443776889161164,0.6316996338437416,nan,0.26180031978957957,0.7410238324729739,0.624494532947038,nan,0.39901196822336943,nan,nan,nan,0.732975701050135,0.4252358377896863,nan,nan,nan,0.4000685664827923,nan,nan,nan,0.042443776889161164,nan,0.5538935364849561,0.24953703573606398,0.32026167667531247,0.2893955190117435,nan,nan,0.14733925515442914,nan,nan,nan,nan,nan,nan,nan,0.2229534731452626,0.17332707617342827,0.23354193655352262,nan,nan,0.26476778724157607,nan,nan,nan,nan,nan,nan,nan,nan,nan,0.9124625202678589,0.09367755206416024,nan,0.042443776889161164,nan,nan,nan,nan,0.5511508771732625,1.5304825787741776,0.14683343683874797,nan,0.08932751454930185,nan,0.10562610472125197,nan,0.33191797875001056,nan,0.07211845140912554,0.042443776889161164,0.042443776889161164,nan,0.11483199806665,0.4498073675247781,nan,0.06807190488367584,0.042443776889161164,0.7564456708977434,0.8852157736631644,nan,nan,nan,nan,0.9718568309358482,nan,nan,0.04608566876206587,0.46684782455972734,nan,nan,nan,nan,nan,nan,0.4429282384315136,0.6953315779564379,0.5434062367398323,0.46846644316990727,nan,0.042443776889161164,nan,0.042443776889161164,nan,0.23313728190097768,nan,0.8177958123863666,0.5763069080731414,nan,nan,nan,nan,0.4658811495564255,nan,0.042443776889161164,0.08242590464200708,0.14055004931728576,nan,0.3968200888554175,0.7224771608979962,0.7693271773370914,0.8507526857547513,nan,nan,nan,0.6110959677849935,0.5295018532621066,nan,nan,nan,0.5216223279444948,0.7362916211196009,0.3586813878530541,nan,0.6338240707696026,nan,0.43019285728336226,0.49034027522136575,0.498410887458235,nan,nan,0.3055030222644362,0.689317960203339,0.6983552474435099,nan,0.05490938826894923,0.05244773913263399,0.20930761902888503,nan,0.2784361221719838,nan,nan,0.8329816022638179,nan,0.24116293250978618,nan,0.1445516342146749,nan,0.11456222829828669,nan,0.14647374381426354,nan,0.781433095692395,0.4074197926706926,nan,0.4338235087492518,0.7387195490348706,nan,nan,1.1167456773609774,0.042443776889161164,nan,0.05748344147541582,nan,nan,0.042443776889161164,nan,nan,nan,0.04783917225642741,nan,nan,0.5047167557937273,1.0853062589396363,nan,0.22433604320812459,nan,0.33687499824368644,nan,0.2157483722485591,0.899603494642541,0.19481873438637215,nan,nan,0.07018510140252178,0.17667671746393937,0.2632840535155778,nan,0.5492062867596436,nan,nan,0.2371501072053819,nan,0.3804203350203311,nan,nan,nan,nan,0.41719894677386277,nan,nan,0.15529746332114686,nan,0.6677476191412892,0.38782776324330703,nan,nan,nan,nan,nan,0.979972404800778,nan,nan,0.5681463725801511,0.12498208560131964,nan,0.06436257056868029,0.06149626677982014,0.2651049994520302,1.2496859711290147,0.08036891015823684,0.17711509333752976,0.6993893648889027,nan,nan,nan,nan,nan,1.3538845441593441,0.07564793921187886,nan,0.042443776889161164,nan,0.0477492490003063,nan,nan,0.9426992151385802,nan,nan,0.042443776889161164,nan,0.06697034499619231,nan,0.924602159844208,1.1085514206469418,nan,nan,0.8117484734122222,nan,0.4992988796124308,nan,0.4376002855063382,nan,0.9460600968361066,nan,nan,nan,nan,nan,nan,0.31195501589112545,nan,1.35111940403362,nan,0.29130638820431687,nan,0.31750777695660365,nan,nan,0.4181768621841797,nan,nan,nan,0.9950682714221083,nan,nan,0.5846810112994192,0.6182336262396061,nan,0.3275117392000764,nan,nan,nan,nan,nan,0.7676298758778055,nan,0.49973725548602116,0.9391584869288117,nan,nan,0.5054586226567264,nan,0.7554003130453354,nan,0.21641155626245231,0.6073304314349223,0.8190772187860923</reactivity>
        </transcript>
    </data>
