# Supplementary material for: Short- and long-range interactions in the HIV-1 5′ UTR regulate genome dimerization and packaging
Source: Nat Struct Mol Biol. 2022 Mar 28;29(4):306–19. doi: 10.1038/s41594-022-00746-2 (PMC9010304; doi:10.1038/s41594-022-00746-2)
Supplement: Supplementary file 13 — XML files of DMS reactivities for pooled, unpooled and mutant samples. [file 41594_2022_746_MOESM13_ESM.zip › XML DMS reactivities/Mut_3G_DB_Capped_m_winsor_vienna.xml]

<?xml version="1.0" ?><data>
        <transcript id="Mut_3G_DB_Capped_m_winsor_vienna" length="380" tool="rf-norm" reactive="AC">
            <sequence>GGUCUCUCUGGUUAGACCAGAUCUGAGCCUGGGAGCUCUCUGGCUAACUAGGGAACCCACUGCUUAAGCCUCAAUAAAGCUUGCCUUGAGUGCUCAAAGUAGUGUGUGCCCGUCUGUUGUGUGACUCUGGUAACUAGAGAUCCCUCAGACCCUUUUAGUCAGUGUGGAAAAUCUCUAGCAGUGGCGCCCGAACAGGGACUUGAAAGCGAAAGUAAAGCCAGAGGAGAUCUCUCGACGCAGGACUCGGCUUGCUGAAGCGCGCACGGCAAGAGGCGAGGGGCGGCGACUGGUGAGUACGCCAAAAAUUUUGACUAGCGGAGGCUAGAAGGAGAGAGAUGGGUGCGAGAGCGUCGGUAUUAAGCGGGGGAGAAUUAGAUAAA</sequence>
            <reactivity>nan,nan,nan,nan,nan,nan,nan,nan,nan,nan,nan,nan,nan,nan,nan,nan,nan,nan,0.023334071640723618,nan,0.585305192257913,nan,1.4411831420405572,nan,nan,0.06879601634238962,nan,0.023334071640723618,0.09461720540867984,nan,nan,nan,nan,1.2069671310887011,nan,0.023334071640723618,nan,0.023334071640723618,nan,0.023334071640723618,nan,nan,nan,0.023334071640723618,nan,0.023334071640723618,0.11057531936242265,0.023334071640723618,nan,0.10547299262671089,nan,nan,nan,0.13470996528176213,0.17973426271111811,0.023334071640723618,0.023334071640723618,0.023334071640723618,0.8153261939898221,0.8022821704102411,nan,nan,0.6361363217881627,nan,nan,0.8536363418025197,0.9432793123600663,nan,0.09404079192807642,0.05132214842113409,nan,0.11067138827585656,0.04261190026979354,0.9116406168691676,nan,0.2758672220873106,0.7544932231387315,0.9219520135777398,nan,0.28590108637929607,nan,nan,nan,0.20994259882422323,0.15701930184585744,nan,nan,nan,0.8251038745126505,nan,nan,nan,0.03571628714998226,nan,0.4426962274271411,0.33774627666245927,0.6820892853807131,0.6334250435645837,nan,nan,0.2999378220643608,nan,nan,nan,nan,nan,nan,nan,0.0716887580691216,0.11946703101691615,0.29007474695181346,nan,nan,0.1811005761466225,nan,nan,nan,nan,nan,nan,nan,nan,nan,1.3215986934627773,0.07001288924588572,nan,0.023334071640723618,nan,nan,nan,nan,0.5285818360370506,1.5424291024761763,0.1628581569178958,nan,0.09569531210388252,nan,0.11410852051204731,nan,0.4050265390373361,nan,0.08004675353787116,0.023334071640723618,0.023334071640723618,nan,0.13102732360012917,0.44013438973557034,nan,0.07855234821778823,0.05439635365101901,0.8611403913740792,0.8901745518785475,nan,nan,nan,nan,0.9687909460386251,nan,nan,0.057854834534639514,0.5115242667406753,nan,nan,nan,nan,nan,nan,0.4863755600684225,0.7636624672098118,0.5310049075203279,0.44423333004208354,nan,0.023334071640723618,nan,0.023334071640723618,nan,0.22140682249400243,nan,0.9631762517645991,0.6422847322479326,nan,nan,nan,nan,0.5159007394637753,nan,0.023334071640723618,0.05537839143278778,0.07955573464698677,nan,0.41361936962781304,0.8697118733171262,0.9487232174546542,1.1440953644080687,nan,nan,nan,0.5761039252156881,0.4586970386757434,nan,nan,nan,0.5223160080164172,0.7038649057590646,0.31381444289370247,nan,0.43723097368512354,nan,0.4626999100688227,0.5632947367578343,0.4228313109937529,nan,nan,0.26173441748881204,0.5182597650047635,0.6074757626137149,nan,0.023334071640723618,0.03299433460268833,0.32590845166265936,nan,0.24343862664151086,nan,nan,0.805964812091874,nan,0.32528934088719647,nan,0.3273494853641679,nan,0.20566219501455713,nan,0.33656142673010775,nan,0.6407476296329901,0.5359471194003165,nan,0.8049294026915308,0.577609004859486,nan,nan,0.8702349151791552,0.056371103538271454,nan,0.3125975699902063,nan,nan,0.05437500500358925,nan,nan,nan,0.2639866997926513,nan,nan,0.4784125145771234,0.8187740005497277,nan,0.32582305707294035,nan,0.4522283985045273,nan,0.3659585142408821,0.21288871216952962,0.4454608772692945,nan,nan,0.13944936501116803,0.2612540729216425,0.4785512807854168,nan,0.4876137816193483,nan,nan,0.7112301891223304,nan,1.0883006743504007,nan,nan,nan,nan,0.3652006372571257,nan,nan,0.22323213184924656,nan,0.5160395056720688,0.3251292260314733,nan,nan,nan,nan,nan,0.676837518112993,nan,nan,0.5837574153192557,0.14461573768916902,nan,0.13738922053419653,0.107394370895389,0.2543264368306865,1.2410929440051663,0.07268147017460524,0.1452241741409171,0.7328350203212439,nan,nan,nan,nan,nan,1.2118986686449746,0.12191145114762322,nan,0.03458480883620518,nan,0.10356228868174772,nan,nan,0.8263847933584358,nan,nan,0.023334071640723618,nan,0.16776834582673975,nan,0.9218132473694465,1.009791023427472,nan,nan,0.9619807275085329,nan,0.640053798591523,nan,0.4995263268851523,nan,0.6332862773562904,nan,nan,nan,nan,nan,nan,0.7046548057139654,nan,1.2667967155105928,nan,0.20797852326068567,nan,0.2764756585390587,nan,nan,0.3743378583570615,nan,nan,nan,0.8414676127675587,nan,nan,0.5512861225785964,0.5433444257347271,nan,0.5281868860596001,nan,nan,nan,nan,nan,0.9619487045373882,nan,0.5595587234576269,0.9706269297175841,nan,nan,0.47682204034360653,nan,0.7568415743560049,nan,0.23845371746666277,0.6010604940610731,0.8524835148413129</reactivity>
        </transcript>
    </data>
