# Supplementary material for: Short- and long-range interactions in the HIV-1 5′ UTR regulate genome dimerization and packaging
Source: Nat Struct Mol Biol. 2022 Mar 28;29(4):306–19. doi: 10.1038/s41594-022-00746-2 (PMC9010304; doi:10.1038/s41594-022-00746-2)
Supplement: Source Data Fig. 2 — Uncropped gels for Fig. 2a. Source data for Fig. 2b–f. [file 41594_2022_746_MOESM14_ESM.zip]

Archive with 15 entries (14 files):
- Figure 2/
- Figure 2/figure2c.xlsx
- __MACOSX/Figure 2/._figure2c.xlsx
- Figure 2/.DS_Store
- __MACOSX/Figure 2/._.DS_Store
- Figure 2/figure2e.xlsx
- __MACOSX/Figure 2/._figure2e.xlsx
- Figure 2/figure2d.xlsx
- __MACOSX/Figure 2/._figure2d.xlsx
- Figure 2/figure2a_gels.pdf
- __MACOSX/Figure 2/._figure2a_gels.pdf
- Figure 2/figure2b_MIME_log2_kd_by_region.xlsx
- __MACOSX/Figure 2/._figure2b_MIME_log2_kd_by_region.xlsx
- Figure 2/figure2f.xlsx
- __MACOSX/Figure 2/._figure2f.xlsx
