# Supplementary material for: Short- and long-range interactions in the HIV-1 5′ UTR regulate genome dimerization and packaging
Source: Nat Struct Mol Biol. 2022 Mar 28;29(4):306–19. doi: 10.1038/s41594-022-00746-2 (PMC9010304; doi:10.1038/s41594-022-00746-2)
Supplement: Source Data Fig. 2 — Uncropped gels for Fig. 2a. Source data for Fig. 2b–f. [file 41594_2022_746_MOESM14_ESM.zip › Figure 2/figure2c.xlsx]

## Sheet: figure2c_0
position	median	lower	upper
21	0.182963	0.103988	0.217791
22	0.00888929	-0.13527	0.320074
23	-0.0100244	-0.319368	2.73724
24	0.169192	-0.0387	0.230535
25	-0.0756019	-0.0811398	2.49083
26	0.107277	0.0604156	1.25541
27	-0.416556	-0.444842	-0.345357
28	0.11032	-0.301998	0.900374
29	0.0372299	0.0266106	0.0478492
30	-0.187376	-0.229076	0.0738523
31	-0.0579814	-0.217606	0.0162896
32	0.0754449	-0.02262	0.145345
33	0.0745647	-0.157944	0.174083
34	0.115891	-0.0422944	0.419549
35	-0.09075	-0.278237	0.069777
36	-0.0467511	-0.286277	0.835781
37	-0.275128	-0.328185	-0.0712754
38	0.0609387	-0.068388	0.190265
39	0.11933	-0.0284533	0.292161
40	0.0244983	-0.0552034	0.0372723
41	-0.0593317	-0.236742	0.0215506
42	-0.247583	-0.28257	0.277225
43	0.0614753	-0.0414164	0.132783
44	-0.0599848	-0.0734478	0.220931
45	0.0338167	-0.366782	0.0419881
46	-0.0468991	-0.184085	0.165013
47	0.00497031	-0.146256	0.0396827
48	-0.0787132	-0.170877	0.506206
49	0.115673	-0.231476	0.197546
50	-0.00611817	-0.145321	0.0335571
51	-0.00878781	-0.288904	0.00709036
52	0.186961	0.0479087	0.321413
53	-0.025	-0.0865263	0.0102108
54	-0.069285	-0.165163	0.120984
55	0.121207	0.0687339	0.275795
56	0.309513	0.0834344	0.539764
57	0.072551	-0.312635	0.177233
58	0.269557	0.225338	0.790259
59	0.314559	0.284986	0.721355
60	0.4426	0.428484	0.893023
61	0.366121	0.306398	0.759922
62	0.28325	-0.0940568	0.394675
63	0.43351	0.336642	0.457956
64	0.340493	0.315287	0.373767
65	0.15646	0.0572033	0.793647
66	0.22366	-0.129376	1.45498
67	0.181957	0.00927442	0.238639
68	0.407964	0.214082	0.623875
69	0.120591	0.119587	0.156248
70	0.183369	0.0785589	0.335257
71	0.0335727	-0.32848	0.0910741
72	0.118999	0.0840823	0.190978
73	0.13141	0.0515155	0.197806
74	0.0977873	-0.113012	0.154024
75	-0.040147	-0.506322	0.0225593
76	0.110545	0.0526684	0.326271
77	0.0474613	-0.00597639	0.307365
78	0.0607606	-0.15198	0.153201
79	0.24515	0.223524	0.390708
80	-0.092461	-0.28811	-0.0404214
81	0.010354	-0.216866	2.90275
82	0.132517	-0.181568	0.258263
83	-0.114846	-0.224224	0.0882542
84	-0.139897	-0.144161	0.273601
85	-0.300071	-0.39008	-0.157237
86	0.163579	0.0597829	0.196899
87	0.182169	0.154108	0.217548
88	0.0970612	-0.0669308	0.185714
89	0.27851	0.275075	1.32724
90	0.122742	0.11929	0.225358
91	0.140177	0.0167959	0.144315
92	0.494555	0.358328	0.537704
93	0.303242	0.270526	0.394433
94	0.100533	0.0854893	0.374843
95	-0.0203758	-0.21756	0.34319
96	0.0741175	0.0731952	0.20779
97	0.221374	0.155985	0.423451
98	0.0849675	-0.0299149	0.202702
99	0.167106	0.0646764	0.270198
100	0.0808692	-0.0539943	0.155454
101	0.726106	0.119293	0.958285
102	0.287574	0.117409	0.451555
103	0.116728	0.0735049	0.437217
104	0.252508	0.0192847	0.500258
105	0.0941838	0.00797952	0.443503
106	0.068375	0.0405463	0.12903
107	0.190885	0.189063	0.512471
108	0.0706691	0.0552336	0.0735323
109	-0.163811	-0.357966	-0.130763
110	0.157873	0.0472916	7.01601
111	-0.118924	-0.478321	0.065311
112	0.0443588	0.0216625	0.452667
113	-0.0382093	-0.0394481	-0.00603429
114	-0.161471	-0.264917	-0.0860288
115	-0.0387126	-0.122119	-0.0149892
116	0.290356	-0.109985	0.468661
117	-0.0243831	-0.0809509	0.225549
118	0.192808	-0.0585543	0.257389
119	-0.0784239	-0.332971	-0.0431678
120	0.165453	0.0256252	0.294172
121	-0.0698721	-0.204805	0.175238
122	0.135683	0.0430526	0.303565
123	0.0773002	-0.038559	0.281055
124	0.232242	0.0535663	0.420822
125	0.20264	0.187913	0.255236
126	0.189048	0.157307	0.396086
127	0.315852	0.0473472	0.648693
128	0.436751	0.0968453	0.521195
129	0.461015	0.338348	0.547574
130	0.241352	0.229927	0.269642
131	0.0871288	-0.0425802	0.239808
132	0.156924	0.0267484	0.741632
133	0.19588	-0.0991	0.210935
134	0.150281	-0.0240042	0.185732
135	0.235865	0.155883	0.315018
136	0.196316	0.0953127	0.300015
137	0.256131	0.252116	0.337435
138	0.305513	0.0984665	0.363763
139	0.225768	0.0855486	0.44232
140	0.269373	0.0658733	0.538147
141	0.138801	0.138761	0.273833
142	-0.0366399	-0.379733	0.0846423
143	0.0639308	-0.00212987	0.193361
144	0.07593	0.0162363	0.196062
145	0.137126	0.131506	0.182935
146	0.0449881	0.00646588	0.32068
147	0.0894396	-0.0698147	0.119196
148	0.241792	0.164719	0.436669
149	0.32602	0.0149467	0.388137
150	0.257779	0.23409	0.431391
151	-0.0523064	-0.120619	0.105668
152	-0.0513303	-0.292793	0.0679263
153	-0.0327846	-0.0434569	0.142303
154	0.0267167	-0.00916753	0.190034
155	0.0653276	0.055045	0.155891
156	0.0385965	-0.130988	0.0491217
157	0.205945	0.0408845	0.273314
158	-0.0357726	-0.0935172	-0.00573058
159	0.187994	-0.018373	0.228901
160	-0.0858687	-0.293401	-0.00699015
161	0.109868	0.0720044	0.14546
162	0.113382	0.0320863	0.173471
163	0.104054	0.0339745	0.170162
164	-0.0192916	-0.0837397	0.10648
165	0.108402	0.0302841	0.190028
166	0.151552	-0.0332218	0.278435
167	0.360308	0.210571	0.653677
168	0.0889575	0.0658521	0.286404
169	0.00965516	0.00384755	0.218804
170	0.0740082	0.0552278	0.244083
171	0.0783024	0.00248816	0.305158
172	0.281078	0.167841	0.345228
173	-0.017361	-0.100254	-0.0156856
174	0.0969577	-0.0297738	0.193407
175	-0.00248222	-0.318056	0.0911825
176	0.271763	0.00659806	0.387142
177	0.17228	-0.0519145	0.480305
178	0.221199	0.00551412	0.405904
179	-0.0308572	-0.033129	0.00229354
180	0.189373	0.130594	0.629013
181	-0.195686	-0.195798	-0.078097
182	0.15865	0.0797174	0.231828
183	0.232542	-0.040039	0.658767
184	0.369274	0.0821831	0.731339
185	0.161247	0.042983	0.216114
186	0.0249012	-0.00952817	0.11823
187	-0.0985392	-0.170628	0.327376
188	0.0621992	0.010105	1.38004
189	0.142139	0.0701982	1.14179
190	0.120941	-0.00634895	0.230152
191	0.0228778	0.0185533	0.081676
192	0.104985	0.0994848	0.421543
193	-0.0248169	-0.194519	0.0566826
194	0.133799	-0.0012561	0.561086
195	0.314079	0.173401	0.437174
196	0.394504	0.146439	0.725062
197	0.287086	0.188933	0.380671
198	0.222643	-0.164291	0.435895
199	0.0626774	0.0180551	0.29687
200	0.182379	0.00930567	3.41656
201	0.0646795	0.0185995	0.0718225
202	-0.17503	-0.187915	-0.0307808
203	0.452223	0.19904	1.95415
204	0.170545	-0.0128094	0.477983
205	0.0752243	-0.060966	1.16058
206	-0.389894	-0.625769	-0.344291
207	-0.169068	-0.226509	-0.109653
208	-0.037044	-0.144341	0.17399
209	0.836559	0.198198	1.29935
210	0.191876	-0.0145591	1.03811
211	-0.183867	-0.29702	0.308452
212	-0.486219	-0.496107	-0.406872
213	0.394206	-0.355331	0.524839
214	0.0274557	-0.0482125	0.635417
215	0.0160532	-0.0898366	0.0765029
216	-0.0809401	-0.327733	0.0666344
217	-0.535479	-0.756948	-0.473744
218	-0.347609	-0.354449	0.00613096
219	0.60002	-0.129918	1.32323
220	0.210177	-0.20248	0.519367
221	0.0454995	-0.204711	0.151013
222	0.12077	-0.0586392	0.91303
223	0.131108	-0.0245999	0.413851
224	-0.015791	-0.154608	0.0569968
225	-0.0443864	-0.0795859	0.190048
226	-0.286602	-0.362293	-0.131398
227	0.751326	0.254904	2.49575
228	0.231753	-0.00410999	6.45007
229	0.329055	0.209437	1.53263
230	0.415539	-0.0821716	1.60457
231	0.304617	0.22436	0.464865
232	0.297748	-0.0112657	1.37008
233	0.782047	0.345829	0.858916
234	0.443074	-0.0365615	0.537817
235	-0.820056	-0.976574	0.136203
236	2.02952	1.74101	2.61985
237	0.701558	0.355742	1.64126
238	2.78316	1.50203	6.57787
239	-0.15177	-0.61784	0.968641
240	-0.00758227	-0.159039	0.0298947
241	-0.149161	-0.869254	-0.140238
242	1.38209	0.85124	2.5133
243	0.98215	0.455258	1.24338
244	1.05684	0.810612	1.31281
245	1.38885	1.28434	2.98089
246	1.49288	0.850549	1.89296
247	-0.563352	-0.839748	-0.510381
248	0.992723	0.432141	4.62322
249	1.72358	1.68595	7.0691
250	2.75973	1.59955	8.69825
251	6.75708	4.90218	6.90462
252	4.64862	2.24013	5.31662
253	2.44348	-0.529617	2.92287
254	2.03282	1.8866	3.06511
255	-0.260758	-0.553609	0.28446
256	1.18472	0.972102	1.38878
257	2.95448	2.87943	4.84728
258	4.50149	3.26135	5.74162
259	5.53246	4.70111	6.36382
260	5.15183	3.6543	6.64936
261	6.73431	4.50831	9.34931
262	4.30813	3.52022	8.68262
263	0.335123	-0.396192	5.44868
264	2.4615	1.78953	3.04646
265	3.1967	-0.490764	6.56353
266	6.4925	4.41828	8.95578
267	4.47926	2.3025	8.78604
268	3.01515	1.70897	6.51373
269	1.60551	1.0746	2.0929
270	1.04626	0.990857	2.63605
271	-0.104051	-0.210404	0.405267
272	-0.186493	-0.510271	-0.0906976
273	-0.502946	-0.959867	0.0777743
274	0.369459	0.226456	0.911962
275	2.5955	2.58527	2.86035
276	3.61215	1.01465	8.36759
277	2.43875	2.07338	2.44287
278	0.430775	-0.185769	0.916816
279	0.190693	-0.107158	0.915327
280	-0.222178	-0.740126	0.320568
281	0.682281	0.672952	1.00662
282	0.714432	-0.377893	0.935438
283	0.0857093	-0.67855	0.533143
284	0.590021	0.176895	0.595068
285	1.2218	0.584064	1.29612
286	0.476635	-0.118839	0.847549
287	-0.0534226	-0.467602	0.0418249
288	-0.0401522	-0.285446	0.361165
289	0.313247	0.266546	0.33888
290	0.107356	-0.142235	0.570974
291	0.124974	-0.0138353	0.225443
292	0.0128656	-0.527119	0.1509
293	0.0708603	-0.03561	0.874199
294	-0.198171	-0.327638	-0.134402
295	-0.0957723	-0.102532	0.237834
296	0.825294	0.568208	1.11135
297	0.2	-0.0489672	0.372137
298	-0.503171	-0.542243	-0.219756
299	-0.0917101	-0.105627	0.0593844
300	-0.139402	-0.21201	0.307799
301	0.442995	0.0414848	0.964455
302	0.0246858	-0.146579	0.0897731
303	0.0332639	0.00933797	0.0520465
304	0.0689208	-0.109668	0.225414
305	-0.154383	-0.184866	0.143819
306	0.135302	-0.0811716	0.214713
307	0.158177	-0.142177	0.274795
308	0.146027	-0.0369809	0.239498
309	0.0246872	-0.101802	0.231066
310	-0.0928132	-0.13999	-0.010324
311	0.553131	0.0609586	0.723492
312	0.209302	0.194022	0.345694
313	1.06477	0.365769	1.53521
314	0.415416	0.135123	0.558414
315	0.255265	0.25079	0.299934
316	0.0684756	-0.00882903	0.0772522
317	0.203341	0.0558127	0.879667
318	-0.0118298	-0.0415948	0.0460971
319	0.131856	0.0160859	0.264799
320	-0.0723683	-0.0740082	0.125387
321	0.553105	0.240857	0.79923
322	0.498056	0.15021	0.585825
323	0.694138	0.411579	1.08908
324	0.551113	0.198157	0.920365
325	0.483258	0.332302	1.0271
326	0.050741	-0.0741616	0.0983237
327	0.19727	0.0430877	0.269843
328	0.000300384	-0.118822	0.00590362
329	0.070004	0.00608975	0.427012
330	0.211245	0.169509	0.426295
331	0.082844	0.00329138	0.151166
332	0.115328	0.0742084	0.277756
333	-0.0356479	-0.0564788	0.106662
334	0.141178	0.112697	0.273532
335	0.128634	0.00800909	0.176528
336	0.0848309	0.00119931	0.890194
337	0.116824	-0.298864	0.119847
338	0.160702	-0.0496874	0.402315
339	0.292127	0.184391	0.320507
340	0.0547925	-0.191245	0.0652999
341	0.0297373	-0.0585792	0.195296
342	0.28123	-0.309054	0.611509
343	0.104205	0.0704632	0.164281
344	0.0652982	-0.249589	0.185496
345	0.259489	-0.0963222	0.724197
346	-0.0514992	-0.431306	-0.00114458
347	0.464068	-0.207866	1.36671
348	-0.334218	-0.358823	-0.247539
349	-0.204233	-0.26922	-0.0985788
350	-0.00507112	-0.0893702	0.24518
351	0.110539	0.0374448	0.356836
352	0.109709	0.0451461	0.427435
353	0.00112005	-0.0209413	0.103395
354	-0.190746	-0.258025	0.0213335
355	0.131086	0.0510273	0.42785
356	0.065409	-0.18281	0.156782
357	0.150042	0.0269351	0.213747
358	0.0430688	-0.332316	0.0978951
359	0.15819	0.0344166	0.611646
360	-0.0926306	-0.125635	-0.0344081
361	0.0629919	0.0125033	0.131461
362	0.261	0.196575	0.379257
363	0.299132	0.122423	0.317581
364	0.0123007	-0.0530031	0.154113
365	0.0690784	-0.0498285	0.180097
366	0.191729	-0.119469	0.260956
367	0.25606	0.254503	0.463606
368	0.183788	0.164499	0.336419
369	0.116778	0.0501112	0.127747
370	0.0731857	-0.10597	0.0876904
371	-0.0244242	-0.100241	0.0441361
372	-0.00519575	-0.0580226	0.0148014
373	0.00977897	-0.0488786	0.129027
374	0.11461	-0.000763629	0.222714
375	0.0596699	0.0480563	0.0697105
376	0.0252638	-0.365547	0.0267985
377	-0.124572	-0.771482	0.0309767
378	-0.115977	-0.42279	0.0953361
379	-0.100578	-0.120053	0.0582203
380	0.069361	-0.0700546	0.123243
381	0.00495073	-0.23149	0.0386134
382	-0.0146485	-0.0494505	0.227926
383	0.126731	0.00757648	0.166567
384	-0.263283	-0.379254	0.0618479
385	-0.144426	-0.1635	0.0665452
386	0.115199	0.0662034	0.217339
387	0.0947421	0.0452481	0.106902
388	0.0577801	-0.059044	0.0689738
389	0.0692615	-0.0186072	0.108606
390	0.0378095	0.00155069	0.289619
391	0.0613805	-0.302541	0.186302
392	0.120828	0.0949949	0.126788
393	0.0209748	0.0151509	0.0256195
394	0.0969404	0.0430851	0.137208
395	0.0636847	-0.0395599	0.127927
396	0.13782	0.122897	0.15995
397	0.0161189	-0.166013	0.0589729
398	0.0353201	-0.0149333	0.0696845
399	0.100614	0.0621059	0.173926
400	0.156386	0.0636347	0.174529
401	0.12078	0.00396801	0.260947
402	0.0234218	-0.00393178	0.338202
403	0.106308	-0.0780629	0.155994
404	0.123551	0.0352274	0.167813
405	-0.0286404	-0.0775137	0.0429542
406	-0.105708	-0.273435	0.0182065
407	-0.00376937	-0.0507195	0.00355873
408	0.043371	-0.0855973	0.0694892
409	0.080895	0.0644496	0.121034
410	0.00440617	-0.0654112	0.063521
411	0.0588852	0.0408006	0.0839262
412	0.0339058	0.030469	0.0848624
413	0.0494965	0.0266281	0.236811
414	-0.0554237	-0.262406	0.0775785
415	0.106801	-0.0226241	0.13605
416	0.132485	0.102049	0.139843
417	0.0782857	0.0707572	0.110037
418	0.133896	0.0355073	0.135369
419	0.0862305	0.0541568	0.161786
420	0.00349715	-0.931442	0.0872132
421	0.0783507	0.0482999	0.152488
422	0.0727534	0.0158832	0.140177
423	0.0215613	-0.0309223	0.0823484
424	0.0150176	-0.014706	0.120452
425	0.0659224	0.020098	0.0969164
426	0.0277397	0.001974	0.0822257
427	0.0220508	-0.317427	0.0629401
428	0.046048	-0.044745	0.0806583
429	0.0785934	0.0232495	0.0909672
430	0.0898667	-0.0831617	0.142642
431	0.110483	0.00245726	0.127407
432	0.0762759	-0.0273579	0.132237
433	0.121999	0.0165888	0.156712
434	-0.026131	-0.175409	0.0205547
435	0.0200624	-0.00908786	0.0678291
436	-0.0118701	-0.139172	0.0494356
437	0.0818879	0.0197474	0.298012
438	0.0614248	-0.0566631	0.168173
439	0.0715285	0.0319381	0.112864
440	0.152481	0.0199393	0.240011
441	-0.00592404	-0.632771	0.0732658
442	0.0468707	-0.0201353	0.135561
443	0.13641	0.0265944	0.459977
444	0.147675	0.117963	0.225767
445	0.122664	0.0383529	0.132054
446	0.0755471	-0.00390062	0.207333
447	-0.0668383	-0.103141	-0.00964284
448	-0.047435	-0.0949493	0.00421698
449	-0.0767857	-0.332101	0.051776
450	0.135404	0.0132209	0.274536
451	0.0637938	0.0444672	0.252966
452	-0.0309858	-0.100415	-0.0244066
453	0.0621009	-0.0892068	0.242816
454	0.00219084	-0.15649	0.0817936
455	0.0315502	0.0118393	0.203334
456	0.07868	0.0172831	0.146341
457	0.0215564	-0.550007	0.0484077
458	0.0604492	0.0265622	0.263888
459	0.0220834	-0.0798678	0.0280895
460	0.156242	0.00427201	0.349349
461	0.0378982	0.0248725	0.0677716
462	0.118379	0.0753786	0.192245
463	0.0282042	0.0100208	0.135241
464	0.0841406	0.0761391	0.0861438
465	0.0907052	-0.0574067	0.162688
466	0.0415825	0.00595759	1.19088
467	0.118431	0.0273997	0.160505
468	0.0717665	0.0145433	0.113356
469	0.052021	-0.0405541	0.0917624
470	0.018922	-0.0102234	0.0739174
471	0.0037049	-0.192511	0.040617
472	0.0381367	-0.0102293	0.0754185
473	-0.0478856	-0.201593	0.105771
474	0.0773661	0.0106395	0.111068
475	0.109458	-0.0582781	0.237165
476	0.0206067	-0.329924	0.058046
477	0.0283855	-0.0578168	0.0576607
478	0.047347	0.0284504	0.198997
479	0.0436489	-0.00637088	0.0834365
480	0.0484069	-0.00784759	0.380854
481	-0.120353	-0.167593	-0.000413578
482	0.109752	0.0974962	0.279739
483	-0.0440917	-0.0528961	0.0772793
484	0.0794269	-0.0443213	0.199246
485	0.0801646	0.0102437	0.15046
486	-0.0161832	-0.047051	0.0307572
487	0.0419647	-0.0189931	0.0830294
488	0.0979899	-0.00917666	0.10396
489	0.183528	-0.799312	0.267868
490	0.0676711	0.021702	0.0992133
491	-0.0224622	-0.0575982	0.0905307
492	0.0491433	0.00944001	0.115737
493	0.0835588	-0.0392528	0.165618
494	0.0357983	-0.0343459	0.113742
495	-0.0714918	-0.126044	0.0494419
496	0.0265207	-0.0415677	0.0520491
497	0.0307956	-0.072599	0.0774931
498	0.106116	0.0523582	0.131229
499	0.144474	0.112782	0.430107
500	-0.0305472	-0.108642	0.0253666
501	-0.0405579	-0.172377	0.0901788
502	-0.0160168	-0.353591	0.0149883
503	-0.0227313	-0.12097	0.00995326
504	0.0235245	0.0111081	0.075668
505	0.045524	-0.0425561	0.107849
506	0.0478389	-0.126634	0.0639589
507	0.0834397	0.0271083	0.304332
508	0.11306	0.044864	0.127941
509	0.145415	0.0131756	0.219225
510	0.0632996	-0.0143433	0.273406
511	0.0726959	0.035483	0.12657
512	0.102624	0.0900126	0.149094
513	0.0309351	0.0156985	0.138865
514	-0.00733171	-0.176128	0.165661
515	0.0558234	-0.0259933	0.0707765

## Sheet: figure2c_1
position	median	lower	upper
21	-0.00317032	-0.256686	0.0183943
22	0.0180368	-0.157292	0.18866
23	0.0262864	-0.213249	3.06732
24	0.15859	-0.0424698	0.396303
25	-0.45229	-1.17773	-0.044118
26	0.0164865	-0.161282	0.293965
27	-0.514071	-0.713926	-0.459202
28	-0.484353	-1.2802	0.0323469
29	0.132285	-0.00237566	0.280073
30	0.0479901	-0.103368	0.0517094
31	0.263778	-0.000239984	0.419219
32	0.00620833	-0.0419007	0.0827536
33	0.080352	0.0326537	0.316774
34	0.113741	-0.0163701	0.158163
35	-0.279256	-0.301137	-0.230259
36	-0.411555	-0.544276	-0.242648
37	-0.246406	-0.292865	-0.236171
38	-0.152357	-0.240514	-0.0642011
39	0.0202207	-0.118565	0.367249
40	0.129316	-0.121993	0.146231
41	-0.0727075	-0.404178	-0.0354514
42	-0.17541	-0.4997	-0.139614
43	-0.139339	-0.514061	0.0883146
44	0.149298	-0.167594	0.186548
45	-0.0967908	-0.734537	-0.0653982
46	-0.120706	-0.477378	0.117137
47	-0.133673	-0.265621	0.107851
48	-0.0604052	-0.515575	0.578219
49	0.0697912	-0.223255	0.624563
50	0.0886927	-0.145127	0.283369
51	0.0712849	-0.179812	0.156883
52	0.0509438	-0.50548	0.125105
53	0.0749163	-0.141343	0.400222
54	-0.348791	-0.545384	-0.0233093
55	0.106323	-0.0478648	0.266615
56	0.355911	-0.000343619	0.375315
57	-0.0756896	-0.383277	0.0370856
58	0.202034	0.192726	0.579974
59	0.170902	0.165051	0.357058
60	0.375191	0.186192	0.957714
61	0.208748	0.207867	0.312968
62	0.189169	-0.0411962	0.297999
63	0.294474	0.181698	0.840921
64	0.231723	0.134507	0.235266
65	0.150362	0.042169	0.168875
66	0.125581	-0.115143	2.05434
67	0.100261	-0.0896857	0.197094
68	0.387629	0.33282	0.603604
69	0.128263	0.0248118	0.244569
70	0.142371	0.109021	0.391884
71	0.278559	-0.077497	0.570074
72	0.0885352	0.00277395	1.62058
73	-0.00292485	-0.183813	0.138526
74	0.0442348	-0.0498331	0.363389
75	0.136245	-0.0471171	0.247124
76	0.263673	0.223479	0.752538
77	0.106198	0.00745171	0.228432
78	0.106587	-0.230505	0.226586
79	0.107053	0.0541305	0.35131
80	-0.151119	-0.245895	-0.0646743
81	0.0307771	-0.0646622	2.50467
82	-0.0381316	-0.183168	0.178392
83	-0.139967	-0.259006	0.173548
84	-0.201474	-0.335987	-0.148521
85	-0.156799	-0.169922	0.123139
86	0.237037	0.102497	0.357485
87	0.165536	0.08665	0.38231
88	0.167644	-0.146004	0.366673
89	0.133138	0.0875645	1.07414
90	0.035088	-0.0939793	0.0854106
91	-0.0600044	-0.315511	0.0976881
92	0.395433	0.331485	0.64995
93	0.239714	0.149227	0.304178
94	0.0940191	0.0721204	0.390017
95	-0.0283452	-0.0404866	0.273601
96	0.089754	0.0612307	0.174974
97	0.130568	0.0535626	0.437395
98	-0.0369436	-0.0836605	0.141306
99	0.0173664	-0.100551	0.105307
100	0.112161	-0.0280923	0.134022
101	0.569288	0.139177	0.984179
102	0.144876	0.0629278	0.247922
103	0.258647	0.0802168	0.298683
104	0.00576354	-0.024798	0.418653
105	-0.00661233	-0.463415	0.464994
106	-0.0881466	-0.139651	0.00815626
107	-0.0447475	-0.236916	0.798403
108	-0.0603154	-0.102645	0.0333307
109	-0.191369	-0.331418	-0.059088
110	0.242497	-0.100489	6.95482
111	-0.153007	-0.331035	0.196148
112	-0.00122746	-0.0672333	0.336324
113	-0.110279	-0.154611	-0.0330576
114	-0.204322	-0.3195	0.180599
115	-0.069939	-0.0973938	0.00191245
116	0.219517	-0.0324542	0.447383
117	-0.0453365	-0.18449	0.104419
118	0.0517496	-0.0759362	0.113742
119	0.0481643	0.0311231	0.29413
120	0.123412	0.0679234	0.143489
121	0.0487722	0.0156522	0.103832
122	0.173123	0.154292	0.403807
123	-0.00220521	-0.163653	0.173076
124	0.106753	-0.0697113	0.108868
125	0.0244542	-0.218694	0.0483204
126	0.0172566	-0.0036894	0.038317
127	0.00129298	-0.0337256	0.190796
128	0.310574	0.239845	0.451659
129	0.373822	0.273021	0.558479
130	0.340319	0.177104	0.484624
131	0.335204	-0.0013889	0.446161
132	0.03641	-0.0273229	0.637302
133	0.114318	-0.112415	0.476335
134	-0.0300385	-0.0428788	0.00615818
135	0.244927	0.114126	0.361856
136	0.227249	0.053631	0.363975
137	0.32704	0.275843	1.58728
138	0.265591	0.151729	0.63744
139	0.296069	0.234067	0.375455
140	0.204548	0.120473	0.769971
141	0.231873	0.0786027	0.327949
142	0.090728	-0.014467	0.110086
143	0.188404	0.118874	0.950806
144	0.0287819	-0.00173346	0.144362
145	0.101892	0.0366874	0.169411
146	0.161408	0.0137187	0.270549
147	0.0567187	-0.0602932	0.221379
148	0.336349	0.0726466	0.396169
149	0.75083	-0.121875	1.17786
150	0.316447	0.297227	0.340504
151	-0.0590914	-0.278475	-0.0179135
152	0.0622248	-0.087296	0.24828
153	-0.0655584	-0.100514	0.0369584
154	0.158704	0.135116	0.319849
155	0.086385	-0.0125709	0.145724
156	0.0372404	-0.0563209	0.107669
157	0.0444246	-0.170024	0.209858
158	-0.00447404	-0.110578	0.0169405
159	-0.0675795	-0.181378	0.416559
160	0.0341066	-0.113018	0.098231
161	0.0697167	0.0330482	0.290861
162	0.22637	0.155142	0.731063
163	0.119273	0.0900815	0.209614
164	0.117677	-0.0317138	0.183956
165	-0.0450179	-0.313866	0.238006
166	0.194847	0.0831651	0.232769
167	0.258799	0.13096	0.643246
168	0.137181	0.0263545	0.588279
169	0.0305225	-0.139066	0.0363513
170	0.135904	-0.0554248	0.143154
171	0.0970171	-0.0422228	0.253
172	0.169256	0.0991414	0.201661
173	-0.0535575	-0.0691801	0.0387416
174	-0.214565	-0.254502	0.192585
175	0.121898	-0.0454334	0.183423
176	0.160096	0.113897	0.431785
177	0.240276	0.0150022	0.470934
178	0.352904	0.0959899	0.55628
179	0.0248187	-0.034294	0.230441
180	0.114918	0.0744511	0.561976
181	0.00182884	-0.135854	0.10395
182	0.0148201	-0.0911564	0.0287608
183	0.225542	-0.0719475	0.466395
184	0.22124	-0.033101	0.838098
185	-0.0963032	-0.109461	-0.0280486
186	0.00825755	-0.0938076	0.0648024
187	-0.0383161	-0.158921	-0.0132443
188	0.0252819	-0.100783	0.785899
189	-0.00143053	-0.214421	0.123155
190	0.162706	0.121134	0.92081
191	0.0502879	-0.00499112	0.158672
192	0.116902	0.0428555	0.469149
193	-0.00617254	-0.077807	0.113303
194	0.196154	0.0190676	0.598564
195	0.599867	0.442316	0.667424
196	0.614791	0.244636	1.3183
197	0.473881	0.430642	0.774642
198	0.172258	-0.0635624	0.585512
199	0.0421205	0.0195324	0.117939
200	0.0935101	0.082909	3.79996
201	0.0701119	-0.0407281	0.19987
202	-0.185581	-0.193854	-0.151056
203	0.589744	0.29275	2.4709
204	0.180225	-0.0504699	0.737399
205	0.17316	0.121601	1.84794
206	-0.37716	-0.752174	-0.351027
207	-0.0596976	-0.150296	0.0418833
208	-0.0221629	-0.0869224	0.285864
209	1.14984	0.264076	2.12479
210	0.124344	0.0906452	1.40881
211	-0.350023	-0.433483	0.401525
212	-0.460668	-0.522871	-0.359279
213	-0.233094	-0.282621	0.511777
214	0.060528	-0.106404	0.524138
215	-0.00174182	-0.0230023	0.0620207
216	-0.121079	-0.286669	-0.025748
217	-0.644177	-0.853316	-0.566045
218	-0.395073	-0.51444	-0.0578345
219	0.505611	-0.196531	1.66474
220	0.12743	-0.108552	0.428944
221	-0.149769	-0.553343	-0.103677
222	0.205416	0.0518125	0.961058
223	0.131717	0.0833224	0.456231
224	-0.254339	-0.422577	-0.000918615
225	-0.00366387	-0.186187	0.216965
226	-0.243962	-0.360711	-0.177659
227	1.18341	0.249391	2.70518
228	0.127019	0.0678966	6.47103
229	0.360909	0.337934	2.17303
230	0.661512	-0.0203541	1.65466
231	0.319136	0.0288709	0.470062
232	0.31631	-0.122979	1.53776
233	0.798352	0.28666	1.07535
234	0.520518	-0.0502366	0.544733
235	-0.521331	-0.91878	0.136933
236	2.7307	2.12716	3.08483
237	0.722241	0.242508	1.88499
238	2.75541	1.7717	7.62925
239	-0.0611746	-0.119207	0.928199
240	-0.113545	-0.305267	-0.0450074
241	-0.030156	-0.171154	-0.016114
242	0.983511	0.724558	2.70157
243	1.04562	0.636146	1.27637
244	0.894723	0.744929	1.22102
245	1.25782	1.14319	3.06139
246	1.40066	0.773157	1.87505
247	-0.515018	-0.747234	-0.492964
248	0.750725	0.197479	5.15728
249	1.54974	1.3886	7.64067
250	2.77308	1.55388	7.51948
251	5.72864	4.87022	6.5709
252	4.54941	2.29435	5.55818
253	2.34469	-0.532084	2.86285
254	2.14035	1.92945	2.99262
255	-0.13261	-0.503286	0.287194
256	0.932036	0.779337	1.20944
257	2.95127	2.57086	5.03519
258	4.61538	3.50711	5.72365
259	7.18142	4.81135	7.71949
260	5.57332	3.69864	7.448
261	7.17558	4.74329	8.86053
262	4.29755	3.63138	6.88408
263	0.300459	-0.240114	5.9662
264	2.41091	1.73948	3.09877
265	3.21489	-0.45085	6.9225
266	6.84986	4.4601	7.59627
267	4.94369	2.30005	6.01967
268	2.87295	1.53864	5.0365
269	1.48286	0.79736	1.90661
270	0.858645	0.811509	2.28571
271	-0.050479	-0.152654	0.394298
272	-0.22037	-0.545015	-0.0731164
273	-0.299547	-0.597284	-0.0672446
274	0.306259	-0.00187508	0.916492
275	2.58202	2.48303	3.26294
276	3.48613	0.822145	10.7861
277	2.53169	2.22095	3.02098
278	0.34011	-0.313356	0.715368
279	0.0975667	-0.233097	0.640948
280	-0.332969	-0.738854	0.288065
281	0.565147	0.535669	1.05793
282	0.792952	-0.201615	1.03352
283	0.029169	-0.311455	0.285252
284	0.456503	0.0874281	0.527926
285	1.30935	0.601748	1.33222
286	0.310585	-0.235472	0.465385
287	-0.156253	-0.78332	-0.0216833
288	-0.152249	-0.642726	0.263897
289	0.328591	0.217285	0.42351
290	0.237226	-0.241354	0.539929
291	0.0248752	-0.0556949	0.0786396
292	-0.170746	-0.383481	0.0669732
293	5.10642e-07	-0.161081	0.800122
294	-0.114948	-0.188378	-0.068138
295	-0.0467004	-0.178434	-0.0339846
296	0.694379	0.502837	1.41883
297	0.367344	0.00396674	0.398351
298	-0.422038	-0.578333	-0.0557074
299	0.240198	-0.0531296	0.248559
300	0.0643338	-0.011201	0.286879
301	0.464645	-0.138212	0.806829
302	0.150314	-0.241141	0.162409
303	0.106042	-0.00613418	0.141077
304	0.0296757	-0.0785706	0.0540323
305	-0.176365	-0.282156	0.149544
306	0.130612	-0.186373	0.141399
307	0.207869	-0.193862	0.312548
308	0.234584	-0.156139	0.262339
309	0.195343	-0.127789	0.337942
310	-0.000907151	-0.117144	0.0534613
311	0.708919	0.0727017	0.825032
312	0.405401	0.400365	0.429222
313	1.26288	0.308136	1.69631
314	0.479339	0.371989	0.486468
315	0.430207	0.352802	0.459204
316	0.0537906	0.0199887	0.0967969
317	0.132227	0.0571297	0.657416
318	0.0728186	-0.077798	0.199126
319	0.208802	-0.0520194	0.317288
320	-0.0681777	-0.0693787	0.0506587
321	0.684055	0.323093	0.749501
322	0.489261	0.183282	0.724327
323	0.948995	0.579949	1.23641
324	0.892033	0.356563	1.25443
325	0.572243	0.347598	0.790915
326	0.00311892	-0.136174	0.162622
327	0.121706	-0.000544496	0.260132
328	0.0129317	-0.025263	0.0883752
329	0.253364	-0.00981911	0.374567
330	0.166122	0.129272	0.244374
331	0.0568158	-0.0189775	0.0841644
332	0.10248	-0.033723	0.381966
333	0.059959	0.0131847	0.0854701
334	0.0790538	0.0412348	0.23909
335	-0.0635339	-0.0759098	0.0054635
336	-0.0885641	-0.104115	0.615021
337	0.0867894	-1.41653	0.322496
338	-0.152926	-0.158638	-0.0238446
339	0.130024	0.105776	0.149269
340	-0.0861881	-0.125605	-0.0576933
341	0.0831184	0.0492059	0.263384
342	0.096787	-0.169987	0.697586
343	0.236903	0.0465996	0.322383
344	-0.147954	-0.559064	0.0287001
345	0.15768	0.0657366	0.830796
346	0.0349245	-0.099746	0.133473
347	0.496486	-0.261781	1.16346
348	-0.368177	-0.644114	-0.283767
349	-0.321625	-0.561501	-0.213839
350	-0.201578	-0.210643	0.0478853
351	0.0887906	0.0637096	0.274937
352	0.197805	0.0538263	0.579395
353	0.0332122	-0.0163716	0.0729408
354	-0.119287	-0.278284	0.0989979
355	0.170624	0.0169963	0.393088
356	-0.0267732	-0.10154	0.0236846
357	0.00606305	-0.0185957	0.0420549
358	-0.00507627	-1.50592	0.0970162
359	-0.0156358	-0.160698	0.0514867
360	-0.00154825	-0.150726	0.190844
361	0.0963705	0.040357	0.108031
362	0.212355	0.172866	0.295208
363	0.214903	0.0911154	0.221202
364	0.0373813	-0.183555	0.368409
365	0.0258427	-0.128397	0.136274
366	0.0528965	-0.140871	0.158431
367	0.308587	0.202002	0.519902
368	0.143549	0.069236	0.200278
369	0.16921	0.0685697	0.287774
370	0.133742	0.0935401	0.296356
371	-0.141499	-0.17767	0.0382867
372	0.00598515	-0.114024	0.0336434
373	-0.0316654	-0.0895208	0.0801952
374	0.0945378	-0.174592	0.209452
375	0.0268243	-0.18011	0.0899454
376	0.0539641	-0.125041	0.0701656
377	0.166297	-0.109233	0.51322
378	0.0415588	-0.372692	0.0611521
379	0.0213439	-0.204625	0.117495
380	0.0147159	-0.445536	0.0941648
381	-0.0413524	-0.0540085	0.0416095
382	0.0996563	-0.0564934	0.161811
383	0.12726	0.0385275	0.242277
384	-0.15778	-0.223756	0.0904773
385	-0.0360864	-0.197296	0.0828313
386	0.0460101	-0.13602	0.0715304
387	0.0435714	-0.0506945	0.115622
388	0.0336226	-0.0198715	0.0734342
389	-0.0435003	-0.0454035	0.0967461
390	0.0491368	0.0141056	0.0787029
391	0.0204837	-0.0511655	0.109139
392	0.121854	-0.141655	0.170607
393	0.165536	0.0239704	0.181957
394	0.12856	0.0935692	0.169385
395	-0.0510004	-0.0962557	-0.00769471
396	0.113749	0.0615026	0.200665
397	-0.0168216	-0.0723509	0.234201
398	-0.0157718	-0.02576	-0.0062552
399	0.00911969	-0.339804	0.136889
400	-0.0283759	-0.298211	0.191724
401	0.0827666	-0.00882715	0.266873
402	-0.124627	-0.212347	0.115684
403	0.0405115	-0.0573828	0.113881
404	0.130572	0.104823	0.159883
405	-0.0640612	-0.151113	0.0365851
406	-0.106841	-0.196057	0.0141283
407	0.0732249	0.0142775	0.0871051
408	-0.0562589	-0.381249	0.0463768
409	-0.0183788	-0.3964	0.0211678
410	-0.0222068	-0.0846064	-0.00861349
411	-0.0441739	-0.0704444	0.0519023
412	0.0261422	-0.0635388	0.0665924
413	0.117991	-0.0919292	0.291245
414	0.00927363	-0.0270994	0.0276816
415	-0.00838389	-0.142705	0.126743
416	0.000888752	-0.0791735	0.157299
417	-0.00107911	-0.179871	0.170355
418	0.170852	0.155909	0.451611
419	0.00162836	-0.0531255	0.0107663
420	0.0977091	0.0851234	0.445179
421	0.0691812	-0.429148	0.166121
422	0.105603	0.104748	0.296415
423	0.0646752	0.0411339	0.0977287
424	0.045888	-0.0663516	0.0904734
425	0.135953	0.116122	0.15111
426	0.0390372	-0.0985786	0.0794124
427	0.0720304	-0.0267754	0.0863268
428	0.0286575	-0.0276919	0.0599939
429	0.0385146	-0.108232	0.0732683
430	0.114601	0.0696749	0.13463
431	0.104963	0.0586433	0.125557
432	0.129063	-0.17868	0.17085
433	-0.00279406	-0.0306686	0.0153549
434	-0.0325899	-0.224794	0.0128761
435	-0.0222165	-0.718008	0.0785511
436	-0.103223	-0.281314	0.135119
437	0.0648098	0.0293576	0.102721
438	0.00609334	-0.0793584	0.0120773
439	-0.00181696	-0.352516	0.00647097
440	0.0405293	-0.0114071	0.092918
441	0.0584995	-0.0557426	0.103052
442	0.023285	-0.0772113	0.0439596
443	0.174121	-0.0462225	0.268525
444	0.128019	0.0558891	0.140046
445	0.0293169	-0.014292	0.119188
446	0.100192	0.0727885	0.169969
447	-0.0572308	-0.190143	0.0185924
448	-0.0802268	-0.147248	-0.0500654
449	0.0425961	-0.118787	0.105034
450	0.0879241	0.0320851	0.18302
451	0.0268928	-0.193068	0.069229
452	0.0519225	-0.00147788	0.194967
453	0.0342707	-0.238509	0.11909
454	0.0401562	-0.162732	0.104672
455	0.00694883	-0.0331281	0.0626739
456	0.0302732	-0.103406	0.111254
457	0.0389316	0.00829378	0.135809
458	0.0130217	-0.104525	0.161095
459	0.10275	-0.0545577	0.197406
460	0.0344231	-0.00954391	0.210289
461	0.0414786	-0.0927465	0.061388
462	0.119491	0.0299632	0.129531
463	0.187819	0.0261867	0.401556
464	0.0693208	0.031987	0.424056
465	0.0232944	-0.140315	0.0809496
466	0.030791	-0.0515519	0.566274
467	-0.0701354	-0.085357	0.164602
468	-0.0314806	-0.219255	-0.00161556
469	0.00943846	-0.133031	0.0569565
470	-0.000646985	-0.00316663	0.071308
471	0.0670405	-0.124242	0.168296
472	0.0053382	-0.00644454	0.0262284
473	-0.0738294	-0.0982578	0.109639
474	0.00589522	-0.0171989	0.107131
475	-0.107082	-0.221904	0.0109246
476	-0.000800019	-0.579239	0.0922219
477	-0.0919646	-0.0934833	-0.015855
478	-0.0508955	-0.0700304	0.0261313
479	-0.0515999	-0.200771	0.0274828
480	-0.115144	-0.207882	-0.0777166
481	-0.100503	-0.23071	-0.0267778
482	0.00680518	-0.20192	0.223252
483	0.0483849	-0.0567521	0.268247
484	-0.0716878	-0.0783275	0.021612
485	-0.043164	-0.273161	-0.0166687
486	0.0131166	-0.0557103	0.0798514
487	0.0496027	0.0153005	0.378156
488	0.080565	-0.289801	0.100116
489	0.0373349	-0.189518	0.307307
490	-0.0058415	-0.159915	0.0569124
491	0.0580583	-0.21353	0.132535
492	0.030916	0.0024952	0.17737
493	0.0696707	0.000971882	0.0992227
494	0.0759734	0.00577137	0.100336
495	-0.00853131	-0.129436	0.0503524
496	0.0994145	-0.00339147	0.158081
497	0.00791432	-0.0446323	0.0290709
498	0.0360008	-0.00566711	0.0874287
499	0.0374413	0.0260466	0.114632
500	-0.137191	-0.185337	-0.0420449
501	0.0852737	-0.278663	0.133877
502	-0.107436	-0.227644	-0.0175999
503	0.0352068	-0.0174134	0.0993912
504	-0.0237337	-0.129009	0.0621202
505	-0.0969427	-0.105346	-0.031982
506	-0.0419703	-0.157094	0.0671044
507	0.0466797	-0.0789078	0.352757
508	0.148603	0.114608	0.183185
509	0.0524916	0.0116835	0.0895029
510	-0.0257222	-0.201946	0.0595494
511	0.042401	0.0117081	0.252241
512	0.0616523	0.0440803	0.202161
513	0.039661	0.0209108	0.129779
514	-0.0285229	-1.60494	0.18363
515	0.0139496	-0.260748	0.104491

## Sheet: figure2c_2
position	median	lower	upper
21	0.126572	-0.121401	0.181684
22	0.0508351	-0.0154679	0.175642
23	0.000114336	-4.16028	0.0446894
24	0.0492357	0.0251347	0.232052
25	-0.0615137	-0.456572	0.31392
26	-0.282194	-0.285312	-0.0851519
27	-0.903878	-1.0618	-0.594998
28	-0.450043	-3.43153	-0.0677735
29	0.516988	0.490139	0.698347
30	-0.0476022	-0.18113	0.174529
31	0.117852	-0.19424	0.129108
32	0.103805	-0.0383702	0.137264
33	0.00573031	-0.00851296	0.0817521
34	0.160885	-0.0794776	0.272782
35	-0.522414	-0.749704	-0.212949
36	-0.398445	-2.53665	-0.223898
37	-0.356574	-0.759384	-0.348898
38	-0.347366	-0.48949	-0.205241
39	0.0655357	-0.0774273	0.243655
40	0.0372101	0.0324208	0.0817093
41	-0.0795596	-0.12765	-0.0257501
42	-0.383945	-0.619925	-0.0741577
43	-0.187951	-0.299167	0.0814412
44	0.066728	-0.0558576	0.705809
45	0.0806924	0.0678135	0.230349
46	-0.0532581	-0.122976	0.0163896
47	-0.0352758	-0.0648631	0.0484777
48	0.16617	-0.0555241	0.425048
49	0.0893437	-0.0287614	0.318574
50	0.0256659	-0.0455019	0.0295171
51	-0.0193691	-0.331041	0.00937356
52	0.00717146	-0.0728843	0.53673
53	-0.135897	-0.582359	-0.00142526
54	-0.180624	-1.11206	0.17916
55	0.0433298	0.0319244	0.263059
56	-0.0880884	-0.206193	-0.00850369
57	-0.437413	-0.581162	-0.254767
58	0.171073	-0.0109929	0.18016
59	0.250257	0.173724	0.431647
60	0.222908	0.21672	0.665557
61	0.272324	0.181046	0.372161
62	0.204194	-0.0409238	0.558195
63	0.235912	0.202099	1.79344
64	0.254932	0.14328	0.318741
65	0.342835	0.224401	0.66594
66	0.171082	-0.0325839	0.20948
67	-0.0236427	-0.115856	0.278232
68	0.317753	0.099228	0.344938
69	-0.00533793	-0.820865	0.308227
70	-0.130811	-0.247329	0.035562
71	0.124436	-0.117078	0.189847
72	0.123727	0.11367	0.902359
73	0.0588146	-0.0640735	0.075757
74	0.060806	-0.0203614	0.225593
75	0.172073	0.0681273	0.84893
76	0.307089	-0.0422214	0.307636
77	0.0226386	-0.0965673	0.178962
78	-0.0672245	-0.179189	0.0810126
79	0.235408	-0.0103816	0.399852
80	-0.0627489	-0.187306	0.235629
81	0.0745635	-0.20978	2.61398
82	0.0951738	-0.17658	0.234989
83	-0.0632079	-0.240951	0.23656
84	-0.0612717	-0.310206	0.0205034
85	-0.399261	-0.739066	-0.0935578
86	0.193963	0.0407663	0.282073
87	0.0911802	0.0120024	0.332899
88	0.37041	0.132782	0.548085
89	0.28172	0.176118	1.40994
90	0.00957754	-0.058657	0.0130301
91	-0.0480272	-0.237349	0.0848382
92	0.47409	0.39726	0.683454
93	0.266472	-0.176331	0.330945
94	0.0623953	0.0491629	0.867054
95	-0.0672746	-0.0831229	1.15065
96	0.101322	-0.0154802	0.43235
97	0.220996	0.137533	0.326073
98	-0.117602	-0.206963	0.0401692
99	0.0339892	0.00111878	0.0749044
100	-0.0368575	-0.0723495	0.453657
101	0.570491	0.177507	1.00597
102	0.0469236	-0.0448019	0.332081
103	0.0797347	0.00796381	0.466267
104	0.309806	-0.143413	0.311858
105	0.00482897	-0.574064	1.05137
106	-0.179184	-0.338266	-0.0223905
107	0.0226908	-0.110954	0.951379
108	-0.0192906	-0.143759	0.243627
109	-0.206582	-0.240796	-0.153975
110	0.486679	0.0986014	5.18518
111	-0.0966088	-0.676591	0.210692
112	0.0300774	-0.00764523	0.55834
113	-0.0721617	-0.0819044	-0.0120163
114	0.0123116	-0.119931	0.0194646
115	-0.0170936	-0.0677608	0.126988
116	0.396708	-0.0699186	0.485498
117	-0.00292711	-0.125356	0.292698
118	0.0803802	-0.0621464	0.231798
119	-0.104217	-0.148385	0.0684766
120	0.06204	-0.0475259	0.278478
121	-0.105996	-0.133661	0.193708
122	0.133368	-0.0220628	0.434526
123	0.110687	-0.12521	0.169188
124	0.136413	0.0692618	0.15003
125	0.103488	0.101666	0.36092
126	0.278979	0.247639	0.306513
127	0.331777	0.286513	0.358429
128	0.293862	0.164516	0.491521
129	0.391425	0.358881	0.483464
130	0.400892	0.186795	0.516022
131	0.285044	0.0254452	0.285267
132	0.0202022	-0.0956905	0.353328
133	0.149534	-0.0775788	0.217959
134	0.142928	-0.0411613	0.179622
135	0.190794	0.113283	0.311298
136	0.162407	0.106782	0.230469
137	0.188014	0.0547615	0.215761
138	0.0218052	0.0194979	0.259044
139	0.149756	0.0795287	0.230231
140	0.201766	0.0665242	0.21523
141	0.143557	0.106449	0.14696
142	0.0711652	0.0628539	0.234884
143	0.0127399	-0.360738	0.12271
144	-0.0412912	-0.326412	0.178305
145	0.00760915	-0.084862	0.032324
146	0.0429032	-0.155143	0.0550707
147	0.0659323	0.00674389	0.150017
148	-0.0859514	-0.15426	0.104375
149	-0.00993385	-0.0136458	0.092924
150	0.19566	0.0494602	0.389091
151	-0.00781784	-0.224194	0.0801653
152	-0.0406307	-0.122852	0.300709
153	-0.0032638	-0.00801978	0.151198
154	-0.0442566	-0.0732596	0.0967669
155	0.0267106	-0.00980654	0.227333
156	0.147716	-0.0834842	0.169742
157	0.117049	0.0960527	0.284928
158	-0.155324	-0.285197	-0.128978
159	-0.145976	-0.385719	0.0435968
160	-0.203542	-0.361509	-0.15723
161	0.0468456	0.0137437	0.168952
162	-0.114769	-0.229212	0.0354862
163	0.0219686	-0.0243283	0.198259
164	-0.055063	-0.169334	0.0278002
165	-0.0644816	-0.162812	0.144335
166	0.178472	-0.0495118	0.180867
167	0.268961	0.113766	0.318172
168	0.0337748	0.0230972	0.271088
169	0.0205526	0.00441479	0.0886349
170	-0.0142835	-0.0651623	0.00661315
171	0.146838	-0.0363827	0.265501
172	0.244543	0.0626938	0.331162
173	-0.151656	-0.22455	0.0123107
174	0.00720234	-0.215829	0.0873333
175	-0.0181362	-0.0942429	0.0993911
176	-0.0685904	-0.0917046	0.286713
177	0.158168	-0.0888296	0.506954
178	0.381816	0.0672406	0.632037
179	-0.0941833	-0.125861	0.463681
180	0.112649	0.100937	0.547909
181	-0.273816	-0.407909	-0.174358
182	0.0748823	0.0315423	0.256488
183	0.157361	-0.0569186	0.372804
184	0.34285	-0.129504	1.08957
185	0.0489905	-0.0222113	0.286043
186	-0.0403721	-0.0989253	-0.0103554
187	-0.0985818	-0.15515	0.278508
188	0.187833	0.060771	1.47813
189	0.174936	0.0856029	2.68289
190	0.14625	0.0387083	0.750024
191	0.108532	-0.0289554	0.16296
192	0.0337125	-0.0490742	0.424384
193	-0.0413482	-0.0866178	-0.0197929
194	0.205904	0.0145189	0.585154
195	0.680404	0.458258	0.828405
196	0.567065	0.290224	1.01059
197	0.558266	0.334052	0.700094
198	0.0434768	-0.16704	0.0636643
199	0.0916567	0.0106734	0.105426
200	0.0592472	-0.161583	2.30835
201	0.0746988	-0.0303794	0.269449
202	-0.126134	-0.152857	0.0776145
203	0.33705	0.0685415	1.65914
204	-0.0421293	-0.152271	0.637901
205	0.0491134	-0.17464	0.967449
206	-0.482455	-0.726455	-0.473329
207	-0.140848	-0.323475	-0.0896834
208	-0.0413142	-0.16064	0.120036
209	0.670616	0.113505	0.978113
210	0.143799	0.0017731	0.693107
211	-0.310589	-0.567451	0.385517
212	-0.638666	-0.699687	-0.62549
213	-0.0228868	-0.379285	0.380964
214	0.0604662	-0.0448863	0.851733
215	-0.0312413	-0.325808	0.0679984
216	-0.158198	-0.517738	-0.0344834
217	-0.774517	-0.912686	-0.638331
218	-0.441173	-0.609317	0.231274
219	0.709692	-0.111677	1.54733
220	0.245585	0.221172	0.409596
221	0.126053	-0.00153163	0.164102
222	0.206517	-0.0819345	0.655334
223	0.219337	0.102502	0.899292
224	-0.161902	-0.450327	-0.0769158
225	-0.0174617	-0.159539	0.0801853
226	-0.397116	-0.465545	-0.260178
227	0.703429	-0.455157	2.21783
228	0.0573035	-0.122787	5.55705
229	0.459242	0.247005	1.29261
230	0.295249	-0.119282	1.43171
231	0.371074	0.115037	0.416579
232	0.209445	0.037343	1.58232
233	0.489873	0.407426	0.904329
234	0.444372	0.0316973	0.520777
235	-0.868925	-1.01925	0.141965
236	1.94523	1.66881	2.33968
237	0.599845	0.105288	1.55466
238	1.9623	1.58401	2.34058
239	-0.280095	-0.647419	0.936727
240	-0.086971	-0.217799	-0.047498
241	-0.257586	-1.05143	-0.0610514
242	1.15145	0.854535	2.3365
243	1.02888	0.356681	1.26659
244	0.397336	0.318978	1.30348
245	1.27681	1.19811	2.87861
246	1.33469	0.701111	1.49044
247	-0.629755	-0.986742	-0.488426
248	0.790823	0.256277	4.02274
249	1.55838	1.39505	9.83392
250	2.74786	1.30666	9.75096
251	5.86423	4.8954	6.00409
252	4.57991	2.28032	5.85831
253	2.44584	-0.665065	3.11247
254	2.443	2.23052	3.1916
255	-0.425748	-0.797778	0.172264
256	1.00029	0.908313	1.03757
257	3.01145	2.72368	5.18532
258	6.19289	3.41467	8.50766
259	7.57854	4.97353	9.8144
260	6.66991	3.46397	9.87586
261	6.79133	4.76776	8.89844
262	3.89536	3.28498	4.50575
263	0.161851	-0.53539	5.62569
264	2.08479	1.70597	2.90521
265	2.90345	-0.606144	5.63815
266	6.36163	4.40077	6.66273
267	4.7503	2.17127	7.40695
268	2.87188	1.52545	5.66221
269	1.47768	0.852576	2.23463
270	1.23427	1.06215	2.05286
271	-0.17457	-0.26484	0.281924
272	-0.211551	-0.528154	-0.0562887
273	-0.465699	-0.72362	0.0370793
274	0.318067	0.152209	0.859244
275	2.58595	2.45995	3.54749
276	3.42037	0.873477	7.85783
277	2.26268	1.96705	2.96884
278	0.223801	-0.23499	0.459449
279	0.391493	-0.0976729	0.940622
280	-0.288894	-0.568376	0.403639
281	0.5764	0.470843	0.688313
282	0.590433	-0.407275	1.14986
283	-0.00321314	-0.724686	0.590572
284	0.100136	0.0326357	0.459556
285	1.17325	0.464366	1.36128
286	0.506093	-0.0884639	0.838257
287	-0.1912	-1.18176	0.0215467
288	-0.148999	-0.622173	0.277312
289	0.333484	0.286048	0.455163
290	0.38272	-0.2145	0.38321
291	0.140937	-0.0138264	0.141528
292	-0.194742	-0.471834	0.146181
293	0.0749933	-0.189721	0.81782
294	-0.343329	-0.372951	-0.332437
295	-0.197344	-0.271111	-0.0331812
296	0.581851	0.55911	1.30302
297	0.0774833	-0.197321	0.248443
298	-0.392504	-0.403536	-0.197592
299	0.00658215	-0.383453	0.0416593
300	-0.230722	-0.348025	-0.0320404
301	0.545828	0.00965266	1.2374
302	0.135515	-0.242771	0.155839
303	0.03373	0.0133887	0.0849352
304	0.108855	0.0356585	0.176574
305	-0.0771051	-0.232942	0.124407
306	0.0121449	-0.0780532	0.193653
307	0.0722094	-0.200242	0.270533
308	-0.020816	-0.18605	0.222308
309	0.180017	-0.123432	0.236149
310	0.00376731	-0.0148264	0.0348481
311	0.415019	0.0333147	0.631248
312	0.277222	0.177377	0.346486
313	0.922032	0.311769	1.37613
314	0.274407	0.143597	0.302808
315	0.278356	0.26019	0.341212
316	0.0696313	-0.0442847	0.105263
317	0.15002	0.0873099	0.688231
318	0.0340844	-0.0518016	0.238543
319	0.0742046	0.0549117	0.287968
320	-0.0217029	-0.0294655	0.0863483
321	0.426119	0.202423	0.892182
322	0.336241	0.170443	0.534955
323	0.637043	0.357003	0.897647
324	0.426218	0.167875	0.90122
325	0.409942	0.396806	0.491825
326	-0.00864177	-0.0163401	0.0895969
327	0.0581859	0.041851	0.132313
328	-0.0223559	-0.122937	0.0118797
329	0.284787	0.0854177	0.428576
330	0.145486	0.0220356	0.165972
331	0.193015	0.180494	0.218877
332	0.0625262	0.061607	0.16382
333	-0.0848037	-0.200048	0.0578778
334	0.233665	0.06361	0.434977
335	-0.0379871	-0.0440833	-0.00904049
336	-0.00224652	-0.0743567	0.593627
337	0.220083	-0.541231	0.232826
338	0.209003	0.208945	0.215129
339	0.169456	0.127749	0.336546
340	0.0404312	-0.184327	0.110512
341	0.180479	-0.0309736	0.30031
342	0.297809	-0.109362	0.809701
343	0.0637385	-0.151557	0.16601
344	0.0180597	0.0137878	0.148141
345	0.253472	-0.0663674	0.449622
346	0.139105	-0.0623566	0.294412
347	0.514339	-0.1418	1.04328
348	-0.325212	-0.436885	-0.314726
349	-0.120183	-0.25537	-0.093865
350	-0.0290643	-0.0874349	0.0186443
351	0.0856179	0.0140949	0.152108
352	0.114885	-0.0326164	0.331498
353	-0.00308778	-0.0614232	0.00650083
354	-0.101276	-0.225025	0.15279
355	0.0733133	-0.0480617	0.225563
356	0.0117209	-0.0867004	0.0245044
357	0.0282189	0.00592187	0.0700618
358	0.0609356	-1.70663	0.0775176
359	0.0859291	0.0676393	0.418633
360	0.0360866	0.00665689	0.13894
361	0.0912601	0.0590342	0.109572
362	0.209106	0.130772	0.216241
363	0.144601	0.0766422	0.163835
364	-0.0621396	-0.0786774	0.206315
365	0.158405	0.0774837	0.172239
366	0.115683	-0.0669234	0.161005
367	0.236164	0.183334	0.318252
368	0.277313	0.258215	0.406293
369	0.124335	0.123846	0.137634
370	0.0316118	0.0228268	0.110027
371	0.0502881	-0.204606	0.234283
372	-0.0870539	-0.25671	-0.0404268
373	-0.113599	-0.441055	-0.0223795
374	0.141817	-0.165282	0.147795
375	0.00758524	-0.0987553	0.0560269
376	0.0136082	-0.0606832	0.151972
377	0.0366722	-0.0055493	0.100361
378	-0.0144743	-0.123634	0.0900746
379	0.063603	-0.124691	0.0700536
380	0.0429662	-0.0678982	0.145387
381	-0.0445005	-0.202145	-0.0341975
382	0.102735	-0.0135509	0.104656
383	0.230634	0.0638784	0.338004
384	-0.154375	-0.187135	-0.0938415
385	-0.0527345	-0.0923079	-0.0228771
386	-0.0415348	-0.0713788	-0.0176023
387	0.0492535	-0.127848	0.0668148
388	0.0896155	-0.0091282	0.117266
389	-0.0171655	-0.0561469	0.0437389
390	0.0622247	-0.0860225	0.126954
391	0.115611	0.0126806	0.13972
392	0.0412417	-0.0276686	0.1564
393	-0.00448699	-0.00464174	0.161158
394	0.0822541	0.0207868	0.1007
395	-0.0102998	-0.0871637	0.130629
396	-0.0716311	-0.187755	0.048175
397	-0.0352178	-0.321092	0.0760628
398	0.0592892	-0.0524854	0.0907152
399	0.0790193	-0.0237515	0.303247
400	0.0458275	-0.196011	0.0764712
401	0.010386	-0.256014	0.300819
402	-0.0366307	-0.173654	-0.00381734
403	-0.158119	-0.186944	-0.138807
404	0.064456	0.00808931	0.28232
405	-0.149559	-0.172717	-0.149325
406	-0.0920667	-0.121296	-0.00088583
407	0.0318904	-0.096981	0.113079
408	-0.00978285	-0.050202	0.0233909
409	-2.81564e-05	-0.253775	0.00787165
410	0.0356743	-0.0237149	0.0986732
411	-0.00242435	-0.0919493	0.0023427
412	0.0370598	0.0320464	0.16599
413	0.011258	-0.227442	0.0116458
414	0.0784019	0.0610003	0.442748
415	0.0334518	-0.157755	0.0507481
416	0.0871981	0.0297984	0.159297
417	0.112252	0.104336	0.29599
418	0.14204	0.0698448	0.355881
419	0.0813256	0.0189052	0.106108
420	0.00583581	-1.45455	0.060061
421	0.0531882	0.0478519	0.39243
422	0.00438215	-0.103654	0.0455826
423	0.105548	-0.176026	0.106664
424	0.127841	-0.190448	0.137966
425	0.208141	0.0793651	0.233142
426	0.0731687	0.0127037	0.133298
427	0.0326668	-0.27397	0.169148
428	0.0650434	0.0320135	0.130646
429	0.0117121	-0.00733424	0.0185856
430	0.00953465	-0.0483084	0.0674876
431	0.0612591	-0.00298577	0.0704459
432	-0.107264	-0.129613	0.163051
433	0.118521	-0.0746206	0.133998
434	-0.0343232	-0.139017	0.264503
435	0.0694982	-0.0226341	0.383146
436	-0.0499045	-0.16129	0.10158
437	0.13632	-0.00579829	0.300858
438	-0.0206807	-0.159055	0.160898
439	0.0272999	-0.140404	0.0562747
440	0.0818165	0.0439648	0.236403
441	0.10795	-0.00629035	0.391361
442	0.126041	0.083654	0.174376
443	0.1308	0.0240536	0.530435
444	0.152986	0.134739	0.423602
445	0.0922721	0.0637441	0.200324
446	0.159086	0.154606	0.288673
447	-0.00965064	-0.061177	0.0202523
448	0.104115	0.035892	0.365788
449	0.134525	0.0980337	0.258489
450	0.152206	0.0746019	0.30189
451	0.171613	0.0172183	0.218954
452	-0.0152832	-0.125401	0.0669822
453	0.0209555	-0.0344002	0.122227
454	0.14391	-0.146855	0.334051
455	-0.0598699	-0.139771	0.237035
456	-0.0214763	-0.269748	-0.00949105
457	0.126401	0.125895	0.16159
458	0.10531	0.0914657	0.189438
459	0.0808884	0.0788072	0.126638
460	-0.0842405	-0.151808	0.0881139
461	0.00717646	-0.0452091	0.0408246
462	0.0564457	0.0505856	0.141931
463	0.0432184	0.00736271	0.252385
464	0.0656027	-0.0643506	0.224916
465	-0.144323	-0.200967	0.0950435
466	0.17505	-0.011306	0.500721
467	0.0780514	0.0382484	0.419909
468	0.0621921	0.0026809	0.150615
469	0.126873	0.084351	0.148616
470	0.116733	0.101705	0.134175
471	0.112416	0.0621751	0.15946
472	0.0481369	-0.0135762	0.0576276
473	-0.0435267	-0.0787699	0.10323
474	-0.0334566	-0.277236	0.160252
475	0.0652061	-0.390823	0.106818
476	0.101384	0.0743166	0.182663
477	-0.0364375	-0.224346	-0.0160822
478	-0.151037	-0.688632	-0.150607
479	-0.114553	-0.581072	-0.086138
480	0.121444	-0.0952561	0.403758
481	-0.0396033	-0.229474	0.00278978
482	-0.0832525	-0.567058	-0.0158842
483	-0.145219	-1.24024	-0.0792844
484	0.0321621	-0.135534	0.0553694
485	0.0834357	-0.0873105	0.0841098
486	0.012493	0.00318255	0.0484771
487	-0.0513675	-0.18888	0.0626203
488	0.0403931	-0.0789071	0.0803121
489	0.027307	-0.0401902	0.242524
490	-0.0286123	-0.0431057	0.0927027
491	0.142719	-0.127271	0.148403
492	0.0821353	0.0593889	0.0934389
493	0.180858	-0.00207424	0.259725
494	0.0349552	0.0170321	0.182394
495	-0.0201371	-0.0324973	0.639143
496	0.0377239	-0.151298	0.198892
497	0.0229466	-0.031137	0.0715498
498	0.0715421	-0.029204	0.300168
499	0.00802576	0.00511462	0.008875
500	-0.0726825	-0.189858	-0.0582071
501	0.107915	0.101308	0.457201
502	0.13519	-0.0233283	0.240841
503	-0.0184816	-0.259093	0.0877813
504	-0.0317378	-0.128137	0.0129887
505	-0.0101161	-0.144943	0.108428
506	-0.0386232	-0.22672	0.121025
507	0.0443852	-0.0134887	0.11851
508	0.0866673	0.0611469	0.345751
509	0.0691667	-0.0407054	0.308266
510	-0.014553	-0.0559066	0.413003
511	0.0373707	0.0236359	0.109658
512	0.091394	0.0609367	0.190417
513	-0.0217574	-0.0984395	-0.0137833
514	-0.0519405	-1.25891	0.0708041
515	-0.0194419	-0.0862631	0.0292676
