# Supplementary material for: Short- and long-range interactions in the HIV-1 5′ UTR regulate genome dimerization and packaging
Source: Nat Struct Mol Biol. 2022 Mar 28;29(4):306–19. doi: 10.1038/s41594-022-00746-2 (PMC9010304; doi:10.1038/s41594-022-00746-2)
Supplement: Source Data Fig. 2 — Uncropped gels for Fig. 2a. Source data for Fig. 2b–f. [file 41594_2022_746_MOESM14_ESM.zip › Figure 2/figure2e.xlsx]

## Sheet: figure2e
position	1G	3G
21	0.00966541	0.00880411
22	0.0183693	-0.00648326
23	0.0425426	0.0205077
24	0.0583918	-0.0302592
25	0.100787	-0.0937174
26	0.180886	-0.127719
27	0.133862	-0.0548007
28	0.0846789	-0.0788462
29	0.0194885	-0.0309756
30	-0.0167756	0.0358969
31	-0.0895749	0.0614033
32	-0.0541101	0.00991513
33	0.0122438	-0.0380185
34	0.0931832	-0.0625845
35	0.0939731	-0.0837559
36	0.13121	-0.114413
37	0.14426	-0.121121
38	0.0950798	-0.0814255
39	0.0495536	-0.0606586
40	0.0503179	-0.0708775
41	0.0388939	-0.0505259
42	0.00630063	-0.0470177
43	0.019718	-0.0267675
44	0.0228222	-0.0208896
45	0.0304689	0.00598029
46	-0.0170932	0.05728
47	0.0101205	0.0538854
48	-0.00390127	0.0368453
49	-0.0138785	0.0260236
50	-0.00475061	0.00724271
51	0.0135275	-0.0456351
52	0.0347697	-0.0413947
53	0.0493934	-0.0487032
54	0.0774396	-0.0980609
55	0.100266	-0.141269
56	0.110601	-0.128452
57	0.0984089	-0.131237
58	0.111365	-0.146644
59	0.104696	-0.0925517
60	0.0723582	-0.0387079
61	0.0837334	-0.0471555
62	0.0828249	-0.0523159
63	0.0516662	-0.00226094
64	0.0449654	-0.00071808
65	0.0525761	-0.0184163
66	0.0375035	-0.0120115
67	0.0324319	-0.0251567
68	0.0681289	-0.0895707
69	0.0356951	-0.0933162
70	0.0182577	-0.0686879
71	0.0246834	-0.0587392
72	0.0228352	-0.0427979
73	-0.0267507	0.0128961
74	-0.0276722	0.0331107
75	-0.0316489	0.023224
76	-0.039967	0.00382794
77	-0.0361467	0.0130963
78	-0.00830949	0.00443191
79	0.00935978	-0.0043657
80	0.0254868	0.00925722
81	0.0182417	0.0379368
82	0.0072492	0.0446177
83	0.00238067	0.0139688
84	0.00110013	0.00592302
85	-0.00559123	-0.0114974
86	-0.0267521	0.0116837
87	-0.0161381	0.00721479
88	0.000188606	0.0207465
89	0.0330037	0.00984408
90	0.0338014	0.0247465
91	0.0634167	-0.00766198
92	0.0569161	-0.0224323
93	0.0471861	-0.0189092
94	0.0184377	-0.00457596
95	0.0165441	-0.00245201
96	0.0314896	-0.0206664
97	0.0473699	-0.0237819
98	0.0494743	-0.035843
99	0.0731592	-0.0487219
100	0.0926369	-0.0772987
101	0.0640099	-0.0728106
102	0.0577825	-0.0409549
103	0.0646968	-0.0283662
104	0.0708068	-0.0406451
105	0.0721719	-0.0247887
106	0.0938965	-0.0136573
107	0.0859554	-0.0416124
108	0.0457167	0.00178103
109	0.0195625	0.0296017
110	-0.00336805	0.0374536
111	-0.0110295	0.0409936
112	-0.0244469	0.070887
113	0.00375552	0.0376522
114	0.000603391	0.0513075
115	-0.00342129	0.0544303
116	0.00640959	0.0485662
117	0.00841871	0.0106601
118	0.0174751	-0.00528988
119	0.0143414	-0.036919
120	0.0120333	-0.0439814
121	-0.00179122	-0.028643
122	0.019683	-0.0211759
123	0.0284753	-0.0115314
124	0.0394339	0.0246384
125	0.0616844	0.0505372
126	0.0765476	0.0301452
127	0.0722451	0.0310907
128	0.0365222	0.0471061
129	0.00133218	0.0335128
130	-0.00142763	0.000223424
131	-0.0108381	0.0101215
132	-0.00877872	0.0246281
133	0.0108558	0.00334027
134	0.0407868	-0.0130934
135	0.0234516	-0.0167076
136	0.0364997	-0.0511318
137	0.0243689	-0.0769944
138	0.0307971	-0.0750734
139	0.0240768	-0.0740606
140	0.00858479	-0.0543683
141	-0.017876	-0.0343258
142	-0.00729876	-0.0319904
143	-0.00514424	-0.0422178
144	-0.00624464	-0.0446864
145	0.0131821	-0.0515221
146	0.0336134	-0.0864013
147	0.0167317	-0.14703
148	0.00597835	-0.144303
149	0.0110871	-0.12988
150	-0.000945109	-0.135071
151	-0.016274	-0.0789469
152	-0.0144179	-0.0240946
153	-0.0134773	-0.0184536
154	-0.018148	-0.010198
155	0.00683015	-0.00513909
156	0.0124968	-0.0292868
157	0.0558672	-0.0385156
158	0.0545431	-0.055651
159	0.0686056	-0.0760169
160	0.0595886	-0.112885
161	0.0581628	-0.106817
162	0.0121136	-0.0932271
163	0.0340205	-0.0823621
164	0.0224613	-0.0759328
165	0.0276409	-0.0433925
166	0.023647	-0.0420057
167	0.0282758	-0.0280432
168	0.00828203	-0.0311187
169	0.00714637	-0.0239313
170	0.00417976	-0.0159356
171	0.015082	-0.0208559
172	0.0439515	-0.0121169
173	0.0349434	-0.00659751
174	0.0708947	-0.0524239
175	0.0574119	-0.0614219
176	0.0265577	-0.0332937
177	0.000315809	-0.0542497
178	0.0176428	-0.0491367
179	-0.0204508	-0.0347857
180	-0.00168538	-0.0299514
181	0.0232816	-0.0521442
182	0.0344021	-0.0336433
183	0.0489773	-0.0261746
184	0.0623975	-0.0101832
185	0.0432123	-0.0126234
186	0.031819	0.0161465
187	0.0275734	0.0237449
188	-0.0015521	0.0221326
189	-0.0145508	0.0393193
190	-0.0065817	0.0330424
191	-0.00080812	0.0103829
192	-0.017157	0.00189574
193	-0.0561596	0.0310964
194	-0.0748118	0.0298255
195	-0.109301	0.0638273
196	-0.0938562	0.0467446
197	-0.0854537	0.046522
198	-0.0278462	0.00623819
199	-0.00268651	-0.00111034
200	0.0252889	-0.0175919
201	0.00849561	-0.0215864
202	0.02259	-0.0558227
203	0.00366831	-0.0553402
204	0.0100201	-0.0695043
205	0.00340368	-0.0802559
206	0.00418612	-0.0572929
207	-0.0191689	-0.0713019
208	-0.00667331	-0.0631996
209	0.00753023	-0.0558284
210	0.0251626	-0.0743294
211	0.0954962	-0.0865603
212	0.100913	-0.0413528
213	0.0975449	-0.0445642
214	0.0858462	-0.0463702
215	0.100569	-0.0489657
216	0.0403446	-0.0444843
217	0.0437325	-0.025764
218	0.0425492	-0.0104069
219	0.0423704	0.0209766
220	0.00782846	0.0513917
221	-0.00749605	0.072426
222	0.0191655	0.0479308
223	0.0114997	0.0385684
224	0.00837698	-0.00276788
225	-0.0058761	-0.0437498
226	0.0186587	-0.0717507
227	-0.0177879	-0.0529379
228	-0.021657	-0.0862499
229	-0.0315804	-0.0607788
230	-0.00131849	-0.038598
231	-0.00153936	-0.0623638
232	0.00401384	-0.0825883
233	-0.0042643	-0.0765823
234	-0.0399924	-0.142459
235	-0.0392399	-0.144389
236	-0.00105657	-0.211943
237	0.00670817	-0.230103
238	0.035722	-0.207193
239	0.0761433	-0.1716
240	0.11269	-0.16084
241	0.0487688	-0.0512429
242	0.101028	-0.105219
243	0.104876	-0.107901
244	0.122274	-0.100455
245	0.0815303	-0.10835
246	0.11847	-0.121136
247	0.0862987	-0.0544471
248	0.0699955	-0.0507169
249	0.181388	-0.0862557
250	0.191378	-0.0767263
251	0.168214	-0.0590387
252	0.111097	-0.00107904
253	0.113651	-0.029148
254	0.0147069	0.0135902
255	-7.23221e-05	0.0239465
256	-0.126854	0.234973
257	-0.338676	0.35033
258	-0.470437	0.555184
259	-0.532798	0.541113
260	-0.500991	0.478974
261	-0.366776	0.240254
262	-0.0919541	0.0305196
263	0.055689	-0.184105
264	0.073808	-0.203563
265	-0.00344614	-0.144056
266	0.00172279	-0.132887
267	-0.0100646	-0.0948995
268	-0.0284287	-0.0170114
269	-0.0121984	0.0112874
270	0.0407625	0.00502807
271	0.00568806	0.0060571
272	-0.00337115	0.0122859
273	-0.00180903	-0.0256645
274	0.0182471	-0.0298595
275	0.0198596	-0.0584489
276	0.0557454	-0.0714074
277	0.0409277	-0.0357867
278	0.0512258	-0.0369209
279	0.0449075	-0.0260604
280	0.0423979	-0.0181562
281	0.0322527	-0.00469093
282	0.0809913	-0.0940896
283	0.0665577	-0.10489
284	0.0607963	-0.0835837
285	0.0738048	-0.0733308
286	0.0788369	-0.0722836
287	0.0349046	-0.0141915
288	0.0104886	0.0261755
289	0.00699154	0.0199793
290	0.0170324	0.0160541
291	0.00675121	0.0283689
292	0.0132522	0.00179096
293	0.0437679	-0.0430806
294	0.0631159	-0.0756135
295	0.0340461	-0.0876651
296	0.0168109	-0.0835935
297	-0.0159981	-0.0677124
298	-0.0269924	-0.0766564
299	-0.0602484	-0.0406574
300	-0.0730237	-0.00676357
301	-0.06512	-0.0209
302	-0.0364859	-0.00393757
303	-0.0326778	0.03359
304	-0.0158558	0.00521399
305	0.00232626	-0.0159631
306	0.0124282	-0.0393229
307	-0.0092582	-0.0379301
308	-0.0181376	-0.0429489
309	-0.0278393	-0.0556414
310	-0.0478588	-0.0448835
311	-0.0567698	-0.0489733
312	-0.0298984	-0.0813695
313	-0.0305349	-0.0967039
314	-0.0284545	-0.06677
315	-0.00255764	-0.0651213
316	-0.00756982	-0.0324034
317	-0.0139952	-0.0221574
318	-0.00444996	-0.00709736
319	-0.00561625	-0.0338919
320	-0.00253797	-0.0525123
321	-0.0070179	-0.077594
322	-0.0201332	-0.104158
323	-0.0175207	-0.126342
324	-0.0101228	-0.105424
325	-0.00718682	-0.0979415
326	0.0066656	-0.0772013
327	-0.00547565	-0.0214068
328	0.00296102	-0.0114586
329	-0.00978213	0.00970891
330	-0.0197154	0.0170321
331	-0.0234805	0.00796713
332	0.00103817	0.00802661
333	0.0175654	0.00438129
334	0.0405397	-0.012094
335	0.0312815	0.00985993
336	0.0520666	0.0501366
337	0.0730758	0.028114
338	0.0595127	0.0450028
339	0.0285397	0.0615936
340	0.0446122	0.0603301
341	0.020775	0.0187393
342	0.0191561	0.032207
343	0.0159883	0.0307082
344	0.011128	0.0338204
345	-0.00557559	0.0238553
346	0.00223666	0.0415622
347	-0.0129065	0.0526765
348	-0.00539482	0.0565929
349	0.016185	0.0350676
350	0.0154796	0.025343
351	0.0119572	0.0191777
352	-0.000994354	0.00731046
353	-0.0144788	-0.0129298
354	-0.0078654	-0.0120698
355	0.0160728	-0.0135313
356	0.0199503	-0.00523887
357	0.0470848	-0.0104507
358	0.0312159	0.0109782
359	0.0173814	0.013535
360	0.00636395	0.0165033
361	0.0202627	-0.00407743
362	0.00714754	-0.0176284
363	0.0187281	-0.013926
364	0.0371631	-0.0163538
365	0.0282851	-0.0188322
366	0.00881538	0.0113093
367	0.00152538	0.0204189
368	0.00333261	-0.00395391
369	-0.00816844	0.0146967
370	-0.0012812	0.00919139
371	0.0132593	-0.0196487
372	0.016783	-0.0121951
373	0.0237105	-0.00736978
374	0.01975	-0.0286039
375	-0.0151026	-0.0148361
376	-0.0433599	0.00188264
377	-0.0619578	0.0106795
378	-0.0622171	0.0155581
379	-0.0546972	0.015519
380	-0.0400023	0.0214418
381	-0.0296952	0.032229
382	-0.0249158	0.0259539
383	-0.0436539	0.0308331
384	-0.0349759	0.0180544
385	-0.0130861	0.00736988
386	-0.00663588	-0.000593391
387	0.0209375	-0.0120871
388	0.0318901	-0.0145898
389	0.0159396	0.0116527
390	0.014733	0.00362656
391	0.00730495	-0.015261
392	-0.0071032	-0.015321
393	0.0078576	-0.0200402
394	0.0243145	-0.0563194
395	0.0246956	-0.0502884
396	0.0344438	-0.030654
397	0.043112	-0.0233675
398	0.050222	-0.0235723
399	0.0445477	-0.00943515
400	0.0528027	-0.00292334
401	0.0730094	-0.0403958
402	0.0689416	-0.0519635
403	0.0596763	-0.063301
404	0.0489487	-0.0492217
405	0.027565	-0.0514629
406	0.0157357	-0.0210377
407	0.0242773	-0.0168618
408	0.0135443	0.00284265
409	0.025336	-0.000355716
410	0.0331536	0.000960706
411	0.0209509	-0.00825889
412	-0.00429706	0.00944287
413	0.00858222	0.00139868
414	0.00941655	0.00543749
415	0.0121358	0.0143192
416	0.0111462	0.0226061
417	0.0303482	0.014062
418	0.0113426	0.0101939
419	0.00183915	0.00471541
420	0.00118064	-0.0164105
421	-0.00428604	-0.00670877
422	-0.0198328	0.00129019
423	-0.027546	0.0215529
424	-0.0336165	0.0296006
425	-0.0400243	0.0389903
426	-0.0316579	0.0343585
427	-0.0149477	0.0151278
428	0.00290875	-0.0115259
429	0.0103401	-0.0230251
430	0.0230967	-0.0490998
431	0.0317551	-0.0449361
432	0.0256011	-0.0393522
433	0.0214175	-0.0175823
434	0.0263937	-0.0103681
435	0.0151865	0.0260192
436	0.0157976	0.0109048
437	0.0226591	0.010559
438	0.0353107	-0.000809523
439	0.0147984	0.00905988
440	0.0135831	0.0127921
441	0.00228058	0.0167887
442	-0.00460126	0.0198146
443	-0.0085264	0.023944
444	-0.00385214	0.0225512
445	-0.00459954	0.0174074
446	-0.0103768	0.0430622
447	-0.0333794	0.0612598
448	-0.0395835	0.0644945
449	-0.0370991	0.0718349
450	-0.0392202	0.0614168
451	-0.0267046	0.0353933
452	-0.0166373	0.0315421
453	-0.0109478	0.0155873
454	0.00368432	-0.0113757
455	0.00211038	0.00487882
456	-0.00231686	0.0176528
457	0.000364025	0.00375082
458	0.0167827	-0.00964301
459	0.00868794	-0.00385089
460	0.0208907	-0.0250037
461	0.0090776	-0.042786
462	0.0205995	-0.0467327
463	0.0166086	-0.0496326
464	0.00662079	-0.0267826
465	0.0178292	-0.0112636
466	0.0369926	0.00298209
467	0.0326174	0.0172849
468	0.00723869	0.058474
469	0.00394736	0.0502313
470	-0.00979588	0.0465641
471	-0.0158783	0.0432683
472	-0.00157411	0.0204375
473	0.0210281	0.0146272
474	0.0285398	0.0165523
475	0.0393648	0.0124127
476	0.0577009	-0.00979983
477	0.0624447	-0.0145318
478	0.0510929	-0.00242594
479	0.0483442	-0.0051801
480	0.0557294	-0.0234312
481	0.0365311	-0.0231783
482	0.0328597	-0.00466234
483	0.0348293	-0.0166459
484	0.0376709	-0.024219
485	0.0236537	-0.0183017
486	0.0280784	-0.00517082
487	0.0350141	-0.0200264
488	0.03833	-0.0366214
489	0.0258149	-0.0218354
490	0.0191177	-0.00326783
491	0.0085555	0.0171491
492	-0.0142276	0.0254416
493	-0.0331683	0.0360285
494	-0.0223947	0.0160065
495	-0.0193617	0.0108713
496	-0.0068216	-0.0029633
497	0.0120326	-0.0112301
498	0.0295722	-0.0123885
499	0.0168917	0.00238493
500	0.0108572	0.0281615
501	-0.000267985	0.0248011
502	-0.00966535	0.031641
503	-0.00637682	0.0322286
504	0.0236616	0.0152799
505	0.0327017	-0.0137322
506	0.0362376	-0.0163248
507	0.0406809	-0.0160786
508	0.0385988	-0.0226033
509	0.0312221	-0.0197526
510	0.0296478	-0.0157619
511	0.0331889	-0.0174807
512	0.0262975	-0.0180443
513	0.0229818	-0.0208425
514	0.0186071	-0.0181521
515	0.015127	-0.0193863
		-0.0417072
