# Supplementary material for: Short- and long-range interactions in the HIV-1 5′ UTR regulate genome dimerization and packaging
Source: Nat Struct Mol Biol. 2022 Mar 28;29(4):306–19. doi: 10.1038/s41594-022-00746-2 (PMC9010304; doi:10.1038/s41594-022-00746-2)
Supplement: Source Data Fig. 2 — Uncropped gels for Fig. 2a. Source data for Fig. 2b–f. [file 41594_2022_746_MOESM14_ESM.zip › Figure 2/figure2b_MIME_log2_kd_by_region.xlsx]

## Sheet: none
sample	position	mut_nt	log2_median_kd
3G_MB_Uncapped	235	C	-2.19775
1G_MB_Capped	514	G	-1.99318
3G_DB_Uncapped	358	G	-1.70668
3G_MB_Capped	217	C	-1.6983
3G_MB_Capped	235	C	-1.68786
3G_MB_Uncapped	241	C	-1.66646
1G_MB_Uncapped	235	C	-1.66592
2G_MB_Uncapped	235	C	-1.65316
1G_MB_Capped	235	C	-1.65149
2G_DB_Uncapped	514	G	-1.60494
3G_MB_Capped	235	T	-1.5918
1G_MB_Capped	239	C	-1.57143
3G_MB_Uncapped	235	T	-1.56424
2G_MB_Uncapped	239	C	-1.559
2G_DB_Uncapped	358	G	-1.50592
2G_MB_Uncapped	217	C	-1.49838
1G_MB_Uncapped	239	C	-1.49369
1G_MB_Capped	235	T	-1.47365
3G_MB_Uncapped	217	C	-1.46439
2G_MB_Capped	235	C	-1.46165
3G_DB_Uncapped	420	G	-1.45455
3G_MB_Capped	280	C	-1.44758
1G_MB_Capped	217	C	-1.44333
3G_MB_Capped	282	T	-1.43013
3G_MB_Uncapped	239	C	-1.42441
1G_DB_Capped	235	C	-1.41016
2G_MB_Capped	282	T	-1.38733
1G_MB_Capped	241	C	-1.37398
3G_MB_Capped	239	C	-1.36815
2G_MB_Uncapped	280	C	-1.34813
1G_MB_Uncapped	217	C	-1.3235
3G_DB_Capped	346	C	-1.32163
3G_MB_Uncapped	282	T	-1.3207
1G_MB_Capped	218	G	-1.3196
2G_MB_Capped	235	T	-1.3145
3G_MB_Capped	226	C	-1.31382
2G_MB_Uncapped	235	T	-1.30306
2G_MB_Capped	280	C	-1.30192
2G_MB_Capped	217	C	-1.28918
1G_MB_Uncapped	280	C	-1.27748
1G_MB_Uncapped	282	T	-1.27454
2G_MB_Uncapped	241	C	-1.25908
3G_DB_Uncapped	514	G	-1.25891
2G_MB_Uncapped	282	T	-1.24857
3G_MB_Capped	217	T	-1.24121
3G_DB_Uncapped	483	G	-1.24024
3G_MB_Capped	217	A	-1.22972
1G_MB_Uncapped	235	T	-1.225
1G_MB_Capped	282	T	-1.21712
1G_MB_Capped	280	C	-1.19827
2G_MB_Capped	217	T	-1.19482
2G_MB_Capped	226	C	-1.18726
3G_DB_Capped	217	C	-1.1757
3G_DB_Capped	217	T	-1.15503
3G_MB_Uncapped	217	A	-1.15145
3G_MB_Uncapped	218	G	-1.14643
1G_MB_Capped	358	G	-1.13492
2G_MB_Capped	217	A	-1.12426
3G_DB_Capped	217	A	-1.12299
3G_MB_Capped	401	T	-1.09839
1G_MB_Capped	385	C	-1.0971
3G_MB_Uncapped	280	C	-1.08333
3G_MB_Uncapped	217	T	-1.0811
1G_MB_Uncapped	217	A	-1.07729
2G_MB_Uncapped	217	A	-1.07665
1G_DB_Capped	239	C	-1.07116
3G_DB_Capped	235	C	-1.07111
2G_MB_Uncapped	385	C	-1.06984
1G_MB_Capped	217	A	-1.06267
2G_MB_Capped	239	C	-1.05805
2G_DB_Capped	413	C	-1.05189
3G_DB_Uncapped	241	C	-1.05143
1G_DB_Capped	217	A	-1.04868
2G_MB_Capped	218	A	-1.03915
2G_MB_Uncapped	217	T	-1.03668
3G_DB_Capped	235	T	-1.02693
1G_DB_Capped	235	T	-1.02119
1G_DB_Capped	217	C	-1.01942
3G_DB_Uncapped	235	C	-1.01925
1G_MB_Uncapped	241	C	-1.01088
1G_MB_Uncapped	373	G	-1.00967
1G_DB_Uncapped	235	C	-0.976574
2G_MB_Uncapped	218	G	-0.965588
1G_DB_Capped	384	A	-0.963727
1G_MB_Capped	373	G	-0.95637
1G_MB_Capped	218	A	-0.954361
1G_MB_Capped	384	C	-0.950362
1G_MB_Capped	217	T	-0.944421
2G_MB_Uncapped	377	G	-0.94414
3G_MB_Capped	278	T	-0.940386
1G_DB_Uncapped	420	G	-0.931442
2G_MB_Uncapped	218	A	-0.926607
3G_MB_Uncapped	117	G	-0.923811
2G_DB_Capped	217	C	-0.920316
3G_MB_Uncapped	226	C	-0.919998
2G_DB_Uncapped	235	C	-0.918781
3G_MB_Uncapped	401	T	-0.915332
3G_DB_Uncapped	217	C	-0.912686
2G_DB_Capped	235	C	-0.912397
1G_DB_Capped	217	T	-0.911305
2G_MB_Capped	401	T	-0.906969
1G_MB_Uncapped	217	T	-0.90325
3G_MB_Uncapped	278	T	-0.892991
1G_DB_Capped	282	T	-0.888786
2G_MB_Capped	218	G	-0.878276
3G_DB_Capped	280	C	-0.876739
1G_MB_Uncapped	218	G	-0.87541
1G_DB_Uncapped	241	C	-0.869254
3G_DB_Uncapped	235	T	-0.868925
3G_DB_Capped	218	A	-0.865664
1G_MB_Uncapped	385	C	-0.864705
1G_MB_Uncapped	218	A	-0.861482
2G_MB_Capped	346	C	-0.861132
2G_MB_Uncapped	401	T	-0.855561
2G_DB_Uncapped	217	C	-0.853316
2G_DB_Capped	280	C	-0.842353
2G_MB_Uncapped	231	G	-0.836568
3G_MB_Capped	232	C	-0.828956
1G_DB_Capped	218	A	-0.825626
2G_DB_Capped	217	T	-0.824734
1G_MB_Capped	354	C	-0.823177
1G_DB_Uncapped	235	T	-0.820056
2G_MB_Uncapped	278	T	-0.817317
3G_MB_Capped	218	A	-0.812534
2G_MB_Uncapped	384	C	-0.807377
3G_DB_Capped	105	G	-0.806162
1G_DB_Uncapped	489	C	-0.799312
3G_MB_Capped	231	G	-0.79862
3G_DB_Capped	239	C	-0.795591
1G_MB_Capped	226	C	-0.792503
3G_DB_Capped	123	C	-0.78943
2G_DB_Capped	346	C	-0.784598
2G_MB_Capped	278	T	-0.78031
1G_DB_Capped	280	C	-0.777721
2G_MB_Capped	379	G	-0.77729
3G_MB_Uncapped	447	C	-0.777218
3G_DB_Uncapped	217	A	-0.774517
3G_MB_Capped	121	A	-0.774432
1G_DB_Uncapped	377	G	-0.771482
1G_MB_Capped	354	T	-0.760681
1G_DB_Uncapped	217	C	-0.756948
3G_MB_Capped	241	C	-0.756939
3G_MB_Uncapped	434	G	-0.754814
3G_MB_Uncapped	218	A	-0.754071
3G_DB_Capped	491	C	-0.752595
2G_MB_Capped	106	T	-0.751984
2G_MB_Capped	241	C	-0.750194
3G_DB_Capped	278	T	-0.748287
1G_DB_Uncapped	280	C	-0.740126
2G_DB_Uncapped	280	C	-0.738854
2G_DB_Capped	235	T	-0.73746
3G_MB_Uncapped	415	C	-0.736653
1G_MB_Uncapped	354	C	-0.734195
3G_MB_Uncapped	384	C	-0.730824
1G_MB_Uncapped	226	C	-0.730096
2G_MB_Uncapped	117	G	-0.72811
2G_MB_Capped	376	C	-0.727915
3G_DB_Capped	218	T	-0.727449
1G_MB_Capped	371	T	-0.726655
2G_MB_Capped	117	G	-0.725968
2G_MB_Capped	234	C	-0.722163
3G_MB_Capped	117	G	-0.72063
2G_DB_Uncapped	435	C	-0.718008
2G_MB_Capped	114	T	-0.716831
3G_MB_Capped	121	T	-0.716781
2G_DB_Capped	218	A	-0.713284
2G_MB_Capped	219	T	-0.713
3G_DB_Capped	106	T	-0.711747
3G_MB_Capped	218	G	-0.711104
3G_MB_Uncapped	231	G	-0.710393
3G_MB_Uncapped	121	A	-0.7092
1G_MB_Uncapped	231	G	-0.706919
1G_MB_Capped	121	C	-0.706696
1G_DB_Capped	300	A	-0.700303
3G_DB_Capped	113	C	-0.699665
3G_DB_Capped	282	T	-0.694186
2G_MB_Capped	347	G	-0.694183
2G_MB_Uncapped	219	T	-0.693191
2G_MB_Capped	385	C	-0.692234
2G_MB_Capped	232	C	-0.692115
2G_DB_Capped	217	A	-0.689699
3G_DB_Uncapped	478	G	-0.688632
3G_DB_Capped	224	A	-0.687457
2G_MB_Capped	108	C	-0.6847
3G_MB_Uncapped	375	C	-0.680874
2G_MB_Capped	218	T	-0.678059
3G_DB_Uncapped	111	G	-0.676591
1G_MB_Uncapped	234	C	-0.675057
3G_MB_Uncapped	232	C	-0.674573
1G_MB_Uncapped	226	A	-0.673819
1G_MB_Uncapped	401	T	-0.672096
2G_MB_Uncapped	226	A	-0.670525
3G_MB_Capped	123	A	-0.670326
1G_MB_Capped	422	G	-0.669706
1G_MB_Capped	380	C	-0.669678
1G_MB_Uncapped	376	C	-0.666198
2G_MB_Capped	354	C	-0.66442
1G_DB_Capped	226	C	-0.663859
1G_DB_Capped	218	T	-0.661917
3G_MB_Uncapped	112	A	-0.660056
2G_MB_Uncapped	280	T	-0.659766
3G_DB_Capped	279	A	-0.656
1G_MB_Capped	300	T	-0.65598
2G_DB_Capped	434	G	-0.654616
3G_MB_Uncapped	227	C	-0.654333
2G_MB_Capped	226	A	-0.650968
2G_MB_Uncapped	379	G	-0.650719
2G_MB_Uncapped	224	C	-0.650234
3G_MB_Capped	395	T	-0.649298
2G_MB_Uncapped	354	C	-0.648238
3G_DB_Uncapped	239	C	-0.647419
3G_MB_Uncapped	385	C	-0.647231
3G_MB_Uncapped	419	C	-0.647164
2G_DB_Uncapped	217	T	-0.644177
2G_DB_Uncapped	348	C	-0.644114
1G_MB_Capped	234	C	-0.643949
3G_MB_Capped	300	T	-0.641138
3G_DB_Uncapped	217	T	-0.638331
1G_DB_Capped	226	A	-0.637755
1G_MB_Uncapped	117	G	-0.63712
3G_MB_Uncapped	226	A	-0.63695
1G_MB_Capped	300	G	-0.634987
3G_MB_Capped	121	C	-0.634365
1G_DB_Uncapped	441	G	-0.632771
1G_MB_Capped	379	G	-0.63157
2G_MB_Uncapped	347	G	-0.629824
2G_MB_Uncapped	232	C	-0.628487
3G_DB_Capped	108	A	-0.62774
3G_MB_Capped	112	A	-0.627243
1G_MB_Capped	360	T	-0.627146
1G_MB_Uncapped	121	A	-0.626544
2G_MB_Capped	354	T	-0.626037
1G_MB_Uncapped	280	T	-0.623363
2G_MB_Capped	395	C	-0.622674
3G_MB_Uncapped	379	G	-0.619328
3G_MB_Capped	279	A	-0.618629
2G_MB_Capped	371	C	-0.618217
1G_DB_Uncapped	239	C	-0.61784
3G_MB_Uncapped	241	T	-0.617677
2G_MB_Capped	279	A	-0.617098
2G_MB_Capped	121	T	-0.61525
3G_MB_Uncapped	371	C	-0.612562
3G_MB_Capped	379	G	-0.612445
1G_MB_Uncapped	348	C	-0.610613
2G_DB_Capped	123	C	-0.610606
3G_DB_Uncapped	218	A	-0.609317
1G_MB_Capped	439	G	-0.609189
2G_DB_Capped	218	T	-0.608614
1G_MB_Uncapped	360	T	-0.608403
3G_MB_Capped	384	C	-0.608011
3G_DB_Capped	280	T	-0.607885
1G_MB_Capped	117	G	-0.607188
2G_MB_Uncapped	218	T	-0.60456
3G_MB_Uncapped	105	G	-0.604228
2G_MB_Capped	121	A	-0.603229
2G_DB_Capped	106	T	-0.603188
2G_MB_Uncapped	221	C	-0.601997
3G_MB_Uncapped	116	C	-0.600897
2G_MB_Uncapped	226	C	-0.600446
1G_MB_Capped	241	T	-0.599911
1G_DB_Capped	127	G	-0.595706
3G_MB_Capped	226	A	-0.59531
2G_MB_Uncapped	300	T	-0.594372
2G_MB_Capped	280	T	-0.590472
2G_MB_Uncapped	395	C	-0.590234
3G_MB_Capped	398	C	-0.58998
1G_MB_Uncapped	278	T	-0.589248
1G_MB_Uncapped	354	T	-0.58844
3G_DB_Uncapped	479	G	-0.581073
1G_MB_Capped	219	T	-0.580206
2G_DB_Uncapped	476	G	-0.579239
3G_DB_Capped	111	G	-0.578467
1G_MB_Capped	356	C	-0.577196
3G_MB_Capped	224	T	-0.575946
3G_MB_Capped	119	A	-0.5758
1G_DB_Capped	121	C	-0.574947
1G_MB_Uncapped	241	T	-0.574807
2G_MB_Capped	428	C	-0.574615
1G_DB_Capped	224	A	-0.574492
3G_DB_Uncapped	105	G	-0.574064
1G_MB_Capped	218	T	-0.573225
1G_MB_Uncapped	119	T	-0.572081
1G_MB_Capped	226	A	-0.569802
1G_MB_Capped	121	A	-0.569547
3G_DB_Capped	109	A	-0.569461
3G_MB_Uncapped	279	A	-0.569425
1G_MB_Uncapped	379	G	-0.568917
3G_DB_Uncapped	280	C	-0.568376
3G_DB_Uncapped	482	G	-0.567058
3G_MB_Uncapped	347	G	-0.566118
2G_DB_Uncapped	217	A	-0.566045
2G_MB_Capped	392	G	-0.56568
1G_MB_Uncapped	347	G	-0.565418
2G_DB_Uncapped	349	G	-0.561501
1G_DB_Capped	279	A	-0.560825
1G_MB_Capped	395	C	-0.559614
3G_MB_Capped	415	C	-0.559163
2G_MB_Capped	507	C	-0.559012
2G_MB_Capped	403	G	-0.557977
2G_MB_Capped	108	T	-0.555733
1G_MB_Uncapped	218	T	-0.554946
2G_DB_Uncapped	221	C	-0.553344
1G_DB_Uncapped	457	G	-0.550009
3G_MB_Capped	131	C	-0.548127
1G_MB_Uncapped	501	C	-0.547917
2G_DB_Capped	282	T	-0.547176
3G_MB_Uncapped	218	T	-0.545022
2G_MB_Capped	405	C	-0.544568
3G_MB_Uncapped	300	T	-0.54422
2G_MB_Capped	371	T	-0.543439
2G_MB_Capped	435	C	-0.543192
2G_DB_Capped	234	C	-0.541313
3G_MB_Uncapped	422	G	-0.541116
1G_MB_Capped	498	C	-0.539326
3G_DB_Capped	384	C	-0.538471
2G_MB_Uncapped	123	A	-0.538166
2G_DB_Capped	452	C	-0.537976
3G_DB_Capped	240	C	-0.537449
2G_MB_Capped	121	C	-0.536474
2G_MB_Uncapped	371	T	-0.536001
1G_DB_Uncapped	217	A	-0.535479
2G_MB_Capped	123	A	-0.535013
2G_MB_Uncapped	279	A	-0.53379
2G_MB_Uncapped	300	G	-0.532252
1G_MB_Uncapped	123	A	-0.53179
3G_MB_Uncapped	371	T	-0.531468
3G_MB_Uncapped	123	A	-0.531403
2G_MB_Uncapped	241	T	-0.528836
2G_MB_Capped	220	C	-0.528028
3G_MB_Uncapped	119	A	-0.52799
1G_MB_Capped	348	T	-0.527625
1G_MB_Uncapped	371	T	-0.527547
3G_MB_Capped	105	G	-0.524165
3G_MB_Uncapped	119	T	-0.522713
2G_DB_Uncapped	235	T	-0.521331
1G_MB_Uncapped	384	C	-0.520879
3G_MB_Uncapped	280	T	-0.520647
3G_MB_Capped	106	T	-0.520198
3G_MB_Uncapped	300	G	-0.519977
1G_DB_Capped	452	C	-0.516499
2G_MB_Uncapped	380	C	-0.515624
2G_DB_Uncapped	218	A	-0.51444
3G_MB_Capped	419	C	-0.514402
3G_MB_Uncapped	439	G	-0.513285
1G_MB_Uncapped	121	C	-0.510854
1G_MB_Capped	402	G	-0.509265
3G_MB_Capped	234	C	-0.508367
3G_DB_Capped	121	T	-0.507936
3G_MB_Uncapped	308	G	-0.507362
1G_DB_Capped	109	A	-0.507017
1G_DB_Capped	403	G	-0.504764
2G_MB_Capped	116	A	-0.50334
3G_MB_Capped	226	T	-0.502557
1G_MB_Uncapped	413	C	-0.502188
3G_DB_Capped	239	T	-0.501119
1G_MB_Uncapped	300	T	-0.500204
2G_MB_Uncapped	119	A	-0.500187
1G_MB_Uncapped	439	G	-0.499841
1G_DB_Capped	240	T	-0.498747
3G_MB_Capped	116	C	-0.495435
1G_DB_Capped	487	G	-0.495417
3G_DB_Capped	310	C	-0.495004
3G_MB_Uncapped	131	C	-0.494589
2G_MB_Capped	348	T	-0.494116
3G_DB_Capped	225	C	-0.491886
1G_MB_Capped	308	G	-0.491164
1G_MB_Capped	501	C	-0.489569
3G_DB_Capped	231	G	-0.488264
3G_MB_Capped	108	T	-0.488202
3G_MB_Uncapped	457	G	-0.486751
2G_MB_Uncapped	121	A	-0.484969
3G_DB_Capped	434	G	-0.483458
1G_MB_Uncapped	227	C	-0.483377
2G_MB_Uncapped	220	C	-0.483323
2G_DB_Capped	279	A	-0.482792
1G_MB_Capped	121	T	-0.481816
1G_DB_Uncapped	111	G	-0.478322
2G_MB_Uncapped	358	G	-0.477856
3G_MB_Uncapped	116	T	-0.477524
1G_MB_Uncapped	219	T	-0.477451
1G_DB_Capped	116	A	-0.477273
1G_DB_Capped	123	A	-0.476585
3G_DB_Capped	240	T	-0.475473
1G_MB_Capped	487	G	-0.475319
1G_DB_Capped	111	G	-0.474905
1G_MB_Capped	279	A	-0.474259
1G_DB_Uncapped	217	T	-0.473744
2G_MB_Capped	308	G	-0.473256
1G_DB_Capped	401	T	-0.472496
2G_MB_Capped	119	A	-0.472378
3G_MB_Uncapped	224	T	-0.47206
2G_MB_Capped	226	T	-0.471762
1G_MB_Uncapped	300	G	-0.470499
2G_DB_Capped	241	C	-0.468946
3G_MB_Capped	422	G	-0.467677
2G_MB_Uncapped	354	T	-0.466902
1G_MB_Uncapped	387	C	-0.466763
3G_DB_Uncapped	226	C	-0.465545
2G_DB_Capped	111	G	-0.464629
1G_MB_Capped	361	T	-0.464143
2G_MB_Uncapped	116	C	-0.463863
3G_DB_Capped	430	C	-0.463483
2G_DB_Uncapped	105	G	-0.463415
3G_MB_Capped	119	T	-0.463282
2G_MB_Uncapped	121	C	-0.462149
2G_DB_Capped	453	C	-0.46153
1G_MB_Capped	348	C	-0.461286
3G_MB_Uncapped	224	C	-0.459886
1G_DB_Capped	219	T	-0.459005
3G_DB_Capped	225	T	-0.458301
3G_DB_Capped	226	C	-0.457776
2G_MB_Uncapped	105	G	-0.455842
3G_MB_Capped	347	G	-0.455629
3G_MB_Uncapped	436	G	-0.45554
3G_DB_Uncapped	227	C	-0.455166
1G_MB_Capped	240	C	-0.454368
3G_MB_Capped	218	T	-0.453413
1G_MB_Capped	123	A	-0.452226
2G_DB_Capped	105	G	-0.451443
2G_MB_Uncapped	119	T	-0.451105
3G_DB_Uncapped	224	A	-0.450327
1G_MB_Capped	372	G	-0.449041
2G_MB_Uncapped	224	T	-0.448984
3G_MB_Capped	241	T	-0.448821
3G_MB_Capped	501	C	-0.4484
3G_DB_Capped	402	G	-0.447929
1G_MB_Capped	401	T	-0.446242
2G_DB_Uncapped	380	C	-0.445536
2G_MB_Capped	360	T	-0.444819
1G_MB_Capped	226	T	-0.44451
3G_MB_Capped	385	C	-0.442048
1G_DB_Capped	226	T	-0.441833
2G_DB_Capped	409	C	-0.44137
3G_DB_Uncapped	218	T	-0.441173
3G_DB_Uncapped	373	G	-0.441055
3G_MB_Capped	395	C	-0.440918
2G_MB_Uncapped	121	T	-0.440409
3G_MB_Capped	371	T	-0.43942
2G_DB_Capped	375	C	-0.439289
1G_MB_Uncapped	279	A	-0.439
1G_MB_Capped	347	G	-0.437373
3G_MB_Capped	447	C	-0.437077
1G_MB_Uncapped	358	G	-0.437002
2G_MB_Uncapped	331	C	-0.436999
3G_DB_Uncapped	348	C	-0.436885
3G_DB_Capped	226	A	-0.436567
1G_MB_Uncapped	395	T	-0.436126
1G_MB_Capped	119	A	-0.435101
1G_MB_Capped	508	C	-0.434285
2G_DB_Capped	226	C	-0.433984
1G_MB_Uncapped	349	G	-0.433955
1G_MB_Capped	280	T	-0.432921
3G_DB_Capped	219	T	-0.43217
1G_MB_Uncapped	119	A	-0.432163
1G_MB_Capped	227	C	-0.431919
1G_DB_Uncapped	346	C	-0.431306
1G_MB_Uncapped	508	C	-0.429837
2G_DB_Uncapped	421	C	-0.429151
1G_MB_Uncapped	121	T	-0.428999
1G_MB_Uncapped	348	T	-0.428792
3G_MB_Capped	280	T	-0.428652
2G_MB_Uncapped	240	T	-0.427927
2G_MB_Capped	408	C	-0.426881
3G_MB_Uncapped	328	C	-0.426501
3G_MB_Capped	308	G	-0.426077
1G_MB_Uncapped	131	C	-0.425246
2G_MB_Uncapped	226	T	-0.425
3G_MB_Capped	436	G	-0.42398
2G_MB_Capped	481	C	-0.422907
1G_DB_Uncapped	378	C	-0.42279
1G_DB_Capped	300	T	-0.422699
2G_DB_Uncapped	224	C	-0.422577
2G_MB_Capped	131	C	-0.422355
3G_MB_Capped	240	T	-0.422282
2G_MB_Capped	403	T	-0.419111
2G_MB_Capped	395	T	-0.418751
3G_DB_Capped	300	T	-0.416861
1G_MB_Capped	278	T	-0.416364
2G_MB_Uncapped	419	C	-0.415808
1G_MB_Uncapped	380	C	-0.415271
3G_MB_Capped	227	C	-0.414959
1G_DB_Capped	300	G	-0.41399
1G_MB_Uncapped	395	C	-0.412601
3G_MB_Uncapped	510	A	-0.411247
1G_DB_Capped	230	A	-0.411057
1G_DB_Capped	384	C	-0.410359
1G_DB_Capped	239	T	-0.410346
1G_MB_Capped	240	T	-0.410301
2G_MB_Capped	307	C	-0.410194
1G_DB_Capped	113	C	-0.4096
2G_MB_Capped	384	C	-0.409502
3G_DB_Capped	106	C	-0.408979
3G_DB_Uncapped	282	T	-0.407275
1G_MB_Capped	385	T	-0.406595
3G_DB_Capped	300	A	-0.4064
3G_MB_Uncapped	395	C	-0.40627
3G_MB_Uncapped	116	A	-0.405603
2G_MB_Capped	112	A	-0.405495
2G_MB_Uncapped	413	C	-0.405361
1G_MB_Capped	452	C	-0.404204
3G_MB_Capped	219	T	-0.403574
2G_MB_Uncapped	112	A	-0.402323
2G_MB_Capped	300	T	-0.401401
3G_MB_Capped	434	G	-0.399911
2G_MB_Uncapped	403	A	-0.398609
1G_MB_Uncapped	240	C	-0.398499
3G_DB_Capped	121	C	-0.397789
2G_DB_Capped	384	C	-0.397447
1G_MB_Capped	225	G	-0.397356
3G_DB_Uncapped	226	A	-0.397116
2G_DB_Uncapped	409	C	-0.3964
1G_MB_Uncapped	226	T	-0.396277
2G_DB_Uncapped	218	T	-0.395073
1G_MB_Capped	389	G	-0.394586
2G_MB_Capped	349	A	-0.39382
1G_DB_Capped	476	G	-0.393364
1G_MB_Capped	366	A	-0.391367
1G_DB_Capped	495	G	-0.391244
1G_MB_Uncapped	427	G	-0.390857
3G_DB_Uncapped	475	G	-0.390823
2G_DB_Capped	349	A	-0.390691
1G_MB_Capped	225	C	-0.390608
1G_DB_Capped	329	C	-0.390339
3G_DB_Capped	465	G	-0.390101
1G_MB_Uncapped	364	T	-0.390086
3G_MB_Uncapped	389	C	-0.389517
2G_DB_Capped	224	A	-0.389487
2G_MB_Capped	483	G	-0.388802
1G_MB_Capped	360	C	-0.387574
1G_DB_Capped	125	T	-0.386059
1G_DB_Capped	278	T	-0.385986
3G_DB_Capped	230	A	-0.385694
2G_MB_Capped	240	T	-0.384889
2G_MB_Capped	108	A	-0.384671
2G_MB_Capped	396	G	-0.384367
3G_MB_Capped	402	T	-0.384307
3G_DB_Capped	106	A	-0.384261
3G_DB_Capped	384	A	-0.383373
1G_MB_Capped	413	C	-0.382871
3G_DB_Capped	505	T	-0.382614
1G_MB_Capped	131	C	-0.382388
1G_MB_Uncapped	225	G	-0.382078
2G_DB_Uncapped	408	C	-0.381249
1G_MB_Uncapped	389	G	-0.380934
1G_DB_Uncapped	384	C	-0.379254
3G_MB_Uncapped	461	G	-0.378807
1G_DB_Uncapped	282	T	-0.377893
1G_MB_Uncapped	452	C	-0.377569
3G_MB_Capped	354	C	-0.377246
1G_MB_Uncapped	300	A	-0.376873
1G_MB_Uncapped	116	A	-0.376791
2G_MB_Capped	374	C	-0.376024
3G_DB_Capped	300	G	-0.375972
2G_MB_Uncapped	131	C	-0.375935
1G_DB_Capped	123	C	-0.375715
3G_MB_Uncapped	226	T	-0.375082
2G_MB_Capped	403	A	-0.375044
2G_MB_Capped	331	C	-0.373906
3G_MB_Capped	403	G	-0.373828
2G_MB_Capped	509	C	-0.372941
2G_DB_Uncapped	378	C	-0.372692
1G_DB_Capped	473	G	-0.372591
1G_DB_Capped	125	A	-0.371387
3G_DB_Capped	241	C	-0.370532
1G_MB_Capped	403	T	-0.369684
2G_DB_Uncapped	348	A	-0.368177
3G_DB_Capped	375	C	-0.36792
2G_MB_Capped	386	C	-0.367409
1G_DB_Capped	122	A	-0.367359
3G_MB_Uncapped	473	G	-0.365823
1G_DB_Uncapped	376	C	-0.365548
1G_DB_Capped	108	A	-0.365465
1G_MB_Capped	112	A	-0.364163
2G_DB_Capped	377	G	-0.363419
3G_MB_Uncapped	121	T	-0.363207
1G_DB_Capped	106	T	-0.362885
1G_DB_Uncapped	226	C	-0.362293
2G_MB_Capped	453	C	-0.362223
1G_MB_Capped	239	T	-0.361777
2G_DB_Uncapped	226	A	-0.360711
2G_MB_Uncapped	308	G	-0.360682
1G_MB_Capped	123	C	-0.36043
3G_MB_Uncapped	302	G	-0.360307
3G_DB_Capped	121	A	-0.360051
1G_MB_Capped	118	G	-0.360027
1G_MB_Uncapped	331	A	-0.359271
1G_MB_Capped	116	A	-0.359255
3G_MB_Capped	108	A	-0.359234
2G_MB_Uncapped	512	C	-0.359035
1G_DB_Uncapped	348	T	-0.358823
1G_DB_Capped	234	C	-0.358364
1G_DB_Uncapped	109	G	-0.357966
2G_MB_Uncapped	227	C	-0.356642
1G_MB_Uncapped	240	T	-0.356624
1G_DB_Capped	240	C	-0.355037
3G_MB_Capped	454	G	-0.354704
1G_DB_Uncapped	218	T	-0.354449
1G_DB_Uncapped	502	C	-0.353591
2G_MB_Uncapped	434	G	-0.353403
3G_MB_Uncapped	468	C	-0.353067
1G_MB_Capped	116	C	-0.352958
2G_DB_Uncapped	439	G	-0.352516
1G_MB_Uncapped	361	T	-0.352505
2G_MB_Uncapped	402	G	-0.352421
3G_MB_Capped	302	G	-0.3523
1G_MB_Capped	364	T	-0.351866
2G_DB_Capped	108	T	-0.350748
3G_DB_Capped	122	G	-0.349497
1G_DB_Capped	127	T	-0.349314
1G_DB_Capped	121	A	-0.348992
2G_DB_Capped	108	A	-0.348684
3G_DB_Uncapped	300	A	-0.348025
2G_MB_Uncapped	435	C	-0.348023
1G_DB_Uncapped	218	A	-0.347609
3G_MB_Capped	482	G	-0.34728
3G_DB_Capped	117	A	-0.34711
2G_MB_Capped	360	C	-0.346426
1G_DB_Capped	302	T	-0.34591
3G_MB_Uncapped	481	T	-0.345348
3G_DB_Capped	241	A	-0.344481
1G_DB_Capped	430	C	-0.343634
2G_MB_Uncapped	302	G	-0.34282
2G_MB_Uncapped	374	C	-0.342747
1G_DB_Capped	453	C	-0.342701
1G_MB_Uncapped	385	T	-0.342119
3G_MB_Capped	239	T	-0.34131
1G_DB_Capped	225	T	-0.340649
1G_DB_Capped	123	T	-0.340033
2G_DB_Uncapped	399	C	-0.339804
1G_MB_Uncapped	502	T	-0.339705
3G_MB_Uncapped	398	C	-0.339617
3G_MB_Uncapped	219	T	-0.339223
2G_MB_Capped	402	T	-0.339138
1G_MB_Capped	381	G	-0.338625
1G_MB_Capped	231	G	-0.338576
3G_DB_Uncapped	106	C	-0.338266
2G_MB_Uncapped	348	T	-0.337051
2G_MB_Uncapped	108	A	-0.336363
2G_MB_Uncapped	473	G	-0.335724
3G_MB_Uncapped	463	C	-0.334386
1G_DB_Uncapped	348	A	-0.334218
2G_MB_Uncapped	116	A	-0.333307
1G_DB_Uncapped	119	T	-0.332971
2G_DB_Uncapped	280	T	-0.332969
3G_MB_Capped	477	G	-0.332885
1G_DB_Capped	481	C	-0.332536
3G_MB_Uncapped	108	A	-0.332488
3G_MB_Uncapped	465	G	-0.332455
2G_MB_Capped	348	C	-0.33232
1G_DB_Uncapped	358	G	-0.332316
3G_DB_Capped	113	G	-0.332219
1G_DB_Uncapped	449	G	-0.332101
2G_DB_Capped	226	T	-0.331962
2G_DB_Capped	505	T	-0.331856
3G_MB_Uncapped	431	G	-0.331444
2G_DB_Uncapped	109	A	-0.331419
2G_DB_Uncapped	111	G	-0.331035
3G_MB_Capped	116	A	-0.330936
1G_MB_Capped	220	C	-0.330386
1G_DB_Capped	457	G	-0.33008
1G_DB_Uncapped	476	G	-0.329933
3G_DB_Capped	376	C	-0.329232
3G_DB_Capped	514	G	-0.328828
3G_MB_Capped	478	G	-0.32855
3G_MB_Capped	300	A	-0.327808
1G_MB_Capped	387	C	-0.327659
3G_MB_Capped	220	C	-0.327458
1G_MB_Uncapped	116	C	-0.32688
3G_MB_Uncapped	121	C	-0.326784
2G_DB_Capped	278	T	-0.326712
1G_MB_Uncapped	224	C	-0.326052
3G_MB_Uncapped	279	T	-0.325782
2G_DB_Capped	502	T	-0.325716
1G_MB_Uncapped	402	G	-0.325538
2G_MB_Capped	380	C	-0.325387
3G_DB_Uncapped	348	A	-0.325212
2G_MB_Capped	361	C	-0.325175
3G_DB_Capped	479	G	-0.3246
3G_MB_Uncapped	454	G	-0.324579
2G_DB_Capped	476	G	-0.324568
1G_MB_Capped	441	G	-0.324558
1G_DB_Capped	413	C	-0.324387
3G_MB_Capped	403	A	-0.323698
1G_DB_Capped	422	G	-0.323667
1G_DB_Capped	231	G	-0.323466
3G_MB_Capped	409	C	-0.322858
3G_MB_Capped	507	C	-0.322599
2G_MB_Capped	358	C	-0.32242
2G_DB_Capped	384	T	-0.3217
2G_DB_Uncapped	349	A	-0.321625
3G_DB_Uncapped	397	G	-0.321092
2G_DB_Capped	310	C	-0.321067
3G_MB_Uncapped	447	T	-0.320805
1G_MB_Uncapped	366	A	-0.320473
2G_DB_Capped	121	A	-0.320264
2G_DB_Capped	240	T	-0.319935
1G_MB_Uncapped	329	T	-0.319816
2G_DB_Uncapped	114	T	-0.3195
3G_DB_Capped	347	G	-0.319185
1G_DB_Capped	119	T	-0.319078
3G_MB_Uncapped	241	A	-0.318959
3G_MB_Capped	405	C	-0.318588
3G_MB_Uncapped	456	G	-0.318095
2G_MB_Uncapped	239	T	-0.31754
1G_DB_Uncapped	427	G	-0.317427
1G_DB_Capped	128	G	-0.317422
3G_MB_Capped	374	C	-0.316932
3G_MB_Uncapped	240	T	-0.316689
3G_MB_Uncapped	508	C	-0.316162
2G_DB_Capped	348	T	-0.315732
1G_MB_Uncapped	381	C	-0.315427
3G_DB_Capped	401	T	-0.315326
2G_MB_Capped	356	T	-0.315143
2G_MB_Capped	306	C	-0.314762
3G_DB_Uncapped	348	T	-0.314726
2G_DB_Capped	348	A	-0.314675
3G_MB_Uncapped	224	A	-0.314656
1G_MB_Uncapped	239	T	-0.314532
2G_MB_Capped	224	A	-0.314524
2G_DB_Capped	459	C	-0.314489
3G_DB_Capped	115	A	-0.314091
2G_DB_Capped	425	C	-0.314
3G_DB_Capped	223	A	-0.313502
2G_DB_Uncapped	278	T	-0.313356
1G_MB_Uncapped	388	G	-0.313052
3G_MB_Capped	375	C	-0.313049
2G_MB_Uncapped	224	A	-0.31277
2G_MB_Uncapped	307	C	-0.312434
2G_DB_Capped	125	A	-0.310794
2G_DB_Capped	427	G	-0.31
1G_DB_Capped	240	A	-0.309758
3G_DB_Capped	396	G	-0.309713
1G_DB_Capped	404	C	-0.309673
3G_DB_Capped	108	T	-0.309431
2G_MB_Capped	300	A	-0.308287
1G_MB_Uncapped	505	T	-0.308221
3G_MB_Capped	228	C	-0.308063
3G_DB_Capped	507	C	-0.307897
1G_DB_Capped	105	G	-0.306604
2G_MB_Capped	302	G	-0.306586
1G_MB_Capped	502	T	-0.306565
3G_DB_Capped	122	A	-0.306342
2G_MB_Capped	239	T	-0.305974
1G_MB_Uncapped	308	G	-0.305671
1G_MB_Capped	404	T	-0.30553
2G_MB_Capped	377	C	-0.305404
1G_MB_Uncapped	346	C	-0.305386
2G_DB_Uncapped	240	C	-0.305267
2G_MB_Uncapped	508	C	-0.302935
2G_MB_Uncapped	225	G	-0.302702
1G_DB_Capped	117	A	-0.3026
3G_MB_Uncapped	459	C	-0.302546
1G_DB_Uncapped	391	G	-0.302541
2G_DB_Capped	401	T	-0.302353
1G_MB_Capped	224	T	-0.302164
3G_MB_Uncapped	358	G	-0.301088
2G_MB_Capped	219	G	-0.301069
3G_MB_Capped	397	C	-0.300655
1G_MB_Capped	405	C	-0.300142
2G_DB_Capped	483	G	-0.299916
1G_MB_Capped	442	T	-0.299483
1G_MB_Uncapped	430	C	-0.299289
2G_MB_Capped	498	A	-0.299213
2G_MB_Uncapped	381	C	-0.298817
3G_DB_Capped	117	G	-0.298383
2G_DB_Uncapped	400	C	-0.298211
1G_MB_Uncapped	364	C	-0.29795
1G_MB_Uncapped	442	C	-0.297772
3G_DB_Capped	234	C	-0.297398
1G_MB_Capped	376	C	-0.297132
3G_DB_Capped	348	A	-0.297023
3G_DB_Capped	123	A	-0.296833
2G_MB_Uncapped	234	C	-0.296593
1G_MB_Capped	117	A	-0.295827
2G_MB_Capped	119	T	-0.295821
2G_MB_Capped	224	T	-0.293809
3G_MB_Capped	428	C	-0.293738
1G_DB_Capped	221	T	-0.29343
3G_MB_Uncapped	424	C	-0.292631
1G_MB_Capped	300	A	-0.292204
2G_MB_Uncapped	395	T	-0.292114
2G_DB_Capped	108	C	-0.291855
2G_MB_Capped	390	T	-0.291763
3G_MB_Uncapped	357	G	-0.291676
1G_DB_Capped	110	T	-0.291655
2G_MB_Uncapped	403	T	-0.291377
1G_DB_Capped	221	A	-0.291274
2G_MB_Capped	225	G	-0.291196
3G_DB_Capped	111	T	-0.291148
1G_MB_Capped	348	A	-0.290532
3G_DB_Capped	116	A	-0.290055
2G_DB_Uncapped	488	C	-0.289801
1G_MB_Capped	331	C	-0.289277
2G_DB_Capped	331	C	-0.289066
3G_DB_Uncapped	280	T	-0.288894
3G_DB_Capped	415	C	-0.288828
2G_DB_Capped	239	C	-0.288248
2G_MB_Capped	447	C	-0.288236
2G_DB_Capped	226	A	-0.288074
1G_DB_Capped	127	A	-0.287994
1G_MB_Uncapped	112	A	-0.287342
1G_MB_Uncapped	464	C	-0.287105
3G_DB_Capped	348	C	-0.286688
1G_DB_Uncapped	226	A	-0.286602
2G_MB_Uncapped	396	G	-0.286181
1G_MB_Uncapped	302	G	-0.285962
2G_MB_Capped	221	C	-0.285828
1G_MB_Capped	108	A	-0.285173
3G_DB_Capped	453	C	-0.284458
2G_MB_Uncapped	241	A	-0.284359
2G_DB_Uncapped	348	T	-0.283767
2G_MB_Uncapped	360	T	-0.283669
1G_MB_Capped	359	C	-0.28216
2G_DB_Uncapped	305	T	-0.282157
3G_DB_Capped	105	A	-0.281677
3G_MB_Capped	376	C	-0.281494
2G_DB_Uncapped	436	G	-0.281315
3G_MB_Capped	349	A	-0.280912
1G_DB_Capped	115	A	-0.280871
2G_DB_Capped	424	C	-0.280522
1G_MB_Uncapped	220	C	-0.280408
2G_MB_Capped	105	G	-0.280391
1G_MB_Capped	399	C	-0.280245
2G_MB_Capped	328	C	-0.280118
3G_DB_Uncapped	239	T	-0.280095
3G_MB_Capped	410	C	-0.280001
2G_DB_Capped	116	A	-0.27982
1G_DB_Capped	348	T	-0.27949
1G_MB_Capped	307	C	-0.279161
3G_DB_Capped	222	G	-0.278804
2G_DB_Uncapped	501	C	-0.278663
2G_MB_Capped	116	C	-0.278605
2G_DB_Uncapped	354	C	-0.278284
2G_DB_Capped	512	C	-0.278204
3G_DB_Uncapped	474	C	-0.277239
2G_MB_Capped	366	A	-0.276862
3G_MB_Uncapped	420	G	-0.276639
1G_MB_Capped	364	C	-0.276344
3G_DB_Capped	508	C	-0.275798
2G_DB_Capped	218	G	-0.275646
3G_MB_Capped	240	C	-0.275271
1G_DB_Capped	119	A	-0.27481
1G_MB_Uncapped	376	G	-0.274025
3G_DB_Uncapped	427	G	-0.27397
2G_MB_Capped	482	A	-0.273908
2G_MB_Capped	462	G	-0.273822
1G_DB_Uncapped	406	C	-0.273435
2G_DB_Uncapped	485	G	-0.273161
1G_MB_Capped	390	G	-0.27316
1G_MB_Capped	408	C	-0.272863
1G_MB_Capped	473	G	-0.272849
2G_MB_Capped	364	T	-0.272754
2G_MB_Capped	404	T	-0.27243
3G_MB_Uncapped	474	C	-0.2724
3G_DB_Capped	114	A	-0.272365
3G_MB_Capped	346	C	-0.27181
1G_MB_Capped	404	C	-0.27169
3G_MB_Uncapped	466	C	-0.271661
2G_DB_Capped	380	C	-0.271304
2G_MB_Capped	480	T	-0.271123
2G_DB_Capped	117	G	-0.271122
3G_DB_Capped	389	C	-0.2711
2G_MB_Uncapped	371	C	-0.270828
2G_DB_Capped	305	C	-0.270084
3G_DB_Uncapped	456	G	-0.269748
1G_DB_Uncapped	349	G	-0.26922
2G_MB_Capped	415	C	-0.269128
3G_MB_Capped	515	C	-0.26809
2G_DB_Capped	438	C	-0.267555
2G_MB_Uncapped	415	C	-0.267444
3G_MB_Capped	462	A	-0.26689
3G_MB_Uncapped	468	T	-0.265726
2G_MB_Capped	426	G	-0.265645
3G_MB_Capped	429	C	-0.265491
3G_MB_Uncapped	460	C	-0.265339
2G_MB_Capped	434	G	-0.265252
1G_MB_Uncapped	487	G	-0.265249
1G_DB_Uncapped	114	G	-0.264917
3G_MB_Uncapped	413	C	-0.264286
2G_DB_Capped	113	C	-0.263541
2G_MB_Capped	231	G	-0.263303
1G_DB_Uncapped	384	A	-0.263283
2G_MB_Capped	381	C	-0.262889
3G_DB_Capped	127	G	-0.262701
1G_DB_Uncapped	414	C	-0.262406
3G_MB_Uncapped	239	T	-0.262211
2G_DB_Capped	306	C	-0.262024
2G_DB_Uncapped	347	G	-0.261781
2G_DB_Uncapped	515	C	-0.260748
3G_DB_Uncapped	226	T	-0.260178
3G_MB_Uncapped	481	C	-0.259982
1G_MB_Capped	116	T	-0.259252
3G_DB_Uncapped	503	G	-0.259093
2G_DB_Capped	326	C	-0.258942
1G_MB_Capped	364	A	-0.258676
1G_MB_Capped	105	G	-0.258655
2G_MB_Capped	406	T	-0.258499
3G_MB_Capped	400	A	-0.258265
3G_MB_Uncapped	451	C	-0.258155
1G_DB_Uncapped	354	T	-0.258025
3G_DB_Uncapped	241	T	-0.257587
3G_DB_Capped	371	T	-0.257159
3G_DB_Uncapped	372	G	-0.25671
3G_MB_Capped	380	C	-0.256619
1G_MB_Uncapped	305	C	-0.256504
1G_MB_Uncapped	381	G	-0.2564
2G_MB_Uncapped	377	C	-0.256319
2G_DB_Capped	221	T	-0.256049
2G_MB_Uncapped	441	G	-0.256043
3G_DB_Uncapped	401	T	-0.256014
3G_MB_Capped	431	G	-0.255918
3G_MB_Uncapped	490	C	-0.255908
3G_DB_Uncapped	349	A	-0.25537
2G_MB_Uncapped	405	C	-0.255264
1G_DB_Capped	279	T	-0.255066
1G_MB_Capped	462	A	-0.255051
1G_MB_Uncapped	224	A	-0.254536
2G_DB_Uncapped	224	A	-0.254339
1G_MB_Capped	393	T	-0.254244
2G_MB_Capped	405	A	-0.253909
3G_DB_Uncapped	409	C	-0.253775
2G_MB_Capped	472	G	-0.252991
3G_DB_Capped	221	A	-0.252612
3G_DB_Capped	123	T	-0.252228
1G_DB_Capped	477	G	-0.252171
3G_MB_Capped	406	A	-0.251659
3G_DB_Capped	279	T	-0.251519
1G_MB_Capped	302	G	-0.251219
2G_MB_Capped	385	T	-0.251139
3G_DB_Capped	349	A	-0.249879
2G_DB_Capped	405	T	-0.249825
1G_MB_Uncapped	467	G	-0.249453
2G_MB_Uncapped	487	G	-0.249239
2G_MB_Capped	455	C	-0.249131
3G_DB_Capped	332	T	-0.249028
3G_MB_Uncapped	409	C	-0.24795
2G_DB_Capped	349	G	-0.247781
3G_DB_Capped	331	T	-0.247744
1G_DB_Uncapped	348	C	-0.247539
2G_MB_Uncapped	402	T	-0.247531
1G_DB_Capped	228	C	-0.246926
1G_DB_Capped	458	C	-0.246546
2G_DB_Capped	407	C	-0.246323
2G_MB_Capped	421	C	-0.246316
2G_MB_Capped	401	C	-0.2456
1G_MB_Capped	409	C	-0.245564
3G_DB_Capped	110	T	-0.245527
2G_DB_Capped	305	T	-0.245517
2G_MB_Uncapped	476	G	-0.245197
3G_MB_Capped	354	T	-0.245179
3G_DB_Capped	127	T	-0.245049
1G_MB_Capped	464	C	-0.244676
2G_DB_Capped	105	A	-0.244432
2G_DB_Capped	106	A	-0.244083
2G_DB_Uncapped	226	C	-0.243962
3G_MB_Uncapped	300	A	-0.243841
1G_MB_Uncapped	360	C	-0.243778
3G_MB_Uncapped	467	G	-0.243723
2G_DB_Capped	347	G	-0.243573
3G_MB_Capped	408	C	-0.243101
2G_DB_Capped	474	C	-0.242807
3G_DB_Uncapped	302	T	-0.242771
1G_DB_Capped	349	G	-0.241788
2G_MB_Capped	300	G	-0.241704
1G_MB_Uncapped	402	T	-0.241507
2G_MB_Uncapped	386	C	-0.241469
1G_MB_Uncapped	349	A	-0.24124
2G_DB_Uncapped	302	T	-0.241141
1G_MB_Capped	302	T	-0.240999
2G_MB_Capped	454	G	-0.240979
3G_DB_Uncapped	109	A	-0.240796
1G_DB_Capped	122	G	-0.240417
1G_DB_Capped	241	C	-0.240386
2G_DB_Uncapped	453	C	-0.238509
2G_MB_Uncapped	228	C	-0.238371
2G_DB_Capped	436	C	-0.238198
2G_DB_Capped	225	T	-0.237917
2G_MB_Capped	348	A	-0.237893
2G_MB_Uncapped	348	A	-0.237607
2G_MB_Uncapped	397	G	-0.237232
2G_DB_Uncapped	107	G	-0.236916
2G_DB_Capped	348	C	-0.23663
3G_DB_Capped	405	C	-0.236534
3G_MB_Capped	241	A	-0.236517
3G_MB_Uncapped	374	C	-0.236315
3G_DB_Uncapped	278	T	-0.23499
2G_DB_Capped	113	A	-0.234601
1G_DB_Capped	481	A	-0.234439
3G_MB_Uncapped	225	G	-0.234333
1G_MB_Capped	459	T	-0.234115
2G_MB_Uncapped	368	C	-0.234112
2G_DB_Capped	230	A	-0.234009
3G_MB_Uncapped	511	C	-0.233734
2G_DB_Uncapped	279	A	-0.233097
3G_DB_Uncapped	305	T	-0.232942
2G_MB_Capped	459	T	-0.232813
2G_MB_Capped	515	C	-0.232572
2G_MB_Uncapped	306	C	-0.232386
3G_MB_Uncapped	354	C	-0.232374
3G_DB_Capped	348	T	-0.232268
1G_MB_Uncapped	404	C	-0.232151
1G_DB_Uncapped	381	G	-0.23149
2G_MB_Capped	310	C	-0.231446
3G_MB_Capped	483	G	-0.231373
3G_DB_Capped	228	C	-0.231262
2G_MB_Capped	302	T	-0.230893
3G_DB_Capped	306	C	-0.230846
3G_DB_Uncapped	300	T	-0.230722
2G_MB_Uncapped	402	A	-0.230719
2G_DB_Uncapped	481	C	-0.23071
2G_MB_Uncapped	108	T	-0.230601
2G_DB_Capped	406	C	-0.230519
2G_MB_Uncapped	328	C	-0.230341
3G_DB_Uncapped	481	T	-0.229474
3G_MB_Uncapped	397	C	-0.229295
2G_DB_Capped	219	T	-0.228936
1G_MB_Capped	349	G	-0.228669
1G_MB_Uncapped	422	G	-0.228
1G_MB_Capped	310	T	-0.227853
2G_DB_Uncapped	502	T	-0.227644
3G_DB_Uncapped	413	C	-0.227449
1G_MB_Uncapped	508	T	-0.227101
3G_DB_Uncapped	506	G	-0.22672
3G_DB_Capped	308	C	-0.226091
2G_MB_Capped	405	T	-0.225838
2G_DB_Capped	117	A	-0.225166
3G_DB_Uncapped	354	C	-0.225025
2G_DB_Uncapped	434	G	-0.224794
2G_MB_Uncapped	300	A	-0.224726
3G_MB_Uncapped	402	T	-0.224563
1G_DB_Capped	472	G	-0.2245
1G_MB_Uncapped	365	C	-0.224431
3G_MB_Capped	377	C	-0.224384
3G_DB_Uncapped	477	G	-0.224346
3G_DB_Capped	301	T	-0.224336
2G_MB_Uncapped	346	C	-0.224304
1G_DB_Capped	432	A	-0.224229
1G_MB_Uncapped	361	C	-0.223841
2G_DB_Uncapped	384	C	-0.223756
3G_MB_Uncapped	467	T	-0.223705
1G_MB_Uncapped	390	T	-0.222753
1G_DB_Capped	360	T	-0.222668
1G_DB_Capped	414	C	-0.222596
2G_DB_Capped	364	T	-0.222539
1G_DB_Capped	105	A	-0.222438
1G_MB_Capped	440	C	-0.222431
1G_DB_Uncapped	280	T	-0.222178
2G_DB_Uncapped	475	C	-0.221904
3G_MB_Uncapped	451	T	-0.221733
2G_MB_Capped	424	C	-0.221598
1G_MB_Capped	119	T	-0.221489
2G_MB_Capped	109	A	-0.221153
3G_DB_Capped	437	C	-0.220776
3G_MB_Uncapped	220	C	-0.220391
3G_DB_Capped	354	C	-0.220238
1G_DB_Capped	514	G	-0.220026
2G_DB_Uncapped	468	C	-0.219255
2G_DB_Uncapped	125	G	-0.218694
2G_DB_Capped	280	T	-0.21863
1G_DB_Capped	303	C	-0.218279
3G_DB_Capped	222	T	-0.218267
3G_DB_Capped	331	A	-0.217971
3G_DB_Uncapped	240	T	-0.217799
3G_MB_Uncapped	234	C	-0.217779
1G_DB_Capped	411	C	-0.217491
2G_DB_Capped	401	C	-0.217327
2G_DB_Capped	406	A	-0.216927
2G_DB_Capped	417	T	-0.216717
2G_MB_Capped	480	A	-0.216599
3G_DB_Capped	407	C	-0.216305
1G_MB_Capped	225	T	-0.216256
2G_MB_Capped	404	C	-0.215962
2G_DB_Capped	307	C	-0.215803
1G_MB_Capped	381	C	-0.215659
1G_DB_Capped	308	C	-0.21513
2G_MB_Capped	489	C	-0.214998
2G_MB_Uncapped	430	C	-0.214885
3G_DB_Capped	435	C	-0.214867
2G_MB_Uncapped	449	G	-0.214579
2G_DB_Capped	385	C	-0.214318
1G_MB_Capped	232	C	-0.214301
1G_MB_Capped	407	C	-0.213885
2G_DB_Uncapped	349	T	-0.213839
3G_MB_Uncapped	390	C	-0.213787
2G_MB_Uncapped	483	G	-0.213743
2G_DB_Uncapped	491	C	-0.21353
3G_MB_Uncapped	489	A	-0.213464
3G_MB_Uncapped	370	G	-0.213288
2G_DB_Capped	240	A	-0.213182
2G_MB_Capped	423	C	-0.213022
1G_DB_Capped	406	T	-0.212735
2G_DB_Uncapped	402	A	-0.212347
1G_DB_Capped	419	C	-0.212214
1G_DB_Uncapped	300	A	-0.21201
1G_DB_Capped	241	A	-0.211894
3G_MB_Uncapped	306	C	-0.2116
1G_DB_Capped	349	A	-0.211443
1G_DB_Capped	112	T	-0.211297
2G_MB_Uncapped	279	T	-0.210934
2G_MB_Uncapped	465	G	-0.210878
3G_DB_Capped	113	A	-0.210683
2G_DB_Uncapped	350	A	-0.210643
1G_MB_Capped	406	T	-0.210009
1G_MB_Capped	500	C	-0.209954
1G_MB_Uncapped	401	C	-0.209948
2G_DB_Capped	477	G	-0.209904
1G_MB_Capped	362	G	-0.209477
2G_DB_Capped	310	T	-0.209261
1G_MB_Capped	361	C	-0.209196
3G_MB_Capped	476	G	-0.208686
1G_DB_Capped	306	C	-0.208415
2G_DB_Capped	405	A	-0.208407
2G_MB_Uncapped	375	C	-0.208302
2G_DB_Uncapped	480	C	-0.207882
1G_DB_Uncapped	347	G	-0.207866
1G_DB_Capped	436	C	-0.207514
3G_MB_Capped	494	C	-0.206828
3G_DB_Capped	240	A	-0.20672
3G_DB_Uncapped	109	G	-0.206584
1G_MB_Uncapped	468	T	-0.206544
2G_DB_Capped	222	G	-0.206514
1G_MB_Uncapped	302	T	-0.206351
1G_DB_Capped	434	G	-0.206293
1G_MB_Uncapped	469	G	-0.20628
2G_MB_Capped	225	T	-0.206066
3G_MB_Capped	307	G	-0.205692
2G_DB_Capped	458	C	-0.205469
2G_MB_Capped	431	G	-0.205388
3G_DB_Capped	373	G	-0.205151
1G_DB_Uncapped	121	T	-0.204805
1G_DB_Uncapped	221	C	-0.204711
2G_DB_Uncapped	379	G	-0.204625
3G_DB_Uncapped	371	T	-0.204606
3G_DB_Capped	232	C	-0.204578
2G_MB_Capped	402	A	-0.204344
2G_DB_Uncapped	114	A	-0.204322
1G_DB_Uncapped	349	A	-0.204233
1G_MB_Capped	349	A	-0.204222
3G_MB_Uncapped	368	C	-0.20411
1G_DB_Capped	110	A	-0.204086
1G_DB_Capped	114	A	-0.203882
2G_MB_Capped	434	C	-0.203287
3G_MB_Uncapped	403	A	-0.203211
3G_MB_Uncapped	388	C	-0.20321
1G_DB_Capped	222	T	-0.203084
1G_MB_Uncapped	404	T	-0.202546
1G_DB_Uncapped	220	C	-0.20248
1G_DB_Capped	415	C	-0.202258
1G_MB_Capped	402	T	-0.202195
3G_DB_Uncapped	381	G	-0.202145
2G_DB_Uncapped	510	A	-0.201946
2G_DB_Uncapped	482	G	-0.20192
1G_MB_Capped	355	A	-0.20176
2G_MB_Capped	506	G	-0.201695
1G_MB_Uncapped	381	A	-0.201638
2G_DB_Uncapped	282	T	-0.201615
1G_DB_Uncapped	473	G	-0.201593
2G_DB_Uncapped	350	C	-0.201578
3G_DB_Uncapped	465	G	-0.200968
1G_DB_Capped	453	A	-0.200914
2G_MB_Capped	364	C	-0.200902
2G_DB_Capped	411	C	-0.200788
2G_DB_Uncapped	479	G	-0.200771
1G_DB_Capped	364	T	-0.200688
2G_DB_Capped	302	T	-0.200557
3G_DB_Uncapped	307	C	-0.200242
2G_MB_Capped	328	T	-0.200116
1G_MB_Uncapped	390	G	-0.20004
2G_DB_Capped	470	C	-0.200006
3G_MB_Uncapped	500	T	-0.19985
2G_MB_Capped	406	C	-0.199214
2G_DB_Capped	415	C	-0.198911
2G_MB_Capped	460	C	-0.198735
3G_MB_Capped	466	G	-0.198688
3G_MB_Uncapped	228	C	-0.198538
1G_DB_Capped	347	G	-0.198273
1G_MB_Capped	375	C	-0.198202
3G_DB_Capped	235	G	-0.197923
3G_DB_Capped	481	T	-0.197885
3G_MB_Capped	438	C	-0.197397
2G_DB_Uncapped	385	C	-0.197296
1G_MB_Capped	471	T	-0.197193
2G_DB_Capped	457	A	-0.197114
3G_MB_Capped	371	C	-0.197078
1G_DB_Capped	113	A	-0.19691
2G_MB_Uncapped	302	T	-0.196851
3G_DB_Capped	496	G	-0.196597
2G_DB_Uncapped	219	T	-0.196531
3G_DB_Capped	442	T	-0.196515
3G_MB_Uncapped	356	G	-0.196335
1G_DB_Capped	515	C	-0.196302
1G_MB_Uncapped	307	C	-0.196059
2G_DB_Uncapped	406	C	-0.196057
3G_DB_Uncapped	400	A	-0.196011
1G_MB_Uncapped	355	A	-0.195965
2G_MB_Capped	483	T	-0.195944
3G_MB_Capped	469	G	-0.195688
3G_DB_Capped	115	G	-0.195635
2G_DB_Capped	434	C	-0.195071
2G_MB_Capped	331	A	-0.194833
1G_DB_Capped	500	C	-0.194814
2G_MB_Capped	370	G	-0.19471
1G_DB_Capped	391	G	-0.194204
3G_MB_Uncapped	349	A	-0.194032
2G_DB_Uncapped	307	C	-0.193862
2G_MB_Capped	117	A	-0.193835
1G_MB_Uncapped	374	C	-0.193594
2G_MB_Capped	382	C	-0.19345
1G_MB_Uncapped	386	C	-0.193367
3G_MB_Capped	478	T	-0.193211
2G_DB_Uncapped	451	C	-0.193068
3G_MB_Capped	439	G	-0.193044
3G_MB_Uncapped	509	C	-0.192996
2G_DB_Capped	240	C	-0.192882
1G_DB_Uncapped	471	C	-0.192511
1G_MB_Capped	376	G	-0.192472
2G_MB_Uncapped	399	G	-0.192359
1G_DB_Capped	469	A	-0.192335
2G_MB_Uncapped	385	T	-0.192125
3G_MB_Uncapped	106	T	-0.192059
3G_MB_Uncapped	515	T	-0.192001
2G_DB_Capped	123	T	-0.191764
2G_MB_Capped	404	G	-0.191673
1G_MB_Uncapped	108	A	-0.191672
1G_DB_Capped	305	T	-0.191593
3G_DB_Capped	302	T	-0.191403
2G_DB_Uncapped	109	G	-0.191369
3G_DB_Capped	398	C	-0.190949
1G_DB_Uncapped	354	C	-0.190746
3G_MB_Capped	114	T	-0.190709
3G_MB_Uncapped	468	A	-0.190581
3G_DB_Uncapped	424	G	-0.190448
3G_MB_Capped	441	G	-0.190445
3G_DB_Capped	307	C	-0.190386
2G_MB_Capped	326	T	-0.190373
2G_MB_Capped	375	C	-0.190278
2G_DB_Uncapped	447	G	-0.190143
1G_MB_Uncapped	225	T	-0.19009
3G_DB_Uncapped	500	C	-0.189858
2G_DB_Uncapped	489	C	-0.189518
2G_MB_Uncapped	454	G	-0.189444
2G_MB_Uncapped	513	T	-0.189357
3G_MB_Capped	373	C	-0.188947
3G_MB_Capped	508	C	-0.18892
3G_DB_Uncapped	487	G	-0.18888
2G_MB_Capped	127	G	-0.188678
1G_MB_Capped	469	A	-0.188519
3G_DB_Capped	374	C	-0.188171
2G_MB_Uncapped	447	C	-0.188168
2G_MB_Capped	220	T	-0.187906
1G_DB_Capped	371	T	-0.187775
3G_DB_Uncapped	396	G	-0.187756
3G_MB_Capped	279	T	-0.187573
2G_DB_Capped	478	T	-0.187528
3G_MB_Uncapped	355	C	-0.187438
3G_DB_Capped	505	C	-0.187166
3G_DB_Uncapped	384	C	-0.187135
3G_DB_Uncapped	403	A	-0.186944
3G_DB_Capped	487	G	-0.186795
1G_MB_Capped	328	C	-0.186744
1G_DB_Capped	494	T	-0.186499
2G_DB_Uncapped	306	C	-0.186373
2G_DB_Uncapped	225	T	-0.186187
3G_DB_Uncapped	308	C	-0.18605
1G_MB_Capped	371	C	-0.186004
3G_MB_Uncapped	513	C	-0.185963
1G_DB_Capped	231	T	-0.185896
1G_DB_Uncapped	278	T	-0.185769
2G_MB_Uncapped	389	G	-0.185638
1G_DB_Capped	483	T	-0.185541
2G_DB_Uncapped	500	C	-0.185337
3G_MB_Capped	326	T	-0.185095
3G_MB_Uncapped	355	G	-0.185003
1G_DB_Uncapped	305	T	-0.184866
3G_MB_Capped	396	G	-0.184815
3G_DB_Capped	119	A	-0.18462
1G_DB_Capped	454	G	-0.184597
2G_DB_Uncapped	117	G	-0.18449
3G_DB_Capped	349	G	-0.184488
1G_DB_Capped	442	T	-0.184466
3G_MB_Capped	404	T	-0.184366
3G_DB_Capped	481	C	-0.184307
3G_MB_Uncapped	482	A	-0.184075
2G_MB_Capped	358	A	-0.183971
1G_DB_Capped	471	C	-0.183961
3G_MB_Uncapped	464	T	-0.18395
2G_MB_Uncapped	427	G	-0.183864
1G_MB_Uncapped	240	A	-0.183578
2G_DB_Uncapped	364	T	-0.183555
1G_MB_Capped	352	T	-0.183371
3G_MB_Uncapped	490	G	-0.183249
2G_MB_Capped	409	C	-0.183229
2G_MB_Uncapped	482	A	-0.183213
1G_MB_Uncapped	352	T	-0.1832
2G_DB_Capped	239	T	-0.183107
1G_DB_Uncapped	356	C	-0.18281
2G_DB_Capped	371	T	-0.182626
2G_MB_Uncapped	237	C	-0.182608
3G_MB_Uncapped	450	G	-0.182509
3G_DB_Capped	379	C	-0.1825
1G_MB_Capped	306	C	-0.181808
1G_MB_Capped	484	G	-0.181759
1G_MB_Uncapped	372	C	-0.181738
3G_MB_Capped	356	G	-0.180989
3G_MB_Uncapped	413	A	-0.180732
3G_DB_Capped	305	T	-0.180435
2G_DB_Uncapped	375	C	-0.18011
1G_MB_Capped	454	C	-0.179954
2G_MB_Uncapped	407	C	-0.179931
2G_DB_Uncapped	417	G	-0.179871
2G_DB_Capped	349	T	-0.179404
2G_MB_Capped	372	C	-0.179301
3G_MB_Uncapped	376	C	-0.179272
3G_DB_Uncapped	106	A	-0.179184
2G_MB_Uncapped	352	T	-0.179069
2G_MB_Uncapped	118	A	-0.179038
1G_MB_Capped	123	T	-0.178701
2G_DB_Uncapped	432	G	-0.17868
1G_MB_Uncapped	409	C	-0.178644
1G_MB_Uncapped	306	C	-0.178555
1G_DB_Capped	125	G	-0.177961
2G_MB_Uncapped	387	C	-0.177955
3G_MB_Uncapped	450	T	-0.177948
3G_MB_Uncapped	445	A	-0.177857
2G_DB_Uncapped	371	C	-0.17767
2G_DB_Uncapped	226	T	-0.177659
1G_MB_Capped	403	A	-0.177637
1G_MB_Capped	224	C	-0.177391
1G_MB_Uncapped	305	T	-0.17737
2G_MB_Capped	459	C	-0.177298
1G_MB_Uncapped	357	C	-0.176881
2G_DB_Capped	353	C	-0.17683
1G_MB_Capped	420	G	-0.176646
2G_DB_Uncapped	305	C	-0.176365
1G_DB_Uncapped	514	G	-0.176128
3G_DB_Uncapped	423	C	-0.176026
2G_MB_Capped	241	A	-0.175749
3G_MB_Uncapped	416	C	-0.175524
1G_DB_Capped	479	A	-0.175456
1G_MB_Capped	392	C	-0.175431
3G_DB_Capped	456	G	-0.175425
1G_DB_Uncapped	434	G	-0.175409
2G_MB_Capped	397	G	-0.175381
3G_MB_Uncapped	387	C	-0.175379
1G_MB_Capped	228	C	-0.175222
1G_MB_Uncapped	364	A	-0.175085
3G_MB_Capped	370	G	-0.174947
2G_DB_Uncapped	374	C	-0.174592
3G_MB_Capped	386	C	-0.174424
1G_MB_Capped	388	G	-0.174058
1G_DB_Capped	113	G	-0.173816
2G_MB_Uncapped	469	A	-0.173725
3G_DB_Uncapped	402	T	-0.173654
1G_MB_Uncapped	393	T	-0.173465
2G_MB_Capped	514	G	-0.173397
1G_MB_Uncapped	409	T	-0.17331
2G_MB_Capped	478	T	-0.172866
1G_MB_Capped	393	G	-0.172857
3G_MB_Capped	358	G	-0.172719
3G_DB_Uncapped	405	C	-0.172717
2G_DB_Capped	389	C	-0.172707
1G_MB_Uncapped	241	A	-0.172689
1G_MB_Uncapped	420	G	-0.172459
1G_MB_Capped	471	C	-0.172437
3G_MB_Uncapped	118	A	-0.172401
1G_DB_Uncapped	501	C	-0.172377
1G_MB_Uncapped	501	A	-0.171924
3G_MB_Uncapped	117	A	-0.171764
3G_MB_Uncapped	375	T	-0.171544
3G_MB_Uncapped	352	T	-0.171536
2G_DB_Capped	416	G	-0.171534
1G_MB_Uncapped	392	C	-0.171483
1G_DB_Capped	385	C	-0.17128
1G_MB_Capped	305	T	-0.17121
1G_MB_Capped	509	C	-0.171208
2G_DB_Uncapped	241	A	-0.171154
1G_MB_Uncapped	310	C	-0.170482
2G_MB_Capped	228	C	-0.170456
1G_MB_Capped	381	A	-0.170293
2G_MB_Capped	451	C	-0.169584
2G_DB_Capped	308	C	-0.169462
3G_MB_Capped	417	A	-0.169251
3G_MB_Capped	352	A	-0.169066
3G_MB_Uncapped	328	A	-0.169042
2G_DB_Capped	471	C	-0.168936
3G_MB_Uncapped	467	A	-0.168812
2G_MB_Uncapped	478	T	-0.168751
2G_MB_Capped	411	G	-0.168663
2G_MB_Capped	377	G	-0.168596
1G_MB_Uncapped	328	C	-0.168503
2G_MB_Uncapped	328	T	-0.168197
2G_MB_Capped	357	C	-0.168025
2G_MB_Uncapped	493	A	-0.168011
2G_MB_Uncapped	308	C	-0.167793
3G_DB_Capped	434	C	-0.167734
1G_DB_Uncapped	481	C	-0.167594
3G_MB_Uncapped	469	G	-0.16743
3G_MB_Capped	461	G	-0.167391
2G_MB_Uncapped	372	C	-0.167374
3G_DB_Capped	280	A	-0.167279
3G_DB_Capped	372	G	-0.167137
2G_DB_Capped	419	C	-0.167084
3G_MB_Capped	117	A	-0.166885
3G_MB_Uncapped	465	C	-0.166867
2G_MB_Capped	441	G	-0.166091
1G_DB_Uncapped	397	G	-0.166013
2G_DB_Capped	114	A	-0.165996
3G_MB_Capped	475	G	-0.165878
1G_DB_Capped	350	C	-0.16583
1G_MB_Uncapped	406	T	-0.165611
1G_DB_Capped	507	C	-0.165542
2G_MB_Uncapped	422	G	-0.165366
3G_DB_Uncapped	374	C	-0.165282
3G_MB_Uncapped	376	G	-0.165221
3G_DB_Capped	237	C	-0.165182
3G_DB_Capped	477	A	-0.164932
2G_DB_Capped	123	A	-0.164428
3G_MB_Capped	481	C	-0.164248
1G_MB_Capped	405	A	-0.164179
1G_DB_Uncapped	109	A	-0.163811
1G_MB_Capped	346	C	-0.163719
2G_DB_Uncapped	123	C	-0.163654
1G_DB_Uncapped	385	C	-0.1635
2G_MB_Uncapped	398	C	-0.163276
3G_DB_Capped	506	G	-0.163214
1G_DB_Capped	348	A	-0.163135
2G_DB_Uncapped	454	G	-0.162732
2G_MB_Capped	414	G	-0.162678
1G_MB_Uncapped	232	C	-0.162653
3G_DB_Capped	309	C	-0.162601
2G_MB_Capped	450	C	-0.162552
1G_DB_Capped	457	A	-0.162541
1G_MB_Uncapped	408	C	-0.162534
3G_MB_Uncapped	326	T	-0.162426
3G_DB_Capped	304	T	-0.162301
3G_DB_Uncapped	224	C	-0.161902
1G_MB_Capped	359	T	-0.161587
1G_DB_Uncapped	114	A	-0.161471
1G_MB_Uncapped	405	C	-0.161317
3G_DB_Uncapped	436	G	-0.16129
2G_DB_Capped	364	A	-0.161062
2G_MB_Capped	481	T	-0.160825
1G_MB_Uncapped	348	A	-0.160735
2G_DB_Uncapped	359	C	-0.160698
1G_MB_Uncapped	234	T	-0.160318
3G_DB_Capped	465	A	-0.160306
3G_MB_Uncapped	390	T	-0.160214
1G_DB_Capped	358	G	-0.160149
3G_MB_Capped	328	C	-0.160104
2G_DB_Uncapped	490	C	-0.159915
2G_MB_Uncapped	117	A	-0.159798
3G_DB_Uncapped	225	T	-0.159539
1G_DB_Capped	225	C	-0.159317
3G_MB_Capped	473	C	-0.159259
2G_MB_Uncapped	373	C	-0.159141
3G_DB_Uncapped	438	C	-0.159055
1G_DB_Uncapped	240	T	-0.159039
1G_MB_Uncapped	481	C	-0.159021
1G_MB_Capped	474	C	-0.158974
3G_MB_Capped	224	A	-0.158895
3G_MB_Capped	430	C	-0.158661
3G_MB_Capped	403	T	-0.158492
1G_MB_Uncapped	391	G	-0.158472
2G_MB_Uncapped	452	C	-0.158403
1G_MB_Uncapped	431	T	-0.158138
3G_DB_Uncapped	403	G	-0.158119
1G_DB_Capped	513	G	-0.157874
2G_DB_Uncapped	384	A	-0.15778
3G_DB_Uncapped	415	C	-0.157755
1G_MB_Capped	501	T	-0.15723
1G_MB_Uncapped	496	G	-0.157135
2G_DB_Uncapped	506	G	-0.157095
2G_MB_Uncapped	352	A	-0.157074
2G_DB_Capped	373	C	-0.156743
3G_DB_Capped	221	T	-0.156664
1G_DB_Uncapped	454	C	-0.15649
2G_MB_Uncapped	114	T	-0.156197
3G_MB_Uncapped	396	G	-0.156193
2G_MB_Uncapped	476	A	-0.15619
2G_DB_Uncapped	308	C	-0.156139
2G_MB_Capped	477	G	-0.155641
3G_MB_Uncapped	438	C	-0.155332
3G_MB_Capped	479	A	-0.155207
2G_DB_Capped	481	T	-0.155178
3G_MB_Uncapped	372	C	-0.154852
3G_MB_Capped	434	C	-0.154849
2G_DB_Uncapped	113	G	-0.154611
1G_DB_Uncapped	224	A	-0.154608
2G_DB_Capped	417	G	-0.154497
2G_MB_Uncapped	348	C	-0.154411
1G_DB_Uncapped	305	C	-0.154383
3G_DB_Capped	515	C	-0.15438
3G_DB_Uncapped	384	T	-0.154375
1G_MB_Capped	510	A	-0.15429
2G_DB_Capped	354	C	-0.154233
3G_DB_Uncapped	109	T	-0.153975
3G_MB_Uncapped	470	G	-0.153739
3G_MB_Uncapped	434	C	-0.15356
3G_MB_Uncapped	451	A	-0.153539
3G_DB_Capped	480	A	-0.15352
2G_MB_Capped	456	A	-0.15333
3G_DB_Capped	241	T	-0.153199
2G_DB_Uncapped	111	T	-0.153007
3G_DB_Capped	406	T	-0.152895
2G_MB_Capped	477	T	-0.152686
1G_DB_Capped	442	C	-0.152468
1G_DB_Capped	305	C	-0.15231
2G_MB_Uncapped	364	C	-0.152167
1G_MB_Capped	349	T	-0.152042
3G_DB_Uncapped	460	T	-0.151808
3G_MB_Capped	479	G	-0.151793
1G_DB_Uncapped	239	T	-0.15177
3G_MB_Uncapped	240	C	-0.151757
2G_MB_Uncapped	361	C	-0.151607
3G_DB_Uncapped	496	G	-0.151298
2G_DB_Uncapped	405	C	-0.151113
1G_MB_Capped	392	G	-0.151106
3G_DB_Capped	462	A	-0.151085
3G_DB_Uncapped	478	A	-0.151037
1G_MB_Uncapped	117	A	-0.151004
2G_DB_Uncapped	360	T	-0.150726
2G_MB_Uncapped	118	G	-0.150653
3G_DB_Uncapped	478	T	-0.150607
2G_DB_Capped	304	T	-0.15055
2G_MB_Uncapped	408	C	-0.150336
2G_MB_Capped	422	G	-0.150269
1G_MB_Uncapped	370	C	-0.150175
2G_DB_Capped	475	G	-0.150173
2G_DB_Capped	452	A	-0.149947
2G_DB_Capped	432	A	-0.14994
2G_DB_Uncapped	221	T	-0.149769
3G_MB_Capped	225	T	-0.149737
2G_DB_Capped	122	A	-0.149576
3G_DB_Uncapped	405	A	-0.149559
2G_MB_Capped	309	C	-0.149466
3G_DB_Uncapped	405	T	-0.149325
1G_DB_Uncapped	241	A	-0.149161
2G_DB_Capped	350	C	-0.149088
2G_MB_Uncapped	356	T	-0.14879
2G_DB_Capped	500	C	-0.148624
3G_DB_Uncapped	119	T	-0.148385
3G_MB_Capped	447	T	-0.148306
3G_DB_Capped	326	G	-0.147937
1G_MB_Uncapped	224	T	-0.147748
1G_DB_Capped	223	A	-0.147726
3G_MB_Capped	372	C	-0.14764
2G_DB_Capped	326	G	-0.147556
3G_DB_Capped	358	A	-0.147544
1G_MB_Uncapped	405	T	-0.147518
2G_DB_Uncapped	448	A	-0.147248
3G_DB_Uncapped	454	G	-0.146855
1G_MB_Capped	436	G	-0.146649
2G_MB_Uncapped	366	A	-0.146584
1G_DB_Uncapped	302	T	-0.146579
2G_MB_Capped	441	C	-0.146401
3G_DB_Capped	495	G	-0.146161
2G_MB_Capped	365	T	-0.146144
1G_DB_Capped	379	G	-0.146083
2G_MB_Uncapped	326	T	-0.145572
2G_DB_Capped	113	G	-0.145332
3G_DB_Capped	361	T	-0.145286
3G_MB_Uncapped	437	C	-0.145283
2G_MB_Capped	489	T	-0.145282
3G_DB_Uncapped	483	T	-0.145219
1G_MB_Uncapped	506	C	-0.145096
2G_MB_Uncapped	498	C	-0.145056
3G_DB_Uncapped	505	T	-0.144943
1G_DB_Capped	373	C	-0.144659
1G_DB_Uncapped	385	T	-0.144426
3G_DB_Uncapped	465	A	-0.144323
3G_MB_Uncapped	436	C	-0.144321
2G_DB_Capped	485	G	-0.144235
2G_DB_Capped	354	T	-0.144226
3G_MB_Uncapped	515	G	-0.144186
3G_MB_Capped	310	T	-0.144079
3G_DB_Capped	120	G	-0.143848
3G_DB_Uncapped	108	A	-0.143759
2G_MB_Uncapped	375	A	-0.143701
1G_MB_Capped	372	C	-0.143635
2G_DB_Capped	115	A	-0.143548
3G_MB_Capped	512	C	-0.143429
3G_DB_Capped	449	G	-0.143159
2G_DB_Uncapped	415	C	-0.142705
1G_DB_Capped	232	C	-0.142663
2G_DB_Capped	379	G	-0.142561
2G_MB_Capped	225	C	-0.142398
3G_MB_Capped	376	G	-0.142357
3G_DB_Capped	464	G	-0.142209
1G_DB_Uncapped	307	C	-0.142177
3G_DB_Capped	492	C	-0.142169
1G_DB_Capped	481	T	-0.142006
3G_DB_Uncapped	347	G	-0.1418
2G_DB_Uncapped	392	G	-0.141655
3G_DB_Capped	419	G	-0.141571
2G_DB_Uncapped	371	T	-0.141499
1G_MB_Capped	494	C	-0.141447
2G_DB_Capped	364	C	-0.141368
3G_MB_Uncapped	307	C	-0.141156
3G_DB_Capped	500	T	-0.140895
2G_DB_Uncapped	366	A	-0.140871
1G_MB_Capped	463	T	-0.140671
1G_MB_Capped	464	T	-0.140645
2G_MB_Capped	384	A	-0.140605
3G_DB_Capped	125	T	-0.140568
1G_MB_Capped	469	G	-0.140523
3G_DB_Uncapped	439	G	-0.140404
2G_DB_Uncapped	465	A	-0.140315
3G_MB_Capped	436	C	-0.140273
2G_MB_Capped	469	G	-0.14026
1G_DB_Uncapped	241	T	-0.140238
1G_MB_Capped	512	T	-0.14007
1G_DB_Uncapped	310	C	-0.13999
1G_DB_Capped	108	T	-0.139922
3G_MB_Capped	123	C	-0.139913
1G_MB_Capped	413	T	-0.139912
3G_MB_Uncapped	514	C	-0.139909
3G_MB_Uncapped	446	G	-0.139807
3G_DB_Uncapped	455	C	-0.139771
2G_MB_Capped	124	C	-0.139675
2G_DB_Uncapped	106	A	-0.139651
3G_MB_Uncapped	352	A	-0.139436
1G_DB_Uncapped	300	T	-0.139402
2G_MB_Uncapped	328	A	-0.139241
1G_DB_Uncapped	436	G	-0.139172
1G_DB_Capped	479	C	-0.139168
2G_MB_Uncapped	397	C	-0.139106
3G_DB_Uncapped	434	G	-0.139017
2G_MB_Capped	368	C	-0.138955
3G_DB_Uncapped	403	T	-0.138807
2G_DB_Capped	481	C	-0.138412
1G_MB_Uncapped	108	T	-0.138397
2G_DB_Uncapped	301	T	-0.138212
3G_MB_Uncapped	123	C	-0.138081
3G_MB_Uncapped	500	C	-0.137939
3G_MB_Capped	352	T	-0.13793
2G_MB_Capped	512	G	-0.137733
1G_MB_Uncapped	118	G	-0.137709
3G_DB_Capped	422	G	-0.137679
2G_MB_Capped	436	G	-0.137519
3G_MB_Uncapped	445	T	-0.137447
1G_MB_Uncapped	394	T	-0.137447
3G_MB_Capped	382	T	-0.137441
3G_DB_Capped	408	C	-0.137312
1G_DB_Capped	349	T	-0.137226
2G_DB_Uncapped	500	T	-0.137191
2G_MB_Capped	373	C	-0.13714
1G_MB_Capped	385	G	-0.13703
2G_MB_Capped	305	C	-0.136881
1G_MB_Uncapped	487	A	-0.136526
2G_DB_Capped	400	A	-0.136376
1G_MB_Uncapped	362	A	-0.136375
2G_DB_Uncapped	326	G	-0.136174
1G_MB_Capped	455	T	-0.136131
1G_MB_Capped	489	C	-0.136077
2G_DB_Uncapped	386	C	-0.13602
2G_MB_Uncapped	506	G	-0.13597
3G_MB_Capped	359	C	-0.135922
3G_MB_Capped	457	G	-0.135877
1G_MB_Uncapped	380	G	-0.13584
1G_MB_Uncapped	506	G	-0.135814
3G_DB_Uncapped	484	G	-0.135534
3G_MB_Uncapped	496	G	-0.135527
2G_MB_Uncapped	304	G	-0.135322
2G_MB_Capped	393	T	-0.13512
1G_MB_Capped	353	T	-0.135094
1G_DB_Capped	477	A	-0.135028
1G_MB_Uncapped	403	T	-0.134642
1G_DB_Capped	237	C	-0.134421
2G_MB_Uncapped	509	T	-0.134288
1G_MB_Uncapped	502	C	-0.134092
1G_MB_Capped	391	G	-0.133843
3G_DB_Capped	364	T	-0.133668
3G_DB_Uncapped	121	A	-0.133661
3G_MB_Capped	477	T	-0.133439
2G_MB_Capped	500	T	-0.133377
2G_DB_Capped	512	T	-0.133363
1G_DB_Capped	460	T	-0.133323
2G_MB_Capped	371	G	-0.133245
2G_DB_Uncapped	469	G	-0.133031
1G_MB_Capped	398	C	-0.132884
1G_MB_Capped	475	C	-0.132789
2G_DB_Capped	131	C	-0.132771
1G_DB_Capped	405	C	-0.132737
1G_MB_Uncapped	393	A	-0.13243
1G_MB_Capped	416	G	-0.131887
1G_MB_Capped	377	C	-0.131876
1G_DB_Capped	434	A	-0.131789
1G_MB_Capped	410	C	-0.131705
2G_MB_Capped	385	G	-0.131414
1G_DB_Uncapped	226	T	-0.131398
3G_DB_Capped	507	G	-0.13109
2G_MB_Uncapped	457	A	-0.130798
1G_DB_Uncapped	109	T	-0.130763
1G_DB_Capped	406	A	-0.130751
2G_MB_Uncapped	436	G	-0.130629
3G_DB_Capped	327	C	-0.130301
1G_DB_Capped	452	A	-0.130282
3G_MB_Uncapped	308	C	-0.130198
1G_DB_Capped	372	C	-0.130032
2G_MB_Capped	432	A	-0.130006
1G_DB_Uncapped	219	T	-0.129918
1G_MB_Capped	307	G	-0.129743
3G_DB_Uncapped	432	A	-0.129615
3G_DB_Capped	417	T	-0.129483
2G_DB_Uncapped	495	G	-0.129436
1G_MB_Uncapped	454	G	-0.129371
3G_MB_Capped	441	C	-0.129361
1G_DB_Capped	485	A	-0.129243
2G_DB_Uncapped	504	G	-0.12901
3G_MB_Uncapped	372	G	-0.128883
3G_DB_Capped	457	G	-0.128875
1G_DB_Capped	401	C	-0.128848
1G_MB_Capped	386	C	-0.128809
1G_MB_Uncapped	394	C	-0.128761
1G_DB_Capped	428	C	-0.128721
1G_MB_Uncapped	105	G	-0.12857
2G_DB_Uncapped	365	C	-0.128397
3G_MB_Uncapped	448	T	-0.128368
3G_MB_Uncapped	429	C	-0.128314
3G_MB_Uncapped	499	G	-0.128272
1G_DB_Capped	109	G	-0.128211
3G_DB_Uncapped	504	G	-0.128137
3G_DB_Uncapped	387	C	-0.127848
2G_DB_Uncapped	309	C	-0.127789
3G_DB_Capped	424	G	-0.127727
3G_MB_Uncapped	506	G	-0.127719
2G_DB_Capped	301	T	-0.127686
3G_DB_Capped	393	G	-0.127508
1G_DB_Capped	328	A	-0.127422
1G_MB_Uncapped	116	T	-0.127345
3G_DB_Uncapped	491	C	-0.127271
2G_DB_Capped	112	T	-0.127225
2G_DB_Capped	346	T	-0.127159
1G_DB_Capped	400	C	-0.127064
1G_DB_Capped	403	A	-0.126915
1G_MB_Capped	384	T	-0.126869
1G_DB_Capped	512	C	-0.126738
2G_DB_Capped	327	T	-0.126709
1G_DB_Uncapped	506	G	-0.126634
1G_DB_Capped	480	A	-0.126334
2G_MB_Uncapped	305	C	-0.12626
1G_DB_Uncapped	495	G	-0.126044
2G_MB_Uncapped	490	C	-0.125943
1G_MB_Uncapped	507	C	-0.125779
1G_DB_Uncapped	360	T	-0.125635
1G_MB_Uncapped	377	G	-0.125488
2G_DB_Capped	399	G	-0.125431
3G_DB_Uncapped	452	C	-0.125401
2G_DB_Capped	221	A	-0.125372
3G_DB_Uncapped	117	G	-0.125356
1G_MB_Capped	426	A	-0.125309
2G_DB_Capped	374	C	-0.125221
3G_DB_Uncapped	123	A	-0.12521
1G_DB_Capped	222	C	-0.125182
1G_DB_Capped	331	C	-0.125135
3G_MB_Capped	358	C	-0.12511
2G_DB_Uncapped	376	C	-0.125041
2G_MB_Capped	476	G	-0.12503
3G_MB_Uncapped	466	A	-0.125021
2G_MB_Capped	413	A	-0.124949
2G_DB_Capped	506	C	-0.12484
3G_DB_Capped	400	A	-0.124788
3G_DB_Uncapped	379	G	-0.124691
2G_DB_Uncapped	402	T	-0.124627
1G_MB_Capped	380	G	-0.12462
1G_DB_Uncapped	377	C	-0.124572
1G_DB_Capped	301	T	-0.124491
2G_DB_Capped	372	A	-0.124466
2G_MB_Uncapped	356	G	-0.124431
2G_DB_Uncapped	471	T	-0.124242
2G_MB_Uncapped	514	C	-0.124232
1G_DB_Capped	456	G	-0.124087
2G_DB_Capped	480	C	-0.123755
2G_MB_Uncapped	417	A	-0.123725
3G_DB_Uncapped	378	C	-0.123634
2G_MB_Uncapped	350	C	-0.123632
2G_DB_Capped	109	A	-0.123558
1G_DB_Capped	403	T	-0.123527
3G_DB_Capped	112	A	-0.123508
3G_DB_Uncapped	309	C	-0.123432
2G_DB_Capped	474	G	-0.123373
2G_DB_Capped	119	A	-0.123337
3G_MB_Uncapped	445	G	-0.123331
2G_DB_Capped	366	A	-0.123327
1G_DB_Capped	365	T	-0.12323
1G_DB_Capped	405	T	-0.123227
1G_MB_Capped	472	A	-0.122996
2G_DB_Uncapped	232	C	-0.122979
3G_DB_Uncapped	328	A	-0.122937
3G_DB_Capped	420	G	-0.122815
3G_DB_Uncapped	228	C	-0.122787
3G_MB_Uncapped	492	G	-0.122717
1G_MB_Uncapped	449	G	-0.122717
2G_MB_Uncapped	384	T	-0.122517
1G_MB_Capped	353	C	-0.1225
1G_MB_Capped	240	A	-0.122485
2G_MB_Capped	443	T	-0.122484
2G_DB_Capped	457	C	-0.122481
2G_DB_Capped	455	T	-0.122333
1G_DB_Uncapped	115	A	-0.122119
3G_DB_Capped	461	G	-0.121668
1G_MB_Uncapped	373	A	-0.121334
3G_DB_Uncapped	406	A	-0.121296
1G_DB_Capped	304	T	-0.121282
2G_MB_Uncapped	436	C	-0.121089
2G_DB_Capped	394	C	-0.121066
1G_DB_Uncapped	503	G	-0.12097
2G_DB_Capped	484	G	-0.12079
3G_MB_Capped	437	G	-0.120696
2G_DB_Capped	121	T	-0.120648
3G_DB_Capped	514	A	-0.120484
2G_MB_Uncapped	240	C	-0.120393
1G_DB_Capped	221	C	-0.120378
1G_DB_Uncapped	481	T	-0.120353
3G_MB_Uncapped	507	G	-0.120306
2G_MB_Uncapped	455	C	-0.120301
3G_DB_Uncapped	349	G	-0.120184
1G_MB_Capped	440	G	-0.120118
1G_DB_Uncapped	379	C	-0.120053
3G_DB_Capped	304	G	-0.120022
3G_DB_Uncapped	114	A	-0.119931
1G_DB_Uncapped	366	A	-0.119469
1G_MB_Uncapped	395	A	-0.119444
2G_DB_Capped	396	G	-0.119424
2G_DB_Uncapped	354	T	-0.119287
3G_DB_Uncapped	230	A	-0.119282
2G_DB_Uncapped	239	C	-0.119207
3G_MB_Uncapped	449	G	-0.119069
2G_MB_Capped	500	C	-0.11895
1G_DB_Uncapped	111	T	-0.118924
2G_DB_Capped	515	C	-0.118921
2G_MB_Capped	467	A	-0.118911
1G_MB_Capped	351	C	-0.118849
1G_DB_Uncapped	328	C	-0.118822
2G_DB_Uncapped	449	G	-0.118788
3G_MB_Uncapped	499	T	-0.118763
3G_DB_Capped	366	A	-0.118729
1G_DB_Capped	500	T	-0.118597
3G_MB_Capped	300	G	-0.118493
1G_DB_Capped	463	C	-0.118388
3G_MB_Uncapped	458	T	-0.118282
2G_MB_Capped	382	T	-0.118132
3G_MB_Uncapped	463	A	-0.118015
3G_DB_Capped	115	C	-0.117981
1G_MB_Capped	422	A	-0.117708
2G_MB_Capped	112	T	-0.117574
1G_MB_Capped	405	T	-0.117319
2G_DB_Uncapped	310	C	-0.117144
2G_MB_Capped	308	C	-0.117113
2G_MB_Capped	453	T	-0.117055
1G_DB_Capped	469	T	-0.116908
1G_MB_Uncapped	477	A	-0.116696
2G_MB_Capped	224	C	-0.116492
1G_MB_Capped	365	T	-0.116342
3G_MB_Uncapped	498	C	-0.11626
1G_MB_Capped	458	T	-0.116196
1G_MB_Capped	118	A	-0.116167
1G_DB_Capped	366	A	-0.116091
1G_DB_Uncapped	378	T	-0.115977
3G_DB_Capped	490	G	-0.115949
3G_DB_Capped	218	G	-0.115747
1G_DB_Capped	310	A	-0.115675
3G_DB_Capped	463	A	-0.115419
2G_DB_Uncapped	480	A	-0.115144
2G_DB_Capped	496	A	-0.115138
2G_MB_Capped	237	C	-0.1151
1G_DB_Capped	222	G	-0.114958
1G_MB_Uncapped	438	C	-0.114934
2G_MB_Capped	454	C	-0.11488
3G_DB_Uncapped	479	A	-0.114553
1G_MB_Capped	453	T	-0.114489
3G_DB_Capped	226	T	-0.114462
2G_MB_Uncapped	502	T	-0.114443
2G_MB_Uncapped	471	C	-0.114294
1G_DB_Capped	405	A	-0.114276
1G_DB_Capped	354	C	-0.11422
1G_DB_Capped	427	G	-0.114183
2G_MB_Capped	426	T	-0.114133
2G_DB_Uncapped	372	C	-0.114024
3G_MB_Uncapped	414	C	-0.11382
1G_DB_Capped	438	C	-0.11377
1G_MB_Capped	431	C	-0.113762
3G_DB_Uncapped	373	C	-0.113599
2G_DB_Uncapped	240	T	-0.113545
2G_MB_Uncapped	376	G	-0.113462
1G_MB_Capped	478	G	-0.11341
1G_MB_Capped	482	G	-0.113385
1G_DB_Capped	379	C	-0.113275
3G_MB_Uncapped	220	T	-0.113139
3G_MB_Uncapped	490	T	-0.113067
2G_MB_Uncapped	512	T	-0.113028
3G_MB_Capped	490	G	-0.112784
2G_MB_Capped	328	A	-0.112729
3G_MB_Uncapped	357	C	-0.112445
3G_DB_Capped	402	T	-0.112251
2G_MB_Capped	513	C	-0.112115
1G_MB_Uncapped	499	C	-0.111924
3G_DB_Uncapped	219	T	-0.111677
1G_DB_Capped	451	A	-0.111441
1G_DB_Capped	241	T	-0.111322
3G_DB_Capped	431	G	-0.111139
1G_DB_Capped	235	G	-0.110963
3G_DB_Uncapped	107	G	-0.110954
2G_MB_Capped	478	G	-0.110902
3G_MB_Uncapped	491	A	-0.110827
3G_DB_Capped	411	T	-0.110704
2G_MB_Capped	499	T	-0.110673
3G_MB_Capped	237	C	-0.110397
3G_MB_Uncapped	410	C	-0.110378
3G_MB_Uncapped	386	C	-0.110297
2G_DB_Uncapped	113	A	-0.110279
1G_MB_Capped	433	T	-0.110239
2G_MB_Capped	307	G	-0.11004
3G_MB_Capped	356	T	-0.110003
1G_DB_Uncapped	116	A	-0.109985
2G_DB_Capped	372	C	-0.109712
1G_DB_Uncapped	304	T	-0.109668
2G_MB_Uncapped	225	T	-0.109633
1G_MB_Capped	505	T	-0.109613
2G_DB_Uncapped	377	C	-0.109233
1G_MB_Capped	308	C	-0.108729
3G_MB_Capped	451	C	-0.108677
1G_DB_Capped	384	T	-0.108672
1G_DB_Uncapped	500	C	-0.108642
2G_DB_Uncapped	220	C	-0.108552
3G_MB_Capped	515	G	-0.108515
2G_MB_Capped	475	T	-0.108509
1G_MB_Capped	241	A	-0.108263
2G_DB_Uncapped	429	C	-0.108232
3G_DB_Capped	395	C	-0.108108
2G_MB_Capped	476	C	-0.108016
3G_MB_Capped	357	G	-0.107781
3G_MB_Capped	480	A	-0.107694
1G_MB_Capped	415	C	-0.107591
1G_MB_Uncapped	326	T	-0.107487
2G_DB_Capped	439	C	-0.107467
2G_DB_Uncapped	502	A	-0.107436
3G_MB_Uncapped	358	C	-0.107352
3G_DB_Uncapped	432	G	-0.107264
1G_DB_Uncapped	279	A	-0.107158
2G_DB_Uncapped	475	G	-0.107082
2G_MB_Uncapped	326	G	-0.107029
2G_DB_Uncapped	406	A	-0.106841
3G_MB_Uncapped	354	T	-0.106661
1G_MB_Capped	331	A	-0.106623
3G_DB_Capped	464	T	-0.106618
2G_DB_Capped	500	T	-0.106588
3G_MB_Capped	485	G	-0.106545
3G_MB_Uncapped	377	C	-0.106233
2G_DB_Capped	479	A	-0.106152
2G_MB_Uncapped	307	G	-0.106107
3G_MB_Capped	515	T	-0.106028
3G_DB_Uncapped	121	C	-0.105996
2G_MB_Capped	468	C	-0.105976
1G_DB_Uncapped	370	C	-0.10597
2G_MB_Capped	329	A	-0.105878
1G_DB_Capped	482	T	-0.105875
2G_MB_Capped	513	G	-0.105828
1G_MB_Uncapped	491	T	-0.105813
1G_DB_Uncapped	406	T	-0.105708
2G_MB_Uncapped	420	A	-0.105568
1G_DB_Capped	475	G	-0.10551
3G_MB_Capped	478	A	-0.105413
3G_MB_Uncapped	225	T	-0.105383
2G_DB_Uncapped	505	C	-0.105347
3G_MB_Capped	467	G	-0.105209
1G_MB_Capped	456	G	-0.105113
2G_MB_Capped	311	T	-0.105075
2G_MB_Capped	416	C	-0.105072
1G_MB_Uncapped	511	C	-0.105031
2G_MB_Capped	491	A	-0.104687
2G_DB_Uncapped	458	C	-0.104525
2G_MB_Uncapped	404	T	-0.104426
3G_DB_Uncapped	119	A	-0.104217
2G_MB_Capped	375	T	-0.104215
1G_MB_Capped	485	G	-0.103996
2G_MB_Capped	399	G	-0.103885
2G_DB_Capped	390	T	-0.1037
1G_MB_Capped	345	G	-0.103694
2G_DB_Uncapped	221	A	-0.103677
3G_MB_Uncapped	485	G	-0.103655
3G_DB_Uncapped	422	G	-0.103654
3G_DB_Capped	417	G	-0.103501
2G_MB_Capped	475	G	-0.103434
2G_DB_Uncapped	456	G	-0.103406
2G_DB_Capped	471	T	-0.103404
2G_DB_Uncapped	436	C	-0.103223
1G_DB_Uncapped	447	G	-0.103141
2G_MB_Uncapped	491	A	-0.103022
1G_DB_Capped	371	C	-0.102963
2G_DB_Capped	345	G	-0.102798
2G_MB_Capped	429	C	-0.102786
2G_MB_Uncapped	371	G	-0.102745
3G_MB_Capped	367	T	-0.102708
2G_DB_Uncapped	108	T	-0.102645
1G_MB_Uncapped	375	T	-0.10244
2G_MB_Uncapped	240	A	-0.102378
2G_MB_Capped	514	C	-0.102175
1G_MB_Capped	428	T	-0.10209
[truncated: 6,929 more rows]

## Sheet: TAR
sample	position	mut_nt	log2_median_kd
1G_MB_Capped	25	C	-4.52318
3G_MB_Uncapped	29	G	-4.32973
3G_DB_Uncapped	23	G	-4.16028
3G_DB_Uncapped	28	G	-3.43156
2G_MB_Capped	38	G	-2.66344
3G_MB_Uncapped	28	G	-2.61867
3G_DB_Uncapped	36	G	-2.53665
2G_DB_Capped	23	G	-2.06005
2G_DB_Capped	25	C	-1.88275
3G_DB_Capped	25	C	-1.86905
1G_DB_Capped	23	G	-1.8543
3G_DB_Capped	30	G	-1.85101
1G_DB_Capped	38	G	-1.76748
3G_MB_Capped	28	G	-1.72669
3G_MB_Uncapped	27	C	-1.64244
2G_MB_Capped	25	T	-1.52794
1G_MB_Capped	21	C	-1.43058
3G_MB_Capped	30	G	-1.35314
2G_MB_Uncapped	48	G	-1.34986
2G_MB_Capped	25	C	-1.32406
3G_MB_Capped	27	C	-1.28699
2G_DB_Uncapped	28	G	-1.2802
1G_MB_Uncapped	27	C	-1.27406
3G_MB_Uncapped	35	C	-1.21862
3G_MB_Capped	54	C	-1.21393
2G_DB_Uncapped	25	C	-1.1793
2G_MB_Uncapped	28	G	-1.16856
3G_DB_Capped	57	A	-1.16644
3G_DB_Capped	28	G	-1.12799
2G_DB_Capped	46	C	-1.12418
3G_DB_Uncapped	54	C	-1.11206
1G_DB_Capped	27	C	-1.10805
3G_MB_Uncapped	36	G	-1.10075
3G_MB_Capped	23	G	-1.08728
3G_MB_Capped	57	A	-1.08139
3G_MB_Uncapped	28	A	-1.07574
1G_MB_Capped	27	T	-1.07225
1G_DB_Capped	54	C	-1.06631
3G_DB_Uncapped	27	C	-1.0618
1G_MB_Uncapped	21	C	-1.06178
2G_MB_Uncapped	27	C	-1.05972
2G_MB_Capped	27	C	-1.03493
2G_MB_Uncapped	25	T	-1.01548
3G_DB_Capped	38	G	-1.0039
3G_MB_Capped	27	T	-0.990481
2G_MB_Capped	28	A	-0.981495
1G_MB_Capped	48	G	-0.974519
3G_MB_Uncapped	27	A	-0.970884
3G_DB_Capped	27	C	-0.96273
1G_MB_Capped	28	G	-0.957117
2G_MB_Uncapped	54	C	-0.956508
2G_MB_Capped	27	T	-0.931395
2G_DB_Capped	54	C	-0.927041
1G_MB_Uncapped	27	T	-0.911562
3G_DB_Capped	27	T	-0.904192
3G_DB_Uncapped	27	T	-0.903878
3G_MB_Capped	24	G	-0.896112
3G_MB_Uncapped	35	T	-0.866057
1G_MB_Uncapped	34	C	-0.864458
1G_MB_Capped	27	C	-0.863424
1G_MB_Capped	27	A	-0.855381
3G_MB_Uncapped	27	T	-0.81438
3G_MB_Capped	57	G	-0.812994
3G_MB_Uncapped	46	C	-0.796751
3G_MB_Uncapped	57	G	-0.783415
3G_MB_Uncapped	48	G	-0.781614
3G_DB_Capped	42	A	-0.77912
3G_MB_Uncapped	35	A	-0.77211
2G_MB_Capped	30	G	-0.759594
3G_DB_Uncapped	37	G	-0.759384
2G_MB_Uncapped	28	A	-0.75701
3G_MB_Uncapped	57	A	-0.755265
1G_MB_Capped	42	C	-0.751871
3G_DB_Uncapped	35	C	-0.749709
2G_DB_Uncapped	45	G	-0.734537
1G_MB_Uncapped	48	G	-0.732082
1G_MB_Capped	45	G	-0.720771
2G_MB_Uncapped	27	A	-0.719202
1G_DB_Capped	27	A	-0.716433
2G_DB_Uncapped	27	C	-0.713926
2G_DB_Capped	24	G	-0.713761
2G_MB_Capped	26	C	-0.713684
3G_MB_Capped	53	C	-0.710465
3G_DB_Capped	57	G	-0.710199
1G_DB_Capped	31	C	-0.699504
3G_MB_Uncapped	36	A	-0.697273
2G_MB_Uncapped	41	G	-0.69593
2G_DB_Capped	28	A	-0.693626
2G_MB_Uncapped	48	A	-0.688387
3G_MB_Capped	48	T	-0.685276
2G_MB_Capped	27	A	-0.684581
3G_MB_Capped	27	A	-0.682801
1G_DB_Capped	42	C	-0.682626
1G_MB_Uncapped	28	A	-0.679888
2G_MB_Uncapped	35	A	-0.676049
3G_DB_Capped	35	C	-0.674504
1G_MB_Uncapped	27	A	-0.674472
1G_MB_Uncapped	25	T	-0.674425
1G_MB_Capped	29	G	-0.671449
1G_MB_Uncapped	35	A	-0.659541
2G_DB_Capped	27	T	-0.658869
2G_MB_Uncapped	41	A	-0.658367
2G_MB_Capped	31	T	-0.654459
2G_MB_Capped	35	C	-0.650071
2G_MB_Capped	48	A	-0.649344
2G_MB_Uncapped	57	G	-0.646673
2G_DB_Capped	38	G	-0.641291
2G_MB_Capped	48	G	-0.638786
2G_DB_Capped	25	T	-0.637792
1G_MB_Capped	33	T	-0.637605
2G_MB_Uncapped	52	C	-0.630532
1G_MB_Uncapped	54	C	-0.629605
2G_MB_Capped	37	C	-0.628336
3G_MB_Uncapped	37	A	-0.627132
3G_DB_Uncapped	42	C	-0.619925
1G_MB_Uncapped	28	G	-0.617203
2G_MB_Uncapped	27	T	-0.615858
3G_MB_Uncapped	42	C	-0.61581
3G_MB_Uncapped	48	A	-0.615582
3G_MB_Capped	48	A	-0.61486
1G_MB_Capped	25	T	-0.613684
2G_MB_Capped	41	A	-0.603338
3G_MB_Capped	36	G	-0.601604
3G_DB_Uncapped	27	A	-0.594998
1G_MB_Capped	35	A	-0.592119
3G_DB_Capped	27	A	-0.591391
3G_DB_Capped	35	A	-0.590771
3G_MB_Uncapped	37	C	-0.590532
1G_MB_Capped	28	A	-0.587723
1G_MB_Uncapped	35	C	-0.584177
1G_MB_Capped	41	A	-0.583014
3G_DB_Uncapped	53	C	-0.582359
3G_DB_Uncapped	57	A	-0.581162
1G_MB_Capped	23	T	-0.580468
1G_MB_Capped	32	T	-0.579943
2G_MB_Uncapped	35	C	-0.577708
1G_DB_Capped	42	A	-0.575461
1G_DB_Capped	23	T	-0.572921
2G_MB_Uncapped	25	A	-0.571807
3G_MB_Capped	35	T	-0.569416
2G_MB_Capped	28	G	-0.568521
2G_MB_Capped	44	G	-0.56542
1G_MB_Uncapped	36	A	-0.564068
2G_DB_Capped	37	G	-0.562806
1G_MB_Capped	30	C	-0.556544
1G_MB_Capped	51	C	-0.555866
2G_MB_Capped	21	C	-0.553565
2G_MB_Uncapped	35	T	-0.552405
2G_MB_Capped	35	A	-0.54981
1G_MB_Capped	35	C	-0.548678
3G_MB_Uncapped	50	C	-0.54678
2G_DB_Uncapped	54	C	-0.545386
2G_DB_Uncapped	36	G	-0.544331
3G_MB_Capped	42	C	-0.542304
1G_MB_Capped	24	G	-0.542045
3G_MB_Uncapped	36	T	-0.541498
1G_DB_Capped	46	C	-0.541337
2G_DB_Capped	25	A	-0.540405
2G_MB_Capped	46	T	-0.539854
3G_MB_Capped	41	A	-0.539494
1G_MB_Capped	41	G	-0.535805
2G_DB_Capped	54	T	-0.535611
3G_DB_Capped	54	C	-0.530888
1G_MB_Capped	54	C	-0.529866
3G_MB_Capped	35	C	-0.528633
2G_DB_Capped	28	G	-0.525225
3G_MB_Capped	54	T	-0.523016
3G_DB_Uncapped	35	A	-0.522414
3G_MB_Capped	35	A	-0.521491
1G_MB_Uncapped	29	G	-0.520535
1G_DB_Capped	54	T	-0.519181
2G_DB_Capped	42	T	-0.517302
2G_DB_Uncapped	48	A	-0.515575
2G_DB_Uncapped	27	T	-0.514071
2G_DB_Uncapped	43	C	-0.514061
2G_MB_Uncapped	54	T	-0.513561
1G_MB_Uncapped	37	G	-0.51217
3G_MB_Capped	48	G	-0.511903
2G_MB_Uncapped	53	C	-0.505722
2G_DB_Uncapped	52	C	-0.50548
2G_DB_Uncapped	42	C	-0.4997
1G_MB_Uncapped	41	A	-0.497476
1G_MB_Capped	48	A	-0.4957
1G_DB_Capped	27	T	-0.494466
2G_MB_Capped	32	C	-0.494227
2G_DB_Capped	36	A	-0.493807
1G_MB_Uncapped	41	G	-0.491198
2G_MB_Capped	52	C	-0.490555
3G_DB_Uncapped	38	T	-0.48949
1G_MB_Uncapped	30	A	-0.488543
2G_DB_Uncapped	28	A	-0.484353
2G_DB_Capped	35	C	-0.477706
2G_DB_Uncapped	46	C	-0.477378
1G_DB_Capped	41	A	-0.476575
3G_MB_Capped	50	C	-0.47518
1G_DB_Capped	48	A	-0.473808
3G_DB_Capped	42	T	-0.472599
3G_MB_Capped	25	T	-0.471411
1G_MB_Capped	23	A	-0.470379
1G_MB_Uncapped	30	G	-0.470004
3G_MB_Uncapped	26	T	-0.467301
3G_MB_Uncapped	47	C	-0.466017
1G_MB_Uncapped	48	A	-0.461898
3G_MB_Uncapped	51	C	-0.461744
2G_DB_Uncapped	27	A	-0.459202
1G_DB_Capped	40	T	-0.457696
3G_DB_Uncapped	25	A	-0.456572
2G_MB_Capped	25	A	-0.455218
2G_DB_Capped	57	A	-0.452952
2G_DB_Uncapped	25	A	-0.45229
3G_DB_Uncapped	28	A	-0.450043
1G_MB_Capped	38	T	-0.446343
1G_DB_Uncapped	27	C	-0.444842
2G_DB_Capped	35	A	-0.444173
1G_MB_Capped	33	C	-0.443014
2G_MB_Capped	45	G	-0.440001
2G_MB_Uncapped	22	G	-0.438223
3G_DB_Uncapped	57	G	-0.437413
2G_MB_Uncapped	37	C	-0.436637
2G_DB_Capped	37	A	-0.435685
1G_DB_Capped	42	T	-0.434438
2G_MB_Uncapped	49	G	-0.432266
1G_MB_Capped	42	A	-0.430777
1G_MB_Uncapped	52	C	-0.428307
2G_DB_Capped	27	A	-0.427586
1G_MB_Uncapped	33	A	-0.426008
2G_DB_Capped	41	A	-0.425882
3G_DB_Capped	39	G	-0.424683
2G_MB_Uncapped	57	A	-0.420281
2G_MB_Uncapped	42	C	-0.418578
1G_DB_Capped	25	C	-0.418381
1G_DB_Uncapped	27	T	-0.416556
1G_MB_Uncapped	40	G	-0.415236
2G_MB_Capped	46	C	-0.41506
1G_MB_Uncapped	54	T	-0.414047
2G_MB_Uncapped	46	C	-0.411701
2G_DB_Uncapped	36	A	-0.411555
2G_MB_Capped	47	T	-0.411076
3G_MB_Capped	36	A	-0.410707
3G_MB_Uncapped	54	T	-0.410211
1G_MB_Uncapped	50	C	-0.408986
1G_MB_Uncapped	46	C	-0.408602
3G_MB_Uncapped	46	T	-0.407278
2G_MB_Uncapped	42	A	-0.407147
1G_MB_Uncapped	25	A	-0.407105
3G_DB_Capped	35	T	-0.406287
2G_MB_Capped	48	T	-0.406003
2G_MB_Uncapped	38	T	-0.40553
2G_MB_Capped	54	C	-0.405463
3G_MB_Uncapped	41	A	-0.404297
2G_DB_Uncapped	41	A	-0.404178
3G_DB_Uncapped	36	A	-0.398445
3G_MB_Capped	33	T	-0.398159
3G_MB_Capped	25	A	-0.398065
2G_MB_Capped	35	T	-0.391047
1G_DB_Capped	57	A	-0.389963
1G_DB_Capped	28	A	-0.389024
2G_MB_Uncapped	47	C	-0.388055
3G_MB_Uncapped	54	C	-0.387071
2G_DB_Capped	34	C	-0.385979
1G_MB_Uncapped	51	C	-0.385675
1G_MB_Uncapped	46	T	-0.38545
3G_DB_Uncapped	42	A	-0.383945
2G_DB_Uncapped	57	A	-0.383277
1G_MB_Capped	37	G	-0.381784
1G_MB_Capped	48	T	-0.380395
1G_MB_Uncapped	23	T	-0.38038
2G_DB_Capped	35	T	-0.374809
2G_DB_Capped	29	T	-0.373179
2G_DB_Capped	42	A	-0.372326
1G_MB_Capped	46	T	-0.371183
1G_MB_Uncapped	47	T	-0.368429
1G_DB_Uncapped	45	G	-0.366784
2G_MB_Uncapped	48	T	-0.366657
3G_MB_Capped	52	C	-0.365144
2G_MB_Uncapped	46	T	-0.36474
3G_DB_Capped	22	G	-0.362617
2G_DB_Capped	26	C	-0.360865
2G_MB_Capped	36	A	-0.357188
3G_DB_Uncapped	37	C	-0.356574
3G_MB_Capped	42	A	-0.354929
2G_DB_Capped	48	A	-0.35271
3G_MB_Uncapped	38	T	-0.349398
2G_DB_Capped	43	C	-0.349
3G_DB_Uncapped	37	A	-0.348898
2G_DB_Uncapped	54	T	-0.348791
3G_DB_Capped	38	T	-0.346297
1G_MB_Uncapped	25	C	-0.346066
1G_DB_Uncapped	27	A	-0.345357
3G_DB_Capped	36	A	-0.34276
2G_MB_Uncapped	47	T	-0.34238
1G_MB_Capped	26	C	-0.342209
2G_MB_Capped	31	C	-0.340771
3G_DB_Capped	37	G	-0.33943
1G_DB_Capped	25	A	-0.339046
1G_DB_Capped	32	C	-0.338982
1G_MB_Uncapped	32	T	-0.33854
1G_MB_Capped	31	A	-0.336601
3G_DB_Capped	25	A	-0.334041
3G_DB_Uncapped	51	C	-0.331041
2G_DB_Capped	36	T	-0.32889
1G_MB_Uncapped	31	C	-0.328616
1G_DB_Uncapped	37	A	-0.328185
1G_DB_Capped	29	G	-0.326242
2G_DB_Capped	48	T	-0.325246
1G_DB_Capped	40	G	-0.324362
3G_MB_Uncapped	42	A	-0.323156
2G_MB_Uncapped	50	T	-0.322985
1G_MB_Capped	47	C	-0.322583
2G_MB_Capped	36	T	-0.322532
1G_MB_Capped	25	A	-0.322501
2G_MB_Uncapped	50	C	-0.322418
2G_MB_Uncapped	44	T	-0.322129
3G_MB_Uncapped	44	G	-0.321919
1G_DB_Capped	46	T	-0.321283
2G_MB_Uncapped	33	C	-0.319754
1G_MB_Capped	24	A	-0.319508
1G_DB_Uncapped	23	T	-0.319368
2G_DB_Capped	37	C	-0.316324
1G_DB_Capped	37	A	-0.315736
2G_MB_Uncapped	45	A	-0.314992
1G_MB_Uncapped	30	C	-0.314653
1G_MB_Capped	56	G	-0.313947
1G_MB_Uncapped	47	C	-0.312889
1G_DB_Uncapped	57	G	-0.312635
1G_MB_Uncapped	55	C	-0.312628
1G_DB_Capped	48	G	-0.30976
1G_MB_Capped	43	C	-0.305821
2G_MB_Uncapped	21	C	-0.30512
2G_MB_Capped	30	A	-0.305082
1G_MB_Uncapped	34	T	-0.303917
1G_DB_Uncapped	28	A	-0.301998
2G_DB_Uncapped	35	A	-0.301137
1G_MB_Capped	35	T	-0.299913
3G_DB_Uncapped	43	C	-0.299167
2G_MB_Capped	54	T	-0.298427
3G_DB_Capped	53	T	-0.297871
1G_DB_Capped	47	T	-0.295908
1G_DB_Capped	53	C	-0.295735
2G_MB_Capped	24	G	-0.29559
1G_MB_Uncapped	33	C	-0.29546
3G_DB_Capped	36	T	-0.295268
3G_MB_Uncapped	25	A	-0.294844
3G_MB_Uncapped	45	G	-0.294552
1G_MB_Capped	34	T	-0.293048
2G_DB_Uncapped	37	A	-0.292865
1G_DB_Uncapped	51	C	-0.288904
2G_DB_Capped	41	G	-0.288376
3G_MB_Capped	46	T	-0.28831
2G_MB_Capped	43	A	-0.287729
3G_MB_Capped	31	T	-0.287726
3G_MB_Capped	45	G	-0.28769
3G_MB_Capped	40	T	-0.287465
1G_DB_Uncapped	36	A	-0.286277
3G_DB_Uncapped	26	T	-0.285312
1G_DB_Uncapped	42	C	-0.28257
3G_DB_Uncapped	26	C	-0.282195
3G_MB_Capped	38	T	-0.281156
1G_MB_Uncapped	40	T	-0.281124
2G_DB_Uncapped	35	C	-0.279256
2G_MB_Capped	22	A	-0.278427
1G_DB_Uncapped	35	C	-0.278237
1G_MB_Capped	46	C	-0.277659
2G_MB_Capped	53	C	-0.276228
1G_DB_Capped	30	A	-0.276039
1G_DB_Capped	48	T	-0.275243
1G_DB_Uncapped	37	G	-0.275128
2G_MB_Capped	50	T	-0.273137
1G_MB_Uncapped	31	A	-0.272439
2G_MB_Uncapped	28	T	-0.272289
2G_MB_Capped	33	A	-0.270629
3G_DB_Capped	37	A	-0.270194
3G_DB_Capped	37	C	-0.267704
1G_MB_Capped	36	A	-0.267454
2G_DB_Uncapped	47	C	-0.265621
2G_DB_Capped	36	G	-0.263271
3G_MB_Uncapped	26	G	-0.261479
2G_DB_Capped	42	C	-0.261031
3G_MB_Uncapped	34	C	-0.260599
3G_MB_Capped	49	G	-0.259403
1G_MB_Capped	36	T	-0.258589
2G_DB_Uncapped	21	C	-0.256686
3G_DB_Uncapped	57	T	-0.254767
2G_MB_Uncapped	30	A	-0.253384
3G_DB_Capped	57	T	-0.253314
3G_MB_Capped	37	C	-0.252001
2G_MB_Capped	45	C	-0.250858
1G_DB_Capped	31	T	-0.249943
1G_MB_Uncapped	48	T	-0.24988
3G_DB_Capped	48	A	-0.249216
1G_MB_Capped	30	G	-0.249151
2G_DB_Capped	48	G	-0.248306
1G_DB_Capped	44	G	-0.248114
1G_DB_Uncapped	42	A	-0.247583
2G_DB_Uncapped	37	G	-0.246406
2G_MB_Capped	45	A	-0.246324
2G_DB_Uncapped	36	T	-0.242648
2G_MB_Uncapped	36	G	-0.242598
1G_MB_Capped	30	A	-0.241715
3G_MB_Uncapped	57	T	-0.24149
2G_DB_Uncapped	38	T	-0.240514
2G_DB_Capped	50	C	-0.239878
1G_DB_Capped	49	G	-0.23884
1G_DB_Capped	41	G	-0.238782
1G_MB_Uncapped	43	A	-0.237483
1G_DB_Uncapped	41	A	-0.236742
2G_DB_Uncapped	37	C	-0.236171
2G_MB_Uncapped	37	A	-0.234364
1G_MB_Uncapped	57	A	-0.234139
2G_MB_Capped	42	A	-0.234084
3G_MB_Uncapped	21	C	-0.233425
2G_MB_Capped	34	C	-0.232962
2G_MB_Uncapped	49	A	-0.232441
3G_MB_Capped	50	G	-0.232267
1G_MB_Uncapped	56	G	-0.23209
1G_MB_Capped	33	A	-0.231919
1G_DB_Uncapped	49	A	-0.231476
2G_DB_Uncapped	35	T	-0.230259
1G_DB_Uncapped	30	G	-0.229076
2G_MB_Capped	53	T	-0.228149
2G_MB_Capped	49	A	-0.227208
1G_MB_Capped	37	C	-0.224971
3G_DB_Uncapped	36	T	-0.223898
1G_DB_Capped	43	A	-0.223408
2G_DB_Uncapped	49	A	-0.223255
2G_MB_Uncapped	36	T	-0.22177
1G_MB_Capped	43	T	-0.221236
3G_MB_Capped	37	A	-0.220128
3G_MB_Uncapped	28	T	-0.217643
1G_DB_Uncapped	31	T	-0.217606
3G_MB_Capped	37	G	-0.217547
3G_DB_Capped	42	C	-0.216726
1G_MB_Capped	22	G	-0.214913
3G_DB_Capped	56	G	-0.214344
1G_MB_Uncapped	32	C	-0.213912
1G_MB_Capped	31	T	-0.213508
2G_DB_Uncapped	23	A	-0.213249
3G_DB_Uncapped	35	T	-0.212949
2G_MB_Uncapped	39	C	-0.212642
3G_MB_Uncapped	47	T	-0.211393
3G_MB_Capped	47	T	-0.210925
1G_MB_Uncapped	46	G	-0.210345
1G_MB_Capped	44	T	-0.208977
2G_MB_Uncapped	39	G	-0.206516
3G_DB_Uncapped	56	T	-0.206193
3G_MB_Capped	43	C	-0.205506
3G_DB_Uncapped	38	A	-0.205241
1G_MB_Capped	43	A	-0.204699
2G_DB_Capped	27	C	-0.204423
2G_MB_Uncapped	23	A	-0.203192
1G_MB_Capped	47	T	-0.202932
1G_MB_Capped	57	T	-0.202136
1G_MB_Uncapped	38	T	-0.201759
3G_MB_Uncapped	52	C	-0.200278
3G_MB_Capped	31	A	-0.199456
1G_MB_Uncapped	37	A	-0.198147
3G_DB_Capped	34	C	-0.195418
1G_DB_Capped	44	A	-0.194804
3G_DB_Uncapped	31	T	-0.19424
1G_MB_Uncapped	36	T	-0.194126
3G_MB_Capped	32	A	-0.193789
3G_MB_Capped	34	C	-0.193205
1G_MB_Capped	50	C	-0.192887
1G_MB_Capped	29	A	-0.191444
1G_MB_Uncapped	33	T	-0.191188
2G_MB_Uncapped	36	A	-0.191175
1G_DB_Capped	53	T	-0.19101
3G_MB_Capped	41	G	-0.189137
1G_DB_Capped	35	A	-0.189071
2G_MB_Capped	29	A	-0.188561
3G_DB_Uncapped	43	A	-0.187951
1G_DB_Uncapped	30	A	-0.187376
1G_DB_Capped	36	A	-0.184515
1G_DB_Uncapped	46	T	-0.184085
3G_MB_Capped	42	T	-0.183513
1G_DB_Capped	50	T	-0.183425
1G_MB_Uncapped	35	T	-0.182446
3G_MB_Capped	21	G	-0.181849
3G_DB_Uncapped	30	C	-0.18113
3G_DB_Uncapped	54	T	-0.180624
2G_MB_Capped	42	C	-0.179852
2G_DB_Uncapped	51	C	-0.179812
2G_DB_Capped	38	A	-0.179789
3G_MB_Uncapped	51	A	-0.179437
1G_MB_Capped	31	C	-0.177479
1G_DB_Capped	43	C	-0.17744
2G_MB_Uncapped	43	C	-0.176983
2G_MB_Capped	33	T	-0.176022
2G_DB_Uncapped	42	A	-0.17541
3G_MB_Capped	40	G	-0.174355
1G_MB_Uncapped	31	T	-0.173863
3G_MB_Uncapped	30	C	-0.171773
1G_MB_Uncapped	42	A	-0.170884
1G_DB_Uncapped	48	T	-0.170877
2G_MB_Uncapped	51	A	-0.170034
3G_MB_Capped	36	T	-0.169657
2G_MB_Capped	57	A	-0.168918
1G_MB_Capped	22	A	-0.168477
3G_MB_Uncapped	29	A	-0.168371
2G_DB_Uncapped	44	T	-0.167594
2G_DB_Capped	51	C	-0.166377
3G_MB_Uncapped	50	T	-0.165582
1G_MB_Uncapped	49	A	-0.165378
1G_DB_Uncapped	54	C	-0.165163
1G_DB_Capped	25	T	-0.163907
3G_DB_Capped	40	A	-0.163317
2G_DB_Uncapped	26	G	-0.161282
3G_DB_Capped	44	G	-0.160632
1G_DB_Capped	45	A	-0.160073
2G_MB_Capped	29	T	-0.159941
1G_MB_Uncapped	45	G	-0.159717
1G_MB_Capped	40	T	-0.158433
1G_DB_Uncapped	33	C	-0.157944
2G_DB_Uncapped	22	G	-0.157292
3G_MB_Capped	46	C	-0.157176
3G_MB_Uncapped	48	T	-0.155031
3G_DB_Capped	41	G	-0.154917
2G_MB_Uncapped	31	C	-0.153912
3G_DB_Capped	54	T	-0.153841
2G_MB_Uncapped	43	A	-0.153488
1G_DB_Capped	41	C	-0.153413
1G_MB_Uncapped	50	T	-0.153316
2G_DB_Capped	39	C	-0.152179
1G_MB_Capped	44	A	-0.151548
3G_MB_Uncapped	41	G	-0.150771
3G_DB_Capped	26	T	-0.149912
1G_MB_Capped	57	A	-0.149895
3G_MB_Capped	22	G	-0.149466
3G_DB_Capped	52	A	-0.148233
3G_DB_Capped	49	A	-0.146523
1G_DB_Capped	36	G	-0.146344
1G_DB_Uncapped	47	T	-0.146256
3G_MB_Uncapped	46	G	-0.145567
1G_DB_Uncapped	50	C	-0.145321
2G_DB_Uncapped	50	T	-0.145127
2G_DB_Capped	43	A	-0.144915
3G_MB_Uncapped	43	C	-0.144498
2G_MB_Uncapped	23	T	-0.142416
3G_MB_Capped	56	G	-0.14187
2G_DB_Uncapped	53	T	-0.141343
1G_MB_Capped	54	T	-0.14126
2G_DB_Uncapped	42	T	-0.139614
2G_DB_Uncapped	43	A	-0.139339
2G_MB_Uncapped	32	T	-0.138563
2G_MB_Uncapped	51	C	-0.137601
2G_MB_Uncapped	43	T	-0.137316
3G_DB_Capped	46	C	-0.136562
3G_DB_Uncapped	53	T	-0.135897
1G_DB_Uncapped	22	A	-0.13527
3G_DB_Capped	24	C	-0.135004
3G_DB_Capped	26	G	-0.13436
1G_MB_Capped	50	T	-0.134144
2G_MB_Capped	56	A	-0.134086
2G_DB_Uncapped	47	T	-0.133673
3G_MB_Uncapped	42	T	-0.133449
2G_MB_Uncapped	38	A	-0.132842
2G_MB_Capped	37	A	-0.132292
1G_MB_Uncapped	24	A	-0.13139
2G_DB_Capped	24	A	-0.130463
3G_MB_Uncapped	33	A	-0.130186
2G_DB_Capped	22	A	-0.129877
3G_MB_Uncapped	43	A	-0.129431
2G_DB_Capped	52	T	-0.12829
3G_DB_Uncapped	41	A	-0.12765
2G_MB_Capped	40	A	-0.126159
2G_MB_Uncapped	45	C	-0.125597
1G_MB_Uncapped	44	G	-0.125046
1G_DB_Capped	32	T	-0.124941
3G_DB_Capped	46	T	-0.124188
3G_DB_Uncapped	46	C	-0.122984
3G_MB_Capped	53	T	-0.122822
3G_DB_Capped	24	A	-0.122704
2G_MB_Capped	51	T	-0.122593
1G_MB_Uncapped	41	C	-0.122537
2G_DB_Uncapped	40	G	-0.121993
3G_DB_Uncapped	21	G	-0.121401
2G_DB_Uncapped	46	T	-0.120706
3G_MB_Capped	45	A	-0.120534
2G_MB_Uncapped	41	C	-0.119948
2G_DB_Uncapped	39	C	-0.118566
1G_DB_Capped	53	A	-0.118365
3G_MB_Uncapped	21	G	-0.118334
1G_MB_Capped	55	C	-0.11633
1G_MB_Uncapped	22	A	-0.11583
1G_DB_Capped	49	A	-0.11582
2G_MB_Uncapped	49	C	-0.113043
3G_DB_Capped	29	T	-0.112658
3G_MB_Capped	40	A	-0.112599
2G_MB_Capped	26	T	-0.112252
3G_MB_Uncapped	40	T	-0.110641
3G_DB_Capped	47	G	-0.109868
3G_MB_Uncapped	45	C	-0.109005
3G_MB_Uncapped	31	C	-0.108975
1G_MB_Uncapped	29	A	-0.107414
3G_DB_Capped	48	G	-0.106316
3G_DB_Capped	45	G	-0.106286
3G_MB_Uncapped	45	A	-0.104731
2G_DB_Uncapped	30	G	-0.103368
3G_MB_Uncapped	39	C	-0.102879
3G_MB_Uncapped	23	T	-0.101236
1G_DB_Capped	45	G	-0.0999346
3G_MB_Capped	46	G	-0.0998952
3G_MB_Capped	21	T	-0.0994983
3G_MB_Capped	39	C	-0.0983179
1G_DB_Capped	46	G	-0.0982024
2G_DB_Uncapped	45	C	-0.0967908
2G_MB_Capped	32	A	-0.096445
2G_MB_Uncapped	26	G	-0.0962889
1G_MB_Uncapped	21	G	-0.0962368
1G_MB_Uncapped	39	C	-0.0956398
3G_MB_Uncapped	39	G	-0.0954157
2G_MB_Capped	24	C	-0.0944962
3G_MB_Uncapped	31	T	-0.0940296
3G_DB_Capped	32	C	-0.0938148
2G_MB_Uncapped	50	G	-0.0934739
2G_MB_Capped	51	C	-0.0928425
1G_MB_Capped	53	C	-0.092208
1G_MB_Uncapped	44	T	-0.0921162
3G_MB_Capped	26	G	-0.091756
1G_MB_Capped	41	C	-0.090907
1G_DB_Uncapped	35	A	-0.09075
3G_MB_Uncapped	44	T	-0.0897283
2G_DB_Capped	46	G	-0.0895189
3G_DB_Capped	41	A	-0.0889208
1G_MB_Uncapped	57	G	-0.0883713
3G_DB_Uncapped	56	G	-0.0880884
1G_DB_Uncapped	53	A	-0.0865263
2G_MB_Uncapped	30	G	-0.0863331
1G_MB_Capped	49	A	-0.0857134
3G_DB_Capped	45	A	-0.0855569
2G_MB_Capped	24	A	-0.0854676
2G_DB_Capped	49	A	-0.085269
3G_DB_Uncapped	26	G	-0.0851519
1G_MB_Capped	37	A	-0.0849496
1G_DB_Capped	45	C	-0.0847577
1G_MB_Uncapped	42	C	-0.083778
3G_DB_Capped	32	T	-0.0828906
2G_MB_Uncapped	32	C	-0.0819732
1G_MB_Capped	47	G	-0.0819109
3G_MB_Capped	43	A	-0.0817389
1G_DB_Uncapped	25	T	-0.0811444
3G_MB_Uncapped	52	T	-0.0809132
3G_DB_Uncapped	41	C	-0.0795596
3G_DB_Uncapped	34	T	-0.0794776
1G_MB_Capped	39	A	-0.0789362
1G_DB_Uncapped	48	A	-0.0787132
2G_MB_Capped	34	T	-0.0786206
2G_MB_Capped	26	G	-0.0784831
2G_MB_Capped	32	T	-0.0776213
3G_DB_Uncapped	39	C	-0.0774273
2G_MB_Capped	41	G	-0.0764012
1G_MB_Capped	32	C	-0.0761768
2G_MB_Capped	21	G	-0.0760394
2G_DB_Uncapped	57	G	-0.0756896
1G_DB_Uncapped	25	A	-0.0756019
3G_MB_Capped	28	A	-0.075256
3G_DB_Uncapped	42	T	-0.0741577
2G_MB_Capped	44	T	-0.073832
1G_DB_Uncapped	44	T	-0.0734478
2G_DB_Capped	21	G	-0.0731786
3G_DB_Uncapped	52	T	-0.0728843
2G_DB_Uncapped	41	G	-0.0727075
1G_DB_Capped	24	G	-0.071432
1G_DB_Uncapped	37	C	-0.0712754
2G_MB_Uncapped	51	T	-0.0712509
1G_MB_Uncapped	45	A	-0.0712318
1G_MB_Uncapped	53	T	-0.0710814
3G_DB_Capped	46	G	-0.0707794
1G_DB_Uncapped	54	T	-0.069285
1G_DB_Uncapped	38	T	-0.068388
3G_DB_Capped	39	A	-0.0683287
2G_MB_Capped	39	A	-0.0681565
3G_DB_Uncapped	28	T	-0.0677736
2G_DB_Capped	50	T	-0.0661679
3G_MB_Capped	26	T	-0.066062
3G_MB_Capped	23	T	-0.0660303
2G_MB_Uncapped	26	T	-0.0658923
1G_MB_Capped	46	G	-0.0657781
2G_DB_Capped	43	T	-0.0654185
2G_DB_Uncapped	45	A	-0.0653982
2G_DB_Capped	30	A	-0.0649648
3G_DB_Uncapped	47	C	-0.0648631
2G_MB_Uncapped	33	T	-0.0648345
2G_DB_Capped	57	G	-0.0646919
2G_DB_Capped	32	C	-0.0646642
3G_MB_Uncapped	49	G	-0.0644721
2G_DB_Uncapped	38	A	-0.0642011
1G_MB_Uncapped	56	A	-0.063898
2G_MB_Uncapped	47	G	-0.0618282
3G_DB_Uncapped	25	C	-0.0615137
1G_DB_Capped	28	T	-0.0612917
3G_MB_Capped	47	C	-0.0608609
3G_MB_Uncapped	53	T	-0.0607054
1G_MB_Capped	51	T	-0.0604838
2G_DB_Capped	57	T	-0.0604815
2G_DB_Uncapped	48	T	-0.0604052
1G_DB_Uncapped	44	A	-0.0599848
2G_DB_Capped	45	A	-0.059818
1G_DB_Uncapped	41	G	-0.0593319
1G_MB_Uncapped	47	G	-0.0592969
3G_MB_Capped	44	T	-0.059205
3G_DB_Capped	43	A	-0.0588642
1G_MB_Capped	50	G	-0.0580754
1G_DB_Uncapped	31	A	-0.0579814
2G_MB_Uncapped	24	C	-0.057479
1G_DB_Capped	32	A	-0.0573371
2G_MB_Capped	33	C	-0.0573181
1G_MB_Capped	21	G	-0.0565024
3G_DB_Uncapped	44	A	-0.0558576
3G_DB_Uncapped	48	A	-0.0555241
1G_DB_Uncapped	40	A	-0.0552034
3G_MB_Uncapped	24	G	-0.0551467
3G_MB_Uncapped	25	T	-0.0538394
3G_DB_Uncapped	46	T	-0.0532581
3G_MB_Uncapped	32	A	-0.0529284
2G_DB_Capped	26	T	-0.0526532
3G_MB_Uncapped	34	G	-0.0525891
1G_DB_Capped	23	A	-0.0524955
2G_DB_Capped	29	A	-0.0514943
2G_MB_Uncapped	30	C	-0.0506202
1G_DB_Capped	47	G	-0.0481645
2G_DB_Uncapped	55	C	-0.0478648
3G_MB_Uncapped	49	A	-0.0478294
3G_DB_Uncapped	30	A	-0.0476022
2G_MB_Uncapped	33	A	-0.047523
1G_DB_Uncapped	46	G	-0.0468991
3G_DB_Capped	30	A	-0.0468261
3G_MB_Uncapped	24	C	-0.0467566
1G_DB_Uncapped	36	T	-0.0467511
3G_DB_Uncapped	50	T	-0.045502
1G_MB_Capped	51	A	-0.0448215
1G_DB_Capped	29	A	-0.0447325
3G_MB_Capped	30	C	-0.044228
2G_DB_Uncapped	25	T	-0.044118
3G_MB_Capped	51	T	-0.0433319
2G_DB_Capped	28	T	-0.0427257
2G_DB_Uncapped	24	C	-0.0424701
1G_DB_Uncapped	34	T	-0.0422945
2G_DB_Uncapped	32	T	-0.0419007
1G_DB_Uncapped	43	A	-0.0414164
2G_MB_Uncapped	31	T	-0.0413924
2G_MB_Uncapped	24	A	-0.039595
1G_DB_Uncapped	24	A	-0.0387
3G_DB_Uncapped	32	C	-0.0383702
2G_MB_Uncapped	46	G	-0.0373754
3G_DB_Capped	43	T	-0.0369576
3G_DB_Capped	43	C	-0.0363159
1G_DB_Capped	51	A	-0.036151
2G_DB_Uncapped	41	C	-0.0354514
3G_DB_Uncapped	47	T	-0.0352758
1G_MB_Capped	45	A	-0.0352087
2G_DB_Capped	45	C	-0.0350428
2G_MB_Uncapped	34	T	-0.0343957
3G_DB_Capped	50	C	-0.0342617
3G_DB_Capped	41	C	-0.0342166
3G_MB_Capped	57	T	-0.034132
3G_MB_Capped	32	C	-0.0335694
1G_MB_Uncapped	37	C	-0.0327503
1G_MB_Capped	44	G	-0.0323588
1G_MB_Capped	56	T	-0.0323061
2G_MB_Capped	49	C	-0.0322145
1G_MB_Uncapped	39	A	-0.0309299
2G_MB_Uncapped	37	G	-0.0306099
3G_MB_Capped	49	A	-0.0294845
2G_DB_Capped	22	G	-0.0287814
3G_DB_Uncapped	49	A	-0.0287614
1G_DB_Uncapped	39	C	-0.0284533
3G_MB_Capped	24	C	-0.027886
3G_MB_Capped	50	T	-0.0277454
3G_MB_Uncapped	55	C	-0.0275314
2G_MB_Capped	30	C	-0.0274464
3G_DB_Capped	56	T	-0.0273504
3G_DB_Uncapped	41	G	-0.0257502
1G_DB_Capped	24	A	-0.0255832
2G_MB_Uncapped	21	G	-0.0255252
1G_DB_Uncapped	53	C	-0.025
3G_MB_Uncapped	40	A	-0.0242841
2G_MB_Capped	23	A	-0.0238266
2G_DB_Uncapped	54	G	-0.0233095
3G_DB_Capped	28	T	-0.0228961
1G_DB_Uncapped	32	A	-0.02262
2G_DB_Capped	52	A	-0.022454
3G_MB_Capped	41	C	-0.0223036
3G_MB_Capped	55	C	-0.02137
1G_MB_Capped	34	G	-0.0208044
2G_MB_Capped	31	A	-0.0205337
1G_MB_Uncapped	50	G	-0.0203254
3G_DB_Uncapped	51	A	-0.0193691
2G_MB_Capped	22	C	-0.0193388
1G_MB_Capped	40	A	-0.0188118
1G_MB_Capped	39	C	-0.0184702
2G_MB_Capped	54	G	-0.0178095
1G_DB_Capped	51	T	-0.0176139
3G_DB_Capped	30	C	-0.0167826
2G_DB_Uncapped	34	C	-0.0163701
2G_MB_Capped	43	T	-0.0159425
3G_MB_Uncapped	39	A	-0.0154775
3G_DB_Uncapped	22	C	-0.0154679
3G_DB_Capped	51	A	-0.0143834
1G_MB_Uncapped	38	A	-0.0137233
1G_DB_Capped	34	G	-0.0131984
3G_DB_Capped	55	T	-0.0130872
3G_MB_Capped	38	A	-0.0123883
1G_MB_Uncapped	24	G	-0.0119352
2G_MB_Uncapped	29	A	-0.011564
3G_DB_Capped	53	A	-0.0113974
3G_MB_Capped	51	A	-0.0112424
1G_DB_Uncapped	23	A	-0.0100244
2G_MB_Uncapped	29	T	-0.00937295
1G_DB_Uncapped	51	A	-0.00878782
3G_DB_Uncapped	33	T	-0.00851297
3G_DB_Uncapped	56	A	-0.00850506
2G_DB_Capped	33	C	-0.00849623
3G_DB_Capped	44	T	-0.00816173
1G_DB_Capped	33	A	-0.00772377
1G_DB_Capped	38	A	-0.00634361
1G_DB_Uncapped	50	T	-0.00611819
3G_MB_Uncapped	33	C	-0.00599122
2G_DB_Capped	33	A	-0.00583271
2G_MB_Capped	56	G	-0.0054482
3G_MB_Uncapped	56	G	-0.00319725
2G_DB_Uncapped	21	G	-0.00317032
2G_MB_Capped	38	T	-0.00291871
2G_MB_Uncapped	57	T	-0.00250893
2G_DB_Uncapped	29	G	-0.00237566
3G_MB_Capped	47	G	-0.00177644
3G_DB_Uncapped	53	A	-0.00142539
2G_DB_Capped	47	T	-0.00137816
1G_MB_Uncapped	40	A	-0.000722641
2G_DB_Uncapped	56	T	-0.000343641
2G_DB_Uncapped	31	A	-0.000239987
1G_MB_Uncapped	51	A	-8.89458e-05
3G_DB_Uncapped	23	T	0.000114305
3G_DB_Capped	44	A	0.00150763
1G_MB_Uncapped	53	C	0.00153267
3G_DB_Capped	50	G	0.00157891
2G_DB_Capped	51	T	0.00204705
1G_MB_Uncapped	43	C	0.00237806
2G_MB_Capped	28	T	0.0027505
1G_MB_Capped	53	A	0.00348939
3G_MB_Uncapped	41	C	0.00369369
1G_MB_Uncapped	24	C	0.00372449
1G_DB_Capped	37	C	0.00389342
2G_DB_Capped	40	T	0.00409617
1G_DB_Uncapped	47	C	0.00497028
2G_DB_Capped	26	G	0.00502217
2G_DB_Capped	46	T	0.00518822
3G_DB_Uncapped	33	C	0.00573017
2G_MB_Capped	23	T	0.00602027
2G_DB_Uncapped	32	C	0.0062078
1G_DB_Capped	40	A	0.00653506
1G_DB_Uncapped	51	T	0.00709036
3G_DB_Uncapped	52	A	0.00717146
1G_DB_Capped	26	G	0.0074386
1G_MB_Capped	34	C	0.00748086
1G_MB_Uncapped	32	A	0.00823637
3G_DB_Capped	39	C	0.00833414
3G_MB_Uncapped	56	A	0.00837351
1G_DB_Uncapped	22	C	0.00888929
1G_MB_Uncapped	54	G	0.00908976
2G_MB_Uncapped	40	A	0.00915029
2G_MB_Capped	37	G	0.00932485
3G_DB_Uncapped	51	T	0.00937355
3G_MB_Uncapped	33	T	0.0101443
1G_DB_Uncapped	53	T	0.0102108
3G_DB_Capped	45	C	0.0107722
3G_DB_Capped	34	G	0.0128261
2G_DB_Capped	38	T	0.0129555
1G_MB_Capped	49	G	0.0138515
1G_MB_Uncapped	53	A	0.0144285
3G_DB_Capped	33	T	0.0148685
2G_DB_Capped	53	T	0.0155094
3G_MB_Capped	44	A	0.0157351
2G_MB_Capped	52	A	0.016133
1G_DB_Uncapped	31	C	0.0162896
3G_DB_Uncapped	46	G	0.0163896
2G_DB_Uncapped	26	T	0.0164865
2G_DB_Capped	30	C	0.0175343
2G_DB_Uncapped	22	A	0.0180368
1G_MB_Capped	38	A	0.0182999
2G_DB_Uncapped	21	T	0.0183943
2G_MB_Uncapped	44	A	0.0192552
2G_DB_Capped	44	A	0.02011
2G_DB_Uncapped	39	A	0.0202207
1G_MB_Capped	45	C	0.0205292
3G_DB_Capped	48	T	0.0210386
1G_DB_Uncapped	41	C	0.0215506
3G_MB_Uncapped	51	T	0.0220868
2G_MB_Capped	44	A	0.0225589
3G_DB_Capped	31	C	0.0233403
3G_MB_Capped	30	A	0.0236721
1G_DB_Uncapped	40	G	0.0244983
3G_DB_Uncapped	24	C	0.0251347
1G_MB_Uncapped	34	G	0.0255134
3G_DB_Uncapped	50	G	0.0256659
3G_MB_Uncapped	34	T	0.0259619
1G_DB_Capped	33	T	0.0261147
2G_DB_Uncapped	23	T	0.0262864
1G_DB_Uncapped	29	T	0.0266097
3G_MB_Uncapped	32	T	0.0284848
3G_DB_Uncapped	50	C	0.0295171
2G_DB_Capped	44	T	0.0306138
3G_DB_Uncapped	55	T	0.0319244
2G_DB_Uncapped	28	T	0.0323469
3G_DB_Uncapped	40	T	0.0324207
2G_DB_Uncapped	33	C	0.0326537
2G_MB_Capped	47	C	0.0327179
3G_MB_Uncapped	21	T	0.0333768
1G_DB_Uncapped	50	G	0.0335571
1G_DB_Uncapped	45	C	0.0338166
1G_DB_Capped	35	T	0.0339618
3G_MB_Capped	23	A	0.0348577
2G_DB_Capped	47	G	0.0350084
1G_DB_Capped	51	C	0.0357365
3G_DB_Capped	52	C	0.0357841
2G_MB_Capped	39	C	0.0363749
2G_DB_Uncapped	57	T	0.0370856
3G_DB_Uncapped	40	G	0.0372101
1G_DB_Uncapped	40	T	0.0372723
1G_MB_Capped	52	T	0.0386942
3G_MB_Capped	39	G	0.0396018
1G_DB_Uncapped	47	G	0.0396827
3G_MB_Capped	52	T	0.0401889
3G_MB_Uncapped	30	A	0.0404648
2G_MB_Capped	46	G	0.0405147
1G_MB_Capped	29	T	0.0406244
2G_DB_Capped	31	A	0.0406471
1G_MB_Capped	39	G	0.0410977
2G_DB_Capped	51	A	0.0416241
2G_MB_Capped	40	T	0.0417889
1G_DB_Uncapped	45	A	0.041988
2G_DB_Capped	34	T	0.0430436
3G_DB_Uncapped	55	G	0.0433298
2G_DB_Capped	54	G	0.0440802
2G_DB_Capped	21	T	0.0443555
3G_DB_Uncapped	23	A	0.0446894
2G_MB_Uncapped	22	A	0.0448843
2G_MB_Capped	50	G	0.0460172
3G_MB_Uncapped	54	G	0.046179
1G_DB_Capped	39	A	0.046501
3G_DB_Capped	33	A	0.046903
3G_MB_Capped	54	G	0.0469071
1G_DB_Uncapped	29	A	0.0478492
1G_DB_Uncapped	52	T	0.0479087
2G_DB_Uncapped	30	A	0.0479901
3G_DB_Uncapped	47	G	0.0484775
3G_DB_Capped	50	T	0.0487018
3G_DB_Uncapped	24	A	0.0492357
3G_DB_Capped	40	T	0.0493936
2G_MB_Uncapped	31	A	0.0495295
1G_MB_Uncapped	49	C	0.0502718
3G_MB_Uncapped	52	A	0.0504769
3G_DB_Uncapped	22	G	0.050835
2G_DB_Uncapped	52	A	0.0509429
2G_DB_Uncapped	30	C	0.0517094
3G_MB_Capped	29	T	0.0524719
1G_MB_Capped	32	A	0.0526563
3G_DB_Capped	51	T	0.0533878
2G_MB_Uncapped	52	A	0.0545648
3G_DB_Capped	36	G	0.0550915
2G_MB_Uncapped	34	G	0.0570405
3G_MB_Uncapped	22	A	0.0573999
2G_DB_Capped	24	C	0.0577171
1G_MB_Uncapped	52	T	0.0579663
2G_MB_Uncapped	55	T	0.0582433
3G_MB_Uncapped	24	A	0.0588094
2G_DB_Capped	49	C	0.0593329
3G_DB_Capped	21	T	0.0593767
3G_DB_Capped	21	G	0.0600034
1G_DB_Uncapped	26	G	0.0604156
1G_DB_Uncapped	43	C	0.0614753
2G_DB_Capped	41	C	0.0636263
1G_DB_Capped	29	T	0.0645123
3G_DB_Uncapped	39	A	0.0655357
3G_DB_Uncapped	44	T	0.066728
3G_DB_Capped	52	T	0.0667966
2G_MB_Capped	50	C	0.0671134
2G_MB_Uncapped	26	C	0.0676337
3G_DB_Capped	32	A	0.067776
3G_DB_Uncapped	45	A	0.0678135
1G_DB_Uncapped	55	C	0.0687338
1G_DB_Uncapped	35	T	0.0697748
2G_DB_Uncapped	49	C	0.0697912
3G_MB_Capped	33	C	0.0698424
3G_MB_Uncapped	22	C	0.071062
1G_MB_Capped	42	T	0.071234
2G_DB_Uncapped	51	A	0.0712849
1G_DB_Uncapped	57	A	0.072551
3G_MB_Uncapped	38	A	0.0728973
1G_DB_Uncapped	30	C	0.0738522
2G_MB_Capped	51	A	0.0739669
1G_DB_Uncapped	33	T	0.0745647
2G_DB_Capped	23	T	0.0747424
2G_DB_Uncapped	53	A	0.0749162
2G_MB_Capped	57	T	0.0749351
2G_MB_Uncapped	52	T	0.0752668
2G_MB_Capped	34	G	0.07541
1G_DB_Uncapped	32	T	0.0754449
1G_MB_Uncapped	26	C	0.0776639
2G_MB_Uncapped	22	C	0.0779395
3G_MB_Uncapped	47	G	0.0787357
1G_DB_Capped	31	A	0.0789437
3G_MB_Capped	31	C	0.0790223
1G_DB_Capped	34	T	0.0798465
1G_MB_Capped	52	C	0.0801467
2G_DB_Uncapped	33	A	0.080352
3G_DB_Uncapped	45	C	0.0806924
3G_MB_Uncapped	55	G	0.0812127
3G_DB_Uncapped	43	T	0.0814412
1G_DB_Capped	49	C	0.0814567
3G_DB_Uncapped	40	A	0.0817093
3G_DB_Uncapped	33	A	0.081752
2G_DB_Uncapped	32	A	0.0827536
1G_DB_Uncapped	56	T	0.0834343
2G_DB_Capped	39	G	0.0836723
2G_DB_Capped	49	G	0.0862244
2G_MB_Capped	40	G	0.0863285
1G_DB_Capped	36	T	0.0867013
3G_MB_Capped	55	T	0.087211
1G_MB_Uncapped	56	T	0.0873694
1G_DB_Capped	30	C	0.0874781
1G_DB_Capped	44	T	0.0882939
2G_DB_Uncapped	43	T	0.0883145
2G_DB_Uncapped	50	G	0.0886927
3G_DB_Uncapped	49	C	0.0893437
2G_DB_Capped	56	A	0.0907548
1G_MB_Uncapped	26	T	0.0907879
1G_MB_Uncapped	26	G	0.0908716
3G_MB_Capped	43	T	0.091042
3G_MB_Capped	38	G	0.0916294
2G_MB_Capped	38	A	0.0916536
3G_MB_Capped	29	A	0.0916817
3G_MB_Uncapped	32	C	0.0918377
3G_DB_Capped	38	A	0.092149
2G_MB_Uncapped	40	T	0.0921525
3G_DB_Capped	31	A	0.0925918
3G_DB_Capped	49	C	0.0929837
1G_DB_Capped	47	C	0.0932701
2G_MB_Uncapped	53	T	0.0940577
3G_DB_Capped	34	T	0.0949342
2G_DB_Capped	31	C	0.0962534
1G_DB_Capped	35	C	0.0969202
3G_DB_Capped	55	G	0.09886
1G_MB_Capped	49	C	0.0989072
3G_MB_Capped	22	C	0.0999929
3G_MB_Uncapped	31	A	0.100819
3G_MB_Uncapped	25	C	0.103311
3G_DB_Capped	47	T	0.10352
1G_DB_Capped	50	C	0.10353
3G_DB_Uncapped	32	T	0.103805
1G_DB_Uncapped	21	G	0.103988
2G_DB_Capped	32	T	0.106315
2G_DB_Uncapped	55	T	0.106323
2G_MB_Capped	52	T	0.106706
2G_MB_Capped	41	C	0.107009
1G_DB_Uncapped	26	T	0.107277
2G_MB_Capped	47	G	0.10728
2G_DB_Uncapped	47	G	0.107851
3G_MB_Capped	45	C	0.108395
1G_MB_Uncapped	28	T	0.109208
1G_DB_Uncapped	28	T	0.11032
1G_DB_Capped	22	A	0.11052
2G_DB_Capped	47	C	0.111034
1G_MB_Uncapped	45	C	0.111918
2G_DB_Capped	39	A	0.112339
3G_MB_Uncapped	53	A	0.113234
2G_DB_Uncapped	34	T	0.113741
3G_MB_Capped	33	A	0.114167
1G_MB_Capped	53	T	0.1144
1G_DB_Capped	24	C	0.114968
1G_DB_Capped	33	C	0.114982
1G_DB_Uncapped	49	C	0.115672
1G_DB_Uncapped	34	G	0.115891
2G_DB_Uncapped	46	G	0.117137
2G_MB_Capped	49	G	0.117379
3G_DB_Uncapped	31	A	0.117852
1G_MB_Capped	52	A	0.117914
1G_DB_Uncapped	39	A	0.11933
1G_DB_Capped	56	A	0.120305
1G_DB_Uncapped	54	G	0.120984
1G_MB_Capped	24	C	0.121105
1G_MB_Capped	26	G	0.121192
1G_DB_Uncapped	55	T	0.121207
3G_MB_Capped	56	T	0.123513
2G_DB_Uncapped	52	T	0.125105
1G_DB_Capped	21	T	0.125788
3G_DB_Uncapped	21	C	0.126572
3G_DB_Capped	54	G	0.126667
2G_MB_Uncapped	53	A	0.12674
2G_MB_Uncapped	54	G	0.12687
2G_DB_Capped	32	A	0.126945
3G_MB_Capped	52	A	0.127819
3G_DB_Uncapped	31	C	0.129108
2G_DB_Uncapped	40	A	0.129316
1G_DB_Capped	21	G	0.12983
2G_MB_Uncapped	39	A	0.130914
3G_MB_Capped	24	A	0.131415
3G_MB_Capped	21	C	0.131904
2G_DB_Uncapped	29	T	0.132285
3G_MB_Capped	34	T	0.132553
1G_DB_Uncapped	43	T	0.132783
3G_DB_Capped	25	T	0.136099
2G_MB_Capped	55	G	0.137092
3G_DB_Uncapped	32	A	0.137264
2G_DB_Capped	22	C	0.139181
1G_MB_Capped	54	G	0.139317
1G_DB_Capped	50	G	0.140596
1G_DB_Capped	54	G	0.141117
2G_MB_Uncapped	55	C	0.142721
2G_DB_Capped	40	A	0.142729
1G_MB_Uncapped	51	T	0.142809
3G_MB_Uncapped	29	T	0.142812
3G_MB_Capped	26	C	0.143556
1G_MB_Capped	57	G	0.144016
1G_MB_Uncapped	52	A	0.144353
3G_MB_Uncapped	49	C	0.145123
1G_DB_Uncapped	32	C	0.145345
3G_MB_Uncapped	23	A	0.14588
1G_DB_Capped	57	T	0.145989
2G_DB_Uncapped	40	T	0.146231
3G_MB_Uncapped	56	T	0.148763
1G_DB_Capped	52	A	0.148928
2G_DB_Uncapped	44	A	0.149298
3G_MB_Capped	32	T	0.149722
3G_MB_Capped	53	A	0.150244
2G_DB_Capped	53	A	0.151664
3G_DB_Capped	23	A	0.152276
3G_MB_Uncapped	43	T	0.153434
1G_MB_Capped	22	C	0.155465
2G_DB_Uncapped	51	T	0.156883
2G_MB_Capped	53	A	0.156916
1G_MB_Uncapped	57	T	0.157513
1G_DB_Capped	43	T	0.157574
2G_DB_Uncapped	34	G	0.158163
3G_MB_Capped	28	T	0.158375
2G_DB_Uncapped	24	A	0.15859
1G_DB_Capped	55	G	0.160351
3G_DB_Uncapped	34	G	0.160885
3G_DB_Capped	22	C	0.160936
2G_DB_Capped	23	A	0.161568
2G_DB_Capped	34	G	0.163651
1G_DB_Capped	56	T	0.163707
1G_DB_Uncapped	46	C	0.165012
1G_MB_Capped	55	T	0.165715
3G_DB_Uncapped	48	T	0.16617
1G_MB_Capped	55	G	0.166405
2G_MB_Capped	57	G	0.166486
3G_MB_Uncapped	37	G	0.167099
1G_DB_Uncapped	24	C	0.169192
1G_MB_Uncapped	55	G	0.169785
1G_MB_Uncapped	55	T	0.171125
1G_DB_Capped	55	T	0.173792
1G_DB_Uncapped	33	A	0.174083
3G_DB_Uncapped	30	G	0.174529
2G_MB_Uncapped	32	A	0.175437
3G_DB_Uncapped	22	A	0.175642
3G_MB_Uncapped	44	A	0.177093
1G_DB_Uncapped	57	T	0.177233
2G_MB_Capped	55	T	0.178271
3G_DB_Uncapped	54	G	0.17916
3G_DB_Uncapped	21	T	0.181684
3G_DB_Capped	29	A	0.182544
1G_DB_Uncapped	21	T	0.182962
2G_MB_Capped	21	T	0.185337
1G_MB_Uncapped	44	A	0.185865
2G_DB_Uncapped	44	G	0.186548
3G_DB_Capped	56	A	0.186785
1G_DB_Uncapped	52	A	0.186961
2G_MB_Uncapped	56	A	0.18734
2G_DB_Uncapped	22	C	0.18866
1G_DB_Capped	26	T	0.189757
1G_DB_Capped	52	T	0.190028
1G_DB_Uncapped	38	A	0.190265
3G_MB_Uncapped	55	T	0.193456
1G_DB_Capped	28	G	0.193829
3G_DB_Capped	47	C	0.19386
3G_MB_Capped	39	A	0.195234
3G_MB_Capped	51	C	0.197318
1G_DB_Uncapped	49	G	0.197546
3G_DB_Capped	22	A	0.201753
3G_MB_Capped	55	G	0.206241
2G_DB_Capped	50	G	0.209427
2G_DB_Capped	55	C	0.209937
3G_MB_Uncapped	26	C	0.210006
3G_MB_Uncapped	53	C	0.211429
2G_DB_Capped	55	G	0.212016
2G_DB_Capped	44	G	0.214371
1G_MB_Uncapped	22	G	0.215647
2G_MB_Uncapped	56	G	0.217208
1G_DB_Uncapped	21	C	0.217791
3G_MB_Capped	49	C	0.219185
1G_DB_Capped	22	C	0.219199
1G_DB_Uncapped	44	G	0.220931
1G_MB_Capped	26	T	0.222631
3G_DB_Capped	53	C	0.225023
3G_DB_Uncapped	45	G	0.230349
1G_DB_Uncapped	24	G	0.230535
3G_DB_Uncapped	24	G	0.232052
2G_MB_Uncapped	21	T	0.233434
1G_MB_Uncapped	23	A	0.23344
1G_DB_Capped	39	C	0.238812
2G_MB_Uncapped	55	G	0.242048
3G_DB_Uncapped	39	G	0.243655
2G_DB_Capped	56	T	0.246429
2G_DB_Capped	33	T	0.246449
2G_MB_Uncapped	56	T	0.247111
3G_DB_Capped	28	A	0.247222
1G_MB_Uncapped	22	C	0.253056
1G_DB_Capped	52	C	0.257432
3G_DB_Uncapped	55	C	0.263058
2G_DB_Uncapped	31	T	0.263778
1G_MB_Uncapped	29	T	0.26389
2G_DB_Uncapped	55	G	0.266615
3G_MB_Uncapped	30	G	0.272478
3G_DB_Uncapped	34	C	0.272782
1G_DB_Uncapped	55	G	0.275795
1G_MB_Capped	56	A	0.276195
3G_MB_Uncapped	22	G	0.276584
1G_DB_Uncapped	42	T	0.277225
1G_DB_Capped	38	T	0.277784
2G_DB_Uncapped	29	A	0.280072
3G_DB_Capped	51	C	0.281503
3G_MB_Uncapped	50	G	0.28262
2G_DB_Uncapped	50	C	0.283369
2G_MB_Capped	43	C	0.291425
1G_DB_Uncapped	39	G	0.292161
2G_DB_Uncapped	26	C	0.293964
1G_DB_Capped	22	G	0.298916
3G_MB_Capped	34	G	0.301214
1G_MB_Uncapped	39	G	0.303027
1G_MB_Uncapped	21	T	0.306987
1G_DB_Capped	37	G	0.30895
1G_DB_Uncapped	56	A	0.309513
2G_DB_Capped	31	T	0.310372
2G_MB_Uncapped	24	G	0.310422
3G_DB_Uncapped	25	T	0.313919
1G_DB_Capped	21	C	0.316392
2G_DB_Uncapped	33	T	0.316774
2G_DB_Capped	55	T	0.317116
1G_DB_Capped	55	C	0.317618
3G_DB_Uncapped	49	G	0.318574
3G_MB_Capped	56	A	0.318955
1G_DB_Uncapped	22	G	0.320074
1G_DB_Uncapped	52	C	0.321413
1G_DB_Capped	39	G	0.323549
2G_MB_Capped	39	G	0.325154
1G_MB_Capped	28	T	0.341777
1G_MB_Capped	21	T	0.344977
2G_MB_Capped	42	T	0.348163
1G_MB_Uncapped	49	G	0.355109
2G_DB_Uncapped	56	A	0.35591
3G_DB_Capped	55	C	0.357481
3G_DB_Capped	24	G	0.362816
2G_DB_Uncapped	39	G	0.367248
3G_DB_Capped	40	G	0.372803
2G_DB_Uncapped	56	G	0.375315
3G_DB_Capped	49	G	0.375661
2G_MB_Capped	55	C	0.378261
3G_MB_Capped	22	A	0.386968
3G_MB_Capped	25	C	0.389713
2G_DB_Uncapped	24	G	0.396303
2G_DB_Uncapped	53	C	0.400222
1G_MB_Uncapped	43	T	0.403409
1G_DB_Capped	30	G	0.407834
3G_DB_Capped	23	G	0.408858
1G_DB_Capped	26	C	0.409505
2G_DB_Uncapped	31	C	0.419219
2G_MB_Capped	36	G	0.419454
1G_DB_Uncapped	34	C	0.419549
2G_MB_Uncapped	45	G	0.424127
3G_DB_Uncapped	48	G	0.425048
2G_MB_Uncapped	34	C	0.42777
2G_MB_Uncapped	42	T	0.431018
3G_DB_Capped	21	C	0.436197
2G_MB_Capped	56	T	0.436655
2G_DB_Capped	53	C	0.437117
3G_MB_Uncapped	40	G	0.448796
2G_DB_Capped	45	G	0.451297
3G_DB_Capped	23	T	0.464244
2G_DB_Capped	29	G	0.47105
2G_MB_Capped	29	G	0.489789
3G_DB_Uncapped	29	A	0.490139
1G_DB_Uncapped	48	G	0.506206
1G_MB_Uncapped	42	T	0.509878
3G_DB_Capped	33	C	0.513455
3G_DB_Uncapped	29	T	0.516988
1G_DB_Capped	57	G	0.518378
3G_DB_Uncapped	52	C	0.53673
1G_DB_Uncapped	56	G	0.539764
2G_DB_Capped	52	C	0.547167
3G_DB_Capped	31	T	0.558193
2G_DB_Uncapped	48	G	0.578203
3G_MB_Capped	44	G	0.610254
2G_DB_Capped	56	G	0.614365
2G_DB_Uncapped	49	G	0.624563
3G_DB_Capped	29	G	0.631691
3G_DB_Uncapped	29	G	0.698347
3G_DB_Uncapped	44	G	0.705809
3G_DB_Capped	26	C	0.710529
1G_MB_Uncapped	36	G	0.72074
2G_MB_Uncapped	44	G	0.727524
2G_DB_Capped	21	C	0.728774
2G_MB_Capped	22	G	0.74136
1G_DB_Uncapped	36	G	0.835781
2G_DB_Capped	40	G	0.845815
1G_DB_Uncapped	28	G	0.900373
2G_MB_Uncapped	25	C	0.97222
1G_DB_Capped	34	C	1.08316
1G_DB_Capped	56	G	1.08931
1G_DB_Uncapped	26	C	1.25541
2G_MB_Uncapped	40	G	1.40685
3G_MB_Capped	29	G	1.45666
2G_MB_Uncapped	29	G	1.58719
1G_MB_Capped	36	G	1.75018
1G_MB_Capped	40	G	1.7777
2G_DB_Capped	30	G	1.82268
2G_MB_Uncapped	38	G	2.21892
1G_DB_Uncapped	25	C	2.48822
1G_DB_Uncapped	23	G	2.73724
2G_MB_Capped	23	G	2.87738
2G_DB_Uncapped	23	G	2.94732
1G_MB_Uncapped	23	G	NaN
1G_MB_Uncapped	38	G	NaN
2G_MB_Uncapped	23	G	NaN
3G_MB_Uncapped	23	G	NaN
3G_MB_Uncapped	38	G	NaN
1G_DB_Uncapped	29	G	NaN
1G_DB_Uncapped	38	G	NaN
2G_DB_Uncapped	38	G	NaN
3G_DB_Uncapped	38	G	NaN
1G_MB_Capped	23	G	NaN
1G_MB_Capped	38	G	NaN

## Sheet: PolyA
sample	position	mut_nt	log2_median_kd
3G_DB_Capped	85	G	-1.06735
3G_MB_Uncapped	76	C	-0.990052
2G_DB_Capped	72	G	-0.969964
2G_DB_Capped	96	C	-0.90898
3G_MB_Capped	66	C	-0.863814
1G_MB_Capped	65	G	-0.835697
2G_MB_Capped	69	G	-0.831788
2G_MB_Uncapped	85	G	-0.821192
3G_DB_Uncapped	69	G	-0.820867
1G_MB_Uncapped	65	G	-0.812778
3G_MB_Capped	93	G	-0.792426
3G_DB_Capped	102	T	-0.780566
3G_MB_Uncapped	84	A	-0.756777
3G_DB_Uncapped	85	G	-0.739066
1G_MB_Uncapped	85	G	-0.724173
3G_MB_Capped	73	C	-0.716033
1G_DB_Capped	66	G	-0.697938
1G_MB_Uncapped	75	G	-0.689726
2G_MB_Capped	73	C	-0.687395
1G_DB_Capped	85	A	-0.685646
3G_MB_Uncapped	85	G	-0.677155
3G_MB_Capped	68	T	-0.663222
3G_DB_Capped	85	A	-0.657354
1G_MB_Uncapped	84	G	-0.652394
3G_DB_Capped	98	G	-0.644616
2G_MB_Capped	95	T	-0.644592
1G_DB_Capped	78	G	-0.616222
1G_DB_Capped	84	G	-0.615354
3G_MB_Uncapped	90	T	-0.614426
1G_DB_Capped	93	G	-0.612895
3G_MB_Capped	90	T	-0.599646
3G_MB_Capped	102	T	-0.596646
3G_DB_Capped	84	A	-0.594328
3G_MB_Uncapped	84	G	-0.585759
1G_DB_Capped	83	A	-0.580344
3G_MB_Capped	90	A	-0.564878
3G_DB_Capped	85	T	-0.564804
3G_DB_Capped	83	A	-0.558538
2G_MB_Uncapped	84	G	-0.551556
3G_DB_Capped	104	A	-0.549565
3G_DB_Capped	63	G	-0.547384
3G_DB_Capped	103	G	-0.5434
3G_MB_Capped	90	C	-0.541664
2G_MB_Uncapped	83	A	-0.539928
1G_DB_Capped	85	G	-0.538228
1G_MB_Uncapped	93	G	-0.533147
3G_MB_Uncapped	90	C	-0.526549
3G_MB_Uncapped	93	G	-0.525505
1G_MB_Capped	76	C	-0.507757
1G_DB_Uncapped	75	G	-0.506322
2G_MB_Capped	76	C	-0.50299
3G_DB_Capped	94	A	-0.500144
2G_MB_Capped	90	A	-0.499386
3G_MB_Capped	68	C	-0.497973
2G_MB_Uncapped	85	T	-0.497695
2G_MB_Capped	85	T	-0.496072
1G_DB_Capped	100	C	-0.495742
3G_MB_Uncapped	90	A	-0.492001
3G_DB_Capped	102	A	-0.491816
3G_MB_Capped	66	G	-0.490641
2G_DB_Capped	103	G	-0.486402
2G_MB_Uncapped	85	A	-0.485627
3G_MB_Uncapped	85	A	-0.482837
1G_MB_Capped	90	T	-0.481492
2G_MB_Uncapped	84	A	-0.479918
2G_MB_Capped	70	T	-0.473444
3G_DB_Capped	84	G	-0.469409
1G_DB_Capped	104	A	-0.467142
2G_MB_Uncapped	93	G	-0.466362
3G_MB_Uncapped	85	T	-0.456965
3G_MB_Capped	84	G	-0.454906
3G_DB_Capped	78	G	-0.452135
3G_MB_Uncapped	66	G	-0.450593
2G_MB_Capped	85	G	-0.449252
2G_MB_Capped	66	G	-0.448969
1G_MB_Capped	90	C	-0.444303
1G_DB_Capped	84	A	-0.437108
3G_MB_Capped	83	A	-0.43436
1G_DB_Capped	85	T	-0.432954
3G_DB_Capped	90	C	-0.428034
1G_MB_Capped	93	G	-0.421458
1G_MB_Capped	80	G	-0.419692
2G_MB_Capped	93	G	-0.419197
1G_DB_Capped	98	G	-0.417226
3G_MB_Capped	70	T	-0.414901
3G_DB_Capped	84	T	-0.412266
3G_MB_Capped	84	A	-0.410311
1G_MB_Uncapped	90	C	-0.409939
1G_DB_Capped	84	T	-0.408139
3G_MB_Uncapped	70	T	-0.406897
3G_DB_Uncapped	85	T	-0.399261
3G_MB_Capped	85	A	-0.397922
3G_MB_Capped	86	G	-0.397719
1G_DB_Capped	103	G	-0.397568
2G_MB_Capped	85	A	-0.397244
2G_DB_Capped	85	T	-0.396855
2G_DB_Capped	85	A	-0.395653
2G_DB_Capped	78	G	-0.393572
3G_MB_Uncapped	83	A	-0.390506
1G_DB_Uncapped	85	G	-0.390082
3G_DB_Capped	99	A	-0.389974
3G_MB_Capped	85	T	-0.389523
2G_MB_Uncapped	78	G	-0.387592
2G_DB_Capped	76	C	-0.387117
2G_DB_Capped	84	A	-0.386226
3G_MB_Uncapped	86	G	-0.383534
1G_MB_Uncapped	98	G	-0.383465
3G_MB_Capped	91	C	-0.383022
3G_MB_Uncapped	73	C	-0.381381
3G_MB_Capped	104	T	-0.379974
2G_MB_Capped	83	A	-0.379531
3G_MB_Capped	85	G	-0.3784
3G_MB_Uncapped	102	T	-0.373759
2G_MB_Capped	98	G	-0.368344
2G_MB_Uncapped	90	A	-0.368035
3G_DB_Capped	75	G	-0.365803
2G_MB_Capped	78	G	-0.362824
3G_MB_Capped	69	A	-0.362491
2G_MB_Uncapped	90	T	-0.36014
3G_DB_Capped	66	G	-0.358324
3G_DB_Capped	69	G	-0.357915
3G_MB_Capped	75	G	-0.356543
2G_MB_Capped	86	G	-0.354798
3G_MB_Uncapped	69	T	-0.354453
1G_DB_Capped	77	C	-0.35365
2G_DB_Capped	84	G	-0.353561
2G_MB_Uncapped	90	C	-0.35201
2G_MB_Capped	88	C	-0.349907
3G_DB_Capped	89	G	-0.349812
3G_DB_Capped	80	A	-0.349763
3G_MB_Uncapped	99	T	-0.349378
1G_MB_Capped	90	A	-0.348487
3G_MB_Capped	88	T	-0.347624
2G_MB_Uncapped	66	G	-0.345409
1G_MB_Capped	83	A	-0.342789
2G_DB_Capped	66	G	-0.342209
1G_MB_Capped	61	G	-0.340331
2G_MB_Capped	68	T	-0.340114
2G_MB_Capped	90	T	-0.339681
2G_DB_Uncapped	84	G	-0.335987
3G_MB_Capped	87	A	-0.33478
2G_MB_Uncapped	62	A	-0.331323
2G_DB_Capped	80	T	-0.329777
1G_DB_Capped	62	A	-0.329029
1G_DB_Uncapped	71	G	-0.328481
1G_DB_Capped	82	A	-0.327934
3G_DB_Capped	91	A	-0.327606
1G_MB_Uncapped	83	A	-0.324519
1G_MB_Capped	78	G	-0.322928
3G_MB_Capped	99	T	-0.31863
2G_DB_Uncapped	91	G	-0.315511
1G_MB_Capped	84	A	-0.314023
2G_MB_Uncapped	91	G	-0.313806
1G_MB_Uncapped	63	G	-0.31349
3G_MB_Capped	96	T	-0.311091
3G_MB_Uncapped	91	C	-0.310633
3G_DB_Uncapped	84	G	-0.310206
3G_DB_Capped	93	G	-0.310193
3G_MB_Uncapped	65	A	-0.309845
1G_MB_Capped	98	G	-0.307686
2G_MB_Uncapped	102	T	-0.307522
2G_MB_Capped	75	G	-0.304799
2G_MB_Capped	84	A	-0.303888
3G_MB_Uncapped	88	T	-0.3037
3G_DB_Capped	99	T	-0.302891
2G_DB_Capped	84	T	-0.300565
1G_DB_Uncapped	85	T	-0.300071
3G_DB_Capped	82	A	-0.298716
1G_MB_Capped	88	T	-0.298065
3G_MB_Uncapped	98	G	-0.297257
3G_MB_Capped	98	G	-0.296434
3G_MB_Capped	91	A	-0.296263
2G_MB_Capped	63	G	-0.296001
1G_MB_Uncapped	88	T	-0.29495
2G_MB_Capped	84	T	-0.291163
2G_DB_Capped	100	C	-0.290172
3G_MB_Uncapped	68	C	-0.290099
3G_DB_Capped	103	A	-0.289539
1G_MB_Uncapped	90	T	-0.28925
1G_DB_Uncapped	80	G	-0.288111
3G_MB_Capped	69	T	-0.285743
3G_MB_Capped	88	A	-0.280748
2G_DB_Capped	102	T	-0.278689
2G_MB_Uncapped	83	C	-0.278511
3G_DB_Capped	86	A	-0.277819
2G_MB_Capped	62	A	-0.277179
2G_DB_Capped	93	G	-0.272683
3G_MB_Capped	63	T	-0.269541
1G_MB_Capped	70	T	-0.268617
3G_MB_Capped	73	T	-0.267241
3G_DB_Capped	95	A	-0.263421
3G_MB_Uncapped	93	T	-0.261133
1G_DB_Capped	83	T	-0.261016
2G_MB_Capped	102	A	-0.260889
3G_DB_Capped	87	A	-0.260816
1G_DB_Capped	91	G	-0.259559
2G_DB_Uncapped	83	C	-0.259006
3G_MB_Uncapped	102	C	-0.258854
3G_DB_Capped	90	T	-0.257792
1G_DB_Capped	72	G	-0.257087
2G_DB_Capped	83	A	-0.256618
3G_MB_Uncapped	104	T	-0.256411
1G_DB_Capped	66	T	-0.255627
1G_DB_Capped	76	G	-0.255166
3G_MB_Uncapped	71	C	-0.253673
3G_MB_Uncapped	91	G	-0.253512
1G_MB_Uncapped	83	C	-0.252493
1G_MB_Capped	69	G	-0.252466
2G_DB_Capped	104	A	-0.25156
3G_MB_Capped	93	T	-0.251338
1G_MB_Uncapped	84	A	-0.251273
1G_MB_Uncapped	66	G	-0.249914
1G_MB_Uncapped	70	T	-0.249029
3G_MB_Capped	71	C	-0.247813
2G_DB_Capped	85	G	-0.247506
3G_DB_Uncapped	70	T	-0.247329
1G_MB_Uncapped	90	A	-0.246324
2G_DB_Uncapped	80	A	-0.245895
1G_MB_Capped	104	T	-0.245652
3G_DB_Capped	99	C	-0.245086
3G_DB_Capped	70	T	-0.242065
3G_DB_Uncapped	83	A	-0.240951
2G_MB_Uncapped	91	A	-0.239774
2G_MB_Uncapped	70	T	-0.239653
3G_MB_Uncapped	88	A	-0.239574
3G_MB_Capped	104	A	-0.239049
2G_DB_Capped	99	T	-0.238802
3G_DB_Uncapped	91	G	-0.237349
1G_DB_Capped	80	A	-0.236656
2G_MB_Uncapped	66	T	-0.234834
2G_MB_Capped	80	T	-0.234458
3G_MB_Capped	102	A	-0.234373
1G_DB_Capped	94	A	-0.234199
3G_DB_Capped	69	A	-0.232777
3G_DB_Capped	90	A	-0.231716
2G_DB_Uncapped	78	G	-0.230505
3G_MB_Uncapped	99	A	-0.230109
3G_MB_Uncapped	98	T	-0.228649
1G_MB_Capped	69	A	-0.226035
2G_MB_Capped	91	G	-0.225557
2G_MB_Capped	102	T	-0.224998
1G_DB_Uncapped	83	C	-0.224224
2G_MB_Capped	91	A	-0.223176
3G_DB_Capped	104	T	-0.222843
2G_MB_Capped	96	T	-0.221348
3G_MB_Uncapped	102	A	-0.220485
2G_MB_Uncapped	95	T	-0.219749
2G_DB_Capped	98	G	-0.219181
3G_DB_Capped	80	G	-0.217901
1G_DB_Uncapped	95	A	-0.21756
1G_MB_Capped	85	T	-0.217542
3G_DB_Capped	77	C	-0.217446
1G_DB_Uncapped	81	A	-0.216866
1G_DB_Capped	81	A	-0.215872
3G_DB_Capped	91	G	-0.211159
3G_MB_Uncapped	104	A	-0.209889
3G_DB_Uncapped	81	A	-0.20978
3G_MB_Capped	99	C	-0.209313
2G_DB_Capped	74	C	-0.208782
1G_DB_Capped	95	T	-0.208549
3G_DB_Uncapped	98	G	-0.206963
1G_MB_Capped	85	A	-0.204147
3G_MB_Capped	83	T	-0.203558
3G_MB_Uncapped	83	C	-0.202742
2G_DB_Uncapped	84	T	-0.201474
3G_MB_Uncapped	87	A	-0.197076
3G_MB_Capped	88	C	-0.195975
2G_MB_Uncapped	83	T	-0.195675
3G_DB_Capped	71	A	-0.195218
1G_MB_Capped	66	T	-0.194459
1G_MB_Capped	73	C	-0.193199
3G_MB_Capped	93	A	-0.19217
3G_MB_Capped	72	A	-0.191793
1G_MB_Capped	83	C	-0.191654
1G_MB_Capped	72	A	-0.191513
2G_DB_Capped	88	T	-0.191274
2G_MB_Capped	95	G	-0.190704
2G_DB_Capped	69	G	-0.190585
1G_MB_Uncapped	102	T	-0.189847
3G_MB_Capped	87	G	-0.188916
2G_MB_Uncapped	84	T	-0.187794
1G_MB_Uncapped	83	T	-0.187353
3G_DB_Uncapped	80	A	-0.187306
1G_MB_Capped	95	T	-0.186829
1G_MB_Capped	71	A	-0.186719
3G_DB_Capped	72	T	-0.18664
1G_MB_Uncapped	76	T	-0.186481
2G_MB_Uncapped	88	T	-0.185731
2G_DB_Capped	89	G	-0.185384
3G_MB_Capped	97	T	-0.184427
2G_DB_Uncapped	73	C	-0.183813
3G_MB_Uncapped	63	A	-0.183262
2G_DB_Uncapped	82	A	-0.183168
3G_DB_Capped	72	G	-0.182818
1G_DB_Uncapped	82	A	-0.181568
1G_MB_Capped	93	A	-0.180589
3G_MB_Uncapped	68	T	-0.180142
2G_MB_Capped	90	C	-0.17995
2G_MB_Capped	96	C	-0.179431
3G_DB_Uncapped	78	G	-0.179189
3G_MB_Uncapped	99	C	-0.178709
3G_DB_Capped	98	C	-0.178367
3G_MB_Uncapped	78	T	-0.1783
1G_MB_Uncapped	78	G	-0.177421
1G_MB_Capped	100	C	-0.176903
3G_DB_Uncapped	82	A	-0.17658
1G_MB_Uncapped	85	T	-0.176455
3G_DB_Uncapped	93	G	-0.176331
3G_DB_Capped	102	C	-0.175978
2G_DB_Capped	62	A	-0.175847
1G_DB_Capped	96	C	-0.175422
2G_MB_Uncapped	96	T	-0.175336
1G_MB_Capped	93	T	-0.173137
3G_MB_Capped	68	A	-0.173007
1G_DB_Capped	89	G	-0.172601
2G_DB_Uncapped	85	A	-0.169922
3G_MB_Uncapped	78	G	-0.169517
3G_MB_Capped	70	G	-0.169053
3G_MB_Capped	65	A	-0.168983
2G_MB_Uncapped	100	C	-0.16665
1G_DB_Capped	74	G	-0.164742
2G_MB_Capped	84	G	-0.164396
3G_DB_Capped	94	C	-0.164385
1G_MB_Capped	72	T	-0.164144
2G_MB_Capped	71	C	-0.164082
3G_MB_Uncapped	91	A	-0.16364
2G_DB_Capped	66	T	-0.163329
3G_MB_Uncapped	60	G	-0.163055
2G_MB_Uncapped	99	T	-0.16248
3G_DB_Capped	66	T	-0.16183
1G_DB_Capped	80	T	-0.16181
2G_MB_Capped	87	A	-0.160639
2G_MB_Uncapped	86	G	-0.15889
2G_DB_Capped	95	T	-0.158835
1G_DB_Uncapped	85	A	-0.157237
2G_DB_Uncapped	85	T	-0.156799
2G_MB_Uncapped	93	A	-0.156624
2G_DB_Capped	80	A	-0.154433
2G_MB_Capped	75	A	-0.154231
2G_DB_Capped	91	G	-0.152579
3G_DB_Capped	88	T	-0.152215
1G_DB_Uncapped	78	G	-0.15198
1G_MB_Uncapped	99	T	-0.151119
2G_DB_Uncapped	80	T	-0.151119
2G_MB_Capped	82	A	-0.150188
1G_MB_Uncapped	84	T	-0.149669
2G_DB_Uncapped	84	A	-0.148521
2G_DB_Capped	104	T	-0.147994
1G_DB_Capped	78	T	-0.147753
1G_MB_Capped	84	T	-0.146475
3G_DB_Capped	59	C	-0.146088
2G_DB_Uncapped	88	T	-0.146004
2G_MB_Capped	100	C	-0.145616
2G_MB_Uncapped	98	G	-0.145249
2G_MB_Capped	104	A	-0.144641
1G_DB_Uncapped	84	A	-0.144161
3G_MB_Uncapped	72	T	-0.143726
3G_DB_Uncapped	104	A	-0.143413
3G_DB_Capped	69	T	-0.143084
3G_DB_Capped	81	A	-0.142531
1G_MB_Uncapped	100	C	-0.141689
1G_MB_Uncapped	88	C	-0.141524
2G_DB_Uncapped	83	A	-0.139967
1G_DB_Uncapped	84	T	-0.139897
3G_MB_Capped	64	C	-0.139457
1G_DB_Capped	90	C	-0.138853
2G_MB_Capped	102	C	-0.138364
3G_MB_Capped	87	C	-0.138347
3G_MB_Capped	76	C	-0.138237
2G_MB_Uncapped	81	A	-0.137647
1G_MB_Capped	91	G	-0.136961
1G_MB_Uncapped	62	A	-0.136392
3G_MB_Uncapped	64	G	-0.136232
3G_MB_Uncapped	93	A	-0.136009
3G_DB_Capped	79	T	-0.135906
1G_MB_Uncapped	95	G	-0.135712
2G_MB_Uncapped	71	C	-0.135206
2G_MB_Capped	81	A	-0.133571
2G_DB_Capped	81	A	-0.13252
3G_MB_Capped	67	T	-0.13246
3G_MB_Capped	98	T	-0.130909
3G_DB_Uncapped	70	G	-0.130811
2G_MB_Uncapped	80	A	-0.129643
1G_MB_Capped	102	T	-0.129419
1G_DB_Uncapped	66	G	-0.129376
3G_MB_Uncapped	88	C	-0.128834
3G_MB_Capped	63	A	-0.128816
3G_MB_Capped	78	G	-0.127279
3G_MB_Uncapped	67	C	-0.127177
3G_MB_Capped	102	C	-0.12706
3G_DB_Capped	87	C	-0.1267
1G_DB_Capped	102	T	-0.126058
1G_MB_Capped	91	C	-0.125472
1G_MB_Uncapped	93	A	-0.125337
1G_MB_Capped	99	T	-0.125284
3G_MB_Uncapped	64	C	-0.120867
1G_MB_Uncapped	82	G	-0.118113
3G_DB_Uncapped	98	C	-0.117602
3G_DB_Uncapped	71	A	-0.117078
2G_DB_Capped	79	C	-0.116979
1G_MB_Uncapped	66	T	-0.116837
3G_DB_Uncapped	67	G	-0.115856
3G_MB_Capped	64	A	-0.115727
2G_DB_Uncapped	66	G	-0.115143
1G_DB_Uncapped	83	A	-0.114846
1G_DB_Capped	102	A	-0.113247
1G_DB_Uncapped	74	C	-0.113012
1G_MB_Capped	62	A	-0.112262
3G_MB_Capped	83	C	-0.110519
2G_DB_Capped	83	T	-0.110461
3G_MB_Uncapped	69	A	-0.109124
1G_MB_Capped	104	A	-0.108698
2G_MB_Uncapped	91	C	-0.10819
3G_MB_Capped	78	C	-0.107914
3G_DB_Capped	83	T	-0.106713
2G_DB_Capped	96	T	-0.10431
1G_MB_Uncapped	104	A	-0.103941
1G_MB_Uncapped	85	A	-0.102849
1G_DB_Capped	74	C	-0.101957
3G_MB_Uncapped	86	C	-0.101745
1G_MB_Capped	96	T	-0.101316
3G_DB_Capped	71	G	-0.101268
3G_MB_Uncapped	73	T	-0.10109
2G_DB_Uncapped	99	A	-0.100551
2G_MB_Capped	93	A	-0.100411
3G_MB_Uncapped	67	T	-0.0983923
1G_MB_Capped	75	C	-0.0977605
3G_MB_Capped	98	C	-0.0975216
3G_MB_Capped	72	G	-0.0971617
3G_DB_Capped	62	A	-0.0967429
3G_DB_Uncapped	77	C	-0.0965673
3G_MB_Uncapped	96	G	-0.0958037
1G_MB_Capped	102	A	-0.0951826
3G_MB_Capped	74	G	-0.0950315
1G_MB_Capped	75	G	-0.0946715
3G_MB_Capped	91	G	-0.0945013
3G_DB_Capped	68	T	-0.0944768
1G_DB_Uncapped	62	A	-0.0940568
2G_DB_Uncapped	90	A	-0.0939793
1G_DB_Capped	75	C	-0.0938809
3G_DB_Uncapped	85	A	-0.0935578
2G_DB_Capped	94	C	-0.0933359
2G_MB_Uncapped	88	C	-0.0928031
2G_MB_Capped	72	T	-0.0927416
1G_DB_Uncapped	80	A	-0.092461
3G_MB_Capped	82	G	-0.0923613
1G_DB_Capped	69	G	-0.0906826
2G_DB_Uncapped	67	G	-0.0896858
2G_MB_Uncapped	102	C	-0.0889333
2G_DB_Capped	102	A	-0.0878487
2G_DB_Capped	73	C	-0.0877311
3G_DB_Capped	86	G	-0.0877158
3G_DB_Capped	96	C	-0.0875368
3G_MB_Uncapped	76	T	-0.0872522
2G_DB_Capped	90	A	-0.086386
3G_DB_Capped	77	T	-0.0855712
2G_DB_Capped	94	A	-0.0854501
2G_MB_Uncapped	102	A	-0.0849073
2G_DB_Uncapped	98	C	-0.0836605
3G_DB_Uncapped	95	T	-0.0831229
1G_MB_Capped	66	G	-0.0825386
3G_MB_Capped	66	T	-0.0816135
1G_MB_Capped	83	T	-0.0815531
3G_MB_Capped	67	C	-0.0812386
2G_DB_Capped	75	G	-0.0805645
2G_DB_Capped	67	G	-0.0795816
2G_MB_Uncapped	93	T	-0.0793982
2G_MB_Capped	83	T	-0.0789381
2G_DB_Capped	90	C	-0.0777432
2G_MB_Capped	91	C	-0.0776333
2G_MB_Uncapped	80	T	-0.0776166
1G_MB_Uncapped	91	C	-0.0775828
2G_DB_Uncapped	71	A	-0.077497
2G_DB_Capped	99	A	-0.0771997
1G_MB_Capped	88	A	-0.075897
1G_MB_Capped	81	A	-0.0757585
1G_MB_Uncapped	81	A	-0.0752309
1G_DB_Capped	96	T	-0.0751348
3G_MB_Uncapped	68	A	-0.0749264
2G_MB_Capped	93	T	-0.074846
3G_MB_Uncapped	100	A	-0.0744004
2G_DB_Capped	82	A	-0.0739276
2G_DB_Capped	103	A	-0.0733645
2G_MB_Uncapped	77	T	-0.0732527
3G_DB_Uncapped	100	C	-0.0723495
1G_MB_Uncapped	96	T	-0.0721599
3G_MB_Uncapped	67	G	-0.069517
3G_DB_Capped	95	T	-0.0695005
3G_MB_Uncapped	63	T	-0.0693579
1G_MB_Capped	67	T	-0.0682434
1G_MB_Capped	82	A	-0.0674569
2G_DB_Capped	86	A	-0.0673445
3G_DB_Uncapped	95	A	-0.0672746
3G_DB_Uncapped	78	C	-0.0672245
1G_DB_Uncapped	88	T	-0.0669308
3G_DB_Capped	82	G	-0.0659091
2G_DB_Uncapped	80	G	-0.0646743
2G_DB_Uncapped	81	A	-0.0646622
3G_DB_Capped	73	C	-0.0643726
3G_DB_Uncapped	73	C	-0.0640735
1G_MB_Uncapped	82	A	-0.0634747
3G_DB_Uncapped	83	C	-0.0632079
3G_DB_Uncapped	80	T	-0.0627489
2G_DB_Capped	97	C	-0.0618381
3G_DB_Capped	79	A	-0.0613953
3G_DB_Uncapped	84	T	-0.0612717
2G_DB_Uncapped	91	A	-0.0600044
2G_MB_Uncapped	75	C	-0.0596587
3G_DB_Capped	58	A	-0.0593424
3G_MB_Uncapped	66	T	-0.0588777
3G_DB_Uncapped	90	C	-0.058657
3G_MB_Capped	100	A	-0.0575736
2G_MB_Capped	88	T	-0.0575058
2G_DB_Capped	74	G	-0.0564121
3G_DB_Capped	93	T	-0.0548264
1G_DB_Uncapped	100	C	-0.0539943
3G_MB_Capped	71	A	-0.0537489
2G_MB_Uncapped	69	T	-0.0529847
1G_MB_Capped	91	A	-0.0510344
3G_DB_Capped	80	T	-0.0499915
2G_DB_Uncapped	74	T	-0.0498331
1G_MB_Uncapped	93	T	-0.0495001
3G_MB_Capped	62	T	-0.0494911
2G_MB_Uncapped	67	G	-0.0494018
3G_DB_Capped	104	C	-0.048196
3G_DB_Uncapped	91	A	-0.0480272
2G_MB_Capped	98	C	-0.047968
2G_DB_Uncapped	75	A	-0.0471172
2G_MB_Uncapped	80	G	-0.0470973
1G_DB_Capped	77	G	-0.0461006
2G_DB_Capped	77	C	-0.0453458
3G_DB_Uncapped	102	T	-0.0448019
2G_MB_Capped	83	C	-0.0443791
3G_MB_Uncapped	75	C	-0.043609
3G_DB_Uncapped	76	C	-0.0422223
1G_MB_Uncapped	67	G	-0.0417654
2G_DB_Uncapped	62	A	-0.0411962
3G_DB_Uncapped	62	A	-0.0409238
1G_MB_Capped	63	T	-0.0406272
2G_DB_Uncapped	95	T	-0.0404867
1G_DB_Uncapped	80	T	-0.0404214
3G_MB_Capped	95	T	-0.0401869
1G_DB_Uncapped	75	A	-0.040147
3G_MB_Capped	69	G	-0.0390843
3G_DB_Capped	74	G	-0.0389714
1G_MB_Uncapped	77	G	-0.0384902
2G_DB_Uncapped	82	G	-0.0381333
2G_DB_Uncapped	98	G	-0.0369437
3G_DB_Uncapped	100	A	-0.0368575
3G_MB_Capped	67	G	-0.0363598
3G_DB_Capped	83	C	-0.0352295
2G_MB_Capped	99	T	-0.0352272
3G_MB_Capped	75	A	-0.0347136
2G_MB_Capped	99	C	-0.0342343
3G_DB_Capped	70	A	-0.0340966
1G_MB_Uncapped	104	T	-0.0340083
2G_DB_Capped	77	G	-0.0329955
3G_DB_Capped	75	A	-0.0328856
3G_DB_Uncapped	66	G	-0.0325839
3G_MB_Uncapped	96	T	-0.0312728
2G_MB_Capped	69	A	-0.0302752
1G_DB_Uncapped	98	G	-0.0299149
2G_DB_Capped	90	T	-0.0299118
2G_DB_Uncapped	95	A	-0.0283452
2G_DB_Uncapped	100	C	-0.0280923
3G_MB_Uncapped	64	A	-0.0257797
2G_DB_Capped	72	A	-0.0255069
2G_DB_Capped	99	C	-0.0253446
2G_DB_Uncapped	104	A	-0.0247981
3G_MB_Uncapped	97	T	-0.0242238
1G_MB_Uncapped	87	A	-0.0240966
2G_MB_Uncapped	104	A	-0.0238685
3G_MB_Uncapped	82	G	-0.0236908
3G_DB_Uncapped	67	T	-0.0236428
3G_MB_Capped	73	G	-0.0232452
1G_MB_Uncapped	91	G	-0.0224575
2G_MB_Capped	66	C	-0.0219392
3G_DB_Capped	97	T	-0.0216288
1G_DB_Capped	79	A	-0.0214692
3G_MB_Uncapped	71	A	-0.0209999
1G_DB_Uncapped	95	T	-0.0203759
3G_DB_Uncapped	74	T	-0.0203615
3G_MB_Capped	61	C	-0.0198289
3G_MB_Uncapped	98	C	-0.0185621
1G_MB_Capped	80	T	-0.0172487
3G_MB_Capped	72	T	-0.0161113
3G_DB_Uncapped	96	T	-0.0154802
1G_MB_Uncapped	76	G	-0.0153097
3G_DB_Capped	67	G	-0.0151321
3G_MB_Capped	59	T	-0.0149971
1G_MB_Uncapped	78	T	-0.0144373
2G_MB_Capped	73	T	-0.0140741
3G_MB_Capped	99	A	-0.0140392
1G_MB_Uncapped	91	A	-0.0134548
3G_MB_Capped	60	G	-0.0130748
2G_DB_Capped	74	T	-0.0115788
1G_MB_Capped	69	T	-0.0114358
3G_DB_Capped	100	A	-0.0112322
3G_DB_Uncapped	58	A	-0.0109929
2G_MB_Capped	77	T	-0.0108819
3G_DB_Capped	88	C	-0.0106415
3G_DB_Uncapped	79	A	-0.0103816
2G_MB_Uncapped	63	T	-0.0103042
2G_DB_Capped	87	A	-0.00997103
3G_DB_Capped	64	A	-0.00946862
3G_MB_Uncapped	61	A	-0.00898259
3G_MB_Uncapped	83	T	-0.00738511
2G_DB_Capped	69	T	-0.00657131
1G_DB_Uncapped	77	T	-0.00597639
3G_DB_Capped	62	T	-0.00554979
3G_MB_Capped	86	A	-0.00542899
3G_DB_Uncapped	69	T	-0.00533794
2G_MB_Capped	103	G	-0.00505869
2G_MB_Capped	71	A	-0.0047912
3G_MB_Capped	61	G	-0.00427614
3G_MB_Capped	74	T	-0.00411726
2G_DB_Uncapped	73	G	-0.00292499
1G_MB_Uncapped	72	A	-0.000561287
3G_DB_Capped	96	G	-0.000437589
3G_DB_Capped	67	T	7.11549e-05
1G_MB_Capped	88	C	0.000264925
2G_MB_Uncapped	68	T	0.00053978
3G_DB_Uncapped	99	T	0.0011187
3G_DB_Capped	82	C	0.00118203
3G_DB_Capped	98	T	0.00259384
1G_DB_Capped	79	C	0.00274746
1G_MB_Uncapped	63	T	0.00275187
2G_DB_Uncapped	72	T	0.00277395
3G_DB_Capped	76	T	0.00388222
3G_MB_Uncapped	87	C	0.00437594
1G_MB_Capped	67	G	0.00498784
3G_DB_Capped	89	T	0.00519828
2G_DB_Uncapped	104	T	0.00576354
3G_MB_Capped	58	T	0.00581417
1G_DB_Capped	81	C	0.00607011
2G_MB_Uncapped	75	A	0.00617158
2G_DB_Capped	94	G	0.006267
2G_DB_Uncapped	77	T	0.00745171
2G_DB_Capped	76	G	0.00747187
2G_DB_Capped	101	G	0.00763127
3G_MB_Uncapped	86	A	0.00771088
3G_DB_Uncapped	103	A	0.00796375
3G_MB_Capped	97	G	0.00815597
1G_DB_Uncapped	67	G	0.00927442
3G_DB_Uncapped	90	T	0.00957701
1G_DB_Uncapped	81	C	0.010354
3G_MB_Uncapped	78	C	0.010519
2G_DB_Capped	97	G	0.0107318
2G_DB_Capped	73	G	0.0119609
3G_DB_Uncapped	87	A	0.0120024
2G_DB_Capped	71	A	0.0128929
3G_MB_Capped	96	G	0.0129017
3G_DB_Uncapped	90	A	0.0130301
1G_DB_Capped	75	G	0.0136732
2G_MB_Uncapped	99	C	0.0143702
1G_MB_Uncapped	96	G	0.0144539
1G_MB_Uncapped	102	C	0.0147251
1G_MB_Uncapped	72	T	0.0151805
2G_MB_Capped	69	T	0.0156611
2G_MB_Uncapped	87	A	0.0160967
1G_DB_Uncapped	91	A	0.0167959
1G_MB_Capped	74	T	0.0171642
3G_DB_Capped	97	C	0.0172907
2G_DB_Uncapped	99	C	0.0173664
1G_MB_Uncapped	102	A	0.0186261
2G_MB_Uncapped	78	T	0.0188488
1G_DB_Uncapped	104	A	0.0192847
2G_MB_Capped	68	C	0.0199769
1G_MB_Capped	77	T	0.0202892
2G_MB_Capped	99	A	0.0203262
3G_DB_Uncapped	84	A	0.0205034
2G_DB_Capped	86	G	0.0205045
2G_MB_Uncapped	71	A	0.0205965
1G_DB_Capped	80	G	0.0219312
3G_DB_Capped	63	A	0.0223973
3G_DB_Capped	74	T	0.0224281
1G_DB_Uncapped	75	C	0.0225593
3G_DB_Uncapped	77	T	0.0226386
1G_MB_Capped	82	G	0.0227706
1G_MB_Uncapped	71	A	0.0229138
2G_DB_Capped	91	A	0.0231476
2G_MB_Uncapped	82	A	0.0239869
2G_MB_Uncapped	74	G	0.024014
2G_DB_Uncapped	69	T	0.0248118
2G_DB_Capped	75	A	0.0251847
2G_MB_Capped	78	T	0.0266259
3G_MB_Capped	64	G	0.0268154
1G_MB_Uncapped	74	T	0.0284541
1G_MB_Uncapped	67	T	0.0287698
2G_DB_Capped	81	C	0.0288379
1G_MB_Capped	67	C	0.0288832
2G_DB_Capped	80	G	0.02914
2G_DB_Uncapped	81	C	0.0307769
1G_MB_Uncapped	77	T	0.0309766
1G_MB_Capped	97	T	0.0313267
1G_DB_Capped	86	A	0.0315292
3G_DB_Capped	60	A	0.0323611
3G_DB_Capped	73	T	0.0328584
2G_MB_Capped	101	G	0.0330549
1G_DB_Uncapped	71	A	0.0335727
3G_MB_Capped	101	G	0.0336026
2G_MB_Capped	61	A	0.0338527
3G_DB_Uncapped	99	A	0.0339892
3G_MB_Uncapped	69	G	0.0341246
3G_DB_Capped	77	G	0.0342976
2G_DB_Uncapped	90	T	0.035088
2G_MB_Capped	76	G	0.0353933
3G_DB_Uncapped	70	A	0.035562
2G_DB_Capped	89	T	0.0359219
3G_DB_Capped	96	T	0.0363984
1G_MB_Uncapped	71	C	0.0376922
2G_DB_Capped	63	A	0.0389592
2G_MB_Uncapped	99	A	0.0391409
2G_DB_Capped	100	G	0.0392203
2G_DB_Capped	65	A	0.0393956
3G_DB_Uncapped	98	T	0.0401692
3G_DB_Uncapped	86	A	0.0407663
2G_MB_Capped	65	A	0.0418121
2G_DB_Uncapped	65	G	0.042169
1G_DB_Capped	101	G	0.0424923
2G_MB_Uncapped	77	C	0.0428979
1G_MB_Uncapped	64	C	0.0429714
2G_DB_Capped	100	A	0.0429808
3G_MB_Capped	59	G	0.043342
1G_MB_Capped	87	A	0.0438996
1G_MB_Capped	76	T	0.0441424
3G_MB_Uncapped	72	A	0.0441914
2G_DB_Uncapped	74	G	0.0442348
3G_MB_Capped	76	T	0.0444492
1G_MB_Capped	78	T	0.0456108
1G_MB_Capped	95	A	0.0462585
3G_DB_Uncapped	102	A	0.0469236
3G_MB_Capped	62	A	0.0472676
1G_DB_Uncapped	77	G	0.0474612
3G_DB_Capped	59	G	0.0477905
1G_DB_Capped	71	A	0.0485474
2G_DB_Capped	82	G	0.0485905
3G_MB_Capped	94	G	0.0486713
3G_DB_Uncapped	94	C	0.0491629
1G_DB_Capped	94	C	0.0493644
1G_MB_Uncapped	80	A	0.049379
2G_MB_Capped	86	C	0.04938
2G_MB_Capped	61	C	0.0496291
3G_DB_Capped	65	C	0.050066
1G_MB_Uncapped	75	C	0.0504973
1G_DB_Uncapped	73	T	0.0515155
3G_MB_Capped	78	T	0.0518537
1G_MB_Uncapped	74	G	0.0520737
1G_DB_Uncapped	76	G	0.0526684
3G_DB_Capped	78	T	0.0527277
3G_MB_Capped	77	T	0.0527629
2G_DB_Capped	70	T	0.0530038
3G_DB_Capped	81	C	0.0531055
2G_DB_Uncapped	97	T	0.0535626
2G_DB_Uncapped	79	A	0.0541305
3G_MB_Uncapped	84	T	0.0551186
2G_MB_Uncapped	63	A	0.0553557
2G_MB_Uncapped	104	T	0.0559183
3G_MB_Uncapped	62	T	0.0569107
1G_DB_Uncapped	65	A	0.0572033
2G_DB_Capped	87	G	0.0578239
2G_MB_Uncapped	72	T	0.0578857
2G_MB_Capped	67	T	0.0582171
2G_MB_Capped	80	G	0.0586713
3G_DB_Uncapped	73	G	0.0588146
1G_DB_Uncapped	86	A	0.0597829
2G_MB_Uncapped	64	A	0.0597923
1G_MB_Uncapped	78	C	0.06009
2G_MB_Capped	64	G	0.0603894
1G_MB_Uncapped	88	A	0.0604464
1G_DB_Uncapped	78	T	0.0607606
3G_DB_Uncapped	74	G	0.060806
3G_MB_Uncapped	59	G	0.0609867
2G_DB_Uncapped	96	T	0.0612306
3G_MB_Capped	61	A	0.0614264
3G_DB_Capped	100	C	0.062012
3G_DB_Uncapped	94	A	0.0623953
2G_DB_Uncapped	102	T	0.0629278
2G_MB_Capped	66	T	0.0630406
2G_MB_Capped	63	T	0.0634979
2G_MB_Capped	97	T	0.0646146
1G_DB_Uncapped	99	T	0.0646764
2G_DB_Capped	83	C	0.0646915
1G_MB_Uncapped	80	T	0.0653999
1G_DB_Capped	77	T	0.0661811
1G_MB_Uncapped	63	A	0.0662486
3G_DB_Capped	78	C	0.0664677
3G_MB_Uncapped	60	A	0.0665047
3G_DB_Capped	93	A	0.0665107
2G_MB_Uncapped	82	C	0.0671002
3G_MB_Uncapped	97	G	0.0674761
3G_DB_Capped	100	G	0.0676556
3G_DB_Uncapped	75	C	0.0681265
1G_MB_Capped	76	G	0.0688978
2G_DB_Capped	104	C	0.0693156
3G_MB_Capped	75	C	0.0694272
2G_DB_Capped	79	A	0.0699951
2G_MB_Capped	77	C	0.0706511
1G_DB_Capped	95	G	0.0711469
2G_MB_Uncapped	77	G	0.0718516
1G_DB_Capped	87	A	0.0718808
3G_MB_Capped	94	C	0.0720845
2G_DB_Uncapped	94	A	0.0721204
3G_DB_Capped	91	C	0.0722749
1G_DB_Uncapped	96	T	0.0731952
1G_DB_Capped	67	G	0.0733461
2G_MB_Uncapped	68	C	0.0734565
1G_DB_Uncapped	103	A	0.0735049
1G_DB_Uncapped	96	G	0.0741175
3G_DB_Uncapped	81	C	0.0745635
3G_DB_Uncapped	99	C	0.0749044
1G_MB_Capped	74	G	0.0751129
3G_DB_Uncapped	73	T	0.075757
3G_DB_Capped	58	T	0.0759001
2G_MB_Capped	68	A	0.0759943
3G_MB_Capped	86	C	0.0767985
3G_DB_Capped	76	G	0.077528
1G_DB_Uncapped	70	A	0.0785589
2G_DB_Capped	58	A	0.0787813
3G_DB_Uncapped	103	G	0.0797346
1G_MB_Uncapped	68	T	0.0800486
3G_DB_Capped	59	T	0.0801598
2G_DB_Uncapped	103	A	0.0802168
2G_DB_Capped	65	C	0.0803849
2G_MB_Uncapped	86	A	0.0807439
1G_DB_Uncapped	100	G	0.0808692
3G_DB_Uncapped	78	T	0.0810126
2G_DB_Capped	69	A	0.0812025
1G_MB_Uncapped	70	G	0.0818242
2G_MB_Capped	76	T	0.0827162
1G_DB_Capped	74	T	0.0837388
1G_MB_Uncapped	98	C	0.0837845
2G_MB_Capped	86	A	0.0839695
1G_DB_Uncapped	72	A	0.0840823
1G_DB_Capped	91	A	0.0840943
3G_MB_Capped	84	T	0.0841604
3G_DB_Uncapped	91	C	0.0848382
1G_DB_Uncapped	98	T	0.0849675
1G_MB_Uncapped	70	A	0.0851037
2G_MB_Uncapped	69	G	0.0853671
2G_DB_Uncapped	90	C	0.0854106
1G_DB_Uncapped	94	A	0.0854893
3G_MB_Uncapped	77	T	0.0857271
2G_DB_Capped	93	A	0.0861249
2G_DB_Capped	78	T	0.0864498
3G_MB_Uncapped	60	T	0.0866091
2G_DB_Uncapped	87	C	0.08665
3G_DB_Capped	64	G	0.0872477
2G_MB_Capped	88	A	0.0874219
2G_DB_Uncapped	89	G	0.0875645
1G_DB_Uncapped	83	T	0.0882542
2G_MB_Capped	60	T	0.0885009
2G_DB_Uncapped	72	A	0.0885352
2G_DB_Uncapped	96	C	0.0897539
2G_DB_Capped	72	T	0.0900848
2G_MB_Uncapped	61	A	0.090749
1G_MB_Capped	103	G	0.0909581
1G_DB_Uncapped	71	C	0.0910741
3G_DB_Uncapped	87	C	0.0911802
2G_MB_Capped	72	A	0.0912022
3G_DB_Capped	75	C	0.0912622
2G_MB_Uncapped	64	G	0.0921302
3G_DB_Capped	79	C	0.0923029
1G_MB_Uncapped	99	A	0.0933939
2G_DB_Uncapped	94	C	0.0940191
3G_MB_Uncapped	75	A	0.0947262
2G_MB_Uncapped	96	G	0.0950999
3G_DB_Uncapped	82	G	0.0951738
1G_MB_Capped	92	T	0.095729
3G_MB_Uncapped	58	G	0.0963411
2G_MB_Capped	63	A	0.0968371
1G_DB_Uncapped	88	C	0.097061
2G_DB_Uncapped	91	C	0.0976881
1G_DB_Uncapped	74	T	0.0977873
1G_MB_Capped	70	G	0.097797
2G_MB_Capped	80	A	0.0978151
3G_DB_Uncapped	68	A	0.099228
3G_MB_Capped	65	C	0.100156
2G_DB_Uncapped	67	T	0.100261
2G_MB_Capped	74	G	0.100373
1G_DB_Uncapped	94	C	0.100533
3G_DB_Uncapped	96	G	0.101322
1G_DB_Capped	86	G	0.101346
1G_MB_Uncapped	77	C	0.101593
2G_MB_Capped	98	T	0.10188
1G_MB_Uncapped	95	T	0.102022
1G_MB_Capped	100	A	0.102247
2G_DB_Uncapped	86	A	0.102497
3G_MB_Uncapped	94	C	0.102611
2G_DB_Capped	93	T	0.10274
3G_MB_Uncapped	76	G	0.103206
3G_MB_Uncapped	61	C	0.103738
2G_MB_Uncapped	73	C	0.104109
3G_MB_Uncapped	77	G	0.10437
2G_DB_Uncapped	99	T	0.105307
2G_MB_Capped	58	T	0.105424
2G_DB_Uncapped	77	G	0.106197
2G_MB_Capped	67	G	0.106228
2G_DB_Uncapped	78	T	0.106587
2G_DB_Uncapped	79	T	0.107053
2G_MB_Uncapped	73	G	0.107186
3G_MB_Uncapped	58	T	0.107364
3G_MB_Uncapped	73	G	0.107481
2G_DB_Capped	73	T	0.108631
1G_MB_Uncapped	74	C	0.10884
2G_DB_Uncapped	70	A	0.109021
1G_MB_Uncapped	100	G	0.109231
2G_MB_Uncapped	60	A	0.109282
2G_MB_Capped	71	G	0.110541
1G_DB_Uncapped	76	T	0.110545
2G_MB_Uncapped	101	G	0.110583
2G_MB_Capped	100	G	0.111781
3G_DB_Capped	103	C	0.111984
2G_DB_Uncapped	100	G	0.112161
3G_MB_Uncapped	74	G	0.113043
1G_MB_Uncapped	80	G	0.113113
3G_DB_Uncapped	72	T	0.11367
1G_MB_Capped	77	G	0.11405
3G_MB_Uncapped	62	A	0.114489
2G_MB_Capped	75	C	0.114761
3G_MB_Capped	89	T	0.115831
1G_DB_Uncapped	103	G	0.116728
1G_DB_Capped	67	T	0.116801
2G_MB_Uncapped	88	A	0.117027
1G_DB_Capped	82	G	0.117233
1G_DB_Uncapped	102	T	0.117409
3G_MB_Capped	81	A	0.117514
3G_DB_Capped	68	C	0.118207
3G_MB_Uncapped	89	T	0.11879
1G_MB_Capped	86	A	0.118945
1G_DB_Uncapped	72	T	0.118999
1G_DB_Capped	90	A	0.119264
1G_DB_Uncapped	90	A	0.11929
1G_DB_Uncapped	101	G	0.119293
1G_DB_Uncapped	69	G	0.119586
3G_MB_Capped	103	A	0.11962
1G_MB_Uncapped	86	G	0.119762
1G_DB_Uncapped	69	T	0.120591
3G_MB_Capped	76	G	0.120953
2G_MB_Uncapped	86	C	0.121136
3G_MB_Uncapped	81	A	0.121161
2G_MB_Uncapped	97	T	0.122254
1G_DB_Uncapped	90	C	0.122742
1G_DB_Capped	104	T	0.122965
2G_DB_Uncapped	85	G	0.123137
1G_DB_Capped	97	T	0.123138
3G_DB_Uncapped	72	A	0.123727
1G_DB_Capped	96	G	0.123785
3G_DB_Uncapped	71	G	0.124436
2G_DB_Uncapped	66	T	0.125581
3G_DB_Capped	97	G	0.126305
1G_MB_Capped	68	T	0.127777
1G_MB_Uncapped	98	T	0.127926
2G_DB_Uncapped	69	G	0.128263
2G_MB_Capped	74	T	0.128573
2G_MB_Uncapped	100	A	0.129945
2G_MB_Capped	79	C	0.130148
2G_DB_Uncapped	97	G	0.130568
2G_DB_Capped	95	A	0.130606
2G_DB_Capped	79	T	0.130684
1G_MB_Capped	73	G	0.130971
1G_DB_Uncapped	73	C	0.13141
2G_DB_Capped	87	C	0.132453
1G_DB_Uncapped	82	G	0.13251
3G_DB_Uncapped	88	T	0.132782
2G_DB_Uncapped	89	T	0.133138
3G_MB_Capped	101	T	0.133294
1G_MB_Uncapped	101	G	0.133431
2G_MB_Capped	59	T	0.133472
1G_DB_Capped	99	T	0.133661
2G_DB_Uncapped	100	A	0.134022
3G_MB_Uncapped	59	T	0.134363
2G_MB_Uncapped	72	A	0.134475
2G_DB_Uncapped	64	A	0.134507
2G_MB_Capped	96	G	0.134978
3G_MB_Uncapped	103	A	0.135096
2G_MB_Uncapped	98	T	0.135203
1G_MB_Uncapped	60	T	0.135379
1G_MB_Uncapped	97	T	0.135875
2G_DB_Uncapped	75	G	0.136245
1G_MB_Uncapped	69	G	0.137496
3G_DB_Uncapped	97	T	0.137533
1G_DB_Capped	94	G	0.13817
2G_DB_Uncapped	73	T	0.138526
2G_DB_Uncapped	101	G	0.139177
3G_DB_Capped	73	G	0.139501
2G_MB_Uncapped	58	A	0.140102
1G_DB_Uncapped	91	G	0.140177
1G_MB_Capped	70	A	0.140504
2G_DB_Capped	65	G	0.141244
2G_DB_Uncapped	98	T	0.141306
1G_MB_Capped	64	A	0.141802
2G_DB_Capped	88	C	0.141873
1G_DB_Capped	103	A	0.142324
2G_DB_Uncapped	70	T	0.142371
2G_DB_Capped	97	T	0.142641
2G_MB_Uncapped	69	A	0.142794
3G_DB_Uncapped	64	G	0.14328
1G_DB_Capped	78	C	0.14363
3G_MB_Uncapped	74	T	0.143821
1G_MB_Capped	82	C	0.144112
1G_MB_Capped	85	G	0.144115
1G_DB_Uncapped	91	C	0.144315
2G_MB_Uncapped	74	T	0.144679
2G_DB_Uncapped	102	A	0.144876
3G_MB_Uncapped	103	G	0.144917
3G_MB_Capped	92	T	0.145418
1G_MB_Capped	96	G	0.145732
2G_DB_Capped	61	G	0.145776
1G_DB_Capped	75	A	0.145916
1G_MB_Uncapped	97	G	0.146491
1G_MB_Uncapped	79	A	0.14651
2G_MB_Capped	87	G	0.147713
3G_MB_Uncapped	65	C	0.148159
1G_MB_Uncapped	64	G	0.148233
1G_MB_Capped	60	T	0.148481
1G_MB_Capped	84	G	0.148492
2G_DB_Capped	68	A	0.148627
2G_DB_Uncapped	93	G	0.149227
2G_MB_Uncapped	76	G	0.1496
2G_DB_Uncapped	65	A	0.150362
1G_DB_Capped	76	T	0.150689
1G_DB_Uncapped	78	C	0.153201
1G_MB_Capped	79	A	0.153456
1G_DB_Uncapped	74	G	0.154024
1G_DB_Uncapped	87	A	0.154108
1G_MB_Uncapped	100	A	0.154617
1G_DB_Uncapped	100	A	0.155454
3G_DB_Capped	61	G	0.155672
1G_MB_Capped	98	C	0.155751
1G_MB_Capped	75	A	0.155813
1G_DB_Uncapped	97	T	0.155985
3G_DB_Capped	72	A	0.156127
1G_DB_Uncapped	69	A	0.156248
1G_DB_Uncapped	65	C	0.15646
1G_DB_Capped	100	G	0.157594
1G_MB_Capped	99	C	0.15815
1G_MB_Capped	64	C	0.159125
1G_MB_Capped	73	T	0.159374
1G_DB_Capped	87	C	0.159633
1G_DB_Capped	73	G	0.159883
3G_MB_Uncapped	59	C	0.161229
2G_DB_Capped	78	C	0.161626
1G_DB_Capped	98	C	0.161753
1G_MB_Capped	65	A	0.162169
1G_MB_Uncapped	86	A	0.162883
2G_MB_Capped	64	A	0.163224
2G_DB_Capped	59	G	0.163428
1G_DB_Uncapped	86	G	0.163579
2G_MB_Capped	60	A	0.163836
3G_DB_Capped	61	A	0.164012
2G_DB_Uncapped	59	G	0.165051
2G_DB_Uncapped	87	A	0.165536
1G_MB_Uncapped	82	C	0.166054
1G_DB_Capped	95	A	0.166659
1G_DB_Uncapped	99	A	0.167106
2G_DB_Uncapped	88	A	0.167644
1G_MB_Uncapped	103	A	0.16826
2G_MB_Capped	97	G	0.168386
1G_DB_Capped	65	G	0.168549
2G_DB_Uncapped	65	C	0.168875
2G_MB_Uncapped	68	A	0.168927
3G_MB_Uncapped	80	G	0.169053
2G_DB_Capped	96	G	0.170196
3G_DB_Capped	67	C	0.170216
2G_DB_Uncapped	59	T	0.170901
3G_DB_Uncapped	58	G	0.171073
3G_DB_Uncapped	66	T	0.171081
3G_DB_Uncapped	75	A	0.172073
2G_MB_Uncapped	58	T	0.172414
1G_MB_Capped	64	G	0.172945
2G_DB_Uncapped	83	T	0.173548
3G_DB_Uncapped	59	G	0.173724
2G_DB_Uncapped	96	G	0.174974
1G_MB_Uncapped	103	G	0.175044
1G_MB_Uncapped	73	C	0.175299
1G_DB_Capped	70	T	0.175445
1G_MB_Uncapped	68	A	0.175691
2G_MB_Uncapped	76	T	0.175839
1G_MB_Uncapped	73	T	0.17597
3G_DB_Uncapped	89	G	0.176118
1G_DB_Capped	99	C	0.176527
1G_MB_Uncapped	65	A	0.176573
1G_DB_Capped	72	T	0.17674
2G_MB_Uncapped	92	T	0.176937
1G_MB_Capped	102	C	0.177008
3G_DB_Uncapped	101	G	0.177507
3G_MB_Capped	82	A	0.177907
2G_DB_Capped	103	C	0.178195
2G_DB_Uncapped	82	C	0.178392
3G_DB_Uncapped	77	G	0.178962
1G_DB_Capped	100	A	0.179287
2G_DB_Capped	82	C	0.179642
3G_DB_Capped	71	C	0.179889
3G_DB_Uncapped	58	T	0.18016
1G_DB_Capped	73	C	0.180209
3G_DB_Uncapped	61	C	0.181046
2G_DB_Uncapped	63	A	0.181698
1G_DB_Uncapped	67	T	0.181957
1G_DB_Uncapped	87	C	0.182169
3G_DB_Capped	60	G	0.182963
3G_MB_Uncapped	63	G	0.183248
1G_DB_Uncapped	70	T	0.183369
1G_MB_Capped	58	A	0.183741
3G_DB_Capped	74	C	0.184847
2G_DB_Capped	67	T	0.185048
2G_DB_Capped	64	A	0.185222
3G_DB_Capped	94	G	0.185536
1G_DB_Uncapped	88	A	0.185714
1G_MB_Capped	99	A	0.18591
2G_DB_Uncapped	60	T	0.186192
1G_MB_Capped	61	C	0.187593
2G_MB_Capped	77	G	0.18771
1G_DB_Capped	65	C	0.187883
3G_MB_Capped	60	A	0.187988
1G_MB_Capped	96	C	0.188954
2G_DB_Uncapped	62	C	0.189169
3G_DB_Uncapped	71	C	0.189847
2G_DB_Capped	58	T	0.190026
2G_DB_Capped	59	T	0.190481
1G_DB_Capped	91	C	0.190626
1G_DB_Uncapped	72	G	0.190978
1G_MB_Uncapped	81	C	0.1913
1G_MB_Uncapped	99	C	0.192182
2G_MB_Uncapped	82	G	0.192713
2G_DB_Uncapped	58	T	0.192726
1G_DB_Capped	83	C	0.193892
3G_DB_Uncapped	86	C	0.193963
3G_MB_Uncapped	77	C	0.194173
1G_MB_Capped	62	T	0.195153
1G_MB_Uncapped	64	A	0.195935
3G_MB_Capped	80	G	0.196653
1G_DB_Uncapped	86	C	0.196899
3G_MB_Capped	58	A	0.197013
2G_DB_Uncapped	67	C	0.197094
1G_DB_Uncapped	73	G	0.197806
3G_MB_Uncapped	82	A	0.198116
1G_MB_Uncapped	69	A	0.19867
1G_DB_Capped	99	A	0.199612
3G_MB_Uncapped	101	G	0.199992
3G_MB_Uncapped	101	T	0.200234
2G_MB_Uncapped	65	A	0.201484
1G_DB_Capped	97	G	0.201545
1G_DB_Capped	64	G	0.20184
2G_DB_Uncapped	58	A	0.202034
3G_DB_Uncapped	63	T	0.202099
1G_DB_Uncapped	98	C	0.202701
1G_MB_Capped	81	C	0.202874
2G_MB_Uncapped	59	T	0.203699
3G_MB_Capped	77	G	0.204035
3G_DB_Uncapped	62	T	0.204194
2G_MB_Capped	87	C	0.206776
1G_DB_Uncapped	96	C	0.20779
2G_DB_Capped	98	T	0.207818
2G_DB_Uncapped	61	C	0.207867
1G_MB_Capped	103	A	0.208624
2G_DB_Uncapped	61	A	0.208748
3G_DB_Uncapped	66	C	0.209474
3G_DB_Capped	62	C	0.209918
1G_MB_Uncapped	73	G	0.210944
2G_MB_Uncapped	78	C	0.211085
2G_DB_Capped	91	C	0.211332
2G_MB_Uncapped	70	A	0.211507
1G_MB_Capped	95	G	0.213244
1G_MB_Capped	63	A	0.213338
3G_MB_Capped	100	G	0.213746
1G_DB_Uncapped	68	A	0.214082
1G_MB_Capped	79	C	0.214263
2G_MB_Capped	79	A	0.214434
2G_MB_Capped	61	G	0.216081
3G_MB_Uncapped	70	G	0.216343
3G_DB_Uncapped	60	A	0.21672
2G_MB_Capped	70	A	0.216935
1G_DB_Uncapped	87	G	0.217548
2G_MB_Uncapped	67	T	0.217724
1G_MB_Capped	61	A	0.218906
1G_MB_Capped	71	C	0.219894
2G_DB_Capped	71	C	0.220117
1G_MB_Capped	68	A	0.220809
3G_DB_Uncapped	97	G	0.220996
1G_DB_Uncapped	97	G	0.221374
3G_DB_Capped	60	T	0.221424
2G_DB_Capped	88	A	0.221927
3G_MB_Capped	74	C	0.222641
3G_DB_Uncapped	60	T	0.222908
2G_MB_Uncapped	94	C	0.223445
2G_DB_Uncapped	76	G	0.223479
1G_DB_Uncapped	79	C	0.223524
1G_DB_Uncapped	66	T	0.22366
3G_DB_Uncapped	65	A	0.224401
2G_MB_Capped	100	A	0.224437
1G_MB_Capped	77	C	0.224501
1G_DB_Uncapped	58	T	0.225338
1G_DB_Uncapped	90	T	0.225358
3G_MB_Capped	63	G	0.225559
3G_DB_Uncapped	74	C	0.225593
1G_MB_Capped	98	T	0.225629
3G_DB_Capped	64	C	0.226231
1G_MB_Capped	97	G	0.226448
2G_DB_Uncapped	78	C	0.226586
1G_MB_Capped	86	C	0.228221
1G_MB_Capped	68	C	0.228358
2G_DB_Uncapped	77	C	0.228431
2G_MB_Uncapped	95	A	0.229415
1G_MB_Capped	86	G	0.229666
1G_DB_Capped	86	C	0.230881
2G_MB_Uncapped	75	G	0.231089
2G_DB_Capped	77	T	0.231391
2G_DB_Uncapped	64	G	0.231723
1G_MB_Capped	79	T	0.231744
3G_MB_Uncapped	71	G	0.232461
1G_MB_Uncapped	89	T	0.232721
3G_MB_Capped	89	G	0.234012
3G_DB_Uncapped	82	C	0.234989
2G_DB_Uncapped	64	C	0.235266
3G_DB_Uncapped	79	C	0.235408
3G_DB_Uncapped	80	G	0.235629
2G_MB_Uncapped	60	T	0.235729
3G_DB_Uncapped	63	A	0.235912
1G_MB_Capped	60	A	0.236266
3G_DB_Uncapped	83	T	0.23656
2G_DB_Uncapped	86	C	0.237037
3G_MB_Uncapped	74	C	0.237469
2G_DB_Capped	64	G	0.238301
1G_DB_Uncapped	67	C	0.238639
2G_MB_Capped	94	C	0.239517
2G_MB_Uncapped	61	C	0.239711
2G_DB_Uncapped	93	T	0.239714
2G_DB_Capped	70	A	0.241096
2G_MB_Capped	103	A	0.242158
2G_MB_Uncapped	76	C	0.24344
1G_MB_Uncapped	60	A	0.243548
2G_MB_Uncapped	103	A	0.244117
2G_DB_Uncapped	69	A	0.244569
1G_DB_Uncapped	79	A	0.24515
2G_DB_Capped	61	C	0.246252
2G_DB_Capped	67	C	0.247035
2G_DB_Uncapped	75	C	0.247124
2G_DB_Uncapped	102	C	0.247922
3G_MB_Capped	77	C	0.248676
2G_MB_Uncapped	79	C	0.249549
3G_DB_Uncapped	59	T	0.250257
1G_DB_Capped	69	A	0.251757
1G_DB_Capped	70	G	0.252196
1G_DB_Uncapped	104	T	0.252508
3G_MB_Uncapped	92	T	0.253172
2G_MB_Capped	73	G	0.253443
1G_MB_Uncapped	59	G	0.253476
1G_MB_Capped	80	A	0.254046
3G_DB_Capped	88	A	0.254198
1G_MB_Capped	59	T	0.254619
3G_DB_Uncapped	64	A	0.254932
2G_DB_Capped	76	T	0.255563
1G_MB_Uncapped	59	T	0.255894
2G_MB_Capped	82	G	0.257872
1G_DB_Uncapped	82	C	0.258263
2G_DB_Uncapped	103	C	0.258647
2G_MB_Uncapped	67	C	0.258665
2G_MB_Uncapped	73	T	0.260079
1G_DB_Capped	88	T	0.260142
3G_DB_Capped	86	C	0.262611
2G_DB_Capped	64	C	0.262818
2G_DB_Uncapped	76	T	0.263672
2G_MB_Capped	95	A	0.264208
1G_MB_Uncapped	69	T	0.264676
2G_MB_Uncapped	63	G	0.264706
1G_MB_Capped	89	T	0.265358
3G_DB_Uncapped	93	A	0.266472
3G_MB_Uncapped	87	G	0.267078
2G_DB_Capped	102	C	0.267122
2G_MB_Uncapped	61	G	0.267159
2G_MB_Capped	59	G	0.269051
1G_DB_Uncapped	58	A	0.269557
2G_MB_Uncapped	64	C	0.269872
1G_DB_Capped	62	T	0.270119
1G_DB_Uncapped	99	C	0.270198
1G_DB_Uncapped	93	G	0.270526
1G_MB_Capped	94	C	0.271082
3G_MB_Capped	103	G	0.27175
3G_DB_Uncapped	61	A	0.272324
2G_MB_Capped	81	C	0.272461
1G_DB_Capped	93	T	0.272466
2G_DB_Uncapped	95	G	0.273601
1G_DB_Uncapped	84	G	0.273601
1G_MB_Uncapped	86	C	0.274935
1G_DB_Capped	82	C	0.275035
1G_DB_Uncapped	89	G	0.275075
1G_DB_Capped	59	G	0.276076
3G_DB_Capped	65	A	0.276784
1G_MB_Uncapped	58	T	0.27709
2G_DB_Capped	59	C	0.277906
3G_DB_Uncapped	67	C	0.278232
1G_DB_Capped	97	C	0.278329
1G_DB_Uncapped	89	T	0.27851
2G_DB_Uncapped	71	C	0.278559
1G_DB_Capped	88	C	0.278781
3G_MB_Uncapped	100	G	0.278987
1G_MB_Capped	78	C	0.279157
3G_DB_Uncapped	89	T	0.28172
3G_DB_Uncapped	86	G	0.282073
3G_DB_Capped	76	C	0.282374
1G_DB_Capped	87	G	0.283031
3G_MB_Uncapped	65	G	0.283209
1G_DB_Uncapped	62	T	0.283249
1G_MB_Capped	101	G	0.283766
1G_MB_Uncapped	94	C	0.283858
2G_MB_Uncapped	101	T	0.284007
3G_DB_Capped	66	C	0.284879
1G_DB_Uncapped	59	G	0.284986
2G_MB_Capped	89	T	0.285271
1G_DB_Capped	73	T	0.286327
1G_DB_Uncapped	102	A	0.287574
1G_MB_Capped	71	G	0.288189
2G_DB_Capped	98	C	0.290378
2G_MB_Uncapped	97	G	0.290918
2G_MB_Uncapped	87	C	0.290994
2G_DB_Capped	86	C	0.291583
2G_MB_Capped	79	T	0.292068
2G_MB_Uncapped	60	G	0.293778
1G_MB_Uncapped	95	A	0.293821
2G_DB_Uncapped	63	T	0.294474
1G_MB_Uncapped	79	C	0.296356
1G_MB_Uncapped	75	A	0.296667
2G_DB_Uncapped	62	T	0.297999
2G_MB_Uncapped	59	C	0.298096
2G_DB_Uncapped	103	G	0.298683
2G_DB_Capped	62	T	0.298809
3G_DB_Capped	101	G	0.29928
3G_DB_Capped	68	A	0.302036
2G_DB_Capped	68	C	0.30322
1G_DB_Uncapped	93	T	0.303242
1G_MB_Uncapped	61	C	0.304034
2G_DB_Uncapped	93	A	0.304178
1G_DB_Uncapped	61	A	0.306398
1G_MB_Uncapped	67	C	0.306406
3G_DB_Uncapped	76	T	0.307089
3G_DB_Capped	92	A	0.307154
1G_DB_Uncapped	77	C	0.307365
1G_MB_Capped	66	C	0.307402
3G_DB_Uncapped	76	G	0.307636
3G_DB_Uncapped	69	A	0.308224
3G_DB_Uncapped	104	C	0.309806
1G_DB_Capped	69	T	0.310256
2G_MB_Uncapped	62	T	0.311035
1G_DB_Capped	58	T	0.311146
2G_MB_Uncapped	98	C	0.311661
3G_DB_Uncapped	104	T	0.311858
1G_MB_Capped	89	G	0.312036
1G_MB_Capped	59	G	0.312394
1G_MB_Uncapped	65	C	0.312605
2G_DB_Uncapped	61	G	0.312968
1G_DB_Capped	65	A	0.314096
1G_DB_Uncapped	59	T	0.314559
2G_MB_Capped	78	C	0.314854
1G_DB_Uncapped	64	G	0.315287
2G_DB_Capped	66	C	0.315783
2G_MB_Uncapped	89	T	0.316974
3G_DB_Uncapped	68	C	0.317753
3G_DB_Uncapped	64	C	0.318741
3G_MB_Capped	60	T	0.318789
2G_MB_Capped	70	G	0.319391
3G_MB_Capped	80	T	0.320094
3G_MB_Capped	70	A	0.320238
1G_MB_Uncapped	61	A	0.324147
3G_DB_Uncapped	97	C	0.326073
1G_DB_Uncapped	76	C	0.326271
3G_MB_Uncapped	61	G	0.327961
3G_MB_Uncapped	70	A	0.329501
1G_MB_Capped	58	T	0.329873
1G_MB_Capped	94	G	0.330077
3G_DB_Uncapped	93	T	0.330945
2G_DB_Uncapped	92	A	0.331485
2G_DB_Capped	75	C	0.332021
3G_DB_Uncapped	102	C	0.332081
2G_DB_Uncapped	68	A	0.33282
3G_DB_Uncapped	87	G	0.332899
2G_MB_Capped	65	G	0.333903
1G_DB_Uncapped	70	G	0.335257
1G_MB_Capped	87	G	0.33556
2G_DB_Capped	61	A	0.335821
1G_DB_Uncapped	63	A	0.336642
1G_MB_Capped	94	A	0.336943
1G_DB_Capped	72	A	0.33806
2G_MB_Uncapped	59	G	0.338316
2G_DB_Capped	60	A	0.339845
1G_DB_Uncapped	64	A	0.340493
3G_DB_Uncapped	65	C	0.342835
1G_DB_Uncapped	95	G	0.34319
2G_MB_Capped	82	C	0.344417
3G_DB_Uncapped	68	T	0.344933
1G_MB_Uncapped	68	C	0.344977
2G_MB_Capped	101	T	0.346601
2G_MB_Capped	92	T	0.347097
1G_MB_Uncapped	58	A	0.349956
3G_MB_Uncapped	89	G	0.350449
2G_DB_Uncapped	79	C	0.351309
3G_MB_Capped	79	C	0.354336
1G_MB_Capped	103	C	0.354875
2G_DB_Uncapped	59	C	0.357057
3G_MB_Capped	71	G	0.357392
2G_DB_Uncapped	86	G	0.357485
1G_DB_Uncapped	92	A	0.358328
2G_MB_Capped	64	C	0.358976
1G_MB_Uncapped	92	T	0.360956
3G_MB_Capped	62	C	0.363199
2G_DB_Uncapped	74	C	0.363389
2G_DB_Capped	63	T	0.363905
2G_MB_Uncapped	79	A	0.364505
1G_DB_Uncapped	61	C	0.366121
2G_DB_Uncapped	88	C	0.366673
3G_MB_Capped	81	G	0.366878
1G_MB_Capped	65	C	0.368184
3G_DB_Uncapped	88	A	0.37041
3G_DB_Uncapped	61	G	0.372161
1G_DB_Uncapped	64	C	0.373767
1G_MB_Uncapped	79	T	0.374356
1G_DB_Uncapped	94	G	0.374843
2G_DB_Uncapped	60	A	0.375191
2G_MB_Uncapped	81	G	0.375238
2G_DB_Capped	62	C	0.377296
2G_MB_Capped	89	G	0.380972
1G_MB_Capped	87	C	0.381017
2G_DB_Uncapped	87	G	0.382309
2G_MB_Uncapped	79	T	0.382412
2G_DB_Capped	71	G	0.383385
1G_MB_Uncapped	76	C	0.383932
1G_DB_Capped	79	T	0.384103
3G_MB_Capped	65	G	0.384498
2G_MB_Uncapped	81	C	0.385734
3G_MB_Uncapped	82	C	0.38642
3G_MB_Uncapped	96	C	0.386658
2G_DB_Uncapped	68	C	0.387629
2G_MB_Uncapped	89	G	0.388609
2G_MB_Capped	60	G	0.388655
2G_DB_Uncapped	94	G	0.390017
3G_MB_Uncapped	81	C	0.390397
1G_DB_Uncapped	79	T	0.390708
2G_DB_Uncapped	70	G	0.391884
1G_MB_Uncapped	87	C	0.392059
3G_MB_Uncapped	62	C	0.393777
1G_DB_Uncapped	93	A	0.394433
1G_DB_Uncapped	62	C	0.394674
1G_MB_Capped	92	A	0.394707
2G_DB_Uncapped	92	T	0.395433
1G_DB_Capped	64	C	0.396687
3G_DB_Uncapped	92	A	0.39726
3G_DB_Uncapped	79	T	0.399852
2G_MB_Uncapped	94	G	0.402183
1G_MB_Uncapped	94	A	0.406426
3G_MB_Capped	80	A	0.407204
1G_DB_Uncapped	68	T	0.407964
2G_MB_Capped	94	A	0.408288
1G_DB_Capped	103	C	0.409666
1G_MB_Uncapped	92	A	0.409921
1G_MB_Uncapped	96	C	0.412579
2G_MB_Uncapped	95	G	0.414268
3G_MB_Uncapped	80	T	0.415194
1G_DB_Capped	70	A	0.415578
1G_MB_Uncapped	59	C	0.416351
1G_MB_Uncapped	81	G	0.416701
3G_MB_Uncapped	58	A	0.418019
2G_DB_Uncapped	104	C	0.418653
1G_MB_Uncapped	89	G	0.418919
2G_DB_Capped	92	A	0.419892
1G_DB_Uncapped	97	C	0.423451
1G_MB_Capped	74	C	0.427986
1G_DB_Uncapped	60	T	0.428483
2G_DB_Capped	101	T	0.428938
1G_DB_Capped	89	T	0.42964
2G_DB_Capped	58	G	0.431398
3G_DB_Uncapped	59	C	0.431647
3G_DB_Uncapped	96	C	0.43235
1G_DB_Capped	61	A	0.433137
1G_DB_Uncapped	63	T	0.43351
1G_MB_Capped	101	T	0.434769
1G_DB_Capped	64	A	0.434821
3G_DB_Capped	61	C	0.434998
3G_MB_Capped	81	C	0.436499
1G_DB_Uncapped	103	C	0.437217
2G_DB_Uncapped	97	C	0.437395
1G_MB_Uncapped	61	G	0.439469
2G_MB_Uncapped	65	C	0.439584
2G_MB_Uncapped	65	G	0.439986
3G_MB_Capped	82	C	0.440554
1G_DB_Capped	61	G	0.440704
1G_DB_Uncapped	60	A	0.4426
2G_DB_Capped	95	G	0.444744
1G_DB_Capped	60	T	0.447752
1G_DB_Capped	90	T	0.448603
1G_DB_Capped	93	A	0.448978
1G_DB_Uncapped	102	C	0.451555
1G_DB_Capped	58	A	0.453448
3G_DB_Uncapped	100	G	0.453656
1G_DB_Capped	76	C	0.454569
3G_DB_Capped	92	T	0.455235
3G_MB_Uncapped	92	A	0.456188
2G_DB_Capped	63	G	0.457941
1G_DB_Uncapped	63	G	0.457955
2G_MB_Capped	103	C	0.458683
3G_DB_Capped	65	G	0.458963
2G_DB_Capped	70	G	0.459946
1G_DB_Capped	62	C	0.465272
1G_DB_Capped	58	G	0.465859
1G_DB_Capped	67	C	0.466092
1G_MB_Capped	100	G	0.466215
3G_DB_Uncapped	103	C	0.466267
2G_MB_Uncapped	96	C	0.467149
2G_MB_Uncapped	74	C	0.468778
3G_DB_Capped	92	C	0.472343
3G_DB_Uncapped	92	C	0.47409
1G_DB_Capped	71	G	0.475408
1G_DB_Capped	59	T	0.477289
3G_MB_Uncapped	66	C	0.47771
1G_MB_Uncapped	62	C	0.477752
3G_DB_Capped	95	G	0.479387
2G_MB_Capped	74	C	0.480124
1G_DB_Capped	88	A	0.484087
1G_MB_Uncapped	103	C	0.486389
1G_DB_Capped	71	C	0.489386
1G_DB_Capped	63	T	0.493042
1G_DB_Capped	63	A	0.493256
2G_MB_Uncapped	103	G	0.494227
1G_DB_Uncapped	92	T	0.494555
3G_MB_Capped	100	C	0.495329
1G_DB_Capped	92	A	0.496073
3G_MB_Capped	95	A	0.498661
1G_DB_Capped	104	C	0.498906
2G_DB_Capped	60	T	0.499891
1G_DB_Uncapped	104	C	0.500258
3G_MB_Uncapped	94	A	0.50439
3G_MB_Capped	92	A	0.5077
1G_MB_Capped	59	C	0.51624
2G_MB_Capped	67	C	0.518829
1G_MB_Capped	81	G	0.523707
2G_MB_Capped	65	C	0.523931
3G_DB_Capped	87	G	0.525361
3G_MB_Capped	104	C	0.526318
3G_DB_Capped	70	G	0.526983
1G_MB_Uncapped	87	G	0.527294
1G_DB_Capped	102	C	0.530212
3G_MB_Uncapped	103	C	0.532567
3G_MB_Uncapped	80	A	0.533446
2G_MB_Uncapped	58	G	0.537035
2G_MB_Capped	58	G	0.537691
1G_DB_Uncapped	92	C	0.537704
3G_MB_Capped	96	C	0.540427
3G_MB_Capped	79	A	0.541467
2G_MB_Capped	89	C	0.541753
3G_DB_Uncapped	88	C	0.548085
3G_MB_Capped	97	C	0.548394
1G_MB_Uncapped	89	C	0.549572
1G_DB_Capped	61	C	0.549959
2G_MB_Capped	92	A	0.551247
3G_DB_Capped	58	G	0.554546
3G_DB_Capped	89	C	0.555268
1G_DB_Capped	63	G	0.558078
3G_DB_Uncapped	62	C	0.558194
1G_MB_Capped	63	G	0.55985
1G_MB_Capped	92	C	0.562333
3G_DB_Capped	101	T	0.567774
1G_DB_Capped	98	T	0.568265
2G_DB_Uncapped	101	T	0.569288
3G_MB_Uncapped	95	T	0.569752
2G_DB_Uncapped	71	G	0.570074
3G_DB_Uncapped	101	T	0.570491
3G_DB_Capped	63	T	0.573584
1G_MB_Uncapped	62	T	0.574741
2G_DB_Capped	68	T	0.576111
2G_DB_Uncapped	58	G	0.579973
3G_MB_Uncapped	100	C	0.583314
2G_MB_Uncapped	70	G	0.583888
3G_MB_Capped	94	A	0.593525
3G_MB_Uncapped	94	G	0.596928
3G_MB_Uncapped	72	G	0.598704
2G_DB_Uncapped	68	T	0.603604
1G_MB_Uncapped	66	C	0.606726
1G_DB_Capped	60	G	0.607938
2G_MB_Capped	81	G	0.609405
2G_MB_Uncapped	71	G	0.611492
2G_MB_Capped	58	A	0.6199
2G_MB_Capped	59	C	0.620409
3G_MB_Uncapped	79	A	0.620465
1G_MB_Uncapped	101	T	0.620699
1G_DB_Uncapped	68	C	0.623875
2G_MB_Uncapped	94	A	0.629376
2G_MB_Capped	72	G	0.637599
3G_MB_Capped	103	C	0.640564
2G_MB_Uncapped	92	A	0.642112
3G_MB_Uncapped	79	C	0.643813
3G_MB_Uncapped	95	G	0.644362
1G_DB_Capped	60	A	0.648228
2G_DB_Uncapped	92	C	0.64995
1G_DB_Capped	68	A	0.650005
3G_MB_Uncapped	104	C	0.655028
2G_MB_Uncapped	87	G	0.657101
3G_MB_Capped	89	C	0.66251
1G_MB_Uncapped	71	G	0.66297
2G_MB_Capped	62	C	0.663715
3G_DB_Uncapped	60	G	0.665557
3G_DB_Uncapped	65	G	0.665939
2G_MB_Capped	62	T	0.667151
2G_MB_Uncapped	103	C	0.672903
1G_MB_Uncapped	104	C	0.673809
2G_MB_Capped	94	G	0.679365
3G_DB_Uncapped	92	T	0.683454
1G_MB_Capped	62	C	0.690618
2G_MB_Capped	104	T	0.705632
2G_DB_Capped	92	C	0.707024
3G_MB_Uncapped	81	G	0.713351
1G_MB_Capped	104	C	0.713613
1G_DB_Uncapped	59	C	0.721355
1G_MB_Uncapped	92	C	0.725402
1G_DB_Uncapped	101	T	0.726106
2G_MB_Uncapped	104	C	0.730752
1G_DB_Capped	101	T	0.737676
2G_DB_Capped	92	T	0.747342
2G_DB_Uncapped	76	C	0.752537
1G_DB_Uncapped	61	G	0.759922
2G_MB_Capped	92	C	0.763998
1G_MB_Capped	60	G	0.767425
3G_MB_Capped	95	G	0.770172
3G_MB_Capped	59	C	0.770811
2G_MB_Uncapped	72	G	0.776728
1G_MB_Capped	89	C	0.77977
1G_DB_Capped	92	T	0.789474
1G_DB_Uncapped	58	G	0.790259
3G_MB_Uncapped	95	A	0.793186
1G_DB_Uncapped	65	G	0.793647
2G_MB_Uncapped	100	G	0.804686
2G_MB_Uncapped	62	C	0.80655
3G_MB_Capped	92	C	0.808001
1G_MB_Uncapped	72	G	0.81206
2G_MB_Capped	104	C	0.817767
1G_MB_Capped	72	G	0.819598
1G_MB_Uncapped	60	G	0.821105
1G_MB_Capped	97	C	0.828879
2G_MB_Capped	97	C	0.829147
3G_MB_Uncapped	101	C	0.838832
2G_DB_Uncapped	63	G	0.840921
1G_DB_Capped	92	C	0.843817
3G_DB_Capped	101	C	0.846825
3G_DB_Uncapped	75	G	0.848928
3G_DB_Uncapped	94	G	0.867054
1G_MB_Uncapped	58	G	0.871142
1G_DB_Capped	68	T	0.888972
1G_DB_Uncapped	60	G	0.893023
3G_DB_Uncapped	72	G	0.902359
1G_MB_Uncapped	94	G	0.909711
3G_MB_Uncapped	79	T	0.911048
2G_MB_Uncapped	89	C	0.930587
1G_DB_Capped	59	C	0.933717
2G_DB_Capped	101	C	0.94974
2G_DB_Uncapped	60	G	0.957714
1G_DB_Uncapped	101	C	0.958284
3G_MB_Capped	79	T	0.973303
2G_MB_Uncapped	97	C	0.981008
2G_DB_Uncapped	101	C	0.984178
3G_MB_Uncapped	97	C	0.994034
2G_DB_Capped	89	C	0.994113
1G_DB_Capped	68	C	1.00047
1G_DB_Capped	66	C	1.00377
3G_DB_Uncapped	101	C	1.00597
1G_MB_Capped	58	G	1.01536
1G_DB_Capped	101	C	1.02214
3G_MB_Capped	58	G	1.03635
1G_MB_Uncapped	97	C	1.05406
3G_MB_Capped	101	C	1.06728
2G_MB_Uncapped	66	C	1.06746
2G_DB_Uncapped	89	C	1.07414
3G_MB_Uncapped	89	C	1.10696
3G_DB_Uncapped	95	G	1.15065
2G_MB_Uncapped	92	C	1.15085
1G_MB_Capped	101	C	1.22418
1G_MB_Uncapped	101	C	1.23701
1G_DB_Uncapped	89	C	1.32724
1G_DB_Capped	89	C	1.348
3G_DB_Uncapped	89	C	1.40994
1G_DB_Uncapped	66	C	1.45498
3G_MB_Uncapped	92	C	1.53724
2G_DB_Uncapped	72	G	1.62058
2G_DB_Capped	60	G	1.62804
2G_MB_Uncapped	101	C	1.66111
2G_MB_Capped	101	C	1.75835
3G_DB_Uncapped	63	G	1.79344
3G_DB_Capped	81	G	1.88482
1G_DB_Capped	81	G	1.89328
2G_DB_Uncapped	66	C	2.05434
2G_DB_Capped	81	G	2.29062
3G_MB_Uncapped	75	G	2.30436
2G_DB_Uncapped	81	G	2.50467
3G_DB_Uncapped	81	G	2.61398
1G_DB_Uncapped	81	G	2.90275

## Sheet: PBS
sample	position	mut_nt	log2_median_kd
2G_MB_Capped	206	C	-1.5023
3G_DB_Capped	189	G	-1.47665
3G_MB_Uncapped	189	G	-1.42413
3G_MB_Uncapped	206	C	-1.24714
3G_MB_Capped	206	C	-1.24636
1G_MB_Uncapped	206	C	-1.1923
2G_MB_Uncapped	206	C	-1.16971
3G_DB_Capped	206	C	-1.16847
3G_MB_Uncapped	207	G	-1.12096
3G_MB_Capped	206	T	-1.09829
3G_DB_Capped	206	T	-1.07057
2G_MB_Capped	216	C	-1.01795
2G_MB_Uncapped	207	G	-0.989684
3G_DB_Capped	212	A	-0.985157
3G_DB_Capped	212	T	-0.982956
3G_MB_Uncapped	175	G	-0.982748
2G_MB_Capped	208	C	-0.981802
1G_MB_Capped	206	C	-0.975098
2G_MB_Capped	212	C	-0.973542
1G_MB_Capped	156	G	-0.947768
2G_MB_Uncapped	212	T	-0.930222
3G_MB_Uncapped	208	C	-0.924709
3G_MB_Uncapped	216	C	-0.923658
3G_MB_Capped	212	C	-0.923186
2G_MB_Uncapped	175	G	-0.919121
2G_MB_Capped	207	G	-0.916334
1G_MB_Capped	213	G	-0.90959
3G_DB_Capped	206	A	-0.90685
3G_MB_Capped	212	A	-0.902822
2G_MB_Uncapped	216	C	-0.894934
3G_MB_Uncapped	212	C	-0.892656
3G_MB_Uncapped	206	T	-0.875705
3G_MB_Capped	212	T	-0.875126
2G_MB_Uncapped	177	G	-0.873874
1G_MB_Uncapped	208	C	-0.869325
3G_DB_Capped	212	C	-0.867062
3G_DB_Capped	207	A	-0.856982
3G_MB_Capped	181	T	-0.851634
1G_DB_Capped	206	C	-0.849857
2G_MB_Uncapped	212	C	-0.834442
3G_MB_Capped	206	A	-0.828739
2G_MB_Uncapped	181	C	-0.826808
2G_MB_Capped	212	T	-0.823738
1G_MB_Capped	212	T	-0.816965
3G_MB_Uncapped	181	C	-0.814489
1G_DB_Capped	206	A	-0.811595
2G_MB_Uncapped	208	C	-0.809608
2G_MB_Uncapped	206	T	-0.808371
2G_MB_Capped	177	G	-0.806944
1G_MB_Uncapped	181	C	-0.806688
1G_DB_Capped	212	A	-0.805757
1G_MB_Uncapped	216	C	-0.805256
1G_MB_Uncapped	177	G	-0.796418
2G_MB_Capped	189	G	-0.790074
1G_MB_Capped	208	C	-0.788636
2G_MB_Capped	206	T	-0.787843
3G_MB_Uncapped	174	G	-0.783659
1G_DB_Capped	212	T	-0.781493
1G_MB_Uncapped	162	C	-0.780875
1G_DB_Capped	216	C	-0.778726
2G_MB_Uncapped	212	A	-0.775507
3G_MB_Uncapped	212	T	-0.774286
2G_MB_Uncapped	211	C	-0.77112
3G_MB_Uncapped	181	T	-0.769935
3G_MB_Uncapped	162	C	-0.758587
3G_MB_Capped	213	A	-0.755234
2G_DB_Uncapped	206	C	-0.752174
2G_MB_Capped	206	A	-0.752028
3G_MB_Uncapped	177	G	-0.750529
3G_MB_Capped	177	G	-0.750358
3G_MB_Capped	216	C	-0.744636
1G_MB_Capped	207	G	-0.742757
1G_DB_Capped	213	A	-0.740485
1G_MB_Capped	177	C	-0.729294
2G_MB_Capped	213	A	-0.727713
3G_DB_Uncapped	206	C	-0.726455
2G_MB_Capped	212	A	-0.726122
3G_MB_Capped	207	G	-0.725573
2G_MB_Uncapped	206	A	-0.721344
3G_DB_Capped	215	C	-0.714296
3G_MB_Capped	181	C	-0.711829
2G_MB_Capped	181	T	-0.710961
1G_MB_Capped	177	G	-0.707164
3G_MB_Capped	177	C	-0.706898
1G_DB_Capped	212	C	-0.704203
1G_DB_Capped	207	A	-0.701334
3G_DB_Uncapped	212	C	-0.699687
3G_MB_Uncapped	212	A	-0.694281
2G_MB_Uncapped	162	C	-0.692913
2G_DB_Capped	212	T	-0.690341
3G_MB_Uncapped	213	G	-0.689604
1G_MB_Uncapped	181	T	-0.685674
2G_MB_Capped	152	G	-0.684998
2G_MB_Uncapped	213	A	-0.683336
3G_MB_Uncapped	149	T	-0.679356
3G_MB_Capped	174	C	-0.676879
2G_MB_Uncapped	174	G	-0.676591
3G_DB_Capped	207	G	-0.674485
2G_MB_Uncapped	149	T	-0.666663
3G_DB_Capped	174	G	-0.657261
1G_MB_Capped	216	C	-0.653966
3G_MB_Uncapped	174	C	-0.653886
1G_MB_Uncapped	212	C	-0.647072
2G_MB_Capped	160	T	-0.645622
1G_MB_Capped	206	T	-0.645542
1G_MB_Capped	181	T	-0.643926
2G_MB_Uncapped	181	T	-0.643539
3G_DB_Uncapped	212	T	-0.638666
2G_DB_Capped	206	C	-0.636431
3G_DB_Capped	213	A	-0.634933
3G_MB_Capped	211	T	-0.632587
2G_MB_Capped	162	C	-0.631185
3G_DB_Capped	146	G	-0.630163
3G_MB_Capped	208	C	-0.62897
1G_DB_Uncapped	206	C	-0.625769
3G_DB_Uncapped	212	A	-0.62549
3G_MB_Capped	175	G	-0.624963
3G_MB_Uncapped	213	A	-0.623372
1G_DB_Capped	206	T	-0.622176
2G_MB_Capped	181	A	-0.620679
2G_MB_Capped	216	G	-0.619841
1G_MB_Uncapped	207	G	-0.619652
1G_MB_Uncapped	174	G	-0.617727
2G_DB_Capped	206	T	-0.617208
1G_MB_Uncapped	212	T	-0.613753
1G_MB_Capped	213	A	-0.611266
2G_MB_Capped	174	C	-0.609243
3G_MB_Capped	198	C	-0.608245
1G_MB_Capped	174	G	-0.607191
2G_MB_Uncapped	186	T	-0.607119
1G_MB_Uncapped	149	T	-0.60506
2G_MB_Uncapped	215	C	-0.603465
1G_MB_Uncapped	177	C	-0.602442
3G_MB_Uncapped	198	C	-0.598084
3G_MB_Capped	186	T	-0.593721
1G_DB_Capped	158	T	-0.593572
1G_MB_Uncapped	213	A	-0.5932
1G_DB_Capped	158	A	-0.584813
3G_MB_Uncapped	206	A	-0.582431
3G_DB_Capped	211	C	-0.58243
2G_MB_Uncapped	207	A	-0.582224
2G_DB_Capped	207	A	-0.576057
1G_MB_Uncapped	151	G	-0.575877
2G_MB_Uncapped	216	G	-0.57502
2G_MB_Capped	179	A	-0.573935
3G_MB_Capped	181	A	-0.570584
1G_DB_Capped	179	A	-0.570105
3G_MB_Uncapped	216	G	-0.569653
3G_MB_Capped	173	T	-0.569359
1G_DB_Capped	215	C	-0.568122
1G_MB_Uncapped	174	C	-0.567659
3G_DB_Uncapped	211	C	-0.567452
3G_MB_Uncapped	181	A	-0.567056
1G_MB_Capped	212	C	-0.566197
1G_MB_Capped	157	C	-0.56608
2G_MB_Capped	181	C	-0.5658
3G_DB_Capped	158	A	-0.565282
2G_MB_Capped	211	C	-0.563313
2G_MB_Uncapped	174	C	-0.563071
1G_DB_Capped	175	G	-0.562381
2G_DB_Capped	212	A	-0.56177
2G_MB_Capped	207	A	-0.558957
2G_DB_Capped	206	A	-0.555512
3G_DB_Capped	141	G	-0.555077
3G_DB_Capped	211	T	-0.551904
1G_MB_Capped	193	G	-0.551441
3G_MB_Capped	174	G	-0.549448
3G_MB_Uncapped	183	A	-0.548867
2G_MB_Uncapped	183	A	-0.548067
3G_MB_Uncapped	185	G	-0.546694
2G_MB_Capped	205	G	-0.545045
3G_MB_Capped	162	C	-0.544647
2G_MB_Uncapped	158	C	-0.542741
3G_MB_Uncapped	173	T	-0.54123
1G_MB_Capped	193	A	-0.538077
3G_MB_Uncapped	186	T	-0.538
3G_DB_Capped	207	T	-0.537762
2G_MB_Uncapped	177	C	-0.536013
2G_MB_Capped	174	G	-0.535554
1G_MB_Capped	174	C	-0.534082
1G_MB_Capped	211	C	-0.532228
3G_MB_Capped	216	G	-0.531656
1G_MB_Capped	212	A	-0.531541
1G_DB_Capped	207	T	-0.530566
2G_MB_Capped	216	T	-0.530495
1G_MB_Capped	162	C	-0.529422
3G_MB_Uncapped	211	T	-0.527592
3G_MB_Capped	193	A	-0.526979
3G_MB_Capped	213	G	-0.52612
2G_MB_Capped	175	G	-0.525603
2G_DB_Uncapped	212	C	-0.522871
1G_MB_Capped	181	A	-0.521603
1G_DB_Capped	160	G	-0.52106
1G_MB_Uncapped	212	A	-0.520674
3G_DB_Uncapped	216	C	-0.517738
1G_MB_Uncapped	158	C	-0.515497
2G_MB_Uncapped	181	A	-0.512452
2G_MB_Uncapped	205	G	-0.510375
1G_DB_Capped	141	G	-0.509462
3G_DB_Capped	216	C	-0.508676
2G_MB_Uncapped	211	T	-0.504049
1G_MB_Capped	181	C	-0.499734
1G_DB_Capped	160	A	-0.497624
1G_MB_Uncapped	181	A	-0.496524
1G_DB_Uncapped	212	C	-0.496107
2G_MB_Capped	179	G	-0.495978
1G_MB_Uncapped	205	G	-0.495471
3G_DB_Capped	216	T	-0.494147
3G_MB_Capped	185	T	-0.493898
1G_MB_Capped	158	C	-0.491137
2G_MB_Uncapped	158	T	-0.488775
1G_MB_Uncapped	216	G	-0.487972
2G_MB_Capped	149	T	-0.487696
1G_DB_Capped	173	T	-0.487393
1G_MB_Capped	160	A	-0.48712
1G_DB_Uncapped	212	T	-0.486219
2G_MB_Capped	186	T	-0.486161
2G_MB_Capped	211	T	-0.48562
3G_MB_Capped	183	A	-0.485614
1G_MB_Uncapped	185	G	-0.485521
1G_MB_Uncapped	206	T	-0.482951
3G_MB_Capped	198	T	-0.482784
3G_DB_Uncapped	206	A	-0.482455
2G_DB_Capped	159	A	-0.480248
2G_MB_Capped	186	C	-0.479937
1G_MB_Capped	146	G	-0.478306
1G_MB_Uncapped	183	A	-0.478225
1G_DB_Capped	173	G	-0.477533
2G_MB_Capped	185	T	-0.477126
3G_MB_Uncapped	176	C	-0.476964
3G_MB_Capped	205	G	-0.47608
2G_MB_Uncapped	173	A	-0.475047
3G_DB_Uncapped	206	T	-0.473329
3G_MB_Capped	158	C	-0.473032
3G_MB_Capped	216	T	-0.472009
1G_DB_Capped	173	A	-0.470509
3G_DB_Capped	174	C	-0.470396
1G_MB_Uncapped	213	G	-0.469286
2G_DB_Capped	213	A	-0.467383
3G_MB_Uncapped	151	G	-0.466344
2G_MB_Capped	177	C	-0.4661
2G_MB_Capped	162	T	-0.465842
2G_MB_Uncapped	182	C	-0.465686
3G_MB_Uncapped	216	T	-0.463937
2G_MB_Capped	158	C	-0.463874
3G_MB_Capped	185	G	-0.463645
3G_DB_Capped	175	A	-0.462031
3G_MB_Uncapped	207	A	-0.461653
3G_DB_Capped	215	G	-0.461506
3G_MB_Uncapped	211	C	-0.461004
2G_DB_Uncapped	212	A	-0.460668
3G_MB_Uncapped	173	A	-0.459783
2G_MB_Uncapped	198	C	-0.458364
3G_MB_Capped	152	T	-0.457695
3G_MB_Uncapped	179	A	-0.454648
3G_MB_Capped	186	C	-0.454619
3G_MB_Uncapped	199	G	-0.453636
3G_MB_Capped	162	T	-0.453443
2G_MB_Uncapped	162	T	-0.453341
3G_MB_Uncapped	198	T	-0.452772
2G_MB_Uncapped	187	A	-0.452246
3G_MB_Uncapped	162	T	-0.451127
2G_MB_Capped	213	G	-0.450837
1G_MB_Uncapped	135	G	-0.449406
1G_MB_Uncapped	162	T	-0.443807
2G_MB_Uncapped	179	A	-0.44237
1G_MB_Capped	206	A	-0.441763
3G_DB_Capped	158	T	-0.435659
2G_DB_Capped	174	C	-0.434986
2G_DB_Capped	158	A	-0.434642
2G_MB_Uncapped	207	T	-0.434045
2G_MB_Capped	198	T	-0.433823
2G_DB_Uncapped	211	C	-0.433483
3G_MB_Uncapped	177	C	-0.432946
1G_MB_Capped	186	C	-0.431405
2G_DB_Capped	211	T	-0.430559
2G_MB_Capped	157	C	-0.430366
1G_MB_Uncapped	186	T	-0.430246
1G_MB_Capped	216	T	-0.427339
1G_MB_Uncapped	216	T	-0.426172
3G_MB_Uncapped	185	T	-0.423018
3G_MB_Capped	207	A	-0.422925
1G_MB_Capped	205	G	-0.422679
3G_MB_Capped	200	C	-0.421704
2G_MB_Capped	159	G	-0.420438
3G_MB_Capped	135	G	-0.420401
1G_MB_Capped	186	T	-0.419291
1G_DB_Capped	186	T	-0.417135
3G_DB_Capped	158	C	-0.416814
3G_DB_Capped	199	T	-0.416612
2G_DB_Capped	174	G	-0.410872
2G_MB_Uncapped	173	T	-0.409686
1G_MB_Uncapped	134	G	-0.408912
3G_MB_Capped	182	C	-0.408479
3G_DB_Uncapped	181	C	-0.407909
1G_DB_Capped	211	T	-0.407568
2G_MB_Uncapped	173	G	-0.407273
1G_DB_Uncapped	212	A	-0.406872
2G_MB_Capped	169	C	-0.406723
2G_MB_Capped	183	A	-0.405444
3G_DB_Capped	173	G	-0.404941
1G_MB_Uncapped	182	C	-0.404863
1G_MB_Capped	183	A	-0.404058
2G_MB_Uncapped	176	C	-0.40347
3G_MB_Capped	202	A	-0.40285
2G_MB_Capped	191	C	-0.399993
1G_DB_Capped	181	A	-0.399467
1G_MB_Capped	175	G	-0.397324
1G_MB_Capped	160	T	-0.396454
2G_DB_Capped	212	C	-0.394711
3G_MB_Uncapped	136	T	-0.393143
3G_MB_Capped	136	T	-0.392361
1G_MB_Uncapped	211	T	-0.390664
1G_MB_Capped	215	C	-0.390602
1G_DB_Uncapped	206	T	-0.389894
3G_MB_Capped	199	G	-0.389339
2G_MB_Capped	200	C	-0.389243
2G_MB_Uncapped	216	T	-0.388612
1G_MB_Uncapped	206	A	-0.388321
1G_MB_Capped	143	G	-0.388285
2G_DB_Capped	158	T	-0.388007
3G_MB_Capped	158	T	-0.387862
1G_DB_Capped	179	G	-0.387442
1G_MB_Capped	207	A	-0.386468
3G_DB_Capped	140	C	-0.386454
3G_DB_Capped	179	T	-0.386018
3G_DB_Uncapped	159	G	-0.385719
1G_MB_Uncapped	175	T	-0.38363
2G_MB_Capped	173	A	-0.383065
2G_MB_Capped	173	T	-0.382881
2G_MB_Capped	175	T	-0.382529
2G_MB_Capped	151	G	-0.380797
2G_DB_Capped	159	G	-0.380716
1G_DB_Uncapped	142	G	-0.379733
3G_DB_Uncapped	213	A	-0.379285
2G_MB_Capped	215	C	-0.377689
2G_MB_Uncapped	185	G	-0.377379
3G_MB_Capped	152	G	-0.377251
2G_DB_Uncapped	206	T	-0.37716
3G_MB_Capped	173	A	-0.376794
1G_DB_Capped	160	T	-0.376425
3G_DB_Capped	159	A	-0.376353
3G_MB_Capped	179	A	-0.374583
2G_MB_Uncapped	135	G	-0.37441
2G_MB_Uncapped	189	G	-0.373633
2G_MB_Capped	207	T	-0.372777
3G_DB_Capped	179	A	-0.372004
3G_MB_Uncapped	175	A	-0.37168
3G_MB_Uncapped	163	G	-0.371308
2G_MB_Capped	156	C	-0.370488
2G_MB_Uncapped	202	A	-0.370389
3G_MB_Uncapped	186	C	-0.369383
3G_MB_Uncapped	200	C	-0.369208
2G_MB_Uncapped	185	T	-0.367456
2G_MB_Uncapped	202	C	-0.365734
2G_MB_Uncapped	186	C	-0.365556
3G_MB_Uncapped	205	G	-0.365081
1G_MB_Capped	185	T	-0.364564
3G_DB_Capped	166	C	-0.363891
3G_MB_Capped	176	C	-0.363519
3G_MB_Capped	160	T	-0.363443
1G_MB_Uncapped	160	G	-0.363384
1G_MB_Uncapped	173	T	-0.363036
2G_MB_Capped	199	G	-0.363008
1G_MB_Capped	173	A	-0.361838
3G_DB_Uncapped	160	T	-0.361509
3G_MB_Capped	149	T	-0.360879
3G_DB_Uncapped	143	G	-0.360738
1G_MB_Capped	187	A	-0.360625
2G_MB_Capped	202	A	-0.360498
2G_MB_Capped	176	C	-0.360173
3G_MB_Capped	160	G	-0.359382
2G_DB_Uncapped	212	T	-0.359279
3G_MB_Uncapped	135	G	-0.359201
3G_MB_Capped	175	T	-0.358738
2G_DB_Capped	160	T	-0.358544
3G_MB_Uncapped	179	G	-0.356476
3G_DB_Capped	193	A	-0.356199
1G_DB_Uncapped	213	A	-0.355331
3G_DB_Capped	183	C	-0.353614
2G_MB_Capped	204	T	-0.353223
1G_MB_Uncapped	193	G	-0.353126
2G_MB_Uncapped	200	C	-0.352886
1G_MB_Uncapped	207	A	-0.352751
2G_DB_Uncapped	206	A	-0.351027
2G_DB_Uncapped	211	T	-0.350023
2G_MB_Capped	198	C	-0.348998
2G_DB_Capped	213	G	-0.348646
2G_DB_Capped	216	C	-0.347327
1G_DB_Capped	159	A	-0.346504
1G_DB_Capped	166	T	-0.346049
1G_DB_Capped	186	C	-0.345609
1G_MB_Uncapped	207	T	-0.345055
2G_MB_Capped	184	A	-0.344394
1G_DB_Uncapped	206	A	-0.344291
2G_MB_Capped	160	G	-0.343753
3G_MB_Uncapped	182	C	-0.341659
3G_MB_Capped	175	A	-0.340294
1G_MB_Capped	179	G	-0.338522
1G_DB_Capped	174	C	-0.337735
1G_DB_Capped	207	G	-0.336628
3G_DB_Capped	160	T	-0.33413
1G_MB_Capped	216	G	-0.332614
2G_MB_Capped	175	A	-0.331526
1G_MB_Capped	179	A	-0.330945
2G_DB_Capped	134	G	-0.330317
1G_DB_Capped	165	G	-0.329983
1G_MB_Uncapped	191	C	-0.329734
3G_MB_Capped	193	T	-0.329505
1G_DB_Capped	185	T	-0.329205
1G_MB_Uncapped	144	G	-0.328611
1G_DB_Uncapped	216	C	-0.327733
1G_MB_Capped	208	A	-0.32713
3G_DB_Uncapped	144	G	-0.326412
3G_DB_Uncapped	215	C	-0.325808
1G_MB_Capped	141	G	-0.323958
3G_DB_Uncapped	207	G	-0.323475
2G_MB_Capped	160	A	-0.323044
3G_MB_Uncapped	193	A	-0.322705
2G_MB_Capped	152	T	-0.322051
2G_MB_Capped	208	A	-0.321829
3G_MB_Uncapped	175	T	-0.320978
3G_MB_Uncapped	173	G	-0.320031
1G_DB_Capped	175	A	-0.319295
3G_MB_Capped	187	A	-0.318535
1G_MB_Uncapped	179	G	-0.318395
1G_DB_Uncapped	175	G	-0.318057
1G_MB_Uncapped	158	T	-0.317371
2G_MB_Uncapped	193	A	-0.316621
3G_DB_Capped	181	A	-0.316471
2G_MB_Capped	188	T	-0.315743
2G_MB_Capped	182	C	-0.315279
3G_MB_Capped	191	C	-0.315126
2G_DB_Uncapped	165	G	-0.313866
2G_DB_Capped	216	T	-0.312871
1G_DB_Capped	133	G	-0.312651
3G_DB_Capped	171	C	-0.311045
3G_DB_Uncapped	211	T	-0.310589
1G_MB_Capped	211	T	-0.309584
2G_DB_Capped	141	G	-0.309525
3G_MB_Uncapped	193	G	-0.308691
3G_DB_Capped	186	C	-0.308438
3G_DB_Capped	213	G	-0.307819
1G_MB_Capped	182	C	-0.306939
2G_MB_Capped	193	A	-0.306348
3G_MB_Uncapped	149	G	-0.305943
1G_MB_Uncapped	140	C	-0.304117
1G_MB_Uncapped	211	C	-0.303272
2G_DB_Capped	186	T	-0.302326
2G_MB_Capped	185	G	-0.301341
3G_MB_Uncapped	187	A	-0.300941
1G_DB_Capped	175	T	-0.300474
3G_MB_Uncapped	156	C	-0.299434
2G_DB_Capped	179	G	-0.29843
3G_DB_Capped	160	G	-0.298417
3G_DB_Capped	167	T	-0.297887
3G_DB_Capped	208	A	-0.297694
1G_DB_Uncapped	211	T	-0.29702
2G_DB_Capped	181	A	-0.294846
3G_DB_Capped	160	A	-0.294613
1G_DB_Capped	171	C	-0.294214
1G_MB_Uncapped	198	T	-0.294114
2G_MB_Uncapped	198	T	-0.293593
1G_DB_Uncapped	160	G	-0.293401
1G_DB_Uncapped	152	G	-0.292794
2G_MB_Capped	158	T	-0.29243
1G_MB_Uncapped	173	A	-0.292342
2G_MB_Capped	158	A	-0.292319
1G_DB_Capped	181	T	-0.29225
1G_DB_Capped	183	A	-0.291587
2G_MB_Capped	193	G	-0.290631
1G_MB_Capped	173	T	-0.290318
1G_MB_Capped	176	C	-0.289882
2G_MB_Uncapped	202	T	-0.289505
1G_MB_Uncapped	179	A	-0.289262
1G_MB_Capped	135	G	-0.289244
3G_MB_Capped	180	T	-0.287832
2G_DB_Capped	158	C	-0.287128
2G_DB_Capped	175	G	-0.287004
2G_DB_Uncapped	216	C	-0.286669
2G_MB_Capped	173	G	-0.286125
1G_MB_Capped	149	T	-0.286094
3G_MB_Uncapped	160	G	-0.285927
2G_MB_Uncapped	193	G	-0.285884
1G_MB_Uncapped	200	C	-0.285676
3G_DB_Uncapped	158	A	-0.285197
2G_MB_Capped	159	A	-0.28507
2G_MB_Uncapped	208	A	-0.28497
3G_DB_Capped	202	A	-0.283523
1G_MB_Uncapped	199	G	-0.283406
2G_DB_Capped	207	T	-0.283259
1G_DB_Capped	167	T	-0.28318
2G_DB_Uncapped	213	A	-0.282621
2G_MB_Uncapped	160	T	-0.282503
3G_MB_Uncapped	202	A	-0.280954
1G_DB_Capped	137	T	-0.280173
3G_DB_Capped	215	T	-0.280127
2G_DB_Uncapped	151	G	-0.278475
1G_MB_Capped	198	C	-0.278426
1G_DB_Capped	174	A	-0.276907
3G_DB_Capped	139	C	-0.2763
1G_MB_Capped	158	T	-0.276249
1G_MB_Capped	185	G	-0.275236
3G_MB_Capped	215	C	-0.274927
2G_MB_Uncapped	133	G	-0.274833
2G_MB_Uncapped	179	T	-0.274691
1G_DB_Capped	139	T	-0.274081
3G_DB_Uncapped	181	A	-0.273816
1G_MB_Uncapped	208	A	-0.273188
3G_MB_Uncapped	180	T	-0.273109
2G_MB_Capped	215	T	-0.27272
1G_DB_Capped	216	G	-0.272706
1G_MB_Capped	207	T	-0.272683
3G_DB_Capped	199	A	-0.272541
3G_MB_Capped	201	G	-0.272484
1G_MB_Capped	200	C	-0.272406
3G_DB_Capped	177	G	-0.271839
2G_MB_Uncapped	176	G	-0.27099
1G_DB_Capped	215	G	-0.270915
2G_DB_Capped	202	C	-0.270554
3G_DB_Capped	185	T	-0.27034
3G_MB_Capped	156	C	-0.269668
3G_MB_Capped	179	G	-0.269278
1G_DB_Capped	158	C	-0.269078
2G_MB_Capped	202	C	-0.268063
3G_MB_Uncapped	207	T	-0.266908
3G_DB_Capped	199	G	-0.266627
2G_MB_Uncapped	204	T	-0.265137
3G_MB_Uncapped	160	T	-0.2637
1G_MB_Uncapped	185	T	-0.262764
3G_MB_Capped	134	T	-0.262488
3G_DB_Capped	135	A	-0.262408
1G_MB_Uncapped	136	T	-0.261944
1G_DB_Capped	177	G	-0.261459
2G_MB_Uncapped	156	C	-0.259343
1G_MB_Capped	162	T	-0.258718
3G_MB_Capped	187	T	-0.258193
2G_DB_Capped	175	T	-0.257922
1G_DB_Capped	166	C	-0.257215
3G_MB_Capped	156	G	-0.25721
3G_MB_Uncapped	132	G	-0.255669
2G_DB_Uncapped	174	C	-0.254502
2G_DB_Capped	175	A	-0.253325
1G_MB_Capped	154	G	-0.252739
1G_DB_Capped	179	T	-0.252545
3G_DB_Capped	134	A	-0.252056
2G_MB_Uncapped	175	A	-0.251794
3G_DB_Capped	186	T	-0.251146
2G_DB_Capped	199	A	-0.251066
3G_DB_Capped	181	T	-0.250852
1G_MB_Capped	134	G	-0.250657
3G_DB_Capped	210	T	-0.250628
2G_MB_Capped	215	G	-0.250401
3G_MB_Uncapped	210	G	-0.249603
1G_MB_Uncapped	156	C	-0.249437
3G_MB_Capped	211	C	-0.248777
3G_DB_Capped	173	A	-0.24759
3G_MB_Uncapped	193	T	-0.246498
2G_MB_Capped	133	G	-0.245722
3G_MB_Uncapped	215	C	-0.245692
2G_MB_Uncapped	188	T	-0.245006
1G_DB_Capped	211	C	-0.244852
1G_MB_Capped	175	A	-0.24481
3G_DB_Capped	132	C	-0.244731
3G_MB_Uncapped	202	T	-0.244705
3G_MB_Capped	133	G	-0.244579
1G_DB_Capped	176	C	-0.244267
3G_DB_Capped	133	C	-0.2437
3G_DB_Capped	141	A	-0.243132
1G_MB_Capped	156	A	-0.242827
2G_MB_Uncapped	160	A	-0.242623
1G_MB_Uncapped	149	G	-0.242609
3G_DB_Capped	137	A	-0.242429
3G_MB_Capped	179	T	-0.242254
1G_MB_Uncapped	184	A	-0.242058
1G_DB_Capped	216	T	-0.241225
3G_MB_Capped	180	G	-0.240623
1G_DB_Capped	172	G	-0.240087
2G_MB_Capped	134	A	-0.239986
1G_MB_Uncapped	180	T	-0.239475
2G_MB_Uncapped	187	T	-0.238372
1G_MB_Uncapped	215	G	-0.238118
1G_DB_Capped	199	T	-0.237599
1G_DB_Capped	215	T	-0.237474
2G_DB_Capped	202	T	-0.237276
3G_MB_Capped	176	G	-0.237104
1G_MB_Uncapped	176	C	-0.237062
2G_MB_Uncapped	179	G	-0.236364
1G_DB_Capped	134	T	-0.235559
3G_MB_Uncapped	184	A	-0.235162
3G_DB_Capped	178	A	-0.234947
1G_MB_Uncapped	215	T	-0.234805
2G_DB_Uncapped	213	G	-0.233094
1G_MB_Uncapped	160	T	-0.231185
3G_MB_Capped	184	A	-0.23091
3G_DB_Capped	136	T	-0.230801
1G_DB_Capped	178	A	-0.230041
1G_DB_Capped	196	A	-0.229614
3G_DB_Uncapped	162	T	-0.229213
2G_MB_Capped	154	G	-0.229126
1G_MB_Capped	191	C	-0.228837
1G_DB_Uncapped	207	T	-0.226509
1G_DB_Capped	183	T	-0.226425
3G_DB_Uncapped	173	G	-0.22455
3G_MB_Uncapped	191	C	-0.224524
3G_DB_Uncapped	151	G	-0.224194
3G_MB_Capped	134	G	-0.222911
3G_MB_Uncapped	187	T	-0.222633
1G_DB_Capped	135	A	-0.221553
2G_MB_Capped	134	T	-0.220969
1G_MB_Capped	153	A	-0.220795
2G_DB_Capped	179	A	-0.21964
3G_MB_Capped	202	T	-0.218818
3G_MB_Uncapped	158	C	-0.218739
1G_MB_Uncapped	179	T	-0.218506
2G_MB_Uncapped	213	G	-0.218444
3G_MB_Capped	207	T	-0.217937
1G_MB_Uncapped	198	C	-0.217084
3G_DB_Capped	140	T	-0.216862
3G_DB_Capped	134	T	-0.216548
3G_DB_Uncapped	174	C	-0.215829
2G_MB_Uncapped	136	T	-0.215587
1G_MB_Capped	202	C	-0.21537
2G_DB_Capped	177	G	-0.214803
2G_DB_Uncapped	174	G	-0.214565
2G_DB_Uncapped	189	G	-0.21449
1G_MB_Capped	175	T	-0.214164
3G_MB_Uncapped	180	G	-0.214115
3G_DB_Capped	202	T	-0.213679
3G_DB_Capped	175	G	-0.213561
2G_MB_Uncapped	210	G	-0.213511
3G_DB_Capped	150	A	-0.212433
2G_MB_Uncapped	214	G	-0.211906
1G_DB_Capped	176	A	-0.211879
2G_MB_Capped	163	G	-0.211137
2G_DB_Capped	193	T	-0.209523
3G_MB_Uncapped	208	A	-0.209422
3G_MB_Capped	140	C	-0.208859
3G_DB_Capped	174	A	-0.20857
3G_MB_Uncapped	179	T	-0.208513
1G_MB_Uncapped	154	G	-0.20841
3G_MB_Capped	151	G	-0.20702
2G_MB_Uncapped	215	G	-0.206319
2G_MB_Capped	210	T	-0.205265
1G_MB_Uncapped	186	C	-0.203893
3G_DB_Uncapped	160	G	-0.203542
2G_MB_Capped	187	T	-0.202561
1G_MB_Capped	202	A	-0.201883
3G_DB_Capped	180	T	-0.201823
1G_MB_Uncapped	202	A	-0.201578
3G_MB_Uncapped	133	G	-0.201097
3G_MB_Uncapped	208	T	-0.200482
2G_DB_Capped	208	A	-0.199285
3G_MB_Uncapped	158	T	-0.198789
3G_MB_Uncapped	160	A	-0.198665
1G_MB_Uncapped	156	G	-0.198399
1G_MB_Capped	188	T	-0.197771
3G_MB_Capped	163	G	-0.197612
3G_MB_Capped	147	C	-0.197543
1G_MB_Uncapped	187	A	-0.197529
2G_MB_Uncapped	155	G	-0.196797
3G_MB_Capped	154	G	-0.196348
1G_DB_Uncapped	181	A	-0.195798
1G_DB_Uncapped	181	T	-0.195686
2G_MB_Uncapped	158	A	-0.194805
2G_MB_Uncapped	153	A	-0.194594
1G_DB_Uncapped	193	G	-0.194519
2G_MB_Capped	201	A	-0.194263
3G_DB_Capped	202	C	-0.194227
2G_DB_Uncapped	202	T	-0.193854
2G_MB_Capped	179	T	-0.193065
3G_DB_Capped	139	T	-0.19194
3G_MB_Uncapped	202	C	-0.191924
3G_MB_Uncapped	134	T	-0.191104
1G_MB_Capped	202	T	-0.190779
2G_DB_Capped	178	A	-0.190225
1G_MB_Capped	187	T	-0.189919
1G_MB_Uncapped	187	T	-0.189902
1G_MB_Uncapped	210	T	-0.18962
1G_DB_Capped	174	G	-0.18919
3G_MB_Capped	134	A	-0.188994
1G_MB_Uncapped	215	C	-0.188437
1G_DB_Uncapped	202	C	-0.187915
3G_DB_Capped	164	T	-0.187905
1G_MB_Capped	184	A	-0.187887
3G_MB_Capped	201	A	-0.187371
2G_DB_Capped	199	T	-0.186946
3G_DB_Capped	193	T	-0.186809
3G_DB_Capped	173	T	-0.186173
1G_DB_Capped	202	T	-0.185869
2G_DB_Uncapped	202	C	-0.185581
1G_MB_Uncapped	133	G	-0.184929
2G_MB_Uncapped	134	T	-0.184205
1G_DB_Uncapped	211	C	-0.183867
1G_MB_Capped	193	T	-0.18334
2G_DB_Capped	185	T	-0.182205
2G_DB_Uncapped	159	G	-0.181378
3G_MB_Uncapped	214	G	-0.181169
1G_MB_Capped	214	G	-0.180566
2G_MB_Uncapped	210	T	-0.180005
3G_DB_Capped	151	G	-0.17977
2G_MB_Uncapped	193	T	-0.178686
1G_DB_Capped	208	A	-0.178563
1G_DB_Capped	164	A	-0.178338
1G_DB_Capped	184	A	-0.177955
2G_MB_Uncapped	215	T	-0.177836
1G_MB_Capped	156	C	-0.177339
1G_MB_Uncapped	153	A	-0.176929
1G_MB_Capped	180	G	-0.175872
1G_DB_Uncapped	202	A	-0.17503
3G_DB_Uncapped	205	G	-0.17464
3G_MB_Uncapped	144	G	-0.174637
3G_MB_Capped	157	C	-0.174446
2G_DB_Capped	207	G	-0.174376
3G_DB_Uncapped	181	T	-0.174358
2G_DB_Capped	186	C	-0.17422
2G_DB_Capped	181	T	-0.173629
1G_MB_Uncapped	166	A	-0.173235
3G_MB_Uncapped	136	G	-0.172253
1G_MB_Capped	133	G	-0.172138
1G_MB_Capped	151	T	-0.170696
1G_DB_Uncapped	187	A	-0.170628
1G_DB_Capped	156	A	-0.170502
2G_DB_Uncapped	157	C	-0.170024
3G_DB_Uncapped	164	A	-0.169334
1G_DB_Uncapped	207	G	-0.169068
1G_MB_Capped	179	T	-0.168713
1G_MB_Capped	134	A	-0.168547
1G_DB_Capped	166	A	-0.168155
1G_MB_Uncapped	165	G	-0.167728
2G_MB_Capped	151	T	-0.167351
3G_MB_Capped	147	T	-0.167255
2G_MB_Capped	156	A	-0.167181
3G_DB_Uncapped	198	G	-0.16704
2G_MB_Capped	152	A	-0.166522
2G_MB_Uncapped	180	G	-0.166138
2G_MB_Capped	214	G	-0.166087
2G_MB_Capped	187	A	-0.165037
2G_MB_Capped	136	T	-0.165026
3G_DB_Capped	176	C	-0.165001
2G_MB_Uncapped	134	G	-0.164687
1G_DB_Uncapped	198	G	-0.164291
1G_MB_Capped	166	A	-0.16413
1G_MB_Uncapped	158	A	-0.16412
1G_DB_Capped	199	A	-0.164062
1G_MB_Capped	180	T	-0.164043
3G_MB_Uncapped	166	C	-0.163297
3G_MB_Capped	149	G	-0.162939
1G_MB_Uncapped	160	A	-0.162881
3G_DB_Uncapped	165	G	-0.162813
1G_DB_Capped	136	T	-0.162717
3G_MB_Capped	173	G	-0.161768
1G_MB_Uncapped	193	A	-0.161713
3G_DB_Uncapped	200	C	-0.161583
2G_DB_Capped	179	T	-0.16154
2G_MB_Uncapped	199	G	-0.161511
2G_MB_Uncapped	175	T	-0.161078
2G_DB_Capped	183	A	-0.160697
3G_DB_Uncapped	208	C	-0.16064
2G_DB_Uncapped	187	A	-0.158921
2G_MB_Capped	135	A	-0.158514
1G_DB_Capped	172	A	-0.158272
1G_MB_Uncapped	142	A	-0.158246
1G_MB_Capped	151	G	-0.158244
3G_DB_Uncapped	216	T	-0.158198
3G_MB_Capped	136	G	-0.158063
1G_DB_Capped	164	T	-0.15806
3G_DB_Capped	148	C	-0.157711
2G_DB_Capped	173	G	-0.157406
2G_MB_Capped	148	C	-0.157286
3G_DB_Uncapped	160	A	-0.15723
3G_MB_Uncapped	178	A	-0.157137
2G_MB_Capped	136	G	-0.156521
1G_MB_Capped	173	G	-0.156368
3G_MB_Capped	215	T	-0.156064
3G_MB_Capped	208	A	-0.155618
3G_DB_Uncapped	158	T	-0.155324
3G_DB_Uncapped	187	T	-0.15515
3G_DB_Uncapped	146	G	-0.155143
2G_MB_Uncapped	192	C	-0.154771
1G_DB_Capped	214	T	-0.154488
3G_DB_Uncapped	148	T	-0.15426
1G_DB_Capped	193	T	-0.154167
1G_DB_Capped	147	C	-0.154161
1G_MB_Uncapped	175	A	-0.153844
3G_DB_Uncapped	202	A	-0.152857
2G_MB_Capped	147	T	-0.152573
2G_MB_Capped	170	C	-0.152487
1G_MB_Capped	160	G	-0.152293
3G_DB_Uncapped	204	T	-0.152271
3G_DB_Capped	175	T	-0.152081
2G_DB_Capped	157	C	-0.151964
2G_DB_Capped	216	G	-0.151875
1G_DB_Capped	134	A	-0.151794
3G_DB_Uncapped	173	T	-0.151656
2G_DB_Uncapped	202	A	-0.151056
1G_MB_Uncapped	193	T	-0.15092
3G_MB_Capped	210	G	-0.150758
1G_DB_Capped	146	G	-0.150583
2G_DB_Capped	191	G	-0.150382
3G_MB_Capped	159	A	-0.150348
2G_DB_Uncapped	207	A	-0.150296
2G_MB_Capped	156	G	-0.149841
1G_DB_Capped	154	A	-0.148862
2G_MB_Capped	180	T	-0.148529
1G_MB_Uncapped	159	A	-0.148349
2G_MB_Capped	165	A	-0.147925
3G_DB_Capped	135	C	-0.147424
3G_MB_Capped	166	A	-0.147207
2G_MB_Capped	154	A	-0.146321
3G_DB_Uncapped	159	A	-0.145976
2G_MB_Capped	193	T	-0.145876
3G_MB_Capped	158	A	-0.145116
2G_DB_Capped	133	G	-0.145112
1G_DB_Uncapped	208	A	-0.144341
3G_MB_Uncapped	134	A	-0.143713
1G_MB_Uncapped	204	T	-0.143162
3G_DB_Capped	184	A	-0.142999
3G_MB_Capped	155	G	-0.142731
2G_DB_Capped	160	A	-0.141673
3G_DB_Capped	159	G	-0.141373
3G_MB_Uncapped	166	A	-0.140958
3G_DB_Uncapped	207	A	-0.140848
2G_MB_Capped	210	G	-0.140229
3G_MB_Capped	159	G	-0.140157
3G_MB_Capped	199	A	-0.13958
3G_DB_Capped	156	A	-0.139548
2G_DB_Uncapped	169	C	-0.139066
3G_MB_Uncapped	201	A	-0.138059
1G_MB_Capped	147	C	-0.136993
1G_MB_Capped	155	G	-0.136544
2G_MB_Uncapped	157	C	-0.136533
2G_DB_Capped	145	C	-0.136424
2G_DB_Capped	215	C	-0.136378
3G_DB_Capped	141	C	-0.136124
1G_DB_Capped	169	C	-0.136046
2G_DB_Uncapped	181	A	-0.135854
1G_DB_Capped	136	C	-0.135576
1G_DB_Capped	167	A	-0.135542
2G_DB_Capped	173	A	-0.135518
1G_DB_Capped	143	A	-0.135203
2G_DB_Capped	211	C	-0.134417
2G_MB_Capped	191	T	-0.134229
1G_DB_Capped	138	T	-0.133721
2G_MB_Capped	180	G	-0.133127
1G_DB_Capped	143	T	-0.131943
2G_MB_Uncapped	136	G	-0.131709
2G_DB_Capped	134	A	-0.131599
2G_MB_Capped	142	T	-0.13156
1G_MB_Capped	191	T	-0.131506
1G_DB_Capped	210	T	-0.131073
1G_DB_Uncapped	156	G	-0.130988
1G_DB_Capped	140	T	-0.129879
1G_MB_Capped	215	T	-0.129855
1G_MB_Uncapped	210	G	-0.129756
3G_DB_Uncapped	184	A	-0.129504
2G_MB_Capped	202	T	-0.129504
2G_MB_Uncapped	154	G	-0.129146
3G_DB_Uncapped	158	C	-0.128978
2G_DB_Capped	191	C	-0.128868
1G_DB_Capped	137	A	-0.128596
1G_DB_Capped	202	C	-0.128183
2G_MB_Uncapped	208	T	-0.127664
2G_MB_Uncapped	199	A	-0.126315
1G_DB_Capped	144	G	-0.1263
3G_DB_Uncapped	202	T	-0.126134
3G_DB_Capped	153	A	-0.126047
3G_DB_Uncapped	179	A	-0.125861
3G_MB_Uncapped	140	C	-0.125692
3G_MB_Capped	215	G	-0.125561
3G_DB_Capped	216	G	-0.125012
3G_DB_Capped	214	G	-0.124724
3G_DB_Capped	176	A	-0.124331
2G_MB_Uncapped	180	T	-0.124198
3G_DB_Uncapped	152	A	-0.122852
2G_DB_Uncapped	149	G	-0.121875
3G_MB_Capped	143	G	-0.121733
2G_DB_Uncapped	216	T	-0.121079
1G_MB_Uncapped	214	T	-0.120881
1G_DB_Uncapped	151	A	-0.120619
2G_DB_Capped	160	G	-0.12041
2G_DB_Capped	132	G	-0.120367
3G_MB_Uncapped	132	T	-0.120296
3G_DB_Capped	155	A	-0.11994
3G_MB_Capped	183	C	-0.119322
1G_DB_Capped	140	G	-0.119184
3G_MB_Capped	145	A	-0.118852
2G_DB_Capped	174	A	-0.118237
3G_DB_Capped	183	A	-0.118044
3G_DB_Capped	200	C	-0.117535
1G_MB_Capped	149	G	-0.116999
2G_MB_Uncapped	205	T	-0.116835
3G_DB_Uncapped	162	C	-0.114769
3G_MB_Uncapped	148	C	-0.114526
3G_DB_Capped	166	T	-0.114506
1G_MB_Uncapped	168	G	-0.114218
3G_DB_Capped	180	G	-0.113928
1G_DB_Capped	162	T	-0.11338
2G_DB_Capped	177	C	-0.113046
2G_DB_Capped	162	T	-0.113036
2G_DB_Uncapped	160	G	-0.113018
1G_MB_Capped	158	A	-0.112791
1G_DB_Capped	213	G	-0.112665
2G_DB_Uncapped	133	G	-0.112415
2G_DB_Capped	166	T	-0.111914
1G_MB_Uncapped	204	G	-0.111864
2G_MB_Uncapped	147	T	-0.111604
2G_MB_Capped	135	G	-0.111308
2G_MB_Uncapped	184	A	-0.110691
2G_DB_Uncapped	158	T	-0.110578
3G_DB_Capped	144	A	-0.110546
3G_MB_Uncapped	153	A	-0.110436
2G_MB_Uncapped	163	G	-0.110361
2G_DB_Capped	215	T	-0.110004
2G_DB_Capped	135	A	-0.109872
3G_MB_Uncapped	210	T	-0.109843
1G_DB_Uncapped	207	A	-0.109653
2G_DB_Uncapped	185	G	-0.109461
2G_DB_Capped	153	A	-0.108812
2G_DB_Capped	132	C	-0.108708
3G_MB_Uncapped	199	A	-0.107956
1G_MB_Capped	198	T	-0.107736
1G_DB_Capped	132	G	-0.106977
2G_MB_Capped	157	G	-0.10662
2G_DB_Uncapped	214	G	-0.106404
3G_DB_Capped	194	G	-0.106255
2G_MB_Uncapped	156	A	-0.106251
1G_MB_Uncapped	180	G	-0.105448
1G_DB_Capped	180	T	-0.105206
2G_MB_Uncapped	147	G	-0.105063
1G_MB_Capped	136	T	-0.104843
1G_MB_Uncapped	214	G	-0.104654
1G_MB_Uncapped	165	A	-0.103379
3G_MB_Capped	191	T	-0.102775
1G_MB_Capped	159	G	-0.102252
1G_MB_Uncapped	188	T	-0.101907
3G_MB_Uncapped	191	T	-0.101876
1G_MB_Uncapped	151	A	-0.10177
2G_DB_Capped	166	C	-0.101503
3G_DB_Capped	146	A	-0.101236
3G_DB_Capped	164	A	-0.101181
2G_DB_Uncapped	188	T	-0.100784
3G_DB_Capped	179	G	-0.100776
2G_DB_Capped	151	G	-0.100748
1G_MB_Capped	142	T	-0.100654
2G_DB_Uncapped	153	A	-0.100514
1G_DB_Uncapped	173	A	-0.100254
3G_MB_Capped	178	A	-0.0991617
1G_DB_Uncapped	133	G	-0.0991
3G_DB_Uncapped	186	T	-0.0989254
3G_DB_Uncapped	187	A	-0.0985819
1G_DB_Uncapped	187	T	-0.0985392
2G_MB_Capped	145	G	-0.0984433
3G_DB_Capped	169	C	-0.0982223
2G_MB_Uncapped	134	A	-0.0978716
1G_DB_Capped	182	C	-0.0978324
1G_MB_Capped	169	C	-0.0977153
1G_DB_Capped	197	T	-0.0971818
3G_DB_Capped	191	T	-0.0966942
1G_MB_Uncapped	202	T	-0.096646
2G_DB_Uncapped	185	T	-0.0963032
3G_DB_Uncapped	132	G	-0.0956905
1G_MB_Capped	210	G	-0.0946075
2G_MB_Uncapped	151	G	-0.0944092
2G_DB_Capped	187	A	-0.094373
3G_DB_Uncapped	175	A	-0.0942429
3G_DB_Uncapped	179	T	-0.0941833
2G_DB_Uncapped	186	A	-0.0938076
1G_DB_Uncapped	158	T	-0.0935172
2G_MB_Uncapped	182	G	-0.0933712
1G_DB_Capped	141	A	-0.0930633
3G_MB_Capped	210	T	-0.0927148
2G_DB_Capped	154	A	-0.0925321
3G_DB_Capped	136	C	-0.0922478
3G_DB_Uncapped	176	C	-0.0917046
3G_DB_Capped	156	C	-0.0915398
2G_DB_Uncapped	182	G	-0.0911565
3G_MB_Capped	151	T	-0.0909534
3G_MB_Capped	202	C	-0.0907337
1G_DB_Capped	153	A	-0.0902097
1G_DB_Uncapped	215	C	-0.0898366
2G_MB_Uncapped	159	A	-0.0898037
3G_DB_Uncapped	207	T	-0.0896834
3G_DB_Capped	148	T	-0.0894504
2G_DB_Capped	152	T	-0.0894466
2G_DB_Capped	208	C	-0.0890601
3G_DB_Uncapped	177	G	-0.0888296
2G_MB_Capped	161	T	-0.0884931
3G_MB_Capped	204	T	-0.0882002
3G_DB_Capped	185	G	-0.0879108
3G_DB_Capped	165	G	-0.0875804
1G_MB_Uncapped	134	T	-0.0874096
2G_MB_Capped	151	A	-0.0873976
2G_DB_Uncapped	152	A	-0.087296
1G_MB_Uncapped	134	A	-0.0871806
1G_MB_Uncapped	202	C	-0.0870154
2G_DB_Uncapped	208	A	-0.0869224
1G_DB_Capped	208	C	-0.0868052
3G_DB_Uncapped	193	A	-0.0866179
2G_DB_Capped	146	T	-0.0864984
2G_MB_Capped	201	G	-0.0861979
3G_DB_Uncapped	148	A	-0.0859515
1G_DB_Uncapped	160	A	-0.0858687
1G_MB_Uncapped	157	C	-0.0856765
3G_MB_Capped	193	G	-0.0856349
1G_MB_Capped	204	G	-0.0855631
1G_DB_Capped	142	T	-0.0852407
1G_MB_Capped	159	A	-0.0849098
3G_DB_Uncapped	145	G	-0.084862
2G_DB_Capped	147	C	-0.0845991
1G_MB_Capped	152	T	-0.0842317
1G_DB_Uncapped	164	A	-0.0837397
3G_DB_Uncapped	156	A	-0.0834843
2G_MB_Capped	168	G	-0.0832234
1G_MB_Uncapped	201	A	-0.0825705
2G_DB_Capped	184	A	-0.0821613
2G_MB_Uncapped	191	T	-0.0814498
3G_DB_Capped	192	T	-0.0810689
1G_DB_Capped	139	A	-0.0810631
1G_DB_Uncapped	216	T	-0.0809401
2G_MB_Capped	165	G	-0.0804154
1G_MB_Uncapped	132	T	-0.0803393
1G_DB_Capped	135	C	-0.0801542
3G_MB_Uncapped	135	A	-0.0800645
3G_DB_Capped	177	C	-0.0797613
3G_MB_Capped	132	C	-0.078768
1G_MB_Capped	178	A	-0.0783653
2G_MB_Capped	199	A	-0.0781177
1G_DB_Uncapped	181	C	-0.0780971
2G_DB_Uncapped	193	T	-0.0778071
3G_DB_Uncapped	133	G	-0.0775788
1G_MB_Uncapped	146	G	-0.0766966
1G_MB_Uncapped	157	G	-0.0766019
3G_MB_Uncapped	204	T	-0.0757173
2G_MB_Uncapped	161	T	-0.0756676
3G_MB_Capped	170	G	-0.0747187
3G_DB_Capped	204	T	-0.0742061
3G_DB_Capped	140	G	-0.074069
1G_MB_Capped	215	G	-0.0740295
2G_MB_Uncapped	204	C	-0.073698
2G_MB_Capped	147	C	-0.0736975
3G_DB_Uncapped	154	A	-0.0732596
3G_MB_Uncapped	165	G	-0.0727796
1G_DB_Capped	155	A	-0.0721359
3G_MB_Capped	132	G	-0.0720316
2G_DB_Uncapped	183	A	-0.0719475
2G_DB_Capped	176	C	-0.0717876
2G_MB_Uncapped	149	G	-0.0716081
1G_MB_Uncapped	208	T	-0.0715857
1G_MB_Capped	145	A	-0.0710494
1G_DB_Capped	180	G	-0.0707405
2G_MB_Uncapped	201	A	-0.0702882
1G_MB_Uncapped	155	A	-0.0699653
3G_MB_Uncapped	170	C	-0.0699113
1G_DB_Uncapped	147	C	-0.0698148
2G_DB_Uncapped	173	T	-0.0691801
3G_DB_Uncapped	176	G	-0.0685904
3G_MB_Capped	166	T	-0.0684794
1G_MB_Uncapped	147	T	-0.0680834
3G_MB_Uncapped	151	A	-0.0678292
2G_DB_Uncapped	159	A	-0.0675796
2G_DB_Capped	141	A	-0.067548
2G_MB_Uncapped	166	A	-0.0674135
3G_DB_Capped	172	A	-0.0671728
2G_DB_Capped	215	G	-0.0665288
2G_MB_Capped	170	G	-0.0665109
2G_DB_Uncapped	153	G	-0.0655586
3G_DB_Uncapped	170	C	-0.0651623
1G_MB_Uncapped	178	A	-0.0651584
2G_DB_Capped	189	A	-0.0651039
3G_DB_Capped	150	T	-0.0646931
3G_DB_Uncapped	165	A	-0.0644816
1G_DB_Capped	147	G	-0.0636437
1G_MB_Uncapped	135	A	-0.063602
2G_DB_Capped	156	A	-0.0635793
2G_DB_Uncapped	198	G	-0.0635624
1G_MB_Uncapped	159	G	-0.0634066
1G_MB_Capped	204	T	-0.0630922
1G_DB_Capped	152	G	-0.0627878
3G_DB_Capped	155	G	-0.0625706
2G_MB_Uncapped	151	T	-0.0624993
3G_MB_Uncapped	159	C	-0.0624945
2G_MB_Capped	205	T	-0.0622332
1G_MB_Uncapped	136	G	-0.0622037
1G_MB_Capped	152	A	-0.0621827
2G_DB_Capped	172	G	-0.0618209
2G_DB_Capped	164	A	-0.0616216
2G_MB_Uncapped	165	G	-0.0614872
2G_MB_Uncapped	155	A	-0.0614015
2G_DB_Capped	202	A	-0.0613131
1G_DB_Uncapped	205	G	-0.060966
2G_DB_Uncapped	147	T	-0.0602932
1G_MB_Capped	168	G	-0.0602253
1G_MB_Uncapped	163	G	-0.0598541
2G_MB_Capped	132	G	-0.0597499
3G_MB_Uncapped	158	A	-0.0597398
2G_DB_Uncapped	207	T	-0.0596976
3G_DB_Capped	152	A	-0.0594946
1G_MB_Uncapped	154	A	-0.0594617
2G_DB_Uncapped	151	A	-0.0590914
3G_MB_Uncapped	205	T	-0.0585921
3G_MB_Uncapped	134	G	-0.0577099
2G_MB_Uncapped	191	C	-0.0575941
3G_DB_Uncapped	183	A	-0.0569186
2G_DB_Uncapped	156	G	-0.0563209
1G_DB_Capped	148	T	-0.0560816
2G_DB_Uncapped	170	G	-0.0554248
2G_DB_Capped	169	G	-0.055273
2G_DB_Capped	192	C	-0.055153
3G_DB_Uncapped	164	C	-0.055063
1G_DB_Capped	152	A	-0.0542566
2G_DB_Uncapped	173	G	-0.0535575
1G_DB_Capped	165	A	-0.0533912
2G_MB_Capped	149	G	-0.0533329
3G_DB_Capped	137	T	-0.0528852
1G_DB_Uncapped	151	G	-0.0523064
2G_DB_Capped	210	T	-0.0521669
1G_DB_Uncapped	177	G	-0.0519145
1G_DB_Uncapped	152	T	-0.0513303
2G_MB_Uncapped	204	G	-0.0509441
2G_MB_Capped	161	G	-0.0508512
3G_DB_Capped	196	A	-0.0507407
2G_DB_Uncapped	204	T	-0.0504699
1G_MB_Uncapped	161	G	-0.0502914
1G_MB_Uncapped	173	G	-0.0501666
3G_DB_Capped	187	G	-0.0497412
1G_MB_Uncapped	191	T	-0.049689
2G_DB_Capped	155	A	-0.0495474
3G_DB_Uncapped	166	A	-0.0495118
3G_MB_Capped	152	A	-0.0492848
3G_DB_Uncapped	192	C	-0.0490742
2G_DB_Capped	139	C	-0.048907
1G_MB_Capped	165	G	-0.0484655
1G_DB_Uncapped	214	G	-0.0482125
1G_MB_Uncapped	163	A	-0.0480974
1G_MB_Uncapped	170	C	-0.0477063
1G_DB_Capped	202	A	-0.0471999
1G_MB_Uncapped	151	T	-0.046716
3G_DB_Capped	133	G	-0.0465294
2G_DB_Capped	144	A	-0.0460011
2G_DB_Capped	180	T	-0.045891
2G_DB_Uncapped	175	A	-0.0454334
2G_MB_Uncapped	161	G	-0.0453923
3G_DB_Capped	168	T	-0.0452846
2G_DB_Uncapped	165	A	-0.0450179
1G_MB_Uncapped	146	A	-0.0450161
3G_DB_Uncapped	214	G	-0.0448863
3G_DB_Uncapped	154	G	-0.0442566
3G_MB_Uncapped	154	A	-0.0437137
1G_MB_Capped	210	T	-0.0436948
2G_MB_Uncapped	135	A	-0.0436705
3G_MB_Capped	142	T	-0.0435883
1G_DB_Uncapped	153	A	-0.043457
3G_MB_Uncapped	168	G	-0.043278
1G_MB_Capped	171	T	-0.0430364
1G_MB_Capped	171	C	-0.0430172
2G_DB_Uncapped	134	G	-0.042879
2G_DB_Capped	139	T	-0.0422662
2G_MB_Uncapped	132	G	-0.0422529
2G_DB_Uncapped	171	T	-0.0422229
3G_DB_Uncapped	204	C	-0.0421294
1G_DB_Capped	183	C	-0.0418225
1G_DB_Capped	157	G	-0.041741
3G_DB_Uncapped	193	G	-0.0413482
2G_MB_Capped	163	A	-0.0413445
3G_DB_Uncapped	208	A	-0.0413142
3G_DB_Uncapped	144	A	-0.0412912
3G_DB_Uncapped	134	G	-0.0411613
3G_MB_Uncapped	171	T	-0.041033
2G_DB_Uncapped	201	A	-0.0407284
3G_DB_Uncapped	152	T	-0.0406307
1G_DB_Capped	134	G	-0.0404924
1G_MB_Uncapped	171	T	-0.0404442
3G_DB_Uncapped	186	C	-0.0403721
1G_DB_Uncapped	183	A	-0.0400391
1G_MB_Capped	201	A	-0.0393432
1G_DB_Capped	199	G	-0.0392809
2G_DB_Capped	192	T	-0.0385689
2G_DB_Uncapped	187	G	-0.0383166
1G_MB_Capped	163	A	-0.0381262
2G_MB_Capped	208	T	-0.0380508
3G_MB_Capped	214	T	-0.0377043
1G_MB_Uncapped	152	T	-0.037691
3G_MB_Capped	153	A	-0.0376775
1G_MB_Capped	170	G	-0.0376357
3G_DB_Capped	157	C	-0.0375838
1G_MB_Capped	140	C	-0.0373262
3G_MB_Capped	169	T	-0.0373089
2G_DB_Capped	167	T	-0.037076
1G_DB_Uncapped	208	C	-0.037044
1G_DB_Uncapped	142	A	-0.0366399
3G_DB_Uncapped	171	T	-0.0363829
1G_DB_Capped	214	G	-0.0360832
1G_MB_Capped	208	T	-0.0359637
3G_MB_Capped	205	T	-0.0359476
2G_DB_Capped	186	A	-0.0358422
1G_DB_Uncapped	158	C	-0.0357726
2G_DB_Capped	168	C	-0.0356217
1G_MB_Uncapped	161	T	-0.0355506
2G_DB_Capped	163	A	-0.0350614
1G_MB_Capped	154	A	-0.0348552
3G_MB_Capped	155	A	-0.0345974
3G_DB_Uncapped	216	G	-0.0344834
3G_MB_Uncapped	159	G	-0.0344171
2G_DB_Uncapped	179	T	-0.034294
2G_MB_Capped	166	A	-0.0342082
2G_MB_Capped	153	A	-0.0340489
3G_MB_Capped	157	G	-0.0340459
1G_DB_Uncapped	166	A	-0.0332218
1G_DB_Uncapped	179	A	-0.033129
2G_DB_Uncapped	184	A	-0.033101
3G_MB_Capped	204	C	-0.0328354
3G_MB_Uncapped	214	T	-0.0327958
1G_DB_Uncapped	153	C	-0.0327846
2G_DB_Capped	151	A	-0.0320712
3G_DB_Capped	172	G	-0.0317367
2G_DB_Uncapped	164	A	-0.0317138
1G_MB_Capped	147	T	-0.0315186
3G_DB_Uncapped	215	T	-0.0312413
2G_MB_Uncapped	142	T	-0.0311348
1G_DB_Uncapped	179	T	-0.0308572
1G_DB_Uncapped	202	T	-0.0307809
3G_DB_Uncapped	201	C	-0.0303794
3G_MB_Uncapped	183	C	-0.0302289
2G_DB_Uncapped	134	A	-0.0300385
1G_MB_Capped	155	A	-0.0297987
1G_DB_Uncapped	174	C	-0.0297738
2G_DB_Capped	155	G	-0.0293517
3G_DB_Capped	133	T	-0.0290304
3G_DB_Uncapped	191	T	-0.0289554
1G_DB_Capped	144	A	-0.0286643
2G_MB_Capped	155	A	-0.0285536
3G_MB_Uncapped	215	T	-0.0283392
2G_DB_Uncapped	185	A	-0.0280486
2G_DB_Uncapped	132	G	-0.0273229
2G_MB_Uncapped	164	C	-0.02674
3G_DB_Capped	191	G	-0.0261088
1G_MB_Capped	134	T	-0.0260685
3G_MB_Uncapped	157	C	-0.0260399
2G_DB_Uncapped	216	G	-0.025748
2G_MB_Capped	189	A	-0.0252007
3G_MB_Capped	132	T	-0.0251654
1G_MB_Capped	132	G	-0.025118
1G_MB_Capped	205	T	-0.0250706
1G_MB_Uncapped	145	G	-0.0249487
2G_MB_Capped	204	G	-0.0248488
1G_DB_Uncapped	193	T	-0.0248169
3G_DB_Capped	194	T	-0.0246531
2G_DB_Capped	146	A	-0.0245442
3G_DB_Uncapped	163	G	-0.0243284
1G_DB_Uncapped	134	G	-0.024006
2G_DB_Capped	136	C	-0.023556
1G_MB_Capped	165	A	-0.0235046
2G_DB_Uncapped	215	T	-0.0230023
3G_DB_Uncapped	213	G	-0.0228876
2G_MB_Capped	146	G	-0.0227027
3G_DB_Capped	167	A	-0.022684
1G_MB_Uncapped	144	A	-0.0226098
3G_DB_Uncapped	185	T	-0.0222113
2G_DB_Uncapped	208	C	-0.0221629
2G_DB_Capped	187	G	-0.0218913
1G_DB_Capped	156	C	-0.0217238
2G_DB_Capped	194	G	-0.0214659
3G_MB_Uncapped	155	A	-0.0209618
3G_MB_Capped	135	A	-0.0199257
3G_DB_Uncapped	193	T	-0.0197929
2G_MB_Capped	147	G	-0.0195591
1G_DB_Capped	138	G	-0.0193461
1G_DB_Uncapped	164	C	-0.0192916
1G_MB_Capped	164	C	-0.0188661
1G_DB_Uncapped	159	A	-0.018373
3G_DB_Capped	191	C	-0.0181718
3G_DB_Uncapped	175	T	-0.0181362
1G_MB_Uncapped	183	C	-0.0180422
3G_DB_Capped	210	G	-0.0179785
2G_DB_Uncapped	151	T	-0.0179135
1G_MB_Uncapped	192	C	-0.0178898
2G_DB_Capped	140	T	-0.0178608
1G_DB_Uncapped	173	G	-0.0173618
3G_MB_Capped	147	G	-0.0164085
3G_DB_Capped	182	C	-0.0162667
3G_MB_Uncapped	156	A	-0.0157092
1G_DB_Uncapped	173	T	-0.0156856
2G_DB_Capped	171	C	-0.0155813
1G_DB_Capped	150	T	-0.014752
2G_MB_Uncapped	157	G	-0.0146289
1G_DB_Uncapped	210	T	-0.0145591
2G_DB_Uncapped	142	T	-0.0144671
1G_MB_Capped	146	A	-0.0144514
2G_DB_Capped	165	G	-0.0143826
3G_DB_Uncapped	170	T	-0.0142835
2G_MB_Uncapped	132	T	-0.0140463
3G_DB_Uncapped	149	G	-0.0136458
2G_DB_Uncapped	187	T	-0.0132443
1G_DB_Uncapped	204	T	-0.0128094
2G_DB_Uncapped	155	G	-0.012571
2G_MB_Uncapped	170	C	-0.0124387
1G_DB_Capped	189	G	-0.0124347
3G_DB_Capped	161	C	-0.0120577
3G_MB_Capped	151	A	-0.0118097
1G_MB_Uncapped	152	A	-0.0117223
2G_DB_Capped	138	T	-0.011623
1G_MB_Capped	157	G	-0.0115328
3G_DB_Capped	146	T	-0.0113543
1G_MB_Uncapped	164	A	-0.0111549
2G_MB_Uncapped	152	T	-0.0110831
1G_MB_Capped	199	G	-0.0110103
3G_DB_Capped	209	T	-0.0104606
3G_DB_Uncapped	186	A	-0.0103554
1G_MB_Capped	161	T	-0.0102756
3G_DB_Uncapped	149	C	-0.00993387
2G_DB_Capped	187	T	-0.00989012
3G_DB_Uncapped	155	G	-0.00980665
2G_DB_Capped	138	G	-0.00964235
1G_DB_Uncapped	186	T	-0.00952817
3G_DB_Capped	142	G	-0.00921237
1G_DB_Uncapped	154	A	-0.00916753
2G_MB_Uncapped	165	A	-0.00831623
2G_DB_Capped	165	A	-0.0083023
2G_DB_Capped	191	T	-0.00807719
3G_DB_Uncapped	153	C	-0.00801978
3G_DB_Uncapped	151	A	-0.00781785
3G_MB_Uncapped	159	A	-0.00769783
1G_DB_Uncapped	160	T	-0.00699015
1G_DB_Uncapped	190	A	-0.00634895
3G_DB_Capped	151	A	-0.00618656
2G_DB_Uncapped	193	G	-0.0061726
3G_MB_Capped	161	T	-0.00604552
1G_DB_Capped	133	T	-0.00591666
1G_DB_Uncapped	158	A	-0.00573059
3G_MB_Capped	208	T	-0.00542708
1G_MB_Capped	161	G	-0.00512348
2G_DB_Uncapped	191	G	-0.00499112
3G_DB_Capped	189	A	-0.00458349
2G_DB_Uncapped	158	C	-0.00447407
3G_DB_Capped	149	G	-0.00379872
3G_DB_Capped	143	G	-0.00360182
2G_DB_Capped	214	G	-0.00355628
1G_DB_Capped	161	C	-0.00353284
1G_DB_Capped	200	C	-0.00341604
3G_DB_Uncapped	153	A	-0.00326382
2G_DB_Capped	173	T	-0.00274191
3G_DB_Capped	154	A	-0.00257518
2G_MB_Capped	192	T	-0.00253685
1G_DB_Uncapped	175	A	-0.00248225
3G_MB_Capped	211	G	-0.00233613
1G_DB_Uncapped	143	G	-0.00212987
1G_MB_Capped	135	A	-0.00209017
3G_DB_Capped	153	G	-0.00203536
2G_MB_Uncapped	153	C	-0.00195054
2G_DB_Capped	142	A	-0.00184224
2G_DB_Uncapped	215	C	-0.0017419
2G_DB_Uncapped	144	G	-0.00173346
2G_DB_Uncapped	189	A	-0.00143059
2G_MB_Uncapped	214	T	-0.00142069
1G_MB_Capped	199	A	-0.00138319
1G_DB_Uncapped	194	G	-0.0012561
1G_MB_Uncapped	201	G	-0.00078869
2G_DB_Capped	164	C	-0.000650181
2G_MB_Capped	214	T	1.38354e-06
2G_MB_Capped	145	A	7.56464e-05
2G_MB_Capped	176	G	0.00061149
3G_MB_Capped	165	A	0.000922833
1G_DB_Capped	204	T	0.00104884
3G_MB_Capped	169	C	0.00149063
2G_MB_Uncapped	144	A	0.00154605
3G_DB_Capped	187	A	0.00172124
3G_DB_Uncapped	210	T	0.00177309
2G_DB_Uncapped	181	T	0.00182882
3G_MB_Capped	170	C	0.00185656
1G_MB_Capped	169	G	0.00208884
1G_DB_Uncapped	179	G	0.00229354
1G_DB_Uncapped	171	T	0.00248816
1G_MB_Capped	170	C	0.002504
1G_MB_Uncapped	132	G	0.00307761
1G_DB_Capped	192	C	0.00335174
3G_MB_Capped	144	A	0.003566
1G_DB_Uncapped	169	T	0.00384755
2G_DB_Capped	161	T	0.00400162
1G_DB_Capped	159	G	0.00413714
3G_DB_Uncapped	169	T	0.00441479
1G_DB_Capped	155	G	0.00462381
3G_MB_Uncapped	215	G	0.00477771
1G_DB_Uncapped	178	A	0.00551412
1G_DB_Capped	156	G	0.00580842
2G_DB_Uncapped	134	T	0.00615814
1G_DB_Uncapped	146	A	0.00646588
2G_MB_Capped	132	T	0.00651074
3G_DB_Capped	138	T	0.00655819
1G_DB_Uncapped	176	C	0.00659806
3G_DB_Uncapped	170	G	0.00661314
3G_DB_Uncapped	147	G	0.00674389
3G_MB_Uncapped	154	G	0.00676721
3G_DB_Uncapped	174	G	0.00720231
1G_MB_Capped	142	A	0.00751724
3G_DB_Uncapped	145	C	0.00760914
2G_DB_Uncapped	186	T	0.00825755
1G_DB_Uncapped	200	C	0.00930567
1G_DB_Uncapped	169	G	0.00965516
3G_MB_Uncapped	169	C	0.0096674
1G_DB_Capped	169	G	0.00991743
1G_DB_Uncapped	188	T	0.010105
3G_DB_Uncapped	199	A	0.0106734
3G_DB_Capped	205	G	0.0106951
2G_DB_Capped	204	T	0.0112629
3G_DB_Capped	139	A	0.0113702
3G_MB_Uncapped	157	G	0.0115685
2G_DB_Capped	147	G	0.0119432
3G_DB_Uncapped	173	A	0.0123107
3G_DB_Capped	164	C	0.012643
3G_DB_Capped	162	A	0.012725
3G_DB_Uncapped	143	T	0.0127397
1G_DB_Capped	151	T	0.0131054
2G_MB_Uncapped	211	G	0.0133939
2G_DB_Uncapped	146	G	0.0137172
3G_DB_Uncapped	161	T	0.0137437
3G_MB_Uncapped	201	G	0.0141951
1G_MB_Capped	146	T	0.0144309
2G_MB_Capped	170	T	0.0145115
3G_DB_Uncapped	194	G	0.0145189
2G_MB_Uncapped	169	G	0.014536
2G_DB_Uncapped	182	A	0.0148201
1G_DB_Uncapped	149	G	0.0149466
2G_DB_Capped	162	A	0.0149611
1G_DB_Capped	132	C	0.0149815
2G_DB_Uncapped	177	G	0.0150022
3G_MB_Uncapped	152	T	0.0150448
1G_MB_Capped	214	T	0.015145
3G_MB_Uncapped	152	G	0.0157101
2G_DB_Capped	144	G	0.0158747
2G_MB_Uncapped	168	G	0.0159768
1G_MB_Capped	186	A	0.0160295
1G_DB_Uncapped	215	T	0.0160532
1G_DB_Uncapped	144	A	0.0162361
2G_MB_Uncapped	145	A	0.0163989
2G_MB_Uncapped	178	A	0.0165953
2G_DB_Uncapped	158	A	0.0169405
1G_MB_Capped	164	A	0.0175425
2G_MB_Uncapped	140	C	0.0179162
1G_DB_Uncapped	199	T	0.018055
2G_DB_Capped	156	C	0.0181184
1G_DB_Uncapped	191	G	0.0185533
1G_DB_Uncapped	201	C	0.0185995
1G_MB_Capped	136	G	0.0186553
2G_DB_Uncapped	194	G	0.0190676
2G_DB_Capped	182	C	0.0191558
3G_DB_Uncapped	138	C	0.0194979
2G_DB_Uncapped	199	T	0.0195324
1G_MB_Uncapped	199	A	0.0199262
1G_MB_Capped	151	A	0.0200716
3G_DB_Uncapped	132	T	0.0202022
3G_DB_Uncapped	169	G	0.0205526
2G_MB_Capped	171	T	0.0206514
2G_DB_Capped	155	C	0.0207275
2G_MB_Capped	169	G	0.0208352
3G_DB_Capped	201	C	0.0217215
3G_DB_Uncapped	138	G	0.0218052
3G_DB_Uncapped	163	A	0.0219686
1G_DB_Capped	154	C	0.0226887
1G_DB_Uncapped	191	T	0.0228778
1G_MB_Uncapped	203	G	0.022903
1G_DB_Capped	135	G	0.0229296
1G_DB_Capped	191	T	0.0230894
3G_DB_Uncapped	168	G	0.0230972
3G_MB_Capped	146	T	0.0232922
3G_MB_Uncapped	188	T	0.0237631
1G_DB_Capped	142	G	0.0238605
1G_DB_Capped	161	G	0.0239475
2G_MB_Capped	144	A	0.0240406
1G_DB_Capped	138	C	0.0240979
3G_MB_Capped	154	A	0.0244256
3G_MB_Capped	146	A	0.0244534
1G_MB_Uncapped	211	G	0.0245186
2G_DB_Uncapped	179	A	0.0248187
2G_DB_Capped	200	C	0.0248323
1G_DB_Uncapped	186	A	0.0249012
2G_DB_Uncapped	188	A	0.0252819
3G_MB_Uncapped	161	G	0.0254968
1G_DB_Capped	157	T	0.0257432
2G_MB_Capped	169	T	0.0257809
3G_MB_Uncapped	176	G	0.025809
2G_DB_Capped	134	T	0.0258804
3G_DB_Capped	192	C	0.025977
2G_MB_Capped	148	T	0.0260465
1G_MB_Uncapped	142	T	0.0261942
3G_DB_Capped	163	G	0.0262265
2G_DB_Uncapped	168	G	0.0263545
1G_MB_Capped	201	G	0.0266555
3G_DB_Uncapped	155	A	0.0267106
1G_DB_Uncapped	154	G	0.0267167
1G_DB_Uncapped	132	G	0.0267484
1G_DB_Capped	141	C	0.0268927
1G_DB_Capped	168	T	0.0273194
3G_MB_Uncapped	170	G	0.0273806
1G_DB_Uncapped	214	T	0.0274557
3G_DB_Uncapped	164	T	0.0278002
1G_DB_Capped	147	T	0.0280121
2G_MB_Uncapped	148	C	0.0281807
3G_MB_Capped	138	G	0.0283599
2G_DB_Capped	199	G	0.0284412
3G_MB_Capped	163	A	0.0287225
2G_DB_Uncapped	182	C	0.0287608
2G_DB_Uncapped	144	A	0.0287819
1G_DB_Capped	171	T	0.0292946
2G_MB_Capped	186	A	0.0295788
1G_DB_Uncapped	165	A	0.0302841
2G_DB_Uncapped	169	T	0.0305225
3G_MB_Uncapped	147	T	0.0308376
1G_DB_Capped	153	G	0.0312221
3G_DB_Uncapped	182	C	0.0315423
2G_MB_Uncapped	152	A	0.0315691
1G_MB_Uncapped	166	C	0.0317711
2G_MB_Capped	183	C	0.0320554
1G_DB_Uncapped	162	T	0.0320862
3G_DB_Uncapped	145	A	0.0323239
3G_DB_Capped	162	T	0.0326525
2G_MB_Capped	143	G	0.0326695
2G_DB_Uncapped	161	T	0.0330482
2G_DB_Capped	149	G	0.0332803
2G_DB_Capped	137	A	0.0336447
3G_MB_Uncapped	165	A	0.033673
3G_DB_Uncapped	192	T	0.0337123
3G_DB_Uncapped	168	T	0.0337748
1G_DB_Uncapped	163	A	0.0339745
1G_MB_Capped	166	T	0.0339919
2G_DB_Uncapped	160	T	0.0341065
1G_DB_Capped	151	G	0.0345492
2G_MB_Uncapped	146	T	0.0345628
1G_MB_Uncapped	153	C	0.0351207
2G_DB_Capped	152	A	0.0352675
1G_MB_Capped	144	A	0.0353668
3G_MB_Uncapped	152	A	0.0354651
3G_DB_Uncapped	162	A	0.0354862
1G_DB_Capped	194	T	0.0355047
2G_MB_Capped	140	C	0.0355327
2G_DB_Uncapped	169	G	0.0363513
2G_DB_Uncapped	132	T	0.03641
2G_DB_Uncapped	145	A	0.0366874
2G_DB_Uncapped	153	C	0.0369584
2G_DB_Uncapped	156	C	0.0372404
2G_MB_Uncapped	171	T	0.0372778
1G_DB_Capped	155	C	0.0376672
3G_DB_Capped	151	T	0.0380623
3G_MB_Capped	188	T	0.0380727
1G_MB_Uncapped	192	T	0.0383765
1G_DB_Uncapped	156	A	0.038596
1G_MB_Uncapped	143	T	0.0386474
3G_DB_Uncapped	190	A	0.0387083
2G_DB_Uncapped	173	A	0.0387416
3G_MB_Uncapped	174	A	0.0387429
2G_DB_Capped	170	T	0.0387746
1G_MB_Capped	211	G	0.0390375
1G_MB_Uncapped	169	T	0.0390933
2G_MB_Capped	199	T	0.0395805
2G_DB_Capped	171	T	0.0400719
1G_DB_Capped	185	G	0.0408612
1G_DB_Uncapped	157	G	0.0408845
2G_DB_Capped	157	G	0.0409262
3G_DB_Capped	143	A	0.0410747
2G_MB_Capped	146	T	0.041411
1G_DB_Capped	146	T	0.0418341
2G_DB_Uncapped	207	G	0.0418833
2G_DB_Uncapped	199	G	0.0421204
2G_DB_Capped	185	A	0.0426201
2G_DB_Uncapped	192	T	0.0428554
3G_DB_Uncapped	146	A	0.0429031
1G_DB_Uncapped	185	T	0.042983
3G_DB_Capped	185	A	0.0429842
3G_DB_Uncapped	198	T	0.0434768
3G_DB_Uncapped	159	C	0.0435966
1G_DB_Capped	210	G	0.0439045
1G_MB_Uncapped	200	A	0.0441766
2G_DB_Capped	182	G	0.0443253
2G_DB_Uncapped	157	G	0.0444246
3G_MB_Uncapped	151	T	0.0444483
3G_MB_Capped	214	G	0.0445824
1G_DB_Uncapped	146	T	0.0449881
1G_DB_Capped	164	C	0.0454526
3G_MB_Capped	192	T	0.0457617
3G_DB_Capped	163	A	0.0460374
3G_DB_Capped	138	G	0.0464461
3G_MB_Capped	199	T	0.0467001
3G_DB_Uncapped	161	G	0.0468456
2G_MB_Capped	178	A	0.046943
3G_MB_Uncapped	169	G	0.0478258
2G_DB_Capped	170	G	0.0482077
3G_DB_Capped	143	T	0.0486068
1G_DB_Capped	132	T	0.0486905
3G_DB_Uncapped	185	A	0.0489905
1G_DB_Capped	161	T	0.0490068
3G_DB_Uncapped	205	T	0.0491134
1G_DB_Uncapped	156	C	0.0491216
3G_DB_Uncapped	150	T	0.0494602
2G_DB_Capped	172	A	0.0494832
1G_MB_Capped	176	G	0.0496684
2G_MB_Capped	188	A	0.0497806
3G_DB_Capped	169	T	0.0499823
1G_MB_Capped	200	A	0.0501351
1G_DB_Capped	172	C	0.0501409
3G_MB_Capped	168	G	0.0501706
2G_DB_Capped	188	T	0.0502777
2G_DB_Uncapped	191	T	0.0502879
1G_MB_Capped	189	T	0.0508503
3G_DB_Capped	188	T	0.0508933
1G_MB_Uncapped	205	T	0.0509927
2G_DB_Capped	141	C	0.0511135
3G_DB_Capped	147	C	0.0515174
2G_MB_Uncapped	169	T	0.0517431
2G_MB_Uncapped	151	A	0.0520368
3G_MB_Uncapped	155	G	0.0523643
3G_DB_Capped	147	T	0.0525297
3G_DB_Capped	183	T	0.0525536
3G_DB_Capped	187	T	0.0530851
2G_DB_Uncapped	136	G	0.053631
3G_MB_Uncapped	164	C	0.0537457
1G_MB_Uncapped	170	T	0.0546847
3G_DB_Uncapped	137	A	0.0547615
1G_DB_Uncapped	155	G	0.0550449
3G_DB_Uncapped	146	T	0.0550706
1G_DB_Uncapped	170	T	0.0552278
1G_DB_Capped	150	A	0.0554932
2G_DB_Capped	133	T	0.0556166
1G_MB_Capped	132	T	0.0558968
2G_MB_Capped	155	G	0.0559175
1G_DB_Uncapped	193	A	0.0566826
2G_DB_Uncapped	147	G	0.0567187
3G_MB_Uncapped	144	A	0.0569533
2G_DB_Capped	145	A	0.0571303
1G_DB_Capped	187	G	0.0571877
1G_MB_Capped	153	C	0.0572599
3G_MB_Uncapped	211	G	0.0574146
2G_DB_Capped	168	G	0.0587746
3G_DB_Uncapped	200	A	0.0592472
2G_DB_Capped	201	C	0.0593591
1G_DB_Capped	152	T	0.0598589
3G_MB_Uncapped	156	G	0.0598685
3G_DB_Uncapped	214	T	0.0604662
2G_DB_Uncapped	214	T	0.0605279
3G_DB_Uncapped	188	T	0.060771
1G_MB_Uncapped	169	G	0.0616126
2G_MB_Uncapped	192	T	0.0616465
1G_DB_Capped	144	T	0.0617051
2G_DB_Uncapped	215	G	0.0620207
2G_DB_Capped	154	C	0.0620209
3G_DB_Capped	168	C	0.0621232
1G_DB_Uncapped	188	A	0.0621992
2G_DB_Uncapped	152	T	0.0622248
1G_DB_Uncapped	199	A	0.0626774
3G_DB_Uncapped	172	A	0.0626937
3G_DB_Capped	169	G	0.0627167
3G_DB_Uncapped	142	A	0.0628539
3G_DB_Capped	152	T	0.0632014
3G_DB_Uncapped	198	C	0.0636641
1G_DB_Uncapped	143	T	0.0639308
1G_DB_Capped	151	A	0.0641665
1G_DB_Uncapped	201	G	0.0646794
2G_DB_Uncapped	186	C	0.0648024
2G_DB_Capped	139	A	0.0651486
1G_DB_Uncapped	155	A	0.0653276
2G_MB_Uncapped	163	A	0.0656122
1G_MB_Capped	169	T	0.0656838
2G_DB_Capped	133	C	0.0658519
1G_DB_Uncapped	168	G	0.0658521
1G_DB_Uncapped	140	T	0.0658733
3G_DB_Uncapped	147	T	0.0659323
3G_DB_Capped	171	T	0.0660233
3G_DB_Uncapped	140	T	0.0665242
1G_DB_Uncapped	216	G	0.0666343
2G_DB_Capped	142	G	0.0670209
3G_DB_Uncapped	178	A	0.0672406
3G_DB_Capped	170	G	0.0673929
1G_DB_Capped	168	G	0.0678116
2G_DB_Capped	168	T	0.0678296
1G_DB_Uncapped	152	A	0.0679263
3G_DB_Uncapped	215	G	0.0679984
3G_DB_Uncapped	203	G	0.0685415
1G_DB_Capped	142	A	0.0686794
2G_MB_Uncapped	199	T	0.0687106
3G_DB_Capped	161	T	0.0689277
1G_DB_Capped	162	A	0.0690809
2G_DB_Uncapped	161	G	0.0697167
3G_MB_Uncapped	192	T	0.0698398
2G_DB_Capped	180	G	0.070087
2G_DB_Uncapped	201	C	0.0701119
1G_DB_Uncapped	189	A	0.0701982
3G_DB_Uncapped	142	T	0.0711652
2G_DB_Capped	183	T	0.0715482
1G_DB_Capped	145	C	0.0715741
1G_MB_Uncapped	145	A	0.0716155
2G_MB_Uncapped	170	G	0.0716192
1G_DB_Uncapped	201	A	0.0718225
3G_DB_Capped	142	A	0.0719742
1G_DB_Uncapped	161	T	0.0720043
1G_DB_Capped	209	T	0.0724901
1G_DB_Capped	148	C	0.0725214
2G_DB_Uncapped	148	T	0.0726466
3G_MB_Capped	200	A	0.0726482
1G_MB_Uncapped	199	T	0.0732385
1G_DB_Uncapped	170	G	0.0740082
2G_DB_Capped	170	C	0.0740352
1G_DB_Capped	192	T	0.0742062
2G_MB_Capped	134	G	0.0743486
2G_DB_Uncapped	180	G	0.0744511
3G_DB_Capped	184	T	0.0746579
3G_DB_Uncapped	201	A	0.0746987
3G_DB_Uncapped	182	G	0.0748823
2G_DB_Capped	194	T	0.0749219
3G_DB_Capped	198	T	0.0751328
1G_DB_Uncapped	205	T	0.0752243
1G_MB_Uncapped	159	C	0.0754869
3G_DB_Capped	145	C	0.0756606
1G_DB_Uncapped	144	G	0.0759297
3G_MB_Capped	164	C	0.0762005
2G_DB_Capped	147	T	0.0763074
3G_MB_Capped	169	G	0.0763404
1G_DB_Uncapped	215	G	0.0765029
1G_MB_Capped	187	G	0.0765822
3G_DB_Capped	132	G	0.0765949
3G_DB_Capped	168	G	0.07726
3G_DB_Uncapped	202	C	0.0776144
3G_MB_Capped	170	T	0.0776769
1G_DB_Uncapped	171	C	0.0783024
2G_DB_Uncapped	141	A	0.0786027
1G_MB_Capped	147	G	0.0792181
3G_DB_Uncapped	139	A	0.0795287
1G_DB_Uncapped	182	C	0.0797174
3G_DB_Uncapped	151	T	0.0801653
3G_DB_Capped	165	A	0.0807259
2G_DB_Capped	167	A	0.0809499
1G_DB_Capped	193	A	0.0810529
1G_MB_Uncapped	156	A	0.0810724
1G_MB_Capped	167	A	0.0814025
3G_MB_Capped	149	C	0.0815337
1G_DB_Uncapped	191	C	0.081676
3G_MB_Uncapped	145	G	0.0821599
1G_DB_Uncapped	184	A	0.0821831
1G_MB_Capped	203	G	0.0822897
1G_DB_Capped	198	T	0.0825582
2G_DB_Uncapped	200	C	0.082909
2G_DB_Uncapped	166	A	0.0831651
1G_MB_Uncapped	190	T	0.083372
2G_MB_Uncapped	138	G	0.0836575
2G_MB_Capped	200	A	0.0836884
3G_DB_Capped	155	C	0.0837607
3G_MB_Capped	174	A	0.0843541
3G_DB_Capped	166	A	0.0846004
1G_DB_Uncapped	142	T	0.0846423
1G_MB_Capped	204	C	0.0853432
1G_DB_Capped	163	C	0.0854723
1G_DB_Uncapped	139	T	0.0855486
3G_DB_Uncapped	189	A	0.0856029
2G_DB_Capped	214	T	0.0856178
3G_DB_Capped	157	G	0.0858381
3G_MB_Capped	156	A	0.0863756
2G_DB_Uncapped	155	A	0.086385
2G_MB_Capped	138	G	0.0869069
3G_DB_Uncapped	174	A	0.0873333
3G_MB_Uncapped	145	A	0.0873342
1G_DB_Capped	201	A	0.0874648
2G_MB_Uncapped	144	G	0.0875773
3G_DB_Capped	145	A	0.0876821
1G_MB_Uncapped	141	G	0.0878995
2G_DB_Capped	148	C	0.0883305
1G_DB_Capped	163	A	0.0885364
2G_MB_Uncapped	187	G	0.0886052
3G_DB_Uncapped	169	C	0.0886349
3G_MB_Uncapped	166	T	0.0886624
1G_DB_Uncapped	168	T	0.0889575
2G_MB_Capped	164	A	0.089288
1G_DB_Uncapped	147	T	0.0894391
3G_DB_Capped	142	T	0.0895883
3G_MB_Uncapped	147	G	0.0897329
3G_DB_Capped	189	T	0.0898685
2G_DB_Uncapped	163	A	0.0900815
2G_MB_Uncapped	189	T	0.0900857
2G_DB_Uncapped	210	T	0.0906452
2G_DB_Uncapped	142	A	0.090728
1G_MB_Uncapped	164	C	0.0908915
3G_DB_Capped	170	T	0.0909504
1G_MB_Capped	143	T	0.0910033
1G_DB_Uncapped	175	T	0.0911825
3G_MB_Uncapped	164	A	0.0913762
3G_DB_Uncapped	199	G	0.0916567
1G_DB_Capped	146	A	0.0917611
3G_MB_Capped	164	A	0.0924796
3G_DB_Uncapped	149	T	0.092924
1G_DB_Capped	169	T	0.0930373
1G_MB_Uncapped	162	A	0.0931045
2G_DB_Uncapped	200	A	0.0935101
3G_DB_Capped	154	C	0.0935594
3G_MB_Capped	133	T	0.0941528
2G_DB_Capped	153	G	0.095122
2G_DB_Capped	153	C	0.0951442
1G_MB_Capped	192	T	0.0951806
1G_DB_Uncapped	136	G	0.0953127
2G_DB_Capped	161	G	0.0953525
3G_MB_Uncapped	153	C	0.0954534
2G_DB_Uncapped	178	A	0.0959899
2G_MB_Uncapped	166	T	0.0960125
2G_MB_Capped	164	C	0.0960199
3G_DB_Uncapped	157	G	0.0960527
3G_DB_Uncapped	154	C	0.0967669
2G_DB_Capped	189	T	0.0967778
3G_DB_Capped	201	A	0.09681
1G_DB_Uncapped	174	G	0.0969577
2G_DB_Uncapped	171	C	0.0970171
2G_DB_Capped	132	T	0.0970787
1G_MB_Capped	141	A	0.0971585
3G_MB_Capped	161	G	0.0973958
2G_MB_Uncapped	154	A	0.0975791
1G_DB_Capped	187	T	0.0976484
3G_DB_Capped	161	G	0.0981486
2G_DB_Uncapped	160	A	0.098231
1G_DB_Uncapped	138	G	0.0984665
2G_DB_Uncapped	172	A	0.0991414
2G_DB_Capped	166	A	0.0991708
3G_DB_Uncapped	175	G	0.0993904
1G_DB_Uncapped	192	T	0.0994848
3G_DB_Capped	153	C	0.0997371
2G_MB_Uncapped	156	G	0.0998705
2G_DB_Capped	150	A	0.100371
1G_DB_Capped	189	A	0.100671
2G_DB_Capped	176	G	0.100681
2G_MB_Uncapped	166	C	0.100836
2G_MB_Uncapped	146	A	0.100847
3G_DB_Uncapped	180	T	0.100937
1G_MB_Uncapped	147	G	0.101277
3G_MB_Capped	171	C	0.101669
2G_DB_Uncapped	145	G	0.101892
3G_MB_Uncapped	139	T	0.101959
3G_DB_Capped	208	C	0.102528
3G_MB_Uncapped	169	T	0.10295
2G_DB_Capped	143	A	0.103059
2G_DB_Capped	210	G	0.103354
2G_DB_Uncapped	181	C	0.10395
1G_DB_Uncapped	163	G	0.104054
2G_MB_Uncapped	157	T	0.104076
3G_DB_Uncapped	148	C	0.104375
1G_MB_Uncapped	164	T	0.104721
3G_DB_Capped	200	A	0.104809
1G_DB_Uncapped	192	C	0.104985
3G_MB_Uncapped	145	C	0.105033
3G_DB_Uncapped	199	T	0.105425
1G_DB_Uncapped	151	T	0.105668
3G_DB_Capped	214	T	0.105747
3G_DB_Uncapped	141	G	0.106449
1G_DB_Uncapped	164	T	0.10648
3G_MB_Capped	187	G	0.106626
3G_MB_Uncapped	137	C	0.106658
3G_DB_Uncapped	136	T	0.106782
2G_DB_Uncapped	156	A	0.107669
1G_DB_Capped	177	C	0.107724
1G_MB_Capped	199	T	0.108367
1G_DB_Uncapped	165	G	0.108402
3G_DB_Uncapped	191	G	0.108532
1G_MB_Capped	138	G	0.108615
1G_MB_Capped	185	A	0.10871
1G_DB_Capped	197	A	0.108733
3G_MB_Uncapped	210	C	0.109128
3G_MB_Capped	160	A	0.109243
1G_MB_Capped	133	T	0.109521
1G_DB_Uncapped	161	G	0.109868
2G_DB_Uncapped	142	G	0.110086
2G_MB_Uncapped	200	A	0.110764
1G_DB_Capped	150	G	0.112207
1G_DB_Capped	178	T	0.112303
2G_DB_Capped	136	G	0.112403
1G_DB_Capped	170	G	0.112524
3G_DB_Uncapped	180	G	0.112649
3G_DB_Uncapped	135	G	0.113282
2G_DB_Uncapped	193	A	0.113303
1G_DB_Uncapped	162	A	0.113382
1G_DB_Capped	139	C	0.113447
3G_DB_Uncapped	209	T	0.113505
1G_DB_Capped	145	A	0.113534
1G_MB_Capped	148	C	0.113602
3G_DB_Uncapped	167	T	0.113766
3G_MB_Uncapped	161	T	0.113777
2G_DB_Uncapped	176	C	0.113897
2G_MB_Capped	192	C	0.113906
2G_DB_Uncapped	135	A	0.114126
1G_DB_Capped	170	T	0.114137
2G_DB_Uncapped	133	T	0.114318
1G_MB_Uncapped	165	C	0.114412
2G_DB_Uncapped	180	T	0.114918
1G_DB_Capped	205	G	0.115895
2G_DB_Capped	169	T	0.115992
1G_MB_Uncapped	152	G	0.116216
3G_MB_Capped	159	C	0.116333
1G_MB_Uncapped	189	T	0.116444
1G_MB_Capped	198	G	0.116691
3G_MB_Capped	142	A	0.116814
2G_DB_Uncapped	192	C	0.116902
3G_DB_Uncapped	157	C	0.117049
2G_MB_Capped	211	G	0.117489
1G_DB_Capped	170	C	0.117588
2G_DB_Uncapped	164	C	0.117677
2G_DB_Uncapped	199	A	0.117939
2G_DB_Capped	157	T	0.117954
1G_DB_Uncapped	186	C	0.118229
1G_MB_Capped	153	G	0.118351
2G_MB_Capped	174	A	0.118361
1G_MB_Capped	163	G	0.118726
2G_DB_Uncapped	143	T	0.118874
1G_DB_Uncapped	147	G	0.119196
2G_DB_Uncapped	163	G	0.119273
1G_MB_Uncapped	166	T	0.119491
3G_MB_Capped	139	T	0.119557
2G_MB_Uncapped	170	T	0.119606
1G_MB_Capped	183	C	0.119935
3G_DB_Uncapped	208	T	0.120036
3G_MB_Capped	157	T	0.120206
3G_DB_Capped	163	C	0.120441
2G_DB_Uncapped	140	G	0.120473
1G_DB_Uncapped	190	T	0.120941
3G_DB_Capped	171	G	0.121027
2G_DB_Uncapped	190	A	0.121134
2G_DB_Uncapped	205	T	0.121601
2G_DB_Uncapped	175	T	0.121898
3G_DB_Uncapped	143	A	0.12271
1G_MB_Uncapped	138	G	0.122726
2G_DB_Uncapped	189	T	0.123155
1G_MB_Uncapped	198	G	0.123382
1G_MB_Uncapped	145	C	0.123584
3G_DB_Capped	172	C	0.123665
3G_MB_Capped	146	G	0.123718
3G_MB_Uncapped	170	T	0.123727
3G_MB_Uncapped	200	A	0.124044
3G_DB_Capped	165	C	0.124061
1G_MB_Uncapped	174	A	0.124232
3G_MB_Capped	171	T	0.124255
1G_DB_Capped	149	G	0.12434
2G_DB_Uncapped	210	G	0.124344
3G_MB_Uncapped	203	G	0.126324
2G_DB_Capped	145	G	0.127391
1G_MB_Capped	148	T	0.127706
3G_DB_Capped	145	G	0.12796
3G_MB_Uncapped	143	T	0.127972
2G_DB_Capped	169	C	0.128286
2G_DB_Capped	201	A	0.128546
1G_MB_Capped	174	A	0.128551
2G_DB_Capped	148	T	0.128755
2G_MB_Capped	198	G	0.128905
3G_MB_Capped	164	T	0.129121
1G_MB_Uncapped	147	C	0.129174
1G_MB_Capped	172	A	0.129184
3G_DB_Capped	136	G	0.129242
1G_MB_Uncapped	171	C	0.130091
2G_DB_Capped	143	T	0.130249
1G_DB_Uncapped	180	G	0.130594
2G_MB_Uncapped	186	A	0.130668
3G_DB_Capped	147	G	0.130894
2G_DB_Uncapped	167	A	0.13096
1G_DB_Capped	194	G	0.131197
1G_DB_Uncapped	145	C	0.131506
2G_DB_Capped	188	A	0.131677
1G_DB_Uncapped	194	T	0.133799
2G_DB_Uncapped	154	C	0.135115
2G_MB_Uncapped	189	A	0.135307
2G_MB_Uncapped	160	G	0.135516
2G_DB_Uncapped	170	T	0.135904
2G_MB_Capped	182	A	0.135973
1G_DB_Uncapped	145	A	0.137126
2G_DB_Uncapped	168	T	0.137181
2G_MB_Uncapped	209	T	0.137191
3G_MB_Capped	153	C	0.137863
2G_MB_Uncapped	142	A	0.138036
2G_DB_Capped	198	T	0.138218
1G_MB_Uncapped	186	A	0.138226
1G_DB_Uncapped	141	C	0.138761
1G_DB_Uncapped	141	A	0.138801
1G_MB_Uncapped	209	T	0.139322
1G_MB_Capped	159	C	0.139418
1G_DB_Capped	133	C	0.139723
3G_DB_Capped	134	G	0.140034
3G_DB_Capped	150	G	0.14076
3G_DB_Capped	181	C	0.141142
1G_MB_Uncapped	167	A	0.141487
3G_DB_Capped	144	T	0.141756
3G_MB_Capped	165	C	0.141994
1G_DB_Uncapped	189	T	0.142139
1G_DB_Uncapped	153	G	0.142303
2G_MB_Uncapped	159	G	0.14257
1G_DB_Capped	191	C	0.142833
2G_MB_Capped	182	G	0.142846
3G_DB_Uncapped	134	T	0.142928
2G_DB_Uncapped	170	C	0.143154
3G_DB_Capped	157	T	0.143408
3G_DB_Uncapped	141	C	0.143557
2G_DB_Capped	140	G	0.143628
3G_DB_Uncapped	210	G	0.143799
1G_MB_Capped	189	A	0.144147
3G_DB_Uncapped	165	C	0.144335
2G_DB_Uncapped	144	T	0.144362
1G_DB_Capped	176	G	0.144571
1G_MB_Uncapped	182	A	0.145025
1G_DB_Uncapped	161	C	0.14546
2G_DB_Uncapped	155	C	0.145724
2G_MB_Capped	167	A	0.145968
[truncated: 1,061 more rows]

## Sheet: SL1
sample	position	mut_nt	log2_median_kd
3G_MB_Uncapped	247	C	-1.92628
2G_MB_Capped	247	C	-1.8641
2G_MB_Uncapped	247	C	-1.85751
1G_MB_Uncapped	247	C	-1.83018
3G_MB_Capped	247	C	-1.81254
3G_MB_Capped	273	C	-1.78052
1G_MB_Capped	247	C	-1.655
2G_MB_Capped	273	C	-1.56239
3G_MB_Uncapped	273	C	-1.52188
1G_MB_Uncapped	273	C	-1.41577
2G_MB_Uncapped	273	C	-1.41172
3G_MB_Uncapped	247	T	-1.34304
2G_MB_Uncapped	247	T	-1.28462
3G_MB_Capped	247	T	-1.26972
1G_MB_Capped	273	C	-1.23634
3G_MB_Capped	253	C	-1.22558
3G_MB_Capped	247	A	-1.21737
3G_MB_Uncapped	247	A	-1.19082
1G_MB_Uncapped	247	T	-1.1852
2G_DB_Capped	272	C	-1.16192
3G_MB_Uncapped	253	C	-1.15079
1G_MB_Capped	247	T	-1.1496
3G_DB_Capped	247	C	-1.12139
2G_MB_Uncapped	247	A	-1.12125
3G_MB_Uncapped	265	A	-1.10441
2G_MB_Capped	247	A	-1.10015
3G_MB_Capped	265	A	-1.07056
3G_DB_Capped	253	C	-1.0395
2G_MB_Uncapped	272	C	-1.0087
1G_MB_Uncapped	247	A	-1.00025
2G_MB_Uncapped	253	C	-0.997987
2G_MB_Uncapped	265	A	-0.986987
3G_DB_Uncapped	247	C	-0.986742
1G_MB_Capped	247	A	-0.967859
2G_MB_Capped	253	C	-0.960085
1G_DB_Uncapped	273	C	-0.959867
2G_MB_Capped	265	A	-0.951565
1G_DB_Capped	273	C	-0.947011
3G_DB_Capped	247	A	-0.945391
1G_DB_Capped	272	C	-0.935359
1G_MB_Capped	272	C	-0.922691
1G_DB_Capped	253	C	-0.915558
3G_DB_Capped	255	T	-0.908365
1G_MB_Uncapped	265	A	-0.877436
1G_DB_Capped	247	C	-0.868063
1G_DB_Uncapped	247	C	-0.839748
2G_DB_Capped	247	C	-0.835762
3G_MB_Uncapped	272	C	-0.822631
1G_DB_Capped	255	T	-0.819273
1G_MB_Capped	265	A	-0.817867
2G_MB_Capped	247	T	-0.808074
3G_DB_Uncapped	255	T	-0.797778
3G_DB_Capped	273	C	-0.796941
3G_DB_Capped	247	T	-0.764846
3G_DB_Capped	263	G	-0.764401
1G_DB_Capped	247	A	-0.763991
1G_DB_Capped	265	A	-0.754235
3G_DB_Capped	265	A	-0.752767
2G_DB_Uncapped	247	C	-0.747234
3G_DB_Uncapped	273	C	-0.72362
3G_DB_Capped	273	T	-0.682352
1G_MB_Uncapped	272	C	-0.673321
2G_DB_Capped	255	T	-0.671755
2G_MB_Uncapped	273	T	-0.668412
3G_DB_Uncapped	253	C	-0.665065
2G_DB_Capped	253	C	-0.664227
2G_DB_Capped	247	A	-0.652685
2G_DB_Capped	273	C	-0.645277
3G_DB_Capped	272	C	-0.632763
3G_DB_Uncapped	247	A	-0.629755
3G_DB_Capped	272	T	-0.606936
3G_DB_Uncapped	265	A	-0.606144
1G_MB_Uncapped	253	C	-0.602902
2G_DB_Uncapped	273	C	-0.597285
1G_DB_Capped	272	T	-0.588809
1G_MB_Capped	271	C	-0.587327
1G_DB_Capped	273	T	-0.583845
1G_MB_Uncapped	273	T	-0.576504
1G_MB_Capped	255	T	-0.575907
3G_DB_Capped	271	T	-0.57486
2G_MB_Uncapped	271	C	-0.573349
3G_MB_Uncapped	273	T	-0.572055
2G_MB_Uncapped	263	G	-0.570308
1G_DB_Capped	263	G	-0.567988
1G_MB_Capped	273	T	-0.566752
1G_DB_Uncapped	247	T	-0.563352
1G_DB_Uncapped	255	T	-0.553609
1G_MB_Uncapped	255	T	-0.552288
2G_DB_Uncapped	272	C	-0.545015
1G_MB_Capped	263	G	-0.544381
3G_DB_Uncapped	263	G	-0.53539
1G_MB_Capped	255	G	-0.534816
2G_MB_Uncapped	255	T	-0.534153
2G_DB_Uncapped	253	C	-0.532084
1G_DB_Capped	247	T	-0.531136
1G_DB_Uncapped	253	C	-0.529617
2G_DB_Capped	265	A	-0.528579
3G_DB_Uncapped	272	C	-0.528154
1G_DB_Capped	271	T	-0.52583
1G_MB_Capped	253	C	-0.524182
2G_DB_Uncapped	247	T	-0.515018
1G_DB_Uncapped	247	A	-0.510381
1G_DB_Uncapped	272	C	-0.510271
2G_MB_Uncapped	272	T	-0.504757
2G_DB_Uncapped	255	T	-0.503286
1G_DB_Uncapped	273	T	-0.502946
3G_MB_Uncapped	271	C	-0.4971
2G_DB_Uncapped	247	A	-0.492964
2G_MB_Capped	272	C	-0.492853
1G_DB_Uncapped	265	A	-0.490764
1G_MB_Uncapped	263	G	-0.488725
3G_DB_Uncapped	247	T	-0.488426
2G_DB_Capped	271	T	-0.486999
2G_MB_Capped	255	T	-0.485986
1G_DB_Capped	271	C	-0.484513
2G_MB_Capped	263	G	-0.479119
1G_MB_Uncapped	255	G	-0.472981
3G_MB_Capped	255	T	-0.467418
2G_DB_Capped	247	T	-0.467058
3G_DB_Uncapped	273	T	-0.465699
1G_MB_Uncapped	271	C	-0.462311
3G_DB_Capped	274	A	-0.45969
2G_DB_Uncapped	265	A	-0.45085
1G_MB_Uncapped	272	T	-0.435879
3G_MB_Uncapped	272	T	-0.434535
3G_MB_Capped	271	C	-0.433719
2G_DB_Capped	273	T	-0.431326
3G_DB_Uncapped	255	G	-0.425748
1G_MB_Capped	272	T	-0.419047
2G_DB_Capped	263	G	-0.406567
1G_MB_Capped	271	T	-0.402154
3G_MB_Capped	255	G	-0.399656
1G_DB_Uncapped	263	G	-0.396192
3G_MB_Uncapped	255	T	-0.378672
2G_MB_Capped	272	T	-0.37194
3G_MB_Capped	272	T	-0.366572
3G_MB_Uncapped	263	G	-0.36562
3G_MB_Capped	263	G	-0.363966
3G_MB_Uncapped	255	G	-0.362939
1G_MB_Uncapped	271	T	-0.339105
2G_DB_Capped	274	A	-0.334263
2G_DB_Capped	272	T	-0.329604
2G_MB_Capped	273	A	-0.329187
2G_MB_Capped	255	G	-0.3228
2G_MB_Uncapped	255	G	-0.317821
2G_DB_Uncapped	273	T	-0.299547
1G_DB_Capped	274	A	-0.278539
3G_DB_Capped	271	C	-0.27057
3G_DB_Uncapped	271	T	-0.26484
1G_DB_Uncapped	255	G	-0.260758
2G_MB_Capped	271	C	-0.251625
1G_MB_Capped	272	A	-0.24656
2G_DB_Uncapped	263	G	-0.240114
1G_DB_Capped	255	G	-0.236961
3G_MB_Capped	271	T	-0.235343
2G_MB_Uncapped	271	T	-0.231944
1G_MB_Uncapped	272	A	-0.228684
3G_DB_Capped	255	C	-0.223663
2G_DB_Uncapped	272	T	-0.22037
3G_DB_Uncapped	272	T	-0.211551
1G_DB_Uncapped	271	T	-0.210404
2G_DB_Capped	273	A	-0.205388
3G_DB_Capped	272	A	-0.19859
1G_DB_Uncapped	272	T	-0.186493
2G_MB_Uncapped	272	A	-0.184744
3G_DB_Uncapped	271	C	-0.17457
2G_DB_Capped	272	A	-0.173373
3G_DB_Capped	255	G	-0.167454
2G_MB_Capped	272	A	-0.163812
2G_DB_Uncapped	271	T	-0.152654
3G_MB_Uncapped	271	T	-0.150913
3G_DB_Capped	263	T	-0.149337
3G_MB_Capped	272	A	-0.144123
2G_DB_Uncapped	255	G	-0.13261
2G_MB_Capped	271	T	-0.126164
2G_MB_Uncapped	273	A	-0.114943
3G_MB_Capped	273	A	-0.1129
3G_MB_Capped	272	C	-0.111824
1G_DB_Uncapped	271	C	-0.104051
1G_DB_Capped	272	A	-0.101702
1G_DB_Uncapped	272	A	-0.0906976
3G_MB_Uncapped	272	A	-0.0836316
2G_DB_Uncapped	272	A	-0.0731164
1G_MB_Uncapped	273	A	-0.0712371
2G_DB_Uncapped	273	A	-0.0672446
2G_DB_Capped	255	G	-0.0634204
3G_DB_Uncapped	272	A	-0.0562887
2G_DB_Uncapped	271	C	-0.050479
2G_DB_Capped	255	C	-0.0496107
3G_DB_Capped	273	A	-0.0478953
1G_MB_Capped	273	A	-0.0350197
3G_MB_Uncapped	273	A	-0.0349402
2G_DB_Uncapped	274	A	-0.00187512
2G_DB_Capped	248	A	-0.000355326
1G_DB_Capped	273	A	0.00404913
1G_DB_Capped	263	T	0.011962
1G_DB_Capped	255	C	0.0125658
3G_DB_Uncapped	273	A	0.0370793
3G_DB_Capped	248	A	0.0455041
1G_MB_Capped	248	A	0.0565887
1G_DB_Uncapped	273	A	0.0777743
3G_DB_Capped	274	G	0.0835828
3G_DB_Capped	244	G	0.0882423
2G_DB_Capped	274	G	0.10082
2G_DB_Capped	263	T	0.106866
1G_MB_Uncapped	248	A	0.107907
3G_MB_Uncapped	248	A	0.1151
3G_MB_Capped	248	A	0.125079
1G_DB_Capped	243	G	0.131901
2G_DB_Capped	271	C	0.151181
3G_DB_Capped	243	G	0.15121
3G_DB_Uncapped	274	A	0.152209
3G_DB_Uncapped	263	T	0.161851
2G_MB_Uncapped	248	A	0.163933
3G_DB_Uncapped	255	C	0.172264
2G_MB_Capped	273	T	0.179209
3G_MB_Capped	273	T	0.180506
3G_DB_Capped	271	G	0.192749
2G_MB_Capped	248	A	0.193694
2G_DB_Uncapped	248	A	0.197479
2G_DB_Capped	243	G	0.205618
1G_DB_Capped	248	A	0.217914
2G_MB_Capped	274	A	0.223827
1G_DB_Uncapped	274	A	0.226456
1G_MB_Uncapped	274	A	0.227973
1G_DB_Capped	271	G	0.239953
3G_DB_Uncapped	248	A	0.256277
2G_DB_Capped	271	G	0.264875
3G_DB_Uncapped	271	G	0.281924
1G_DB_Uncapped	255	C	0.28446
2G_DB_Uncapped	255	C	0.287194
2G_DB_Uncapped	263	T	0.300459
2G_DB_Uncapped	274	G	0.306259
3G_DB_Uncapped	274	G	0.318067
3G_DB_Uncapped	244	G	0.318978
1G_MB_Capped	257	C	0.329246
1G_MB_Capped	274	A	0.334996
1G_DB_Uncapped	263	T	0.335123
1G_DB_Capped	256	G	0.343495
2G_MB_Capped	255	C	0.348924
3G_DB_Capped	256	G	0.351199
3G_DB_Uncapped	243	G	0.356681
3G_MB_Capped	274	A	0.362015
3G_MB_Uncapped	255	C	0.364931
1G_DB_Uncapped	274	G	0.369459
2G_MB_Uncapped	274	A	0.370408
1G_MB_Capped	255	C	0.373356
3G_DB_Capped	244	C	0.381033
2G_DB_Uncapped	271	G	0.394298
3G_DB_Uncapped	244	C	0.397336
1G_DB_Uncapped	271	G	0.405267
2G_DB_Capped	256	G	0.432041
1G_DB_Uncapped	248	A	0.432141
3G_DB_Capped	246	A	0.436068
1G_DB_Capped	244	G	0.447833
1G_DB_Uncapped	243	G	0.455258
3G_MB_Capped	255	C	0.474666
3G_MB_Uncapped	274	A	0.482728
1G_DB_Capped	244	C	0.491969
2G_MB_Capped	270	A	0.504734
3G_MB_Uncapped	270	A	0.510887
1G_DB_Capped	246	A	0.517419
2G_MB_Capped	248	T	0.529944
1G_DB_Capped	274	G	0.530788
2G_DB_Capped	248	T	0.552635
2G_DB_Capped	244	C	0.554369
1G_MB_Capped	248	T	0.568305
2G_DB_Capped	244	G	0.57251
3G_DB_Capped	248	T	0.573404
2G_MB_Uncapped	255	C	0.599178
1G_DB_Capped	243	A	0.603494
2G_MB_Uncapped	248	T	0.608661
2G_DB_Capped	246	A	0.614605
3G_MB_Capped	271	G	0.617203
1G_MB_Capped	270	T	0.626647
2G_MB_Capped	250	C	0.633282
2G_DB_Uncapped	243	G	0.636146
3G_DB_Capped	243	A	0.648936
1G_DB_Capped	244	A	0.663508
2G_MB_Uncapped	270	A	0.66676
1G_MB_Uncapped	243	G	0.669966
3G_MB_Capped	244	C	0.672298
1G_MB_Capped	257	T	0.675605
1G_MB_Uncapped	270	A	0.676513
3G_MB_Uncapped	257	C	0.677019
1G_MB_Capped	270	A	0.679336
2G_MB_Capped	271	G	0.680775
3G_DB_Uncapped	246	A	0.701111
2G_DB_Capped	270	A	0.705301
1G_MB_Uncapped	248	T	0.707528
3G_MB_Uncapped	271	G	0.711366
1G_MB_Uncapped	271	G	0.717694
3G_MB_Capped	250	C	0.718315
1G_MB_Capped	271	G	0.718763
1G_DB_Capped	248	T	0.723394
2G_MB_Uncapped	250	C	0.731734
1G_MB_Uncapped	255	C	0.731874
2G_DB_Capped	243	A	0.735543
2G_MB_Capped	243	G	0.741057
1G_MB_Capped	250	C	0.742478
3G_DB_Capped	256	T	0.742641
2G_DB_Uncapped	244	C	0.744929
1G_MB_Uncapped	270	T	0.746898
1G_MB_Capped	243	G	0.747423
2G_DB_Uncapped	248	T	0.750725
3G_DB_Capped	269	G	0.751259
3G_MB_Uncapped	250	C	0.752935
3G_MB_Uncapped	244	C	0.757407
2G_DB_Uncapped	246	A	0.773157
2G_DB_Uncapped	256	G	0.779337
3G_DB_Capped	244	A	0.781775
3G_MB_Uncapped	248	T	0.782563
2G_MB_Capped	270	T	0.783467
3G_DB_Uncapped	248	T	0.790823
2G_DB_Uncapped	269	G	0.79736
3G_MB_Capped	248	T	0.79999
2G_MB_Capped	244	C	0.801573
1G_DB_Capped	269	G	0.803184
2G_MB_Uncapped	257	C	0.803253
1G_DB_Uncapped	244	C	0.810612
2G_DB_Uncapped	270	A	0.811509
3G_MB_Capped	270	A	0.813184
2G_DB_Capped	269	G	0.813205
2G_DB_Uncapped	276	G	0.822145
1G_MB_Uncapped	257	C	0.829812
1G_MB_Uncapped	250	C	0.83129
1G_DB_Capped	245	A	0.838172
2G_MB_Uncapped	271	G	0.840572
2G_DB_Capped	274	T	0.841331
2G_MB_Capped	274	G	0.846141
1G_DB_Uncapped	246	A	0.850549
3G_DB_Uncapped	269	G	0.852576
3G_DB_Capped	276	G	0.857918
2G_DB_Uncapped	270	T	0.858645
3G_DB_Uncapped	274	T	0.859244
2G_DB_Capped	276	G	0.869495
1G_DB_Capped	256	C	0.872487
3G_DB_Uncapped	276	G	0.873477
2G_MB_Uncapped	243	G	0.882497
1G_MB_Capped	274	G	0.885092
2G_DB_Uncapped	244	G	0.894722
3G_DB_Uncapped	256	G	0.908313
1G_DB_Uncapped	274	T	0.911962
1G_DB_Capped	245	T	0.914546
2G_DB_Uncapped	274	T	0.916492
1G_DB_Capped	243	T	0.918906
1G_DB_Capped	256	T	0.921995
2G_DB_Capped	244	A	0.929179
2G_DB_Uncapped	256	C	0.932036
3G_MB_Capped	256	G	0.93597
2G_DB_Capped	245	A	0.939198
3G_DB_Capped	274	T	0.940371
2G_MB_Uncapped	270	T	0.947248
3G_DB_Capped	243	T	0.953186
2G_MB_Uncapped	244	C	0.95702
1G_DB_Capped	249	C	0.960464
1G_MB_Capped	244	C	0.967575
1G_DB_Uncapped	256	G	0.972102
1G_DB_Uncapped	243	A	0.98215
1G_DB_Uncapped	270	T	0.990857
1G_DB_Uncapped	248	T	0.992723
3G_DB_Uncapped	256	C	1.00029
2G_MB_Capped	246	A	1.00101
1G_MB_Capped	256	G	1.00537
2G_MB_Capped	274	T	1.0065
1G_DB_Uncapped	276	G	1.01465
1G_MB_Capped	246	A	1.02037
3G_MB_Capped	243	G	1.02301
3G_MB_Uncapped	270	T	1.02437
3G_DB_Uncapped	243	A	1.02888
1G_MB_Uncapped	274	T	1.02993
1G_DB_Capped	276	G	1.03218
2G_DB_Capped	256	T	1.03592
3G_DB_Uncapped	256	T	1.03757
2G_MB_Uncapped	263	T	1.03797
3G_DB_Capped	270	A	1.04043
3G_MB_Capped	270	T	1.0409
2G_DB_Uncapped	243	A	1.04562
1G_DB_Uncapped	270	A	1.04626
2G_MB_Capped	256	G	1.05181
3G_DB_Capped	246	C	1.05359
2G_DB_Capped	270	T	1.05388
1G_DB_Uncapped	244	G	1.05683
1G_MB_Uncapped	243	A	1.05972
3G_DB_Uncapped	270	T	1.06215
3G_DB_Capped	245	A	1.06414
2G_MB_Uncapped	243	A	1.06899
1G_MB_Capped	274	T	1.07107
2G_MB_Uncapped	257	T	1.07193
1G_DB_Uncapped	269	G	1.0746
2G_DB_Capped	246	T	1.07582
1G_DB_Capped	274	T	1.07912
3G_DB_Capped	256	C	1.08431
1G_MB_Uncapped	256	G	1.08567
1G_MB_Uncapped	244	C	1.0862
2G_MB_Capped	263	T	1.0889
2G_DB_Capped	243	T	1.11015
2G_MB_Capped	270	C	1.11021
3G_MB_Uncapped	269	G	1.11736
2G_MB_Capped	243	A	1.12407
1G_MB_Uncapped	263	T	1.12427
3G_DB_Capped	246	T	1.12614
1G_MB_Uncapped	246	A	1.12718
3G_DB_Capped	249	C	1.12761
2G_MB_Uncapped	256	G	1.13002
3G_MB_Capped	263	T	1.13074
3G_DB_Capped	245	T	1.13161
3G_DB_Capped	250	C	1.13308
1G_MB_Uncapped	274	G	1.13377
1G_MB_Capped	263	T	1.13751
3G_MB_Capped	246	A	1.14082
2G_DB_Uncapped	245	A	1.14319
1G_MB_Capped	243	A	1.15181
3G_DB_Capped	249	A	1.15717
1G_DB_Capped	246	T	1.16135
2G_DB_Capped	249	C	1.16614
3G_MB_Uncapped	263	T	1.17114
2G_DB_Capped	246	C	1.17545
2G_MB_Capped	269	G	1.17737
1G_DB_Capped	270	A	1.17848
2G_DB_Capped	249	A	1.18236
1G_DB_Uncapped	256	C	1.18472
3G_MB_Uncapped	256	G	1.19683
1G_MB_Capped	269	G	1.19807
3G_DB_Uncapped	245	T	1.19811
2G_DB_Uncapped	256	T	1.20944
3G_MB_Uncapped	257	T	1.21363
2G_DB_Uncapped	244	A	1.22102
3G_MB_Capped	269	G	1.22478
1G_MB_Uncapped	269	G	1.22967
3G_MB_Capped	274	G	1.23138
1G_DB_Capped	249	A	1.23169
3G_DB_Uncapped	270	A	1.23427
2G_DB_Capped	245	T	1.23823
1G_DB_Uncapped	243	T	1.24338
3G_MB_Uncapped	274	G	1.24414
3G_MB_Uncapped	276	G	1.25438
2G_DB_Uncapped	245	T	1.25782
2G_MB_Uncapped	246	A	1.25825
2G_DB_Capped	256	C	1.26546
3G_DB_Uncapped	243	T	1.26659
1G_MB_Uncapped	276	G	1.26841
1G_DB_Capped	246	C	1.26981
2G_DB_Uncapped	243	T	1.27637
3G_DB_Uncapped	245	A	1.27681
2G_MB_Uncapped	269	G	1.28069
1G_DB_Uncapped	245	A	1.28434
2G_MB_Capped	245	A	1.29114
3G_MB_Uncapped	246	A	1.29478
1G_DB_Capped	250	C	1.29948
1G_DB_Capped	268	G	1.30015
3G_DB_Uncapped	244	A	1.30348
1G_MB_Capped	276	G	1.30402
3G_DB_Capped	264	T	1.30608
3G_DB_Uncapped	250	C	1.30666
2G_DB_Capped	268	G	1.31003
1G_DB_Uncapped	244	A	1.31281
1G_MB_Uncapped	257	T	1.31332
2G_MB_Uncapped	274	T	1.31544
3G_DB_Capped	268	G	1.32508
1G_MB_Capped	245	A	1.32676
1G_MB_Capped	243	T	1.32767
3G_DB_Uncapped	246	T	1.33469
2G_DB_Capped	250	C	1.35228
1G_DB_Capped	264	T	1.35341
2G_MB_Capped	276	G	1.35474
1G_MB_Uncapped	245	A	1.36471
1G_DB_Capped	254	A	1.36752
3G_MB_Uncapped	274	T	1.37267
1G_MB_Capped	249	C	1.37631
1G_MB_Uncapped	243	T	1.37712
2G_DB_Uncapped	249	C	1.3886
1G_DB_Uncapped	256	T	1.38878
1G_DB_Uncapped	245	T	1.38885
3G_MB_Capped	274	T	1.39067
2G_MB_Capped	277	C	1.39242
3G_DB_Uncapped	249	A	1.39505
2G_DB_Uncapped	246	T	1.40066
3G_MB_Uncapped	243	G	1.40143
2G_MB_Uncapped	245	A	1.41198
2G_MB_Capped	244	G	1.41616
2G_MB_Capped	243	T	1.42459
2G_DB_Capped	264	T	1.43682
3G_MB_Capped	256	C	1.43966
3G_MB_Capped	243	A	1.44065
2G_MB_Capped	249	C	1.4445
3G_MB_Capped	244	G	1.44569
3G_MB_Capped	276	G	1.44963
1G_MB_Capped	245	T	1.46575
1G_DB_Capped	270	T	1.47219
3G_DB_Uncapped	269	T	1.47768
2G_MB_Uncapped	276	G	1.47979
3G_DB_Capped	270	T	1.48015
1G_MB_Capped	244	G	1.4813
2G_DB_Uncapped	269	T	1.48286
3G_DB_Uncapped	246	C	1.49044
1G_DB_Uncapped	246	T	1.49288
1G_MB_Capped	270	C	1.50027
2G_MB_Uncapped	243	T	1.50036
2G_MB_Capped	275	T	1.50117
2G_MB_Uncapped	274	G	1.50894
3G_MB_Capped	245	A	1.51019
1G_MB_Uncapped	249	C	1.52249
2G_MB_Uncapped	249	C	1.52352
1G_MB_Capped	244	A	1.525
3G_DB_Uncapped	268	G	1.52545
2G_DB_Uncapped	268	G	1.53864
2G_DB_Capped	254	A	1.5483
2G_DB_Uncapped	249	A	1.54974
2G_DB_Uncapped	250	C	1.55388
3G_DB_Uncapped	249	C	1.55838
2G_DB_Capped	269	T	1.56855
3G_MB_Uncapped	245	A	1.58487
1G_MB_Capped	269	T	1.58637
3G_MB_Uncapped	256	C	1.58734
1G_DB_Capped	252	T	1.58999
1G_MB_Uncapped	269	T	1.59739
1G_DB_Uncapped	250	C	1.59955
1G_DB_Uncapped	269	T	1.60551
3G_DB_Capped	252	T	1.6084
1G_MB_Capped	249	A	1.61194
1G_MB_Uncapped	245	T	1.61464
1G_DB_Capped	269	T	1.61953
2G_MB_Capped	269	T	1.62474
2G_MB_Capped	245	T	1.62955
1G_MB_Capped	264	T	1.63464
3G_DB_Capped	254	A	1.6411
3G_MB_Capped	249	C	1.64396
1G_MB_Uncapped	269	C	1.66684
1G_DB_Uncapped	249	A	1.68595
3G_MB_Uncapped	269	T	1.68793
1G_MB_Capped	246	T	1.69444
2G_MB_Uncapped	275	T	1.697
3G_MB_Capped	269	T	1.70237
3G_DB_Capped	264	A	1.70517
3G_DB_Uncapped	264	T	1.70597
1G_DB_Uncapped	268	G	1.70897
3G_MB_Uncapped	243	A	1.72329
1G_DB_Uncapped	249	C	1.72358
3G_DB_Capped	269	T	1.72394
1G_MB_Uncapped	275	T	1.72468
1G_MB_Capped	268	G	1.72576
2G_MB_Capped	269	C	1.73494
2G_MB_Capped	275	C	1.73798
2G_DB_Uncapped	264	T	1.73948
1G_MB_Capped	256	C	1.74303
1G_DB_Capped	270	C	1.74776
1G_MB_Capped	254	T	1.76021
1G_MB_Uncapped	249	A	1.76935
1G_DB_Capped	264	A	1.77452
2G_MB_Capped	249	A	1.77466
3G_MB_Uncapped	249	C	1.78425
2G_MB_Capped	264	T	1.78457
2G_MB_Uncapped	245	T	1.78618
2G_DB_Capped	252	T	1.78661
1G_DB_Capped	269	C	1.7875
1G_DB_Uncapped	264	T	1.78953
3G_MB_Uncapped	256	T	1.79512
2G_MB_Uncapped	270	C	1.7973
2G_MB_Uncapped	269	T	1.8059
1G_MB_Uncapped	264	T	1.81009
1G_MB_Capped	277	A	1.83179
2G_DB_Capped	269	C	1.83231
2G_MB_Uncapped	256	T	1.8482
1G_DB_Capped	253	A	1.85002
3G_MB_Capped	277	C	1.85062
3G_MB_Capped	249	A	1.85075
1G_MB_Uncapped	277	A	1.85793
3G_MB_Capped	243	T	1.85997
3G_MB_Uncapped	249	A	1.85998
1G_MB_Capped	254	C	1.86034
2G_MB_Uncapped	256	C	1.86533
1G_MB_Uncapped	246	T	1.87382
2G_DB_Uncapped	246	C	1.87505
1G_MB_Capped	275	T	1.877
1G_DB_Uncapped	254	A	1.8866
1G_DB_Capped	245	G	1.89166
1G_DB_Uncapped	246	C	1.89296
2G_DB_Capped	245	G	1.8941
2G_MB_Capped	246	T	1.89502
2G_MB_Capped	268	G	1.89895
1G_MB_Uncapped	256	C	1.89931
3G_DB_Capped	253	G	1.90081
1G_MB_Capped	275	C	1.9031
2G_DB_Uncapped	269	C	1.90661
3G_MB_Capped	246	C	1.91643
2G_DB_Uncapped	254	A	1.92945
3G_MB_Uncapped	243	T	1.93071
2G_DB_Capped	253	G	1.93131
3G_DB_Capped	253	A	1.94232
2G_MB_Capped	246	C	1.94428
2G_MB_Uncapped	249	A	1.94483
2G_MB_Capped	245	G	1.94528
2G_MB_Capped	244	A	1.95093
1G_MB_Capped	253	A	1.96067
3G_DB_Uncapped	277	A	1.96705
3G_MB_Uncapped	245	T	1.97383
2G_DB_Capped	270	C	1.97489
1G_MB_Capped	269	C	1.97554
2G_MB_Capped	254	T	1.9764
2G_MB_Capped	277	A	1.97653
3G_MB_Capped	256	T	1.97926
1G_MB_Uncapped	254	T	1.97969
2G_DB_Capped	264	A	1.98333
1G_MB_Uncapped	244	A	1.9836
3G_MB_Capped	275	T	1.98505
3G_DB_Capped	269	C	1.99227
1G_MB_Uncapped	256	T	1.99497
3G_DB_Capped	245	G	2.00013
2G_MB_Uncapped	244	A	2.003
2G_MB_Uncapped	264	T	2.01501
1G_MB_Uncapped	268	G	2.01603
2G_MB_Uncapped	246	T	2.01635
1G_DB_Uncapped	254	T	2.03282
2G_MB_Uncapped	268	G	2.03813
3G_MB_Uncapped	246	T	2.04053
2G_MB_Capped	256	T	2.04568
3G_DB_Uncapped	270	C	2.05286
3G_MB_Uncapped	254	T	2.05802
3G_MB_Capped	245	T	2.06135
3G_DB_Capped	277	C	2.06826
3G_MB_Capped	254	T	2.06876
3G_MB_Uncapped	275	T	2.07049
1G_DB_Uncapped	277	A	2.07338
2G_DB_Capped	253	A	2.07495
2G_MB_Capped	267	T	2.08158
3G_DB_Uncapped	264	A	2.08479
1G_DB_Uncapped	269	C	2.0929
1G_MB_Capped	254	A	2.09852
3G_MB_Capped	270	C	2.1012
1G_DB_Capped	253	G	2.10292
2G_MB_Uncapped	254	T	2.10591
1G_MB_Uncapped	254	C	2.11413
3G_DB_Capped	270	C	2.11676
1G_MB_Capped	256	T	2.12636
2G_MB_Uncapped	269	C	2.12726
2G_MB_Capped	253	A	2.12802
1G_DB_Capped	254	T	2.1282
3G_MB_Capped	264	T	2.12826
3G_DB_Capped	264	G	2.12976
1G_DB_Capped	275	C	2.13829
2G_DB_Uncapped	254	T	2.14035
2G_DB_Capped	275	C	2.1414
1G_MB_Uncapped	253	A	2.14237
2G_MB_Capped	252	T	2.16559
2G_MB_Uncapped	254	C	2.16857
3G_DB_Capped	254	T	2.17102
3G_DB_Uncapped	267	T	2.17127
3G_MB_Uncapped	268	G	2.18018
2G_MB_Capped	251	T	2.18758
2G_MB_Capped	277	T	2.19243
1G_MB_Uncapped	244	G	2.20858
3G_MB_Capped	246	T	2.21043
2G_DB_Uncapped	277	A	2.22095
3G_DB_Capped	267	T	2.22116
3G_MB_Uncapped	264	T	2.22121
2G_DB_Capped	267	T	2.22426
3G_MB_Uncapped	277	A	2.22628
3G_DB_Uncapped	254	A	2.23052
2G_MB_Uncapped	277	A	2.23387
3G_DB_Uncapped	269	C	2.23463
3G_MB_Capped	268	G	2.23573
1G_DB_Uncapped	252	T	2.24013
3G_MB_Capped	244	A	2.24666
2G_MB_Capped	256	C	2.25426
1G_MB_Capped	252	T	2.25595
3G_DB_Uncapped	277	T	2.26268
1G_MB_Capped	267	T	2.26361
2G_MB_Capped	254	A	2.26912
2G_MB_Uncapped	277	T	2.27725
3G_DB_Uncapped	252	T	2.28032
2G_DB_Uncapped	270	C	2.28571
1G_MB_Capped	246	C	2.28719
2G_DB_Uncapped	252	T	2.29435
1G_MB_Capped	277	T	2.29711
3G_DB_Capped	248	G	2.29961
2G_DB_Uncapped	267	T	2.30005
1G_DB_Uncapped	267	T	2.3025
2G_MB_Capped	257	T	2.30648
1G_DB_Capped	277	A	2.31206
1G_MB_Uncapped	267	T	2.32746
2G_DB_Uncapped	253	A	2.34469
1G_MB_Uncapped	246	C	2.35423
2G_MB_Uncapped	254	A	2.3559
1G_DB_Capped	267	T	2.36517
1G_MB_Uncapped	277	T	2.38439
1G_DB_Capped	264	G	2.39124
3G_MB_Uncapped	244	A	2.39405
1G_MB_Uncapped	254	A	2.40726
3G_MB_Capped	269	C	2.40962
1G_MB_Uncapped	275	C	2.4103
2G_DB_Uncapped	264	A	2.41091
2G_DB_Capped	254	T	2.42827
2G_MB_Capped	254	C	2.4376
1G_DB_Uncapped	277	C	2.43875
3G_DB_Capped	254	C	2.43908
1G_MB_Uncapped	275	A	2.44075
1G_MB_Capped	275	A	2.44086
1G_DB_Uncapped	277	T	2.44287
3G_DB_Uncapped	254	T	2.443
1G_DB_Uncapped	253	A	2.44348
3G_DB_Uncapped	253	A	2.44584
2G_MB_Uncapped	267	T	2.44876
3G_DB_Uncapped	275	T	2.45995
1G_DB_Uncapped	264	A	2.4615
3G_MB_Uncapped	253	A	2.46653
3G_MB_Capped	275	C	2.46742
1G_DB_Capped	248	G	2.46915
3G_MB_Capped	277	T	2.48277
2G_DB_Uncapped	275	A	2.48303
2G_DB_Capped	277	C	2.48653
2G_MB_Capped	275	A	2.4943
3G_MB_Uncapped	246	C	2.49455
2G_DB_Capped	277	A	2.4991
2G_DB_Capped	264	G	2.49919
1G_MB_Uncapped	252	T	2.5082
2G_DB_Uncapped	277	T	2.53169
1G_MB_Capped	250	A	2.53347
2G_MB_Capped	253	G	2.54696
2G_MB_Uncapped	253	A	2.55102
1G_DB_Capped	275	A	2.55369
1G_DB_Capped	250	A	2.55448
1G_MB_Capped	268	T	2.5574
3G_DB_Capped	277	T	2.55997
3G_DB_Capped	277	A	2.56346
1G_DB_Capped	277	C	2.56501
3G_MB_Uncapped	269	C	2.56555
2G_DB_Uncapped	257	C	2.57086
2G_DB_Uncapped	275	T	2.58202
1G_DB_Capped	258	T	2.58426
1G_DB_Uncapped	275	A	2.58527
3G_MB_Capped	277	A	2.58559
3G_DB_Uncapped	275	A	2.58595
2G_MB_Capped	264	G	2.59352
1G_DB_Uncapped	275	T	2.5955
2G_MB_Uncapped	275	A	2.59657
2G_MB_Capped	248	G	2.60777
1G_DB_Capped	254	C	2.6155
3G_DB_Capped	250	A	2.61611
3G_MB_Capped	245	G	2.61784
2G_DB_Capped	250	A	2.61837
2G_MB_Capped	268	T	2.62629
3G_MB_Uncapped	254	A	2.62924
3G_DB_Capped	262	T	2.63177
1G_DB_Capped	265	T	2.63548
1G_DB_Uncapped	270	C	2.63604
2G_DB_Capped	265	T	2.63665
1G_MB_Uncapped	250	A	2.64388
1G_MB_Capped	266	A	2.64466
2G_MB_Capped	259	C	2.64554
3G_MB_Capped	253	A	2.64582
3G_MB_Uncapped	277	T	2.65774
3G_MB_Uncapped	275	A	2.66484
3G_MB_Capped	248	G	2.66917
2G_MB_Capped	276	T	2.67207
3G_MB_Uncapped	267	T	2.67673
3G_MB_Capped	267	T	2.68066
2G_MB_Capped	260	A	2.68082
3G_DB_Capped	265	T	2.6836
1G_DB_Capped	262	T	2.68367
2G_DB_Capped	248	G	2.68472
1G_MB_Uncapped	270	C	2.68602
3G_MB_Uncapped	244	G	2.69134
1G_DB_Capped	277	T	2.70226
3G_MB_Uncapped	252	T	2.70822
1G_MB_Capped	262	A	2.71528
3G_DB_Capped	258	T	2.72036
3G_DB_Uncapped	257	C	2.72368
3G_MB_Uncapped	254	C	2.72383
2G_MB_Capped	267	G	2.72826
2G_DB_Capped	254	C	2.73004
2G_MB_Capped	250	A	2.73359
2G_DB_Capped	275	A	2.7394
3G_DB_Uncapped	250	A	2.74786
1G_MB_Capped	265	T	2.75454
1G_DB_Uncapped	250	A	2.75973
2G_DB_Capped	277	T	2.76089
3G_DB_Capped	275	C	2.76534
2G_MB_Uncapped	252	T	2.76784
2G_MB_Capped	264	A	2.76885
2G_DB_Uncapped	250	A	2.77308
2G_MB_Capped	261	C	2.77825
3G_MB_Capped	263	C	2.78722
3G_MB_Capped	253	G	2.78759
2G_MB_Capped	251	C	2.80002
1G_MB_Capped	276	T	2.8062
1G_MB_Capped	258	T	2.80737
2G_DB_Capped	275	T	2.81013
1G_MB_Capped	264	A	2.81813
1G_MB_Capped	266	T	2.82047
2G_MB_Capped	263	C	2.82221
1G_MB_Capped	251	A	2.83797
1G_DB_Capped	260	T	2.85726
1G_DB_Uncapped	275	C	2.86035
2G_MB_Capped	265	C	2.86217
2G_DB_Uncapped	253	G	2.86285
3G_DB_Uncapped	268	T	2.87188
2G_DB_Uncapped	268	T	2.87295
2G_MB_Uncapped	246	C	2.87675
3G_DB_Uncapped	245	G	2.87861
1G_DB_Uncapped	257	T	2.87943
2G_MB_Capped	267	A	2.88789
3G_DB_Capped	275	A	2.89135
3G_MB_Uncapped	270	C	2.89519
3G_DB_Uncapped	265	T	2.90345
2G_MB_Uncapped	250	A	2.90405
1G_DB_Capped	275	T	2.9052
3G_DB_Uncapped	264	G	2.90521
3G_MB_Capped	252	T	2.91713
3G_MB_Capped	264	G	2.91853
1G_MB_Capped	262	T	2.92015
2G_MB_Capped	262	G	2.92174
1G_DB_Uncapped	253	G	2.92287
3G_MB_Capped	250	G	2.93131
1G_MB_Uncapped	266	A	2.93233
3G_MB_Capped	275	A	2.93581
2G_DB_Capped	268	T	2.94751
3G_MB_Capped	250	A	2.94892
2G_DB_Uncapped	257	T	2.95127
1G_DB_Uncapped	257	C	2.95448
2G_MB_Uncapped	275	C	2.95496
2G_MB_Uncapped	244	G	2.96201
2G_MB_Capped	265	T	2.96397
3G_DB_Uncapped	277	C	2.96884
3G_MB_Capped	276	T	2.97105
3G_MB_Capped	254	A	2.97197
3G_DB_Capped	252	G	2.97431
1G_MB_Capped	259	T	2.97496
1G_DB_Uncapped	245	G	2.98089
2G_DB_Capped	258	T	2.98627
2G_DB_Capped	262	T	2.98828
3G_MB_Uncapped	250	A	2.99165
2G_DB_Uncapped	254	C	2.99262
1G_MB_Uncapped	276	T	2.99499
2G_MB_Capped	261	T	3.00203
1G_DB_Capped	268	T	3.00312
1G_MB_Capped	261	A	3.00621
1G_MB_Capped	261	T	3.00654
1G_MB_Capped	260	T	3.00847
1G_MB_Capped	257	A	3.00992
3G_DB_Uncapped	257	T	3.01145
1G_DB_Uncapped	268	T	3.01515
2G_DB_Uncapped	277	C	3.02098
1G_MB_Capped	249	G	3.02118
2G_MB_Capped	252	A	3.0221
3G_DB_Capped	260	T	3.02295
1G_DB_Capped	276	T	3.03291
2G_MB_Uncapped	276	T	3.03394
2G_MB_Uncapped	266	A	3.036
2G_MB_Capped	260	T	3.0463
1G_DB_Uncapped	264	G	3.04646
1G_MB_Capped	259	A	3.05344
2G_MB_Capped	251	A	3.05521
3G_MB_Capped	268	T	3.05628
3G_MB_Uncapped	266	A	3.06091
2G_DB_Uncapped	245	G	3.06139
2G_MB_Capped	266	A	3.06323
2G_MB_Capped	262	T	3.0642
1G_DB_Uncapped	254	C	3.06511
1G_MB_Uncapped	264	A	3.0861
1G_MB_Capped	252	A	3.08845
1G_MB_Uncapped	265	T	3.09007
3G_MB_Capped	259	C	3.09037
2G_DB_Capped	262	G	3.09738
2G_DB_Uncapped	264	G	3.09877
1G_DB_Capped	268	C	3.0991
1G_MB_Capped	260	A	3.10853
3G_DB_Uncapped	253	G	3.11247
1G_DB_Capped	252	G	3.11268
1G_MB_Uncapped	268	T	3.11791
3G_MB_Capped	262	G	3.12473
3G_MB_Capped	264	A	3.12599
2G_MB_Uncapped	258	T	3.13854
3G_MB_Uncapped	276	T	3.13944
2G_MB_Capped	258	A	3.14036
1G_MB_Capped	253	G	3.14545
3G_DB_Capped	276	T	3.14723
2G_MB_Uncapped	268	T	3.14826
2G_DB_Capped	260	T	3.16464
2G_MB_Capped	259	A	3.17706
2G_MB_Capped	258	G	3.17778
3G_DB_Capped	275	T	3.18185
3G_DB_Uncapped	254	C	3.19159
1G_DB_Uncapped	265	T	3.1967
2G_MB_Capped	260	G	3.1977
1G_MB_Capped	267	A	3.20507
1G_MB_Uncapped	252	A	3.20661
1G_MB_Uncapped	258	T	3.21009
2G_DB_Uncapped	265	T	3.21489
3G_MB_Uncapped	258	T	3.21703
2G_MB_Capped	266	C	3.21847
3G_MB_Capped	267	A	3.21987
1G_DB_Capped	262	G	3.22561
2G_MB_Capped	252	G	3.22561
2G_MB_Capped	258	T	3.2384
2G_MB_Capped	249	G	3.24035
2G_DB_Capped	276	T	3.24495
3G_MB_Capped	265	C	3.24501
2G_MB_Capped	257	A	3.24641
3G_MB_Uncapped	277	C	3.24818
2G_MB_Uncapped	265	T	3.25283
1G_DB_Uncapped	258	T	3.26135
2G_DB_Uncapped	275	C	3.26294
3G_MB_Capped	265	T	3.26446
1G_DB_Capped	257	C	3.27723
3G_DB_Uncapped	262	T	3.28498
3G_DB_Capped	268	T	3.29457
2G_DB_Capped	265	C	3.29832
2G_DB_Capped	252	G	3.29884
3G_MB_Capped	276	C	3.30995
2G_MB_Uncapped	261	A	3.31008
2G_MB_Capped	266	T	3.31825
3G_MB_Capped	262	T	3.31912
3G_MB_Capped	260	G	3.32942
1G_DB_Capped	263	C	3.33052
3G_MB_Capped	254	C	3.33516
1G_MB_Uncapped	261	A	3.33649
2G_DB_Capped	257	C	3.34605
3G_MB_Capped	251	C	3.34696
1G_DB_Capped	251	C	3.35485
3G_MB_Uncapped	268	T	3.35799
2G_MB_Uncapped	262	T	3.36045
2G_MB_Uncapped	264	A	3.36451
3G_MB_Capped	258	A	3.36477
1G_MB_Uncapped	251	A	3.37078
1G_DB_Capped	257	T	3.37286
3G_MB_Uncapped	265	T	3.37587
2G_MB_Capped	262	A	3.37967
1G_MB_Uncapped	262	A	3.3833
3G_MB_Capped	266	C	3.38628
2G_MB_Capped	257	C	3.39501
2G_MB_Capped	276	C	3.40061
1G_MB_Capped	263	C	3.4029
2G_MB_Capped	261	A	3.41013
3G_DB_Capped	262	G	3.41393
3G_DB_Uncapped	258	T	3.41467
1G_MB_Uncapped	267	A	3.41704
3G_MB_Capped	262	A	3.41803
3G_DB_Uncapped	276	T	3.42037
2G_DB_Capped	268	C	3.42158
2G_MB_Capped	259	T	3.42436
1G_DB_Capped	262	A	3.43667
3G_MB_Capped	249	G	3.43823
3G_MB_Uncapped	259	A	3.44439
3G_MB_Uncapped	260	T	3.44889
2G_MB_Capped	250	G	3.45186
1G_MB_Capped	264	G	3.45536
3G_DB_Uncapped	260	T	3.46397
2G_DB_Capped	257	T	3.46509
1G_MB_Capped	277	C	3.46958
3G_MB_Capped	258	T	3.47393
2G_MB_Uncapped	252	A	3.47933
1G_DB_Capped	265	C	3.47971
2G_DB_Uncapped	276	T	3.48613
1G_MB_Capped	259	C	3.50403
1G_DB_Capped	267	A	3.50487
1G_MB_Capped	261	C	3.50632
2G_DB_Uncapped	258	T	3.50711
1G_DB_Uncapped	262	T	3.52022
1G_MB_Uncapped	277	C	3.5231
3G_MB_Uncapped	262	T	3.52874
3G_MB_Uncapped	267	A	3.52907
2G_MB_Uncapped	251	A	3.53388
1G_MB_Uncapped	262	T	3.54595
3G_DB_Uncapped	275	C	3.54749
2G_MB_Uncapped	260	T	3.55235
3G_MB_Capped	266	T	3.55754
1G_MB_Uncapped	257	A	3.5598
1G_DB_Capped	267	G	3.56182
1G_DB_Capped	252	A	3.56245
3G_MB_Uncapped	261	A	3.56567
3G_MB_Capped	261	C	3.56965
3G_MB_Capped	252	G	3.57332
3G_MB_Capped	261	T	3.59296
2G_MB_Uncapped	257	A	3.60004
3G_DB_Capped	263	C	3.60198
3G_MB_Uncapped	251	A	3.60938
3G_MB_Uncapped	252	A	3.61159
1G_DB_Uncapped	276	T	3.61215
1G_MB_Uncapped	260	T	3.61303
1G_MB_Uncapped	259	A	3.61949
2G_MB_Uncapped	259	A	3.61993
3G_MB_Uncapped	257	A	3.62172
2G_DB_Capped	262	A	3.62853
3G_MB_Capped	259	T	3.62862
2G_DB_Uncapped	262	T	3.63138
3G_DB_Capped	262	A	3.64298
1G_DB_Capped	251	T	3.6493
3G_MB_Capped	251	A	3.65172
1G_DB_Uncapped	260	T	3.6543
2G_MB_Uncapped	267	A	3.65627
3G_MB_Capped	260	A	3.6593
3G_MB_Capped	252	A	3.66127
1G_MB_Capped	258	A	3.6628
1G_MB_Uncapped	258	A	3.6639
3G_MB_Uncapped	264	A	3.68511
1G_DB_Capped	261	A	3.6864
2G_DB_Uncapped	260	T	3.69864
2G_DB_Capped	263	C	3.71923
2G_MB_Uncapped	261	T	3.72702
2G_DB_Capped	251	T	3.76295
3G_MB_Capped	260	T	3.77754
3G_MB_Capped	266	A	3.7907
1G_MB_Capped	276	C	3.79125
1G_MB_Capped	245	G	3.79133
3G_MB_Capped	267	G	3.79201
3G_DB_Capped	251	C	3.80234
2G_MB_Uncapped	266	T	3.8055
1G_DB_Capped	259	A	3.80885
1G_DB_Capped	251	A	3.80951
3G_MB_Capped	261	A	3.8098
2G_MB_Uncapped	259	T	3.82095
2G_DB_Capped	251	C	3.8225
3G_DB_Capped	265	C	3.82954
1G_DB_Capped	257	A	3.84979
1G_DB_Capped	266	A	3.85942
1G_MB_Capped	251	T	3.86214
3G_MB_Capped	259	A	3.86818
3G_MB_Uncapped	258	A	3.87359
3G_DB_Capped	252	A	3.88806
3G_MB_Capped	251	T	3.89281
3G_MB_Uncapped	259	T	3.89865
2G_DB_Capped	252	A	3.89971
1G_DB_Capped	260	G	3.90984
1G_DB_Capped	258	A	3.92829
2G_MB_Uncapped	258	A	3.95357
3G_MB_Uncapped	260	A	3.9641
3G_DB_Capped	257	C	3.99111
2G_DB_Capped	267	G	4.01198
3G_DB_Uncapped	248	G	4.02274
2G_MB_Uncapped	245	G	4.02877
3G_DB_Capped	251	T	4.03534
1G_MB_Uncapped	253	G	4.03581
3G_MB_Uncapped	261	T	4.03807
1G_DB_Capped	258	G	4.05479
1G_MB_Capped	248	G	4.05967
2G_DB_Capped	261	A	4.06265
2G_MB_Uncapped	277	C	4.08749
2G_DB_Capped	266	A	4.08944
1G_DB_Capped	276	C	4.1001
3G_DB_Capped	268	C	4.10222
2G_MB_Uncapped	260	A	4.10429
2G_DB_Capped	267	A	4.12562
3G_MB_Capped	257	A	4.12602
3G_DB_Capped	267	G	4.12719
1G_MB_Uncapped	266	T	4.1283
3G_MB_Uncapped	275	C	4.14201
3G_DB_Capped	276	C	4.16582
3G_DB_Capped	251	A	4.17707
3G_MB_Uncapped	262	A	4.18843
1G_DB_Capped	249	G	4.20865
1G_MB_Capped	266	C	4.20949
2G_MB_Capped	268	C	4.22319
3G_DB_Capped	257	T	4.26034
1G_MB_Uncapped	259	T	4.27447
3G_MB_Capped	268	C	4.29289
2G_DB_Uncapped	262	A	4.29755
3G_DB_Capped	257	A	4.30274
1G_DB_Uncapped	262	A	4.30813
2G_DB_Capped	257	A	4.31029
1G_DB_Capped	266	C	4.32381
3G_MB_Capped	258	G	4.32931
2G_MB_Uncapped	262	A	4.3302
1G_DB_Capped	250	G	4.33075
2G_DB_Capped	250	G	4.33559
3G_DB_Capped	266	A	4.33663
1G_DB_Capped	261	T	4.35085
2G_DB_Capped	251	A	4.35717
3G_MB_Uncapped	266	T	4.3781
3G_DB_Capped	250	G	4.38228
1G_MB_Capped	252	G	4.38386
1G_DB_Capped	259	T	4.38627
3G_MB_Capped	257	T	4.39056
3G_DB_Uncapped	266	A	4.40077
2G_DB_Capped	259	A	4.40916
1G_DB_Uncapped	266	A	4.41828
3G_DB_Capped	261	A	4.4249
3G_DB_Capped	259	A	4.43423
2G_MB_Uncapped	268	C	4.43807
2G_DB_Capped	260	G	4.4391
1G_MB_Uncapped	264	G	4.45427
2G_DB_Uncapped	266	A	4.4601
1G_MB_Uncapped	261	T	4.47338
1G_DB_Uncapped	267	A	4.47926
1G_MB_Uncapped	251	T	4.4969
1G_MB_Uncapped	249	G	4.5038
1G_DB_Capped	261	C	4.5049
3G_DB_Uncapped	262	A	4.50575
1G_DB_Uncapped	261	A	4.50831
1G_DB_Capped	266	T	4.50888
2G_DB_Capped	261	T	4.52392
3G_DB_Capped	258	A	4.5446
2G_DB_Uncapped	252	A	4.54941
1G_MB_Uncapped	260	A	4.55307
1G_MB_Uncapped	276	C	4.56009
3G_MB_Uncapped	263	C	4.56257
3G_DB_Uncapped	252	A	4.57991
2G_DB_Capped	266	C	4.61281
1G_DB_Uncapped	248	G	4.62322
1G_MB_Uncapped	263	C	4.62386
3G_DB_Capped	267	A	4.63962
1G_DB_Uncapped	252	A	4.64862
1G_MB_Uncapped	268	C	4.65595
2G_MB_Uncapped	261	C	4.66517
3G_DB_Capped	249	G	4.69028
1G_DB_Uncapped	259	A	4.70111
2G_DB_Capped	259	C	4.70527
3G_DB_Capped	259	C	4.74315
2G_DB_Uncapped	261	A	4.74329
3G_DB_Uncapped	267	A	4.7503
1G_MB_Capped	251	C	4.76197
3G_DB_Uncapped	261	A	4.76776
2G_DB_Capped	258	A	4.7996
3G_DB_Capped	258	G	4.80403
2G_DB_Uncapped	259	A	4.81135
1G_DB_Uncapped	257	A	4.84728
1G_MB_Uncapped	248	G	4.86525
3G_MB_Uncapped	264	G	4.8656
2G_DB_Uncapped	251	A	4.87022
2G_DB_Capped	249	G	4.87052
3G_DB_Uncapped	251	A	4.8954
3G_MB_Uncapped	261	C	4.89612
1G_DB_Uncapped	251	A	4.90218
1G_DB_Capped	260	A	4.90566
2G_MB_Uncapped	263	C	4.90666
2G_DB_Capped	259	T	4.93888
1G_MB_Capped	267	G	4.94094
2G_DB_Uncapped	267	A	4.94369
2G_MB_Uncapped	266	C	4.95104
3G_DB_Uncapped	259	A	4.97353
3G_MB_Uncapped	253	G	5.01083
2G_DB_Uncapped	257	A	5.03519
2G_DB_Uncapped	268	C	5.0365
2G_DB_Capped	261	C	5.04113
2G_DB_Capped	266	T	5.06682
2G_DB_Capped	276	C	5.07295
3G_DB_Capped	261	T	5.07632
2G_DB_Capped	258	G	5.09455
2G_MB_Uncapped	248	G	5.09664
3G_MB_Capped	257	C	5.1081
2G_MB_Uncapped	253	G	5.14081
2G_DB_Uncapped	248	G	5.15728
2G_MB_Uncapped	264	G	5.17089
3G_DB_Uncapped	257	A	5.18532
3G_MB_Uncapped	266	C	5.19949
3G_DB_Capped	266	C	5.20443
3G_DB_Capped	260	A	5.21734
3G_DB_Capped	266	T	5.2246
3G_DB_Capped	260	G	5.25016
3G_DB_Capped	259	T	5.25166
1G_DB_Capped	259	C	5.28815
2G_MB_Uncapped	249	G	5.29743
1G_DB_Uncapped	252	G	5.31662
3G_MB_Uncapped	251	T	5.32573
2G_MB_Uncapped	259	C	5.44668
1G_DB_Uncapped	263	C	5.44868
3G_MB_Uncapped	249	G	5.45607
2G_DB_Capped	260	A	5.45839
1G_MB_Capped	265	C	5.50238
1G_MB_Capped	268	C	5.52699
2G_DB_Uncapped	252	G	5.55818
3G_MB_Uncapped	268	C	5.61807
1G_MB_Uncapped	267	G	5.62424
3G_DB_Uncapped	263	C	5.62569
3G_DB_Uncapped	265	C	5.63815
3G_DB_Uncapped	268	C	5.66221
1G_MB_Uncapped	266	C	5.68933
2G_DB_Uncapped	258	A	5.72365
2G_DB_Uncapped	251	C	5.72863
1G_MB_Uncapped	259	C	5.73978
1G_DB_Uncapped	258	A	5.74162
1G_MB_Capped	250	G	5.76441
1G_MB_Uncapped	245	G	5.83554
3G_DB_Uncapped	252	G	5.85831
3G_DB_Uncapped	251	T	5.86423
1G_MB_Uncapped	252	G	5.89017
2G_DB_Uncapped	263	C	5.96619
3G_DB_Uncapped	251	C	6.00409
2G_DB_Uncapped	267	G	6.01967
3G_MB_Uncapped	252	G	6.04466
2G_MB_Uncapped	251	C	6.07994
3G_DB_Capped	261	C	6.12539
3G_MB_Uncapped	276	C	6.13291
3G_DB_Uncapped	258	A	6.19289
2G_MB_Uncapped	251	T	6.2132
1G_MB_Uncapped	261	C	6.29462
1G_MB_Uncapped	251	C	6.33237
3G_MB_Uncapped	259	C	6.34112
3G_DB_Uncapped	266	T	6.36163
1G_DB_Uncapped	259	T	6.36382
2G_MB_Uncapped	276	C	6.48907
1G_DB_Uncapped	266	T	6.49249
1G_DB_Uncapped	268	C	6.51371
3G_MB_Uncapped	265	C	6.53404
1G_DB_Uncapped	265	C	6.56353
2G_DB_Uncapped	251	T	6.5709
2G_MB_Uncapped	265	C	6.57145
1G_DB_Uncapped	260	A	6.64936
3G_DB_Uncapped	266	C	6.66273
3G_MB_Uncapped	251	C	6.70456
1G_DB_Uncapped	261	T	6.73431
1G_DB_Uncapped	251	T	6.75707
3G_DB_Uncapped	261	T	6.79133
2G_DB_Uncapped	266	C	6.84986
2G_DB_Uncapped	262	G	6.88402
1G_DB_Uncapped	251	C	6.90462
2G_DB_Uncapped	265	C	6.9225
1G_DB_Uncapped	249	G	7.0691
3G_MB_Uncapped	267	G	7.10973
1G_MB_Uncapped	265	C	7.15451
2G_DB_Uncapped	261	T	7.17558
2G_DB_Uncapped	259	T	7.18142
3G_MB_Uncapped	248	G	7.21257
1G_MB_Capped	260	G	7.28121
3G_DB_Uncapped	267	G	7.40695
2G_MB_Uncapped	250	G	7.4083
2G_DB_Uncapped	260	A	7.448
2G_DB_Uncapped	250	G	7.51944
3G_DB_Uncapped	259	T	7.57854
2G_DB_Uncapped	266	T	7.59627
2G_DB_Uncapped	249	G	7.64067
2G_DB_Uncapped	259	C	7.71949
3G_DB_Uncapped	276	C	7.85783
1G_MB_Uncapped	258	G	7.90477
1G_MB_Capped	258	G	8.1919
1G_DB_Uncapped	276	C	8.36754
3G_DB_Uncapped	258	G	8.50701
1G_DB_Uncapped	262	G	8.68262
1G_DB_Uncapped	250	G	8.69825
1G_DB_Uncapped	267	G	8.77488
2G_DB_Uncapped	261	C	8.86053
3G_DB_Uncapped	261	C	8.89844
1G_DB_Uncapped	266	C	8.95562
1G_DB_Uncapped	261	C	9.3493
3G_MB_Uncapped	245	G	9.55511
3G_DB_Uncapped	250	G	9.75048
3G_DB_Uncapped	259	C	9.81355
3G_DB_Uncapped	249	G	9.83392
3G_DB_Uncapped	260	A	9.87586
2G_DB_Uncapped	276	C	10.7861
1G_MB_Uncapped	250	G	NaN
1G_MB_Uncapped	260	G	NaN
1G_MB_Uncapped	262	G	NaN
2G_MB_Uncapped	252	G	NaN
2G_MB_Uncapped	258	G	NaN
2G_MB_Uncapped	260	G	NaN
2G_MB_Uncapped	262	G	NaN
2G_MB_Uncapped	267	G	NaN
3G_MB_Uncapped	250	G	NaN
3G_MB_Uncapped	258	G	NaN
3G_MB_Uncapped	260	G	NaN
3G_MB_Uncapped	262	G	NaN
1G_DB_Uncapped	258	G	NaN
1G_DB_Uncapped	259	C	NaN
1G_DB_Uncapped	260	G	NaN
2G_DB_Uncapped	258	G	NaN
2G_DB_Uncapped	260	G	NaN
3G_DB_Uncapped	260	G	NaN
3G_DB_Uncapped	262	G	NaN
1G_MB_Capped	262	G	NaN

## Sheet: SL2
sample	position	mut_nt	log2_median_kd
3G_MB_Capped	283	T	-2.05855
3G_MB_Uncapped	287	G	-1.9288
3G_MB_Uncapped	283	T	-1.76833
2G_MB_Capped	283	T	-1.73451
3G_MB_Capped	287	G	-1.69305
3G_MB_Capped	292	C	-1.684
2G_MB_Capped	287	G	-1.61347
2G_MB_Uncapped	287	G	-1.5881
3G_MB_Uncapped	292	C	-1.56518
1G_MB_Capped	287	G	-1.51282
2G_MB_Capped	292	C	-1.50548
1G_MB_Uncapped	287	G	-1.47548
3G_DB_Capped	283	T	-1.40829
2G_MB_Uncapped	283	T	-1.40412
2G_MB_Uncapped	295	G	-1.38415
1G_MB_Uncapped	283	T	-1.36569
1G_MB_Capped	283	T	-1.36533
3G_MB_Uncapped	295	G	-1.31553
3G_DB_Uncapped	287	G	-1.18176
2G_MB_Uncapped	292	C	-1.17624
1G_DB_Capped	283	T	-1.1535
1G_MB_Uncapped	292	C	-1.15151
1G_MB_Uncapped	295	G	-1.06044
3G_MB_Uncapped	288	G	-1.03258
1G_MB_Capped	288	G	-1.02257
2G_MB_Uncapped	288	G	-1.02159
3G_MB_Capped	288	G	-1.01675
1G_MB_Capped	295	G	-1.00577
3G_DB_Capped	287	G	-0.993257
3G_MB_Uncapped	294	T	-0.983945
1G_DB_Capped	287	G	-0.983774
2G_MB_Capped	295	G	-0.927886
3G_MB_Uncapped	294	A	-0.899999
3G_DB_Capped	292	C	-0.89575
1G_MB_Capped	292	C	-0.872077
3G_MB_Capped	295	G	-0.8639
3G_MB_Uncapped	294	C	-0.858154
1G_MB_Uncapped	298	C	-0.851064
3G_MB_Capped	286	T	-0.841132
2G_MB_Capped	298	C	-0.833985
2G_MB_Capped	294	A	-0.826323
3G_MB_Capped	294	T	-0.819125
3G_MB_Capped	294	A	-0.818807
2G_MB_Capped	294	C	-0.801631
2G_MB_Capped	288	G	-0.788729
3G_MB_Capped	287	T	-0.786621
3G_MB_Uncapped	286	T	-0.785525
3G_MB_Uncapped	287	T	-0.784355
2G_DB_Uncapped	287	G	-0.78332
1G_MB_Capped	298	C	-0.777564
1G_DB_Capped	292	C	-0.770468
3G_DB_Capped	298	C	-0.764142
2G_MB_Uncapped	294	C	-0.742801
3G_DB_Capped	288	G	-0.742623
2G_MB_Uncapped	294	A	-0.742594
1G_MB_Uncapped	295	C	-0.738478
2G_MB_Capped	294	T	-0.737395
1G_MB_Capped	299	G	-0.73652
1G_DB_Capped	288	G	-0.734809
1G_MB_Uncapped	289	C	-0.726887
3G_DB_Uncapped	283	T	-0.724686
2G_MB_Capped	295	C	-0.703954
1G_MB_Uncapped	294	T	-0.697143
1G_MB_Uncapped	294	A	-0.695709
3G_MB_Capped	294	C	-0.688661
2G_MB_Uncapped	298	C	-0.684251
3G_MB_Uncapped	291	C	-0.683076
2G_MB_Capped	287	T	-0.682919
1G_DB_Uncapped	283	T	-0.67855
3G_MB_Uncapped	287	A	-0.671606
1G_MB_Capped	295	C	-0.659508
3G_MB_Capped	291	C	-0.657464
1G_MB_Capped	294	A	-0.656727
2G_DB_Capped	283	T	-0.647128
1G_DB_Capped	298	T	-0.646116
2G_MB_Capped	291	C	-0.645082
1G_MB_Capped	294	T	-0.644864
1G_MB_Uncapped	288	G	-0.644438
2G_MB_Capped	289	C	-0.644038
2G_MB_Uncapped	291	C	-0.642982
2G_DB_Uncapped	288	G	-0.642726
2G_MB_Uncapped	287	A	-0.642667
1G_DB_Capped	298	C	-0.642066
3G_DB_Capped	294	A	-0.63612
2G_MB_Uncapped	286	T	-0.635111
1G_MB_Uncapped	286	T	-0.633484
2G_MB_Capped	286	T	-0.629924
2G_MB_Uncapped	295	C	-0.629877
3G_DB_Uncapped	288	G	-0.622173
1G_MB_Capped	299	A	-0.620059
1G_MB_Uncapped	287	T	-0.612566
3G_DB_Capped	286	T	-0.612402
2G_DB_Capped	287	G	-0.610065
1G_MB_Capped	289	C	-0.6084
2G_MB_Uncapped	287	T	-0.59796
3G_MB_Capped	287	A	-0.592996
2G_MB_Uncapped	299	G	-0.591882
1G_MB_Capped	286	T	-0.590118
2G_MB_Capped	298	T	-0.589293
1G_DB_Capped	294	T	-0.587734
3G_DB_Capped	294	C	-0.584639
2G_MB_Uncapped	299	A	-0.579696
2G_DB_Uncapped	298	C	-0.578333
1G_MB_Uncapped	299	G	-0.577749
2G_DB_Capped	292	C	-0.571291
1G_MB_Capped	291	C	-0.567815
3G_DB_Capped	298	T	-0.566608
3G_MB_Capped	298	C	-0.555891
1G_MB_Capped	287	T	-0.551852
1G_DB_Capped	299	A	-0.550663
3G_MB_Capped	293	T	-0.549228
3G_MB_Capped	299	A	-0.546158
1G_DB_Uncapped	298	T	-0.542243
1G_DB_Uncapped	292	C	-0.527119
1G_MB_Uncapped	298	T	-0.525986
1G_MB_Uncapped	291	C	-0.525764
3G_MB_Capped	295	A	-0.522969
3G_DB_Capped	287	T	-0.522262
1G_MB_Uncapped	299	A	-0.517894
3G_MB_Uncapped	293	G	-0.517463
1G_DB_Capped	286	T	-0.514333
1G_MB_Uncapped	298	A	-0.513742
3G_MB_Uncapped	299	A	-0.510751
2G_MB_Uncapped	294	T	-0.505419
3G_MB_Capped	295	C	-0.504208
1G_DB_Uncapped	298	C	-0.503171
2G_DB_Capped	298	C	-0.496309
1G_MB_Capped	298	A	-0.493049
2G_MB_Uncapped	298	T	-0.490661
2G_MB_Capped	298	A	-0.489055
3G_MB_Capped	293	G	-0.488538
3G_MB_Capped	298	T	-0.487052
1G_MB_Capped	298	T	-0.485281
1G_DB_Capped	294	A	-0.482026
1G_DB_Capped	295	A	-0.480912
2G_MB_Uncapped	289	C	-0.478885
3G_DB_Uncapped	292	C	-0.471834
1G_MB_Uncapped	294	C	-0.468837
1G_DB_Uncapped	287	G	-0.467602
3G_MB_Uncapped	295	A	-0.46296
3G_MB_Uncapped	293	T	-0.456275
2G_MB_Capped	299	A	-0.454822
2G_MB_Uncapped	298	A	-0.452727
1G_DB_Capped	297	T	-0.444546
2G_MB_Capped	299	G	-0.443901
3G_DB_Capped	288	A	-0.44138
2G_MB_Capped	293	G	-0.438826
1G_DB_Capped	298	A	-0.438056
3G_DB_Capped	295	A	-0.434193
3G_MB_Uncapped	295	C	-0.425425
2G_DB_Capped	288	G	-0.424176
2G_DB_Uncapped	298	T	-0.422038
3G_DB_Capped	290	A	-0.416716
2G_MB_Capped	287	A	-0.41313
2G_MB_Uncapped	295	A	-0.411136
3G_DB_Capped	299	A	-0.411105
3G_MB_Uncapped	298	A	-0.410889
3G_DB_Uncapped	298	C	-0.403536
1G_MB_Uncapped	287	A	-0.399584
2G_DB_Capped	298	T	-0.398386
2G_MB_Uncapped	293	G	-0.394984
3G_DB_Uncapped	298	T	-0.392504
3G_DB_Capped	298	A	-0.38694
2G_DB_Uncapped	292	C	-0.383481
3G_DB_Uncapped	299	A	-0.383453
3G_DB_Capped	294	T	-0.382825
3G_DB_Capped	297	G	-0.382077
2G_MB_Uncapped	292	T	-0.37983
1G_DB_Capped	299	G	-0.376392
3G_DB_Uncapped	294	A	-0.372951
3G_DB_Capped	293	G	-0.356529
1G_MB_Capped	295	A	-0.355165
2G_DB_Capped	290	A	-0.354248
1G_DB_Capped	291	A	-0.349244
2G_MB_Capped	293	T	-0.348192
2G_DB_Capped	295	C	-0.34339
3G_DB_Uncapped	294	T	-0.343329
3G_MB_Capped	298	A	-0.343322
1G_DB_Capped	294	C	-0.339045
3G_MB_Capped	299	G	-0.33766
2G_DB_Capped	294	A	-0.333988
3G_DB_Uncapped	294	C	-0.332437
3G_DB_Capped	291	A	-0.329437
1G_DB_Uncapped	294	T	-0.327638
2G_MB_Uncapped	291	A	-0.322786
1G_DB_Capped	287	T	-0.321688
2G_MB_Capped	291	A	-0.320537
1G_MB_Uncapped	295	A	-0.318333
3G_DB_Capped	287	A	-0.312789
3G_DB_Capped	291	G	-0.312362
2G_DB_Uncapped	283	T	-0.311455
2G_DB_Capped	294	C	-0.309566
1G_MB_Capped	292	T	-0.307752
3G_MB_Uncapped	298	T	-0.307628
2G_DB_Capped	295	A	-0.305891
1G_DB_Capped	290	A	-0.301656
2G_DB_Capped	286	T	-0.299578
3G_MB_Uncapped	298	C	-0.298227
2G_MB_Uncapped	293	T	-0.297362
1G_MB_Uncapped	291	A	-0.293142
1G_MB_Capped	291	A	-0.291443
1G_DB_Capped	295	C	-0.286198
1G_DB_Uncapped	288	G	-0.285446
1G_MB_Capped	283	A	-0.283345
1G_MB_Uncapped	293	T	-0.281886
2G_DB_Capped	288	A	-0.276837
1G_MB_Uncapped	293	G	-0.275516
1G_DB_Capped	299	T	-0.274349
3G_DB_Uncapped	295	G	-0.271111
2G_DB_Capped	287	T	-0.266817
2G_DB_Capped	292	T	-0.264973
2G_MB_Capped	295	A	-0.263515
3G_DB_Capped	299	G	-0.260632
1G_MB_Capped	294	C	-0.255711
2G_MB_Capped	290	A	-0.255697
3G_MB_Uncapped	290	A	-0.248789
1G_DB_Capped	288	A	-0.24654
1G_DB_Capped	297	G	-0.245908
1G_DB_Capped	293	T	-0.245278
1G_MB_Capped	287	A	-0.243323
2G_DB_Uncapped	290	A	-0.241354
3G_MB_Uncapped	291	A	-0.238633
1G_MB_Capped	293	T	-0.235472
2G_DB_Uncapped	286	T	-0.235472
2G_DB_Capped	298	A	-0.235242
2G_MB_Capped	292	T	-0.232685
3G_MB_Capped	290	A	-0.229963
1G_DB_Capped	293	G	-0.227382
3G_MB_Uncapped	292	T	-0.221276
1G_DB_Uncapped	298	A	-0.219756
3G_DB_Capped	283	C	-0.216896
3G_DB_Uncapped	290	A	-0.2145
2G_MB_Uncapped	290	A	-0.214191
3G_DB_Capped	297	T	-0.214043
3G_DB_Capped	293	T	-0.213798
1G_MB_Uncapped	291	G	-0.21205
1G_MB_Capped	293	G	-0.210548
1G_MB_Capped	297	G	-0.208698
3G_DB_Capped	284	A	-0.206722
1G_DB_Capped	291	C	-0.204702
1G_DB_Uncapped	294	C	-0.198171
2G_DB_Capped	287	A	-0.197978
3G_DB_Uncapped	298	A	-0.197592
3G_DB_Uncapped	295	A	-0.197344
3G_DB_Uncapped	297	T	-0.197321
3G_DB_Uncapped	292	T	-0.194742
3G_MB_Capped	292	T	-0.191978
3G_DB_Uncapped	287	T	-0.1912
3G_DB_Uncapped	293	G	-0.189721
3G_DB_Capped	295	C	-0.18947
2G_DB_Uncapped	294	T	-0.188378
1G_MB_Uncapped	290	A	-0.18723
3G_MB_Capped	291	A	-0.183637
2G_DB_Uncapped	295	C	-0.178434
2G_MB_Capped	283	A	-0.176645
2G_DB_Uncapped	292	T	-0.170746
3G_MB_Capped	297	T	-0.16409
2G_DB_Capped	291	A	-0.163946
2G_DB_Uncapped	293	G	-0.161081
2G_DB_Capped	294	T	-0.161024
3G_DB_Capped	292	T	-0.159456
3G_MB_Capped	291	G	-0.158661
2G_DB_Capped	299	G	-0.158481
2G_DB_Uncapped	287	T	-0.156253
2G_DB_Uncapped	288	A	-0.152249
1G_DB_Capped	297	A	-0.149579
3G_DB_Uncapped	288	A	-0.148999
1G_MB_Capped	299	T	-0.147502
2G_MB_Capped	284	A	-0.142388
1G_DB_Uncapped	290	A	-0.142235
3G_DB_Capped	283	A	-0.141523
2G_DB_Capped	293	T	-0.137061
1G_MB_Uncapped	297	T	-0.135635
1G_DB_Uncapped	294	A	-0.134402
2G_DB_Capped	293	G	-0.133642
3G_MB_Capped	288	A	-0.133054
2G_MB_Uncapped	283	A	-0.131715
3G_MB_Uncapped	297	T	-0.130126
1G_DB_Capped	283	C	-0.12999
1G_MB_Uncapped	292	T	-0.122674
2G_MB_Uncapped	288	C	-0.121213
2G_MB_Capped	286	C	-0.120434
1G_MB_Capped	297	T	-0.119419
1G_DB_Uncapped	286	T	-0.118839
2G_DB_Uncapped	294	A	-0.114948
3G_MB_Capped	284	A	-0.114404
3G_MB_Capped	289	C	-0.11146
2G_MB_Capped	288	A	-0.105741
1G_DB_Uncapped	299	A	-0.105627
1G_DB_Uncapped	295	A	-0.102532
3G_DB_Capped	299	T	-0.0999107
2G_MB_Capped	297	T	-0.0996103
1G_DB_Uncapped	295	C	-0.0957723
3G_MB_Uncapped	289	C	-0.0953205
1G_DB_Uncapped	299	G	-0.0917102
1G_DB_Capped	284	A	-0.090928
1G_MB_Uncapped	283	A	-0.0908925
3G_DB_Capped	284	G	-0.0904313
3G_DB_Uncapped	286	T	-0.0884639
2G_DB_Capped	283	A	-0.083406
2G_MB_Uncapped	291	G	-0.0812291
3G_MB_Capped	292	A	-0.0795882
1G_DB_Capped	283	A	-0.0720642
2G_MB_Capped	288	C	-0.0690133
2G_DB_Uncapped	294	C	-0.068138
2G_MB_Uncapped	297	T	-0.0665382
3G_MB_Uncapped	284	A	-0.0656507
1G_DB_Capped	287	A	-0.0632009
2G_DB_Capped	299	A	-0.0591603
3G_MB_Uncapped	288	A	-0.0572701
2G_DB_Uncapped	298	A	-0.0557074
2G_DB_Uncapped	291	A	-0.0556949
1G_DB_Uncapped	287	T	-0.0534227
2G_DB_Uncapped	299	A	-0.0531296
2G_MB_Uncapped	284	A	-0.0528333
1G_MB_Capped	288	A	-0.0507492
3G_DB_Capped	291	C	-0.0499641
1G_DB_Uncapped	297	T	-0.0489672
2G_DB_Uncapped	295	G	-0.0467005
1G_MB_Uncapped	284	A	-0.0453267
1G_MB_Uncapped	299	T	-0.0445604
2G_MB_Uncapped	288	A	-0.0442724
1G_MB_Uncapped	292	A	-0.0441912
1G_MB_Capped	283	C	-0.0424209
1G_MB_Uncapped	297	G	-0.040376
1G_MB_Capped	292	A	-0.0402006
1G_DB_Uncapped	288	A	-0.0401522
1G_MB_Capped	290	A	-0.0396981
1G_DB_Uncapped	293	G	-0.03561
1G_DB_Capped	292	T	-0.0349975
2G_DB_Uncapped	295	A	-0.0339846
3G_DB_Uncapped	295	C	-0.0331812
3G_MB_Uncapped	297	G	-0.0291846
2G_DB_Capped	297	T	-0.028454
3G_MB_Capped	297	G	-0.0280364
2G_MB_Capped	297	G	-0.0259245
1G_MB_Capped	286	C	-0.0237231
2G_MB_Capped	292	A	-0.0226377
2G_DB_Uncapped	287	A	-0.0216833
1G_DB_Uncapped	291	A	-0.0138354
3G_DB_Uncapped	291	A	-0.0138264
3G_MB_Uncapped	288	C	-0.0123884
3G_MB_Uncapped	291	G	-0.0117729
3G_MB_Capped	283	A	-0.0112903
1G_DB_Capped	291	G	-0.00578817
3G_DB_Uncapped	283	A	-0.00321314
2G_DB_Uncapped	293	T	5.02621e-07
2G_DB_Capped	290	T	0.00121814
2G_DB_Uncapped	297	T	0.00396674
2G_DB_Capped	297	G	0.00654613
3G_DB_Uncapped	299	T	0.00658215
3G_MB_Uncapped	292	A	0.0116354
1G_DB_Uncapped	292	T	0.0128655
2G_DB_Capped	284	A	0.0132805
2G_MB_Capped	291	G	0.019856
2G_MB_Uncapped	297	G	0.0199549
3G_DB_Uncapped	287	A	0.0215467
2G_DB_Uncapped	291	G	0.0248751
1G_MB_Uncapped	288	C	0.0254705
1G_MB_Capped	290	T	0.0261254
2G_DB_Uncapped	283	A	0.029169
1G_MB_Uncapped	288	A	0.0305395
2G_MB_Capped	296	G	0.0311676
3G_DB_Uncapped	284	A	0.0326357
2G_DB_Capped	291	G	0.0408252
3G_DB_Uncapped	299	G	0.0416593
1G_DB_Uncapped	287	A	0.0418249
2G_MB_Uncapped	299	T	0.0420594
2G_MB_Uncapped	292	A	0.0555216
1G_MB_Capped	291	G	0.0581636
1G_DB_Uncapped	299	T	0.0593844
2G_DB_Capped	292	A	0.0663382
2G_DB_Uncapped	292	A	0.0669732
1G_DB_Uncapped	293	T	0.0708603
3G_DB_Uncapped	293	T	0.0749933
3G_DB_Uncapped	297	G	0.0774832
2G_MB_Capped	283	C	0.0784663
2G_DB_Uncapped	291	C	0.0786396
2G_MB_Capped	289	T	0.085676
1G_DB_Uncapped	283	A	0.0857093
2G_DB_Capped	283	C	0.0858258
2G_DB_Uncapped	284	A	0.087428
2G_MB_Uncapped	296	G	0.0945222
3G_DB_Uncapped	284	G	0.100135
1G_DB_Uncapped	290	T	0.107355
2G_DB_Capped	291	C	0.115165
1G_MB_Capped	296	G	0.116617
1G_MB_Uncapped	296	T	0.11753
3G_MB_Uncapped	299	T	0.122569
3G_MB_Capped	299	T	0.122681
3G_MB_Uncapped	297	A	0.123628
2G_MB_Capped	299	T	0.123758
1G_DB_Uncapped	291	G	0.124974
1G_MB_Capped	284	A	0.133216
3G_MB_Uncapped	283	A	0.134482
3G_MB_Capped	296	G	0.135994
3G_DB_Uncapped	291	C	0.140937
3G_DB_Uncapped	291	G	0.141528
1G_MB_Uncapped	296	G	0.143383
3G_MB_Uncapped	299	G	0.144601
1G_MB_Uncapped	289	T	0.144838
3G_DB_Uncapped	292	A	0.146181
1G_DB_Uncapped	292	A	0.1509
3G_MB_Uncapped	289	A	0.155217
1G_MB_Capped	289	T	0.155643
2G_MB_Capped	296	T	0.161876
3G_MB_Uncapped	296	G	0.162685
1G_DB_Uncapped	284	A	0.176895
2G_MB_Capped	290	T	0.178411
1G_MB_Uncapped	290	T	0.184081
2G_MB_Capped	289	A	0.186616
3G_MB_Capped	288	C	0.190948
2G_MB_Uncapped	296	T	0.191015
3G_MB_Uncapped	296	T	0.194376
3G_DB_Capped	297	A	0.195731
1G_MB_Capped	288	C	0.198656
1G_DB_Uncapped	297	G	0.2
3G_MB_Capped	286	C	0.200271
2G_MB_Capped	293	C	0.203569
1G_MB_Capped	296	T	0.207416
2G_DB_Capped	299	T	0.210432
2G_DB_Uncapped	289	C	0.217285
1G_MB_Uncapped	289	A	0.217389
3G_MB_Capped	284	G	0.223387
1G_DB_Uncapped	291	C	0.225443
2G_MB_Uncapped	289	T	0.228843
3G_MB_Capped	289	A	0.233488
2G_DB_Uncapped	290	T	0.237226
1G_DB_Uncapped	295	G	0.237834
2G_DB_Uncapped	299	T	0.240198
2G_MB_Uncapped	289	A	0.248295
3G_DB_Uncapped	297	A	0.248443
2G_DB_Uncapped	299	G	0.248559
2G_DB_Uncapped	288	C	0.263897
3G_DB_Capped	290	C	0.265197
1G_DB_Uncapped	289	C	0.266546
1G_MB_Capped	289	A	0.271979
2G_DB_Capped	284	G	0.274214
3G_MB_Capped	296	T	0.274286
2G_MB_Uncapped	283	C	0.274287
3G_MB_Capped	283	C	0.277137
3G_DB_Uncapped	288	C	0.277312
1G_MB_Uncapped	297	A	0.282483
2G_DB_Uncapped	283	C	0.285252
3G_DB_Uncapped	289	C	0.286048
3G_MB_Capped	297	A	0.30188
3G_MB_Capped	290	T	0.302825
2G_DB_Capped	297	A	0.303332
2G_DB_Uncapped	286	C	0.310585
1G_DB_Uncapped	289	T	0.313247
3G_DB_Capped	295	G	0.317022
1G_DB_Capped	292	A	0.31779
2G_DB_Uncapped	289	T	0.328591
3G_DB_Uncapped	289	T	0.333484
3G_MB_Uncapped	289	T	0.337941
1G_DB_Uncapped	289	A	0.33888
1G_MB_Uncapped	286	C	0.350955
3G_MB_Uncapped	283	C	0.352816
1G_DB_Uncapped	288	C	0.361165
2G_DB_Uncapped	297	G	0.367344
2G_DB_Capped	295	G	0.367556
1G_DB_Uncapped	297	A	0.372137
1G_DB_Capped	284	G	0.372237
2G_DB_Capped	290	C	0.375131
1G_DB_Capped	290	C	0.378917
3G_DB_Capped	292	A	0.379109
2G_MB_Capped	297	A	0.382491
3G_DB_Uncapped	290	C	0.38272
3G_DB_Uncapped	290	T	0.38321
2G_MB_Uncapped	290	T	0.389554
3G_MB_Capped	289	T	0.39365
2G_MB_Capped	284	G	0.396609
1G_DB_Capped	290	T	0.396835
2G_DB_Capped	289	T	0.397787
2G_DB_Uncapped	297	A	0.398351
2G_DB_Capped	293	C	0.409595
1G_MB_Uncapped	286	G	0.414694
3G_DB_Capped	296	C	0.414919
3G_DB_Capped	286	C	0.41677
2G_DB_Uncapped	289	A	0.42351
2G_MB_Uncapped	293	C	0.426053
1G_MB_Capped	286	G	0.426923
2G_MB_Capped	286	G	0.436726
1G_MB_Capped	297	A	0.441616
2G_DB_Capped	289	A	0.442504
3G_MB_Uncapped	290	T	0.443439
1G_MB_Uncapped	283	C	0.444072
1G_DB_Capped	286	C	0.448194
3G_DB_Uncapped	289	A	0.455163
2G_DB_Uncapped	284	G	0.456503
3G_DB_Uncapped	284	T	0.459556
3G_DB_Uncapped	285	A	0.464366
2G_DB_Uncapped	286	G	0.465385
2G_DB_Capped	286	C	0.469282
3G_DB_Capped	285	A	0.471122
1G_DB_Uncapped	286	G	0.476635
2G_MB_Uncapped	297	A	0.487846
2G_MB_Uncapped	286	G	0.491986
2G_DB_Capped	289	C	0.493088
3G_MB_Uncapped	284	G	0.495598
1G_MB_Uncapped	293	C	0.49563
1G_DB_Capped	295	G	0.496129
2G_DB_Uncapped	296	T	0.502837
3G_DB_Uncapped	286	G	0.506093
3G_DB_Capped	289	A	0.517786
2G_DB_Capped	285	A	0.518763
2G_DB_Uncapped	284	T	0.527926
1G_DB_Uncapped	283	C	0.533143
1G_MB_Uncapped	284	T	0.536626
3G_MB_Uncapped	286	G	0.537563
2G_DB_Uncapped	290	C	0.539929
1G_DB_Capped	285	A	0.540033
3G_DB_Uncapped	296	G	0.55911
1G_DB_Uncapped	296	T	0.568208
1G_DB_Uncapped	290	C	0.570973
3G_MB_Capped	286	G	0.57213
1G_MB_Capped	293	C	0.576815
1G_MB_Capped	284	T	0.581482
2G_MB_Uncapped	286	C	0.58151
3G_DB_Uncapped	296	T	0.581851
3G_DB_Capped	289	C	0.581879
1G_DB_Uncapped	285	A	0.584064
3G_MB_Capped	293	C	0.585641
1G_DB_Uncapped	284	T	0.590021
3G_DB_Uncapped	283	C	0.590572
1G_DB_Capped	289	C	0.591128
1G_DB_Uncapped	284	G	0.595068
2G_DB_Uncapped	285	A	0.601748
2G_DB_Capped	296	C	0.603016
2G_DB_Capped	288	C	0.605236
2G_MB_Capped	296	C	0.608979
2G_MB_Uncapped	284	G	0.61477
2G_DB_Capped	296	G	0.62218
3G_MB_Uncapped	284	T	0.626071
3G_DB_Capped	293	C	0.652276
2G_MB_Capped	284	T	0.661449
3G_DB_Capped	290	T	0.669297
2G_DB_Capped	296	T	0.671891
3G_DB_Capped	286	G	0.691299
1G_MB_Capped	290	C	0.692376
3G_DB_Capped	284	T	0.693931
2G_DB_Uncapped	296	G	0.694379
3G_DB_Capped	289	T	0.696341
3G_DB_Capped	296	G	0.705359
1G_DB_Capped	286	G	0.708207
1G_DB_Capped	296	G	0.71819
1G_DB_Capped	289	A	0.724598
2G_MB_Uncapped	284	T	0.724788
1G_DB_Capped	289	T	0.736839
2G_DB_Capped	284	T	0.740923
2G_DB_Capped	286	G	0.746853
3G_MB_Capped	284	T	0.749849
1G_MB_Capped	285	A	0.773694
1G_DB_Capped	293	C	0.792666
3G_MB_Uncapped	286	C	0.796357
2G_DB_Uncapped	293	C	0.800122
3G_DB_Capped	288	C	0.809231
3G_DB_Capped	296	T	0.811867
1G_DB_Capped	284	T	0.81504
3G_DB_Uncapped	293	C	0.81782
1G_DB_Uncapped	296	G	0.825294
3G_DB_Capped	285	C	0.831789
2G_MB_Capped	290	C	0.832929
1G_MB_Uncapped	285	A	0.834536
3G_DB_Uncapped	286	C	0.838257
1G_DB_Uncapped	286	C	0.847549
1G_MB_Uncapped	290	C	0.861101
1G_DB_Capped	296	C	0.862489
1G_DB_Uncapped	293	C	0.874199
2G_MB_Uncapped	296	C	0.879794
1G_MB_Capped	284	G	0.909389
3G_MB_Uncapped	296	C	0.909777
1G_DB_Capped	296	T	0.917071
1G_DB_Capped	288	C	0.925207
3G_MB_Uncapped	293	C	0.946382
2G_MB_Capped	285	T	0.952818
2G_MB_Capped	285	A	0.954632
1G_DB_Capped	285	C	0.965025
2G_MB_Uncapped	285	A	0.973009
2G_MB_Uncapped	290	C	1.01111
3G_MB_Capped	296	C	1.02969
1G_MB_Uncapped	296	C	1.06065
3G_MB_Capped	285	A	1.06127
1G_MB_Uncapped	284	G	1.07892
3G_MB_Uncapped	285	A	1.0791
3G_MB_Uncapped	290	C	1.10949
1G_DB_Uncapped	296	C	1.11135
1G_MB_Capped	296	C	1.12767
2G_DB_Capped	285	C	1.15433
1G_MB_Uncapped	285	T	1.16988
3G_DB_Uncapped	285	C	1.17325
1G_DB_Uncapped	285	T	1.2218
1G_DB_Uncapped	285	C	1.29612
1G_MB_Capped	285	T	1.30239
3G_DB_Uncapped	296	C	1.30302
2G_DB_Uncapped	285	T	1.30935
2G_DB_Uncapped	285	C	1.33222
3G_MB_Capped	285	T	1.33475
3G_DB_Uncapped	285	T	1.36128
3G_MB_Capped	290	C	1.37018
2G_MB_Uncapped	285	T	1.40683
1G_DB_Capped	285	T	1.41345
2G_DB_Uncapped	296	C	1.41883
2G_MB_Capped	285	C	1.45665
1G_MB_Capped	285	C	1.48621
2G_DB_Capped	285	T	1.5157
3G_DB_Capped	285	T	1.58398
3G_MB_Uncapped	285	T	1.68697
3G_MB_Capped	285	C	1.8115
2G_MB_Uncapped	285	C	1.90461
1G_MB_Uncapped	285	C	1.97474
3G_MB_Uncapped	285	C	2.51173

## Sheet: SL3
sample	position	mut_nt	log2_median_kd
3G_MB_Capped	314	G	-0.97431
3G_MB_Uncapped	314	G	-0.923023
2G_MB_Capped	314	G	-0.796515
2G_MB_Uncapped	314	G	-0.78137
1G_MB_Capped	314	G	-0.75788
2G_MB_Uncapped	322	G	-0.752444
1G_MB_Uncapped	314	G	-0.730476
2G_MB_Capped	320	C	-0.513799
2G_MB_Uncapped	319	C	-0.409616
2G_MB_Capped	320	T	-0.407806
3G_DB_Capped	322	G	-0.354408
1G_MB_Capped	320	C	-0.345049
2G_MB_Uncapped	318	T	-0.343779
2G_MB_Uncapped	320	C	-0.338437
1G_DB_Capped	315	C	-0.32947
1G_MB_Capped	318	C	-0.311313
3G_MB_Capped	314	C	-0.308179
3G_MB_Uncapped	323	C	-0.305485
3G_DB_Capped	320	C	-0.268623
2G_MB_Capped	314	C	-0.256259
3G_MB_Uncapped	318	T	-0.252242
2G_MB_Uncapped	320	T	-0.24413
1G_DB_Capped	316	G	-0.238378
3G_MB_Capped	320	T	-0.230074
3G_MB_Capped	319	C	-0.221609
2G_MB_Capped	320	A	-0.2194
2G_MB_Uncapped	314	C	-0.217077
3G_MB_Uncapped	314	C	-0.216628
3G_MB_Capped	320	A	-0.211445
1G_MB_Uncapped	314	C	-0.210739
1G_MB_Uncapped	320	C	-0.210203
1G_MB_Capped	314	C	-0.205517
1G_MB_Uncapped	318	T	-0.20273
1G_MB_Capped	320	A	-0.187243
2G_MB_Uncapped	320	A	-0.184468
3G_MB_Capped	318	T	-0.182463
3G_MB_Uncapped	319	C	-0.177213
1G_MB_Capped	319	C	-0.166068
2G_DB_Capped	320	C	-0.158635
3G_MB_Capped	323	C	-0.157364
3G_MB_Capped	320	C	-0.156299
2G_MB_Capped	312	G	-0.149446
2G_MB_Capped	318	T	-0.143253
3G_DB_Capped	316	A	-0.142081
3G_MB_Capped	318	A	-0.138683
3G_MB_Uncapped	320	T	-0.137216
2G_DB_Capped	320	A	-0.131336
1G_MB_Uncapped	320	T	-0.130271
1G_MB_Uncapped	319	C	-0.129496
3G_MB_Uncapped	320	C	-0.11837
1G_MB_Capped	318	T	-0.117169
3G_MB_Uncapped	318	A	-0.116598
1G_MB_Uncapped	320	A	-0.112842
1G_MB_Capped	318	A	-0.109321
3G_MB_Capped	312	G	-0.109124
2G_MB_Capped	319	C	-0.107625
1G_MB_Capped	322	G	-0.105472
3G_MB_Uncapped	320	A	-0.101923
1G_MB_Uncapped	312	G	-0.0980228
1G_MB_Capped	320	T	-0.0889549
1G_DB_Capped	314	G	-0.0846898
3G_DB_Capped	320	A	-0.0833559
3G_MB_Capped	322	G	-0.0811388
1G_MB_Uncapped	323	C	-0.0788869
2G_DB_Uncapped	318	A	-0.077798
2G_DB_Capped	320	T	-0.0740947
1G_DB_Uncapped	320	A	-0.0740082
1G_DB_Uncapped	320	T	-0.0723683
2G_MB_Uncapped	323	C	-0.0695446
2G_DB_Uncapped	320	A	-0.0693787
2G_MB_Uncapped	318	A	-0.0682933
2G_DB_Uncapped	320	T	-0.0681777
2G_DB_Uncapped	319	T	-0.0520194
3G_DB_Uncapped	318	A	-0.0518016
3G_DB_Capped	318	C	-0.0515901
2G_MB_Capped	318	A	-0.0499911
3G_DB_Uncapped	316	G	-0.0442852
1G_MB_Capped	323	C	-0.0440001
2G_MB_Capped	318	C	-0.0424028
1G_DB_Uncapped	318	T	-0.0415948
3G_MB_Capped	323	G	-0.037521
1G_DB_Capped	318	A	-0.0358598
1G_DB_Capped	320	A	-0.0296731
3G_DB_Uncapped	320	C	-0.0294655
1G_MB_Capped	312	G	-0.0253981
2G_MB_Capped	325	C	-0.023953
3G_DB_Uncapped	320	T	-0.0217029
1G_DB_Capped	316	A	-0.0215169
3G_DB_Capped	320	T	-0.0174248
1G_DB_Uncapped	318	C	-0.0118302
1G_DB_Capped	319	T	-0.0101106
1G_DB_Uncapped	316	G	-0.00882904
3G_MB_Uncapped	312	G	0.000606701
1G_MB_Capped	315	C	0.005495
2G_DB_Capped	317	A	0.0103664
1G_MB_Uncapped	314	T	0.0135953
1G_DB_Uncapped	319	C	0.0160858
1G_MB_Uncapped	318	A	0.0179085
3G_MB_Uncapped	314	T	0.0195842
2G_DB_Uncapped	316	A	0.0199887
2G_DB_Capped	318	A	0.0213684
2G_MB_Uncapped	312	G	0.023067
1G_MB_Uncapped	322	G	0.0275862
3G_DB_Capped	317	T	0.0286519
3G_DB_Capped	315	C	0.0293246
2G_DB_Capped	316	G	0.0324961
3G_DB_Uncapped	318	T	0.0340844
2G_DB_Capped	318	T	0.0359021
3G_DB_Capped	319	T	0.0408333
3G_DB_Capped	317	A	0.0426169
2G_MB_Capped	317	A	0.0450569
1G_DB_Uncapped	318	A	0.0460971
2G_DB_Capped	318	C	0.05063
2G_DB_Uncapped	320	C	0.0506587
1G_DB_Capped	317	A	0.0518095
1G_MB_Uncapped	319	T	0.0531009
1G_DB_Capped	320	T	0.0533751
2G_DB_Capped	316	A	0.0533832
2G_DB_Uncapped	316	T	0.0537905
3G_DB_Uncapped	319	C	0.0549117
1G_DB_Uncapped	317	A	0.0558127
3G_DB_Capped	316	T	0.056767
1G_MB_Capped	317	A	0.0568806
2G_DB_Uncapped	317	A	0.0571297
2G_DB_Capped	316	T	0.057536
2G_DB_Capped	317	T	0.0579775
2G_DB_Capped	315	C	0.0582215
2G_MB_Capped	319	T	0.0596858
1G_MB_Capped	314	T	0.0611481
1G_DB_Capped	318	C	0.0621049
3G_MB_Uncapped	318	C	0.0630111
2G_MB_Capped	323	C	0.0643016
2G_MB_Uncapped	314	T	0.0647937
1G_DB_Uncapped	316	A	0.0684756
3G_MB_Capped	317	A	0.0689719
3G_DB_Uncapped	316	A	0.0696313
2G_DB_Uncapped	318	T	0.0728185
3G_DB_Uncapped	319	T	0.0742046
2G_MB_Capped	314	T	0.0755526
1G_DB_Uncapped	316	T	0.0772522
2G_MB_Uncapped	317	A	0.0802433
3G_DB_Capped	316	G	0.0822111
3G_DB_Capped	319	G	0.0855335
3G_DB_Uncapped	320	A	0.0863482
3G_DB_Uncapped	317	A	0.0873099
1G_MB_Uncapped	317	A	0.0905481
1G_DB_Capped	320	C	0.0940718
3G_DB_Capped	314	G	0.0952756
2G_DB_Uncapped	316	G	0.0967968
3G_MB_Capped	314	T	0.0978197
3G_DB_Capped	318	A	0.0995813
3G_DB_Uncapped	316	T	0.105263
2G_MB_Capped	322	G	0.113988
1G_MB_Uncapped	317	T	0.11506
1G_DB_Capped	315	A	0.116334
1G_MB_Capped	319	T	0.118801
1G_DB_Capped	322	T	0.119261
1G_DB_Capped	316	T	0.1223
3G_DB_Capped	318	T	0.124009
1G_DB_Uncapped	320	C	0.125387
1G_DB_Capped	319	G	0.129223
1G_DB_Capped	323	C	0.130059
1G_DB_Uncapped	319	T	0.131856
2G_DB_Uncapped	317	T	0.132227
1G_DB_Capped	324	G	0.134433
1G_DB_Uncapped	314	G	0.135123
1G_MB_Capped	312	T	0.139703
1G_DB_Capped	312	T	0.141217
2G_DB_Capped	319	T	0.143168
3G_DB_Uncapped	314	G	0.143597
3G_DB_Uncapped	317	T	0.15002
1G_DB_Uncapped	322	T	0.15021
3G_DB_Capped	319	C	0.157454
2G_MB_Uncapped	317	T	0.158741
2G_DB_Capped	321	A	0.162854
1G_DB_Capped	315	T	0.163793
2G_DB_Capped	319	G	0.165105
2G_DB_Capped	322	T	0.166354
3G_DB_Uncapped	324	G	0.167875
1G_DB_Capped	319	C	0.168137
3G_DB_Uncapped	322	T	0.170443
1G_DB_Capped	321	A	0.170873
1G_DB_Capped	318	T	0.171003
3G_MB_Capped	312	A	0.171313
3G_DB_Capped	315	T	0.173398
3G_DB_Capped	324	G	0.17448
3G_DB_Uncapped	312	G	0.177377
1G_MB_Uncapped	315	C	0.180537
3G_DB_Capped	314	C	0.182799
2G_DB_Uncapped	322	T	0.183282
2G_MB_Uncapped	319	T	0.183535
3G_MB_Uncapped	317	T	0.186091
2G_MB_Uncapped	325	C	0.189744
1G_MB_Capped	317	T	0.190088
2G_DB_Capped	314	G	0.190113
1G_DB_Capped	317	T	0.192111
3G_MB_Uncapped	317	A	0.192534
1G_DB_Uncapped	312	A	0.194022
3G_DB_Capped	312	G	0.194438
3G_MB_Capped	317	T	0.195295
1G_DB_Capped	312	G	0.195807
1G_DB_Uncapped	324	G	0.198157
2G_DB_Uncapped	318	C	0.199126
3G_DB_Capped	321	A	0.200961
1G_DB_Capped	325	T	0.201593
1G_DB_Capped	322	G	0.202056
3G_DB_Uncapped	321	A	0.202423
1G_DB_Uncapped	317	T	0.203341
1G_MB_Uncapped	315	T	0.204235
3G_MB_Uncapped	322	G	0.206445
3G_MB_Capped	319	T	0.206872
3G_MB_Uncapped	319	T	0.207939
1G_DB_Capped	325	A	0.208479
2G_DB_Uncapped	319	C	0.208802
1G_DB_Uncapped	312	T	0.209302
2G_MB_Uncapped	318	C	0.210785
1G_DB_Capped	312	A	0.211858
1G_DB_Capped	314	T	0.212743
1G_MB_Capped	321	A	0.222661
3G_DB_Capped	322	T	0.223121
2G_DB_Capped	322	G	0.223166
1G_MB_Uncapped	312	T	0.225076
2G_MB_Uncapped	313	C	0.232472
1G_MB_Uncapped	316	T	0.233376
3G_MB_Capped	318	C	0.238132
3G_DB_Uncapped	318	C	0.238543
1G_DB_Uncapped	321	A	0.240857
1G_DB_Uncapped	315	C	0.25079
3G_DB_Capped	323	C	0.251393
2G_MB_Uncapped	312	A	0.251414
1G_DB_Uncapped	315	T	0.255265
1G_MB_Capped	312	A	0.256446
1G_DB_Capped	324	C	0.256666
2G_DB_Capped	312	G	0.25726
3G_DB_Uncapped	315	C	0.26019
1G_MB_Capped	316	T	0.260706
3G_DB_Capped	323	G	0.261391
1G_MB_Capped	325	C	0.261508
2G_MB_Capped	312	A	0.261913
1G_DB_Uncapped	319	G	0.264799
2G_MB_Capped	317	T	0.268554
2G_MB_Capped	312	T	0.270984
3G_DB_Uncapped	314	C	0.274407
3G_DB_Uncapped	312	T	0.277222
1G_MB_Uncapped	318	C	0.27733
3G_DB_Uncapped	315	T	0.278356
1G_DB_Capped	313	C	0.279914
1G_DB_Capped	325	C	0.281029
2G_DB_Capped	319	C	0.281265
1G_DB_Capped	321	C	0.281545
3G_DB_Capped	322	A	0.28387
3G_MB_Capped	312	T	0.285539
3G_DB_Uncapped	319	G	0.287968
2G_MB_Uncapped	312	T	0.29157
2G_DB_Capped	312	T	0.294233
1G_DB_Uncapped	315	A	0.299934
2G_DB_Capped	325	T	0.301295
3G_DB_Uncapped	314	T	0.302808
2G_DB_Uncapped	313	C	0.308136
2G_DB_Capped	324	G	0.310166
3G_DB_Uncapped	313	C	0.311769
3G_DB_Capped	312	T	0.314428
2G_DB_Uncapped	319	G	0.317288
1G_MB_Capped	316	A	0.318233
2G_MB_Uncapped	315	C	0.320658
1G_DB_Capped	322	A	0.321467
2G_DB_Capped	325	A	0.321938
2G_DB_Uncapped	321	A	0.323093
2G_MB_Capped	316	T	0.327889
1G_MB_Uncapped	315	A	0.328252
2G_DB_Capped	315	T	0.328301
3G_DB_Capped	314	T	0.328454
3G_DB_Capped	325	C	0.330135
3G_MB_Uncapped	312	T	0.332053
1G_DB_Uncapped	325	T	0.332302
3G_DB_Uncapped	322	A	0.336241
3G_DB_Uncapped	315	A	0.341212
1G_MB_Capped	315	T	0.344337
1G_DB_Uncapped	312	G	0.345694
3G_DB_Uncapped	312	A	0.346486
1G_MB_Uncapped	313	C	0.347202
2G_DB_Uncapped	325	T	0.347598
3G_MB_Uncapped	315	C	0.351141
2G_DB_Uncapped	315	C	0.352802
3G_DB_Capped	313	C	0.354554
2G_DB_Uncapped	324	G	0.356563
3G_DB_Uncapped	323	C	0.357003
1G_MB_Uncapped	319	G	0.363932
2G_MB_Capped	313	C	0.36434
1G_DB_Uncapped	313	C	0.365769
2G_DB_Capped	314	C	0.365785
3G_DB_Capped	315	A	0.367133
3G_DB_Capped	321	C	0.371284
2G_DB_Uncapped	314	G	0.371989
1G_MB_Uncapped	321	A	0.37312
1G_MB_Uncapped	316	A	0.374917
1G_MB_Uncapped	312	A	0.376966
1G_MB_Capped	313	C	0.380371
2G_DB_Capped	312	A	0.380533
1G_MB_Capped	324	C	0.382174
3G_MB_Uncapped	312	A	0.393475
1G_MB_Capped	319	G	0.395733
3G_DB_Uncapped	325	T	0.396806
2G_DB_Uncapped	312	T	0.400365
2G_DB_Capped	315	A	0.405081
2G_DB_Uncapped	312	A	0.405401
3G_DB_Uncapped	325	A	0.409942
1G_DB_Uncapped	323	C	0.411579
2G_DB_Capped	322	A	0.414401
1G_DB_Uncapped	314	T	0.415416
1G_DB_Capped	314	C	0.417706
2G_DB_Capped	324	C	0.419846
1G_MB_Uncapped	323	G	0.42132
3G_DB_Uncapped	321	C	0.426119
3G_DB_Uncapped	324	C	0.426217
2G_DB_Uncapped	312	G	0.429222
2G_DB_Uncapped	315	A	0.430207
3G_DB_Capped	325	A	0.435266
3G_DB_Capped	325	T	0.435647
2G_DB_Capped	323	G	0.446815
2G_DB_Capped	325	C	0.44857
3G_MB_Capped	316	T	0.45063
2G_DB_Capped	314	T	0.451193
2G_MB_Capped	315	C	0.452504
3G_MB_Capped	321	A	0.453925
3G_DB_Capped	312	A	0.455011
2G_MB_Uncapped	321	A	0.457571
2G_DB_Uncapped	315	T	0.459204
3G_MB_Uncapped	323	G	0.470009
1G_MB_Uncapped	322	T	0.470508
2G_MB_Uncapped	323	G	0.473632
3G_MB_Uncapped	321	A	0.47529
3G_DB_Capped	324	C	0.477383
2G_DB_Uncapped	314	T	0.479339
1G_MB_Capped	322	T	0.48144
2G_DB_Capped	313	C	0.481572
2G_MB_Capped	321	A	0.48277
1G_DB_Uncapped	325	A	0.483258
2G_MB_Uncapped	316	T	0.484058
2G_DB_Uncapped	314	C	0.486468
2G_DB_Uncapped	322	A	0.489261
3G_MB_Uncapped	316	T	0.489961
1G_MB_Capped	315	A	0.491266
3G_DB_Uncapped	325	C	0.491823
3G_MB_Uncapped	315	T	0.495507
1G_MB_Uncapped	325	C	0.497682
1G_DB_Uncapped	322	A	0.498056
2G_DB_Capped	323	C	0.503254
1G_MB_Uncapped	325	T	0.504753
3G_MB_Capped	315	C	0.512671
2G_MB_Uncapped	315	T	0.514389
3G_DB_Uncapped	322	G	0.534954
1G_MB_Capped	325	T	0.546144
1G_DB_Uncapped	324	C	0.551113
2G_MB_Capped	315	T	0.553103
1G_DB_Uncapped	321	C	0.553105
1G_DB_Uncapped	314	C	0.558414
3G_MB_Capped	325	C	0.56487
2G_MB_Capped	316	A	0.57194
2G_DB_Uncapped	325	A	0.572243
1G_MB_Uncapped	325	A	0.574538
2G_DB_Uncapped	323	C	0.579949
3G_MB_Capped	313	C	0.58187
3G_MB_Uncapped	313	C	0.585415
1G_DB_Uncapped	322	G	0.585825
1G_MB_Capped	325	A	0.587127
1G_MB_Uncapped	316	G	0.588286
3G_MB_Uncapped	325	C	0.596493
2G_MB_Uncapped	324	C	0.598139
2G_MB_Capped	325	T	0.611498
1G_MB_Uncapped	324	G	0.614964
3G_MB_Capped	315	T	0.615814
2G_MB_Uncapped	316	G	0.617048
3G_MB_Capped	316	A	0.627067
2G_MB_Uncapped	319	G	0.627146
2G_DB_Capped	321	C	0.628476
2G_MB_Uncapped	315	A	0.62849
3G_MB_Uncapped	319	G	0.628887
3G_MB_Capped	316	G	0.631232
2G_MB_Capped	323	G	0.632099
1G_MB_Uncapped	324	C	0.634124
3G_DB_Uncapped	323	G	0.637043
3G_DB_Capped	323	A	0.642935
1G_DB_Capped	323	G	0.646161
2G_MB_Uncapped	322	T	0.653107
2G_DB_Uncapped	317	C	0.657416
1G_MB_Capped	316	G	0.662775
2G_MB_Capped	324	G	0.666807
2G_MB_Uncapped	316	A	0.666887
1G_MB_Capped	324	G	0.667558
1G_MB_Capped	321	C	0.667858
3G_MB_Capped	319	G	0.678494
2G_DB_Uncapped	321	C	0.684055
2G_MB_Capped	319	G	0.685531
3G_DB_Capped	313	G	0.68584
3G_DB_Uncapped	317	C	0.688231
1G_DB_Uncapped	323	G	0.694138
2G_MB_Capped	322	T	0.700525
3G_MB_Capped	322	T	0.702134
2G_MB_Uncapped	325	A	0.711345
2G_MB_Capped	315	A	0.711749
3G_MB_Uncapped	315	A	0.713331
2G_DB_Uncapped	322	G	0.724326
2G_MB_Capped	316	G	0.729313
2G_MB_Uncapped	325	T	0.730896
1G_DB_Capped	317	C	0.732517
3G_MB_Uncapped	324	C	0.742308
2G_MB_Capped	325	A	0.743621
3G_MB_Uncapped	322	T	0.747423
2G_DB_Uncapped	321	T	0.749501
1G_MB_Uncapped	321	C	0.7498
3G_MB_Uncapped	325	T	0.753729
3G_MB_Capped	324	C	0.761963
1G_DB_Capped	323	A	0.77546
1G_MB_Capped	323	G	0.777137
1G_MB_Uncapped	322	A	0.78315
3G_MB_Capped	324	G	0.786757
1G_DB_Capped	313	G	0.789284
2G_DB_Uncapped	325	C	0.790915
3G_MB_Uncapped	324	G	0.796498
1G_DB_Uncapped	321	T	0.79923
3G_MB_Uncapped	316	A	0.79933
1G_MB_Capped	321	T	0.806103
3G_DB_Capped	321	T	0.806875
3G_MB_Capped	315	A	0.807701
1G_MB_Capped	322	A	0.811017
2G_MB_Uncapped	321	C	0.821397
3G_DB_Capped	317	C	0.832501
2G_MB_Uncapped	322	A	0.833649
2G_MB_Uncapped	324	G	0.844776
3G_MB_Uncapped	321	C	0.84852
2G_MB_Capped	324	C	0.857124
2G_DB_Capped	317	C	0.86187
1G_DB_Capped	324	T	0.865273
1G_DB_Uncapped	317	C	0.879667
2G_MB_Capped	322	A	0.888326
3G_MB_Capped	325	T	0.889025
2G_DB_Uncapped	324	C	0.892033
3G_DB_Uncapped	321	T	0.892182
3G_MB_Uncapped	322	A	0.895096
3G_DB_Uncapped	323	A	0.897647
3G_MB_Capped	322	A	0.900722
3G_DB_Uncapped	324	T	0.90122
3G_DB_Capped	324	T	0.906879
3G_MB_Uncapped	323	A	0.907488
2G_DB_Capped	321	T	0.9105
1G_DB_Uncapped	324	T	0.920365
3G_DB_Uncapped	313	G	0.922032
1G_DB_Capped	321	T	0.933432
2G_MB_Uncapped	321	T	0.937508
2G_DB_Uncapped	323	G	0.948995
3G_MB_Uncapped	325	A	0.953694
3G_MB_Uncapped	316	G	0.95403
1G_MB_Uncapped	321	T	0.988581
3G_MB_Capped	323	A	0.99212
3G_MB_Capped	325	A	1.00789
1G_DB_Uncapped	325	C	1.0271
2G_DB_Capped	324	T	1.03501
1G_DB_Uncapped	313	G	1.06477
1G_DB_Uncapped	323	A	1.08908
3G_MB_Uncapped	321	T	1.12008
2G_DB_Capped	313	G	1.13672
3G_MB_Capped	321	C	1.1521
1G_MB_Capped	317	C	1.15345
3G_MB_Capped	313	G	1.15636
2G_DB_Capped	323	A	1.19294
1G_MB_Uncapped	317	C	1.20043
2G_MB_Capped	321	C	1.21657
3G_DB_Capped	313	A	1.2167
1G_MB_Capped	323	A	1.2273
1G_MB_Capped	313	G	1.22874
2G_DB_Uncapped	323	A	1.23641
2G_MB_Capped	317	C	1.23874
3G_MB_Uncapped	317	C	1.24905
2G_DB_Uncapped	324	T	1.25443
2G_DB_Uncapped	313	G	1.26288
2G_MB_Capped	313	G	1.26497
1G_DB_Capped	313	A	1.2772
1G_MB_Uncapped	323	A	1.28082
2G_MB_Uncapped	323	A	1.37273
3G_DB_Uncapped	313	A	1.37613
3G_MB_Uncapped	313	G	1.4163
1G_MB_Capped	324	T	1.41783
1G_MB_Uncapped	324	T	1.44423
2G_MB_Capped	323	A	1.45725
2G_MB_Uncapped	317	C	1.46494
2G_DB_Capped	313	A	1.49481
2G_MB_Capped	321	T	1.50658
1G_DB_Uncapped	313	A	1.53521
3G_MB_Uncapped	324	T	1.54615
2G_MB_Uncapped	324	T	1.57
1G_MB_Uncapped	313	G	1.627
2G_MB_Capped	324	T	1.6298
3G_MB_Capped	324	T	1.65841
2G_DB_Uncapped	313	A	1.69631
2G_MB_Uncapped	313	G	1.69795
1G_MB_Capped	313	A	1.69824
3G_MB_Capped	321	T	1.77463
3G_MB_Capped	317	C	1.82295
3G_MB_Uncapped	313	A	1.86416
2G_MB_Uncapped	313	A	1.88356
1G_MB_Uncapped	313	A	1.89731
3G_MB_Capped	313	A	1.94226
2G_MB_Capped	313	A	1.98416

## Sheet: SL4
sample	position	mut_nt	log2_median_kd
1G_MB_Uncapped	337	G	-1.59751
2G_DB_Uncapped	337	G	-1.41653
3G_MB_Capped	344	C	-0.828477
1G_MB_Uncapped	342	A	-0.782597
1G_MB_Capped	337	G	-0.746434
2G_MB_Capped	333	C	-0.737116
1G_MB_Uncapped	344	C	-0.718782
1G_MB_Capped	342	A	-0.698822
1G_MB_Uncapped	333	C	-0.664337
1G_MB_Capped	344	C	-0.628947
3G_MB_Uncapped	344	C	-0.620578
2G_MB_Capped	344	C	-0.620458
1G_MB_Capped	344	T	-0.613035
2G_MB_Uncapped	342	A	-0.571441
2G_MB_Capped	342	A	-0.567808
2G_DB_Uncapped	344	C	-0.559066
3G_MB_Uncapped	342	A	-0.546589
3G_DB_Uncapped	337	G	-0.541231
1G_MB_Capped	333	C	-0.520479
3G_MB_Capped	342	A	-0.493556
2G_MB_Uncapped	344	C	-0.441294
1G_MB_Uncapped	344	T	-0.427738
3G_MB_Uncapped	333	C	-0.426776
1G_MB_Uncapped	340	C	-0.394899
2G_DB_Capped	344	C	-0.393787
1G_MB_Uncapped	344	A	-0.377541
2G_MB_Capped	344	A	-0.375856
3G_DB_Capped	337	G	-0.367348
1G_MB_Uncapped	333	T	-0.36519
2G_MB_Capped	340	C	-0.347988
1G_MB_Capped	344	A	-0.345072
3G_MB_Capped	344	A	-0.331986
1G_MB_Uncapped	343	G	-0.310301
1G_DB_Uncapped	342	A	-0.309054
1G_MB_Capped	333	T	-0.300235
1G_DB_Uncapped	337	G	-0.298864
1G_MB_Capped	340	C	-0.297487
3G_MB_Uncapped	333	T	-0.280357
1G_MB_Uncapped	337	C	-0.279819
3G_DB_Capped	342	A	-0.271618
2G_MB_Capped	337	C	-0.266419
3G_MB_Uncapped	337	C	-0.26074
1G_DB_Uncapped	344	T	-0.249589
3G_MB_Capped	333	T	-0.244756
2G_MB_Capped	333	T	-0.24397
1G_MB_Capped	340	T	-0.240177
3G_MB_Uncapped	344	A	-0.234951
2G_DB_Capped	342	A	-0.233915
2G_MB_Uncapped	333	C	-0.2307
2G_MB_Capped	338	C	-0.229442
2G_MB_Uncapped	337	C	-0.223927
3G_DB_Capped	333	T	-0.221644
2G_DB_Capped	335	T	-0.214337
2G_MB_Capped	344	T	-0.210667
2G_MB_Uncapped	340	C	-0.206617
3G_DB_Capped	344	T	-0.201267
3G_DB_Uncapped	333	C	-0.200048
2G_MB_Uncapped	333	T	-0.196699
2G_DB_Capped	340	C	-0.196455
3G_MB_Capped	333	C	-0.192967
1G_DB_Uncapped	340	C	-0.191245
1G_DB_Capped	333	T	-0.185715
3G_DB_Uncapped	340	C	-0.184327
2G_MB_Uncapped	344	A	-0.176736
3G_MB_Uncapped	344	T	-0.173521
2G_DB_Uncapped	342	A	-0.169987
1G_MB_Capped	343	G	-0.159533
2G_DB_Uncapped	338	C	-0.158638
1G_MB_Uncapped	343	T	-0.157972
1G_DB_Capped	337	G	-0.152943
2G_DB_Uncapped	338	T	-0.152926
1G_DB_Capped	342	A	-0.152607
3G_DB_Uncapped	343	G	-0.151557
1G_DB_Capped	340	C	-0.150881
2G_DB_Capped	340	A	-0.150231
2G_DB_Uncapped	344	T	-0.147954
1G_MB_Capped	337	C	-0.146495
3G_MB_Capped	337	C	-0.14536
2G_DB_Capped	344	T	-0.145243
2G_DB_Capped	333	T	-0.139901
3G_DB_Capped	335	C	-0.133703
2G_MB_Uncapped	344	T	-0.13233
1G_DB_Capped	335	T	-0.1279
2G_DB_Capped	343	G	-0.126519
2G_DB_Uncapped	340	T	-0.125606
1G_MB_Uncapped	342	T	-0.124052
1G_MB_Capped	338	C	-0.119114
1G_DB_Capped	343	G	-0.110931
1G_MB_Capped	343	T	-0.110269
3G_DB_Uncapped	342	A	-0.109362
2G_DB_Uncapped	336	T	-0.104115
3G_MB_Capped	344	T	-0.103115
2G_DB_Capped	337	G	-0.102085
2G_MB_Uncapped	338	C	-0.0938065
2G_DB_Capped	336	T	-0.0929909
1G_MB_Capped	342	T	-0.091047
2G_DB_Capped	335	A	-0.0910284
2G_DB_Capped	340	T	-0.0906114
2G_DB_Capped	343	T	-0.0891572
2G_DB_Uncapped	336	G	-0.0885641
2G_DB_Uncapped	340	A	-0.0861881
3G_DB_Uncapped	333	T	-0.0848037
2G_DB_Capped	341	G	-0.0817738
2G_DB_Capped	336	G	-0.0770502
2G_DB_Uncapped	335	C	-0.0759098
3G_DB_Uncapped	336	G	-0.0743567
2G_MB_Capped	342	T	-0.0644334
2G_DB_Uncapped	335	T	-0.0635339
2G_DB_Capped	334	G	-0.062362
1G_DB_Capped	344	A	-0.0592522
2G_DB_Capped	344	A	-0.0588834
1G_DB_Uncapped	341	G	-0.0585794
2G_DB_Uncapped	340	C	-0.0576933
1G_DB_Uncapped	333	C	-0.0564797
2G_DB_Capped	341	A	-0.0541813
1G_DB_Uncapped	338	T	-0.0496874
1G_MB_Capped	333	A	-0.0441804
3G_DB_Uncapped	335	C	-0.0440834
3G_MB_Capped	333	A	-0.0400948
2G_DB_Capped	338	A	-0.0396221
3G_DB_Uncapped	335	A	-0.0379871
1G_DB_Uncapped	333	T	-0.0356479
1G_DB_Capped	340	T	-0.0346802
1G_DB_Capped	344	C	-0.0341816
3G_DB_Uncapped	341	G	-0.0309737
2G_DB_Uncapped	338	A	-0.0238446
3G_DB_Capped	333	A	-0.0215257
1G_DB_Capped	344	T	-0.0164208
3G_DB_Capped	338	C	-0.0139507
2G_DB_Capped	334	T	-0.0118779
3G_DB_Capped	336	T	-0.00944506
2G_MB_Uncapped	337	G	-0.00913138
3G_DB_Uncapped	335	T	-0.00904049
3G_DB_Capped	344	A	-0.00675228
3G_DB_Uncapped	336	T	-0.00224654
1G_DB_Uncapped	336	G	0.00119931
1G_MB_Capped	341	G	0.00357486
1G_MB_Uncapped	341	C	0.00511325
2G_DB_Uncapped	335	A	0.0054635
1G_DB_Capped	341	G	0.00762002
1G_DB_Uncapped	335	C	0.00800904
1G_DB_Capped	338	T	0.0110487
2G_DB_Uncapped	333	T	0.0131847
2G_DB_Capped	342	T	0.013195
3G_DB_Uncapped	344	T	0.0137878
3G_DB_Capped	334	C	0.0158949
1G_DB_Capped	336	T	0.0163327
3G_DB_Uncapped	344	A	0.0180594
3G_DB_Capped	334	T	0.021179
2G_DB_Capped	338	T	0.0270344
1G_MB_Uncapped	343	A	0.0272625
1G_DB_Capped	333	A	0.0275773
2G_DB_Uncapped	344	A	0.0287001
1G_DB_Uncapped	341	A	0.0297373
1G_MB_Capped	338	T	0.0324686
1G_DB_Capped	343	T	0.0327908
3G_DB_Capped	338	T	0.0366067
2G_MB_Capped	333	A	0.0376673
3G_DB_Uncapped	340	A	0.0404312
2G_DB_Uncapped	334	G	0.0412347
3G_DB_Capped	344	C	0.0423425
1G_MB_Uncapped	341	A	0.0428379
2G_DB_Capped	337	A	0.0465618
2G_DB_Uncapped	343	T	0.0465996
1G_DB_Capped	336	G	0.0468569
1G_MB_Capped	341	C	0.0473006
3G_DB_Capped	340	C	0.0478986
1G_DB_Capped	338	C	0.0486868
2G_DB_Uncapped	341	G	0.0492059
3G_DB_Capped	341	G	0.0526745
1G_DB_Uncapped	340	A	0.0547925
3G_DB_Uncapped	333	A	0.0578778
1G_DB_Capped	340	A	0.0582869
3G_MB_Capped	337	G	0.0597939
2G_DB_Uncapped	333	A	0.059959
1G_MB_Uncapped	340	T	0.0620856
2G_MB_Capped	338	T	0.0634235
3G_DB_Uncapped	334	T	0.06361
3G_DB_Uncapped	343	T	0.0637385
3G_DB_Capped	335	A	0.0648893
1G_DB_Uncapped	344	A	0.0652981
1G_DB_Uncapped	340	T	0.0652998
3G_DB_Capped	343	T	0.0658146
1G_MB_Uncapped	333	A	0.0658588
1G_DB_Uncapped	343	T	0.0704632
1G_MB_Capped	343	A	0.0713354
2G_DB_Uncapped	334	T	0.0790538
2G_DB_Capped	339	T	0.0792618
2G_DB_Uncapped	341	A	0.0831184
2G_DB_Capped	339	C	0.0833762
1G_DB_Uncapped	336	T	0.0848309
2G_DB_Uncapped	333	C	0.0854688
2G_DB_Uncapped	337	A	0.0867894
1G_MB_Uncapped	334	G	0.0906123
1G_DB_Capped	334	T	0.0919071
2G_MB_Capped	337	G	0.0953251
2G_DB_Uncapped	342	T	0.0967867
3G_DB_Capped	335	T	0.0977073
2G_MB_Uncapped	333	A	0.0993335
1G_MB_Uncapped	340	A	0.101278
1G_DB_Uncapped	343	G	0.104205
1G_DB_Capped	341	A	0.104381
2G_DB_Uncapped	339	A	0.105776
1G_DB_Uncapped	333	A	0.106662
3G_DB_Uncapped	340	T	0.110512
1G_DB_Uncapped	334	G	0.112696
1G_DB_Capped	334	G	0.113062
3G_DB_Capped	339	C	0.113206
3G_DB_Capped	337	C	0.113548
1G_DB_Capped	338	A	0.115652
1G_DB_Capped	341	C	0.116478
2G_MB_Capped	343	T	0.116479
1G_DB_Uncapped	337	C	0.116824
3G_MB_Uncapped	333	A	0.119447
2G_MB_Uncapped	341	G	0.119554
1G_DB_Uncapped	337	A	0.119847
2G_MB_Capped	339	C	0.121021
1G_MB_Capped	335	T	0.126653
3G_DB_Uncapped	339	T	0.127749
1G_DB_Uncapped	335	T	0.128634
2G_MB_Capped	335	C	0.1293
2G_DB_Uncapped	339	T	0.130024
1G_MB_Capped	341	A	0.130909
3G_DB_Capped	343	G	0.131847
2G_DB_Capped	342	C	0.132428
1G_MB_Uncapped	341	G	0.133092
2G_DB_Capped	339	A	0.136864
1G_DB_Uncapped	334	T	0.141178
3G_DB_Capped	336	G	0.142398
3G_DB_Capped	339	A	0.142919
2G_DB_Capped	333	A	0.144707
2G_DB_Capped	338	C	0.144984
1G_MB_Capped	340	A	0.146491
3G_DB_Uncapped	344	C	0.148141
2G_DB_Uncapped	339	C	0.149269
3G_DB_Capped	340	A	0.152109
3G_DB_Capped	338	A	0.158073
1G_DB_Capped	339	C	0.158881
2G_MB_Uncapped	342	T	0.160385
1G_DB_Uncapped	338	A	0.160702
1G_DB_Uncapped	343	A	0.164281
3G_DB_Capped	343	A	0.164776
3G_DB_Capped	342	T	0.165744
3G_DB_Uncapped	343	A	0.16601
2G_DB_Capped	334	C	0.167321
3G_DB_Uncapped	339	A	0.169456
3G_DB_Capped	339	T	0.170608
3G_DB_Capped	341	A	0.170733
2G_MB_Capped	343	A	0.171381
2G_DB_Capped	337	C	0.171886
1G_DB_Uncapped	335	A	0.176528
3G_DB_Uncapped	341	A	0.180479
2G_MB_Uncapped	343	T	0.182058
1G_DB_Uncapped	339	C	0.184391
1G_DB_Uncapped	344	C	0.185496
1G_DB_Capped	339	T	0.18708
1G_DB_Uncapped	341	C	0.195296
1G_DB_Capped	333	C	0.196086
1G_DB_Capped	337	C	0.196676
1G_DB_Capped	335	A	0.202297
2G_MB_Capped	341	G	0.203457
1G_DB_Capped	337	A	0.206347
2G_DB_Capped	341	C	0.208226
1G_DB_Capped	342	C	0.208518
2G_MB_Capped	340	T	0.208701
3G_DB_Uncapped	338	C	0.208945
3G_DB_Uncapped	338	A	0.209003
2G_MB_Capped	343	G	0.210994
3G_DB_Capped	337	A	0.21151
1G_MB_Uncapped	338	C	0.212533
3G_DB_Uncapped	338	T	0.215129
2G_DB_Capped	335	C	0.21586
3G_DB_Uncapped	337	C	0.220083
3G_DB_Capped	341	C	0.224799
1G_MB_Capped	334	T	0.227312
1G_MB_Capped	334	G	0.230446
3G_DB_Uncapped	337	A	0.232826
3G_DB_Uncapped	334	G	0.233665
2G_MB_Capped	341	C	0.234781
1G_MB_Uncapped	335	T	0.236584
2G_DB_Uncapped	343	A	0.236903
2G_DB_Uncapped	334	C	0.23909
1G_DB_Capped	342	T	0.241407
1G_MB_Uncapped	335	C	0.246907
3G_MB_Capped	339	C	0.248981
3G_MB_Uncapped	342	T	0.252376
3G_DB_Capped	334	G	0.257269
2G_DB_Uncapped	341	C	0.263384
2G_MB_Capped	341	A	0.26637
1G_DB_Capped	343	A	0.27207
1G_DB_Uncapped	334	C	0.273532
1G_DB_Uncapped	342	T	0.28123
1G_DB_Capped	335	C	0.281787
2G_DB_Capped	343	A	0.28323
2G_MB_Uncapped	343	G	0.287669
1G_DB_Uncapped	339	T	0.292127
2G_MB_Uncapped	339	C	0.292484
2G_MB_Uncapped	340	T	0.293923
2G_MB_Uncapped	336	T	0.295379
3G_DB_Uncapped	342	T	0.297809
2G_MB_Capped	336	T	0.297828
3G_DB_Uncapped	341	C	0.30031
1G_MB_Uncapped	338	T	0.301167
3G_DB_Capped	340	T	0.303923
2G_MB_Capped	335	T	0.314642
1G_DB_Uncapped	339	A	0.320507
2G_DB_Uncapped	343	G	0.322383
2G_DB_Uncapped	337	C	0.322496
1G_DB_Capped	339	A	0.326095
2G_MB_Uncapped	343	A	0.336348
3G_DB_Uncapped	339	C	0.336546
2G_MB_Uncapped	338	T	0.339919
2G_MB_Uncapped	341	A	0.346183
2G_MB_Capped	334	T	0.347818
1G_MB_Uncapped	334	T	0.350951
2G_MB_Uncapped	341	C	0.362186
2G_MB_Capped	336	G	0.376861
1G_DB_Capped	334	C	0.378009
3G_MB_Capped	340	C	0.378473
2G_MB_Uncapped	335	A	0.385852
2G_MB_Capped	334	G	0.38919
1G_DB_Uncapped	338	C	0.402315
2G_MB_Capped	340	A	0.405779
1G_MB_Uncapped	339	C	0.408139
1G_MB_Capped	335	A	0.426477
1G_MB_Uncapped	338	A	0.428168
2G_MB_Uncapped	335	T	0.43122
3G_DB_Uncapped	334	C	0.434977
2G_MB_Uncapped	334	T	0.435988
3G_MB_Capped	342	T	0.43706
2G_MB_Uncapped	342	C	0.438965
1G_MB_Capped	336	G	0.448703
1G_MB_Uncapped	336	T	0.456963
1G_MB_Capped	339	C	0.472781
1G_MB_Capped	337	A	0.474546
2G_MB_Uncapped	340	A	0.47786
2G_MB_Capped	337	A	0.478188
2G_MB_Capped	342	C	0.479105
1G_MB_Uncapped	337	A	0.479279
2G_MB_Uncapped	334	G	0.485206
3G_MB_Capped	343	G	0.491774
1G_MB_Uncapped	336	G	0.491857
3G_MB_Capped	334	T	0.50893
2G_MB_Uncapped	336	G	0.513807
2G_MB_Capped	339	T	0.514199
1G_MB_Capped	338	A	0.521844
2G_MB_Uncapped	337	A	0.525483
1G_MB_Capped	336	T	0.53484
2G_MB_Uncapped	335	C	0.537712
3G_MB_Capped	336	T	0.555207
2G_DB_Capped	333	C	0.557129
3G_DB_Capped	342	C	0.558979
1G_MB_Capped	339	T	0.562503
3G_MB_Capped	338	T	0.563078
1G_MB_Uncapped	335	A	0.570408
3G_MB_Uncapped	340	C	0.570874
1G_MB_Capped	335	C	0.570886
2G_MB_Capped	335	A	0.58062
2G_MB_Uncapped	339	T	0.584776
1G_MB_Uncapped	342	C	0.585518
2G_MB_Capped	338	A	0.588243
3G_MB_Uncapped	343	A	0.589366
3G_MB_Capped	343	T	0.589429
3G_DB_Uncapped	336	C	0.593626
3G_DB_Capped	336	C	0.602993
1G_DB_Uncapped	342	C	0.611509
2G_DB_Uncapped	336	C	0.615021
3G_MB_Uncapped	343	T	0.616351
3G_MB_Uncapped	334	T	0.622866
1G_MB_Capped	342	C	0.626524
3G_MB_Capped	341	C	0.639367
3G_MB_Capped	336	G	0.639945
3G_MB_Uncapped	334	G	0.640122
2G_MB_Uncapped	338	A	0.649747
3G_MB_Uncapped	339	C	0.653225
3G_MB_Capped	341	G	0.654431
3G_MB_Capped	338	C	0.657289
2G_MB_Capped	339	A	0.667076
1G_MB_Capped	339	A	0.67702
3G_DB_Capped	333	C	0.677779
1G_MB_Uncapped	339	T	0.690031
2G_DB_Uncapped	342	C	0.697585
2G_MB_Uncapped	339	A	0.705584
3G_MB_Capped	343	A	0.722041
2G_MB_Capped	334	C	0.74646
2G_DB_Capped	336	C	0.764401
3G_MB_Uncapped	336	G	0.770787
3G_MB_Capped	334	C	0.771192
3G_MB_Uncapped	338	T	0.777692
3G_MB_Uncapped	336	T	0.787529
3G_MB_Capped	342	C	0.797303
3G_MB_Capped	334	G	0.802539
3G_MB_Uncapped	340	T	0.808946
3G_DB_Uncapped	342	C	0.809701
3G_MB_Capped	335	C	0.82395
3G_MB_Uncapped	341	C	0.832153
1G_DB_Capped	336	C	0.842851
3G_MB_Capped	335	T	0.852633
1G_MB_Uncapped	339	A	0.85831
3G_MB_Capped	340	T	0.865353
1G_DB_Uncapped	336	C	0.890194
1G_MB_Capped	334	C	0.890252
2G_MB_Uncapped	334	C	0.892236
3G_MB_Uncapped	343	G	0.892455
3G_MB_Capped	341	A	0.898477
3G_MB_Uncapped	335	A	0.898949
3G_MB_Uncapped	341	A	0.902318
3G_MB_Capped	335	A	0.926477
3G_MB_Capped	339	T	0.946195
3G_MB_Uncapped	337	G	0.971674
1G_MB_Uncapped	334	C	0.988788
3G_MB_Uncapped	341	G	1.00132
3G_MB_Uncapped	338	A	1.00221
3G_MB_Uncapped	339	T	1.01175
3G_MB_Uncapped	342	C	1.03386
3G_MB_Capped	338	A	1.0442
3G_MB_Capped	337	A	1.04788
3G_MB_Uncapped	337	A	1.06657
3G_MB_Uncapped	335	T	1.11244
3G_MB_Capped	339	A	1.13703
3G_MB_Uncapped	335	C	1.15017
3G_MB_Uncapped	340	A	1.20333
3G_MB_Uncapped	334	C	1.20934
3G_MB_Capped	340	A	1.21412
3G_MB_Uncapped	339	A	1.24844
2G_MB_Capped	336	C	1.47899
3G_MB_Capped	336	C	1.51239
3G_MB_Uncapped	338	C	1.62402
1G_MB_Uncapped	336	C	1.75118
1G_MB_Capped	336	C	2.20653
2G_MB_Uncapped	336	C	2.45243
3G_MB_Uncapped	336	C	3.08833
