# Supplementary material for: Short- and long-range interactions in the HIV-1 5′ UTR regulate genome dimerization and packaging
Source: Nat Struct Mol Biol. 2022 Mar 28;29(4):306–19. doi: 10.1038/s41594-022-00746-2 (PMC9010304; doi:10.1038/s41594-022-00746-2)
Supplement: Source Data Fig. 2 — Uncropped gels for Fig. 2a. Source data for Fig. 2b–f. [file 41594_2022_746_MOESM14_ESM.zip › Figure 2/figure2f.xlsx]

## Sheet: figure2f
position	1G	3G
21	0.0180187	0.00384021
22	0.0221842	0.00104127
23	0.00961334	0.0591235
24	0.0467841	0.0302603
25	0.0168914	0.0174208
26	0.0565452	-0.0537921
27	0.0499073	-0.0656568
28	0.00286894	-0.0812546
29	-0.058358	-0.0363461
30	-0.0744444	0.00791102
31	-0.149007	0.0829504
32	-0.187354	0.107061
33	-0.109384	0.0265608
34	-0.0467008	-0.0470675
35	0.00682837	-0.120495
36	0.0452087	-0.14611
37	0.102032	-0.152449
38	0.0416639	-0.105074
39	-0.00527266	0.0167046
40	0.00367035	0.056249
41	0.0191413	0.0514601
42	-0.00444744	0.0412461
43	0.0437029	0.0304738
44	0.055328	-0.0303522
45	0.0130111	-0.00449401
46	0.0191777	-0.00270244
47	0.0521492	0.0101713
48	0.0580978	0.0212214
49	0.0791472	0.0107668
50	0.093433	-0.0230226
51	0.0544731	-0.00890554
52	0.0339212	-0.00444176
53	0.0295393	-0.0240852
54	-0.0151433	-0.0184438
55	0.0419582	-0.0669452
56	0.0835823	-0.0961799
57	0.0840352	-0.125429
58	0.0886502	-0.138508
59	0.132532	-0.153162
60	0.101277	-0.123691
61	0.0745681	-0.116303
62	0.0909597	-0.129425
63	0.0629959	-0.127663
64	0.0466754	-0.0883102
65	0.00722398	-0.0805414
66	0.0364614	-0.108049
67	0.0428542	-0.109394
68	0.0408804	-0.0787815
69	0.0419305	-0.101062
70	0.0361629	-0.0755948
71	0.0286813	-0.0673218
72	-0.0116819	-0.0277769
73	0.005938	-0.028215
74	-0.00706159	-0.0438647
75	-0.00286218	-0.0307888
76	-0.0177988	-0.0213294
77	-0.0332157	0.0143957
78	-0.0470073	0.0617171
79	-0.0645959	0.0983364
80	-0.0850527	0.115519
81	-0.0947545	0.146784
82	-0.0295054	0.0756441
83	0.0261213	3.5614e-05
84	0.0747747	-0.0440559
85	0.133502	-0.115183
86	0.138373	-0.139873
87	0.107416	-0.117626
88	0.0861211	-0.125105
89	0.0928947	-0.111617
90	0.0417476	-0.0759738
91	0.0495978	-0.0756727
92	0.0367644	-0.0552194
93	-0.0284307	0.0355138
94	-0.06065	0.0403599
95	-0.0464468	0.0295064
96	-0.0401847	0.000441022
97	-0.00710152	-0.0507691
98	0.0248494	-0.0933351
99	0.0776547	-0.115478
100	0.107165	-0.124881
101	0.0704932	-0.105091
102	0.0493884	-0.0966711
103	0.0664457	-0.142505
104	0.0079514	-0.0457414
105	-0.0555578	0.0498339
106	-0.0401345	0.101265
107	-0.09623	0.223856
108	-0.142446	0.332584
109	-0.165324	0.354836
110	-0.175375	0.407252
111	-0.210481	0.438693
112	-0.179109	0.398535
113	-0.182057	0.346922
114	-0.14069	0.241864
115	-0.0903087	0.121258
116	-0.0581699	0.0899005
117	-0.0318779	0.0261037
118	-0.029785	0.102162
119	-0.0533467	0.138259
120	-0.0929238	0.164049
121	-0.0695572	0.0978657
122	-0.107146	0.168186
123	-0.0751193	0.0840329
124	-0.0977053	0.147967
125	-0.103679	0.179073
126	-0.161294	0.260511
127	-0.15574	0.233277
128	-0.203364	0.282003
129	-0.19	0.254098
130	-0.137054	0.184076
131	-0.0988023	0.13778
132	-0.0651616	0.10315
133	-0.0070843	0.0264601
134	0.0271986	-0.0360485
135	0.0256877	-0.0607031
136	0.0330641	-0.0665921
137	0.0188166	-0.0747226
138	0.0105974	-0.063476
139	-0.049921	-0.0353383
140	-0.0791507	0.0250044
141	-0.0752788	0.0102224
142	-0.0825868	0.0239706
143	-0.0857241	0.00780375
144	-0.0675998	0.0213807
145	-0.0317001	0.0132175
146	-0.034737	0.0297189
147	-0.0292647	0.00661183
148	-0.0459484	0.0314608
149	-0.0204053	0.00169317
150	-0.0396459	-0.00975202
151	-0.0465958	0.00975502
152	-0.0543026	0.0279607
153	0.00676189	0.00653594
154	-0.00667999	0.0228441
155	-0.0119746	0.029697
156	-0.00690242	0.0464191
157	-0.00768217	0.0381915
158	-0.0375449	0.0396385
159	-0.0285214	0.0419895
160	-0.0173882	0.0340246
161	-0.0414542	0.0251338
162	-0.0297964	0.0310907
163	-0.0482009	0.0465996
164	-0.0316693	-0.0012802
165	-0.0535467	0.0064902
166	-0.0514353	-0.00402075
167	-0.0458517	-0.00129138
168	-0.0296861	-0.017997
169	-0.0607884	0.0251009
170	-0.0246261	0.00222966
171	0.0127928	-0.0201091
172	0.0166583	-0.0307316
173	0.0370194	-0.0484768
174	0.100121	-0.0541987
175	0.0689843	-0.0205865
176	0.0406642	-0.000326999
177	0.0387312	0.00154254
178	0.0261734	0.0108183
179	-0.0102502	-0.0132881
180	-0.0211608	0.0694982
181	-0.0267941	0.0463361
182	-0.0717206	0.120046
183	-0.062552	0.118897
184	-0.0435503	0.121653
185	-0.011498	0.0195629
186	-0.0307788	0.116857
187	0.0222263	0.0613236
188	-0.0140681	0.0871113
189	-0.0318722	0.0919678
190	-0.059248	0.132371
191	-0.00692268	0.0411634
192	-0.0576275	0.100901
193	-0.0584586	0.139898
194	-0.0786707	0.194558
195	-0.112476	0.233968
196	-0.109739	0.218962
197	-0.0523478	0.14368
198	-0.0426491	0.0994935
199	-0.0375216	0.0431825
200	0.0460557	-0.0373
201	-0.00498258	0.0069126
202	-0.0453552	0.0507762
203	-0.0170974	0.0411436
204	0.0418595	0.0185529
205	0.0366079	0.021133
206	0.0633674	0.0125325
207	0.0619456	-0.0124101
208	0.0454739	-0.00298226
209	0.0214963	0.0200445
210	0.0243527	0.0125747
211	0.021368	-0.0339806
212	0.0332147	-0.0429013
213	0.0155288	-0.0232765
214	0.00287679	-0.0207184
215	-0.017637	-0.0239573
216	-0.0140057	0.0319734
217	-0.047741	0.0993855
218	-0.0283724	0.0693446
219	-0.0324463	0.0847348
220	-0.0464516	0.129859
221	-0.0658847	0.144465
222	0.00617649	0.0599375
223	-0.00853945	0.070279
224	-0.0230636	0.0600008
225	-0.0407255	0.0570602
226	-0.0126516	-0.000349856
227	-0.0602459	0.0398121
228	-0.0597728	0.0607561
229	-0.0536633	0.0634
230	-0.0483401	0.0397812
231	-0.0569775	0.0540949
232	-0.0856885	0.0962365
233	-0.0473304	0.0293342
234	-0.0774837	0.0502556
235	-0.0804181	0.0653239
236	-0.136755	0.149724
237	-0.090391	0.0890138
238	-0.147618	0.140609
239	-0.116431	0.108238
240	-0.152867	0.117465
241	-0.13857	0.13075
242	-0.163939	0.177006
243	-0.169915	0.201895
244	-0.190324	0.223402
245	-0.112359	0.176056
246	-0.0659145	0.104794
247	-0.054999	0.0517461
248	-0.106361	-0.0445134
249	-0.246537	-0.0522652
250	-0.285151	0.0216835
251	-0.335594	0.0210656
252	-0.355824	0.0857335
253	-0.286759	0.149865
254	-0.101763	0.106702
255	-0.0575607	0.0499701
256	0.00705511	0.0260368
257	0.100315	-0.0588905
258	0.16008	-0.0964439
259	0.214653	-0.066539
260	0.14027	-0.0421917
261	0.127137	-0.0222339
262	0.0133542	0.0589469
263	-0.0586354	0.119428
264	-0.132547	0.18254
265	-0.0640696	0.194631
266	-0.0847274	0.212615
267	-0.04617	0.14948
268	-0.0481203	0.145864
269	-0.0726767	0.108985
270	-0.0850079	0.0745169
271	-0.0611485	0.0512506
272	-0.0745265	0.0626062
273	-0.0720587	0.0604875
274	-0.0645955	0.0592035
275	-0.0801777	0.0980215
276	-0.0734579	0.0707125
277	-0.0141293	0.0366936
278	0.0108367	0.0312951
279	0.0051721	0.0300544
280	-0.0164154	0.0246734
281	-0.0412692	0.0780336
282	-0.0697577	0.0918453
283	-0.115606	0.128871
284	-0.119557	0.128927
285	-0.0734304	0.0698205
286	-0.045832	0.0357959
287	-0.0496499	0.0422594
288	-0.0303692	0.00999377
289	-0.0101843	0.00375882
290	7.35558e-05	0.0286541
291	-0.00171443	0.00726248
292	0.0213227	-0.012634
293	0.0267035	-0.0040211
294	0.0217861	-0.00964159
295	-0.00669919	-0.0161683
296	-0.0371184	0.0332359
297	-0.0924407	0.146864
298	-0.0594174	0.114888
299	-0.0552225	0.106769
300	-0.0667738	0.140038
301	-0.0355193	0.100894
302	0.00458918	0.00619612
303	-0.0445975	0.0394625
304	-0.0452752	0.0432601
305	-0.0141641	0.00732867
306	-0.0142837	0.0163609
307	-0.0239945	0.0393739
308	-0.00164231	0.028424
309	-0.00567127	0.0205543
310	-0.0293507	0.0382546
311	-0.0342569	0.00878333
312	-0.0252619	-0.00940946
313	-0.0459379	-0.0110864
314	-0.0832875	0.0379277
315	-0.0824768	0.0328377
316	-0.0770794	0.0534734
317	-0.0969127	0.0657855
318	-0.0500204	0.0568035
319	-0.0169384	0.0247466
320	-0.0394957	0.0420775
321	-0.0609431	0.0572693
322	-0.0667933	0.0529263
323	-0.103962	0.063173
324	-0.0938514	0.06064
325	-0.0566503	0.0349516
326	-0.0400276	0.0269181
327	-0.0364053	0.0504316
328	-0.0212091	0.0508693
329	-0.0200971	0.0654436
330	-0.0540904	0.0892303
331	-0.0808679	0.0943377
332	-0.0878503	0.0928237
333	-0.142665	0.176079
334	-0.163708	0.193608
335	-0.23776	0.319581
336	-0.270192	0.410392
337	-0.256394	0.430699
338	-0.251651	0.411707
339	-0.307998	0.468122
340	-0.250577	0.35053
341	-0.282588	0.333174
342	-0.297743	0.292233
343	-0.186629	0.187913
344	-0.148007	0.15662
345	-0.0918201	0.138716
346	-0.0691501	0.144267
347	-0.0869312	0.186609
348	-0.166414	0.216579
349	-0.129726	0.147068
350	-0.135102	0.132132
351	-0.143054	0.114078
352	-0.135908	0.1189
353	-0.051738	0.0649258
354	-0.0453424	0.0753804
355	-0.0266901	0.0542812
356	0.0437729	-0.0111646
357	0.0651723	-0.0405704
358	-0.0228487	0.046463
359	-0.0722634	0.102341
360	-0.148824	0.17901
361	-0.172613	0.199819
362	-0.202626	0.227579
363	-0.199801	0.222745
364	-0.170469	0.16584
365	-0.139388	0.124006
366	-0.110176	0.094259
367	-0.0709078	0.0490936
368	-0.0548532	0.0117196
369	0.0130122	-0.0433252
370	0.036574	-0.066988
371	0.0131615	-0.0371227
372	0.0225829	-0.0372881
373	0.0513258	-0.0457782
374	-0.0302167	-0.00154629
375	-0.0295456	0.0335902
376	-0.0063805	0.0130429
377	-0.00754562	-0.00283485
378	-0.0315106	0.0232987
379	-0.0316225	0.0554542
380	-0.0365916	0.0289376
381	-0.0512898	0.031776
382	-0.0539826	0.0591194
383	-0.0690652	0.0686322
384	-0.0401117	0.0401839
385	-0.0453169	0.0479727
386	-0.0256687	0.0356482
387	-0.00440357	0.0131898
388	0.00619953	-0.024917
389	-0.0107738	-0.010282
390	-0.0199154	-0.0133347
391	-0.0618222	0.0228662
392	-0.103661	0.0528121
393	-0.114593	0.0974778
394	-0.0946269	0.0955729
395	-0.0603977	0.091839
396	-0.0291348	0.0682681
397	0.00372586	0.0443689
398	0.0427653	0.00446714
399	0.00577562	0.0237326
400	-0.0300863	0.0604359
401	-0.0226284	0.0817082
402	-0.0591626	0.101783
403	-0.0858541	0.121869
404	-0.0617571	0.114647
405	-0.0502987	0.0900815
406	-0.0626382	0.0727649
407	-0.0575162	0.0558525
408	-0.0351102	0.0356584
409	-0.0130635	-0.00659161
410	-0.00564113	-0.0109557
411	0.00275763	-0.0411062
412	0.039851	-0.0596521
413	0.0332127	-0.0493091
414	0.0171256	-0.00737342
415	0.0379618	-0.00239008
416	0.0477732	0.0229605
417	0.0398556	0.0302112
418	0.0435867	0.0295775
419	0.0460977	0.00798457
420	0.0303943	-0.00933906
421	0.00595731	-0.00501156
422	0.0135031	-0.0158281
423	0.00642129	-0.0165024
424	0.0186669	-0.0218396
425	0.00338143	-0.00571078
426	0.0286029	-0.0309194
427	0.0177543	-0.0318641
428	0.0315513	-0.0293972
429	0.0278426	-0.026832
430	0.0307791	-0.0219993
431	0.00876636	-0.0049159
432	0.0284971	-0.00703678
433	0.0169054	-0.00596412
434	0.0230936	-0.0105544
435	0.0201533	-0.0345017
436	0.0249048	-0.0306341
437	-0.00208175	-0.0136885
438	-0.00841753	-0.0121503
439	-0.0237842	0.00696634
440	-0.0127323	0.0236425
441	-0.00539043	0.0119555
442	-0.0136656	0.0270826
443	0.0250861	-0.0181714
444	0.0411945	-0.0444351
445	0.0537833	-0.100205
446	0.0534597	-0.105953
447	0.0647488	-0.119249
448	0.0491116	-0.111883
449	0.0507501	-0.128863
450	0.0132673	-0.0746955
451	-0.00595422	-0.0446888
452	0.0137373	-0.0561275
453	-0.00410266	-0.00409126
454	0.00406847	0.0122605
455	0.0283526	-2.67834e-06
456	0.0344711	-0.00668563
457	0.0279933	0.00174828
458	0.0322788	-0.0304774
459	0.0229231	-0.0235149
460	0.0133983	-0.0130936
461	0.0296019	-0.0288888
462	0.013049	-0.0217483
463	0.0442764	-0.0476137
464	0.051344	-0.0631088
465	0.0658991	-0.0947849
466	0.0788354	-0.119919
467	0.0916466	-0.135942
468	0.0551657	-0.0818762
469	0.0266791	-0.0577562
470	0.0184402	-0.026435
471	0.000200574	0.013403
472	-0.0103663	0.0155749
473	-0.00746598	0.00198083
474	0.00289165	0.0286827
475	-0.00962379	0.0455694
476	-0.0102051	0.0486773
477	-0.00870134	0.0637476
478	0.00320762	0.0591312
479	0.0135287	0.000984308
480	0.0335903	-0.0224042
481	0.0531842	-0.0430699
482	0.0538777	-0.0494171
483	0.0239934	-0.018603
484	0.0128857	0.00819539
485	-0.0154942	0.0271474
486	-0.0273149	0.0370197
487	-0.0265722	0.0320952
488	0.00372706	-0.0207077
489	0.00863355	-0.0185838
490	0.0256159	-0.042132
491	0.0205585	-0.0439384
492	0.00923604	-0.0247715
493	-0.0279757	0.0062532
494	-0.0391621	0.00460005
495	-0.0244073	0.00800378
496	-0.0325744	0.00924879
497	-0.0228678	-0.025495
498	0.0163617	-0.0513854
499	-0.0156963	-0.0340329
500	-0.0630599	-0.0107067
501	-0.0727677	0.0140766
502	-0.0772714	0.0388725
503	-0.0878895	0.0536776
504	-0.0908402	0.0571222
505	-0.041161	0.0316509
506	-0.0559504	0.0181339
507	-0.0410487	0.0115024
508	-0.0351134	0.00210693
509	0.00801655	-0.0298661
510	0.00369286	-0.0196186
511	0.0496249	-0.0348207
512	0.0547151	-0.0408699
513	0.0682779	-0.0540362
514	0.0645275	-0.037893
515	0.0564647	-0.0417072
