# Supplementary material for: Short- and long-range interactions in the HIV-1 5′ UTR regulate genome dimerization and packaging
Source: Nat Struct Mol Biol. 2022 Mar 28;29(4):306–19. doi: 10.1038/s41594-022-00746-2 (PMC9010304; doi:10.1038/s41594-022-00746-2)
Supplement: Source Data Fig. 3 — Source data for Fig. 3a,c,d. [file 41594_2022_746_MOESM15_ESM.zip]

Archive with 9 entries (8 files):
- Figure 3/
- Figure 3/.DS_Store
- __MACOSX/Figure 3/._.DS_Store
- Figure 3/figure3d_deltaSHAPE_oneGtwoG_dimer.map
- Figure 3/figure3a_correlation.xlsx
- __MACOSX/Figure 3/._figure3a_correlation.xlsx
- Figure 3/figure3d_deltaSHAPE_threeG_monomer.map
- Figure 3/figure3c_variance.xlsx
- __MACOSX/Figure 3/._figure3c_variance.xlsx
