# Supplementary material for: Short- and long-range interactions in the HIV-1 5′ UTR regulate genome dimerization and packaging
Source: Nat Struct Mol Biol. 2022 Mar 28;29(4):306–19. doi: 10.1038/s41594-022-00746-2 (PMC9010304; doi:10.1038/s41594-022-00746-2)
Supplement: Source Data Fig. 3 — Source data for Fig. 3a,c,d. [file 41594_2022_746_MOESM15_ESM.zip › Figure 3/figure3d_deltaSHAPE_oneGtwoG_dimer.map]

0	nan	nan	G
1	nan	nan	G
2	nan	nan	T
3	nan	nan	C
4	nan	nan	T
5	nan	nan	C
6	nan	nan	T
7	nan	nan	C
8	nan	nan	T
9	nan	nan	G
10	nan	nan	G
11	nan	nan	T
12	nan	nan	T
13	nan	nan	A
14	nan	nan	G
15	nan	nan	A
16	nan	nan	C
17	nan	nan	C
18	0.03711535681074253	0.0022265753632182673	A
19	nan	nan	G
20	0.5535317269447734	0.008309009323112107	A
21	nan	nan	T
22	1.1180999303401633	0.0240917599876995	C
23	nan	nan	T
24	nan	nan	G
25	0.20097699286573653	0.02963919055490186	A
26	nan	nan	G
27	0.05361260709933534	0.008849781629994717	C
28	0.1153297269828851	0.011917112433999788	C
29	nan	nan	T
30	nan	nan	G
31	nan	nan	G
32	nan	nan	G
33	0.9872163281139956	0.01922775013465273	A
34	nan	nan	G
35	0.059137356008415784	0.009653708189561053	C
36	nan	nan	T
37	0.03711535681074253	0.0022265753632182673	C
38	nan	nan	T
39	0.03711535681074253	0.0022265753632182673	C
40	nan	nan	T
41	nan	nan	G
42	nan	nan	G
43	0.03711535681074253	0.0022265753632182673	C
44	nan	nan	T
45	0.07637151378977085	0.012935412680854977	A
46	0.2011739058845147	0.02394934691270649	A
47	0.1060119988794155	0.023302301621829977	C
48	nan	nan	T
49	0.22296249781219912	0.02958497703144984	A
50	nan	nan	G
51	nan	nan	G
52	nan	nan	G
53	0.19760885248780558	0.012238275190087966	A
54	0.34159036095730405	0.034276203023942374	A
55	0.0964210578978125	0.02442540442655181	C
56	0.2911880173479771	0.09905113887816494	C
57	0.3262221625653328	0.08894548191250373	C
58	0.3331191268355157	0.010913496887031577	A
59	0.14660981891537747	0.015391569321385619	C
60	nan	nan	T
61	nan	nan	G
62	0.07677940538506785	0.012298683236978327	C
63	nan	nan	T
64	nan	nan	T
65	1.0861904798888808	0.014526081613576236	A
66	0.5545543315099181	0.00783744719909715	A
67	nan	nan	G
68	0.03734570567011852	0.0021114701713890473	C
69	0.03711535681074253	0.0022265753632182673	C
70	nan	nan	T
71	0.13008083783932928	0.013997454214251482	C
72	0.0376268411645673	0.0020870883786824985	A
73	0.6202230974014945	0.015540449559871921	A
74	nan	nan	T
75	0.2563269624858157	0.004210199314889655	A
76	0.7258633065526809	0.008940978425762037	A
77	0.6417679966099104	0.0062050187882519885	A
78	nan	nan	G
79	0.39192455688504174	0.008491284987562494	C
80	nan	nan	T
81	nan	nan	T
82	nan	nan	G
83	0.6976829537366365	0.016415894381243662	C
84	0.41048986098687534	0.007002785505451413	C
85	nan	nan	T
86	nan	nan	T
87	nan	nan	G
88	0.36464953378405873	0.014655313195335477	A
89	nan	nan	G
90	nan	nan	T
91	nan	nan	G
92	0.03711535681074253	0.0022265753632182673	C
93	nan	nan	T
94	0.5535155085744338	0.008629283139495078	C
95	0.2358973012503058	0.005270785413404676	A
96	0.3154016446712078	0.009784506496226272	A
97	0.2713498598613401	0.010846267098904344	A
98	nan	nan	G
99	nan	nan	T
100	0.1469288291957236	0.0051226069971103405	A
101	nan	nan	G
102	nan	nan	T
103	nan	nan	G
104	nan	nan	T
105	nan	nan	G
106	nan	nan	T
107	nan	nan	G
108	0.20749909682276085	0.0112053873645787	C
109	0.15663959893850923	0.011031357725275966	C
110	0.22574616703904601	0.012329645679548366	C
111	nan	nan	G
112	nan	nan	T
113	0.25574205946369494	0.007255972408475883	C
114	nan	nan	T
115	nan	nan	G
116	nan	nan	T
117	nan	nan	T
118	nan	nan	G
119	nan	nan	T
120	nan	nan	G
121	nan	nan	T
122	nan	nan	G
123	0.9137674973087768	0.01358999094583264	A
124	0.08939984033451952	0.0032328994130858017	C
125	nan	nan	T
126	0.03711535681074253	0.0022265753632182673	C
127	nan	nan	T
128	nan	nan	G
129	nan	nan	G
130	nan	nan	T
131	0.5422380713159253	0.011304434954338817	A
132	1.477405401217112	0.028305820935517496	A
133	0.15058473365874528	0.003935810089382887	C
134	nan	nan	T
135	0.09366257558865827	0.0020218623606836094	A
136	nan	nan	G
137	0.10586014435585162	0.001678745746311269	A
138	nan	nan	G
139	0.32513026792666394	0.004421100358445361	A
140	nan	nan	T
141	0.07198639572420795	0.0018369480923070447	C
142	0.03711535681074253	0.0022265753632182673	C
143	0.03711535681074253	0.0022265753632182673	C
144	nan	nan	T
145	0.11345899871854483	0.003641131831801967	C
146	0.4441392223391114	0.00494127853552351	A
147	nan	nan	G
148	0.07293195712541176	0.0022736229014199798	A
149	0.043162826892491825	0.0014984570960710594	C
150	0.7277564987497237	0.015557082989365397	C
151	0.8622560893519599	0.012682484181253237	C
152	nan	nan	T
153	nan	nan	T
154	nan	nan	T
155	nan	nan	T
156	0.9596918879783298	0.01690820836656694	A
157	nan	nan	G
158	nan	nan	T
159	0.04727153689685245	0.0023414504258278805	C
160	0.4643098748579462	0.005838946350470106	A
161	nan	nan	G
162	nan	nan	T
163	nan	nan	G
164	nan	nan	T
165	nan	nan	G
166	nan	nan	G
167	0.44027255108633584	0.006472552244305011	A
168	0.6931572751917144	0.01091199556838383	A
169	0.5212778983621178	0.010398097932883953	A
170	0.46056147805025033	0.0067579663680353815	A
171	nan	nan	T
172	0.03711535681074253	0.0022265753632182673	C
173	nan	nan	T
174	0.03711535681074253	0.0022265753632182673	C
175	nan	nan	T
176	0.24269977810592153	0.005227921215914633	A
177	nan	nan	G
178	0.796358351606528	0.01919065736076231	C
179	0.5758777212415416	0.012315115600260504	A
180	nan	nan	G
181	nan	nan	T
182	nan	nan	G
183	nan	nan	G
184	0.43806321198266673	0.01107595870622801	C
185	nan	nan	G
186	0.03730930897692769	0.00219541903018343	C
187	0.08291997871444398	0.006767507944714447	C
188	0.1320207118929485	0.011644874303023765	C
189	nan	nan	G
190	0.3930873277654059	0.005975085705378853	A
191	0.7172325135385849	0.012041354445783099	A
192	0.7650265709078761	0.012435010371496292	C
193	0.8772657883838704	0.013196312520627635	A
194	nan	nan	G
195	nan	nan	G
196	nan	nan	G
197	0.5898507188715544	0.012137603447156517	A
198	0.4905312945702605	0.011483567097754124	C
199	nan	nan	T
200	nan	nan	T
201	nan	nan	G
202	0.5037483355121362	0.008821794585638197	A
203	0.7173772574896492	0.008246091574290761	A
204	0.35575074162974474	0.00854089550488656	A
205	nan	nan	G
206	0.6096401512719088	0.016963123153451717	C
207	nan	nan	G
208	0.41286876851424864	0.009289549655947147	A
209	0.4866278754731101	0.007592053906526558	A
210	0.4888876058190345	0.010080133045300711	A
211	nan	nan	G
212	nan	nan	T
213	0.2975828321647678	0.004375135126802806	A
214	0.6616272603235903	0.011596514219191828	A
215	0.6889008784808931	0.020962588264402355	A
216	nan	nan	G
217	0.05859141962477411	0.004782440657420263	C
218	0.05588296441685699	0.004080854498085852	C
219	0.2224766162297207	0.005416433078251026	A
220	nan	nan	G
221	0.29482671810980554	0.00829116841976706	A
222	nan	nan	G
223	nan	nan	G
224	0.8191993604897797	0.013706492164335322	A
225	nan	nan	G
226	0.2422173112674353	0.017754285164714723	A
227	nan	nan	T
228	0.14311508355662925	0.004645039784750628	C
229	nan	nan	T
230	0.11732841705164243	0.003816818600750013	C
231	nan	nan	T
232	0.15697066363608572	0.0059821635788931266	C
233	nan	nan	G
234	0.7590043183897223	0.006457877722624425	A
235	0.4287613209230538	0.010850498857955356	C
236	nan	nan	G
237	0.46201985473302143	0.012258168225541773	C
238	0.7371357228446253	0.008456858200613935	A
239	nan	nan	G
240	nan	nan	G
241	1.0784860049447516	0.010739626308008482	A
242	0.04258184868489882	0.0032946331218632343	C
243	nan	nan	T
244	0.06662433203096485	0.0050809149109250825	C
245	nan	nan	G
246	nan	nan	G
247	0.03711535681074253	0.0022265753632182673	C
248	nan	nan	T
249	nan	nan	T
250	nan	nan	G
251	0.052575735056076364	0.0052995440840863115	C
252	nan	nan	T
253	nan	nan	G
254	0.49808883891742034	0.010490145494529103	A
255	1.070825396687812	0.013235009401767743	A
256	nan	nan	G
257	0.2357688815301959	0.011595827182400237	C
258	nan	nan	G
259	0.35294521111713817	0.016857679948770788	C
260	nan	nan	G
261	0.23262120191251107	0.013041293919774504	C
262	0.8454015412167794	0.022312525904943755	A
263	0.20388614811295197	0.00963237514694108	C
264	nan	nan	G
265	nan	nan	G
266	0.06783494464943951	0.0061373825227124795	C
267	0.1738449440348745	0.007266045405111787	A
268	0.25900046857410025	0.012351063795588774	A
269	nan	nan	G
270	0.5498874449153439	0.007826599542416423	A
271	nan	nan	G
272	nan	nan	G
273	0.24833813230444807	0.012781213334975073	C
274	nan	nan	G
275	0.4025681530677552	0.02286464090939694	A
276	nan	nan	G
277	nan	nan	G
278	nan	nan	G
279	nan	nan	G
280	0.40514175314835	0.02228006235390771	C
281	nan	nan	G
282	nan	nan	G
283	0.1547958276845507	0.0028024086449805136	C
284	nan	nan	G
285	0.6393632610636196	0.007951837762078057	A
286	0.4074690262418489	0.0066099313575949175	C
287	nan	nan	T
288	nan	nan	G
289	nan	nan	G
290	nan	nan	T
291	nan	nan	G
292	0.894247400457972	0.016346356896737708	A
293	nan	nan	G
294	nan	nan	T
295	0.5902403679876321	0.010322168615195077	A
296	0.13146815860128175	0.003854806227157788	C
297	nan	nan	G
298	0.06417851751078757	0.0018181572935116227	C
299	0.0690953612021175	0.006078226789975303	C
300	0.25822754107405305	0.004710570196994658	A
301	1.2169099190787558	0.01695773856508029	A
302	0.07624451154117323	0.0017617786905201273	A
303	0.17049413714628597	0.005544862456856263	A
304	0.6956487333945739	0.009361701389011871	A
305	nan	nan	T
306	nan	nan	T
307	nan	nan	T
308	nan	nan	T
309	nan	nan	G
310	1.3178773338348362	0.015056036042860328	A
311	0.07749623802871579	0.0018789433828395262	C
312	nan	nan	T
313	0.03803777731208463	0.0020619352016197556	A
314	nan	nan	G
315	0.050926060646778515	0.0018157780476332605	C
316	nan	nan	G
317	nan	nan	G
318	0.9314812931122533	0.010301188821959259	A
319	nan	nan	G
320	nan	nan	G
321	0.03711535681074253	0.0022265753632182673	C
322	nan	nan	T
323	0.07506709882750746	0.0024293171409440133	A
324	nan	nan	G
325	0.9221101706862193	0.01038585507325627	A
326	1.0749679451117105	0.011765639424158305	A
327	nan	nan	G
328	nan	nan	G
329	0.8307069132962313	0.014599346026754226	A
330	nan	nan	G
331	0.5004999527772896	0.010426187722269758	A
332	nan	nan	G
333	0.4232228395114108	0.009037432651062056	A
334	nan	nan	G
335	0.8273906845316295	0.024051387644992313	A
336	nan	nan	T
337	nan	nan	G
338	nan	nan	G
339	nan	nan	G
340	nan	nan	T
341	nan	nan	G
342	0.3251033324656233	0.007540194770746418	C
343	nan	nan	G
344	1.277462405006617	0.014220392644682297	A
345	nan	nan	G
346	0.28655703279327377	0.007311697952184462	A
347	nan	nan	G
348	0.3242690769063173	0.008184171841033731	C
349	nan	nan	G
350	nan	nan	T
351	0.41275201532889055	0.011907199111262024	C
352	nan	nan	G
353	nan	nan	G
354	nan	nan	T
355	0.9679415349988533	0.014323678393462387	A
356	nan	nan	T
357	nan	nan	T
358	0.5766184277016699	0.012712824016516773	A
359	0.600800792319478	0.014710001139419143	A
360	nan	nan	G
361	0.3569436572187662	0.018617987473313304	C
362	nan	nan	G
363	nan	nan	G
364	nan	nan	G
365	nan	nan	G
366	nan	nan	G
367	0.7971154202522809	0.015580882510206045	A
368	nan	nan	G
369	0.5153064905274678	0.006865298684245924	A
370	0.9269504124680643	0.009302695683365513	A
371	nan	nan	T
372	nan	nan	T
373	0.524884463753648	0.009339122844236878	A
374	nan	nan	G
375	0.7608388700636589	0.0078103002304569635	A
376	nan	nan	T
377	0.21140719206901612	0.0035635902707679985	A
378	0.6010017856933603	0.0059860254724598124	A
379	0.822276452132163	0.008522511344707924	A
