# Supplementary material for: Short- and long-range interactions in the HIV-1 5′ UTR regulate genome dimerization and packaging
Source: Nat Struct Mol Biol. 2022 Mar 28;29(4):306–19. doi: 10.1038/s41594-022-00746-2 (PMC9010304; doi:10.1038/s41594-022-00746-2)
Supplement: Source Data Fig. 3 — Source data for Fig. 3a,c,d. [file 41594_2022_746_MOESM15_ESM.zip › Figure 3/figure3a_correlation.xlsx]

## Sheet: Figure4a
	0	1	2	3	4	5	6	7	8	9	10	11	12	13	14	15	16	17	18	19	20	21	22	23
0	1	0.835759	0.970935	0.825273	0.941438	0.824459	0.917257	0.823214	0.911942	0.794915	0.911128	0.804846	0.910649	0.771452	0.917209	0.781412	0.827332	0.722946	0.819431	0.730511	0.810065	0.707592	0.783327	0.721414
1	0.835759	1	0.838297	0.949866	0.869805	0.947663	0.826662	0.926307	0.825081	0.904424	0.808179	0.89305	0.844187	0.892214	0.834179	0.889437	0.788355	0.819431	0.797788	0.817851	0.793497	0.806857	0.777437	0.818809
2	0.970935	0.838297	1	0.831785	0.938422	0.824555	0.927887	0.830013	0.903515	0.790701	0.899732	0.796897	0.905765	0.7681	0.911942	0.777677	0.82331	0.717918	0.81675	0.725915	0.806713	0.706347	0.784285	0.719402
3	0.825273	0.949866	0.831785	1	0.86334	0.940002	0.822256	0.941247	0.810621	0.891496	0.792952	0.889554	0.830205	0.886803	0.819958	0.898535	0.783088	0.822208	0.79999	0.821442	0.791678	0.813896	0.780598	0.838249
4	0.941438	0.869805	0.938422	0.86334	1	0.864537	0.928989	0.865687	0.888288	0.829678	0.876317	0.834391	0.910554	0.809615	0.912948	0.819958	0.826278	0.755794	0.835616	0.759864	0.825867	0.743745	0.802145	0.760151
5	0.824459	0.947663	0.824555	0.940002	0.864537	1	0.819192	0.938278	0.80181	0.890538	0.787445	0.878445	0.824938	0.887952	0.819862	0.889676	0.780023	0.822208	0.793574	0.812057	0.789188	0.809443	0.774085	0.826518
6	0.917257	0.826662	0.927887	0.822256	0.928989	0.819192	1	0.830157	0.855057	0.779065	0.854482	0.790864	0.870092	0.761301	0.877131	0.773942	0.790797	0.709012	0.795058	0.717774	0.784256	0.698111	0.7647	0.713752
7	0.823214	0.926307	0.830013	0.941247	0.865687	0.938278	0.830157	1	0.792616	0.86176	0.780454	0.869825	0.816319	0.860755	0.81086	0.8801	0.769489	0.800804	0.783518	0.80612	0.777504	0.795077	0.764604	0.818378
8	0.911942	0.825081	0.903515	0.810621	0.888288	0.80181	0.855057	0.792616	1	0.846868	0.953936	0.843968	0.967583	0.821107	0.954223	0.823693	0.872055	0.75747	0.856254	0.762306	0.849905	0.748294	0.817755	0.75474
9	0.794915	0.904424	0.790701	0.891496	0.829678	0.890538	0.779065	0.86176	0.846868	1	0.824076	0.94419	0.863819	0.953026	0.848832	0.937991	0.815217	0.866788	0.821299	0.855296	0.817009	0.84392	0.789648	0.851369
10	0.911128	0.808179	0.899732	0.792952	0.876317	0.787445	0.854482	0.780454	0.953936	0.824076	1	0.836115	0.942013	0.797261	0.933155	0.809136	0.851178	0.738891	0.833317	0.746313	0.828645	0.722101	0.796974	0.73597
11	0.804846	0.89305	0.796897	0.889554	0.834391	0.878445	0.790864	0.869825	0.843968	0.94419	0.836115	1	0.861877	0.923935	0.841909	0.947255	0.811741	0.850289	0.813561	0.857519	0.814011	0.824211	0.783729	0.850001
12	0.910649	0.844187	0.905765	0.830205	0.910554	0.824938	0.870092	0.816319	0.967583	0.863819	0.942013	0.861877	1	0.839399	0.963225	0.843133	0.873013	0.771548	0.864873	0.776049	0.860823	0.761127	0.829247	0.770734
13	0.771452	0.892214	0.7681	0.886803	0.809615	0.887952	0.761301	0.860755	0.821107	0.953026	0.797261	0.923935	0.839399	1	0.823836	0.941917	0.800469	0.867363	0.817133	0.858313	0.808772	0.862643	0.79094	0.871576
14	0.917209	0.834179	0.911942	0.819958	0.912948	0.819862	0.877131	0.81086	0.954223	0.848832	0.933155	0.841909	0.963225	0.823836	1	0.824794	0.858265	0.754836	0.848161	0.757709	0.840712	0.746091	0.813781	0.750622
15	0.781412	0.889437	0.777677	0.898535	0.819958	0.889676	0.773942	0.8801	0.823693	0.937991	0.809136	0.947255	0.843133	0.941917	0.824794	1	0.810908	0.869086	0.820389	0.872055	0.81902	0.85862	0.793143	0.881776
16	0.827332	0.788355	0.82331	0.783088	0.826278	0.780023	0.790797	0.769489	0.872055	0.815217	0.851178	0.811741	0.873013	0.800469	0.858265	0.810908	1	0.842559	0.948812	0.838249	0.958412	0.825676	0.907824	0.828194
17	0.722946	0.819431	0.717918	0.822208	0.755794	0.822208	0.709012	0.800804	0.75747	0.866788	0.738891	0.850289	0.771548	0.867363	0.754836	0.869086	0.842559	1	0.853285	0.950536	0.854502	0.931597	0.830875	0.925876
18	0.819431	0.797788	0.81675	0.79999	0.835616	0.793574	0.795058	0.783518	0.856254	0.821299	0.833317	0.813561	0.864873	0.817133	0.848161	0.820389	0.948812	0.853285	1	0.846007	0.95166	0.839754	0.920082	0.843086
19	0.730511	0.817851	0.725915	0.821442	0.759864	0.812057	0.717774	0.80612	0.762306	0.855296	0.746313	0.857519	0.776049	0.858313	0.757709	0.872055	0.838249	0.950536	0.846007	1	0.846553	0.935667	0.823932	0.939619
20	0.810065	0.793497	0.806713	0.791678	0.825867	0.789188	0.784256	0.777504	0.849905	0.817009	0.828645	0.814011	0.860823	0.808772	0.840712	0.81902	0.958412	0.854502	0.95166	0.846553	1	0.84327	0.925037	0.845308
21	0.707592	0.806857	0.706347	0.813896	0.743745	0.809443	0.698111	0.795077	0.748294	0.84392	0.722101	0.824211	0.761127	0.862643	0.746091	0.85862	0.825676	0.931597	0.839754	0.935667	0.84327	1	0.828166	0.939019
22	0.783327	0.777437	0.784285	0.780598	0.802145	0.774085	0.7647	0.764604	0.817755	0.789648	0.796974	0.783729	0.829247	0.79094	0.813781	0.793143	0.907824	0.830875	0.920082	0.823932	0.925037	0.828166	1	0.833317
23	0.721414	0.818809	0.719402	0.838249	0.760151	0.826518	0.713752	0.818378	0.75474	0.851369	0.73597	0.850001	0.770734	0.871576	0.750622	0.881776	0.828194	0.925876	0.843086	0.939619	0.845308	0.939019	0.833317	1
	sample
	0 Mut_1G_DB_Capped_d
	1 Mut_1G_DB_Capped_m
	2 Mut_1G_DB_Uncapped_d
	3 Mut_1G_DB_Uncapped_m
	4 Mut_1G_MB_Capped_d
	5 Mut_1G_MB_Capped_m
	6 Mut_1G_MB_Uncapped_d
	7 Mut_1G_MB_Uncapped_m
	8 Mut_2G_DB_Capped_d
	9 Mut_2G_DB_Capped_m
	10 Mut_2G_DB_Uncapped_d
	11 Mut_2G_DB_Uncapped_m
	12 Mut_2G_MB_Capped_d
	13 Mut_2G_MB_Capped_m
	14 Mut_2G_MB_Uncapped_d
	15 Mut_2G_MB_Uncapped_m
	16 Mut_3G_DB_Capped_d
	17 Mut_3G_DB_Capped_m
	18 Mut_3G_DB_Uncapped_d
	19 Mut_3G_DB_Uncapped_m
	20 Mut_3G_MB_Capped_d
	21 Mut_3G_MB_Capped_m
	22 Mut_3G_MB_Uncapped_d
	23 Mut_3G_MB_Uncapped_m
