# Supplementary material for: Short- and long-range interactions in the HIV-1 5′ UTR regulate genome dimerization and packaging
Source: Nat Struct Mol Biol. 2022 Mar 28;29(4):306–19. doi: 10.1038/s41594-022-00746-2 (PMC9010304; doi:10.1038/s41594-022-00746-2)
Supplement: Source Data Fig. 3 — Source data for Fig. 3a,c,d. [file 41594_2022_746_MOESM15_ESM.zip › Figure 3/figure3d_deltaSHAPE_threeG_monomer.map]

0	nan	nan	G
1	nan	nan	G
2	nan	nan	T
3	nan	nan	C
4	nan	nan	T
5	nan	nan	C
6	nan	nan	T
7	nan	nan	C
8	nan	nan	T
9	nan	nan	G
10	nan	nan	G
11	nan	nan	T
12	nan	nan	T
13	nan	nan	A
14	nan	nan	G
15	nan	nan	A
16	nan	nan	C
17	nan	nan	C
18	0.02074858627713111	0.001953526473773914	A
19	nan	nan	G
20	0.5375100061838884	0.01816425604994217	A
21	nan	nan	T
22	1.3741161130870212	0.03095867162115683	C
23	nan	nan	T
24	nan	nan	G
25	0.06388214885728208	0.005058239082310504	A
26	nan	nan	G
27	0.02074858627713111	0.001953526473773914	C
28	0.08929008636618861	0.003886176201140627	C
29	nan	nan	T
30	nan	nan	G
31	nan	nan	G
32	nan	nan	G
33	1.133430770140722	0.033462940106464695	A
34	nan	nan	G
35	0.02074858627713111	0.001953526473773914	C
36	nan	nan	T
37	0.02074858627713111	0.001953526473773914	C
38	nan	nan	T
39	0.02074858627713111	0.001953526473773914	C
40	nan	nan	T
41	nan	nan	G
42	nan	nan	G
43	0.02074858627713111	0.001953526473773914	C
44	nan	nan	T
45	0.02291517415389287	0.0020344300333564646	A
46	0.1066802687774121	0.005527722050751488	A
47	0.02074858627713111	0.001953526473773914	C
48	nan	nan	T
49	0.10356821573194445	0.005782492636935121	A
50	nan	nan	G
51	nan	nan	G
52	nan	nan	G
53	0.12442087515643088	0.006588968443591445	A
54	0.17393989864149698	0.00682888886783471	A
55	0.020843198715787284	0.0019388015978339492	C
56	0.02074858627713111	0.001953526473773914	C
57	0.02074858627713111	0.001953526473773914	C
58	0.798267452881668	0.014564618958483152	A
59	0.7444835358904002	0.018314841481891816	C
60	nan	nan	T
61	nan	nan	G
62	0.6192533199487927	0.02392232644307828	C
63	nan	nan	T
64	nan	nan	T
65	0.7712202978004586	0.023261636502517273	A
66	0.9432188608670351	0.015178219484580842	A
67	nan	nan	G
68	0.05708409104574328	0.006430042924992094	C
69	0.02744316179482756	0.0036875316639599772	C
70	nan	nan	T
71	0.08675418374880627	0.005606138948971847	C
72	0.04338274424355727	0.0017830427407278652	A
73	0.9480800288050308	0.018799458654438272	A
74	nan	nan	T
75	0.2665343484523246	0.007442118039670868	A
76	0.8163230254103431	0.023096917795968064	A
77	0.8622636910198086	0.017685762810717594	A
78	nan	nan	G
79	0.2788843086375463	0.009662805962565137	C
80	nan	nan	T
81	nan	nan	T
82	nan	nan	G
83	0.14105060870264857	0.020572837521228227	C
84	0.09811573359201395	0.015201378551238334	C
85	nan	nan	T
86	nan	nan	T
87	nan	nan	G
88	0.7023692017846438	0.028462298401674562	A
89	nan	nan	G
90	nan	nan	T
91	nan	nan	G
92	0.02642971496105063	0.0028979726652472258	C
93	nan	nan	T
94	0.45388141089765527	0.008658511143801546	C
95	0.32119064513308837	0.007922762707932872	A
96	0.6875241708222871	0.012062041770918106	A
97	0.584306507923142	0.01880683594440677	A
98	nan	nan	G
99	nan	nan	T
100	0.2739940029976055	0.008879442358348795	A
101	nan	nan	G
102	nan	nan	T
103	nan	nan	G
104	nan	nan	T
105	nan	nan	G
106	nan	nan	T
107	nan	nan	G
108	0.06578622315847829	0.003887450092513533	C
109	0.12100539427918454	0.005565139402645234	C
110	0.31210002294496675	0.006680231175538219	C
111	nan	nan	G
112	nan	nan	T
113	0.15274936146148282	0.01152622844731469	C
114	nan	nan	T
115	nan	nan	G
116	nan	nan	T
117	nan	nan	T
118	nan	nan	G
119	nan	nan	T
120	nan	nan	G
121	nan	nan	T
122	nan	nan	G
123	1.4776253713473195	0.038127770761840964	A
124	0.04766954369496659	0.006517386728930319	C
125	nan	nan	T
126	0.02074858627713111	0.001953526473773914	C
127	nan	nan	T
128	nan	nan	G
129	nan	nan	G
130	nan	nan	T
131	0.4885121996073817	0.01926760175370922	A
132	1.4083287198392196	0.04298301486685643	A
133	0.14025585846188438	0.007726263744150122	C
134	nan	nan	T
135	0.0832387690205472	0.005813955420588343	A
136	nan	nan	G
137	0.1045066763888935	0.007498844085530793	A
138	nan	nan	G
139	0.34397559944410677	0.02653947645509938	A
140	nan	nan	T
141	0.07432396969327072	0.0018729646517067137	C
142	0.02074858627713111	0.001953526473773914	C
143	0.02074858627713111	0.001953526473773914	C
144	nan	nan	T
145	0.11803789350972349	0.0032068141314329926	C
146	0.3898377049772887	0.011884091177020788	A
147	nan	nan	G
148	0.06012268994107963	0.007196337933555276	A
149	0.03799213764215944	0.006779019246945004	C
150	0.8280624591657615	0.011584121243284638	C
151	0.8764840229522795	0.016739993658948307	C
152	nan	nan	T
153	nan	nan	T
154	nan	nan	T
155	nan	nan	T
156	0.9312267511324714	0.01887972438863836	A
157	nan	nan	G
158	nan	nan	T
159	0.07621696056895495	0.007355177319670497	C
160	0.46049800390838613	0.01632444460182444	A
161	nan	nan	G
162	nan	nan	T
163	nan	nan	G
164	nan	nan	T
165	nan	nan	G
166	nan	nan	G
167	0.46861740958001846	0.008976312046900612	A
168	0.7195064677875975	0.01495116350568931	A
169	0.5029823756441228	0.015660647600825823	A
170	0.41954899328859563	0.012712653791938824	A
171	nan	nan	T
172	0.02074858627713111	0.001953526473773914	C
173	nan	nan	T
174	0.02074858627713111	0.001953526473773914	C
175	nan	nan	T
176	0.18060396048873711	0.01644519826671051	A
177	nan	nan	G
178	1.0269751456323963	0.027106420321400895	C
179	0.6638247021726676	0.009697374114654904	A
180	nan	nan	G
181	nan	nan	T
182	nan	nan	G
183	nan	nan	G
184	0.5171794557855675	0.010309482714255146	C
185	nan	nan	G
186	0.02074858627713111	0.001953526473773914	C
187	0.04677268938589018	0.004163173994776328	C
188	0.06459288111947452	0.005301235085314887	C
189	nan	nan	G
190	0.3886840952739949	0.009207899447032611	A
191	0.840941894298832	0.009185376155287245	A
192	0.9200847585790892	0.010585684464357108	C
193	1.1179618769505275	0.017889369194358545	A
194	nan	nan	G
195	nan	nan	G
196	nan	nan	G
197	0.5439818465900325	0.013710794824476895	A
198	0.4545746653244661	0.008469775681327786	C
199	nan	nan	T
200	nan	nan	T
201	nan	nan	G
202	0.4937584645794247	0.009226528990057681	A
203	0.6653364264620174	0.014306038626882105	A
204	0.3001202155403693	0.010020479380566475	A
205	nan	nan	G
206	0.4296116985434387	0.010981257430661017	C
207	nan	nan	G
208	0.41440026964653337	0.016954303031334703	A
209	0.48544248327866873	0.021960383828106844	A
210	0.41687771138415813	0.0072025984622693905	A
211	nan	nan	G
212	nan	nan	T
213	0.2687319395241386	0.0040264420310465775	A
214	0.5268746397891131	0.008304868261321917	A
215	0.6471536734658313	0.010538842607103574	A
216	nan	nan	G
217	0.02074858627713111	0.001953526473773914	C
218	0.022380969331785357	0.0026681369657048874	C
219	0.24268639694689415	0.022153425698771965	A
220	nan	nan	G
221	0.20260274560539948	0.013564866513713242	A
222	nan	nan	G
223	nan	nan	G
224	0.7362353383891004	0.02063097236679217	A
225	nan	nan	G
226	0.3327109218306509	0.015692777977106616	A
227	nan	nan	T
228	0.36850933402241565	0.011741742800840274	C
229	nan	nan	T
230	0.21246761204850928	0.0067389127895750136	C
231	nan	nan	T
232	0.33616563421543183	0.007735670207258249	C
233	nan	nan	G
234	0.5018345181362863	0.03481503922519576	A
235	0.4284802910056427	0.026559475137348184	C
236	nan	nan	G
237	0.7884189539505524	0.015531362384941879	C
238	0.5505305105898703	0.011329657753867475	A
239	nan	nan	G
240	nan	nan	G
241	0.6783399047016947	0.046261028001955896	A
242	0.04702874575674176	0.00300006731888518	C
243	nan	nan	T
244	0.3764932082859552	0.014497582213390018	C
245	nan	nan	G
246	nan	nan	G
247	0.055499791916183906	0.0024175856414656895	C
248	nan	nan	T
249	nan	nan	T
250	nan	nan	G
251	0.3122370298526475	0.01099198067978858	C
252	nan	nan	T
253	nan	nan	G
254	0.4185986736351125	0.02235714998616744	A
255	0.6391145533436009	0.04611036554749256	A
256	nan	nan	G
257	0.2665401968594393	0.014026952948946469	C
258	nan	nan	G
259	0.3738339869299372	0.01786524882819096	C
260	nan	nan	G
261	0.32204503070689106	0.014890967970050654	C
262	0.20223456503383694	0.007800767385185705	A
263	0.43692566512416586	0.015020937224675944	C
264	nan	nan	G
265	nan	nan	G
266	0.09632543796854835	0.011694100500708397	C
267	0.19237338715100075	0.017727941432516117	A
268	0.3494183435800047	0.032164053901611436	A
269	nan	nan	G
270	0.44475622088118627	0.015521533271856772	A
271	nan	nan	G
272	nan	nan	G
273	0.7976795737037453	0.01653819897310153	C
274	nan	nan	G
275	1.0651395893548736	0.032487375217762106	A
276	nan	nan	G
277	nan	nan	G
278	nan	nan	G
279	nan	nan	G
280	0.32954928532317806	0.015794888067747554	C
281	nan	nan	G
282	nan	nan	G
283	0.19170536756101886	0.007391394870278239	C
284	nan	nan	G
285	0.4682145505682151	0.01922102377578393	A
286	0.29012155866354505	0.010483713222732755	C
287	nan	nan	T
288	nan	nan	G
289	nan	nan	G
290	nan	nan	T
291	nan	nan	G
292	0.6847332939682651	0.013819028149360464	A
293	nan	nan	G
294	nan	nan	T
295	0.563456602955602	0.017770021934069645	A
296	0.13575231535637072	0.012222791990376644	C
297	nan	nan	G
298	0.07421053448684056	0.015835788040043135	C
299	0.06696576557550167	0.014819556508287823	C
300	0.2321168021380143	0.007710462193736241	A
301	1.1977402652646219	0.023423470048244858	A
302	0.07174090299865023	0.006520839288392954	A
303	0.12993478203604594	0.006265714016105667	A
304	0.6856987587106463	0.020977171537035183	A
305	nan	nan	T
306	nan	nan	T
307	nan	nan	T
308	nan	nan	T
309	nan	nan	G
310	1.1343937523720629	0.029936763773082437	A
311	0.09901486823405449	0.008146002649798423	C
312	nan	nan	T
313	0.026145441585462604	0.0032276890134885013	A
314	nan	nan	G
315	0.08329912115643208	0.013492819494942935	C
316	nan	nan	G
317	nan	nan	G
318	0.7990502720109429	0.0211268432722215	A
319	nan	nan	G
320	nan	nan	G
321	0.02074858627713111	0.001953526473773914	C
322	nan	nan	T
323	0.10764981885199217	0.0137620161046727	A
324	nan	nan	G
325	0.8639186531129626	0.016698620274112248	A
326	0.9591897255884844	0.020942134581566393	A
327	nan	nan	G
328	nan	nan	G
329	0.8868596148053625	0.02661802565995015	A
330	nan	nan	G
331	0.5883873810691247	0.022735698446960054	A
332	nan	nan	G
333	0.4578058740236375	0.01582835696236468	A
334	nan	nan	G
335	0.6569245204559928	0.02338027359882621	A
336	nan	nan	T
337	nan	nan	G
338	nan	nan	G
339	nan	nan	G
340	nan	nan	T
341	nan	nan	G
342	0.603031400189217	0.04068117273024337	C
343	nan	nan	G
344	1.187791936542681	0.03351066724677019	A
345	nan	nan	G
346	0.1813620898276524	0.014975521541485763	A
347	nan	nan	G
348	0.2457607835810799	0.010880931431147513	C
349	nan	nan	G
350	nan	nan	T
351	0.32450214721583753	0.013088773376886813	C
352	nan	nan	G
353	nan	nan	G
354	nan	nan	T
355	0.8271059697251644	0.03488919509741476	A
356	nan	nan	T
357	nan	nan	T
358	0.45026486696882506	0.02842072282071349	A
359	0.44521668855343516	0.023913278790214692	A
360	nan	nan	G
361	0.4596983764804844	0.017588086919871654	C
362	nan	nan	G
363	nan	nan	G
364	nan	nan	G
365	nan	nan	G
366	nan	nan	G
367	0.9340736970253066	0.019202633627134806	A
368	nan	nan	G
369	0.495230897790541	0.018524474408319617	A
370	0.8902359767806441	0.022790465080617515	A
371	nan	nan	T
372	nan	nan	T
373	0.4324001778546001	0.01329547321305592	A
374	nan	nan	G
375	0.69088175230096	0.02019487285698228	A
376	nan	nan	T
377	0.2199865544435085	0.007315844916512619	A
378	0.5628586203734107	0.011788643023036538	A
379	0.7839551779739271	0.019885055335752792	A
