# Supplementary material for: Short- and long-range interactions in the HIV-1 5′ UTR regulate genome dimerization and packaging
Source: Nat Struct Mol Biol. 2022 Mar 28;29(4):306–19. doi: 10.1038/s41594-022-00746-2 (PMC9010304; doi:10.1038/s41594-022-00746-2)
Supplement: Source Data Fig. 3 — Source data for Fig. 3a,c,d. [file 41594_2022_746_MOESM15_ESM.zip › Figure 3/figure3c_variance.xlsx]

## Sheet: Figure4c_variance.pdf
21	5.21147e-05
22	0.00084822
23	0.0178256
24	0.00548145
25	0.000324197
26	0.000617655
27	0.00953539
28	0.000424863
29	5.21147e-05
30	5.21147e-05
31	5.21147e-05
32	0.000893922
33	0.0031169
34	0.00290308
35	0.00500867
36	0.00136884
37	0.0153548
38	0.00482586
39	0.0789626
40	0.126275
41	0.0345467
42	0.0578861
43	0.0511401
44	0.0149882
45	0.0225471
46	0.000877349
47	0.000217041
48	0.000991235
49	2.97935e-05
50	0.0148698
51	0.000462825
52	0.0046889
53	0.00811942
54	0.00376473
55	0.034559
56	0.00963124
57	0.0224002
58	0.000327389
59	0.00445381
60	0.00143905
61	0.0188776
62	0.0191996
63	0.00393252
64	0.00367674
65	0.00177469
66	0.00440032
67	0.00151597
68	0.0289275
69	0.000246496
70	5.21147e-05
71	0.00333331
72	0.0142974
73	0.000190077
74	7.33752e-05
75	0.00019019
76	0.00209527
77	4.6932e-05
78	5.21147e-05
79	5.21147e-05
80	0.000106359
81	0.000607659
82	0.000521254
83	0.000228869
84	0.00434737
85	0.00165065
86	0.00215593
87	0.000249775
88	0.000535758
89	0.000528164
90	0.00111407
91	0.0012211
92	0.00101009
93	5.21147e-05
94	5.21147e-05
95	0.000412042
96	0.00866981
97	0.00252374
98	0.00183148
99	5.21448e-05
100	0.00028491
101	0.00100796
102	0.000514368
103	0.00354349
104	0.00491447
105	0.0103372
106	0.00124357
107	0.00103293
108	0.000530947
109	0.0009362
110	0.00149473
111	0.00620943
112	0.00132995
113	0.00372634
114	0.00179683
115	0.000411247
116	0.00459684
117	0.00699745
118	0.000223589
119	0.000151177
120	0.00406965
121	0.00113157
122	0.00184102
123	0.00203386
124	0.00572215
125	0.00122224
126	0.00569552
127	0.00453362
128	0.00241161
129	0.0222099
130	0.00567715
131	0.0159561
132	0.000156999
133	0.0123775
134	0.000130476
135	0.0096709
136	0.00258532
137	0.0174804
138	0.00293265
139	0.00502836
140	0.00677829
141	0.0977413
142	0.0144203
143	0.00287426
144	0.00389219
145	0.0140619
146	0.00181258
147	0.0533801
148	0.113379
149	0.00207461
150	0.000887425
151	0.00311786
152	0.00412858
153	0.00556516
154	0.00125506
155	0.000624589
156	0.000329317
157	0.000432326
158	0.00025919
159	0.00385952
160	4.02977e-05
161	0.000598502
162	0.000806227
163	0.00609196
164	0.00032572
165	3.91891e-05
166	0.00121784
167	0.00270692
168	5.21147e-05
169	0.000678604
170	0.00209495
171	0.00217632
172	0.00402008
173	0.00473905
174	0.00385426
175	0.0158932
176	0.0132625
177	0.0049977
178	0.00323455
179	0.00174561
180	0.00142537
181	0.00504026
182	0.00599624
183	0.00829444
184	0.00596949
185	0.00724221
186	0.000627978
187	0.000915314
188	0.00235066
189	0.000797085
190	0.000136233
191	0.000496795
192	0.000745262
