# Supplementary material for: Short- and long-range interactions in the HIV-1 5′ UTR regulate genome dimerization and packaging
Source: Nat Struct Mol Biol. 2022 Mar 28;29(4):306–19. doi: 10.1038/s41594-022-00746-2 (PMC9010304; doi:10.1038/s41594-022-00746-2)
Supplement: Source Data Fig. 4 — Source data for Fig. 4. Raw data for dot plot, svg of structure prediction. VARNA file for structure prediction. Wig file for Shannon entropy. Xml file of reactivities. [file 41594_2022_746_MOESM16_ESM.zip]

Archive with 15 entries (14 files):
- Figure 4/
- Figure 4/oneGtwoG_dimer.varna
- Figure 4/threeG_monomer.varna
- Figure 4/.DS_Store
- __MACOSX/Figure 4/._.DS_Store
- Figure 4/oneGtwoG_dimer.svg
- __MACOSX/Figure 4/._oneGtwoG_dimer.svg
- Figure 4/oneGtwoG_dimer.xml
- Figure 4/oneGtwoG_dimer.wig
- Figure 4/threeG_monomer.svg
- __MACOSX/Figure 4/._threeG_monomer.svg
- Figure 4/threeG_monomer.dp
- Figure 4/threeG_monomer.xml
- Figure 4/oneGtwoG_dimer.dp
- Figure 4/threeG_monomer.wig
