# Supplementary material for: Short- and long-range interactions in the HIV-1 5′ UTR regulate genome dimerization and packaging
Source: Nat Struct Mol Biol. 2022 Mar 28;29(4):306–19. doi: 10.1038/s41594-022-00746-2 (PMC9010304; doi:10.1038/s41594-022-00746-2)
Supplement: Source Data Fig. 4 — Source data for Fig. 4. Raw data for dot plot, svg of structure prediction. VARNA file for structure prediction. Wig file for Shannon entropy. Xml file of reactivities. [file 41594_2022_746_MOESM16_ESM.zip › Figure 4/oneGtwoG_dimer.varna]

<?xml version="1.0" encoding="ISO-8859-1"?>
<!DOCTYPE VARNASession SYSTEM "users.dtd">
<VARNASession>
    <RNA drawn="true" mode="2" id="" delta="0.65">
        <name><![CDATA[oneGtwoG_dimer]]></name>
        <bases>
            <nt index="0" num="1" custom="true" val="0.0" label="">
                <base><![CDATA[G]]></base>
                <p r="pos" x="0.0" y="0.0"/>
                <p r="center" x="0.0" y="-65.0"/>
                <basestyle outline="#5B5B5B" inner="#F2F2F2" num="#404040" name="#000000"/>
            </nt>
            <nt index="1" num="2" custom="true" val="0.0" label="">
                <base><![CDATA[G]]></base>
                <p r="pos" x="0.0" y="-40.0"/>
                <p r="center" x="32.5" y="-40.0"/>
                <basestyle outline="#5B5B5B" inner="#F2F2F2" num="#404040" name="#000000"/>
            </nt>
            <nt index="2" num="3" custom="true" val="0.0" label="">
                <base><![CDATA[U]]></base>
                <p r="pos" x="0.0" y="-80.0"/>
                <p r="center" x="32.5" y="-80.0"/>
                <basestyle outline="#5B5B5B" inner="#F2F2F2" num="#404040" name="#000000"/>
            </nt>
            <nt index="3" num="4" custom="true" val="0.0" label="">
                <base><![CDATA[C]]></base>
                <p r="pos" x="-7.631237733165335" y="-114.15806332287002"/>
                <p r="center" x="32.5" y="-105.19228791892215"/>
                <basestyle outline="#5B5B5B" inner="#F2F2F2" num="#404040" name="#000000"/>
            </nt>
            <nt index="4" num="5" custom="true" val="0.0" label="">
                <base><![CDATA[U]]></base>
                <p r="pos" x="13.8114441851136" y="-141.82068198887475"/>
                <p r="center" x="32.5" y="-105.19228791892215"/>
                <basestyle outline="#5B5B5B" inner="#F2F2F2" num="#404040" name="#000000"/>
            </nt>
            <nt index="5" num="6" custom="true" val="0.0" label="">
                <base><![CDATA[C]]></base>
                <p r="pos" x="30.834680215609183" y="-178.01749725002776"/>
                <p r="center" x="60.244592615295915" y="-164.1861179752501"/>
                <basestyle outline="#5B5B5B" inner="#F2F2F2" num="#404040" name="#000000"/>
            </nt>
            <nt index="6" num="7" custom="true" val="0.0" label="">
                <base><![CDATA[U]]></base>
                <p r="pos" x="47.857916246104764" y="-214.21431251118076"/>
                <p r="center" x="77.2678286457915" y="-200.382933236403"/>
                <basestyle outline="#5B5B5B" inner="#F2F2F2" num="#404040" name="#000000"/>
            </nt>
            <nt index="7" num="8" custom="true" val="0.0" label="">
                <base><![CDATA[C]]></base>
                <p r="pos" x="64.88115227660035" y="-250.41112777233366"/>
                <p r="center" x="94.29106467628708" y="-236.579748497556"/>
                <basestyle outline="#5B5B5B" inner="#F2F2F2" num="#404040" name="#000000"/>
            </nt>
            <nt index="8" num="9" custom="true" val="0.0" label="">
                <base><![CDATA[U]]></base>
                <p r="pos" x="81.90438830709593" y="-286.60794303348666"/>
                <p r="center" x="111.31430070678266" y="-272.7765637587089"/>
                <basestyle outline="#5B5B5B" inner="#F2F2F2" num="#404040" name="#000000"/>
            </nt>
            <nt index="9" num="10" custom="true" val="0.0" label="">
                <base><![CDATA[G]]></base>
                <p r="pos" x="98.92762433759151" y="-322.80475829463956"/>
                <p r="center" x="128.33753673727824" y="-308.9733790198619"/>
                <basestyle outline="#5B5B5B" inner="#F2F2F2" num="#404040" name="#000000"/>
            </nt>
            <nt index="10" num="11" custom="true" val="0.0" label="">
                <base><![CDATA[G]]></base>
                <p r="pos" x="115.95086036808709" y="-359.00157355579256"/>
                <p r="center" x="145.36077276777382" y="-345.1701942810149"/>
                <basestyle outline="#5B5B5B" inner="#F2F2F2" num="#404040" name="#000000"/>
            </nt>
            <nt index="11" num="12" custom="true" val="0.0" label="">
                <base><![CDATA[U]]></base>
                <p r="pos" x="132.97409639858267" y="-395.19838881694545"/>
                <p r="center" x="162.3840087982694" y="-381.3670095421678"/>
                <basestyle outline="#5B5B5B" inner="#F2F2F2" num="#404040" name="#000000"/>
            </nt>
            <nt index="12" num="13" custom="true" val="0.0" label="">
                <base><![CDATA[U]]></base>
                <p r="pos" x="149.99733242907826" y="-431.39520407809846"/>
                <p r="center" x="179.407244828765" y="-417.5638248033207"/>
                <basestyle outline="#5B5B5B" inner="#F2F2F2" num="#404040" name="#000000"/>
            </nt>
            <nt index="13" num="14" custom="true" val="0.0" label="">
                <base><![CDATA[A]]></base>
                <p r="pos" x="167.02056845957384" y="-467.59201933925135"/>
                <p r="center" x="196.43048085926057" y="-453.7606400644737"/>
                <basestyle outline="#5B5B5B" inner="#F2F2F2" num="#404040" name="#000000"/>
            </nt>
            <nt index="14" num="15" custom="true" val="0.0" label="">
                <base><![CDATA[G]]></base>
                <p r="pos" x="184.04380449006942" y="-503.78883460040436"/>
                <p r="center" x="213.45371688975615" y="-489.9574553256267"/>
                <basestyle outline="#5B5B5B" inner="#F2F2F2" num="#404040" name="#000000"/>
            </nt>
            <nt index="15" num="16" custom="true" val="0.0" label="">
                <base><![CDATA[A]]></base>
                <p r="pos" x="190.52969802393773" y="-536.3953263103894"/>
                <p r="center" x="224.17507347455648" y="-512.7544701208018"/>
                <basestyle outline="#5B5B5B" inner="#F2F2F2" num="#404040" name="#000000"/>
            </nt>
            <nt index="16" num="17" custom="true" val="0.0" label="">
                <base><![CDATA[C]]></base>
                <p r="pos" x="219.00774070706757" y="-553.5490781304383"/>
                <p r="center" x="224.17507347455648" y="-512.7544701208018"/>
                <basestyle outline="#5B5B5B" inner="#F2F2F2" num="#404040" name="#000000"/>
            </nt>
            <nt index="17" num="18" custom="true" val="0.0" label="">
                <base><![CDATA[C]]></base>
                <p r="pos" x="247.29201195452936" y="-581.8333493779002"/>
                <p r="center" x="270.27298234309217" y="-558.8523789893374"/>
                <basestyle outline="#5B5B5B" inner="#F2F2F2" num="#404040" name="#000000"/>
            </nt>
            <nt index="18" num="19" custom="true" val="0.0" label="">
                <base><![CDATA[A]]></base>
                <p r="pos" x="275.57628320199126" y="-610.1176206253621"/>
                <p r="center" x="298.55725359055407" y="-587.1366502367993"/>
                <basestyle outline="#5B5B5B" inner="#F2F2F2" num="#404040" name="#000000"/>
            </nt>
            <nt index="19" num="20" custom="true" val="0.0" label="">
                <base><![CDATA[G]]></base>
                <p r="pos" x="303.86055444945316" y="-638.401891872824"/>
                <p r="center" x="326.84152483801597" y="-615.4209214842612"/>
                <basestyle outline="#5B5B5B" inner="#F2F2F2" num="#404040" name="#000000"/>
            </nt>
            <nt index="20" num="21" custom="true" val="0.0" label="">
                <base><![CDATA[A]]></base>
                <p r="pos" x="332.14482569691506" y="-666.6861631202859"/>
                <p r="center" x="355.1257960854779" y="-643.7051927317231"/>
                <basestyle outline="#5B5B5B" inner="#F2F2F2" num="#404040" name="#000000"/>
            </nt>
            <nt index="21" num="22" custom="true" val="0.0" label="">
                <base><![CDATA[U]]></base>
                <p r="pos" x="341.09814389954903" y="-700.521543112031"/>
                <p r="center" x="382.8039306904058" y="-671.383327336651"/>
                <basestyle outline="#5B5B5B" inner="#F2F2F2" num="#404040" name="#000000"/>
            </nt>
            <nt index="22" num="23" custom="true" val="0.0" label="">
                <base><![CDATA[C]]></base>
                <p r="pos" x="369.78921926053107" y="-720.5669176571442"/>
                <p r="center" x="382.8039306904058" y="-671.383327336651"/>
                <basestyle outline="#5B5B5B" inner="#F2F2F2" num="#404040" name="#000000"/>
            </nt>
            <nt index="23" num="24" custom="true" val="0.0" label="">
                <base><![CDATA[U]]></base>
                <p r="pos" x="404.63966082594504" y="-717.3355760287978"/>
                <p r="center" x="382.8039306904058" y="-671.383327336651"/>
                <basestyle outline="#5B5B5B" inner="#F2F2F2" num="#404040" name="#000000"/>
            </nt>
            <nt index="24" num="25" custom="true" val="0.0" label="">
                <base><![CDATA[G]]></base>
                <p r="pos" x="429.1560846937242" y="-692.3567888933343"/>
                <p r="center" x="382.8039306904058" y="-671.383327336651"/>
                <basestyle outline="#5B5B5B" inner="#F2F2F2" num="#404040" name="#000000"/>
            </nt>
            <nt index="25" num="26" custom="true" val="0.0" label="">
                <base><![CDATA[A]]></base>
                <p r="pos" x="467.72790219423916" y="-681.7636356938866"/>
                <p r="center" x="459.12096521968795" y="-650.4240339747181"/>
                <basestyle outline="#5B5B5B" inner="#F2F2F2" num="#404040" name="#000000"/>
            </nt>
            <nt index="26" num="27" custom="true" val="0.0" label="">
                <base><![CDATA[G]]></base>
                <p r="pos" x="506.2997196947541" y="-671.1704824944389"/>
                <p r="center" x="497.6927827202029" y="-639.8308807752707"/>
                <basestyle outline="#5B5B5B" inner="#F2F2F2" num="#404040" name="#000000"/>
            </nt>
            <nt index="27" num="28" custom="true" val="0.0" label="">
                <base><![CDATA[C]]></base>
                <p r="pos" x="544.8715371952691" y="-660.5773292949913"/>
                <p r="center" x="536.2646002207179" y="-629.2377275758228"/>
                <basestyle outline="#5B5B5B" inner="#F2F2F2" num="#404040" name="#000000"/>
            </nt>
            <nt index="28" num="29" custom="true" val="0.0" label="">
                <base><![CDATA[C]]></base>
                <p r="pos" x="578.6772684002722" y="-669.6420490905158"/>
                <p r="center" x="574.1857101184756" y="-618.8232811568884"/>
                <basestyle outline="#5B5B5B" inner="#F2F2F2" num="#404040" name="#000000"/>
            </nt>
            <nt index="29" num="30" custom="true" val="0.0" label="">
                <base><![CDATA[U]]></base>
                <p r="pos" x="610.3690031048383" y="-654.7884111963268"/>
                <p r="center" x="574.1857101184756" y="-618.8232811568884"/>
                <basestyle outline="#5B5B5B" inner="#F2F2F2" num="#404040" name="#000000"/>
            </nt>
            <nt index="30" num="31" custom="true" val="0.0" label="">
                <base><![CDATA[G]]></base>
                <p r="pos" x="625.0307117141268" y="-623.0074277638934"/>
                <p r="center" x="574.1857101184756" y="-618.8232811568884"/>
                <basestyle outline="#5B5B5B" inner="#F2F2F2" num="#404040" name="#000000"/>
            </nt>
            <nt index="31" num="32" custom="true" val="0.0" label="">
                <base><![CDATA[G]]></base>
                <p r="pos" x="615.7617155002054" y="-589.2571341879467"/>
                <p r="center" x="574.1857101184756" y="-618.8232811568884"/>
                <basestyle outline="#5B5B5B" inner="#F2F2F2" num="#404040" name="#000000"/>
            </nt>
            <nt index="32" num="33" custom="true" val="0.0" label="">
                <base><![CDATA[G]]></base>
                <p r="pos" x="586.9245595597739" y="-569.4224412348523"/>
                <p r="center" x="574.1857101184756" y="-618.8232811568884"/>
                <basestyle outline="#5B5B5B" inner="#F2F2F2" num="#404040" name="#000000"/>
            </nt>
            <nt index="33" num="34" custom="true" val="0.0" label="">
                <base><![CDATA[A]]></base>
                <p r="pos" x="552.0917376502199" y="-572.8387440747055"/>
                <p r="center" x="574.1857101184756" y="-618.8232811568884"/>
                <basestyle outline="#5B5B5B" inner="#F2F2F2" num="#404040" name="#000000"/>
            </nt>
            <nt index="34" num="35" custom="true" val="0.0" label="">
                <base><![CDATA[G]]></base>
                <p r="pos" x="527.6576632461666" y="-597.8981258566545"/>
                <p r="center" x="536.2646002207179" y="-629.2377275758228"/>
                <basestyle outline="#5B5B5B" inner="#F2F2F2" num="#404040" name="#000000"/>
            </nt>
            <nt index="35" num="36" custom="true" val="0.0" label="">
                <base><![CDATA[C]]></base>
                <p r="pos" x="489.0858457456517" y="-608.4912790561021"/>
                <p r="center" x="497.6927827202029" y="-639.8308807752707"/>
                <basestyle outline="#5B5B5B" inner="#F2F2F2" num="#404040" name="#000000"/>
            </nt>
            <nt index="36" num="37" custom="true" val="0.0" label="">
                <base><![CDATA[U]]></base>
                <p r="pos" x="450.5140282451367" y="-619.0844322555498"/>
                <p r="center" x="459.12096521968795" y="-650.4240339747181"/>
                <basestyle outline="#5B5B5B" inner="#F2F2F2" num="#404040" name="#000000"/>
            </nt>
            <nt index="37" num="38" custom="true" val="0.0" label="">
                <base><![CDATA[C]]></base>
                <p r="pos" x="411.9422107446217" y="-629.6775854549975"/>
                <p r="center" x="382.8039306904058" y="-671.383327336651"/>
                <basestyle outline="#5B5B5B" inner="#F2F2F2" num="#404040" name="#000000"/>
            </nt>
            <nt index="38" num="39" custom="true" val="0.0" label="">
                <base><![CDATA[U]]></base>
                <p r="pos" x="378.1067664740407" y="-620.7242223431602"/>
                <p r="center" x="355.1257960854779" y="-643.7051927317231"/>
                <basestyle outline="#5B5B5B" inner="#F2F2F2" num="#404040" name="#000000"/>
            </nt>
            <nt index="39" num="40" custom="true" val="0.0" label="">
                <base><![CDATA[C]]></base>
                <p r="pos" x="349.8224952265788" y="-592.4399510956983"/>
                <p r="center" x="326.84152483801597" y="-615.4209214842612"/>
                <basestyle outline="#5B5B5B" inner="#F2F2F2" num="#404040" name="#000000"/>
            </nt>
            <nt index="40" num="41" custom="true" val="0.0" label="">
                <base><![CDATA[U]]></base>
                <p r="pos" x="321.5382239791169" y="-564.1556798482364"/>
                <p r="center" x="298.55725359055407" y="-587.1366502367993"/>
                <basestyle outline="#5B5B5B" inner="#F2F2F2" num="#404040" name="#000000"/>
            </nt>
            <nt index="41" num="42" custom="true" val="0.0" label="">
                <base><![CDATA[G]]></base>
                <p r="pos" x="293.253952731655" y="-535.8714086007745"/>
                <p r="center" x="270.27298234309217" y="-558.8523789893374"/>
                <basestyle outline="#5B5B5B" inner="#F2F2F2" num="#404040" name="#000000"/>
            </nt>
            <nt index="42" num="43" custom="true" val="0.0" label="">
                <base><![CDATA[G]]></base>
                <p r="pos" x="264.9696814841931" y="-507.58713735331264"/>
                <p r="center" x="224.17507347455648" y="-512.7544701208018"/>
                <basestyle outline="#5B5B5B" inner="#F2F2F2" num="#404040" name="#000000"/>
            </nt>
            <nt index="43" num="44" custom="true" val="0.0" label="">
                <base><![CDATA[C]]></base>
                <p r="pos" x="242.863629289443" y="-476.12607605084906"/>
                <p r="center" x="213.45371688975615" y="-489.9574553256267"/>
                <basestyle outline="#5B5B5B" inner="#F2F2F2" num="#404040" name="#000000"/>
            </nt>
            <nt index="44" num="45" custom="true" val="0.0" label="">
                <base><![CDATA[U]]></base>
                <p r="pos" x="225.84039325894742" y="-439.92926078969606"/>
                <p r="center" x="196.43048085926057" y="-453.7606400644737"/>
                <basestyle outline="#5B5B5B" inner="#F2F2F2" num="#404040" name="#000000"/>
            </nt>
            <nt index="45" num="46" custom="true" val="0.0" label="">
                <base><![CDATA[A]]></base>
                <p r="pos" x="208.81715722845183" y="-403.73244552854305"/>
                <p r="center" x="179.407244828765" y="-417.5638248033207"/>
                <basestyle outline="#5B5B5B" inner="#F2F2F2" num="#404040" name="#000000"/>
            </nt>
            <nt index="46" num="47" custom="true" val="0.0" label="">
                <base><![CDATA[A]]></base>
                <p r="pos" x="191.79392119795625" y="-367.53563026739016"/>
                <p r="center" x="162.3840087982694" y="-381.3670095421678"/>
                <basestyle outline="#5B5B5B" inner="#F2F2F2" num="#404040" name="#000000"/>
            </nt>
            <nt index="47" num="48" custom="true" val="0.0" label="">
                <base><![CDATA[C]]></base>
                <p r="pos" x="174.77068516746067" y="-331.33881500623727"/>
                <p r="center" x="145.36077276777382" y="-345.1701942810149"/>
                <basestyle outline="#5B5B5B" inner="#F2F2F2" num="#404040" name="#000000"/>
            </nt>
            <nt index="48" num="49" custom="true" val="0.0" label="">
                <base><![CDATA[U]]></base>
                <p r="pos" x="157.7474491369651" y="-295.14199974508426"/>
                <p r="center" x="128.33753673727824" y="-308.9733790198619"/>
                <basestyle outline="#5B5B5B" inner="#F2F2F2" num="#404040" name="#000000"/>
            </nt>
            <nt index="49" num="50" custom="true" val="0.0" label="">
                <base><![CDATA[A]]></base>
                <p r="pos" x="140.7242131064695" y="-258.94518448393126"/>
                <p r="center" x="111.31430070678266" y="-272.7765637587089"/>
                <basestyle outline="#5B5B5B" inner="#F2F2F2" num="#404040" name="#000000"/>
            </nt>
            <nt index="50" num="51" custom="true" val="0.0" label="">
                <base><![CDATA[G]]></base>
                <p r="pos" x="123.70097707597392" y="-222.74836922277836"/>
                <p r="center" x="94.29106467628708" y="-236.579748497556"/>
                <basestyle outline="#5B5B5B" inner="#F2F2F2" num="#404040" name="#000000"/>
            </nt>
            <nt index="51" num="52" custom="true" val="0.0" label="">
                <base><![CDATA[G]]></base>
                <p r="pos" x="106.67774104547834" y="-186.55155396162536"/>
                <p r="center" x="77.2678286457915" y="-200.382933236403"/>
                <basestyle outline="#5B5B5B" inner="#F2F2F2" num="#404040" name="#000000"/>
            </nt>
            <nt index="52" num="53" custom="true" val="0.0" label="">
                <base><![CDATA[G]]></base>
                <p r="pos" x="89.65450501498276" y="-150.35473870047235"/>
                <p r="center" x="60.244592615295915" y="-164.1861179752501"/>
                <basestyle outline="#5B5B5B" inner="#F2F2F2" num="#404040" name="#000000"/>
            </nt>
            <nt index="53" num="54" custom="true" val="0.0" label="">
                <base><![CDATA[A]]></base>
                <p r="pos" x="72.63126898448718" y="-114.15792343931946"/>
                <p r="center" x="32.5" y="-105.19228791892215"/>
                <basestyle outline="#5B5B5B" inner="#F2F2F2" num="#404040" name="#000000"/>
            </nt>
            <nt index="54" num="55" custom="true" val="0.0" label="">
                <base><![CDATA[A]]></base>
                <p r="pos" x="65.0" y="-80.0"/>
                <p r="center" x="32.5" y="-80.0"/>
                <basestyle outline="#5B5B5B" inner="#F2F2F2" num="#404040" name="#000000"/>
            </nt>
            <nt index="55" num="56" custom="true" val="0.0" label="">
                <base><![CDATA[C]]></base>
                <p r="pos" x="65.0" y="-40.0"/>
                <p r="center" x="32.5" y="-40.0"/>
                <basestyle outline="#5B5B5B" inner="#F2F2F2" num="#404040" name="#000000"/>
            </nt>
            <nt index="56" num="57" custom="true" val="0.0" label="">
                <base><![CDATA[C]]></base>
                <p r="pos" x="65.0" y="0.0"/>
                <p r="center" x="65.0" y="-65.0"/>
                <basestyle outline="#5B5B5B" inner="#F2F2F2" num="#404040" name="#000000"/>
            </nt>
            <nt index="57" num="58" custom="true" val="0.0" label="">
                <base><![CDATA[C]]></base>
                <p r="pos" x="100.0" y="0.0"/>
                <p r="center" x="100.0" y="-65.0"/>
                <basestyle outline="#5B5B5B" inner="#F2F2F2" num="#404040" name="#000000"/>
            </nt>
            <nt index="58" num="59" custom="true" val="0.0" label="">
                <base><![CDATA[A]]></base>
                <p r="pos" x="100.0" y="-40.0"/>
                <p r="center" x="132.5" y="-40.0"/>
                <basestyle outline="#5B5B5B" inner="#F2F2F2" num="#404040" name="#000000"/>
            </nt>
            <nt index="59" num="60" custom="true" val="0.0" label="">
                <base><![CDATA[C]]></base>
                <p r="pos" x="100.0" y="-80.0"/>
                <p r="center" x="132.5" y="-80.0"/>
                <basestyle outline="#5B5B5B" inner="#F2F2F2" num="#404040" name="#000000"/>
            </nt>
            <nt index="60" num="61" custom="true" val="0.0" label="">
                <base><![CDATA[U]]></base>
                <p r="pos" x="100.0" y="-120.0"/>
                <p r="center" x="132.5" y="-120.0"/>
                <basestyle outline="#5B5B5B" inner="#F2F2F2" num="#404040" name="#000000"/>
            </nt>
            <nt index="61" num="62" custom="true" val="0.0" label="">
                <base><![CDATA[G]]></base>
                <p r="pos" x="100.0" y="-160.0"/>
                <p r="center" x="132.5" y="-160.0"/>
                <basestyle outline="#5B5B5B" inner="#F2F2F2" num="#404040" name="#000000"/>
            </nt>
            <nt index="62" num="63" custom="true" val="0.0" label="">
                <base><![CDATA[C]]></base>
                <p r="pos" x="100.0" y="-200.0"/>
                <p r="center" x="132.5" y="-200.0"/>
                <basestyle outline="#5B5B5B" inner="#F2F2F2" num="#404040" name="#000000"/>
            </nt>
            <nt index="63" num="64" custom="true" val="0.0" label="">
                <base><![CDATA[U]]></base>
                <p r="pos" x="100.0" y="-240.0"/>
                <p r="center" x="132.5" y="-240.0"/>
                <basestyle outline="#5B5B5B" inner="#F2F2F2" num="#404040" name="#000000"/>
            </nt>
            <nt index="64" num="65" custom="true" val="0.0" label="">
                <base><![CDATA[U]]></base>
                <p r="pos" x="100.0" y="-280.0"/>
                <p r="center" x="132.5" y="-280.0"/>
                <basestyle outline="#5B5B5B" inner="#F2F2F2" num="#404040" name="#000000"/>
            </nt>
            <nt index="65" num="66" custom="true" val="0.0" label="">
                <base><![CDATA[A]]></base>
                <p r="pos" x="82.40573907553403" y="-310.25610144380846"/>
                <p r="center" x="132.5" y="-319.1427933394772"/>
                <basestyle outline="#5B5B5B" inner="#F2F2F2" num="#404040" name="#000000"/>
            </nt>
            <nt index="66" num="67" custom="true" val="0.0" label="">
                <base><![CDATA[A]]></base>
                <p r="pos" x="88.51908021871213" y="-344.71791730025086"/>
                <p r="center" x="132.5" y="-319.1427933394772"/>
                <basestyle outline="#5B5B5B" inner="#F2F2F2" num="#404040" name="#000000"/>
            </nt>
            <nt index="67" num="68" custom="true" val="0.0" label="">
                <base><![CDATA[G]]></base>
                <p r="pos" x="74.76012981927636" y="-382.27708773712106"/>
                <p r="center" x="105.2769557992334" y="-393.45623493666267"/>
                <basestyle outline="#5B5B5B" inner="#F2F2F2" num="#404040" name="#000000"/>
            </nt>
            <nt index="68" num="69" custom="true" val="0.0" label="">
                <base><![CDATA[C]]></base>
                <p r="pos" x="61.00117941984058" y="-419.83625817399127"/>
                <p r="center" x="91.51800539979763" y="-431.0154053735329"/>
                <basestyle outline="#5B5B5B" inner="#F2F2F2" num="#404040" name="#000000"/>
            </nt>
            <nt index="69" num="70" custom="true" val="0.0" label="">
                <base><![CDATA[C]]></base>
                <p r="pos" x="42.05791139204223" y="-449.50310849708137"/>
                <p r="center" x="82.8525194016787" y="-454.6704412645705"/>
                <basestyle outline="#5B5B5B" inner="#F2F2F2" num="#404040" name="#000000"/>
            </nt>
            <nt index="70" num="71" custom="true" val="0.0" label="">
                <base><![CDATA[U]]></base>
                <p r="pos" x="13.773640144580213" y="-477.7873797445433"/>
                <p r="center" x="36.75461053314302" y="-500.7683501331061"/>
                <basestyle outline="#5B5B5B" inner="#F2F2F2" num="#404040" name="#000000"/>
            </nt>
            <nt index="71" num="72" custom="true" val="0.0" label="">
                <base><![CDATA[C]]></base>
                <p r="pos" x="-14.510631102881689" y="-506.0716509920052"/>
                <p r="center" x="8.47033928568112" y="-529.052621380568"/>
                <basestyle outline="#5B5B5B" inner="#F2F2F2" num="#404040" name="#000000"/>
            </nt>
            <nt index="72" num="73" custom="true" val="0.0" label="">
                <base><![CDATA[A]]></base>
                <p r="pos" x="-42.79490235034359" y="-534.3559222394671"/>
                <p r="center" x="-19.81393196178078" y="-557.3368926280299"/>
                <basestyle outline="#5B5B5B" inner="#F2F2F2" num="#404040" name="#000000"/>
            </nt>
            <nt index="73" num="74" custom="true" val="0.0" label="">
                <base><![CDATA[A]]></base>
                <p r="pos" x="-71.0791735978055" y="-562.640193486929"/>
                <p r="center" x="-48.09820320924268" y="-585.6211638754918"/>
                <basestyle outline="#5B5B5B" inner="#F2F2F2" num="#404040" name="#000000"/>
            </nt>
            <nt index="74" num="75" custom="true" val="0.0" label="">
                <base><![CDATA[U]]></base>
                <p r="pos" x="-105.78330210976969" y="-558.0992686884366"/>
                <p r="center" x="-98.30466301739057" y="-635.8276236836397"/>
                <basestyle outline="#5B5B5B" inner="#F2F2F2" num="#404040" name="#000000"/>
            </nt>
            <nt index="75" num="76" custom="true" val="0.0" label="">
                <base><![CDATA[A]]></base>
                <p r="pos" x="-138.98499260022345" y="-569.1737565942768"/>
                <p r="center" x="-98.30466301739057" y="-635.8276236836397"/>
                <basestyle outline="#5B5B5B" inner="#F2F2F2" num="#404040" name="#000000"/>
            </nt>
            <nt index="76" num="77" custom="true" val="0.0" label="">
                <base><![CDATA[A]]></base>
                <p r="pos" x="-164.014116780437" y="-593.6388230477315"/>
                <p r="center" x="-98.30466301739057" y="-635.8276236836397"/>
                <basestyle outline="#5B5B5B" inner="#F2F2F2" num="#404040" name="#000000"/>
            </nt>
            <nt index="77" num="78" custom="true" val="0.0" label="">
                <base><![CDATA[A]]></base>
                <p r="pos" x="-175.84239245241247" y="-626.5795034965055"/>
                <p r="center" x="-98.30466301739057" y="-635.8276236836397"/>
                <basestyle outline="#5B5B5B" inner="#F2F2F2" num="#404040" name="#000000"/>
            </nt>
            <nt index="78" num="79" custom="true" val="0.0" label="">
                <base><![CDATA[G]]></base>
                <p r="pos" x="-172.0935515707256" y="-661.3781058512592"/>
                <p r="center" x="-98.30466301739057" y="-635.8276236836397"/>
                <basestyle outline="#5B5B5B" inner="#F2F2F2" num="#404040" name="#000000"/>
            </nt>
            <nt index="79" num="80" custom="true" val="0.0" label="">
                <base><![CDATA[C]]></base>
                <p r="pos" x="-153.5207259562418" y="-691.0436866224908"/>
                <p r="center" x="-98.30466301739057" y="-635.8276236836397"/>
                <basestyle outline="#5B5B5B" inner="#F2F2F2" num="#404040" name="#000000"/>
            </nt>
            <nt index="80" num="81" custom="true" val="0.0" label="">
                <base><![CDATA[U]]></base>
                <p r="pos" x="-123.85514518501031" y="-709.6165122369747"/>
                <p r="center" x="-98.30466301739057" y="-635.8276236836397"/>
                <basestyle outline="#5B5B5B" inner="#F2F2F2" num="#404040" name="#000000"/>
            </nt>
            <nt index="81" num="82" custom="true" val="0.0" label="">
                <base><![CDATA[U]]></base>
                <p r="pos" x="-89.05654283025638" y="-713.3653531186616"/>
                <p r="center" x="-98.30466301739057" y="-635.8276236836397"/>
                <basestyle outline="#5B5B5B" inner="#F2F2F2" num="#404040" name="#000000"/>
            </nt>
            <nt index="82" num="83" custom="true" val="0.0" label="">
                <base><![CDATA[G]]></base>
                <p r="pos" x="-56.11586238148243" y="-701.5370774466861"/>
                <p r="center" x="-98.30466301739057" y="-635.8276236836397"/>
                <basestyle outline="#5B5B5B" inner="#F2F2F2" num="#404040" name="#000000"/>
            </nt>
            <nt index="83" num="84" custom="true" val="0.0" label="">
                <base><![CDATA[C]]></base>
                <p r="pos" x="-31.650795928027947" y="-676.5079532664728"/>
                <p r="center" x="-98.30466301739057" y="-635.8276236836397"/>
                <basestyle outline="#5B5B5B" inner="#F2F2F2" num="#404040" name="#000000"/>
            </nt>
            <nt index="84" num="85" custom="true" val="0.0" label="">
                <base><![CDATA[C]]></base>
                <p r="pos" x="-20.57630802218773" y="-643.3062627760188"/>
                <p r="center" x="-98.30466301739057" y="-635.8276236836397"/>
                <basestyle outline="#5B5B5B" inner="#F2F2F2" num="#404040" name="#000000"/>
            </nt>
            <nt index="85" num="86" custom="true" val="0.0" label="">
                <base><![CDATA[U]]></base>
                <p r="pos" x="-25.117232820679874" y="-608.6021342640546"/>
                <p r="center" x="-48.09820320924268" y="-585.6211638754918"/>
                <basestyle outline="#5B5B5B" inner="#F2F2F2" num="#404040" name="#000000"/>
            </nt>
            <nt index="86" num="87" custom="true" val="0.0" label="">
                <base><![CDATA[U]]></base>
                <p r="pos" x="3.167038426782028" y="-580.3178630165927"/>
                <p r="center" x="-19.81393196178078" y="-557.3368926280299"/>
                <basestyle outline="#5B5B5B" inner="#F2F2F2" num="#404040" name="#000000"/>
            </nt>
            <nt index="87" num="88" custom="true" val="0.0" label="">
                <base><![CDATA[G]]></base>
                <p r="pos" x="31.45130967424393" y="-552.0335917691308"/>
                <p r="center" x="8.47033928568112" y="-529.052621380568"/>
                <basestyle outline="#5B5B5B" inner="#F2F2F2" num="#404040" name="#000000"/>
            </nt>
            <nt index="88" num="89" custom="true" val="0.0" label="">
                <base><![CDATA[A]]></base>
                <p r="pos" x="59.73558092170583" y="-523.7493205216689"/>
                <p r="center" x="36.75461053314302" y="-500.7683501331061"/>
                <basestyle outline="#5B5B5B" inner="#F2F2F2" num="#404040" name="#000000"/>
            </nt>
            <nt index="89" num="90" custom="true" val="0.0" label="">
                <base><![CDATA[G]]></base>
                <p r="pos" x="88.01985216916773" y="-495.465049274207"/>
                <p r="center" x="82.8525194016787" y="-454.6704412645705"/>
                <basestyle outline="#5B5B5B" inner="#F2F2F2" num="#404040" name="#000000"/>
            </nt>
            <nt index="90" num="91" custom="true" val="0.0" label="">
                <base><![CDATA[U]]></base>
                <p r="pos" x="117.51026315341187" y="-476.8005603024127"/>
                <p r="center" x="82.8525194016787" y="-454.6704412645705"/>
                <basestyle outline="#5B5B5B" inner="#F2F2F2" num="#404040" name="#000000"/>
            </nt>
            <nt index="91" num="92" custom="true" val="0.0" label="">
                <base><![CDATA[G]]></base>
                <p r="pos" x="122.03483137975468" y="-442.1945525730745"/>
                <p r="center" x="91.51800539979763" y="-431.0154053735329"/>
                <basestyle outline="#5B5B5B" inner="#F2F2F2" num="#404040" name="#000000"/>
            </nt>
            <nt index="92" num="93" custom="true" val="0.0" label="">
                <base><![CDATA[C]]></base>
                <p r="pos" x="135.79378177919045" y="-404.63538213620427"/>
                <p r="center" x="105.2769557992334" y="-393.45623493666267"/>
                <basestyle outline="#5B5B5B" inner="#F2F2F2" num="#404040" name="#000000"/>
            </nt>
            <nt index="93" num="94" custom="true" val="0.0" label="">
                <base><![CDATA[U]]></base>
                <p r="pos" x="149.55273217862623" y="-367.07621169933407"/>
                <p r="center" x="132.5" y="-319.1427933394772"/>
                <basestyle outline="#5B5B5B" inner="#F2F2F2" num="#404040" name="#000000"/>
            </nt>
            <nt index="94" num="95" custom="true" val="0.0" label="">
                <base><![CDATA[C]]></base>
                <p r="pos" x="176.48076211023863" y="-344.71818844140296"/>
                <p r="center" x="132.5" y="-319.1427933394772"/>
                <basestyle outline="#5B5B5B" inner="#F2F2F2" num="#404040" name="#000000"/>
            </nt>
            <nt index="95" num="96" custom="true" val="0.0" label="">
                <base><![CDATA[A]]></base>
                <p r="pos" x="182.5942883173817" y="-310.256255858993"/>
                <p r="center" x="132.5" y="-319.1427933394772"/>
                <basestyle outline="#5B5B5B" inner="#F2F2F2" num="#404040" name="#000000"/>
            </nt>
            <nt index="96" num="97" custom="true" val="0.0" label="">
                <base><![CDATA[A]]></base>
                <p r="pos" x="165.0" y="-280.0"/>
                <p r="center" x="132.5" y="-280.0"/>
                <basestyle outline="#5B5B5B" inner="#F2F2F2" num="#404040" name="#000000"/>
            </nt>
            <nt index="97" num="98" custom="true" val="0.0" label="">
                <base><![CDATA[A]]></base>
                <p r="pos" x="165.0" y="-240.0"/>
                <p r="center" x="132.5" y="-240.0"/>
                <basestyle outline="#5B5B5B" inner="#F2F2F2" num="#404040" name="#000000"/>
            </nt>
            <nt index="98" num="99" custom="true" val="0.0" label="">
                <base><![CDATA[G]]></base>
                <p r="pos" x="165.0" y="-200.0"/>
                <p r="center" x="132.5" y="-200.0"/>
                <basestyle outline="#5B5B5B" inner="#F2F2F2" num="#404040" name="#000000"/>
            </nt>
            <nt index="99" num="100" custom="true" val="0.0" label="">
                <base><![CDATA[U]]></base>
                <p r="pos" x="165.0" y="-160.0"/>
                <p r="center" x="132.5" y="-160.0"/>
                <basestyle outline="#5B5B5B" inner="#F2F2F2" num="#404040" name="#000000"/>
            </nt>
            <nt index="100" num="101" custom="true" val="0.0" label="">
                <base><![CDATA[A]]></base>
                <p r="pos" x="165.0" y="-120.0"/>
                <p r="center" x="132.5" y="-120.0"/>
                <basestyle outline="#5B5B5B" inner="#F2F2F2" num="#404040" name="#000000"/>
            </nt>
            <nt index="101" num="102" custom="true" val="0.0" label="">
                <base><![CDATA[G]]></base>
                <p r="pos" x="165.0" y="-80.0"/>
                <p r="center" x="132.5" y="-80.0"/>
                <basestyle outline="#5B5B5B" inner="#F2F2F2" num="#404040" name="#000000"/>
            </nt>
            <nt index="102" num="103" custom="true" val="0.0" label="">
                <base><![CDATA[U]]></base>
                <p r="pos" x="165.0" y="-40.0"/>
                <p r="center" x="132.5" y="-40.0"/>
                <basestyle outline="#5B5B5B" inner="#F2F2F2" num="#404040" name="#000000"/>
            </nt>
            <nt index="103" num="104" custom="true" val="0.0" label="">
                <base><![CDATA[G]]></base>
                <p r="pos" x="165.0" y="0.0"/>
                <p r="center" x="165.0" y="-65.0"/>
                <basestyle outline="#5B5B5B" inner="#F2F2F2" num="#404040" name="#000000"/>
            </nt>
            <nt index="104" num="105" custom="true" val="0.0" label="">
                <base><![CDATA[U]]></base>
                <p r="pos" x="200.0" y="0.0"/>
                <p r="center" x="200.0" y="-65.0"/>
                <basestyle outline="#5B5B5B" inner="#F2F2F2" num="#404040" name="#000000"/>
            </nt>
            <nt index="105" num="106" custom="true" val="0.0" label="">
                <base><![CDATA[G]]></base>
                <p r="pos" x="200.0" y="-40.0"/>
                <p r="center" x="232.5" y="-40.0"/>
                <basestyle outline="#5B5B5B" inner="#F2F2F2" num="#404040" name="#000000"/>
            </nt>
            <nt index="106" num="107" custom="true" val="0.0" label="">
                <base><![CDATA[U]]></base>
                <p r="pos" x="200.0" y="-80.0"/>
                <p r="center" x="232.5" y="-80.0"/>
                <basestyle outline="#5B5B5B" inner="#F2F2F2" num="#404040" name="#000000"/>
            </nt>
            <nt index="107" num="108" custom="true" val="0.0" label="">
                <base><![CDATA[G]]></base>
                <p r="pos" x="200.0" y="-120.0"/>
                <p r="center" x="232.5" y="-120.0"/>
                <basestyle outline="#5B5B5B" inner="#F2F2F2" num="#404040" name="#000000"/>
            </nt>
            <nt index="108" num="109" custom="true" val="0.0" label="">
                <base><![CDATA[C]]></base>
                <p r="pos" x="200.0" y="-160.0"/>
                <p r="center" x="232.5" y="-160.0"/>
                <basestyle outline="#5B5B5B" inner="#F2F2F2" num="#404040" name="#000000"/>
            </nt>
            <nt index="109" num="110" custom="true" val="0.0" label="">
                <base><![CDATA[C]]></base>
                <p r="pos" x="200.0" y="-200.0"/>
                <p r="center" x="232.5" y="-200.0"/>
                <basestyle outline="#5B5B5B" inner="#F2F2F2" num="#404040" name="#000000"/>
            </nt>
            <nt index="110" num="111" custom="true" val="0.0" label="">
                <base><![CDATA[C]]></base>
                <p r="pos" x="200.0" y="-240.0"/>
                <p r="center" x="232.5" y="-240.0"/>
                <basestyle outline="#5B5B5B" inner="#F2F2F2" num="#404040" name="#000000"/>
            </nt>
            <nt index="111" num="112" custom="true" val="0.0" label="">
                <base><![CDATA[G]]></base>
                <p r="pos" x="200.0" y="-280.0"/>
                <p r="center" x="232.5" y="-280.0"/>
                <basestyle outline="#5B5B5B" inner="#F2F2F2" num="#404040" name="#000000"/>
            </nt>
            <nt index="112" num="113" custom="true" val="0.0" label="">
                <base><![CDATA[U]]></base>
                <p r="pos" x="200.0" y="-320.0"/>
                <p r="center" x="232.5" y="-320.0"/>
                <basestyle outline="#5B5B5B" inner="#F2F2F2" num="#404040" name="#000000"/>
            </nt>
            <nt index="113" num="114" custom="true" val="0.0" label="">
                <base><![CDATA[C]]></base>
                <p r="pos" x="200.0" y="-360.0"/>
                <p r="center" x="232.5" y="-360.0"/>
                <basestyle outline="#5B5B5B" inner="#F2F2F2" num="#404040" name="#000000"/>
            </nt>
            <nt index="114" num="115" custom="true" val="0.0" label="">
                <base><![CDATA[U]]></base>
                <p r="pos" x="200.0" y="-400.0"/>
                <p r="center" x="232.5" y="-400.0"/>
                <basestyle outline="#5B5B5B" inner="#F2F2F2" num="#404040" name="#000000"/>
            </nt>
            <nt index="115" num="116" custom="true" val="0.0" label="">
                <base><![CDATA[G]]></base>
                <p r="pos" x="167.6127032208551" y="-413.6776601684253"/>
                <p r="center" x="232.5" y="-522.1403964510258"/>
                <basestyle outline="#5B5B5B" inner="#F2F2F2" num="#404040" name="#000000"/>
            </nt>
            <nt index="116" num="117" custom="true" val="0.0" label="">
                <base><![CDATA[U]]></base>
                <p r="pos" x="140.24600577421552" y="-435.74753219359616"/>
                <p r="center" x="232.5" y="-522.1403964510258"/>
                <basestyle outline="#5B5B5B" inner="#F2F2F2" num="#404040" name="#000000"/>
            </nt>
            <nt index="117" num="118" custom="true" val="0.0" label="">
                <base><![CDATA[U]]></base>
                <p r="pos" x="120.0173825704801" y="-464.50197852150575"/>
                <p r="center" x="232.5" y="-522.1403964510258"/>
                <basestyle outline="#5B5B5B" inner="#F2F2F2" num="#404040" name="#000000"/>
            </nt>
            <nt index="118" num="119" custom="true" val="0.0" label="">
                <base><![CDATA[G]]></base>
                <p r="pos" x="108.49200610404114" y="-497.7161483538256"/>
                <p r="center" x="232.5" y="-522.1403964510258"/>
                <basestyle outline="#5B5B5B" inner="#F2F2F2" num="#404040" name="#000000"/>
            </nt>
            <nt index="119" num="120" custom="true" val="0.0" label="">
                <base><![CDATA[U]]></base>
                <p r="pos" x="106.56164256437671" y="-532.8201235838202"/>
                <p r="center" x="232.5" y="-522.1403964510258"/>
                <basestyle outline="#5B5B5B" inner="#F2F2F2" num="#404040" name="#000000"/>
            </nt>
            <nt index="120" num="121" custom="true" val="0.0" label="">
                <base><![CDATA[G]]></base>
                <p r="pos" x="114.37565218653731" y="-567.0977640214015"/>
                <p r="center" x="232.5" y="-522.1403964510258"/>
                <basestyle outline="#5B5B5B" inner="#F2F2F2" num="#404040" name="#000000"/>
            </nt>
            <nt index="121" num="122" custom="true" val="0.0" label="">
                <base><![CDATA[U]]></base>
                <p r="pos" x="131.32943263014909" y="-597.8968664273667"/>
                <p r="center" x="232.5" y="-522.1403964510258"/>
                <basestyle outline="#5B5B5B" inner="#F2F2F2" num="#404040" name="#000000"/>
            </nt>
            <nt index="122" num="123" custom="true" val="0.0" label="">
                <base><![CDATA[G]]></base>
                <p r="pos" x="156.1111995706417" y="-622.8343764805064"/>
                <p r="center" x="232.5" y="-522.1403964510258"/>
                <basestyle outline="#5B5B5B" inner="#F2F2F2" num="#404040" name="#000000"/>
            </nt>
            <nt index="123" num="124" custom="true" val="0.0" label="">
                <base><![CDATA[A]]></base>
                <p r="pos" x="186.80348489429127" y="-639.9807755763812"/>
                <p r="center" x="232.5" y="-522.1403964510258"/>
                <basestyle outline="#5B5B5B" inner="#F2F2F2" num="#404040" name="#000000"/>
            </nt>
            <nt index="124" num="125" custom="true" val="0.0" label="">
                <base><![CDATA[C]]></base>
                <p r="pos" x="221.03149916067082" y="-648.0093756862292"/>
                <p r="center" x="232.5" y="-522.1403964510258"/>
                <basestyle outline="#5B5B5B" inner="#F2F2F2" num="#404040" name="#000000"/>
            </nt>
            <nt index="125" num="126" custom="true" val="0.0" label="">
                <base><![CDATA[U]]></base>
                <p r="pos" x="227.76715945120907" y="-687.4381834345046"/>
                <p r="center" x="259.8030657466829" y="-681.9654594484424"/>
                <basestyle outline="#5B5B5B" inner="#F2F2F2" num="#404040" name="#000000"/>
            </nt>
            <nt index="126" num="127" custom="true" val="0.0" label="">
                <base><![CDATA[C]]></base>
                <p r="pos" x="234.50281974174732" y="-726.8669911827802"/>
                <p r="center" x="266.5387260372212" y="-721.3942671967176"/>
                <basestyle outline="#5B5B5B" inner="#F2F2F2" num="#404040" name="#000000"/>
            </nt>
            <nt index="127" num="128" custom="true" val="0.0" label="">
                <base><![CDATA[U]]></base>
                <p r="pos" x="241.23848003228568" y="-766.2957989310554"/>
                <p r="center" x="273.2743863277595" y="-760.8230749449932"/>
                <basestyle outline="#5B5B5B" inner="#F2F2F2" num="#404040" name="#000000"/>
            </nt>
            <nt index="128" num="129" custom="true" val="0.0" label="">
                <base><![CDATA[G]]></base>
                <p r="pos" x="247.97414032282398" y="-805.724606679331"/>
                <p r="center" x="280.0100466182978" y="-800.2518826932684"/>
                <basestyle outline="#5B5B5B" inner="#F2F2F2" num="#404040" name="#000000"/>
            </nt>
            <nt index="129" num="130" custom="true" val="0.0" label="">
                <base><![CDATA[G]]></base>
                <p r="pos" x="254.7098006133623" y="-845.1534144276062"/>
                <p r="center" x="286.7457069088361" y="-839.680690441544"/>
                <basestyle outline="#5B5B5B" inner="#F2F2F2" num="#404040" name="#000000"/>
            </nt>
            <nt index="130" num="131" custom="true" val="0.0" label="">
                <base><![CDATA[U]]></base>
                <p r="pos" x="261.4454609039006" y="-884.5822221758818"/>
                <p r="center" x="293.4813671993744" y="-879.1094981898192"/>
                <basestyle outline="#5B5B5B" inner="#F2F2F2" num="#404040" name="#000000"/>
            </nt>
            <nt index="131" num="132" custom="true" val="0.0" label="">
                <base><![CDATA[A]]></base>
                <p r="pos" x="231.3808898992968" y="-902.5022048259822"/>
                <p r="center" x="315.8470164355662" y="-1010.0322059662075"/>
                <basestyle outline="#5B5B5B" inner="#F2F2F2" num="#404040" name="#000000"/>
            </nt>
            <nt index="132" num="133" custom="true" val="0.0" label="">
                <base><![CDATA[A]]></base>
                <p r="pos" x="206.85036716193054" y="-927.4673337481876"/>
                <p r="center" x="315.8470164355662" y="-1010.0322059662075"/>
                <basestyle outline="#5B5B5B" inner="#F2F2F2" num="#404040" name="#000000"/>
            </nt>
            <nt index="133" num="134" custom="true" val="0.0" label="">
                <base><![CDATA[C]]></base>
                <p r="pos" x="189.46108248984297" y="-957.8419446339896"/>
                <p r="center" x="315.8470164355662" y="-1010.0322059662075"/>
                <basestyle outline="#5B5B5B" inner="#F2F2F2" num="#404040" name="#000000"/>
            </nt>
            <nt index="134" num="135" custom="true" val="0.0" label="">
                <base><![CDATA[U]]></base>
                <p r="pos" x="149.92007581358257" y="-951.799694140347"/>
                <p r="center" x="145.01074728749802" y="-983.9267620648087"/>
                <basestyle outline="#5B5B5B" inner="#F2F2F2" num="#404040" name="#000000"/>
            </nt>
            <nt index="135" num="136" custom="true" val="0.0" label="">
                <base><![CDATA[A]]></base>
                <p r="pos" x="110.37906913732206" y="-945.7574436467045"/>
                <p r="center" x="105.46974061123751" y="-977.8845115711662"/>
                <basestyle outline="#5B5B5B" inner="#F2F2F2" num="#404040" name="#000000"/>
            </nt>
            <nt index="136" num="137" custom="true" val="0.0" label="">
                <base><![CDATA[G]]></base>
                <p r="pos" x="70.83806246106155" y="-939.7151931530622"/>
                <p r="center" x="65.928733934977" y="-971.8422610775239"/>
                <basestyle outline="#5B5B5B" inner="#F2F2F2" num="#404040" name="#000000"/>
            </nt>
            <nt index="137" num="138" custom="true" val="0.0" label="">
                <base><![CDATA[A]]></base>
                <p r="pos" x="31.297055784801046" y="-933.6729426594198"/>
                <p r="center" x="26.387727258716495" y="-965.8000105838815"/>
                <basestyle outline="#5B5B5B" inner="#F2F2F2" num="#404040" name="#000000"/>
            </nt>
            <nt index="138" num="139" custom="true" val="0.0" label="">
                <base><![CDATA[G]]></base>
                <p r="pos" x="-8.243950891459463" y="-927.6306921657773"/>
                <p r="center" x="-13.1532794175439" y="-959.757760090239"/>
                <basestyle outline="#5B5B5B" inner="#F2F2F2" num="#404040" name="#000000"/>
            </nt>
            <nt index="139" num="140" custom="true" val="0.0" label="">
                <base><![CDATA[A]]></base>
                <p r="pos" x="-47.78495756771997" y="-921.5884416721348"/>
                <p r="center" x="-52.69428609380441" y="-953.7155095965965"/>
                <basestyle outline="#5B5B5B" inner="#F2F2F2" num="#404040" name="#000000"/>
            </nt>
            <nt index="140" num="141" custom="true" val="0.0" label="">
                <base><![CDATA[U]]></base>
                <p r="pos" x="-87.32596424398048" y="-915.5461911784924"/>
                <p r="center" x="-92.23529277006492" y="-947.6732591029541"/>
                <basestyle outline="#5B5B5B" inner="#F2F2F2" num="#404040" name="#000000"/>
            </nt>
            <nt index="141" num="142" custom="true" val="0.0" label="">
                <base><![CDATA[C]]></base>
                <p r="pos" x="-112.07499138199569" y="-890.7535845039614"/>
                <p r="center" x="-137.39001718973952" y="-940.7731779252316"/>
                <basestyle outline="#5B5B5B" inner="#F2F2F2" num="#404040" name="#000000"/>
            </nt>
            <nt index="142" num="143" custom="true" val="0.0" label="">
                <base><![CDATA[C]]></base>
                <p r="pos" x="-146.70889399644932" y="-885.4923603413962"/>
                <p r="center" x="-137.39001718973952" y="-940.7731779252316"/>
                <basestyle outline="#5B5B5B" inner="#F2F2F2" num="#404040" name="#000000"/>
            </nt>
            <nt index="143" num="144" custom="true" val="0.0" label="">
                <base><![CDATA[C]]></base>
                <p r="pos" x="-174.99316524391122" y="-857.2080890939343"/>
                <p r="center" x="-197.97413563247403" y="-880.1890594824971"/>
                <basestyle outline="#5B5B5B" inner="#F2F2F2" num="#404040" name="#000000"/>
            </nt>
            <nt index="144" num="145" custom="true" val="0.0" label="">
                <base><![CDATA[U]]></base>
                <p r="pos" x="-188.42417669971564" y="-824.8877745535725"/>
                <p r="center" x="-220.8497986305572" y="-857.3133964844138"/>
                <basestyle outline="#5B5B5B" inner="#F2F2F2" num="#404040" name="#000000"/>
            </nt>
            <nt index="145" num="146" custom="true" val="0.0" label="">
                <base><![CDATA[C]]></base>
                <p r="pos" x="-220.74449124007742" y="-811.456763097768"/>
                <p r="center" x="-220.8497986305572" y="-857.3133964844138"/>
                <basestyle outline="#5B5B5B" inner="#F2F2F2" num="#404040" name="#000000"/>
            </nt>
            <nt index="146" num="147" custom="true" val="0.0" label="">
                <base><![CDATA[A]]></base>
                <p r="pos" x="-249.02876248753932" y="-783.1724918503061"/>
                <p r="center" x="-272.00973287610213" y="-806.1534622388689"/>
                <basestyle outline="#5B5B5B" inner="#F2F2F2" num="#404040" name="#000000"/>
            </nt>
            <nt index="147" num="148" custom="true" val="0.0" label="">
                <base><![CDATA[G]]></base>
                <p r="pos" x="-262.3853958741853" y="-750.9267263806202"/>
                <p r="center" x="-294.8853958741854" y="-783.2777992407856"/>
                <basestyle outline="#5B5B5B" inner="#F2F2F2" num="#404040" name="#000000"/>
            </nt>
            <nt index="148" num="149" custom="true" val="0.0" label="">
                <base><![CDATA[A]]></base>
                <p r="pos" x="-262.3853958741853" y="-710.9267263806202"/>
                <p r="center" x="-294.8853958741854" y="-710.9267263806202"/>
                <basestyle outline="#5B5B5B" inner="#F2F2F2" num="#404040" name="#000000"/>
            </nt>
            <nt index="149" num="150" custom="true" val="0.0" label="">
                <base><![CDATA[C]]></base>
                <p r="pos" x="-262.3853958741853" y="-670.9267263806202"/>
                <p r="center" x="-294.8853958741854" y="-670.9267263806202"/>
                <basestyle outline="#5B5B5B" inner="#F2F2F2" num="#404040" name="#000000"/>
            </nt>
            <nt index="150" num="151" custom="true" val="0.0" label="">
                <base><![CDATA[C]]></base>
                <p r="pos" x="-241.48124256129654" y="-642.8550833224523"/>
                <p r="center" x="-294.8853958741854" y="-624.9057163225731"/>
                <basestyle outline="#5B5B5B" inner="#F2F2F2" num="#404040" name="#000000"/>
            </nt>
            <nt index="151" num="152" custom="true" val="0.0" label="">
                <base><![CDATA[C]]></base>
                <p r="pos" x="-241.18715532059173" y="-607.8563078808914"/>
                <p r="center" x="-294.8853958741854" y="-624.9057163225731"/>
                <basestyle outline="#5B5B5B" inner="#F2F2F2" num="#404040" name="#000000"/>
            </nt>
            <nt index="152" num="153" custom="true" val="0.0" label="">
                <base><![CDATA[U]]></base>
                <p r="pos" x="-261.6166301460321" y="-579.4373471667724"/>
                <p r="center" x="-294.8853958741854" y="-624.9057163225731"/>
                <basestyle outline="#5B5B5B" inner="#F2F2F2" num="#404040" name="#000000"/>
            </nt>
            <nt index="153" num="154" custom="true" val="0.0" label="">
                <base><![CDATA[U]]></base>
                <p r="pos" x="-294.8853958741854" y="-568.5658248888573"/>
                <p r="center" x="-294.8853958741854" y="-624.9057163225731"/>
                <basestyle outline="#5B5B5B" inner="#F2F2F2" num="#404040" name="#000000"/>
            </nt>
            <nt index="154" num="155" custom="true" val="0.0" label="">
                <base><![CDATA[U]]></base>
                <p r="pos" x="-328.1541616023385" y="-579.4373471667724"/>
                <p r="center" x="-294.8853958741854" y="-624.9057163225731"/>
                <basestyle outline="#5B5B5B" inner="#F2F2F2" num="#404040" name="#000000"/>
            </nt>
            <nt index="155" num="156" custom="true" val="0.0" label="">
                <base><![CDATA[U]]></base>
                <p r="pos" x="-348.58363642777886" y="-607.8563078808914"/>
                <p r="center" x="-294.8853958741854" y="-624.9057163225731"/>
                <basestyle outline="#5B5B5B" inner="#F2F2F2" num="#404040" name="#000000"/>
            </nt>
            <nt index="156" num="157" custom="true" val="0.0" label="">
                <base><![CDATA[A]]></base>
                <p r="pos" x="-348.28954918707404" y="-642.8550833224523"/>
                <p r="center" x="-294.8853958741854" y="-624.9057163225731"/>
                <basestyle outline="#5B5B5B" inner="#F2F2F2" num="#404040" name="#000000"/>
            </nt>
            <nt index="157" num="158" custom="true" val="0.0" label="">
                <base><![CDATA[G]]></base>
                <p r="pos" x="-327.3853958741854" y="-670.9267263806202"/>
                <p r="center" x="-294.8853958741854" y="-670.9267263806202"/>
                <basestyle outline="#5B5B5B" inner="#F2F2F2" num="#404040" name="#000000"/>
            </nt>
            <nt index="158" num="159" custom="true" val="0.0" label="">
                <base><![CDATA[U]]></base>
                <p r="pos" x="-327.3853958741854" y="-710.9267263806202"/>
                <p r="center" x="-294.8853958741854" y="-710.9267263806202"/>
                <basestyle outline="#5B5B5B" inner="#F2F2F2" num="#404040" name="#000000"/>
            </nt>
            <nt index="159" num="160" custom="true" val="0.0" label="">
                <base><![CDATA[C]]></base>
                <p r="pos" x="-327.3853958741854" y="-750.9267263806202"/>
                <p r="center" x="-294.8853958741854" y="-783.2777992407856"/>
                <basestyle outline="#5B5B5B" inner="#F2F2F2" num="#404040" name="#000000"/>
            </nt>
            <nt index="160" num="161" custom="true" val="0.0" label="">
                <base><![CDATA[A]]></base>
                <p r="pos" x="-340.7421367420104" y="-783.3129017317038"/>
                <p r="center" x="-294.8853958741854" y="-783.2777992407856"/>
                <basestyle outline="#5B5B5B" inner="#F2F2F2" num="#404040" name="#000000"/>
            </nt>
            <nt index="161" num="162" custom="true" val="0.0" label="">
                <base><![CDATA[G]]></base>
                <p r="pos" x="-327.33582951430367" y="-815.6785904621744"/>
                <p r="center" x="-294.8853958741854" y="-783.2777992407856"/>
                <basestyle outline="#5B5B5B" inner="#F2F2F2" num="#404040" name="#000000"/>
            </nt>
            <nt index="162" num="163" custom="true" val="0.0" label="">
                <base><![CDATA[U]]></base>
                <p r="pos" x="-294.99070326466494" y="-829.1344326274317"/>
                <p r="center" x="-272.00973287610213" y="-806.1534622388689"/>
                <basestyle outline="#5B5B5B" inner="#F2F2F2" num="#404040" name="#000000"/>
            </nt>
            <nt index="163" num="164" custom="true" val="0.0" label="">
                <base><![CDATA[G]]></base>
                <p r="pos" x="-266.70643201720304" y="-857.4187038748936"/>
                <p r="center" x="-220.8497986305572" y="-857.3133964844138"/>
                <basestyle outline="#5B5B5B" inner="#F2F2F2" num="#404040" name="#000000"/>
            </nt>
            <nt index="164" num="165" custom="true" val="0.0" label="">
                <base><![CDATA[U]]></base>
                <p r="pos" x="-253.27542056139873" y="-889.7390184152556"/>
                <p r="center" x="-220.8497986305572" y="-857.3133964844138"/>
                <basestyle outline="#5B5B5B" inner="#F2F2F2" num="#404040" name="#000000"/>
            </nt>
            <nt index="165" num="166" custom="true" val="0.0" label="">
                <base><![CDATA[G]]></base>
                <p r="pos" x="-220.95510602103684" y="-903.1700298710599"/>
                <p r="center" x="-197.97413563247403" y="-880.1890594824971"/>
                <basestyle outline="#5B5B5B" inner="#F2F2F2" num="#404040" name="#000000"/>
            </nt>
            <nt index="166" num="167" custom="true" val="0.0" label="">
                <base><![CDATA[G]]></base>
                <p r="pos" x="-192.67083477357494" y="-931.4543011185218"/>
                <p r="center" x="-137.39001718973952" y="-940.7731779252316"/>
                <basestyle outline="#5B5B5B" inner="#F2F2F2" num="#404040" name="#000000"/>
            </nt>
            <nt index="167" num="168" custom="true" val="0.0" label="">
                <base><![CDATA[A]]></base>
                <p r="pos" x="-187.43185973424636" y="-966.0441939797298"/>
                <p r="center" x="-137.39001718973952" y="-940.7731779252316"/>
                <basestyle outline="#5B5B5B" inner="#F2F2F2" num="#404040" name="#000000"/>
            </nt>
            <nt index="168" num="169" custom="true" val="0.0" label="">
                <base><![CDATA[A]]></base>
                <p r="pos" x="-162.70504299748336" y="-990.7927713465018"/>
                <p r="center" x="-137.39001718973952" y="-940.7731779252316"/>
                <basestyle outline="#5B5B5B" inner="#F2F2F2" num="#404040" name="#000000"/>
            </nt>
            <nt index="169" num="170" custom="true" val="0.0" label="">
                <base><![CDATA[A]]></base>
                <p r="pos" x="-128.11977200678268" y="-996.0621715127783"/>
                <p r="center" x="-137.39001718973952" y="-940.7731779252316"/>
                <basestyle outline="#5B5B5B" inner="#F2F2F2" num="#404040" name="#000000"/>
            </nt>
            <nt index="170" num="171" custom="true" val="0.0" label="">
                <base><![CDATA[A]]></base>
                <p r="pos" x="-97.14462129614947" y="-979.8003270274158"/>
                <p r="center" x="-92.23529277006492" y="-947.6732591029541"/>
                <basestyle outline="#5B5B5B" inner="#F2F2F2" num="#404040" name="#000000"/>
            </nt>
            <nt index="171" num="172" custom="true" val="0.0" label="">
                <base><![CDATA[U]]></base>
                <p r="pos" x="-57.60361461988896" y="-985.8425775210582"/>
                <p r="center" x="-52.69428609380441" y="-953.7155095965965"/>
                <basestyle outline="#5B5B5B" inner="#F2F2F2" num="#404040" name="#000000"/>
            </nt>
            <nt index="172" num="173" custom="true" val="0.0" label="">
                <base><![CDATA[C]]></base>
                <p r="pos" x="-18.06260794362845" y="-991.8848280147007"/>
                <p r="center" x="-13.1532794175439" y="-959.757760090239"/>
                <basestyle outline="#5B5B5B" inner="#F2F2F2" num="#404040" name="#000000"/>
            </nt>
            <nt index="173" num="174" custom="true" val="0.0" label="">
                <base><![CDATA[U]]></base>
                <p r="pos" x="21.47839873263206" y="-997.9270785083432"/>
                <p r="center" x="26.387727258716495" y="-965.8000105838815"/>
                <basestyle outline="#5B5B5B" inner="#F2F2F2" num="#404040" name="#000000"/>
            </nt>
            <nt index="174" num="175" custom="true" val="0.0" label="">
                <base><![CDATA[C]]></base>
                <p r="pos" x="61.01940540889257" y="-1003.9693290019856"/>
                <p r="center" x="65.928733934977" y="-971.8422610775239"/>
                <basestyle outline="#5B5B5B" inner="#F2F2F2" num="#404040" name="#000000"/>
            </nt>
            <nt index="175" num="176" custom="true" val="0.0" label="">
                <base><![CDATA[U]]></base>
                <p r="pos" x="100.56041208515296" y="-1010.0115794956279"/>
                <p r="center" x="105.46974061123751" y="-977.8845115711662"/>
                <basestyle outline="#5B5B5B" inner="#F2F2F2" num="#404040" name="#000000"/>
            </nt>
            <nt index="176" num="177" custom="true" val="0.0" label="">
                <base><![CDATA[A]]></base>
                <p r="pos" x="140.10141876141347" y="-1016.0538299892704"/>
                <p r="center" x="145.01074728749802" y="-983.9267620648087"/>
                <basestyle outline="#5B5B5B" inner="#F2F2F2" num="#404040" name="#000000"/>
            </nt>
            <nt index="177" num="178" custom="true" val="0.0" label="">
                <base><![CDATA[G]]></base>
                <p r="pos" x="179.64242543767398" y="-1022.096080482913"/>
                <p r="center" x="315.8470164355662" y="-1010.0322059662075"/>
                <basestyle outline="#5B5B5B" inner="#F2F2F2" num="#404040" name="#000000"/>
            </nt>
            <nt index="178" num="179" custom="true" val="0.0" label="">
                <base><![CDATA[C]]></base>
                <p r="pos" x="187.16686141360515" y="-1056.2776963494002"/>
                <p r="center" x="315.8470164355662" y="-1010.0322059662075"/>
                <basestyle outline="#5B5B5B" inner="#F2F2F2" num="#404040" name="#000000"/>
            </nt>
            <nt index="179" num="180" custom="true" val="0.0" label="">
                <base><![CDATA[A]]></base>
                <p r="pos" x="203.12212962963554" y="-1087.4294124522817"/>
                <p r="center" x="315.8470164355662" y="-1010.0322059662075"/>
                <basestyle outline="#5B5B5B" inner="#F2F2F2" num="#404040" name="#000000"/>
            </nt>
            <nt index="180" num="181" custom="true" val="0.0" label="">
                <base><![CDATA[G]]></base>
                <p r="pos" x="226.4628770579252" y="-1113.5102389247845"/>
                <p r="center" x="315.8470164355662" y="-1010.0322059662075"/>
                <basestyle outline="#5B5B5B" inner="#F2F2F2" num="#404040" name="#000000"/>
            </nt>
            <nt index="181" num="182" custom="true" val="0.0" label="">
                <base><![CDATA[U]]></base>
                <p r="pos" x="255.65987080399339" y="-1132.8114191009304"/>
                <p r="center" x="315.8470164355662" y="-1010.0322059662075"/>
                <basestyle outline="#5B5B5B" inner="#F2F2F2" num="#404040" name="#000000"/>
            </nt>
            <nt index="182" num="183" custom="true" val="0.0" label="">
                <base><![CDATA[G]]></base>
                <p r="pos" x="288.80018998158295" y="-1144.06838338121"/>
                <p r="center" x="315.8470164355662" y="-1010.0322059662075"/>
                <basestyle outline="#5B5B5B" inner="#F2F2F2" num="#404040" name="#000000"/>
            </nt>
            <nt index="183" num="184" custom="true" val="0.0" label="">
                <base><![CDATA[G]]></base>
                <p r="pos" x="323.7125559555235" y="-1146.5436009679356"/>
                <p r="center" x="315.8470164355662" y="-1010.0322059662075"/>
                <basestyle outline="#5B5B5B" inner="#F2F2F2" num="#404040" name="#000000"/>
            </nt>
            <nt index="184" num="185" custom="true" val="0.0" label="">
                <base><![CDATA[C]]></base>
                <p r="pos" x="358.10958959901023" y="-1140.0749012122783"/>
                <p r="center" x="315.8470164355662" y="-1010.0322059662075"/>
                <basestyle outline="#5B5B5B" inner="#F2F2F2" num="#404040" name="#000000"/>
            </nt>
            <nt index="185" num="186" custom="true" val="0.0" label="">
                <base><![CDATA[G]]></base>
                <p r="pos" x="389.73767519207604" y="-1125.0860986677885"/>
                <p r="center" x="315.8470164355662" y="-1010.0322059662075"/>
                <basestyle outline="#5B5B5B" inner="#F2F2F2" num="#404040" name="#000000"/>
            </nt>
            <nt index="186" num="187" custom="true" val="0.0" label="">
                <base><![CDATA[C]]></base>
                <p r="pos" x="416.5246122181368" y="-1102.5592257209755"/>
                <p r="center" x="315.8470164355662" y="-1010.0322059662075"/>
                <basestyle outline="#5B5B5B" inner="#F2F2F2" num="#404040" name="#000000"/>
            </nt>
            <nt index="187" num="188" custom="true" val="0.0" label="">
                <base><![CDATA[C]]></base>
                <p r="pos" x="451.5652299535385" y="-1121.8505478301895"/>
                <p r="center" x="467.2394291672748" y="-1093.3800459201757"/>
                <basestyle outline="#5B5B5B" inner="#F2F2F2" num="#404040" name="#000000"/>
            </nt>
            <nt index="188" num="189" custom="true" val="0.0" label="">
                <base><![CDATA[C]]></base>
                <p r="pos" x="486.6058476889403" y="-1141.1418699394035"/>
                <p r="center" x="502.2800469026766" y="-1112.6713680293897"/>
                <basestyle outline="#5B5B5B" inner="#F2F2F2" num="#404040" name="#000000"/>
            </nt>
            <nt index="189" num="190" custom="true" val="0.0" label="">
                <base><![CDATA[G]]></base>
                <p r="pos" x="508.5551952260527" y="-1168.4041034144093"/>
                <p r="center" x="530.5451830264586" y="-1128.232504809058"/>
                <basestyle outline="#5B5B5B" inner="#F2F2F2" num="#404040" name="#000000"/>
            </nt>
            <nt index="190" num="191" custom="true" val="0.0" label="">
                <base><![CDATA[A]]></base>
                <p r="pos" x="543.3484797661586" y="-1172.202864036231"/>
                <p r="center" x="530.5451830264586" y="-1128.232504809058"/>
                <basestyle outline="#5B5B5B" inner="#F2F2F2" num="#404040" name="#000000"/>
            </nt>
            <nt index="191" num="192" custom="true" val="0.0" label="">
                <base><![CDATA[A]]></base>
                <p r="pos" x="570.663600232326" y="-1150.3193673944825"/>
                <p r="center" x="530.5451830264586" y="-1128.232504809058"/>
                <basestyle outline="#5B5B5B" inner="#F2F2F2" num="#404040" name="#000000"/>
            </nt>
            <nt index="192" num="193" custom="true" val="0.0" label="">
                <base><![CDATA[C]]></base>
                <p r="pos" x="574.5463100974084" y="-1115.5353510154864"/>
                <p r="center" x="530.5451830264586" y="-1128.232504809058"/>
                <basestyle outline="#5B5B5B" inner="#F2F2F2" num="#404040" name="#000000"/>
            </nt>
            <nt index="193" num="194" custom="true" val="0.0" label="">
                <base><![CDATA[A]]></base>
                <p r="pos" x="552.728791781848" y="-1088.167502618127"/>
                <p r="center" x="530.5451830264586" y="-1128.232504809058"/>
                <basestyle outline="#5B5B5B" inner="#F2F2F2" num="#404040" name="#000000"/>
            </nt>
            <nt index="194" num="195" custom="true" val="0.0" label="">
                <base><![CDATA[G]]></base>
                <p r="pos" x="517.9542461164128" y="-1084.2008661193754"/>
                <p r="center" x="502.2800469026766" y="-1112.6713680293897"/>
                <basestyle outline="#5B5B5B" inner="#F2F2F2" num="#404040" name="#000000"/>
            </nt>
            <nt index="195" num="196" custom="true" val="0.0" label="">
                <base><![CDATA[G]]></base>
                <p r="pos" x="482.9136283810111" y="-1064.9095440101614"/>
                <p r="center" x="467.2394291672748" y="-1093.3800459201757"/>
                <basestyle outline="#5B5B5B" inner="#F2F2F2" num="#404040" name="#000000"/>
            </nt>
            <nt index="196" num="197" custom="true" val="0.0" label="">
                <base><![CDATA[G]]></base>
                <p r="pos" x="447.87301064560927" y="-1045.6182219009474"/>
                <p r="center" x="315.8470164355662" y="-1010.0322059662075"/>
                <basestyle outline="#5B5B5B" inner="#F2F2F2" num="#404040" name="#000000"/>
            </nt>
            <nt index="197" num="198" custom="true" val="0.0" label="">
                <base><![CDATA[A]]></base>
                <p r="pos" x="452.5818330114497" y="-1010.936425639408"/>
                <p r="center" x="315.8470164355662" y="-1010.0322059662075"/>
                <basestyle outline="#5B5B5B" inner="#F2F2F2" num="#404040" name="#000000"/>
            </nt>
            <nt index="198" num="199" custom="true" val="0.0" label="">
                <base><![CDATA[C]]></base>
                <p r="pos" x="491.49758213628525" y="-1001.6863191506769"/>
                <p r="center" x="483.9818706141915" y="-970.067272986748"/>
                <basestyle outline="#5B5B5B" inner="#F2F2F2" num="#404040" name="#000000"/>
            </nt>
            <nt index="199" num="200" custom="true" val="0.0" label="">
                <base><![CDATA[U]]></base>
                <p r="pos" x="530.4133312611208" y="-992.4362126619463"/>
                <p r="center" x="522.897619739027" y="-960.8171664980174"/>
                <basestyle outline="#5B5B5B" inner="#F2F2F2" num="#404040" name="#000000"/>
            </nt>
            <nt index="200" num="201" custom="true" val="0.0" label="">
                <base><![CDATA[U]]></base>
                <p r="pos" x="569.3290803859563" y="-983.1861061732153"/>
                <p r="center" x="561.8133688638626" y="-951.5670600092864"/>
                <basestyle outline="#5B5B5B" inner="#F2F2F2" num="#404040" name="#000000"/>
            </nt>
            <nt index="201" num="202" custom="true" val="0.0" label="">
                <base><![CDATA[G]]></base>
                <p r="pos" x="600.1201430666916" y="-999.8267941159648"/>
                <p r="center" x="612.8678736253316" y="-939.4316234214394"/>
                <basestyle outline="#5B5B5B" inner="#F2F2F2" num="#404040" name="#000000"/>
            </nt>
            <nt index="202" num="203" custom="true" val="0.0" label="">
                <base><![CDATA[A]]></base>
                <p r="pos" x="635.009804898899" y="-997.049469242792"/>
                <p r="center" x="612.8678736253316" y="-939.4316234214394"/>
                <basestyle outline="#5B5B5B" inner="#F2F2F2" num="#404040" name="#000000"/>
            </nt>
            <nt index="203" num="204" custom="true" val="0.0" label="">
                <base><![CDATA[A]]></base>
                <p r="pos" x="662.7804818802468" y="-975.7470858969181"/>
                <p r="center" x="612.8678736253316" y="-939.4316234214394"/>
                <basestyle outline="#5B5B5B" inner="#F2F2F2" num="#404040" name="#000000"/>
            </nt>
            <nt index="204" num="205" custom="true" val="0.0" label="">
                <base><![CDATA[A]]></base>
                <p r="pos" x="674.503457437383" y="-942.7687008499857"/>
                <p r="center" x="612.8678736253316" y="-939.4316234214394"/>
                <basestyle outline="#5B5B5B" inner="#F2F2F2" num="#404040" name="#000000"/>
            </nt>
            <nt index="205" num="206" custom="true" val="0.0" label="">
                <base><![CDATA[G]]></base>
                <p r="pos" x="666.4096075328808" y="-908.7173920654424"/>
                <p r="center" x="612.8678736253316" y="-939.4316234214394"/>
                <basestyle outline="#5B5B5B" inner="#F2F2F2" num="#404040" name="#000000"/>
            </nt>
            <nt index="206" num="207" custom="true" val="0.0" label="">
                <base><![CDATA[C]]></base>
                <p r="pos" x="641.10123429402" y="-884.5411996394329"/>
                <p r="center" x="612.8678736253316" y="-939.4316234214394"/>
                <basestyle outline="#5B5B5B" inner="#F2F2F2" num="#404040" name="#000000"/>
            </nt>
            <nt index="207" num="208" custom="true" val="0.0" label="">
                <base><![CDATA[G]]></base>
                <p r="pos" x="606.7153842801685" y="-878.0131559016928"/>
                <p r="center" x="612.8678736253316" y="-939.4316234214394"/>
                <basestyle outline="#5B5B5B" inner="#F2F2F2" num="#404040" name="#000000"/>
            </nt>
            <nt index="208" num="209" custom="true" val="0.0" label="">
                <base><![CDATA[A]]></base>
                <p r="pos" x="574.307657940451" y="-891.2321312669366"/>
                <p r="center" x="612.8678736253316" y="-939.4316234214394"/>
                <basestyle outline="#5B5B5B" inner="#F2F2F2" num="#404040" name="#000000"/>
            </nt>
            <nt index="209" num="210" custom="true" val="0.0" label="">
                <base><![CDATA[A]]></base>
                <p r="pos" x="554.2976573417689" y="-919.9480138453574"/>
                <p r="center" x="561.8133688638626" y="-951.5670600092864"/>
                <basestyle outline="#5B5B5B" inner="#F2F2F2" num="#404040" name="#000000"/>
            </nt>
            <nt index="210" num="211" custom="true" val="0.0" label="">
                <base><![CDATA[A]]></base>
                <p r="pos" x="515.3819082169333" y="-929.1981203340885"/>
                <p r="center" x="522.897619739027" y="-960.8171664980174"/>
                <basestyle outline="#5B5B5B" inner="#F2F2F2" num="#404040" name="#000000"/>
            </nt>
            <nt index="211" num="212" custom="true" val="0.0" label="">
                <base><![CDATA[G]]></base>
                <p r="pos" x="476.46615909209777" y="-938.448226822819"/>
                <p r="center" x="483.9818706141915" y="-970.067272986748"/>
                <basestyle outline="#5B5B5B" inner="#F2F2F2" num="#404040" name="#000000"/>
            </nt>
            <nt index="212" num="213" custom="true" val="0.0" label="">
                <base><![CDATA[U]]></base>
                <p r="pos" x="437.5504099672622" y="-947.6983333115501"/>
                <p r="center" x="315.8470164355662" y="-1010.0322059662075"/>
                <basestyle outline="#5B5B5B" inner="#F2F2F2" num="#404040" name="#000000"/>
            </nt>
            <nt index="213" num="214" custom="true" val="0.0" label="">
                <base><![CDATA[A]]></base>
                <p r="pos" x="417.7395056046995" y="-918.844770822017"/>
                <p r="center" x="315.8470164355662" y="-1010.0322059662075"/>
                <basestyle outline="#5B5B5B" inner="#F2F2F2" num="#404040" name="#000000"/>
            </nt>
            <nt index="214" num="215" custom="true" val="0.0" label="">
                <base><![CDATA[A]]></base>
                <p r="pos" x="391.25283618291314" y="-895.9656025036317"/>
                <p r="center" x="315.8470164355662" y="-1010.0322059662075"/>
                <basestyle outline="#5B5B5B" inner="#F2F2F2" num="#404040" name="#000000"/>
            </nt>
            <nt index="215" num="216" custom="true" val="0.0" label="">
                <base><![CDATA[A]]></base>
                <p r="pos" x="359.82574827850567" y="-880.5598196332727"/>
                <p r="center" x="315.8470164355662" y="-1010.0322059662075"/>
                <basestyle outline="#5B5B5B" inner="#F2F2F2" num="#404040" name="#000000"/>
            </nt>
            <nt index="216" num="217" custom="true" val="0.0" label="">
                <base><![CDATA[G]]></base>
                <p r="pos" x="325.5172734948482" y="-873.636774203757"/>
                <p r="center" x="293.4813671993744" y="-879.1094981898192"/>
                <basestyle outline="#5B5B5B" inner="#F2F2F2" num="#404040" name="#000000"/>
            </nt>
            <nt index="217" num="218" custom="true" val="0.0" label="">
                <base><![CDATA[C]]></base>
                <p r="pos" x="318.7816132043099" y="-834.2079664554814"/>
                <p r="center" x="286.7457069088361" y="-839.680690441544"/>
                <basestyle outline="#5B5B5B" inner="#F2F2F2" num="#404040" name="#000000"/>
            </nt>
            <nt index="218" num="219" custom="true" val="0.0" label="">
                <base><![CDATA[C]]></base>
                <p r="pos" x="312.0459529137716" y="-794.7791587072062"/>
                <p r="center" x="280.0100466182978" y="-800.2518826932684"/>
                <basestyle outline="#5B5B5B" inner="#F2F2F2" num="#404040" name="#000000"/>
            </nt>
            <nt index="219" num="220" custom="true" val="0.0" label="">
                <base><![CDATA[A]]></base>
                <p r="pos" x="305.3102926232333" y="-755.3503509589306"/>
                <p r="center" x="273.2743863277595" y="-760.8230749449932"/>
                <basestyle outline="#5B5B5B" inner="#F2F2F2" num="#404040" name="#000000"/>
            </nt>
            <nt index="220" num="221" custom="true" val="0.0" label="">
                <base><![CDATA[G]]></base>
                <p r="pos" x="298.574632332695" y="-715.9215432106554"/>
                <p r="center" x="266.5387260372212" y="-721.3942671967176"/>
                <basestyle outline="#5B5B5B" inner="#F2F2F2" num="#404040" name="#000000"/>
            </nt>
            <nt index="221" num="222" custom="true" val="0.0" label="">
                <base><![CDATA[A]]></base>
                <p r="pos" x="291.8389720421567" y="-676.4927354623798"/>
                <p r="center" x="259.8030657466829" y="-681.9654594484424"/>
                <basestyle outline="#5B5B5B" inner="#F2F2F2" num="#404040" name="#000000"/>
            </nt>
            <nt index="222" num="223" custom="true" val="0.0" label="">
                <base><![CDATA[G]]></base>
                <p r="pos" x="285.1033117516184" y="-637.0639277141046"/>
                <p r="center" x="232.5" y="-522.1403964510258"/>
                <basestyle outline="#5B5B5B" inner="#F2F2F2" num="#404040" name="#000000"/>
            </nt>
            <nt index="223" num="224" custom="true" val="0.0" label="">
                <base><![CDATA[G]]></base>
                <p r="pos" x="314.6044508590567" y="-618.2309037571405"/>
                <p r="center" x="232.5" y="-522.1403964510258"/>
                <basestyle outline="#5B5B5B" inner="#F2F2F2" num="#404040" name="#000000"/>
            </nt>
            <nt index="224" num="225" custom="true" val="0.0" label="">
                <base><![CDATA[A]]></base>
                <p r="pos" x="337.80944387119223" y="-592.0292187100537"/>
                <p r="center" x="232.5" y="-522.1403964510258"/>
                <basestyle outline="#5B5B5B" inner="#F2F2F2" num="#404040" name="#000000"/>
            </nt>
            <nt index="225" num="226" custom="true" val="0.0" label="">
                <base><![CDATA[G]]></base>
                <p r="pos" x="352.93882542876327" y="-560.4681380301178"/>
                <p r="center" x="232.5" y="-522.1403964510258"/>
                <basestyle outline="#5B5B5B" inner="#F2F2F2" num="#404040" name="#000000"/>
            </nt>
            <nt index="226" num="227" custom="true" val="0.0" label="">
                <base><![CDATA[A]]></base>
                <p r="pos" x="358.832405120393" y="-525.9679102277045"/>
                <p r="center" x="232.5" y="-522.1403964510258"/>
                <basestyle outline="#5B5B5B" inner="#F2F2F2" num="#404040" name="#000000"/>
            </nt>
            <nt index="227" num="228" custom="true" val="0.0" label="">
                <base><![CDATA[U]]></base>
                <p r="pos" x="355.0382362078161" y="-491.1741711032179"/>
                <p r="center" x="232.5" y="-522.1403964510258"/>
                <basestyle outline="#5B5B5B" inner="#F2F2F2" num="#404040" name="#000000"/>
            </nt>
            <nt index="228" num="229" custom="true" val="0.0" label="">
                <base><![CDATA[C]]></base>
                <p r="pos" x="341.8472729758965" y="-458.7550642522548"/>
                <p r="center" x="232.5" y="-522.1403964510258"/>
                <basestyle outline="#5B5B5B" inner="#F2F2F2" num="#404040" name="#000000"/>
            </nt>
            <nt index="229" num="230" custom="true" val="0.0" label="">
                <base><![CDATA[U]]></base>
                <p r="pos" x="370.1315442233584" y="-430.470793004793"/>
                <p r="center" x="347.1505738347956" y="-407.4898226162302"/>
                <basestyle outline="#5B5B5B" inner="#F2F2F2" num="#404040" name="#000000"/>
            </nt>
            <nt index="230" num="231" custom="true" val="0.0" label="">
                <base><![CDATA[C]]></base>
                <p r="pos" x="398.4158154708203" y="-402.1865217573311"/>
                <p r="center" x="375.4348450822575" y="-379.2055513687683"/>
                <basestyle outline="#5B5B5B" inner="#F2F2F2" num="#404040" name="#000000"/>
            </nt>
            <nt index="231" num="232" custom="true" val="0.0" label="">
                <base><![CDATA[U]]></base>
                <p r="pos" x="426.7000867182822" y="-373.9022505098692"/>
                <p r="center" x="403.7191163297194" y="-350.9212801213064"/>
                <basestyle outline="#5B5B5B" inner="#F2F2F2" num="#404040" name="#000000"/>
            </nt>
            <nt index="232" num="233" custom="true" val="0.0" label="">
                <base><![CDATA[C]]></base>
                <p r="pos" x="454.9843579657441" y="-345.6179792624073"/>
                <p r="center" x="432.0033875771813" y="-322.6370088738445"/>
                <basestyle outline="#5B5B5B" inner="#F2F2F2" num="#404040" name="#000000"/>
            </nt>
            <nt index="233" num="234" custom="true" val="0.0" label="">
                <base><![CDATA[G]]></base>
                <p r="pos" x="486.2042355702477" y="-361.43892435444775"/>
                <p r="center" x="541.980834565473" y="-212.65956188555276"/>
                <basestyle outline="#5B5B5B" inner="#F2F2F2" num="#404040" name="#000000"/>
            </nt>
            <nt index="234" num="235" custom="true" val="0.0" label="">
                <base><![CDATA[A]]></base>
                <p r="pos" x="520.1304627799791" y="-370.04091066920216"/>
                <p r="center" x="541.980834565473" y="-212.65956188555276"/>
                <basestyle outline="#5B5B5B" inner="#F2F2F2" num="#404040" name="#000000"/>
            </nt>
            <nt index="235" num="236" custom="true" val="0.0" label="">
                <base><![CDATA[C]]></base>
                <p r="pos" x="555.116897067966" y="-371.00655918596135"/>
                <p r="center" x="541.980834565473" y="-212.65956188555276"/>
                <basestyle outline="#5B5B5B" inner="#F2F2F2" num="#404040" name="#000000"/>
            </nt>
            <nt index="236" num="237" custom="true" val="0.0" label="">
                <base><![CDATA[G]]></base>
                <p r="pos" x="589.4659533478224" y="-364.2890154437292"/>
                <p r="center" x="541.980834565473" y="-212.65956188555276"/>
                <basestyle outline="#5B5B5B" inner="#F2F2F2" num="#404040" name="#000000"/>
            </nt>
            <nt index="237" num="238" custom="true" val="0.0" label="">
                <base><![CDATA[C]]></base>
                <p r="pos" x="608.9751568293558" y="-399.2087946457249"/>
                <p r="center" x="637.3474774309773" y="-383.3575668169789"/>
                <basestyle outline="#5B5B5B" inner="#F2F2F2" num="#404040" name="#000000"/>
            </nt>
            <nt index="238" num="239" custom="true" val="0.0" label="">
                <base><![CDATA[A]]></base>
                <p r="pos" x="599.0703615748105" y="-432.7780658316932"/>
                <p r="center" x="665.7572063127157" y="-434.20851317559925"/>
                <basestyle outline="#5B5B5B" inner="#F2F2F2" num="#404040" name="#000000"/>
            </nt>
            <nt index="239" num="240" custom="true" val="0.0" label="">
                <base><![CDATA[G]]></base>
                <p r="pos" x="607.5265723564834" y="-466.7411845961334"/>
                <p r="center" x="665.7572063127157" y="-434.20851317559925"/>
                <basestyle outline="#5B5B5B" inner="#F2F2F2" num="#404040" name="#000000"/>
            </nt>
            <nt index="240" num="241" custom="true" val="0.0" label="">
                <base><![CDATA[G]]></base>
                <p r="pos" x="632.0155258142461" y="-491.74702582443604"/>
                <p r="center" x="665.7572063127157" y="-434.20851317559925"/>
                <basestyle outline="#5B5B5B" inner="#F2F2F2" num="#404040" name="#000000"/>
            </nt>
            <nt index="241" num="242" custom="true" val="0.0" label="">
                <base><![CDATA[A]]></base>
                <p r="pos" x="665.7946354000945" y="-500.91068735129295"/>
                <p r="center" x="665.7572063127157" y="-434.20851317559925"/>
                <basestyle outline="#5B5B5B" inner="#F2F2F2" num="#404040" name="#000000"/>
            </nt>
            <nt index="242" num="243" custom="true" val="0.0" label="">
                <base><![CDATA[C]]></base>
                <p r="pos" x="699.563439569605" y="-491.7091221609131"/>
                <p r="center" x="665.7572063127157" y="-434.20851317559925"/>
                <basestyle outline="#5B5B5B" inner="#F2F2F2" num="#404040" name="#000000"/>
            </nt>
            <nt index="243" num="244" custom="true" val="0.0" label="">
                <base><![CDATA[U]]></base>
                <p r="pos" x="734.0681672273821" y="-511.94334488536254"/>
                <p r="center" x="750.5084731909973" y="-483.9082536634186"/>
                <basestyle outline="#5B5B5B" inner="#F2F2F2" num="#404040" name="#000000"/>
            </nt>
            <nt index="244" num="245" custom="true" val="0.0" label="">
                <base><![CDATA[C]]></base>
                <p r="pos" x="768.5728948851593" y="-532.177567609812"/>
                <p r="center" x="785.0132008487744" y="-504.1424763878682"/>
                <basestyle outline="#5B5B5B" inner="#F2F2F2" num="#404040" name="#000000"/>
            </nt>
            <nt index="245" num="246" custom="true" val="0.0" label="">
                <base><![CDATA[G]]></base>
                <p r="pos" x="803.0776225429364" y="-552.4117903342616"/>
                <p r="center" x="819.5179285065516" y="-524.3766991123176"/>
                <basestyle outline="#5B5B5B" inner="#F2F2F2" num="#404040" name="#000000"/>
            </nt>
            <nt index="246" num="247" custom="true" val="0.0" label="">
                <base><![CDATA[G]]></base>
                <p r="pos" x="816.8840043152045" y="-584.5736513249536"/>
                <p r="center" x="858.9213630553809" y="-547.483615899982"/>
                <basestyle outline="#5B5B5B" inner="#F2F2F2" num="#404040" name="#000000"/>
            </nt>
            <nt index="247" num="248" custom="true" val="0.0" label="">
                <base><![CDATA[C]]></base>
                <p r="pos" x="847.0756662829082" y="-602.2785949185978"/>
                <p r="center" x="858.9213630553809" y="-547.483615899982"/>
                <basestyle outline="#5B5B5B" inner="#F2F2F2" num="#404040" name="#000000"/>
            </nt>
            <nt index="248" num="249" custom="true" val="0.0" label="">
                <base><![CDATA[U]]></base>
                <p r="pos" x="862.854393368334" y="-639.0349790112103"/>
                <p r="center" x="892.7189554435815" y="-626.2147632543018"/>
                <basestyle outline="#5B5B5B" inner="#F2F2F2" num="#404040" name="#000000"/>
            </nt>
            <nt index="249" num="250" custom="true" val="0.0" label="">
                <base><![CDATA[U]]></base>
                <p r="pos" x="878.6331204537597" y="-675.7913631038228"/>
                <p r="center" x="908.4976825290073" y="-662.9711473469143"/>
                <basestyle outline="#5B5B5B" inner="#F2F2F2" num="#404040" name="#000000"/>
            </nt>
            <nt index="250" num="251" custom="true" val="0.0" label="">
                <base><![CDATA[G]]></base>
                <p r="pos" x="894.4118475391855" y="-712.5477471964351"/>
                <p r="center" x="924.2764096144331" y="-699.7275314395266"/>
                <basestyle outline="#5B5B5B" inner="#F2F2F2" num="#404040" name="#000000"/>
            </nt>
            <nt index="251" num="252" custom="true" val="0.0" label="">
                <base><![CDATA[C]]></base>
                <p r="pos" x="910.1905746246113" y="-749.3041312890474"/>
                <p r="center" x="940.0551366998588" y="-736.4839155321389"/>
                <basestyle outline="#5B5B5B" inner="#F2F2F2" num="#404040" name="#000000"/>
            </nt>
            <nt index="252" num="253" custom="true" val="0.0" label="">
                <base><![CDATA[U]]></base>
                <p r="pos" x="925.969301710037" y="-786.0605153816599"/>
                <p r="center" x="955.8338637852846" y="-773.2402996247514"/>
                <basestyle outline="#5B5B5B" inner="#F2F2F2" num="#404040" name="#000000"/>
            </nt>
            <nt index="253" num="254" custom="true" val="0.0" label="">
                <base><![CDATA[G]]></base>
                <p r="pos" x="941.7480287954628" y="-822.8168994742724"/>
                <p r="center" x="971.6125908707104" y="-809.9966837173639"/>
                <basestyle outline="#5B5B5B" inner="#F2F2F2" num="#404040" name="#000000"/>
            </nt>
            <nt index="254" num="255" custom="true" val="0.0" label="">
                <base><![CDATA[A]]></base>
                <p r="pos" x="928.2318353871742" y="-855.1017321379032"/>
                <p r="center" x="994.793488770933" y="-863.9963493570095"/>
                <basestyle outline="#5B5B5B" inner="#F2F2F2" num="#404040" name="#000000"/>
            </nt>
            <nt index="255" num="256" custom="true" val="0.0" label="">
                <base><![CDATA[A]]></base>
                <p r="pos" x="932.7967281080712" y="-889.8027358527182"/>
                <p r="center" x="994.793488770933" y="-863.9963493570095"/>
                <basestyle outline="#5B5B5B" inner="#F2F2F2" num="#404040" name="#000000"/>
            </nt>
            <nt index="256" num="257" custom="true" val="0.0" label="">
                <base><![CDATA[G]]></base>
                <p r="pos" x="954.20268039239" y="-917.4935847232456"/>
                <p r="center" x="994.793488770933" y="-863.9963493570095"/>
                <basestyle outline="#5B5B5B" inner="#F2F2F2" num="#404040" name="#000000"/>
            </nt>
            <nt index="257" num="258" custom="true" val="0.0" label="">
                <base><![CDATA[C]]></base>
                <p r="pos" x="986.6348897637176" y="-930.6522206579949"/>
                <p r="center" x="994.793488770933" y="-863.9963493570095"/>
                <basestyle outline="#5B5B5B" inner="#F2F2F2" num="#404040" name="#000000"/>
            </nt>
            <nt index="258" num="259" custom="true" val="0.0" label="">
                <base><![CDATA[G]]></base>
                <p r="pos" x="1021.2833351184343" y="-925.7041767141596"/>
                <p r="center" x="994.793488770933" y="-863.9963493570095"/>
                <basestyle outline="#5B5B5B" inner="#F2F2F2" num="#404040" name="#000000"/>
            </nt>
            <nt index="259" num="260" custom="true" val="0.0" label="">
                <base><![CDATA[C]]></base>
                <p r="pos" x="1048.735967733996" y="-903.9935602594406"/>
                <p r="center" x="994.793488770933" y="-863.9963493570095"/>
                <basestyle outline="#5B5B5B" inner="#F2F2F2" num="#404040" name="#000000"/>
            </nt>
            <nt index="260" num="261" custom="true" val="0.0" label="">
                <base><![CDATA[G]]></base>
                <p r="pos" x="1061.5354395795023" y="-871.4179340207171"/>
                <p r="center" x="994.793488770933" y="-863.9963493570095"/>
                <basestyle outline="#5B5B5B" inner="#F2F2F2" num="#404040" name="#000000"/>
            </nt>
            <nt index="261" num="262" custom="true" val="0.0" label="">
                <base><![CDATA[C]]></base>
                <p r="pos" x="1056.2048485486848" y="-836.8262774597621"/>
                <p r="center" x="994.793488770933" y="-863.9963493570095"/>
                <basestyle outline="#5B5B5B" inner="#F2F2F2" num="#404040" name="#000000"/>
            </nt>
            <nt index="262" num="263" custom="true" val="0.0" label="">
                <base><![CDATA[A]]></base>
                <p r="pos" x="1034.1922187011621" y="-809.6152129534831"/>
                <p r="center" x="994.793488770933" y="-863.9963493570095"/>
                <basestyle outline="#5B5B5B" inner="#F2F2F2" num="#404040" name="#000000"/>
            </nt>
            <nt index="263" num="264" custom="true" val="0.0" label="">
                <base><![CDATA[C]]></base>
                <p r="pos" x="1001.477152945958" y="-797.1764679604554"/>
                <p r="center" x="971.6125908707104" y="-809.9966837173639"/>
                <basestyle outline="#5B5B5B" inner="#F2F2F2" num="#404040" name="#000000"/>
            </nt>
            <nt index="264" num="265" custom="true" val="0.0" label="">
                <base><![CDATA[G]]></base>
                <p r="pos" x="985.6984258605322" y="-760.4200838678429"/>
                <p r="center" x="955.8338637852846" y="-773.2402996247514"/>
                <basestyle outline="#5B5B5B" inner="#F2F2F2" num="#404040" name="#000000"/>
            </nt>
            <nt index="265" num="266" custom="true" val="0.0" label="">
                <base><![CDATA[G]]></base>
                <p r="pos" x="969.9196987751064" y="-723.6636997752304"/>
                <p r="center" x="940.0551366998588" y="-736.4839155321389"/>
                <basestyle outline="#5B5B5B" inner="#F2F2F2" num="#404040" name="#000000"/>
            </nt>
            <nt index="266" num="267" custom="true" val="0.0" label="">
                <base><![CDATA[C]]></base>
                <p r="pos" x="954.1409716896807" y="-686.9073156826181"/>
                <p r="center" x="924.2764096144331" y="-699.7275314395266"/>
                <basestyle outline="#5B5B5B" inner="#F2F2F2" num="#404040" name="#000000"/>
            </nt>
            <nt index="267" num="268" custom="true" val="0.0" label="">
                <base><![CDATA[A]]></base>
                <p r="pos" x="938.3622446042549" y="-650.1509315900058"/>
                <p r="center" x="908.4976825290073" y="-662.9711473469143"/>
                <basestyle outline="#5B5B5B" inner="#F2F2F2" num="#404040" name="#000000"/>
            </nt>
            <nt index="268" num="269" custom="true" val="0.0" label="">
                <base><![CDATA[A]]></base>
                <p r="pos" x="922.5835175188291" y="-613.3945474973933"/>
                <p r="center" x="892.7189554435815" y="-626.2147632543018"/>
                <basestyle outline="#5B5B5B" inner="#F2F2F2" num="#404040" name="#000000"/>
            </nt>
            <nt index="269" num="270" custom="true" val="0.0" label="">
                <base><![CDATA[G]]></base>
                <p r="pos" x="906.8047904334032" y="-576.6381634047808"/>
                <p r="center" x="858.9213630553809" y="-547.483615899982"/>
                <basestyle outline="#5B5B5B" inner="#F2F2F2" num="#404040" name="#000000"/>
            </nt>
            <nt index="270" num="271" custom="true" val="0.0" label="">
                <base><![CDATA[A]]></base>
                <p r="pos" x="914.7651016114045" y="-542.555419296517"/>
                <p r="center" x="858.9213630553809" y="-547.483615899982"/>
                <basestyle outline="#5B5B5B" inner="#F2F2F2" num="#404040" name="#000000"/>
            </nt>
            <nt index="271" num="272" custom="true" val="0.0" label="">
                <base><![CDATA[G]]></base>
                <p r="pos" x="900.9587217955573" y="-510.3935804750105"/>
                <p r="center" x="858.9213630553809" y="-547.483615899982"/>
                <basestyle outline="#5B5B5B" inner="#F2F2F2" num="#404040" name="#000000"/>
            </nt>
            <nt index="272" num="273" custom="true" val="0.0" label="">
                <base><![CDATA[G]]></base>
                <p r="pos" x="870.7670815806948" y="-492.68864158394683"/>
                <p r="center" x="858.9213630553809" y="-547.483615899982"/>
                <basestyle outline="#5B5B5B" inner="#F2F2F2" num="#404040" name="#000000"/>
            </nt>
            <nt index="273" num="274" custom="true" val="0.0" label="">
                <base><![CDATA[C]]></base>
                <p r="pos" x="835.9582344701668" y="-496.34160789037367"/>
                <p r="center" x="819.5179285065516" y="-524.3766991123176"/>
                <basestyle outline="#5B5B5B" inner="#F2F2F2" num="#404040" name="#000000"/>
            </nt>
            <nt index="274" num="275" custom="true" val="0.0" label="">
                <base><![CDATA[G]]></base>
                <p r="pos" x="801.4535068123896" y="-476.10738516592403"/>
                <p r="center" x="785.0132008487744" y="-504.1424763878682"/>
                <basestyle outline="#5B5B5B" inner="#F2F2F2" num="#404040" name="#000000"/>
            </nt>
            <nt index="275" num="276" custom="true" val="0.0" label="">
                <base><![CDATA[A]]></base>
                <p r="pos" x="766.9487791546125" y="-455.8731624414746"/>
                <p r="center" x="750.5084731909973" y="-483.9082536634186"/>
                <basestyle outline="#5B5B5B" inner="#F2F2F2" num="#404040" name="#000000"/>
            </nt>
            <nt index="276" num="277" custom="true" val="0.0" label="">
                <base><![CDATA[G]]></base>
                <p r="pos" x="732.4440514968353" y="-435.6389397170252"/>
                <p r="center" x="665.7572063127157" y="-434.20851317559925"/>
                <basestyle outline="#5B5B5B" inner="#F2F2F2" num="#404040" name="#000000"/>
            </nt>
            <nt index="277" num="278" custom="true" val="0.0" label="">
                <base><![CDATA[G]]></base>
                <p r="pos" x="723.9878368861703" y="-401.67583570018985"/>
                <p r="center" x="665.7572063127157" y="-434.20851317559925"/>
                <basestyle outline="#5B5B5B" inner="#F2F2F2" num="#404040" name="#000000"/>
            </nt>
            <nt index="278" num="279" custom="true" val="0.0" label="">
                <base><![CDATA[G]]></base>
                <p r="pos" x="699.498892794093" y="-376.6700040352539"/>
                <p r="center" x="665.7572063127157" y="-434.20851317559925"/>
                <basestyle outline="#5B5B5B" inner="#F2F2F2" num="#404040" name="#000000"/>
            </nt>
            <nt index="279" num="280" custom="true" val="0.0" label="">
                <base><![CDATA[G]]></base>
                <p r="pos" x="665.7197980325988" y="-367.5063389882331"/>
                <p r="center" x="637.3474774309773" y="-383.3575668169789"/>
                <basestyle outline="#5B5B5B" inner="#F2F2F2" num="#404040" name="#000000"/>
            </nt>
            <nt index="280" num="281" custom="true" val="0.0" label="">
                <base><![CDATA[C]]></base>
                <p r="pos" x="646.2105945510652" y="-332.58655978623744"/>
                <p r="center" x="541.980834565473" y="-212.65956188555276"/>
                <basestyle outline="#5B5B5B" inner="#F2F2F2" num="#404040" name="#000000"/>
            </nt>
            <nt index="281" num="282" custom="true" val="0.0" label="">
                <base><![CDATA[G]]></base>
                <p r="pos" x="669.938312112444" y="-306.8572881423016"/>
                <p r="center" x="541.980834565473" y="-212.65956188555276"/>
                <basestyle outline="#5B5B5B" inner="#F2F2F2" num="#404040" name="#000000"/>
            </nt>
            <nt index="282" num="283" custom="true" val="0.0" label="">
                <base><![CDATA[G]]></base>
                <p r="pos" x="706.3204065308489" y="-323.4808619376764"/>
                <p r="center" x="719.827060239591" y="-293.92041022272247"/>
                <basestyle outline="#5B5B5B" inner="#F2F2F2" num="#404040" name="#000000"/>
            </nt>
            <nt index="283" num="284" custom="true" val="0.0" label="">
                <base><![CDATA[C]]></base>
                <p r="pos" x="742.7025009492538" y="-340.1044357330512"/>
                <p r="center" x="756.2091546579959" y="-310.5439840180974"/>
                <basestyle outline="#5B5B5B" inner="#F2F2F2" num="#404040" name="#000000"/>
            </nt>
            <nt index="284" num="285" custom="true" val="0.0" label="">
                <base><![CDATA[G]]></base>
                <p r="pos" x="779.0845953676587" y="-356.7280095284261"/>
                <p r="center" x="792.5912490764008" y="-327.1675578134722"/>
                <basestyle outline="#5B5B5B" inner="#F2F2F2" num="#404040" name="#000000"/>
            </nt>
            <nt index="285" num="286" custom="true" val="0.0" label="">
                <base><![CDATA[A]]></base>
                <p r="pos" x="810.3376212509584" y="-378.431812255472"/>
                <p r="center" x="815.5049540184474" y="-337.6372042458355"/>
                <basestyle outline="#5B5B5B" inner="#F2F2F2" num="#404040" name="#000000"/>
            </nt>
            <nt index="286" num="287" custom="true" val="0.0" label="">
                <base><![CDATA[C]]></base>
                <p r="pos" x="838.6218924984203" y="-406.716083502934"/>
                <p r="center" x="861.6028628869831" y="-383.7351131143712"/>
                <basestyle outline="#5B5B5B" inner="#F2F2F2" num="#404040" name="#000000"/>
            </nt>
            <nt index="287" num="288" custom="true" val="0.0" label="">
                <base><![CDATA[U]]></base>
                <p r="pos" x="866.9061637458822" y="-435.0003547503959"/>
                <p r="center" x="889.887134134445" y="-412.0193843618331"/>
                <basestyle outline="#5B5B5B" inner="#F2F2F2" num="#404040" name="#000000"/>
            </nt>
            <nt index="288" num="289" custom="true" val="0.0" label="">
                <base><![CDATA[G]]></base>
                <p r="pos" x="886.1220879059524" y="-464.2536155098527"/>
                <p r="center" x="907.2831402724402" y="-429.4153904998283"/>
                <basestyle outline="#5B5B5B" inner="#F2F2F2" num="#404040" name="#000000"/>
            </nt>
            <nt index="289" num="290" custom="true" val="0.0" label="">
                <base><![CDATA[G]]></base>
                <p r="pos" x="920.939889274689" y="-467.82092741569375"/>
                <p r="center" x="907.2831402724402" y="-429.4153904998283"/>
                <basestyle outline="#5B5B5B" inner="#F2F2F2" num="#404040" name="#000000"/>
            </nt>
            <nt index="290" num="291" custom="true" val="0.0" label="">
                <base><![CDATA[U]]></base>
                <p r="pos" x="945.6886771883056" y="-443.0721395020772"/>
                <p r="center" x="907.2831402724402" y="-429.4153904998283"/>
                <basestyle outline="#5B5B5B" inner="#F2F2F2" num="#404040" name="#000000"/>
            </nt>
            <nt index="291" num="292" custom="true" val="0.0" label="">
                <base><![CDATA[G]]></base>
                <p r="pos" x="942.1213652824647" y="-408.25433813334064"/>
                <p r="center" x="907.2831402724402" y="-429.4153904998283"/>
                <basestyle outline="#5B5B5B" inner="#F2F2F2" num="#404040" name="#000000"/>
            </nt>
            <nt index="292" num="293" custom="true" val="0.0" label="">
                <base><![CDATA[A]]></base>
                <p r="pos" x="912.8681045230078" y="-389.0384139732703"/>
                <p r="center" x="889.887134134445" y="-412.0193843618331"/>
                <basestyle outline="#5B5B5B" inner="#F2F2F2" num="#404040" name="#000000"/>
            </nt>
            <nt index="293" num="294" custom="true" val="0.0" label="">
                <base><![CDATA[G]]></base>
                <p r="pos" x="884.5838332755459" y="-360.7541427258084"/>
                <p r="center" x="861.6028628869831" y="-383.7351131143712"/>
                <basestyle outline="#5B5B5B" inner="#F2F2F2" num="#404040" name="#000000"/>
            </nt>
            <nt index="294" num="295" custom="true" val="0.0" label="">
                <base><![CDATA[U]]></base>
                <p r="pos" x="856.299562028084" y="-332.4698714783465"/>
                <p r="center" x="815.5049540184474" y="-337.6372042458355"/>
                <basestyle outline="#5B5B5B" inner="#F2F2F2" num="#404040" name="#000000"/>
            </nt>
            <nt index="295" num="296" custom="true" val="0.0" label="">
                <base><![CDATA[A]]></base>
                <p r="pos" x="838.9601833411187" y="-303.8621603819"/>
                <p r="center" x="815.5049540184474" y="-337.6372042458355"/>
                <basestyle outline="#5B5B5B" inner="#F2F2F2" num="#404040" name="#000000"/>
            </nt>
            <nt index="296" num="297" custom="true" val="0.0" label="">
                <base><![CDATA[C]]></base>
                <p r="pos" x="806.0979027851429" y="-297.6071060985182"/>
                <p r="center" x="792.5912490764008" y="-327.1675578134722"/>
                <basestyle outline="#5B5B5B" inner="#F2F2F2" num="#404040" name="#000000"/>
            </nt>
            <nt index="297" num="298" custom="true" val="0.0" label="">
                <base><![CDATA[G]]></base>
                <p r="pos" x="769.715808366738" y="-280.9835323031433"/>
                <p r="center" x="756.2091546579959" y="-310.5439840180974"/>
                <basestyle outline="#5B5B5B" inner="#F2F2F2" num="#404040" name="#000000"/>
            </nt>
            <nt index="298" num="299" custom="true" val="0.0" label="">
                <base><![CDATA[C]]></base>
                <p r="pos" x="733.3337139483331" y="-264.3599585077685"/>
                <p r="center" x="719.827060239591" y="-293.92041022272247"/>
                <basestyle outline="#5B5B5B" inner="#F2F2F2" num="#404040" name="#000000"/>
            </nt>
            <nt index="299" num="300" custom="true" val="0.0" label="">
                <base><![CDATA[C]]></base>
                <p r="pos" x="696.9516195299282" y="-247.73638471239371"/>
                <p r="center" x="541.980834565473" y="-212.65956188555276"/>
                <basestyle outline="#5B5B5B" inner="#F2F2F2" num="#404040" name="#000000"/>
            </nt>
            <nt index="300" num="301" custom="true" val="0.0" label="">
                <base><![CDATA[A]]></base>
                <p r="pos" x="700.8714871251698" y="-212.9565825560303"/>
                <p r="center" x="541.980834565473" y="-212.65956188555276"/>
                <basestyle outline="#5B5B5B" inner="#F2F2F2" num="#404040" name="#000000"/>
            </nt>
            <nt index="301" num="302" custom="true" val="0.0" label="">
                <base><![CDATA[A]]></base>
                <p r="pos" x="697.0816770294916" y="-178.16236838989778"/>
                <p r="center" x="541.980834565473" y="-212.65956188555276"/>
                <basestyle outline="#5B5B5B" inner="#F2F2F2" num="#404040" name="#000000"/>
            </nt>
            <nt index="302" num="303" custom="true" val="0.0" label="">
                <base><![CDATA[A]]></base>
                <p r="pos" x="685.7660780612523" y="-145.0420238870098"/>
                <p r="center" x="541.980834565473" y="-212.65956188555276"/>
                <basestyle outline="#5B5B5B" inner="#F2F2F2" num="#404040" name="#000000"/>
            </nt>
            <nt index="303" num="304" custom="true" val="0.0" label="">
                <base><![CDATA[A]]></base>
                <p r="pos" x="667.4737446772085" y="-115.20261136988745"/>
                <p r="center" x="541.980834565473" y="-212.65956188555276"/>
                <basestyle outline="#5B5B5B" inner="#F2F2F2" num="#404040" name="#000000"/>
            </nt>
            <nt index="304" num="305" custom="true" val="0.0" label="">
                <base><![CDATA[A]]></base>
                <p r="pos" x="643.0922558024504" y="-90.09199607973494"/>
                <p r="center" x="541.980834565473" y="-212.65956188555276"/>
                <basestyle outline="#5B5B5B" inner="#F2F2F2" num="#404040" name="#000000"/>
            </nt>
            <nt index="305" num="306" custom="true" val="0.0" label="">
                <base><![CDATA[U]]></base>
                <p r="pos" x="613.8046478070911" y="-70.92859299181339"/>
                <p r="center" x="541.980834565473" y="-212.65956188555276"/>
                <basestyle outline="#5B5B5B" inner="#F2F2F2" num="#404040" name="#000000"/>
            </nt>
            <nt index="306" num="307" custom="true" val="0.0" label="">
                <base><![CDATA[U]]></base>
                <p r="pos" x="581.0320113238687" y="-58.64224699560441"/>
                <p r="center" x="541.980834565473" y="-212.65956188555276"/>
                <basestyle outline="#5B5B5B" inner="#F2F2F2" num="#404040" name="#000000"/>
            </nt>
            <nt index="307" num="308" custom="true" val="0.0" label="">
                <base><![CDATA[U]]></base>
                <p r="pos" x="546.3645372186202" y="-53.82911504624633"/>
                <p r="center" x="541.980834565473" y="-212.65956188555276"/>
                <basestyle outline="#5B5B5B" inner="#F2F2F2" num="#404040" name="#000000"/>
            </nt>
            <nt index="308" num="309" custom="true" val="0.0" label="">
                <base><![CDATA[U]]></base>
                <p r="pos" x="511.48435749473316" y="-56.7227394913574"/>
                <p r="center" x="541.980834565473" y="-212.65956188555276"/>
                <basestyle outline="#5B5B5B" inner="#F2F2F2" num="#404040" name="#000000"/>
            </nt>
            <nt index="309" num="310" custom="true" val="0.0" label="">
                <base><![CDATA[G]]></base>
                <p r="pos" x="478.0839250381414" y="-67.1827161506352"/>
                <p r="center" x="541.980834565473" y="-212.65956188555276"/>
                <basestyle outline="#5B5B5B" inner="#F2F2F2" num="#404040" name="#000000"/>
            </nt>
            <nt index="310" num="311" custom="true" val="0.0" label="">
                <base><![CDATA[A]]></base>
                <p r="pos" x="447.78389257340234" y="-84.70150699463363"/>
                <p r="center" x="541.980834565473" y="-212.65956188555276"/>
                <basestyle outline="#5B5B5B" inner="#F2F2F2" num="#404040" name="#000000"/>
            </nt>
            <nt index="311" num="312" custom="true" val="0.0" label="">
                <base><![CDATA[C]]></base>
                <p r="pos" x="422.054475500631" y="-108.42906685854268"/>
                <p r="center" x="541.980834565473" y="-212.65956188555276"/>
                <basestyle outline="#5B5B5B" inner="#F2F2F2" num="#404040" name="#000000"/>
            </nt>
            <nt index="312" num="313" custom="true" val="0.0" label="">
                <base><![CDATA[U]]></base>
                <p r="pos" x="387.1348158729571" y="-88.91964935090266"/>
                <p r="center" x="371.2834141479997" y="-117.29187279838766"/>
                <basestyle outline="#5B5B5B" inner="#F2F2F2" num="#404040" name="#000000"/>
            </nt>
            <nt index="313" num="314" custom="true" val="0.0" label="">
                <base><![CDATA[A]]></base>
                <p r="pos" x="352.2151562452833" y="-69.41023184326275"/>
                <p r="center" x="336.36375452032587" y="-97.78245529074775"/>
                <basestyle outline="#5B5B5B" inner="#F2F2F2" num="#404040" name="#000000"/>
            </nt>
            <nt index="314" num="315" custom="true" val="0.0" label="">
                <base><![CDATA[G]]></base>
                <p r="pos" x="317.2954966176095" y="-49.90081433562284"/>
                <p r="center" x="301.44409489265206" y="-78.27303778310784"/>
                <basestyle outline="#5B5B5B" inner="#F2F2F2" num="#404040" name="#000000"/>
            </nt>
            <nt index="315" num="316" custom="true" val="0.0" label="">
                <base><![CDATA[C]]></base>
                <p r="pos" x="282.3758369899357" y="-30.39139682798293"/>
                <p r="center" x="266.52443526497825" y="-58.763620275467815"/>
                <basestyle outline="#5B5B5B" inner="#F2F2F2" num="#404040" name="#000000"/>
            </nt>
            <nt index="316" num="317" custom="true" val="0.0" label="">
                <base><![CDATA[G]]></base>
                <p r="pos" x="255.91758327811658" y="-7.47926430158202"/>
                <p r="center" x="245.04738860873016" y="-46.76451505750788"/>
                <basestyle outline="#5B5B5B" inner="#F2F2F2" num="#404040" name="#000000"/>
            </nt>
            <nt index="317" num="318" custom="true" val="0.0" label="">
                <base><![CDATA[G]]></base>
                <p r="pos" x="221.44482066906266" y="-13.531837678763509"/>
                <p r="center" x="245.04738860873016" y="-46.76451505750788"/>
                <basestyle outline="#5B5B5B" inner="#F2F2F2" num="#404040" name="#000000"/>
            </nt>
            <nt index="318" num="319" custom="true" val="0.0" label="">
                <base><![CDATA[A]]></base>
                <p r="pos" x="204.37404546716994" y="-44.08660228909548"/>
                <p r="center" x="245.04738860873016" y="-46.76451505750788"/>
                <basestyle outline="#5B5B5B" inner="#F2F2F2" num="#404040" name="#000000"/>
            </nt>
            <nt index="319" num="320" custom="true" val="0.0" label="">
                <base><![CDATA[G]]></base>
                <p r="pos" x="217.29140574976498" y="-76.61577088769297"/>
                <p r="center" x="245.04738860873016" y="-46.76451505750788"/>
                <basestyle outline="#5B5B5B" inner="#F2F2F2" num="#404040" name="#000000"/>
            </nt>
            <nt index="320" num="321" custom="true" val="0.0" label="">
                <base><![CDATA[G]]></base>
                <p r="pos" x="250.6730335400208" y="-87.13584372295281"/>
                <p r="center" x="266.52443526497825" y="-58.763620275467815"/>
                <basestyle outline="#5B5B5B" inner="#F2F2F2" num="#404040" name="#000000"/>
            </nt>
            <nt index="321" num="322" custom="true" val="0.0" label="">
                <base><![CDATA[C]]></base>
                <p r="pos" x="285.5926931676946" y="-106.64526123059284"/>
                <p r="center" x="301.44409489265206" y="-78.27303778310784"/>
                <basestyle outline="#5B5B5B" inner="#F2F2F2" num="#404040" name="#000000"/>
            </nt>
            <nt index="322" num="323" custom="true" val="0.0" label="">
                <base><![CDATA[U]]></base>
                <p r="pos" x="320.51235279536843" y="-126.15467873823275"/>
                <p r="center" x="336.36375452032587" y="-97.78245529074775"/>
                <basestyle outline="#5B5B5B" inner="#F2F2F2" num="#404040" name="#000000"/>
            </nt>
            <nt index="323" num="324" custom="true" val="0.0" label="">
                <base><![CDATA[A]]></base>
                <p r="pos" x="355.43201242304224" y="-145.66409624587266"/>
                <p r="center" x="371.2834141479997" y="-117.29187279838766"/>
                <basestyle outline="#5B5B5B" inner="#F2F2F2" num="#404040" name="#000000"/>
            </nt>
            <nt index="324" num="325" custom="true" val="0.0" label="">
                <base><![CDATA[G]]></base>
                <p r="pos" x="390.35167205071605" y="-165.17351375351257"/>
                <p r="center" x="541.980834565473" y="-212.65956188555276"/>
                <basestyle outline="#5B5B5B" inner="#F2F2F2" num="#404040" name="#000000"/>
            </nt>
            <nt index="325" num="326" custom="true" val="0.0" label="">
                <base><![CDATA[A]]></base>
                <p r="pos" x="383.63389765082036" y="-199.52277149093845"/>
                <p r="center" x="541.980834565473" y="-212.65956188555276"/>
                <basestyle outline="#5B5B5B" inner="#F2F2F2" num="#404040" name="#000000"/>
            </nt>
            <nt index="326" num="327" custom="true" val="0.0" label="">
                <base><![CDATA[A]]></base>
                <p r="pos" x="384.5994188211139" y="-234.50945136871064"/>
                <p r="center" x="541.980834565473" y="-212.65956188555276"/>
                <basestyle outline="#5B5B5B" inner="#F2F2F2" num="#404040" name="#000000"/>
            </nt>
            <nt index="327" num="328" custom="true" val="0.0" label="">
                <base><![CDATA[G]]></base>
                <p r="pos" x="393.2013866318025" y="-268.43593291018317"/>
                <p r="center" x="541.980834565473" y="-212.65956188555276"/>
                <basestyle outline="#5B5B5B" inner="#F2F2F2" num="#404040" name="#000000"/>
            </nt>
            <nt index="328" num="329" custom="true" val="0.0" label="">
                <base><![CDATA[G]]></base>
                <p r="pos" x="409.0224171886185" y="-299.65603848528167"/>
                <p r="center" x="432.0033875771813" y="-322.6370088738445"/>
                <basestyle outline="#5B5B5B" inner="#F2F2F2" num="#404040" name="#000000"/>
            </nt>
            <nt index="329" num="330" custom="true" val="0.0" label="">
                <base><![CDATA[A]]></base>
                <p r="pos" x="380.7381459411566" y="-327.9403097327436"/>
                <p r="center" x="403.7191163297194" y="-350.9212801213064"/>
                <basestyle outline="#5B5B5B" inner="#F2F2F2" num="#404040" name="#000000"/>
            </nt>
            <nt index="330" num="331" custom="true" val="0.0" label="">
                <base><![CDATA[G]]></base>
                <p r="pos" x="352.4538746936947" y="-356.2245809802055"/>
                <p r="center" x="375.4348450822575" y="-379.2055513687683"/>
                <basestyle outline="#5B5B5B" inner="#F2F2F2" num="#404040" name="#000000"/>
            </nt>
            <nt index="331" num="332" custom="true" val="0.0" label="">
                <base><![CDATA[A]]></base>
                <p r="pos" x="324.16960344623277" y="-384.5088522276674"/>
                <p r="center" x="347.1505738347956" y="-407.4898226162302"/>
                <basestyle outline="#5B5B5B" inner="#F2F2F2" num="#404040" name="#000000"/>
            </nt>
            <nt index="332" num="333" custom="true" val="0.0" label="">
                <base><![CDATA[G]]></base>
                <p r="pos" x="295.88533219877087" y="-412.7931234751294"/>
                <p r="center" x="232.5" y="-522.1403964510258"/>
                <basestyle outline="#5B5B5B" inner="#F2F2F2" num="#404040" name="#000000"/>
            </nt>
            <nt index="333" num="334" custom="true" val="0.0" label="">
                <base><![CDATA[A]]></base>
                <p r="pos" x="265.0" y="-400.0"/>
                <p r="center" x="232.5" y="-400.0"/>
                <basestyle outline="#5B5B5B" inner="#F2F2F2" num="#404040" name="#000000"/>
            </nt>
            <nt index="334" num="335" custom="true" val="0.0" label="">
                <base><![CDATA[G]]></base>
                <p r="pos" x="265.0" y="-360.0"/>
                <p r="center" x="232.5" y="-360.0"/>
                <basestyle outline="#5B5B5B" inner="#F2F2F2" num="#404040" name="#000000"/>
            </nt>
            <nt index="335" num="336" custom="true" val="0.0" label="">
                <base><![CDATA[A]]></base>
                <p r="pos" x="265.0" y="-320.0"/>
                <p r="center" x="232.5" y="-320.0"/>
                <basestyle outline="#5B5B5B" inner="#F2F2F2" num="#404040" name="#000000"/>
            </nt>
            <nt index="336" num="337" custom="true" val="0.0" label="">
                <base><![CDATA[U]]></base>
                <p r="pos" x="265.0" y="-280.0"/>
                <p r="center" x="232.5" y="-280.0"/>
                <basestyle outline="#5B5B5B" inner="#F2F2F2" num="#404040" name="#000000"/>
            </nt>
            <nt index="337" num="338" custom="true" val="0.0" label="">
                <base><![CDATA[G]]></base>
                <p r="pos" x="265.0" y="-240.0"/>
                <p r="center" x="232.5" y="-240.0"/>
                <basestyle outline="#5B5B5B" inner="#F2F2F2" num="#404040" name="#000000"/>
            </nt>
            <nt index="338" num="339" custom="true" val="0.0" label="">
                <base><![CDATA[G]]></base>
                <p r="pos" x="265.0" y="-200.0"/>
                <p r="center" x="232.5" y="-200.0"/>
                <basestyle outline="#5B5B5B" inner="#F2F2F2" num="#404040" name="#000000"/>
            </nt>
            <nt index="339" num="340" custom="true" val="0.0" label="">
                <base><![CDATA[G]]></base>
                <p r="pos" x="265.0" y="-160.0"/>
                <p r="center" x="232.5" y="-160.0"/>
                <basestyle outline="#5B5B5B" inner="#F2F2F2" num="#404040" name="#000000"/>
            </nt>
            <nt index="340" num="341" custom="true" val="0.0" label="">
                <base><![CDATA[U]]></base>
                <p r="pos" x="265.0" y="-120.0"/>
                <p r="center" x="232.5" y="-120.0"/>
                <basestyle outline="#5B5B5B" inner="#F2F2F2" num="#404040" name="#000000"/>
            </nt>
            <nt index="341" num="342" custom="true" val="0.0" label="">
                <base><![CDATA[G]]></base>
                <p r="pos" x="265.0" y="-80.0"/>
                <p r="center" x="232.5" y="-80.0"/>
                <basestyle outline="#5B5B5B" inner="#F2F2F2" num="#404040" name="#000000"/>
            </nt>
            <nt index="342" num="343" custom="true" val="0.0" label="">
                <base><![CDATA[C]]></base>
                <p r="pos" x="265.0" y="-40.0"/>
                <p r="center" x="232.5" y="-40.0"/>
                <basestyle outline="#5B5B5B" inner="#F2F2F2" num="#404040" name="#000000"/>
            </nt>
            <nt index="343" num="344" custom="true" val="0.0" label="">
                <base><![CDATA[G]]></base>
                <p r="pos" x="265.0" y="0.0"/>
                <p r="center" x="265.0" y="-65.0"/>
                <basestyle outline="#5B5B5B" inner="#F2F2F2" num="#404040" name="#000000"/>
            </nt>
            <nt index="344" num="345" custom="true" val="0.0" label="">
                <base><![CDATA[A]]></base>
                <p r="pos" x="300.0" y="0.0"/>
                <p r="center" x="300.0" y="-65.0"/>
                <basestyle outline="#5B5B5B" inner="#F2F2F2" num="#404040" name="#000000"/>
            </nt>
            <nt index="345" num="346" custom="true" val="0.0" label="">
                <base><![CDATA[G]]></base>
                <p r="pos" x="335.0" y="0.0"/>
                <p r="center" x="335.0" y="-65.0"/>
                <basestyle outline="#5B5B5B" inner="#F2F2F2" num="#404040" name="#000000"/>
            </nt>
            <nt index="346" num="347" custom="true" val="0.0" label="">
                <base><![CDATA[A]]></base>
                <p r="pos" x="370.0" y="0.0"/>
                <p r="center" x="370.0" y="-65.0"/>
                <basestyle outline="#5B5B5B" inner="#F2F2F2" num="#404040" name="#000000"/>
            </nt>
            <nt index="347" num="348" custom="true" val="0.0" label="">
                <base><![CDATA[G]]></base>
                <p r="pos" x="405.0" y="0.0"/>
                <p r="center" x="405.0" y="-65.0"/>
                <basestyle outline="#5B5B5B" inner="#F2F2F2" num="#404040" name="#000000"/>
            </nt>
            <nt index="348" num="349" custom="true" val="0.0" label="">
                <base><![CDATA[C]]></base>
                <p r="pos" x="440.0" y="0.0"/>
                <p r="center" x="440.0" y="-65.0"/>
                <basestyle outline="#5B5B5B" inner="#F2F2F2" num="#404040" name="#000000"/>
            </nt>
            <nt index="349" num="350" custom="true" val="0.0" label="">
                <base><![CDATA[G]]></base>
                <p r="pos" x="426.6432456970215" y="-32.35107286016546"/>
                <p r="center" x="472.5" y="-32.35107286016546"/>
                <basestyle outline="#5B5B5B" inner="#F2F2F2" num="#404040" name="#000000"/>
            </nt>
            <nt index="350" num="351" custom="true" val="0.0" label="">
                <base><![CDATA[U]]></base>
                <p r="pos" x="440.0" y="-64.70214572033103"/>
                <p r="center" x="472.5" y="-32.35107286016546"/>
                <basestyle outline="#5B5B5B" inner="#F2F2F2" num="#404040" name="#000000"/>
            </nt>
            <nt index="351" num="352" custom="true" val="0.0" label="">
                <base><![CDATA[C]]></base>
                <p r="pos" x="440.0" y="-104.70214572033103"/>
                <p r="center" x="472.5" y="-104.70214572033103"/>
                <basestyle outline="#5B5B5B" inner="#F2F2F2" num="#404040" name="#000000"/>
            </nt>
            <nt index="352" num="353" custom="true" val="0.0" label="">
                <base><![CDATA[G]]></base>
                <p r="pos" x="440.0" y="-144.70214572033103"/>
                <p r="center" x="472.5" y="-144.70214572033103"/>
                <basestyle outline="#5B5B5B" inner="#F2F2F2" num="#404040" name="#000000"/>
            </nt>
            <nt index="353" num="354" custom="true" val="0.0" label="">
                <base><![CDATA[G]]></base>
                <p r="pos" x="416.6898638514326" y="-170.81037409669136"/>
                <p r="center" x="472.5" y="-197.1791052132029"/>
                <basestyle outline="#5B5B5B" inner="#F2F2F2" num="#404040" name="#000000"/>
            </nt>
            <nt index="354" num="355" custom="true" val="0.0" label="">
                <base><![CDATA[U]]></base>
                <p r="pos" x="411.3235786189034" y="-205.39657104027083"/>
                <p r="center" x="472.5" y="-197.1791052132029"/>
                <basestyle outline="#5B5B5B" inner="#F2F2F2" num="#404040" name="#000000"/>
            </nt>
            <nt index="355" num="356" custom="true" val="0.0" label="">
                <base><![CDATA[A]]></base>
                <p r="pos" x="425.62649078659075" y="-237.34072136142288"/>
                <p r="center" x="472.5" y="-197.1791052132029"/>
                <basestyle outline="#5B5B5B" inner="#F2F2F2" num="#404040" name="#000000"/>
            </nt>
            <nt index="356" num="357" custom="true" val="0.0" label="">
                <base><![CDATA[U]]></base>
                <p r="pos" x="454.99998545559936" y="-256.3722700936372"/>
                <p r="center" x="472.5" y="-197.1791052132029"/>
                <basestyle outline="#5B5B5B" inner="#F2F2F2" num="#404040" name="#000000"/>
            </nt>
            <nt index="357" num="358" custom="true" val="0.0" label="">
                <base><![CDATA[U]]></base>
                <p r="pos" x="490.0000145444006" y="-256.3722700936373"/>
                <p r="center" x="472.5" y="-197.1791052132029"/>
                <basestyle outline="#5B5B5B" inner="#F2F2F2" num="#404040" name="#000000"/>
            </nt>
            <nt index="358" num="359" custom="true" val="0.0" label="">
                <base><![CDATA[A]]></base>
                <p r="pos" x="519.3735092134093" y="-237.34072136142288"/>
                <p r="center" x="472.5" y="-197.1791052132029"/>
                <basestyle outline="#5B5B5B" inner="#F2F2F2" num="#404040" name="#000000"/>
            </nt>
            <nt index="359" num="360" custom="true" val="0.0" label="">
                <base><![CDATA[A]]></base>
                <p r="pos" x="533.6764213810966" y="-205.39657104027083"/>
                <p r="center" x="472.5" y="-197.1791052132029"/>
                <basestyle outline="#5B5B5B" inner="#F2F2F2" num="#404040" name="#000000"/>
            </nt>
            <nt index="360" num="361" custom="true" val="0.0" label="">
                <base><![CDATA[G]]></base>
                <p r="pos" x="528.3101361485674" y="-170.81037409669136"/>
                <p r="center" x="472.5" y="-197.1791052132029"/>
                <basestyle outline="#5B5B5B" inner="#F2F2F2" num="#404040" name="#000000"/>
            </nt>
            <nt index="361" num="362" custom="true" val="0.0" label="">
                <base><![CDATA[C]]></base>
                <p r="pos" x="505.0" y="-144.70214572033103"/>
                <p r="center" x="472.5" y="-144.70214572033103"/>
                <basestyle outline="#5B5B5B" inner="#F2F2F2" num="#404040" name="#000000"/>
            </nt>
            <nt index="362" num="363" custom="true" val="0.0" label="">
                <base><![CDATA[G]]></base>
                <p r="pos" x="505.0" y="-104.70214572033103"/>
                <p r="center" x="472.5" y="-104.70214572033103"/>
                <basestyle outline="#5B5B5B" inner="#F2F2F2" num="#404040" name="#000000"/>
            </nt>
            <nt index="363" num="364" custom="true" val="0.0" label="">
                <base><![CDATA[G]]></base>
                <p r="pos" x="505.0" y="-64.70214572033103"/>
                <p r="center" x="472.5" y="-32.35107286016546"/>
                <basestyle outline="#5B5B5B" inner="#F2F2F2" num="#404040" name="#000000"/>
            </nt>
            <nt index="364" num="365" custom="true" val="0.0" label="">
                <base><![CDATA[G]]></base>
                <p r="pos" x="518.3567543029785" y="-32.35107286016557"/>
                <p r="center" x="472.5" y="-32.35107286016546"/>
                <basestyle outline="#5B5B5B" inner="#F2F2F2" num="#404040" name="#000000"/>
            </nt>
            <nt index="365" num="366" custom="true" val="0.0" label="">
                <base><![CDATA[G]]></base>
                <p r="pos" x="505.0" y="0.0"/>
                <p r="center" x="505.0" y="-65.0"/>
                <basestyle outline="#5B5B5B" inner="#F2F2F2" num="#404040" name="#000000"/>
            </nt>
            <nt index="366" num="367" custom="true" val="0.0" label="">
                <base><![CDATA[G]]></base>
                <p r="pos" x="540.0" y="0.0"/>
                <p r="center" x="540.0" y="-65.0"/>
                <basestyle outline="#5B5B5B" inner="#F2F2F2" num="#404040" name="#000000"/>
            </nt>
            <nt index="367" num="368" custom="true" val="0.0" label="">
                <base><![CDATA[A]]></base>
                <p r="pos" x="575.0" y="0.0"/>
                <p r="center" x="575.0" y="-65.0"/>
                <basestyle outline="#5B5B5B" inner="#F2F2F2" num="#404040" name="#000000"/>
            </nt>
            <nt index="368" num="369" custom="true" val="0.0" label="">
                <base><![CDATA[G]]></base>
                <p r="pos" x="610.0" y="0.0"/>
                <p r="center" x="610.0" y="-65.0"/>
                <basestyle outline="#5B5B5B" inner="#F2F2F2" num="#404040" name="#000000"/>
            </nt>
            <nt index="369" num="370" custom="true" val="0.0" label="">
                <base><![CDATA[A]]></base>
                <p r="pos" x="645.0" y="0.0"/>
                <p r="center" x="645.0" y="-65.0"/>
                <basestyle outline="#5B5B5B" inner="#F2F2F2" num="#404040" name="#000000"/>
            </nt>
            <nt index="370" num="371" custom="true" val="0.0" label="">
                <base><![CDATA[A]]></base>
                <p r="pos" x="680.0" y="0.0"/>
                <p r="center" x="680.0" y="-65.0"/>
                <basestyle outline="#5B5B5B" inner="#F2F2F2" num="#404040" name="#000000"/>
            </nt>
            <nt index="371" num="372" custom="true" val="0.0" label="">
                <base><![CDATA[U]]></base>
                <p r="pos" x="715.0" y="0.0"/>
                <p r="center" x="715.0" y="-65.0"/>
                <basestyle outline="#5B5B5B" inner="#F2F2F2" num="#404040" name="#000000"/>
            </nt>
            <nt index="372" num="373" custom="true" val="0.0" label="">
                <base><![CDATA[U]]></base>
                <p r="pos" x="750.0" y="0.0"/>
                <p r="center" x="750.0" y="-65.0"/>
                <basestyle outline="#5B5B5B" inner="#F2F2F2" num="#404040" name="#000000"/>
            </nt>
            <nt index="373" num="374" custom="true" val="0.0" label="">
                <base><![CDATA[A]]></base>
                <p r="pos" x="785.0" y="0.0"/>
                <p r="center" x="785.0" y="-65.0"/>
                <basestyle outline="#5B5B5B" inner="#F2F2F2" num="#404040" name="#000000"/>
            </nt>
            <nt index="374" num="375" custom="true" val="0.0" label="">
                <base><![CDATA[G]]></base>
                <p r="pos" x="820.0" y="0.0"/>
                <p r="center" x="820.0" y="-64.99999999999989"/>
                <basestyle outline="#5B5B5B" inner="#F2F2F2" num="#404040" name="#000000"/>
            </nt>
            <nt index="375" num="376" custom="true" val="0.0" label="">
                <base><![CDATA[A]]></base>
                <p r="pos" x="855.0" y="0.0"/>
                <p r="center" x="855.0" y="-64.99999999999989"/>
                <basestyle outline="#5B5B5B" inner="#F2F2F2" num="#404040" name="#000000"/>
            </nt>
            <nt index="376" num="377" custom="true" val="0.0" label="">
                <base><![CDATA[U]]></base>
                <p r="pos" x="890.0" y="0.0"/>
                <p r="center" x="890.0" y="-64.99999999999989"/>
                <basestyle outline="#5B5B5B" inner="#F2F2F2" num="#404040" name="#000000"/>
            </nt>
            <nt index="377" num="378" custom="true" val="0.0" label="">
                <base><![CDATA[A]]></base>
                <p r="pos" x="925.0" y="0.0"/>
                <p r="center" x="925.0" y="-64.99999999999989"/>
                <basestyle outline="#5B5B5B" inner="#F2F2F2" num="#404040" name="#000000"/>
            </nt>
            <nt index="378" num="379" custom="true" val="0.0" label="">
                <base><![CDATA[A]]></base>
                <p r="pos" x="960.0" y="1.1368683772161603E-13"/>
                <p r="center" x="960.0" y="-64.99999999999989"/>
                <basestyle outline="#5B5B5B" inner="#F2F2F2" num="#404040" name="#000000"/>
            </nt>
            <nt index="379" num="380" custom="true" val="0.0" label="">
                <base><![CDATA[A]]></base>
                <p r="pos" x="995.0" y="1.1368683772161603E-13"/>
                <p r="center" x="995.0" y="-64.99999999999989"/>
                <basestyle outline="#5B5B5B" inner="#F2F2F2" num="#404040" name="#000000"/>
            </nt>
            <nt index="380" num="381" custom="true" val="0.0" label="">
                <base><![CDATA[ ]]></base>
                <p r="pos" x="1030.0" y="1.1368683772161603E-13"/>
                <p r="center" x="1030.0" y="-64.99999999999989"/>
                <basestyle outline="#5B5B5B" inner="#F2F2F2" num="#404040" name="#000000"/>
            </nt>
            <nt index="381" num="382" custom="true" val="0.0" label="">
                <base><![CDATA[ ]]></base>
                <p r="pos" x="1065.0" y="1.1368683772161603E-13"/>
                <p r="center" x="1065.0" y="-64.99999999999989"/>
                <basestyle outline="#5B5B5B" inner="#F2F2F2" num="#404040" name="#000000"/>
            </nt>
            <nt index="382" num="383" custom="true" val="0.0" label="">
                <base><![CDATA[ ]]></base>
                <p r="pos" x="1044.0958466871111" y="-28.071643058167865"/>
                <p r="center" x="1097.5" y="-46.02101005804718"/>
                <basestyle outline="#5B5B5B" inner="#F2F2F2" num="#404040" name="#000000"/>
            </nt>
            <nt index="383" num="384" custom="true" val="0.0" label="">
                <base><![CDATA[ ]]></base>
                <p r="pos" x="1043.8017594464063" y="-63.0704184997287"/>
                <p r="center" x="1097.5" y="-46.02101005804718"/>
                <basestyle outline="#5B5B5B" inner="#F2F2F2" num="#404040" name="#000000"/>
            </nt>
            <nt index="384" num="385" custom="true" val="0.0" label="">
                <base><![CDATA[ ]]></base>
                <p r="pos" x="1064.231234271847" y="-91.48937921384766"/>
                <p r="center" x="1097.5" y="-46.02101005804718"/>
                <basestyle outline="#5B5B5B" inner="#F2F2F2" num="#404040" name="#000000"/>
            </nt>
            <nt index="385" num="386" custom="true" val="0.0" label="">
                <base><![CDATA[ ]]></base>
                <p r="pos" x="1097.5" y="-102.360901491763"/>
                <p r="center" x="1097.5" y="-46.02101005804718"/>
                <basestyle outline="#5B5B5B" inner="#F2F2F2" num="#404040" name="#000000"/>
            </nt>
            <nt index="386" num="387" custom="true" val="0.0" label="">
                <base><![CDATA[ ]]></base>
                <p r="pos" x="1130.768765728153" y="-91.48937921384766"/>
                <p r="center" x="1097.5" y="-46.02101005804718"/>
                <basestyle outline="#5B5B5B" inner="#F2F2F2" num="#404040" name="#000000"/>
            </nt>
            <nt index="387" num="388" custom="true" val="0.0" label="">
                <base><![CDATA[ ]]></base>
                <p r="pos" x="1151.1982405535937" y="-63.0704184997287"/>
                <p r="center" x="1097.5" y="-46.02101005804718"/>
                <basestyle outline="#5B5B5B" inner="#F2F2F2" num="#404040" name="#000000"/>
            </nt>
            <nt index="388" num="389" custom="true" val="0.0" label="">
                <base><![CDATA[ ]]></base>
                <p r="pos" x="1150.9041533128889" y="-28.071643058167865"/>
                <p r="center" x="1097.5" y="-46.02101005804718"/>
                <basestyle outline="#5B5B5B" inner="#F2F2F2" num="#404040" name="#000000"/>
            </nt>
            <nt index="389" num="390" custom="true" val="0.0" label="">
                <base><![CDATA[ ]]></base>
                <p r="pos" x="1130.0" y="1.1368683772161603E-13"/>
                <p r="center" x="1130.0" y="-64.99999999999989"/>
                <basestyle outline="#5B5B5B" inner="#F2F2F2" num="#404040" name="#000000"/>
            </nt>
        </bases>
        <BPs>
            <bp part5="0" part3="56" edge5="WC" edge3="WC" orient="CIS" secstr="true">
                <BPstyle custom="false" color="#0000FF" thickness="-1.0" bent="0.0"/>
            </bp>
            <bp part5="1" part3="55" edge5="WC" edge3="WC" orient="CIS" secstr="true">
                <BPstyle custom="false" color="#0000FF" thickness="-1.0" bent="0.0"/>
            </bp>
            <bp part5="2" part3="54" edge5="WC" edge3="WC" orient="CIS" secstr="true">
                <BPstyle custom="false" color="#0000FF" thickness="-1.0" bent="0.0"/>
            </bp>
            <bp part5="4" part3="53" edge5="WC" edge3="WC" orient="CIS" secstr="true">
                <BPstyle custom="false" color="#0000FF" thickness="-1.0" bent="0.0"/>
            </bp>
            <bp part5="5" part3="52" edge5="WC" edge3="WC" orient="CIS" secstr="true">
                <BPstyle custom="false" color="#0000FF" thickness="-1.0" bent="0.0"/>
            </bp>
            <bp part5="6" part3="51" edge5="WC" edge3="WC" orient="CIS" secstr="true">
                <BPstyle custom="false" color="#0000FF" thickness="-1.0" bent="0.0"/>
            </bp>
            <bp part5="7" part3="50" edge5="WC" edge3="WC" orient="CIS" secstr="true">
                <BPstyle custom="false" color="#0000FF" thickness="-1.0" bent="0.0"/>
            </bp>
            <bp part5="8" part3="49" edge5="WC" edge3="WC" orient="CIS" secstr="true">
                <BPstyle custom="false" color="#0000FF" thickness="-1.0" bent="0.0"/>
            </bp>
            <bp part5="9" part3="48" edge5="WC" edge3="WC" orient="CIS" secstr="true">
                <BPstyle custom="false" color="#0000FF" thickness="-1.0" bent="0.0"/>
            </bp>
            <bp part5="10" part3="47" edge5="WC" edge3="WC" orient="CIS" secstr="true">
                <BPstyle custom="false" color="#0000FF" thickness="-1.0" bent="0.0"/>
            </bp>
            <bp part5="11" part3="46" edge5="WC" edge3="WC" orient="CIS" secstr="true">
                <BPstyle custom="false" color="#0000FF" thickness="-1.0" bent="0.0"/>
            </bp>
            <bp part5="12" part3="45" edge5="WC" edge3="WC" orient="CIS" secstr="true">
                <BPstyle custom="false" color="#0000FF" thickness="-1.0" bent="0.0"/>
            </bp>
            <bp part5="13" part3="44" edge5="WC" edge3="WC" orient="CIS" secstr="true">
                <BPstyle custom="false" color="#0000FF" thickness="-1.0" bent="0.0"/>
            </bp>
            <bp part5="14" part3="43" edge5="WC" edge3="WC" orient="CIS" secstr="true">
                <BPstyle custom="false" color="#0000FF" thickness="-1.0" bent="0.0"/>
            </bp>
            <bp part5="16" part3="42" edge5="WC" edge3="WC" orient="CIS" secstr="true">
                <BPstyle custom="false" color="#0000FF" thickness="-1.0" bent="0.0"/>
            </bp>
            <bp part5="17" part3="41" edge5="WC" edge3="WC" orient="CIS" secstr="true">
                <BPstyle custom="false" color="#0000FF" thickness="-1.0" bent="0.0"/>
            </bp>
            <bp part5="18" part3="40" edge5="WC" edge3="WC" orient="CIS" secstr="true">
                <BPstyle custom="false" color="#0000FF" thickness="-1.0" bent="0.0"/>
            </bp>
            <bp part5="19" part3="39" edge5="WC" edge3="WC" orient="CIS" secstr="true">
                <BPstyle custom="false" color="#0000FF" thickness="-1.0" bent="0.0"/>
            </bp>
            <bp part5="20" part3="38" edge5="WC" edge3="WC" orient="CIS" secstr="true">
                <BPstyle custom="false" color="#0000FF" thickness="-1.0" bent="0.0"/>
            </bp>
            <bp part5="24" part3="37" edge5="WC" edge3="WC" orient="CIS" secstr="true">
                <BPstyle custom="false" color="#0000FF" thickness="-1.0" bent="0.0"/>
            </bp>
            <bp part5="25" part3="36" edge5="WC" edge3="WC" orient="CIS" secstr="true">
                <BPstyle custom="false" color="#0000FF" thickness="-1.0" bent="0.0"/>
            </bp>
            <bp part5="26" part3="35" edge5="WC" edge3="WC" orient="CIS" secstr="true">
                <BPstyle custom="false" color="#0000FF" thickness="-1.0" bent="0.0"/>
            </bp>
            <bp part5="27" part3="34" edge5="WC" edge3="WC" orient="CIS" secstr="true">
                <BPstyle custom="false" color="#0000FF" thickness="-1.0" bent="0.0"/>
            </bp>
            <bp part5="57" part3="103" edge5="WC" edge3="WC" orient="CIS" secstr="true">
                <BPstyle custom="false" color="#0000FF" thickness="-1.0" bent="0.0"/>
            </bp>
            <bp part5="58" part3="102" edge5="WC" edge3="WC" orient="CIS" secstr="true">
                <BPstyle custom="false" color="#0000FF" thickness="-1.0" bent="0.0"/>
            </bp>
            <bp part5="59" part3="101" edge5="WC" edge3="WC" orient="CIS" secstr="true">
                <BPstyle custom="false" color="#0000FF" thickness="-1.0" bent="0.0"/>
            </bp>
            <bp part5="60" part3="100" edge5="WC" edge3="WC" orient="CIS" secstr="true">
                <BPstyle custom="false" color="#0000FF" thickness="-1.0" bent="0.0"/>
            </bp>
            <bp part5="61" part3="99" edge5="WC" edge3="WC" orient="CIS" secstr="true">
                <BPstyle custom="false" color="#0000FF" thickness="-1.0" bent="0.0"/>
            </bp>
            <bp part5="62" part3="98" edge5="WC" edge3="WC" orient="CIS" secstr="true">
                <BPstyle custom="false" color="#0000FF" thickness="-1.0" bent="0.0"/>
            </bp>
            <bp part5="63" part3="97" edge5="WC" edge3="WC" orient="CIS" secstr="true">
                <BPstyle custom="false" color="#0000FF" thickness="-1.0" bent="0.0"/>
            </bp>
            <bp part5="64" part3="96" edge5="WC" edge3="WC" orient="CIS" secstr="true">
                <BPstyle custom="false" color="#0000FF" thickness="-1.0" bent="0.0"/>
            </bp>
            <bp part5="66" part3="93" edge5="WC" edge3="WC" orient="CIS" secstr="true">
                <BPstyle custom="false" color="#0000FF" thickness="-1.0" bent="0.0"/>
            </bp>
            <bp part5="67" part3="92" edge5="WC" edge3="WC" orient="CIS" secstr="true">
                <BPstyle custom="false" color="#0000FF" thickness="-1.0" bent="0.0"/>
            </bp>
            <bp part5="68" part3="91" edge5="WC" edge3="WC" orient="CIS" secstr="true">
                <BPstyle custom="false" color="#0000FF" thickness="-1.0" bent="0.0"/>
            </bp>
            <bp part5="69" part3="89" edge5="WC" edge3="WC" orient="CIS" secstr="true">
                <BPstyle custom="false" color="#0000FF" thickness="-1.0" bent="0.0"/>
            </bp>
            <bp part5="70" part3="88" edge5="WC" edge3="WC" orient="CIS" secstr="true">
                <BPstyle custom="false" color="#0000FF" thickness="-1.0" bent="0.0"/>
            </bp>
            <bp part5="71" part3="87" edge5="WC" edge3="WC" orient="CIS" secstr="true">
                <BPstyle custom="false" color="#0000FF" thickness="-1.0" bent="0.0"/>
            </bp>
            <bp part5="72" part3="86" edge5="WC" edge3="WC" orient="CIS" secstr="true">
                <BPstyle custom="false" color="#0000FF" thickness="-1.0" bent="0.0"/>
            </bp>
            <bp part5="73" part3="85" edge5="WC" edge3="WC" orient="CIS" secstr="true">
                <BPstyle custom="false" color="#0000FF" thickness="-1.0" bent="0.0"/>
            </bp>
            <bp part5="104" part3="343" edge5="WC" edge3="WC" orient="CIS" secstr="true">
                <BPstyle custom="false" color="#0000FF" thickness="-1.0" bent="0.0"/>
            </bp>
            <bp part5="105" part3="342" edge5="WC" edge3="WC" orient="CIS" secstr="true">
                <BPstyle custom="false" color="#0000FF" thickness="-1.0" bent="0.0"/>
            </bp>
            <bp part5="106" part3="341" edge5="WC" edge3="WC" orient="CIS" secstr="true">
                <BPstyle custom="false" color="#0000FF" thickness="-1.0" bent="0.0"/>
            </bp>
            <bp part5="107" part3="340" edge5="WC" edge3="WC" orient="CIS" secstr="true">
                <BPstyle custom="false" color="#0000FF" thickness="-1.0" bent="0.0"/>
            </bp>
            <bp part5="108" part3="339" edge5="WC" edge3="WC" orient="CIS" secstr="true">
                <BPstyle custom="false" color="#0000FF" thickness="-1.0" bent="0.0"/>
            </bp>
            <bp part5="109" part3="338" edge5="WC" edge3="WC" orient="CIS" secstr="true">
                <BPstyle custom="false" color="#0000FF" thickness="-1.0" bent="0.0"/>
            </bp>
            <bp part5="110" part3="337" edge5="WC" edge3="WC" orient="CIS" secstr="true">
                <BPstyle custom="false" color="#0000FF" thickness="-1.0" bent="0.0"/>
            </bp>
            <bp part5="111" part3="336" edge5="WC" edge3="WC" orient="CIS" secstr="true">
                <BPstyle custom="false" color="#0000FF" thickness="-1.0" bent="0.0"/>
            </bp>
            <bp part5="112" part3="335" edge5="WC" edge3="WC" orient="CIS" secstr="true">
                <BPstyle custom="false" color="#0000FF" thickness="-1.0" bent="0.0"/>
            </bp>
            <bp part5="113" part3="334" edge5="WC" edge3="WC" orient="CIS" secstr="true">
                <BPstyle custom="false" color="#0000FF" thickness="-1.0" bent="0.0"/>
            </bp>
            <bp part5="114" part3="333" edge5="WC" edge3="WC" orient="CIS" secstr="true">
                <BPstyle custom="false" color="#0000FF" thickness="-1.0" bent="0.0"/>
            </bp>
            <bp part5="124" part3="222" edge5="WC" edge3="WC" orient="CIS" secstr="true">
                <BPstyle custom="false" color="#0000FF" thickness="-1.0" bent="0.0"/>
            </bp>
            <bp part5="125" part3="221" edge5="WC" edge3="WC" orient="CIS" secstr="true">
                <BPstyle custom="false" color="#0000FF" thickness="-1.0" bent="0.0"/>
            </bp>
            <bp part5="126" part3="220" edge5="WC" edge3="WC" orient="CIS" secstr="true">
                <BPstyle custom="false" color="#0000FF" thickness="-1.0" bent="0.0"/>
            </bp>
            <bp part5="127" part3="219" edge5="WC" edge3="WC" orient="CIS" secstr="true">
                <BPstyle custom="false" color="#0000FF" thickness="-1.0" bent="0.0"/>
            </bp>
            <bp part5="128" part3="218" edge5="WC" edge3="WC" orient="CIS" secstr="true">
                <BPstyle custom="false" color="#0000FF" thickness="-1.0" bent="0.0"/>
            </bp>
            <bp part5="129" part3="217" edge5="WC" edge3="WC" orient="CIS" secstr="true">
                <BPstyle custom="false" color="#0000FF" thickness="-1.0" bent="0.0"/>
            </bp>
            <bp part5="130" part3="216" edge5="WC" edge3="WC" orient="CIS" secstr="true">
                <BPstyle custom="false" color="#0000FF" thickness="-1.0" bent="0.0"/>
            </bp>
            <bp part5="133" part3="177" edge5="WC" edge3="WC" orient="CIS" secstr="true">
                <BPstyle custom="false" color="#0000FF" thickness="-1.0" bent="0.0"/>
            </bp>
            <bp part5="134" part3="176" edge5="WC" edge3="WC" orient="CIS" secstr="true">
                <BPstyle custom="false" color="#0000FF" thickness="-1.0" bent="0.0"/>
            </bp>
            <bp part5="135" part3="175" edge5="WC" edge3="WC" orient="CIS" secstr="true">
                <BPstyle custom="false" color="#0000FF" thickness="-1.0" bent="0.0"/>
            </bp>
            <bp part5="136" part3="174" edge5="WC" edge3="WC" orient="CIS" secstr="true">
                <BPstyle custom="false" color="#0000FF" thickness="-1.0" bent="0.0"/>
            </bp>
            <bp part5="137" part3="173" edge5="WC" edge3="WC" orient="CIS" secstr="true">
                <BPstyle custom="false" color="#0000FF" thickness="-1.0" bent="0.0"/>
            </bp>
            <bp part5="138" part3="172" edge5="WC" edge3="WC" orient="CIS" secstr="true">
                <BPstyle custom="false" color="#0000FF" thickness="-1.0" bent="0.0"/>
            </bp>
            <bp part5="139" part3="171" edge5="WC" edge3="WC" orient="CIS" secstr="true">
                <BPstyle custom="false" color="#0000FF" thickness="-1.0" bent="0.0"/>
            </bp>
            <bp part5="140" part3="170" edge5="WC" edge3="WC" orient="CIS" secstr="true">
                <BPstyle custom="false" color="#0000FF" thickness="-1.0" bent="0.0"/>
            </bp>
            <bp part5="142" part3="166" edge5="WC" edge3="WC" orient="CIS" secstr="true">
                <BPstyle custom="false" color="#0000FF" thickness="-1.0" bent="0.0"/>
            </bp>
            <bp part5="143" part3="165" edge5="WC" edge3="WC" orient="CIS" secstr="true">
                <BPstyle custom="false" color="#0000FF" thickness="-1.0" bent="0.0"/>
            </bp>
            <bp part5="145" part3="163" edge5="WC" edge3="WC" orient="CIS" secstr="true">
                <BPstyle custom="false" color="#0000FF" thickness="-1.0" bent="0.0"/>
            </bp>
            <bp part5="146" part3="162" edge5="WC" edge3="WC" orient="CIS" secstr="true">
                <BPstyle custom="false" color="#0000FF" thickness="-1.0" bent="0.0"/>
            </bp>
            <bp part5="147" part3="159" edge5="WC" edge3="WC" orient="CIS" secstr="true">
                <BPstyle custom="false" color="#0000FF" thickness="-1.0" bent="0.0"/>
            </bp>
            <bp part5="148" part3="158" edge5="WC" edge3="WC" orient="CIS" secstr="true">
                <BPstyle custom="false" color="#0000FF" thickness="-1.0" bent="0.0"/>
            </bp>
            <bp part5="149" part3="157" edge5="WC" edge3="WC" orient="CIS" secstr="true">
                <BPstyle custom="false" color="#0000FF" thickness="-1.0" bent="0.0"/>
            </bp>
            <bp part5="186" part3="196" edge5="WC" edge3="WC" orient="CIS" secstr="true">
                <BPstyle custom="false" color="#0000FF" thickness="-1.0" bent="0.0"/>
            </bp>
            <bp part5="187" part3="195" edge5="WC" edge3="WC" orient="CIS" secstr="true">
                <BPstyle custom="false" color="#0000FF" thickness="-1.0" bent="0.0"/>
            </bp>
            <bp part5="188" part3="194" edge5="WC" edge3="WC" orient="CIS" secstr="true">
                <BPstyle custom="false" color="#0000FF" thickness="-1.0" bent="0.0"/>
            </bp>
            <bp part5="197" part3="212" edge5="WC" edge3="WC" orient="CIS" secstr="true">
                <BPstyle custom="false" color="#0000FF" thickness="-1.0" bent="0.0"/>
            </bp>
            <bp part5="198" part3="211" edge5="WC" edge3="WC" orient="CIS" secstr="true">
                <BPstyle custom="false" color="#0000FF" thickness="-1.0" bent="0.0"/>
            </bp>
            <bp part5="199" part3="210" edge5="WC" edge3="WC" orient="CIS" secstr="true">
                <BPstyle custom="false" color="#0000FF" thickness="-1.0" bent="0.0"/>
            </bp>
            <bp part5="200" part3="209" edge5="WC" edge3="WC" orient="CIS" secstr="true">
                <BPstyle custom="false" color="#0000FF" thickness="-1.0" bent="0.0"/>
            </bp>
            <bp part5="228" part3="332" edge5="WC" edge3="WC" orient="CIS" secstr="true">
                <BPstyle custom="false" color="#0000FF" thickness="-1.0" bent="0.0"/>
            </bp>
            <bp part5="229" part3="331" edge5="WC" edge3="WC" orient="CIS" secstr="true">
                <BPstyle custom="false" color="#0000FF" thickness="-1.0" bent="0.0"/>
            </bp>
            <bp part5="230" part3="330" edge5="WC" edge3="WC" orient="CIS" secstr="true">
                <BPstyle custom="false" color="#0000FF" thickness="-1.0" bent="0.0"/>
            </bp>
            <bp part5="231" part3="329" edge5="WC" edge3="WC" orient="CIS" secstr="true">
                <BPstyle custom="false" color="#0000FF" thickness="-1.0" bent="0.0"/>
            </bp>
            <bp part5="232" part3="328" edge5="WC" edge3="WC" orient="CIS" secstr="true">
                <BPstyle custom="false" color="#0000FF" thickness="-1.0" bent="0.0"/>
            </bp>
            <bp part5="236" part3="280" edge5="WC" edge3="WC" orient="CIS" secstr="true">
                <BPstyle custom="false" color="#0000FF" thickness="-1.0" bent="0.0"/>
            </bp>
            <bp part5="237" part3="279" edge5="WC" edge3="WC" orient="CIS" secstr="true">
                <BPstyle custom="false" color="#0000FF" thickness="-1.0" bent="0.0"/>
            </bp>
            <bp part5="242" part3="276" edge5="WC" edge3="WC" orient="CIS" secstr="true">
                <BPstyle custom="false" color="#0000FF" thickness="-1.0" bent="0.0"/>
            </bp>
            <bp part5="243" part3="275" edge5="WC" edge3="WC" orient="CIS" secstr="true">
                <BPstyle custom="false" color="#0000FF" thickness="-1.0" bent="0.0"/>
            </bp>
            <bp part5="244" part3="274" edge5="WC" edge3="WC" orient="CIS" secstr="true">
                <BPstyle custom="false" color="#0000FF" thickness="-1.0" bent="0.0"/>
            </bp>
            <bp part5="245" part3="273" edge5="WC" edge3="WC" orient="CIS" secstr="true">
                <BPstyle custom="false" color="#0000FF" thickness="-1.0" bent="0.0"/>
            </bp>
            <bp part5="247" part3="269" edge5="WC" edge3="WC" orient="CIS" secstr="true">
                <BPstyle custom="false" color="#0000FF" thickness="-1.0" bent="0.0"/>
            </bp>
            <bp part5="248" part3="268" edge5="WC" edge3="WC" orient="CIS" secstr="true">
                <BPstyle custom="false" color="#0000FF" thickness="-1.0" bent="0.0"/>
            </bp>
            <bp part5="249" part3="267" edge5="WC" edge3="WC" orient="CIS" secstr="true">
                <BPstyle custom="false" color="#0000FF" thickness="-1.0" bent="0.0"/>
            </bp>
            <bp part5="250" part3="266" edge5="WC" edge3="WC" orient="CIS" secstr="true">
                <BPstyle custom="false" color="#0000FF" thickness="-1.0" bent="0.0"/>
            </bp>
            <bp part5="251" part3="265" edge5="WC" edge3="WC" orient="CIS" secstr="true">
                <BPstyle custom="false" color="#0000FF" thickness="-1.0" bent="0.0"/>
            </bp>
            <bp part5="252" part3="264" edge5="WC" edge3="WC" orient="CIS" secstr="true">
                <BPstyle custom="false" color="#0000FF" thickness="-1.0" bent="0.0"/>
            </bp>
            <bp part5="253" part3="263" edge5="WC" edge3="WC" orient="CIS" secstr="true">
                <BPstyle custom="false" color="#0000FF" thickness="-1.0" bent="0.0"/>
            </bp>
            <bp part5="281" part3="299" edge5="WC" edge3="WC" orient="CIS" secstr="true">
                <BPstyle custom="false" color="#0000FF" thickness="-1.0" bent="0.0"/>
            </bp>
            <bp part5="282" part3="298" edge5="WC" edge3="WC" orient="CIS" secstr="true">
                <BPstyle custom="false" color="#0000FF" thickness="-1.0" bent="0.0"/>
            </bp>
            <bp part5="283" part3="297" edge5="WC" edge3="WC" orient="CIS" secstr="true">
                <BPstyle custom="false" color="#0000FF" thickness="-1.0" bent="0.0"/>
            </bp>
            <bp part5="284" part3="296" edge5="WC" edge3="WC" orient="CIS" secstr="true">
                <BPstyle custom="false" color="#0000FF" thickness="-1.0" bent="0.0"/>
            </bp>
            <bp part5="285" part3="294" edge5="WC" edge3="WC" orient="CIS" secstr="true">
                <BPstyle custom="false" color="#0000FF" thickness="-1.0" bent="0.0"/>
            </bp>
            <bp part5="286" part3="293" edge5="WC" edge3="WC" orient="CIS" secstr="true">
                <BPstyle custom="false" color="#0000FF" thickness="-1.0" bent="0.0"/>
            </bp>
            <bp part5="287" part3="292" edge5="WC" edge3="WC" orient="CIS" secstr="true">
                <BPstyle custom="false" color="#0000FF" thickness="-1.0" bent="0.0"/>
            </bp>
            <bp part5="311" part3="324" edge5="WC" edge3="WC" orient="CIS" secstr="true">
                <BPstyle custom="false" color="#0000FF" thickness="-1.0" bent="0.0"/>
            </bp>
            <bp part5="312" part3="323" edge5="WC" edge3="WC" orient="CIS" secstr="true">
                <BPstyle custom="false" color="#0000FF" thickness="-1.0" bent="0.0"/>
            </bp>
            <bp part5="313" part3="322" edge5="WC" edge3="WC" orient="CIS" secstr="true">
                <BPstyle custom="false" color="#0000FF" thickness="-1.0" bent="0.0"/>
            </bp>
            <bp part5="314" part3="321" edge5="WC" edge3="WC" orient="CIS" secstr="true">
                <BPstyle custom="false" color="#0000FF" thickness="-1.0" bent="0.0"/>
            </bp>
            <bp part5="315" part3="320" edge5="WC" edge3="WC" orient="CIS" secstr="true">
                <BPstyle custom="false" color="#0000FF" thickness="-1.0" bent="0.0"/>
            </bp>
            <bp part5="348" part3="365" edge5="WC" edge3="WC" orient="CIS" secstr="true">
                <BPstyle custom="false" color="#0000FF" thickness="-1.0" bent="0.0"/>
            </bp>
            <bp part5="350" part3="363" edge5="WC" edge3="WC" orient="CIS" secstr="true">
                <BPstyle custom="false" color="#0000FF" thickness="-1.0" bent="0.0"/>
            </bp>
            <bp part5="351" part3="362" edge5="WC" edge3="WC" orient="CIS" secstr="true">
                <BPstyle custom="false" color="#0000FF" thickness="-1.0" bent="0.0"/>
            </bp>
            <bp part5="352" part3="361" edge5="WC" edge3="WC" orient="CIS" secstr="true">
                <BPstyle custom="false" color="#0000FF" thickness="-1.0" bent="0.0"/>
            </bp>
            <bp part5="381" part3="389" edge5="WC" edge3="WC" orient="CIS" secstr="true">
                <BPstyle custom="false" color="#0000FF" thickness="-1.0" bent="0.0"/>
            </bp>
        </BPs>
        <backbone/>
        <annotations/>
    </RNA>
    <config drawoutline="true" fillbase="true" autofit="true" autocenter="true" modifiable="true" errors="true" specialbases="false" dashbases="true" usebasebps="false" drawnc="true" drawnonplanar="true" warnings="false" comparison="false" flat="true" drawbackground="false" drawcm="false" drawbackbone="true" cmh="30.0" cmw="120.0" cmx="40.0" cmy="0.0" defaultzoom="0.75" zoominc="1.2" bpthick="1.0" basethick="1.5" distnumbers="3.0" spacebetweenbases="1.0" numperiod="10" bpstyle="lw" backbonecol="#5B5B5B" hovercol="#E6E6E6" backgroundcol="#FFFFFF" bondcol="#0000FF" titlecol="#000000" specialco="#00FF00" dashcol="#FFFF00" cm="0,00:#4747B6,0,20:#4747FF,0,55:#1CFF47,0,65:#FFFF47,0,90:#FF4747,1,00:#B64747">
        <font role="titlefont" name="SansSerif" style="1" size="18.0"/>
        <font role="numbersfont" name="SansSerif" style="1" size="18.0"/>
        <font role="basefont" name="SansSerif" style="0" size="18.0"/>
        <cmcaption/>
    </config>
</VARNASession>
