# Supplementary material for: Short- and long-range interactions in the HIV-1 5′ UTR regulate genome dimerization and packaging
Source: Nat Struct Mol Biol. 2022 Mar 28;29(4):306–19. doi: 10.1038/s41594-022-00746-2 (PMC9010304; doi:10.1038/s41594-022-00746-2)
Supplement: Source Data Fig. 4 — Source data for Fig. 4. Raw data for dot plot, svg of structure prediction. VARNA file for structure prediction. Wig file for Shannon entropy. Xml file of reactivities. [file 41594_2022_746_MOESM16_ESM.zip › Figure 4/threeG_monomer.varna]

<?xml version="1.0" encoding="ISO-8859-1"?>
<!DOCTYPE VARNASession SYSTEM "users.dtd">
<VARNASession>
    <RNA drawn="true" mode="2" id="" delta="0.65">
        <name><![CDATA[threeG_monomer]]></name>
        <bases>
            <nt index="0" num="1" custom="true" val="0.0" label="">
                <base><![CDATA[G]]></base>
                <p r="pos" x="0.0" y="0.0"/>
                <p r="center" x="0.0" y="-65.0"/>
                <basestyle outline="#5B5B5B" inner="#F2F2F2" num="#404040" name="#000000"/>
            </nt>
            <nt index="1" num="2" custom="true" val="0.0" label="">
                <base><![CDATA[G]]></base>
                <p r="pos" x="35.0" y="0.0"/>
                <p r="center" x="35.0" y="-65.0"/>
                <basestyle outline="#5B5B5B" inner="#F2F2F2" num="#404040" name="#000000"/>
            </nt>
            <nt index="2" num="3" custom="true" val="0.0" label="">
                <base><![CDATA[U]]></base>
                <p r="pos" x="70.0" y="0.0"/>
                <p r="center" x="70.0" y="-65.0"/>
                <basestyle outline="#5B5B5B" inner="#F2F2F2" num="#404040" name="#000000"/>
            </nt>
            <nt index="3" num="4" custom="true" val="0.0" label="">
                <base><![CDATA[C]]></base>
                <p r="pos" x="105.0" y="0.0"/>
                <p r="center" x="105.0" y="-65.0"/>
                <basestyle outline="#5B5B5B" inner="#F2F2F2" num="#404040" name="#000000"/>
            </nt>
            <nt index="4" num="5" custom="true" val="0.0" label="">
                <base><![CDATA[U]]></base>
                <p r="pos" x="140.0" y="0.0"/>
                <p r="center" x="140.0" y="-65.0"/>
                <basestyle outline="#5B5B5B" inner="#F2F2F2" num="#404040" name="#000000"/>
            </nt>
            <nt index="5" num="6" custom="true" val="0.0" label="">
                <base><![CDATA[C]]></base>
                <p r="pos" x="140.0" y="-40.0"/>
                <p r="center" x="172.5" y="-40.0"/>
                <basestyle outline="#5B5B5B" inner="#F2F2F2" num="#404040" name="#000000"/>
            </nt>
            <nt index="6" num="7" custom="true" val="0.0" label="">
                <base><![CDATA[U]]></base>
                <p r="pos" x="140.0" y="-80.0"/>
                <p r="center" x="172.5" y="-80.0"/>
                <basestyle outline="#5B5B5B" inner="#F2F2F2" num="#404040" name="#000000"/>
            </nt>
            <nt index="7" num="8" custom="true" val="0.0" label="">
                <base><![CDATA[C]]></base>
                <p r="pos" x="140.0" y="-120.0"/>
                <p r="center" x="172.5" y="-120.0"/>
                <basestyle outline="#5B5B5B" inner="#F2F2F2" num="#404040" name="#000000"/>
            </nt>
            <nt index="8" num="9" custom="true" val="0.0" label="">
                <base><![CDATA[U]]></base>
                <p r="pos" x="140.0" y="-160.0"/>
                <p r="center" x="172.5" y="-160.0"/>
                <basestyle outline="#5B5B5B" inner="#F2F2F2" num="#404040" name="#000000"/>
            </nt>
            <nt index="9" num="10" custom="true" val="0.0" label="">
                <base><![CDATA[G]]></base>
                <p r="pos" x="140.0" y="-200.0"/>
                <p r="center" x="172.5" y="-200.0"/>
                <basestyle outline="#5B5B5B" inner="#F2F2F2" num="#404040" name="#000000"/>
            </nt>
            <nt index="10" num="11" custom="true" val="0.0" label="">
                <base><![CDATA[G]]></base>
                <p r="pos" x="140.0" y="-240.0"/>
                <p r="center" x="172.5" y="-240.0"/>
                <basestyle outline="#5B5B5B" inner="#F2F2F2" num="#404040" name="#000000"/>
            </nt>
            <nt index="11" num="12" custom="true" val="0.0" label="">
                <base><![CDATA[U]]></base>
                <p r="pos" x="140.0" y="-280.0"/>
                <p r="center" x="172.5" y="-280.0"/>
                <basestyle outline="#5B5B5B" inner="#F2F2F2" num="#404040" name="#000000"/>
            </nt>
            <nt index="12" num="13" custom="true" val="0.0" label="">
                <base><![CDATA[U]]></base>
                <p r="pos" x="140.0" y="-320.0"/>
                <p r="center" x="172.5" y="-320.0"/>
                <basestyle outline="#5B5B5B" inner="#F2F2F2" num="#404040" name="#000000"/>
            </nt>
            <nt index="13" num="14" custom="true" val="0.0" label="">
                <base><![CDATA[A]]></base>
                <p r="pos" x="140.0" y="-359.9999999999999"/>
                <p r="center" x="172.5" y="-359.9999999999999"/>
                <basestyle outline="#5B5B5B" inner="#F2F2F2" num="#404040" name="#000000"/>
            </nt>
            <nt index="14" num="15" custom="true" val="0.0" label="">
                <base><![CDATA[G]]></base>
                <p r="pos" x="140.0" y="-399.9999999999999"/>
                <p r="center" x="172.5" y="-399.9999999999999"/>
                <basestyle outline="#5B5B5B" inner="#F2F2F2" num="#404040" name="#000000"/>
            </nt>
            <nt index="15" num="16" custom="true" val="0.0" label="">
                <base><![CDATA[A]]></base>
                <p r="pos" x="132.36876226683466" y="-434.1580633228699"/>
                <p r="center" x="172.5" y="-425.19228791892203"/>
                <basestyle outline="#5B5B5B" inner="#F2F2F2" num="#404040" name="#000000"/>
            </nt>
            <nt index="16" num="17" custom="true" val="0.0" label="">
                <base><![CDATA[C]]></base>
                <p r="pos" x="153.8114441851135" y="-461.82068198887475"/>
                <p r="center" x="172.5" y="-425.19228791892203"/>
                <basestyle outline="#5B5B5B" inner="#F2F2F2" num="#404040" name="#000000"/>
            </nt>
            <nt index="17" num="18" custom="true" val="0.0" label="">
                <base><![CDATA[C]]></base>
                <p r="pos" x="170.83468021560907" y="-498.01749725002776"/>
                <p r="center" x="200.24459261529591" y="-484.1861179752501"/>
                <basestyle outline="#5B5B5B" inner="#F2F2F2" num="#404040" name="#000000"/>
            </nt>
            <nt index="18" num="19" custom="true" val="0.0" label="">
                <base><![CDATA[A]]></base>
                <p r="pos" x="187.85791624610465" y="-534.2143125111805"/>
                <p r="center" x="217.2678286457915" y="-520.3829332364029"/>
                <basestyle outline="#5B5B5B" inner="#F2F2F2" num="#404040" name="#000000"/>
            </nt>
            <nt index="19" num="20" custom="true" val="0.0" label="">
                <base><![CDATA[G]]></base>
                <p r="pos" x="204.88115227660023" y="-570.4111277723335"/>
                <p r="center" x="234.29106467628708" y="-556.5797484975559"/>
                <basestyle outline="#5B5B5B" inner="#F2F2F2" num="#404040" name="#000000"/>
            </nt>
            <nt index="20" num="21" custom="true" val="0.0" label="">
                <base><![CDATA[A]]></base>
                <p r="pos" x="221.90438830709581" y="-606.6079430334865"/>
                <p r="center" x="251.31430070678266" y="-592.7765637587089"/>
                <basestyle outline="#5B5B5B" inner="#F2F2F2" num="#404040" name="#000000"/>
            </nt>
            <nt index="21" num="22" custom="true" val="0.0" label="">
                <base><![CDATA[U]]></base>
                <p r="pos" x="219.12682903536142" y="-642.427454740099"/>
                <p r="center" x="267.9727259545534" y="-628.1976752415725"/>
                <basestyle outline="#5B5B5B" inner="#F2F2F2" num="#404040" name="#000000"/>
            </nt>
            <nt index="22" num="23" custom="true" val="0.0" label="">
                <base><![CDATA[C]]></base>
                <p r="pos" x="240.70707772136336" y="-671.1510534188586"/>
                <p r="center" x="267.9727259545534" y="-628.1976752415725"/>
                <basestyle outline="#5B5B5B" inner="#F2F2F2" num="#404040" name="#000000"/>
            </nt>
            <nt index="23" num="24" custom="true" val="0.0" label="">
                <base><![CDATA[U]]></base>
                <p r="pos" x="275.8837892710924" y="-678.4552452944384"/>
                <p r="center" x="267.9727259545534" y="-628.1976752415725"/>
                <basestyle outline="#5B5B5B" inner="#F2F2F2" num="#404040" name="#000000"/>
            </nt>
            <nt index="24" num="25" custom="true" val="0.0" label="">
                <base><![CDATA[G]]></base>
                <p r="pos" x="307.1155192940306" y="-660.6976752415725"/>
                <p r="center" x="267.9727259545534" y="-628.1976752415725"/>
                <basestyle outline="#5B5B5B" inner="#F2F2F2" num="#404040" name="#000000"/>
            </nt>
            <nt index="25" num="26" custom="true" val="0.0" label="">
                <base><![CDATA[A]]></base>
                <p r="pos" x="347.1155192940306" y="-660.6976752415725"/>
                <p r="center" x="347.1155192940306" y="-628.1976752415725"/>
                <basestyle outline="#5B5B5B" inner="#F2F2F2" num="#404040" name="#000000"/>
            </nt>
            <nt index="26" num="27" custom="true" val="0.0" label="">
                <base><![CDATA[G]]></base>
                <p r="pos" x="387.1155192940306" y="-660.6976752415725"/>
                <p r="center" x="387.1155192940306" y="-628.1976752415725"/>
                <basestyle outline="#5B5B5B" inner="#F2F2F2" num="#404040" name="#000000"/>
            </nt>
            <nt index="27" num="28" custom="true" val="0.0" label="">
                <base><![CDATA[C]]></base>
                <p r="pos" x="427.1155192940306" y="-660.6976752415725"/>
                <p r="center" x="427.1155192940306" y="-628.1976752415725"/>
                <basestyle outline="#5B5B5B" inner="#F2F2F2" num="#404040" name="#000000"/>
            </nt>
            <nt index="28" num="29" custom="true" val="0.0" label="">
                <base><![CDATA[C]]></base>
                <p r="pos" x="457.31363251920016" y="-678.3914754245783"/>
                <p r="center" x="466.440718213943" y="-628.1976752415725"/>
                <basestyle outline="#5B5B5B" inner="#F2F2F2" num="#404040" name="#000000"/>
            </nt>
            <nt index="29" num="30" custom="true" val="0.0" label="">
                <base><![CDATA[U]]></base>
                <p r="pos" x="491.8074992462383" y="-672.4610651947863"/>
                <p r="center" x="466.440718213943" y="-628.1976752415725"/>
                <basestyle outline="#5B5B5B" inner="#F2F2F2" num="#404040" name="#000000"/>
            </nt>
            <nt index="30" num="31" custom="true" val="0.0" label="">
                <base><![CDATA[G]]></base>
                <p r="pos" x="514.3622386225404" y="-645.6976510078151"/>
                <p r="center" x="466.440718213943" y="-628.1976752415725"/>
                <basestyle outline="#5B5B5B" inner="#F2F2F2" num="#404040" name="#000000"/>
            </nt>
            <nt index="31" num="32" custom="true" val="0.0" label="">
                <base><![CDATA[G]]></base>
                <p r="pos" x="514.3622386225404" y="-610.6976994753303"/>
                <p r="center" x="466.440718213943" y="-628.1976752415725"/>
                <basestyle outline="#5B5B5B" inner="#F2F2F2" num="#404040" name="#000000"/>
            </nt>
            <nt index="32" num="33" custom="true" val="0.0" label="">
                <base><![CDATA[G]]></base>
                <p r="pos" x="491.8074992462383" y="-583.9342852883586"/>
                <p r="center" x="466.440718213943" y="-628.1976752415725"/>
                <basestyle outline="#5B5B5B" inner="#F2F2F2" num="#404040" name="#000000"/>
            </nt>
            <nt index="33" num="34" custom="true" val="0.0" label="">
                <base><![CDATA[A]]></base>
                <p r="pos" x="457.31363251920016" y="-578.0038750585669"/>
                <p r="center" x="466.440718213943" y="-628.1976752415725"/>
                <basestyle outline="#5B5B5B" inner="#F2F2F2" num="#404040" name="#000000"/>
            </nt>
            <nt index="34" num="35" custom="true" val="0.0" label="">
                <base><![CDATA[G]]></base>
                <p r="pos" x="427.1155192940306" y="-595.6976752415725"/>
                <p r="center" x="427.1155192940306" y="-628.1976752415725"/>
                <basestyle outline="#5B5B5B" inner="#F2F2F2" num="#404040" name="#000000"/>
            </nt>
            <nt index="35" num="36" custom="true" val="0.0" label="">
                <base><![CDATA[C]]></base>
                <p r="pos" x="387.1155192940306" y="-595.6976752415725"/>
                <p r="center" x="387.1155192940306" y="-628.1976752415725"/>
                <basestyle outline="#5B5B5B" inner="#F2F2F2" num="#404040" name="#000000"/>
            </nt>
            <nt index="36" num="37" custom="true" val="0.0" label="">
                <base><![CDATA[U]]></base>
                <p r="pos" x="347.1155192940306" y="-595.6976752415725"/>
                <p r="center" x="347.1155192940306" y="-628.1976752415725"/>
                <basestyle outline="#5B5B5B" inner="#F2F2F2" num="#404040" name="#000000"/>
            </nt>
            <nt index="37" num="38" custom="true" val="0.0" label="">
                <base><![CDATA[C]]></base>
                <p r="pos" x="307.1155192940306" y="-595.6976752415725"/>
                <p r="center" x="267.9727259545534" y="-628.1976752415725"/>
                <basestyle outline="#5B5B5B" inner="#F2F2F2" num="#404040" name="#000000"/>
            </nt>
            <nt index="38" num="39" custom="true" val="0.0" label="">
                <base><![CDATA[U]]></base>
                <p r="pos" x="280.7242131064695" y="-578.9451844839313"/>
                <p r="center" x="251.31430070678266" y="-592.7765637587089"/>
                <basestyle outline="#5B5B5B" inner="#F2F2F2" num="#404040" name="#000000"/>
            </nt>
            <nt index="39" num="40" custom="true" val="0.0" label="">
                <base><![CDATA[C]]></base>
                <p r="pos" x="263.7009770759739" y="-542.7483692227783"/>
                <p r="center" x="234.29106467628708" y="-556.5797484975559"/>
                <basestyle outline="#5B5B5B" inner="#F2F2F2" num="#404040" name="#000000"/>
            </nt>
            <nt index="40" num="41" custom="true" val="0.0" label="">
                <base><![CDATA[U]]></base>
                <p r="pos" x="246.67774104547834" y="-506.55155396162525"/>
                <p r="center" x="217.2678286457915" y="-520.3829332364029"/>
                <basestyle outline="#5B5B5B" inner="#F2F2F2" num="#404040" name="#000000"/>
            </nt>
            <nt index="41" num="42" custom="true" val="0.0" label="">
                <base><![CDATA[G]]></base>
                <p r="pos" x="229.65450501498276" y="-470.35473870047247"/>
                <p r="center" x="200.24459261529591" y="-484.1861179752501"/>
                <basestyle outline="#5B5B5B" inner="#F2F2F2" num="#404040" name="#000000"/>
            </nt>
            <nt index="42" num="43" custom="true" val="0.0" label="">
                <base><![CDATA[G]]></base>
                <p r="pos" x="212.63126898448718" y="-434.15792343931946"/>
                <p r="center" x="172.5" y="-425.19228791892203"/>
                <basestyle outline="#5B5B5B" inner="#F2F2F2" num="#404040" name="#000000"/>
            </nt>
            <nt index="43" num="44" custom="true" val="0.0" label="">
                <base><![CDATA[C]]></base>
                <p r="pos" x="205.0" y="-399.9999999999999"/>
                <p r="center" x="172.5" y="-399.9999999999999"/>
                <basestyle outline="#5B5B5B" inner="#F2F2F2" num="#404040" name="#000000"/>
            </nt>
            <nt index="44" num="45" custom="true" val="0.0" label="">
                <base><![CDATA[U]]></base>
                <p r="pos" x="205.0" y="-359.9999999999999"/>
                <p r="center" x="172.5" y="-359.9999999999999"/>
                <basestyle outline="#5B5B5B" inner="#F2F2F2" num="#404040" name="#000000"/>
            </nt>
            <nt index="45" num="46" custom="true" val="0.0" label="">
                <base><![CDATA[A]]></base>
                <p r="pos" x="205.0" y="-320.0"/>
                <p r="center" x="172.5" y="-320.0"/>
                <basestyle outline="#5B5B5B" inner="#F2F2F2" num="#404040" name="#000000"/>
            </nt>
            <nt index="46" num="47" custom="true" val="0.0" label="">
                <base><![CDATA[A]]></base>
                <p r="pos" x="205.0" y="-280.0"/>
                <p r="center" x="172.5" y="-280.0"/>
                <basestyle outline="#5B5B5B" inner="#F2F2F2" num="#404040" name="#000000"/>
            </nt>
            <nt index="47" num="48" custom="true" val="0.0" label="">
                <base><![CDATA[C]]></base>
                <p r="pos" x="205.0" y="-240.0"/>
                <p r="center" x="172.5" y="-240.0"/>
                <basestyle outline="#5B5B5B" inner="#F2F2F2" num="#404040" name="#000000"/>
            </nt>
            <nt index="48" num="49" custom="true" val="0.0" label="">
                <base><![CDATA[U]]></base>
                <p r="pos" x="205.0" y="-200.0"/>
                <p r="center" x="172.5" y="-200.0"/>
                <basestyle outline="#5B5B5B" inner="#F2F2F2" num="#404040" name="#000000"/>
            </nt>
            <nt index="49" num="50" custom="true" val="0.0" label="">
                <base><![CDATA[A]]></base>
                <p r="pos" x="205.0" y="-160.0"/>
                <p r="center" x="172.5" y="-160.0"/>
                <basestyle outline="#5B5B5B" inner="#F2F2F2" num="#404040" name="#000000"/>
            </nt>
            <nt index="50" num="51" custom="true" val="0.0" label="">
                <base><![CDATA[G]]></base>
                <p r="pos" x="205.0" y="-120.0"/>
                <p r="center" x="172.5" y="-120.0"/>
                <basestyle outline="#5B5B5B" inner="#F2F2F2" num="#404040" name="#000000"/>
            </nt>
            <nt index="51" num="52" custom="true" val="0.0" label="">
                <base><![CDATA[G]]></base>
                <p r="pos" x="205.0" y="-80.0"/>
                <p r="center" x="172.5" y="-80.0"/>
                <basestyle outline="#5B5B5B" inner="#F2F2F2" num="#404040" name="#000000"/>
            </nt>
            <nt index="52" num="53" custom="true" val="0.0" label="">
                <base><![CDATA[G]]></base>
                <p r="pos" x="205.0" y="-40.0"/>
                <p r="center" x="172.5" y="-40.0"/>
                <basestyle outline="#5B5B5B" inner="#F2F2F2" num="#404040" name="#000000"/>
            </nt>
            <nt index="53" num="54" custom="true" val="0.0" label="">
                <base><![CDATA[A]]></base>
                <p r="pos" x="205.0" y="0.0"/>
                <p r="center" x="205.0" y="-65.0"/>
                <basestyle outline="#5B5B5B" inner="#F2F2F2" num="#404040" name="#000000"/>
            </nt>
            <nt index="54" num="55" custom="true" val="0.0" label="">
                <base><![CDATA[A]]></base>
                <p r="pos" x="240.0" y="0.0"/>
                <p r="center" x="240.0" y="-65.0"/>
                <basestyle outline="#5B5B5B" inner="#F2F2F2" num="#404040" name="#000000"/>
            </nt>
            <nt index="55" num="56" custom="true" val="0.0" label="">
                <base><![CDATA[C]]></base>
                <p r="pos" x="275.0" y="0.0"/>
                <p r="center" x="275.0" y="-65.0"/>
                <basestyle outline="#5B5B5B" inner="#F2F2F2" num="#404040" name="#000000"/>
            </nt>
            <nt index="56" num="57" custom="true" val="0.0" label="">
                <base><![CDATA[C]]></base>
                <p r="pos" x="275.0" y="-40.0"/>
                <p r="center" x="307.5" y="-40.0"/>
                <basestyle outline="#5B5B5B" inner="#F2F2F2" num="#404040" name="#000000"/>
            </nt>
            <nt index="57" num="58" custom="true" val="0.0" label="">
                <base><![CDATA[C]]></base>
                <p r="pos" x="275.0" y="-80.0"/>
                <p r="center" x="307.5" y="-80.0"/>
                <basestyle outline="#5B5B5B" inner="#F2F2F2" num="#404040" name="#000000"/>
            </nt>
            <nt index="58" num="59" custom="true" val="0.0" label="">
                <base><![CDATA[A]]></base>
                <p r="pos" x="267.36876226683466" y="-114.1580633228699"/>
                <p r="center" x="307.5" y="-105.19228791892203"/>
                <basestyle outline="#5B5B5B" inner="#F2F2F2" num="#404040" name="#000000"/>
            </nt>
            <nt index="59" num="60" custom="true" val="0.0" label="">
                <base><![CDATA[C]]></base>
                <p r="pos" x="288.8114441851135" y="-141.82068198887475"/>
                <p r="center" x="307.5" y="-105.19228791892203"/>
                <basestyle outline="#5B5B5B" inner="#F2F2F2" num="#404040" name="#000000"/>
            </nt>
            <nt index="60" num="61" custom="true" val="0.0" label="">
                <base><![CDATA[U]]></base>
                <p r="pos" x="305.83468021560907" y="-178.01749725002776"/>
                <p r="center" x="335.2445926152959" y="-164.18611797525"/>
                <basestyle outline="#5B5B5B" inner="#F2F2F2" num="#404040" name="#000000"/>
            </nt>
            <nt index="61" num="62" custom="true" val="0.0" label="">
                <base><![CDATA[G]]></base>
                <p r="pos" x="322.85791624610465" y="-214.21431251118065"/>
                <p r="center" x="352.2678286457915" y="-200.382933236403"/>
                <basestyle outline="#5B5B5B" inner="#F2F2F2" num="#404040" name="#000000"/>
            </nt>
            <nt index="62" num="63" custom="true" val="0.0" label="">
                <base><![CDATA[C]]></base>
                <p r="pos" x="339.88115227660023" y="-250.41112777233366"/>
                <p r="center" x="369.2910646762871" y="-236.579748497556"/>
                <basestyle outline="#5B5B5B" inner="#F2F2F2" num="#404040" name="#000000"/>
            </nt>
            <nt index="63" num="64" custom="true" val="0.0" label="">
                <base><![CDATA[U]]></base>
                <p r="pos" x="356.9043883070958" y="-286.60794303348666"/>
                <p r="center" x="386.31430070678266" y="-272.7765637587089"/>
                <basestyle outline="#5B5B5B" inner="#F2F2F2" num="#404040" name="#000000"/>
            </nt>
            <nt index="64" num="65" custom="true" val="0.0" label="">
                <base><![CDATA[U]]></base>
                <p r="pos" x="373.9276243375914" y="-322.80475829463956"/>
                <p r="center" x="403.33753673727824" y="-308.9733790198619"/>
                <basestyle outline="#5B5B5B" inner="#F2F2F2" num="#404040" name="#000000"/>
            </nt>
            <nt index="65" num="66" custom="true" val="0.0" label="">
                <base><![CDATA[A]]></base>
                <p r="pos" x="390.950860368087" y="-359.00157355579256"/>
                <p r="center" x="420.3607727677738" y="-345.1701942810149"/>
                <basestyle outline="#5B5B5B" inner="#F2F2F2" num="#404040" name="#000000"/>
            </nt>
            <nt index="66" num="67" custom="true" val="0.0" label="">
                <base><![CDATA[A]]></base>
                <p r="pos" x="361.42376010167857" y="-382.9475039812886"/>
                <p r="center" x="510.228109797819" y="-536.2567415544603"/>
                <basestyle outline="#5B5B5B" inner="#F2F2F2" num="#404040" name="#000000"/>
            </nt>
            <nt index="67" num="68" custom="true" val="0.0" label="">
                <base><![CDATA[G]]></base>
                <p r="pos" x="336.6081002815498" y="-411.7475085260256"/>
                <p r="center" x="510.228109797819" y="-536.2567415544603"/>
                <basestyle outline="#5B5B5B" inner="#F2F2F2" num="#404040" name="#000000"/>
            </nt>
            <nt index="68" num="69" custom="true" val="0.0" label="">
                <base><![CDATA[C]]></base>
                <p r="pos" x="300.934940032256" y="-393.6526021204039"/>
                <p r="center" x="286.23282857768845" y="-422.6370448229553"/>
                <basestyle outline="#5B5B5B" inner="#F2F2F2" num="#404040" name="#000000"/>
            </nt>
            <nt index="69" num="70" custom="true" val="0.0" label="">
                <base><![CDATA[C]]></base>
                <p r="pos" x="265.2617797829622" y="-375.5576957147824"/>
                <p r="center" x="250.55966832839476" y="-404.5421384173336"/>
                <basestyle outline="#5B5B5B" inner="#F2F2F2" num="#404040" name="#000000"/>
            </nt>
            <nt index="70" num="71" custom="true" val="0.0" label="">
                <base><![CDATA[U]]></base>
                <p r="pos" x="229.5886195336684" y="-357.4627893091607"/>
                <p r="center" x="214.88650807910085" y="-386.4472320117119"/>
                <basestyle outline="#5B5B5B" inner="#F2F2F2" num="#404040" name="#000000"/>
            </nt>
            <nt index="71" num="72" custom="true" val="0.0" label="">
                <base><![CDATA[C]]></base>
                <p r="pos" x="193.9154592843746" y="-339.3678829035392"/>
                <p r="center" x="179.21334782980716" y="-368.3523256060904"/>
                <basestyle outline="#5B5B5B" inner="#F2F2F2" num="#404040" name="#000000"/>
            </nt>
            <nt index="72" num="73" custom="true" val="0.0" label="">
                <base><![CDATA[A]]></base>
                <p r="pos" x="193.46775438010604" y="-304.3707868708219"/>
                <p r="center" x="90.18500277455473" y="-323.1934565862349"/>
                <basestyle outline="#5B5B5B" inner="#F2F2F2" num="#404040" name="#000000"/>
            </nt>
            <nt index="73" num="74" custom="true" val="0.0" label="">
                <base><![CDATA[A]]></base>
                <p r="pos" x="181.54069506099347" y="-271.46573518566424"/>
                <p r="center" x="90.18500277455473" y="-323.1934565862349"/>
                <basestyle outline="#5B5B5B" inner="#F2F2F2" num="#404040" name="#000000"/>
            </nt>
            <nt index="74" num="75" custom="true" val="0.0" label="">
                <base><![CDATA[U]]></base>
                <p r="pos" x="159.45991352527506" y="-244.309957583533"/>
                <p r="center" x="90.18500277455473" y="-323.1934565862349"/>
                <basestyle outline="#5B5B5B" inner="#F2F2F2" num="#404040" name="#000000"/>
            </nt>
            <nt index="75" num="76" custom="true" val="0.0" label="">
                <base><![CDATA[A]]></base>
                <p r="pos" x="129.6795767375695" y="-225.92168112228285"/>
                <p r="center" x="90.18500277455473" y="-323.1934565862349"/>
                <basestyle outline="#5B5B5B" inner="#F2F2F2" num="#404040" name="#000000"/>
            </nt>
            <nt index="76" num="77" custom="true" val="0.0" label="">
                <base><![CDATA[A]]></base>
                <p r="pos" x="95.50961820821817" y="-218.34466954073253"/>
                <p r="center" x="90.18500277455473" y="-323.1934565862349"/>
                <basestyle outline="#5B5B5B" inner="#F2F2F2" num="#404040" name="#000000"/>
            </nt>
            <nt index="77" num="78" custom="true" val="0.0" label="">
                <base><![CDATA[A]]></base>
                <p r="pos" x="60.74785565800585" y="-222.42106927667385"/>
                <p r="center" x="90.18500277455473" y="-323.1934565862349"/>
                <basestyle outline="#5B5B5B" inner="#F2F2F2" num="#404040" name="#000000"/>
            </nt>
            <nt index="78" num="79" custom="true" val="0.0" label="">
                <base><![CDATA[G]]></base>
                <p r="pos" x="29.25788282543499" y="-237.69780915822196"/>
                <p r="center" x="90.18500277455473" y="-323.1934565862349"/>
                <basestyle outline="#5B5B5B" inner="#F2F2F2" num="#404040" name="#000000"/>
            </nt>
            <nt index="79" num="80" custom="true" val="0.0" label="">
                <base><![CDATA[C]]></base>
                <p r="pos" x="4.539650602978554" y="-262.4769569684523"/>
                <p r="center" x="90.18500277455473" y="-323.1934565862349"/>
                <basestyle outline="#5B5B5B" inner="#F2F2F2" num="#404040" name="#000000"/>
            </nt>
            <nt index="80" num="81" custom="true" val="0.0" label="">
                <base><![CDATA[U]]></base>
                <p r="pos" x="-33.650667235148376" y="-250.58159554381064"/>
                <p r="center" x="-43.3156483926698" y="-281.6112287872887"/>
                <basestyle outline="#5B5B5B" inner="#F2F2F2" num="#404040" name="#000000"/>
            </nt>
            <nt index="81" num="82" custom="true" val="0.0" label="">
                <base><![CDATA[U]]></base>
                <p r="pos" x="-71.84098507327508" y="-238.68623411916894"/>
                <p r="center" x="-81.5059662307965" y="-269.7158673626469"/>
                <basestyle outline="#5B5B5B" inner="#F2F2F2" num="#404040" name="#000000"/>
            </nt>
            <nt index="82" num="83" custom="true" val="0.0" label="">
                <base><![CDATA[G]]></base>
                <p r="pos" x="-110.03130291140201" y="-226.79087269452725"/>
                <p r="center" x="-119.69628406892343" y="-257.82050593800534"/>
                <basestyle outline="#5B5B5B" inner="#F2F2F2" num="#404040" name="#000000"/>
            </nt>
            <nt index="83" num="84" custom="true" val="0.0" label="">
                <base><![CDATA[C]]></base>
                <p r="pos" x="-148.2216207495287" y="-214.89551126988556"/>
                <p r="center" x="-157.88660190705014" y="-245.92514451336353"/>
                <basestyle outline="#5B5B5B" inner="#F2F2F2" num="#404040" name="#000000"/>
            </nt>
            <nt index="84" num="85" custom="true" val="0.0" label="">
                <base><![CDATA[C]]></base>
                <p r="pos" x="-186.41193858765564" y="-203.00014984524387"/>
                <p r="center" x="-196.07691974517707" y="-234.02978308872196"/>
                <basestyle outline="#5B5B5B" inner="#F2F2F2" num="#404040" name="#000000"/>
            </nt>
            <nt index="85" num="86" custom="true" val="0.0" label="">
                <base><![CDATA[U]]></base>
                <p r="pos" x="-213.3272202420278" y="-180.62701383567412"/>
                <p r="center" x="-226.9643636185299" y="-224.40909048505728"/>
                <basestyle outline="#5B5B5B" inner="#F2F2F2" num="#404040" name="#000000"/>
            </nt>
            <nt index="86" num="87" custom="true" val="0.0" label="">
                <base><![CDATA[U]]></base>
                <p r="pos" x="-248.18668386687455" y="-183.75869025971576"/>
                <p r="center" x="-226.9643636185299" y="-224.40909048505728"/>
                <basestyle outline="#5B5B5B" inner="#F2F2F2" num="#404040" name="#000000"/>
            </nt>
            <nt index="87" num="88" custom="true" val="0.0" label="">
                <base><![CDATA[G]]></base>
                <p r="pos" x="-286.37696001504673" y="-171.86319498939008"/>
                <p r="center" x="-296.0420499221864" y="-202.89279435978005"/>
                <basestyle outline="#5B5B5B" inner="#F2F2F2" num="#404040" name="#000000"/>
            </nt>
            <nt index="88" num="89" custom="true" val="0.0" label="">
                <base><![CDATA[A]]></base>
                <p r="pos" x="-313.292163258036" y="-149.4899646498643"/>
                <p r="center" x="-326.92946007767046" y="-193.27199350482863"/>
                <basestyle outline="#5B5B5B" inner="#F2F2F2" num="#404040" name="#000000"/>
            </nt>
            <nt index="89" num="90" custom="true" val="0.0" label="">
                <base><![CDATA[G]]></base>
                <p r="pos" x="-348.1516378582671" y="-152.62151890178757"/>
                <p r="center" x="-326.92946007767046" y="-193.27199350482863"/>
                <basestyle outline="#5B5B5B" inner="#F2F2F2" num="#404040" name="#000000"/>
            </nt>
            <nt index="90" num="91" custom="true" val="0.0" label="">
                <base><![CDATA[U]]></base>
                <p r="pos" x="-386.34187231601595" y="-140.72588978592398"/>
                <p r="center" x="-396.00707097265513" y="-171.75545528284488"/>
                <basestyle outline="#5B5B5B" inner="#F2F2F2" num="#404040" name="#000000"/>
            </nt>
            <nt index="91" num="92" custom="true" val="0.0" label="">
                <base><![CDATA[G]]></base>
                <p r="pos" x="-424.5321067737648" y="-128.8302606700605"/>
                <p r="center" x="-434.19730543040373" y="-159.8598261669814"/>
                <basestyle outline="#5B5B5B" inner="#F2F2F2" num="#404040" name="#000000"/>
            </nt>
            <nt index="92" num="93" custom="true" val="0.0" label="">
                <base><![CDATA[C]]></base>
                <p r="pos" x="-462.7223412315136" y="-116.93463155419693"/>
                <p r="center" x="-472.38753988815256" y="-147.96419705111782"/>
                <basestyle outline="#5B5B5B" inner="#F2F2F2" num="#404040" name="#000000"/>
            </nt>
            <nt index="93" num="94" custom="true" val="0.0" label="">
                <base><![CDATA[U]]></base>
                <p r="pos" x="-500.9125756892622" y="-105.03900243833345"/>
                <p r="center" x="-510.5777743459014" y="-136.06856793525424"/>
                <basestyle outline="#5B5B5B" inner="#F2F2F2" num="#404040" name="#000000"/>
            </nt>
            <nt index="94" num="95" custom="true" val="0.0" label="">
                <base><![CDATA[C]]></base>
                <p r="pos" x="-519.220875129565" y="-74.99096903144664"/>
                <p r="center" x="-560.2551891792236" y="-120.59487130357002"/>
                <basestyle outline="#5B5B5B" inner="#F2F2F2" num="#404040" name="#000000"/>
            </nt>
            <nt index="95" num="96" custom="true" val="0.0" label="">
                <base><![CDATA[A]]></base>
                <p r="pos" x="-551.0281173137143" y="-59.94512293838625"/>
                <p r="center" x="-560.2551891792236" y="-120.59487130357002"/>
                <basestyle outline="#5B5B5B" inner="#F2F2F2" num="#404040" name="#000000"/>
            </nt>
            <nt index="96" num="97" custom="true" val="0.0" label="">
                <base><![CDATA[A]]></base>
                <p r="pos" x="-585.8707633468259" y="-64.85105378058859"/>
                <p r="center" x="-560.2551891792236" y="-120.59487130357002"/>
                <basestyle outline="#5B5B5B" inner="#F2F2F2" num="#404040" name="#000000"/>
            </nt>
            <nt index="97" num="98" custom="true" val="0.0" label="">
                <base><![CDATA[A]]></base>
                <p r="pos" x="-612.2867260772568" y="-88.09487130357002"/>
                <p r="center" x="-560.2551891792236" y="-120.59487130357002"/>
                <basestyle outline="#5B5B5B" inner="#F2F2F2" num="#404040" name="#000000"/>
            </nt>
            <nt index="98" num="99" custom="true" val="0.0" label="">
                <base><![CDATA[G]]></base>
                <p r="pos" x="-652.2867260772568" y="-88.09487130357002"/>
                <p r="center" x="-652.2867260772568" y="-120.59487130357002"/>
                <basestyle outline="#5B5B5B" inner="#F2F2F2" num="#404040" name="#000000"/>
            </nt>
            <nt index="99" num="100" custom="true" val="0.0" label="">
                <base><![CDATA[U]]></base>
                <p r="pos" x="-692.2867260772568" y="-88.09487130357002"/>
                <p r="center" x="-692.2867260772568" y="-120.59487130357002"/>
                <basestyle outline="#5B5B5B" inner="#F2F2F2" num="#404040" name="#000000"/>
            </nt>
            <nt index="100" num="101" custom="true" val="0.0" label="">
                <base><![CDATA[A]]></base>
                <p r="pos" x="-732.2867260772568" y="-88.09487130357002"/>
                <p r="center" x="-732.2867260772568" y="-120.59487130357002"/>
                <basestyle outline="#5B5B5B" inner="#F2F2F2" num="#404040" name="#000000"/>
            </nt>
            <nt index="101" num="102" custom="true" val="0.0" label="">
                <base><![CDATA[G]]></base>
                <p r="pos" x="-772.2867260772568" y="-88.09487130357002"/>
                <p r="center" x="-772.2867260772568" y="-120.59487130357002"/>
                <basestyle outline="#5B5B5B" inner="#F2F2F2" num="#404040" name="#000000"/>
            </nt>
            <nt index="102" num="103" custom="true" val="0.0" label="">
                <base><![CDATA[U]]></base>
                <p r="pos" x="-799.6857208277081" y="-64.40974249425801"/>
                <p r="center" x="-824.31826297529" y="-120.59487130357002"/>
                <basestyle outline="#5B5B5B" inner="#F2F2F2" num="#404040" name="#000000"/>
            </nt>
            <nt index="103" num="104" custom="true" val="0.0" label="">
                <base><![CDATA[G]]></base>
                <p r="pos" x="-835.6698093544876" y="-60.3066201531816"/>
                <p r="center" x="-824.31826297529" y="-120.59487130357002"/>
                <basestyle outline="#5B5B5B" inner="#F2F2F2" num="#404040" name="#000000"/>
            </nt>
            <nt index="104" num="105" custom="true" val="0.0" label="">
                <base><![CDATA[U]]></base>
                <p r="pos" x="-867.6975831173311" y="-77.21555116152888"/>
                <p r="center" x="-824.31826297529" y="-120.59487130357002"/>
                <basestyle outline="#5B5B5B" inner="#F2F2F2" num="#404040" name="#000000"/>
            </nt>
            <nt index="105" num="106" custom="true" val="0.0" label="">
                <base><![CDATA[G]]></base>
                <p r="pos" x="-884.6065141256786" y="-109.24332492437259"/>
                <p r="center" x="-824.31826297529" y="-120.59487130357002"/>
                <basestyle outline="#5B5B5B" inner="#F2F2F2" num="#404040" name="#000000"/>
            </nt>
            <nt index="106" num="107" custom="true" val="0.0" label="">
                <base><![CDATA[U]]></base>
                <p r="pos" x="-880.503391784602" y="-145.22741345115207"/>
                <p r="center" x="-824.31826297529" y="-120.59487130357002"/>
                <basestyle outline="#5B5B5B" inner="#F2F2F2" num="#404040" name="#000000"/>
            </nt>
            <nt index="107" num="108" custom="true" val="0.0" label="">
                <base><![CDATA[G]]></base>
                <p r="pos" x="-856.81826297529" y="-172.62640820160323"/>
                <p r="center" x="-824.31826297529" y="-120.59487130357002"/>
                <basestyle outline="#5B5B5B" inner="#F2F2F2" num="#404040" name="#000000"/>
            </nt>
            <nt index="108" num="109" custom="true" val="0.0" label="">
                <base><![CDATA[C]]></base>
                <p r="pos" x="-856.81826297529" y="-212.62640820160323"/>
                <p r="center" x="-824.31826297529" y="-212.62640820160323"/>
                <basestyle outline="#5B5B5B" inner="#F2F2F2" num="#404040" name="#000000"/>
            </nt>
            <nt index="109" num="110" custom="true" val="0.0" label="">
                <base><![CDATA[C]]></base>
                <p r="pos" x="-856.81826297529" y="-252.62640820160323"/>
                <p r="center" x="-824.31826297529" y="-252.62640820160323"/>
                <basestyle outline="#5B5B5B" inner="#F2F2F2" num="#404040" name="#000000"/>
            </nt>
            <nt index="110" num="111" custom="true" val="0.0" label="">
                <base><![CDATA[C]]></base>
                <p r="pos" x="-874.412523899756" y="-282.8825096454117"/>
                <p r="center" x="-824.31826297529" y="-291.7692015410804"/>
                <basestyle outline="#5B5B5B" inner="#F2F2F2" num="#404040" name="#000000"/>
            </nt>
            <nt index="111" num="112" custom="true" val="0.0" label="">
                <base><![CDATA[G]]></base>
                <p r="pos" x="-868.2991827565779" y="-317.3443255018541"/>
                <p r="center" x="-824.31826297529" y="-291.7692015410804"/>
                <basestyle outline="#5B5B5B" inner="#F2F2F2" num="#404040" name="#000000"/>
            </nt>
            <nt index="112" num="113" custom="true" val="0.0" label="">
                <base><![CDATA[U]]></base>
                <p r="pos" x="-882.0581331560136" y="-354.9034959387244"/>
                <p r="center" x="-851.5413071760565" y="-366.082643138266"/>
                <basestyle outline="#5B5B5B" inner="#F2F2F2" num="#404040" name="#000000"/>
            </nt>
            <nt index="113" num="114" custom="true" val="0.0" label="">
                <base><![CDATA[C]]></base>
                <p r="pos" x="-895.8170835554495" y="-392.4626663755945"/>
                <p r="center" x="-865.3002575754924" y="-403.6418135751361"/>
                <basestyle outline="#5B5B5B" inner="#F2F2F2" num="#404040" name="#000000"/>
            </nt>
            <nt index="114" num="115" custom="true" val="0.0" label="">
                <base><![CDATA[U]]></base>
                <p r="pos" x="-909.5760339548854" y="-430.0218368124646"/>
                <p r="center" x="-879.0592079749283" y="-441.2009840120062"/>
                <basestyle outline="#5B5B5B" inner="#F2F2F2" num="#404040" name="#000000"/>
            </nt>
            <nt index="115" num="116" custom="true" val="0.0" label="">
                <base><![CDATA[G]]></base>
                <p r="pos" x="-933.2456601963047" y="-455.80442514668846"/>
                <p r="center" x="-890.187128146217" y="-471.5779704962705"/>
                <basestyle outline="#5B5B5B" inner="#F2F2F2" num="#404040" name="#000000"/>
            </nt>
            <nt index="116" num="117" custom="true" val="0.0" label="">
                <base><![CDATA[U]]></base>
                <p r="pos" x="-931.8318967250154" y="-490.7757611301446"/>
                <p r="center" x="-890.187128146217" y="-471.5779704962705"/>
                <basestyle outline="#5B5B5B" inner="#F2F2F2" num="#404040" name="#000000"/>
            </nt>
            <nt index="117" num="118" custom="true" val="0.0" label="">
                <base><![CDATA[U]]></base>
                <p r="pos" x="-906.1583196924455" y="-514.5635838546654"/>
                <p r="center" x="-890.187128146217" y="-471.5779704962705"/>
                <basestyle outline="#5B5B5B" inner="#F2F2F2" num="#404040" name="#000000"/>
            </nt>
            <nt index="118" num="119" custom="true" val="0.0" label="">
                <base><![CDATA[G]]></base>
                <p r="pos" x="-889.4124626423809" y="-550.8895562664096"/>
                <p r="center" x="-859.8976100578386" y="-537.2835474132322"/>
                <basestyle outline="#5B5B5B" inner="#F2F2F2" num="#404040" name="#000000"/>
            </nt>
            <nt index="119" num="120" custom="true" val="0.0" label="">
                <base><![CDATA[U]]></base>
                <p r="pos" x="-872.6666055923163" y="-587.2155286781539"/>
                <p r="center" x="-843.1517530077742" y="-573.6095198249765"/>
                <basestyle outline="#5B5B5B" inner="#F2F2F2" num="#404040" name="#000000"/>
            </nt>
            <nt index="120" num="121" custom="true" val="0.0" label="">
                <base><![CDATA[G]]></base>
                <p r="pos" x="-855.9207485422519" y="-623.5415010898981"/>
                <p r="center" x="-826.4058959577098" y="-609.9354922367207"/>
                <basestyle outline="#5B5B5B" inner="#F2F2F2" num="#404040" name="#000000"/>
            </nt>
            <nt index="121" num="122" custom="true" val="0.0" label="">
                <base><![CDATA[U]]></base>
                <p r="pos" x="-839.1748914921875" y="-659.8674735016424"/>
                <p r="center" x="-809.6600389076452" y="-646.261464648465"/>
                <basestyle outline="#5B5B5B" inner="#F2F2F2" num="#404040" name="#000000"/>
            </nt>
            <nt index="122" num="123" custom="true" val="0.0" label="">
                <base><![CDATA[G]]></base>
                <p r="pos" x="-851.6083833480534" y="-694.4138590604974"/>
                <p r="center" x="-785.4859423060359" y="-698.701155468919"/>
                <basestyle outline="#5B5B5B" inner="#F2F2F2" num="#404040" name="#000000"/>
            </nt>
            <nt index="123" num="124" custom="true" val="0.0" label="">
                <base><![CDATA[A]]></base>
                <p r="pos" x="-843.7401302136066" y="-730.2765843825249"/>
                <p r="center" x="-785.4859423060359" y="-698.701155468919"/>
                <basestyle outline="#5B5B5B" inner="#F2F2F2" num="#404040" name="#000000"/>
            </nt>
            <nt index="124" num="125" custom="true" val="0.0" label="">
                <base><![CDATA[C]]></base>
                <p r="pos" x="-817.9859423060359" y="-756.4446236696493"/>
                <p r="center" x="-785.4859423060359" y="-698.701155468919"/>
                <basestyle outline="#5B5B5B" inner="#F2F2F2" num="#404040" name="#000000"/>
            </nt>
            <nt index="125" num="126" custom="true" val="0.0" label="">
                <base><![CDATA[U]]></base>
                <p r="pos" x="-817.9859423060359" y="-796.4446236696493"/>
                <p r="center" x="-785.4859423060359" y="-796.4446236696493"/>
                <basestyle outline="#5B5B5B" inner="#F2F2F2" num="#404040" name="#000000"/>
            </nt>
            <nt index="126" num="127" custom="true" val="0.0" label="">
                <base><![CDATA[C]]></base>
                <p r="pos" x="-817.9859423060359" y="-836.4446236696493"/>
                <p r="center" x="-785.4859423060359" y="-836.4446236696493"/>
                <basestyle outline="#5B5B5B" inner="#F2F2F2" num="#404040" name="#000000"/>
            </nt>
            <nt index="127" num="128" custom="true" val="0.0" label="">
                <base><![CDATA[U]]></base>
                <p r="pos" x="-817.9859423060359" y="-876.4446236696493"/>
                <p r="center" x="-785.4859423060359" y="-876.4446236696493"/>
                <basestyle outline="#5B5B5B" inner="#F2F2F2" num="#404040" name="#000000"/>
            </nt>
            <nt index="128" num="129" custom="true" val="0.0" label="">
                <base><![CDATA[G]]></base>
                <p r="pos" x="-817.9859423060359" y="-916.4446236696493"/>
                <p r="center" x="-785.4859423060359" y="-916.4446236696493"/>
                <basestyle outline="#5B5B5B" inner="#F2F2F2" num="#404040" name="#000000"/>
            </nt>
            <nt index="129" num="130" custom="true" val="0.0" label="">
                <base><![CDATA[G]]></base>
                <p r="pos" x="-817.9859423060359" y="-956.4446236696493"/>
                <p r="center" x="-785.4859423060359" y="-956.4446236696493"/>
                <basestyle outline="#5B5B5B" inner="#F2F2F2" num="#404040" name="#000000"/>
            </nt>
            <nt index="130" num="131" custom="true" val="0.0" label="">
                <base><![CDATA[U]]></base>
                <p r="pos" x="-817.9859423060359" y="-996.4446236696493"/>
                <p r="center" x="-785.4859423060359" y="-996.4446236696493"/>
                <basestyle outline="#5B5B5B" inner="#F2F2F2" num="#404040" name="#000000"/>
            </nt>
            <nt index="131" num="132" custom="true" val="0.0" label="">
                <base><![CDATA[A]]></base>
                <p r="pos" x="-846.0678117170698" y="-1006.6790370967905"/>
                <p r="center" x="-785.4859423060359" y="-1129.2639659254287"/>
                <basestyle outline="#5B5B5B" inner="#F2F2F2" num="#404040" name="#000000"/>
            </nt>
            <nt index="132" num="133" custom="true" val="0.0" label="">
                <base><![CDATA[A]]></base>
                <p r="pos" x="-871.255140745687" y="-1022.7704343083504"/>
                <p r="center" x="-785.4859423060359" y="-1129.2639659254287"/>
                <basestyle outline="#5B5B5B" inner="#F2F2F2" num="#404040" name="#000000"/>
            </nt>
            <nt index="133" num="134" custom="true" val="0.0" label="">
                <base><![CDATA[C]]></base>
                <p r="pos" x="-892.3445043126128" y="-1043.9499846378085"/>
                <p r="center" x="-785.4859423060359" y="-1129.2639659254287"/>
                <basestyle outline="#5B5B5B" inner="#F2F2F2" num="#404040" name="#000000"/>
            </nt>
            <nt index="134" num="135" custom="true" val="0.0" label="">
                <base><![CDATA[U]]></base>
                <p r="pos" x="-928.6399136744951" y="-1027.137987158228"/>
                <p r="center" x="-942.2996616266539" y="-1056.6280072647573"/>
                <basestyle outline="#5B5B5B" inner="#F2F2F2" num="#404040" name="#000000"/>
            </nt>
            <nt index="135" num="136" custom="true" val="0.0" label="">
                <base><![CDATA[A]]></base>
                <p r="pos" x="-964.935323036377" y="-1010.3259896786479"/>
                <p r="center" x="-978.5950709885358" y="-1039.816009785177"/>
                <basestyle outline="#5B5B5B" inner="#F2F2F2" num="#404040" name="#000000"/>
            </nt>
            <nt index="136" num="137" custom="true" val="0.0" label="">
                <base><![CDATA[G]]></base>
                <p r="pos" x="-1001.2307323982589" y="-993.5139921990675"/>
                <p r="center" x="-1014.8904803504176" y="-1023.0040123055968"/>
                <basestyle outline="#5B5B5B" inner="#F2F2F2" num="#404040" name="#000000"/>
            </nt>
            <nt index="137" num="138" custom="true" val="0.0" label="">
                <base><![CDATA[A]]></base>
                <p r="pos" x="-1037.5261417601407" y="-976.7019947194875"/>
                <p r="center" x="-1051.1858897122995" y="-1006.1920148260168"/>
                <basestyle outline="#5B5B5B" inner="#F2F2F2" num="#404040" name="#000000"/>
            </nt>
            <nt index="138" num="139" custom="true" val="0.0" label="">
                <base><![CDATA[G]]></base>
                <p r="pos" x="-1073.821551122023" y="-959.8899972399075"/>
                <p r="center" x="-1087.4812990741818" y="-989.3800173464366"/>
                <basestyle outline="#5B5B5B" inner="#F2F2F2" num="#404040" name="#000000"/>
            </nt>
            <nt index="139" num="140" custom="true" val="0.0" label="">
                <base><![CDATA[A]]></base>
                <p r="pos" x="-1110.1169604839054" y="-943.0779997603275"/>
                <p r="center" x="-1123.7767084360642" y="-972.5680198668564"/>
                <basestyle outline="#5B5B5B" inner="#F2F2F2" num="#404040" name="#000000"/>
            </nt>
            <nt index="140" num="141" custom="true" val="0.0" label="">
                <base><![CDATA[U]]></base>
                <p r="pos" x="-1146.4123698457872" y="-926.2660022807471"/>
                <p r="center" x="-1160.072117797946" y="-955.7560223872764"/>
                <basestyle outline="#5B5B5B" inner="#F2F2F2" num="#404040" name="#000000"/>
            </nt>
            <nt index="141" num="142" custom="true" val="0.0" label="">
                <base><![CDATA[C]]></base>
                <p r="pos" x="-1163.2563184111666" y="-895.5856685675514"/>
                <p r="center" x="-1201.5204608017932" y="-936.5571911751598"/>
                <basestyle outline="#5B5B5B" inner="#F2F2F2" num="#404040" name="#000000"/>
            </nt>
            <nt index="142" num="143" custom="true" val="0.0" label="">
                <base><![CDATA[C]]></base>
                <p r="pos" x="-1195.0148266277272" y="-880.8751744941059"/>
                <p r="center" x="-1201.5204608017932" y="-936.5571911751598"/>
                <basestyle outline="#5B5B5B" inner="#F2F2F2" num="#404040" name="#000000"/>
            </nt>
            <nt index="143" num="144" custom="true" val="0.0" label="">
                <base><![CDATA[C]]></base>
                <p r="pos" x="-1214.2650558502921" y="-845.8119647882232"/>
                <p r="center" x="-1242.7539137363217" y="-861.4527760315572"/>
                <basestyle outline="#5B5B5B" inner="#F2F2F2" num="#404040" name="#000000"/>
            </nt>
            <nt index="144" num="145" custom="true" val="0.0" label="">
                <base><![CDATA[U]]></base>
                <p r="pos" x="-1218.1258894539735" y="-811.0257093800655"/>
                <p r="center" x="-1258.3230529401737" y="-833.0944647339"/>
                <basestyle outline="#5B5B5B" inner="#F2F2F2" num="#404040" name="#000000"/>
            </nt>
            <nt index="145" num="146" custom="true" val="0.0" label="">
                <base><![CDATA[C]]></base>
                <p r="pos" x="-1245.4031800541777" y="-789.0953874729684"/>
                <p r="center" x="-1258.3230529401737" y="-833.0944647339"/>
                <basestyle outline="#5B5B5B" inner="#F2F2F2" num="#404040" name="#000000"/>
            </nt>
            <nt index="146" num="147" custom="true" val="0.0" label="">
                <base><![CDATA[A]]></base>
                <p r="pos" x="-1264.6532863904552" y="-754.0321103009468"/>
                <p r="center" x="-1293.1421990927226" y="-769.6728216991725"/>
                <basestyle outline="#5B5B5B" inner="#F2F2F2" num="#404040" name="#000000"/>
            </nt>
            <nt index="147" num="148" custom="true" val="0.0" label="">
                <base><![CDATA[G]]></base>
                <p r="pos" x="-1268.5139207348736" y="-719.2459822414875"/>
                <p r="center" x="-1308.7112389089937" y="-741.3144558364664"/>
                <basestyle outline="#5B5B5B" inner="#F2F2F2" num="#404040" name="#000000"/>
            </nt>
            <nt index="148" num="149" custom="true" val="0.0" label="">
                <base><![CDATA[A]]></base>
                <p r="pos" x="-1257.420343552855" y="-680.8151021408888"/>
                <p r="center" x="-1288.6454336345917" y="-671.8015706804987"/>
                <basestyle outline="#5B5B5B" inner="#F2F2F2" num="#404040" name="#000000"/>
            </nt>
            <nt index="149" num="150" custom="true" val="0.0" label="">
                <base><![CDATA[C]]></base>
                <p r="pos" x="-1246.3267663708364" y="-642.3842220402902"/>
                <p r="center" x="-1277.551856452573" y="-633.3706905798998"/>
                <basestyle outline="#5B5B5B" inner="#F2F2F2" num="#404040" name="#000000"/>
            </nt>
            <nt index="150" num="151" custom="true" val="0.0" label="">
                <base><![CDATA[C]]></base>
                <p r="pos" x="-1218.4572676592354" y="-621.2113192804408"/>
                <p r="center" x="-1264.7884157757378" y="-589.1549925886683"/>
                <basestyle outline="#5B5B5B" inner="#F2F2F2" num="#404040" name="#000000"/>
            </nt>
            <nt index="151" num="152" custom="true" val="0.0" label="">
                <base><![CDATA[C]]></base>
                <p r="pos" x="-1208.4681764561421" y="-587.6670377014556"/>
                <p r="center" x="-1264.7884157757378" y="-589.1549925886683"/>
                <basestyle outline="#5B5B5B" inner="#F2F2F2" num="#404040" name="#000000"/>
            </nt>
            <nt index="152" num="153" custom="true" val="0.0" label="">
                <base><![CDATA[U]]></base>
                <p r="pos" x="-1220.2145455416392" y="-554.6969970126542"/>
                <p r="center" x="-1264.7884157757378" y="-589.1549925886683"/>
                <basestyle outline="#5B5B5B" inner="#F2F2F2" num="#404040" name="#000000"/>
            </nt>
            <nt index="153" num="154" custom="true" val="0.0" label="">
                <base><![CDATA[U]]></base>
                <p r="pos" x="-1249.1631424245759" y="-535.0252022744213"/>
                <p r="center" x="-1264.7884157757378" y="-589.1549925886683"/>
                <basestyle outline="#5B5B5B" inner="#F2F2F2" num="#404040" name="#000000"/>
            </nt>
            <nt index="154" num="155" custom="true" val="0.0" label="">
                <base><![CDATA[U]]></base>
                <p r="pos" x="-1284.1419428813172" y="-536.2435159948662"/>
                <p r="center" x="-1264.7884157757378" y="-589.1549925886683"/>
                <basestyle outline="#5B5B5B" inner="#F2F2F2" num="#404040" name="#000000"/>
            </nt>
            <nt index="155" num="156" custom="true" val="0.0" label="">
                <base><![CDATA[U]]></base>
                <p r="pos" x="-1311.6517086725555" y="-557.8817588954611"/>
                <p r="center" x="-1264.7884157757378" y="-589.1549925886683"/>
                <basestyle outline="#5B5B5B" inner="#F2F2F2" num="#404040" name="#000000"/>
            </nt>
            <nt index="156" num="157" custom="true" val="0.0" label="">
                <base><![CDATA[A]]></base>
                <p r="pos" x="-1321.0756983013168" y="-591.5891644495963"/>
                <p r="center" x="-1264.7884157757378" y="-589.1549925886683"/>
                <basestyle outline="#5B5B5B" inner="#F2F2F2" num="#404040" name="#000000"/>
            </nt>
            <nt index="157" num="158" custom="true" val="0.0" label="">
                <base><![CDATA[G]]></base>
                <p r="pos" x="-1308.7769465343092" y="-624.3571591195099"/>
                <p r="center" x="-1277.551856452573" y="-633.3706905798998"/>
                <basestyle outline="#5B5B5B" inner="#F2F2F2" num="#404040" name="#000000"/>
            </nt>
            <nt index="158" num="159" custom="true" val="0.0" label="">
                <base><![CDATA[U]]></base>
                <p r="pos" x="-1319.8705237163279" y="-662.7880392201085"/>
                <p r="center" x="-1288.6454336345917" y="-671.8015706804987"/>
                <basestyle outline="#5B5B5B" inner="#F2F2F2" num="#404040" name="#000000"/>
            </nt>
            <nt index="159" num="160" custom="true" val="0.0" label="">
                <base><![CDATA[C]]></base>
                <p r="pos" x="-1330.9641008983465" y="-701.2189193207072"/>
                <p r="center" x="-1308.7112389089937" y="-741.3144558364664"/>
                <basestyle outline="#5B5B5B" inner="#F2F2F2" num="#404040" name="#000000"/>
            </nt>
            <nt index="160" num="161" custom="true" val="0.0" label="">
                <base><![CDATA[A]]></base>
                <p r="pos" x="-1352.7691468556484" y="-728.5966469619847"/>
                <p r="center" x="-1308.7112389089937" y="-741.3144558364664"/>
                <basestyle outline="#5B5B5B" inner="#F2F2F2" num="#404040" name="#000000"/>
            </nt>
            <nt index="161" num="162" custom="true" val="0.0" label="">
                <base><![CDATA[G]]></base>
                <p r="pos" x="-1348.908479739401" y="-763.3830703110087"/>
                <p r="center" x="-1308.7112389089937" y="-741.3144558364664"/>
                <basestyle outline="#5B5B5B" inner="#F2F2F2" num="#404040" name="#000000"/>
            </nt>
            <nt index="162" num="163" custom="true" val="0.0" label="">
                <base><![CDATA[U]]></base>
                <p r="pos" x="-1321.6311117949901" y="-785.3135330973981"/>
                <p r="center" x="-1293.1421990927226" y="-769.6728216991725"/>
                <basestyle outline="#5B5B5B" inner="#F2F2F2" num="#404040" name="#000000"/>
            </nt>
            <nt index="163" num="164" custom="true" val="0.0" label="">
                <base><![CDATA[G]]></base>
                <p r="pos" x="-1302.3810054587123" y="-820.3768102694195"/>
                <p r="center" x="-1258.3230529401737" y="-833.0944647339"/>
                <basestyle outline="#5B5B5B" inner="#F2F2F2" num="#404040" name="#000000"/>
            </nt>
            <nt index="164" num="165" custom="true" val="0.0" label="">
                <base><![CDATA[U]]></base>
                <p r="pos" x="-1298.520216426374" y="-855.1632200877347"/>
                <p r="center" x="-1258.3230529401737" y="-833.0944647339"/>
                <basestyle outline="#5B5B5B" inner="#F2F2F2" num="#404040" name="#000000"/>
            </nt>
            <nt index="165" num="166" custom="true" val="0.0" label="">
                <base><![CDATA[G]]></base>
                <p r="pos" x="-1271.2427716223513" y="-877.0935872748909"/>
                <p r="center" x="-1242.7539137363217" y="-861.4527760315572"/>
                <basestyle outline="#5B5B5B" inner="#F2F2F2" num="#404040" name="#000000"/>
            </nt>
            <nt index="166" num="167" custom="true" val="0.0" label="">
                <base><![CDATA[G]]></base>
                <p r="pos" x="-1251.9925423997868" y="-912.1567969807737"/>
                <p r="center" x="-1201.5204608017932" y="-936.5571911751598"/>
                <basestyle outline="#5B5B5B" inner="#F2F2F2" num="#404040" name="#000000"/>
            </nt>
            <nt index="167" num="168" custom="true" val="0.0" label="">
                <base><![CDATA[A]]></base>
                <p r="pos" x="-1256.6285476723367" y="-946.8484019467145"/>
                <p r="center" x="-1201.5204608017932" y="-936.5571911751598"/>
                <basestyle outline="#5B5B5B" inner="#F2F2F2" num="#404040" name="#000000"/>
            </nt>
            <nt index="168" num="169" custom="true" val="0.0" label="">
                <base><![CDATA[A]]></base>
                <p r="pos" x="-1239.7846031924203" y="-977.528713782768"/>
                <p r="center" x="-1201.5204608017932" y="-936.5571911751598"/>
                <basestyle outline="#5B5B5B" inner="#F2F2F2" num="#404040" name="#000000"/>
            </nt>
            <nt index="169" num="170" custom="true" val="0.0" label="">
                <base><![CDATA[A]]></base>
                <p r="pos" x="-1208.0261170808428" y="-992.239205273563"/>
                <p r="center" x="-1201.5204608017932" y="-936.5571911751598"/>
                <basestyle outline="#5B5B5B" inner="#F2F2F2" num="#404040" name="#000000"/>
            </nt>
            <nt index="170" num="171" custom="true" val="0.0" label="">
                <base><![CDATA[A]]></base>
                <p r="pos" x="-1173.7318657501048" y="-985.2460424938055"/>
                <p r="center" x="-1160.072117797946" y="-955.7560223872764"/>
                <basestyle outline="#5B5B5B" inner="#F2F2F2" num="#404040" name="#000000"/>
            </nt>
            <nt index="171" num="172" custom="true" val="0.0" label="">
                <base><![CDATA[U]]></base>
                <p r="pos" x="-1137.436456388223" y="-1002.0580399733857"/>
                <p r="center" x="-1123.7767084360642" y="-972.5680198668564"/>
                <basestyle outline="#5B5B5B" inner="#F2F2F2" num="#404040" name="#000000"/>
            </nt>
            <nt index="172" num="173" custom="true" val="0.0" label="">
                <base><![CDATA[C]]></base>
                <p r="pos" x="-1101.1410470263406" y="-1018.8700374529657"/>
                <p r="center" x="-1087.4812990741818" y="-989.3800173464366"/>
                <basestyle outline="#5B5B5B" inner="#F2F2F2" num="#404040" name="#000000"/>
            </nt>
            <nt index="173" num="174" custom="true" val="0.0" label="">
                <base><![CDATA[U]]></base>
                <p r="pos" x="-1064.8456376644583" y="-1035.6820349325458"/>
                <p r="center" x="-1051.1858897122995" y="-1006.1920148260168"/>
                <basestyle outline="#5B5B5B" inner="#F2F2F2" num="#404040" name="#000000"/>
            </nt>
            <nt index="174" num="175" custom="true" val="0.0" label="">
                <base><![CDATA[C]]></base>
                <p r="pos" x="-1028.5502283025764" y="-1052.4940324121262"/>
                <p r="center" x="-1014.8904803504176" y="-1023.0040123055968"/>
                <basestyle outline="#5B5B5B" inner="#F2F2F2" num="#404040" name="#000000"/>
            </nt>
            <nt index="175" num="176" custom="true" val="0.0" label="">
                <base><![CDATA[U]]></base>
                <p r="pos" x="-992.2548189406946" y="-1069.3060298917062"/>
                <p r="center" x="-978.5950709885358" y="-1039.816009785177"/>
                <basestyle outline="#5B5B5B" inner="#F2F2F2" num="#404040" name="#000000"/>
            </nt>
            <nt index="176" num="177" custom="true" val="0.0" label="">
                <base><![CDATA[A]]></base>
                <p r="pos" x="-955.9594095788127" y="-1086.1180273712862"/>
                <p r="center" x="-942.2996616266539" y="-1056.6280072647573"/>
                <basestyle outline="#5B5B5B" inner="#F2F2F2" num="#404040" name="#000000"/>
            </nt>
            <nt index="177" num="178" custom="true" val="0.0" label="">
                <base><![CDATA[G]]></base>
                <p r="pos" x="-919.6640002169304" y="-1102.9300248508666"/>
                <p r="center" x="-785.4859423060359" y="-1129.2639659254287"/>
                <basestyle outline="#5B5B5B" inner="#F2F2F2" num="#404040" name="#000000"/>
            </nt>
            <nt index="178" num="179" custom="true" val="0.0" label="">
                <base><![CDATA[C]]></base>
                <p r="pos" x="-921.9535973099576" y="-1137.8550552037755"/>
                <p r="center" x="-785.4859423060359" y="-1129.2639659254287"/>
                <basestyle outline="#5B5B5B" inner="#F2F2F2" num="#404040" name="#000000"/>
            </nt>
            <nt index="179" num="180" custom="true" val="0.0" label="">
                <base><![CDATA[A]]></base>
                <p r="pos" x="-915.3021428061672" y="-1172.2172168497486"/>
                <p r="center" x="-785.4859423060359" y="-1129.2639659254287"/>
                <basestyle outline="#5B5B5B" inner="#F2F2F2" num="#404040" name="#000000"/>
            </nt>
            <nt index="180" num="181" custom="true" val="0.0" label="">
                <base><![CDATA[G]]></base>
                <p r="pos" x="-900.1454249361889" y="-1203.7651788030967"/>
                <p r="center" x="-785.4859423060359" y="-1129.2639659254287"/>
                <basestyle outline="#5B5B5B" inner="#F2F2F2" num="#404040" name="#000000"/>
            </nt>
            <nt index="181" num="182" custom="true" val="0.0" label="">
                <base><![CDATA[U]]></base>
                <p r="pos" x="-877.4764775182555" y="-1230.4319900665937"/>
                <p r="center" x="-785.4859423060359" y="-1129.2639659254287"/>
                <basestyle outline="#5B5B5B" inner="#F2F2F2" num="#404040" name="#000000"/>
            </nt>
            <nt index="182" num="183" custom="true" val="0.0" label="">
                <base><![CDATA[G]]></base>
                <p r="pos" x="-848.7805186320907" y="-1250.4705015782688"/>
                <p r="center" x="-785.4859423060359" y="-1129.2639659254287"/>
                <basestyle outline="#5B5B5B" inner="#F2F2F2" num="#404040" name="#000000"/>
            </nt>
            <nt index="183" num="184" custom="true" val="0.0" label="">
                <base><![CDATA[G]]></base>
                <p r="pos" x="-815.9376424949942" y="-1262.5678354598863"/>
                <p r="center" x="-785.4859423060359" y="-1129.2639659254287"/>
                <basestyle outline="#5B5B5B" inner="#F2F2F2" num="#404040" name="#000000"/>
            </nt>
            <nt index="184" num="185" custom="true" val="0.0" label="">
                <base><![CDATA[C]]></base>
                <p r="pos" x="-781.099639947962" y="-1265.9314018012856"/>
                <p r="center" x="-785.4859423060359" y="-1129.2639659254287"/>
                <basestyle outline="#5B5B5B" inner="#F2F2F2" num="#404040" name="#000000"/>
            </nt>
            <nt index="185" num="186" custom="true" val="0.0" label="">
                <base><![CDATA[G]]></base>
                <p r="pos" x="-746.5490179945343" y="-1260.3408273557297"/>
                <p r="center" x="-785.4859423060359" y="-1129.2639659254287"/>
                <basestyle outline="#5B5B5B" inner="#F2F2F2" num="#404040" name="#000000"/>
            </nt>
            <nt index="186" num="187" custom="true" val="0.0" label="">
                <base><![CDATA[C]]></base>
                <p r="pos" x="-714.5494551127999" y="-1246.16239389579"/>
                <p r="center" x="-785.4859423060359" y="-1129.2639659254287"/>
                <basestyle outline="#5B5B5B" inner="#F2F2F2" num="#404040" name="#000000"/>
            </nt>
            <nt index="187" num="188" custom="true" val="0.0" label="">
                <base><![CDATA[C]]></base>
                <p r="pos" x="-686.265183865338" y="-1274.4466651432522"/>
                <p r="center" x="-663.2842134767752" y="-1251.4656947546896"/>
                <basestyle outline="#5B5B5B" inner="#F2F2F2" num="#404040" name="#000000"/>
            </nt>
            <nt index="188" num="189" custom="true" val="0.0" label="">
                <base><![CDATA[C]]></base>
                <p r="pos" x="-657.9809126178761" y="-1302.7309363907143"/>
                <p r="center" x="-634.9999422293133" y="-1279.7499660021513"/>
                <basestyle outline="#5B5B5B" inner="#F2F2F2" num="#404040" name="#000000"/>
            </nt>
            <nt index="189" num="190" custom="true" val="0.0" label="">
                <base><![CDATA[G]]></base>
                <p r="pos" x="-644.4894980979523" y="-1335.0262141508179"/>
                <p r="center" x="-612.1847400828117" y="-1302.565168148653"/>
                <basestyle outline="#5B5B5B" inner="#F2F2F2" num="#404040" name="#000000"/>
            </nt>
            <nt index="190" num="191" custom="true" val="0.0" label="">
                <base><![CDATA[A]]></base>
                <p r="pos" x="-612.1294838948695" y="-1348.3616073631288"/>
                <p r="center" x="-612.1847400828117" y="-1302.565168148653"/>
                <basestyle outline="#5B5B5B" inner="#F2F2F2" num="#404040" name="#000000"/>
            </nt>
            <nt index="191" num="192" custom="true" val="0.0" label="">
                <base><![CDATA[A]]></base>
                <p r="pos" x="-579.8017437886799" y="-1334.9481644427847"/>
                <p r="center" x="-612.1847400828117" y="-1302.565168148653"/>
                <basestyle outline="#5B5B5B" inner="#F2F2F2" num="#404040" name="#000000"/>
            </nt>
            <nt index="192" num="193" custom="true" val="0.0" label="">
                <base><![CDATA[C]]></base>
                <p r="pos" x="-566.3883008683358" y="-1302.620424336595"/>
                <p r="center" x="-612.1847400828117" y="-1302.565168148653"/>
                <basestyle outline="#5B5B5B" inner="#F2F2F2" num="#404040" name="#000000"/>
            </nt>
            <nt index="193" num="194" custom="true" val="0.0" label="">
                <base><![CDATA[A]]></base>
                <p r="pos" x="-579.7236940806467" y="-1270.2604101335123"/>
                <p r="center" x="-612.1847400828117" y="-1302.565168148653"/>
                <basestyle outline="#5B5B5B" inner="#F2F2F2" num="#404040" name="#000000"/>
            </nt>
            <nt index="194" num="195" custom="true" val="0.0" label="">
                <base><![CDATA[G]]></base>
                <p r="pos" x="-612.0189718407505" y="-1256.7689956135887"/>
                <p r="center" x="-634.9999422293133" y="-1279.7499660021513"/>
                <basestyle outline="#5B5B5B" inner="#F2F2F2" num="#404040" name="#000000"/>
            </nt>
            <nt index="195" num="196" custom="true" val="0.0" label="">
                <base><![CDATA[G]]></base>
                <p r="pos" x="-640.3032430882124" y="-1228.4847243661266"/>
                <p r="center" x="-663.2842134767752" y="-1251.4656947546896"/>
                <basestyle outline="#5B5B5B" inner="#F2F2F2" num="#404040" name="#000000"/>
            </nt>
            <nt index="196" num="197" custom="true" val="0.0" label="">
                <base><![CDATA[G]]></base>
                <p r="pos" x="-668.5875143356745" y="-1200.2004531186649"/>
                <p r="center" x="-785.4859423060359" y="-1129.2639659254287"/>
                <basestyle outline="#5B5B5B" inner="#F2F2F2" num="#404040" name="#000000"/>
            </nt>
            <nt index="197" num="198" custom="true" val="0.0" label="">
                <base><![CDATA[A]]></base>
                <p r="pos" x="-652.6666000502562" y="-1161.7639659254287"/>
                <p r="center" x="-785.4859423060359" y="-1129.2639659254287"/>
                <basestyle outline="#5B5B5B" inner="#F2F2F2" num="#404040" name="#000000"/>
            </nt>
            <nt index="198" num="199" custom="true" val="0.0" label="">
                <base><![CDATA[C]]></base>
                <p r="pos" x="-612.6666000502562" y="-1161.7639659254287"/>
                <p r="center" x="-612.6666000502562" y="-1129.2639659254287"/>
                <basestyle outline="#5B5B5B" inner="#F2F2F2" num="#404040" name="#000000"/>
            </nt>
            <nt index="199" num="200" custom="true" val="0.0" label="">
                <base><![CDATA[U]]></base>
                <p r="pos" x="-572.6666000502562" y="-1161.7639659254287"/>
                <p r="center" x="-572.6666000502562" y="-1129.2639659254287"/>
                <basestyle outline="#5B5B5B" inner="#F2F2F2" num="#404040" name="#000000"/>
            </nt>
            <nt index="200" num="201" custom="true" val="0.0" label="">
                <base><![CDATA[U]]></base>
                <p r="pos" x="-532.6666000502562" y="-1161.7639659254287"/>
                <p r="center" x="-532.6666000502562" y="-1129.2639659254287"/>
                <basestyle outline="#5B5B5B" inner="#F2F2F2" num="#404040" name="#000000"/>
            </nt>
            <nt index="201" num="202" custom="true" val="0.0" label="">
                <base><![CDATA[G]]></base>
                <p r="pos" x="-506.5583716738961" y="-1185.074102073996"/>
                <p r="center" x="-480.18964055738434" y="-1129.2639659254287"/>
                <basestyle outline="#5B5B5B" inner="#F2F2F2" num="#404040" name="#000000"/>
            </nt>
            <nt index="202" num="203" custom="true" val="0.0" label="">
                <base><![CDATA[A]]></base>
                <p r="pos" x="-471.9721747303165" y="-1190.4403873065253"/>
                <p r="center" x="-480.18964055738434" y="-1129.2639659254287"/>
                <basestyle outline="#5B5B5B" inner="#F2F2F2" num="#404040" name="#000000"/>
            </nt>
            <nt index="203" num="204" custom="true" val="0.0" label="">
                <base><![CDATA[A]]></base>
                <p r="pos" x="-440.0280244091646" y="-1176.137475138838"/>
                <p r="center" x="-480.18964055738434" y="-1129.2639659254287"/>
                <basestyle outline="#5B5B5B" inner="#F2F2F2" num="#404040" name="#000000"/>
            </nt>
            <nt index="204" num="205" custom="true" val="0.0" label="">
                <base><![CDATA[A]]></base>
                <p r="pos" x="-420.99647567695" y="-1146.7639804698292"/>
                <p r="center" x="-480.18964055738434" y="-1129.2639659254287"/>
                <basestyle outline="#5B5B5B" inner="#F2F2F2" num="#404040" name="#000000"/>
            </nt>
            <nt index="205" num="206" custom="true" val="0.0" label="">
                <base><![CDATA[G]]></base>
                <p r="pos" x="-420.99647567695" y="-1111.7639513810282"/>
                <p r="center" x="-480.18964055738434" y="-1129.2639659254287"/>
                <basestyle outline="#5B5B5B" inner="#F2F2F2" num="#404040" name="#000000"/>
            </nt>
            <nt index="206" num="207" custom="true" val="0.0" label="">
                <base><![CDATA[C]]></base>
                <p r="pos" x="-440.0280244091646" y="-1082.3904567120194"/>
                <p r="center" x="-480.18964055738434" y="-1129.2639659254287"/>
                <basestyle outline="#5B5B5B" inner="#F2F2F2" num="#404040" name="#000000"/>
            </nt>
            <nt index="207" num="208" custom="true" val="0.0" label="">
                <base><![CDATA[G]]></base>
                <p r="pos" x="-471.9721747303165" y="-1068.087544544332"/>
                <p r="center" x="-480.18964055738434" y="-1129.2639659254287"/>
                <basestyle outline="#5B5B5B" inner="#F2F2F2" num="#404040" name="#000000"/>
            </nt>
            <nt index="208" num="209" custom="true" val="0.0" label="">
                <base><![CDATA[A]]></base>
                <p r="pos" x="-506.5583716738961" y="-1073.4538297768613"/>
                <p r="center" x="-480.18964055738434" y="-1129.2639659254287"/>
                <basestyle outline="#5B5B5B" inner="#F2F2F2" num="#404040" name="#000000"/>
            </nt>
            <nt index="209" num="210" custom="true" val="0.0" label="">
                <base><![CDATA[A]]></base>
                <p r="pos" x="-532.6666000502562" y="-1096.7639659254287"/>
                <p r="center" x="-532.6666000502562" y="-1129.2639659254287"/>
                <basestyle outline="#5B5B5B" inner="#F2F2F2" num="#404040" name="#000000"/>
            </nt>
            <nt index="210" num="211" custom="true" val="0.0" label="">
                <base><![CDATA[A]]></base>
                <p r="pos" x="-572.6666000502562" y="-1096.7639659254287"/>
                <p r="center" x="-572.6666000502562" y="-1129.2639659254287"/>
                <basestyle outline="#5B5B5B" inner="#F2F2F2" num="#404040" name="#000000"/>
            </nt>
            <nt index="211" num="212" custom="true" val="0.0" label="">
                <base><![CDATA[G]]></base>
                <p r="pos" x="-612.6666000502562" y="-1096.7639659254287"/>
                <p r="center" x="-612.6666000502562" y="-1129.2639659254287"/>
                <basestyle outline="#5B5B5B" inner="#F2F2F2" num="#404040" name="#000000"/>
            </nt>
            <nt index="212" num="213" custom="true" val="0.0" label="">
                <base><![CDATA[U]]></base>
                <p r="pos" x="-652.6666000502562" y="-1096.7639659254287"/>
                <p r="center" x="-785.4859423060359" y="-1129.2639659254287"/>
                <basestyle outline="#5B5B5B" inner="#F2F2F2" num="#404040" name="#000000"/>
            </nt>
            <nt index="213" num="214" custom="true" val="0.0" label="">
                <base><![CDATA[A]]></base>
                <p r="pos" x="-666.3286359330709" y="-1062.1911397198983"/>
                <p r="center" x="-785.4859423060359" y="-1129.2639659254287"/>
                <basestyle outline="#5B5B5B" inner="#F2F2F2" num="#404040" name="#000000"/>
            </nt>
            <nt index="214" num="215" custom="true" val="0.0" label="">
                <base><![CDATA[A]]></base>
                <p r="pos" x="-688.7977122124564" y="-1032.5757358318492"/>
                <p r="center" x="-785.4859423060359" y="-1129.2639659254287"/>
                <basestyle outline="#5B5B5B" inner="#F2F2F2" num="#404040" name="#000000"/>
            </nt>
            <nt index="215" num="216" custom="true" val="0.0" label="">
                <base><![CDATA[A]]></base>
                <p r="pos" x="-718.4131161005055" y="-1010.1066595524638"/>
                <p r="center" x="-785.4859423060359" y="-1129.2639659254287"/>
                <basestyle outline="#5B5B5B" inner="#F2F2F2" num="#404040" name="#000000"/>
            </nt>
            <nt index="216" num="217" custom="true" val="0.0" label="">
                <base><![CDATA[G]]></base>
                <p r="pos" x="-752.9859423060359" y="-996.4446236696493"/>
                <p r="center" x="-785.4859423060359" y="-996.4446236696493"/>
                <basestyle outline="#5B5B5B" inner="#F2F2F2" num="#404040" name="#000000"/>
            </nt>
            <nt index="217" num="218" custom="true" val="0.0" label="">
                <base><![CDATA[C]]></base>
                <p r="pos" x="-752.9859423060359" y="-956.4446236696493"/>
                <p r="center" x="-785.4859423060359" y="-956.4446236696493"/>
                <basestyle outline="#5B5B5B" inner="#F2F2F2" num="#404040" name="#000000"/>
            </nt>
            <nt index="218" num="219" custom="true" val="0.0" label="">
                <base><![CDATA[C]]></base>
                <p r="pos" x="-752.9859423060359" y="-916.4446236696493"/>
                <p r="center" x="-785.4859423060359" y="-916.4446236696493"/>
                <basestyle outline="#5B5B5B" inner="#F2F2F2" num="#404040" name="#000000"/>
            </nt>
            <nt index="219" num="220" custom="true" val="0.0" label="">
                <base><![CDATA[A]]></base>
                <p r="pos" x="-752.9859423060359" y="-876.4446236696493"/>
                <p r="center" x="-785.4859423060359" y="-876.4446236696493"/>
                <basestyle outline="#5B5B5B" inner="#F2F2F2" num="#404040" name="#000000"/>
            </nt>
            <nt index="220" num="221" custom="true" val="0.0" label="">
                <base><![CDATA[G]]></base>
                <p r="pos" x="-752.9859423060359" y="-836.4446236696493"/>
                <p r="center" x="-785.4859423060359" y="-836.4446236696493"/>
                <basestyle outline="#5B5B5B" inner="#F2F2F2" num="#404040" name="#000000"/>
            </nt>
            <nt index="221" num="222" custom="true" val="0.0" label="">
                <base><![CDATA[A]]></base>
                <p r="pos" x="-752.9859423060359" y="-796.4446236696493"/>
                <p r="center" x="-785.4859423060359" y="-796.4446236696493"/>
                <basestyle outline="#5B5B5B" inner="#F2F2F2" num="#404040" name="#000000"/>
            </nt>
            <nt index="222" num="223" custom="true" val="0.0" label="">
                <base><![CDATA[G]]></base>
                <p r="pos" x="-752.9859423060359" y="-756.4446236696493"/>
                <p r="center" x="-785.4859423060359" y="-698.701155468919"/>
                <basestyle outline="#5B5B5B" inner="#F2F2F2" num="#404040" name="#000000"/>
            </nt>
            <nt index="223" num="224" custom="true" val="0.0" label="">
                <base><![CDATA[G]]></base>
                <p r="pos" x="-727.7424741053057" y="-731.201155468919"/>
                <p r="center" x="-785.4859423060359" y="-698.701155468919"/>
                <basestyle outline="#5B5B5B" inner="#F2F2F2" num="#404040" name="#000000"/>
            </nt>
            <nt index="224" num="225" custom="true" val="0.0" label="">
                <base><![CDATA[A]]></base>
                <p r="pos" x="-687.7424741053057" y="-731.201155468919"/>
                <p r="center" x="-687.7424741053057" y="-698.701155468919"/>
                <basestyle outline="#5B5B5B" inner="#F2F2F2" num="#404040" name="#000000"/>
            </nt>
            <nt index="225" num="226" custom="true" val="0.0" label="">
                <base><![CDATA[G]]></base>
                <p r="pos" x="-647.7424741053057" y="-731.201155468919"/>
                <p r="center" x="-647.7424741053057" y="-698.701155468919"/>
                <basestyle outline="#5B5B5B" inner="#F2F2F2" num="#404040" name="#000000"/>
            </nt>
            <nt index="226" num="227" custom="true" val="0.0" label="">
                <base><![CDATA[A]]></base>
                <p r="pos" x="-613.4695847701234" y="-738.2986242433971"/>
                <p r="center" x="-623.1408062938274" y="-698.701155468919"/>
                <basestyle outline="#5B5B5B" inner="#F2F2F2" num="#404040" name="#000000"/>
            </nt>
            <nt index="227" num="228" custom="true" val="0.0" label="">
                <base><![CDATA[U]]></base>
                <p r="pos" x="-586.3272108770557" y="-716.2011912287848"/>
                <p r="center" x="-623.1408062938274" y="-698.701155468919"/>
                <basestyle outline="#5B5B5B" inner="#F2F2F2" num="#404040" name="#000000"/>
            </nt>
            <nt index="228" num="229" custom="true" val="0.0" label="">
                <base><![CDATA[C]]></base>
                <p r="pos" x="-586.3272108770557" y="-681.2011197090532"/>
                <p r="center" x="-623.1408062938274" y="-698.701155468919"/>
                <basestyle outline="#5B5B5B" inner="#F2F2F2" num="#404040" name="#000000"/>
            </nt>
            <nt index="229" num="230" custom="true" val="0.0" label="">
                <base><![CDATA[U]]></base>
                <p r="pos" x="-613.4695847701232" y="-659.1036866944409"/>
                <p r="center" x="-623.1408062938274" y="-698.701155468919"/>
                <basestyle outline="#5B5B5B" inner="#F2F2F2" num="#404040" name="#000000"/>
            </nt>
            <nt index="230" num="231" custom="true" val="0.0" label="">
                <base><![CDATA[C]]></base>
                <p r="pos" x="-647.7424741053057" y="-666.201155468919"/>
                <p r="center" x="-647.7424741053057" y="-698.701155468919"/>
                <basestyle outline="#5B5B5B" inner="#F2F2F2" num="#404040" name="#000000"/>
            </nt>
            <nt index="231" num="232" custom="true" val="0.0" label="">
                <base><![CDATA[U]]></base>
                <p r="pos" x="-687.7424741053057" y="-666.201155468919"/>
                <p r="center" x="-687.7424741053057" y="-698.701155468919"/>
                <basestyle outline="#5B5B5B" inner="#F2F2F2" num="#404040" name="#000000"/>
            </nt>
            <nt index="232" num="233" custom="true" val="0.0" label="">
                <base><![CDATA[C]]></base>
                <p r="pos" x="-727.7424741053057" y="-666.201155468919"/>
                <p r="center" x="-785.4859423060359" y="-698.701155468919"/>
                <basestyle outline="#5B5B5B" inner="#F2F2F2" num="#404040" name="#000000"/>
            </nt>
            <nt index="233" num="234" custom="true" val="0.0" label="">
                <base><![CDATA[G]]></base>
                <p r="pos" x="-749.7615343072737" y="-642.8950196683933"/>
                <p r="center" x="-785.4859423060359" y="-698.701155468919"/>
                <basestyle outline="#5B5B5B" inner="#F2F2F2" num="#404040" name="#000000"/>
            </nt>
            <nt index="234" num="235" custom="true" val="0.0" label="">
                <base><![CDATA[A]]></base>
                <p r="pos" x="-780.145186323103" y="-632.6554557952876"/>
                <p r="center" x="-809.6600389076452" y="-646.261464648465"/>
                <basestyle outline="#5B5B5B" inner="#F2F2F2" num="#404040" name="#000000"/>
            </nt>
            <nt index="235" num="236" custom="true" val="0.0" label="">
                <base><![CDATA[C]]></base>
                <p r="pos" x="-796.8910433731676" y="-596.3294833835433"/>
                <p r="center" x="-826.4058959577098" y="-609.9354922367207"/>
                <basestyle outline="#5B5B5B" inner="#F2F2F2" num="#404040" name="#000000"/>
            </nt>
            <nt index="236" num="237" custom="true" val="0.0" label="">
                <base><![CDATA[G]]></base>
                <p r="pos" x="-813.6369004232322" y="-560.0035109717991"/>
                <p r="center" x="-843.1517530077742" y="-573.6095198249765"/>
                <basestyle outline="#5B5B5B" inner="#F2F2F2" num="#404040" name="#000000"/>
            </nt>
            <nt index="237" num="238" custom="true" val="0.0" label="">
                <base><![CDATA[C]]></base>
                <p r="pos" x="-830.3827574732966" y="-523.6775385600548"/>
                <p r="center" x="-859.8976100578386" y="-537.2835474132322"/>
                <basestyle outline="#5B5B5B" inner="#F2F2F2" num="#404040" name="#000000"/>
            </nt>
            <nt index="238" num="239" custom="true" val="0.0" label="">
                <base><![CDATA[A]]></base>
                <p r="pos" x="-847.128614523361" y="-487.35156614831055"/>
                <p r="center" x="-890.187128146217" y="-471.5779704962705"/>
                <basestyle outline="#5B5B5B" inner="#F2F2F2" num="#404040" name="#000000"/>
            </nt>
            <nt index="239" num="240" custom="true" val="0.0" label="">
                <base><![CDATA[G]]></base>
                <p r="pos" x="-848.5423819949713" y="-452.3801312115478"/>
                <p r="center" x="-879.0592079749283" y="-441.2009840120062"/>
                <basestyle outline="#5B5B5B" inner="#F2F2F2" num="#404040" name="#000000"/>
            </nt>
            <nt index="240" num="241" custom="true" val="0.0" label="">
                <base><![CDATA[G]]></base>
                <p r="pos" x="-834.7834315955354" y="-414.8209607746777"/>
                <p r="center" x="-865.3002575754924" y="-403.6418135751361"/>
                <basestyle outline="#5B5B5B" inner="#F2F2F2" num="#404040" name="#000000"/>
            </nt>
            <nt index="241" num="242" custom="true" val="0.0" label="">
                <base><![CDATA[A]]></base>
                <p r="pos" x="-821.0244811960995" y="-377.2617903378076"/>
                <p r="center" x="-851.5413071760565" y="-366.082643138266"/>
                <basestyle outline="#5B5B5B" inner="#F2F2F2" num="#404040" name="#000000"/>
            </nt>
            <nt index="242" num="243" custom="true" val="0.0" label="">
                <base><![CDATA[C]]></base>
                <p r="pos" x="-807.2655307966638" y="-339.7026199009373"/>
                <p r="center" x="-824.31826297529" y="-291.7692015410804"/>
                <basestyle outline="#5B5B5B" inner="#F2F2F2" num="#404040" name="#000000"/>
            </nt>
            <nt index="243" num="244" custom="true" val="0.0" label="">
                <base><![CDATA[U]]></base>
                <p r="pos" x="-780.3375008650514" y="-317.3445966430062"/>
                <p r="center" x="-824.31826297529" y="-291.7692015410804"/>
                <basestyle outline="#5B5B5B" inner="#F2F2F2" num="#404040" name="#000000"/>
            </nt>
            <nt index="244" num="245" custom="true" val="0.0" label="">
                <base><![CDATA[C]]></base>
                <p r="pos" x="-774.2239746579082" y="-282.8826640605962"/>
                <p r="center" x="-824.31826297529" y="-291.7692015410804"/>
                <basestyle outline="#5B5B5B" inner="#F2F2F2" num="#404040" name="#000000"/>
            </nt>
            <nt index="245" num="246" custom="true" val="0.0" label="">
                <base><![CDATA[G]]></base>
                <p r="pos" x="-791.81826297529" y="-252.62640820160323"/>
                <p r="center" x="-824.31826297529" y="-252.62640820160323"/>
                <basestyle outline="#5B5B5B" inner="#F2F2F2" num="#404040" name="#000000"/>
            </nt>
            <nt index="246" num="247" custom="true" val="0.0" label="">
                <base><![CDATA[G]]></base>
                <p r="pos" x="-791.81826297529" y="-212.62640820160323"/>
                <p r="center" x="-824.31826297529" y="-212.62640820160323"/>
                <basestyle outline="#5B5B5B" inner="#F2F2F2" num="#404040" name="#000000"/>
            </nt>
            <nt index="247" num="248" custom="true" val="0.0" label="">
                <base><![CDATA[C]]></base>
                <p r="pos" x="-791.81826297529" y="-172.62640820160323"/>
                <p r="center" x="-824.31826297529" y="-120.59487130357002"/>
                <basestyle outline="#5B5B5B" inner="#F2F2F2" num="#404040" name="#000000"/>
            </nt>
            <nt index="248" num="249" custom="true" val="0.0" label="">
                <base><![CDATA[U]]></base>
                <p r="pos" x="-772.2867260772568" y="-153.09487130357002"/>
                <p r="center" x="-772.2867260772568" y="-120.59487130357002"/>
                <basestyle outline="#5B5B5B" inner="#F2F2F2" num="#404040" name="#000000"/>
            </nt>
            <nt index="249" num="250" custom="true" val="0.0" label="">
                <base><![CDATA[U]]></base>
                <p r="pos" x="-732.2867260772568" y="-153.09487130357002"/>
                <p r="center" x="-732.2867260772568" y="-120.59487130357002"/>
                <basestyle outline="#5B5B5B" inner="#F2F2F2" num="#404040" name="#000000"/>
            </nt>
            <nt index="250" num="251" custom="true" val="0.0" label="">
                <base><![CDATA[G]]></base>
                <p r="pos" x="-692.2867260772568" y="-153.09487130357002"/>
                <p r="center" x="-692.2867260772568" y="-120.59487130357002"/>
                <basestyle outline="#5B5B5B" inner="#F2F2F2" num="#404040" name="#000000"/>
            </nt>
            <nt index="251" num="252" custom="true" val="0.0" label="">
                <base><![CDATA[C]]></base>
                <p r="pos" x="-652.2867260772568" y="-153.09487130357002"/>
                <p r="center" x="-652.2867260772568" y="-120.59487130357002"/>
                <basestyle outline="#5B5B5B" inner="#F2F2F2" num="#404040" name="#000000"/>
            </nt>
            <nt index="252" num="253" custom="true" val="0.0" label="">
                <base><![CDATA[U]]></base>
                <p r="pos" x="-612.2867260772568" y="-153.09487130357002"/>
                <p r="center" x="-560.2551891792236" y="-120.59487130357002"/>
                <basestyle outline="#5B5B5B" inner="#F2F2F2" num="#404040" name="#000000"/>
            </nt>
            <nt index="253" num="254" custom="true" val="0.0" label="">
                <base><![CDATA[G]]></base>
                <p r="pos" x="-586.2824283430025" y="-176.14767189438487"/>
                <p r="center" x="-560.2551891792236" y="-120.59487130357002"/>
                <basestyle outline="#5B5B5B" inner="#F2F2F2" num="#404040" name="#000000"/>
            </nt>
            <nt index="254" num="255" custom="true" val="0.0" label="">
                <base><![CDATA[A]]></base>
                <p r="pos" x="-551.9264178348046" y="-181.37449288731943"/>
                <p r="center" x="-560.2551891792236" y="-120.59487130357002"/>
                <basestyle outline="#5B5B5B" inner="#F2F2F2" num="#404040" name="#000000"/>
            </nt>
            <nt index="255" num="256" custom="true" val="0.0" label="">
                <base><![CDATA[A]]></base>
                <p r="pos" x="-520.2429730025403" y="-167.09813343217513"/>
                <p r="center" x="-510.5777743459014" y="-136.06856793525424"/>
                <basestyle outline="#5B5B5B" inner="#F2F2F2" num="#404040" name="#000000"/>
            </nt>
            <nt index="256" num="257" custom="true" val="0.0" label="">
                <base><![CDATA[G]]></base>
                <p r="pos" x="-482.05273854479174" y="-178.99376254803872"/>
                <p r="center" x="-472.38753988815256" y="-147.96419705111782"/>
                <basestyle outline="#5B5B5B" inner="#F2F2F2" num="#404040" name="#000000"/>
            </nt>
            <nt index="257" num="258" custom="true" val="0.0" label="">
                <base><![CDATA[C]]></base>
                <p r="pos" x="-443.8625040870429" y="-190.8893916639022"/>
                <p r="center" x="-434.19730543040373" y="-159.8598261669814"/>
                <basestyle outline="#5B5B5B" inner="#F2F2F2" num="#404040" name="#000000"/>
            </nt>
            <nt index="258" num="259" custom="true" val="0.0" label="">
                <base><![CDATA[G]]></base>
                <p r="pos" x="-405.6722696292943" y="-202.78502077976577"/>
                <p r="center" x="-396.00707097265513" y="-171.75545528284488"/>
                <basestyle outline="#5B5B5B" inner="#F2F2F2" num="#404040" name="#000000"/>
            </nt>
            <nt index="259" num="260" custom="true" val="0.0" label="">
                <base><![CDATA[C]]></base>
                <p r="pos" x="-367.4820351715455" y="-214.68064989562924"/>
                <p r="center" x="-326.92946007767046" y="-193.27199350482863"/>
                <basestyle outline="#5B5B5B" inner="#F2F2F2" num="#404040" name="#000000"/>
            </nt>
            <nt index="260" num="261" custom="true" val="0.0" label="">
                <base><![CDATA[G]]></base>
                <p r="pos" x="-340.5667568973049" y="-237.05402235979284"/>
                <p r="center" x="-326.92946007767046" y="-193.27199350482863"/>
                <basestyle outline="#5B5B5B" inner="#F2F2F2" num="#404040" name="#000000"/>
            </nt>
            <nt index="261" num="262" custom="true" val="0.0" label="">
                <base><![CDATA[C]]></base>
                <p r="pos" x="-305.707139829326" y="-233.92239373017003"/>
                <p r="center" x="-296.0420499221864" y="-202.89279435978005"/>
                <basestyle outline="#5B5B5B" inner="#F2F2F2" num="#404040" name="#000000"/>
            </nt>
            <nt index="262" num="263" custom="true" val="0.0" label="">
                <base><![CDATA[A]]></base>
                <p r="pos" x="-267.5168636811536" y="-245.8178890004957"/>
                <p r="center" x="-226.9643636185299" y="-224.40909048505728"/>
                <basestyle outline="#5B5B5B" inner="#F2F2F2" num="#404040" name="#000000"/>
            </nt>
            <nt index="263" num="264" custom="true" val="0.0" label="">
                <base><![CDATA[C]]></base>
                <p r="pos" x="-240.60150699503197" y="-268.19116713444043"/>
                <p r="center" x="-226.9643636185299" y="-224.40909048505728"/>
                <basestyle outline="#5B5B5B" inner="#F2F2F2" num="#404040" name="#000000"/>
            </nt>
            <nt index="264" num="265" custom="true" val="0.0" label="">
                <base><![CDATA[G]]></base>
                <p r="pos" x="-205.74190090269826" y="-265.05941633219993"/>
                <p r="center" x="-196.07691974517707" y="-234.02978308872196"/>
                <basestyle outline="#5B5B5B" inner="#F2F2F2" num="#404040" name="#000000"/>
            </nt>
            <nt index="265" num="266" custom="true" val="0.0" label="">
                <base><![CDATA[G]]></base>
                <p r="pos" x="-167.55158306457156" y="-276.9547777568416"/>
                <p r="center" x="-157.88660190705014" y="-245.92514451336353"/>
                <basestyle outline="#5B5B5B" inner="#F2F2F2" num="#404040" name="#000000"/>
            </nt>
            <nt index="266" num="267" custom="true" val="0.0" label="">
                <base><![CDATA[C]]></base>
                <p r="pos" x="-129.36126522644463" y="-288.8501391814833"/>
                <p r="center" x="-119.69628406892343" y="-257.82050593800534"/>
                <basestyle outline="#5B5B5B" inner="#F2F2F2" num="#404040" name="#000000"/>
            </nt>
            <nt index="267" num="268" custom="true" val="0.0" label="">
                <base><![CDATA[A]]></base>
                <p r="pos" x="-91.17094738831793" y="-300.745500606125"/>
                <p r="center" x="-81.5059662307965" y="-269.7158673626469"/>
                <basestyle outline="#5B5B5B" inner="#F2F2F2" num="#404040" name="#000000"/>
            </nt>
            <nt index="268" num="269" custom="true" val="0.0" label="">
                <base><![CDATA[A]]></base>
                <p r="pos" x="-52.980629550191" y="-312.6408620307667"/>
                <p r="center" x="-43.3156483926698" y="-281.6112287872887"/>
                <basestyle outline="#5B5B5B" inner="#F2F2F2" num="#404040" name="#000000"/>
            </nt>
            <nt index="269" num="270" custom="true" val="0.0" label="">
                <base><![CDATA[G]]></base>
                <p r="pos" x="-14.790311712064295" y="-324.5362234554084"/>
                <p r="center" x="90.18500277455473" y="-323.1934565862349"/>
                <basestyle outline="#5B5B5B" inner="#F2F2F2" num="#404040" name="#000000"/>
            </nt>
            <nt index="270" num="271" custom="true" val="0.0" label="">
                <base><![CDATA[A]]></base>
                <p r="pos" x="-8.515166734979857" y="-358.96909373246433"/>
                <p r="center" x="90.18500277455473" y="-323.1934565862349"/>
                <basestyle outline="#5B5B5B" inner="#F2F2F2" num="#404040" name="#000000"/>
            </nt>
            <nt index="271" num="272" custom="true" val="0.0" label="">
                <base><![CDATA[G]]></base>
                <p r="pos" x="8.730027220449529" y="-389.4256740631521"/>
                <p r="center" x="90.18500277455473" y="-323.1934565862349"/>
                <basestyle outline="#5B5B5B" inner="#F2F2F2" num="#404040" name="#000000"/>
            </nt>
            <nt index="272" num="273" custom="true" val="0.0" label="">
                <base><![CDATA[G]]></base>
                <p r="pos" x="35.028549815522865" y="-412.52086207529885"/>
                <p r="center" x="90.18500277455473" y="-323.1934565862349"/>
                <basestyle outline="#5B5B5B" inner="#F2F2F2" num="#404040" name="#000000"/>
            </nt>
            <nt index="273" num="274" custom="true" val="0.0" label="">
                <base><![CDATA[C]]></base>
                <p r="pos" x="67.45744679028667" y="-425.6877387360772"/>
                <p r="center" x="90.18500277455473" y="-323.1934565862349"/>
                <basestyle outline="#5B5B5B" inner="#F2F2F2" num="#404040" name="#000000"/>
            </nt>
            <nt index="274" num="275" custom="true" val="0.0" label="">
                <base><![CDATA[G]]></base>
                <p r="pos" x="102.41240226671721" y="-427.4628690526366"/>
                <p r="center" x="90.18500277455473" y="-323.1934565862349"/>
                <basestyle outline="#5B5B5B" inner="#F2F2F2" num="#404040" name="#000000"/>
            </nt>
            <nt index="275" num="276" custom="true" val="0.0" label="">
                <base><![CDATA[A]]></base>
                <p r="pos" x="136.00834111761026" y="-417.64895583073314"/>
                <p r="center" x="90.18500277455473" y="-323.1934565862349"/>
                <basestyle outline="#5B5B5B" inner="#F2F2F2" num="#404040" name="#000000"/>
            </nt>
            <nt index="276" num="277" custom="true" val="0.0" label="">
                <base><![CDATA[G]]></base>
                <p r="pos" x="164.5112363752396" y="-397.3367683086416"/>
                <p r="center" x="179.21334782980716" y="-368.3523256060904"/>
                <basestyle outline="#5B5B5B" inner="#F2F2F2" num="#404040" name="#000000"/>
            </nt>
            <nt index="277" num="278" custom="true" val="0.0" label="">
                <base><![CDATA[G]]></base>
                <p r="pos" x="200.1843966245334" y="-415.4316747142633"/>
                <p r="center" x="214.88650807910085" y="-386.4472320117119"/>
                <basestyle outline="#5B5B5B" inner="#F2F2F2" num="#404040" name="#000000"/>
            </nt>
            <nt index="278" num="279" custom="true" val="0.0" label="">
                <base><![CDATA[G]]></base>
                <p r="pos" x="235.8575568738272" y="-433.5265811198848"/>
                <p r="center" x="250.55966832839476" y="-404.5421384173336"/>
                <basestyle outline="#5B5B5B" inner="#F2F2F2" num="#404040" name="#000000"/>
            </nt>
            <nt index="279" num="280" custom="true" val="0.0" label="">
                <base><![CDATA[G]]></base>
                <p r="pos" x="271.530717123121" y="-451.6214875255065"/>
                <p r="center" x="286.23282857768845" y="-422.6370448229553"/>
                <basestyle outline="#5B5B5B" inner="#F2F2F2" num="#404040" name="#000000"/>
            </nt>
            <nt index="280" num="281" custom="true" val="0.0" label="">
                <base><![CDATA[C]]></base>
                <p r="pos" x="307.2038773724148" y="-469.716393931128"/>
                <p r="center" x="510.228109797819" y="-536.2567415544603"/>
                <basestyle outline="#5B5B5B" inner="#F2F2F2" num="#404040" name="#000000"/>
            </nt>
            <nt index="281" num="282" custom="true" val="0.0" label="">
                <base><![CDATA[G]]></base>
                <p r="pos" x="299.064176291743" y="-503.7567415544603"/>
                <p r="center" x="510.228109797819" y="-536.2567415544603"/>
                <basestyle outline="#5B5B5B" inner="#F2F2F2" num="#404040" name="#000000"/>
            </nt>
            <nt index="282" num="283" custom="true" val="0.0" label="">
                <base><![CDATA[G]]></base>
                <p r="pos" x="259.064176291743" y="-503.7567415544603"/>
                <p r="center" x="259.064176291743" y="-536.2567415544603"/>
                <basestyle outline="#5B5B5B" inner="#F2F2F2" num="#404040" name="#000000"/>
            </nt>
            <nt index="283" num="284" custom="true" val="0.0" label="">
                <base><![CDATA[C]]></base>
                <p r="pos" x="219.06417629174302" y="-503.7567415544603"/>
                <p r="center" x="219.06417629174302" y="-536.2567415544603"/>
                <basestyle outline="#5B5B5B" inner="#F2F2F2" num="#404040" name="#000000"/>
            </nt>
            <nt index="284" num="285" custom="true" val="0.0" label="">
                <base><![CDATA[G]]></base>
                <p r="pos" x="179.06417629174302" y="-503.7567415544603"/>
                <p r="center" x="179.06417629174302" y="-536.2567415544603"/>
                <basestyle outline="#5B5B5B" inner="#F2F2F2" num="#404040" name="#000000"/>
            </nt>
            <nt index="285" num="286" custom="true" val="0.0" label="">
                <base><![CDATA[A]]></base>
                <p r="pos" x="144.90597308543136" y="-496.1255350731045"/>
                <p r="center" x="153.87188837282088" y="-536.2567415544603"/>
                <basestyle outline="#5B5B5B" inner="#F2F2F2" num="#404040" name="#000000"/>
            </nt>
            <nt index="286" num="287" custom="true" val="0.0" label="">
                <base><![CDATA[C]]></base>
                <p r="pos" x="108.70903915103236" y="-479.10255138196624"/>
                <p r="center" x="94.87786490198255" y="-508.5125602036652"/>
                <basestyle outline="#5B5B5B" inner="#F2F2F2" num="#404040" name="#000000"/>
            </nt>
            <nt index="287" num="288" custom="true" val="0.0" label="">
                <base><![CDATA[U]]></base>
                <p r="pos" x="72.51210521663347" y="-462.07956769082773"/>
                <p r="center" x="58.68093096758366" y="-491.4895765125269"/>
                <basestyle outline="#5B5B5B" inner="#F2F2F2" num="#404040" name="#000000"/>
            </nt>
            <nt index="288" num="289" custom="true" val="0.0" label="">
                <base><![CDATA[G]]></base>
                <p r="pos" x="44.51826982137732" y="-441.07123157752164"/>
                <p r="center" x="36.418307356380865" y="-481.01973176428703"/>
                <basestyle outline="#5B5B5B" inner="#F2F2F2" num="#404040" name="#000000"/>
            </nt>
            <nt index="289" num="290" custom="true" val="0.0" label="">
                <base><![CDATA[G]]></base>
                <p r="pos" x="10.5523959100301" y="-449.5166099482532"/>
                <p r="center" x="36.418307356380865" y="-481.01973176428703"/>
                <basestyle outline="#5B5B5B" inner="#F2F2F2" num="#404040" name="#000000"/>
            </nt>
            <nt index="290" num="291" custom="true" val="0.0" label="">
                <base><![CDATA[U]]></base>
                <p r="pos" x="-4.342745256696844" y="-481.18899186072747"/>
                <p r="center" x="36.418307356380865" y="-481.01973176428703"/>
                <basestyle outline="#5B5B5B" inner="#F2F2F2" num="#404040" name="#000000"/>
            </nt>
            <nt index="291" num="292" custom="true" val="0.0" label="">
                <base><![CDATA[G]]></base>
                <p r="pos" x="10.81491656346202" y="-512.7365796374824"/>
                <p r="center" x="36.418307356380865" y="-481.01973176428703"/>
                <basestyle outline="#5B5B5B" inner="#F2F2F2" num="#404040" name="#000000"/>
            </nt>
            <nt index="292" num="293" custom="true" val="0.0" label="">
                <base><![CDATA[A]]></base>
                <p r="pos" x="44.849756718533854" y="-520.8995853342261"/>
                <p r="center" x="58.68093096758366" y="-491.4895765125269"/>
                <basestyle outline="#5B5B5B" inner="#F2F2F2" num="#404040" name="#000000"/>
            </nt>
            <nt index="293" num="294" custom="true" val="0.0" label="">
                <base><![CDATA[G]]></base>
                <p r="pos" x="81.04669065293274" y="-537.9225690253644"/>
                <p r="center" x="94.87786490198255" y="-508.5125602036652"/>
                <basestyle outline="#5B5B5B" inner="#F2F2F2" num="#404040" name="#000000"/>
            </nt>
            <nt index="294" num="295" custom="true" val="0.0" label="">
                <base><![CDATA[U]]></base>
                <p r="pos" x="117.24362458733162" y="-554.9455527165027"/>
                <p r="center" x="153.87188837282088" y="-536.2567415544603"/>
                <basestyle outline="#5B5B5B" inner="#F2F2F2" num="#404040" name="#000000"/>
            </nt>
            <nt index="295" num="296" custom="true" val="0.0" label="">
                <base><![CDATA[A]]></base>
                <p r="pos" x="144.90625285242368" y="-576.3880105389475"/>
                <p r="center" x="153.87188837282088" y="-536.2567415544603"/>
                <basestyle outline="#5B5B5B" inner="#F2F2F2" num="#404040" name="#000000"/>
            </nt>
            <nt index="296" num="297" custom="true" val="0.0" label="">
                <base><![CDATA[C]]></base>
                <p r="pos" x="179.06417629174302" y="-568.7567415544603"/>
                <p r="center" x="179.06417629174302" y="-536.2567415544603"/>
                <basestyle outline="#5B5B5B" inner="#F2F2F2" num="#404040" name="#000000"/>
            </nt>
            <nt index="297" num="298" custom="true" val="0.0" label="">
                <base><![CDATA[G]]></base>
                <p r="pos" x="219.06417629174302" y="-568.7567415544603"/>
                <p r="center" x="219.06417629174302" y="-536.2567415544603"/>
                <basestyle outline="#5B5B5B" inner="#F2F2F2" num="#404040" name="#000000"/>
            </nt>
            <nt index="298" num="299" custom="true" val="0.0" label="">
                <base><![CDATA[C]]></base>
                <p r="pos" x="259.064176291743" y="-568.7567415544603"/>
                <p r="center" x="259.064176291743" y="-536.2567415544603"/>
                <basestyle outline="#5B5B5B" inner="#F2F2F2" num="#404040" name="#000000"/>
            </nt>
            <nt index="299" num="300" custom="true" val="0.0" label="">
                <base><![CDATA[C]]></base>
                <p r="pos" x="299.064176291743" y="-568.7567415544603"/>
                <p r="center" x="510.228109797819" y="-536.2567415544603"/>
                <basestyle outline="#5B5B5B" inner="#F2F2F2" num="#404040" name="#000000"/>
            </nt>
            <nt index="300" num="301" custom="true" val="0.0" label="">
                <base><![CDATA[A]]></base>
                <p r="pos" x="307.66749203043537" y="-604.1953384155553"/>
                <p r="center" x="510.228109797819" y="-536.2567415544603"/>
                <basestyle outline="#5B5B5B" inner="#F2F2F2" num="#404040" name="#000000"/>
            </nt>
            <nt index="301" num="302" custom="true" val="0.0" label="">
                <base><![CDATA[A]]></base>
                <p r="pos" x="322.1724187781871" y="-637.6545417716603"/>
                <p r="center" x="510.228109797819" y="-536.2567415544603"/>
                <basestyle outline="#5B5B5B" inner="#F2F2F2" num="#404040" name="#000000"/>
            </nt>
            <nt index="302" num="303" custom="true" val="0.0" label="">
                <base><![CDATA[A]]></base>
                <p r="pos" x="342.15635496355924" y="-668.1595165089356"/>
                <p r="center" x="510.228109797819" y="-536.2567415544603"/>
                <basestyle outline="#5B5B5B" inner="#F2F2F2" num="#404040" name="#000000"/>
            </nt>
            <nt index="303" num="304" custom="true" val="0.0" label="">
                <base><![CDATA[A]]></base>
                <p r="pos" x="367.0370678747057" y="-694.8214990724276"/>
                <p r="center" x="510.228109797819" y="-536.2567415544603"/>
                <basestyle outline="#5B5B5B" inner="#F2F2F2" num="#404040" name="#000000"/>
            </nt>
            <nt index="304" num="305" custom="true" val="0.0" label="">
                <base><![CDATA[A]]></base>
                <p r="pos" x="396.08965703073295" y="-716.8636916247559"/>
                <p r="center" x="510.228109797819" y="-536.2567415544603"/>
                <basestyle outline="#5B5B5B" inner="#F2F2F2" num="#404040" name="#000000"/>
            </nt>
            <nt index="305" num="306" custom="true" val="0.0" label="">
                <base><![CDATA[U]]></base>
                <p r="pos" x="428.46767418373054" y="-733.6438940795246"/>
                <p r="center" x="510.228109797819" y="-536.2567415544603"/>
                <basestyle outline="#5B5B5B" inner="#F2F2F2" num="#404040" name="#000000"/>
            </nt>
            <nt index="306" num="307" custom="true" val="0.0" label="">
                <base><![CDATA[U]]></base>
                <p r="pos" x="463.2277846194397" y="-744.6732146243334"/>
                <p r="center" x="510.228109797819" y="-536.2567415544603"/>
                <basestyle outline="#5B5B5B" inner="#F2F2F2" num="#404040" name="#000000"/>
            </nt>
            <nt index="307" num="308" custom="true" val="0.0" label="">
                <base><![CDATA[U]]></base>
                <p r="pos" x="499.3572512486643" y="-749.6303136016162"/>
                <p r="center" x="510.228109797819" y="-536.2567415544603"/>
                <basestyle outline="#5B5B5B" inner="#F2F2F2" num="#404040" name="#000000"/>
            </nt>
            <nt index="308" num="309" custom="true" val="0.0" label="">
                <base><![CDATA[U]]></base>
                <p r="pos" x="535.8034407394142" y="-748.3707657513208"/>
                <p r="center" x="510.228109797819" y="-536.2567415544603"/>
                <basestyle outline="#5B5B5B" inner="#F2F2F2" num="#404040" name="#000000"/>
            </nt>
            <nt index="309" num="310" custom="true" val="0.0" label="">
                <base><![CDATA[G]]></base>
                <p r="pos" x="571.5044920275419" y="-740.9312680461452"/>
                <p r="center" x="510.228109797819" y="-536.2567415544603"/>
                <basestyle outline="#5B5B5B" inner="#F2F2F2" num="#404040" name="#000000"/>
            </nt>
            <nt index="310" num="311" custom="true" val="0.0" label="">
                <base><![CDATA[A]]></base>
                <p r="pos" x="605.4202536776928" y="-727.5285705238929"/>
                <p r="center" x="510.228109797819" y="-536.2567415544603"/>
                <basestyle outline="#5B5B5B" inner="#F2F2F2" num="#404040" name="#000000"/>
            </nt>
            <nt index="311" num="312" custom="true" val="0.0" label="">
                <base><![CDATA[C]]></base>
                <p r="pos" x="636.5625887334276" y="-708.5531612671947"/>
                <p r="center" x="510.228109797819" y="-536.2567415544603"/>
                <basestyle outline="#5B5B5B" inner="#F2F2F2" num="#404040" name="#000000"/>
            </nt>
            <nt index="312" num="313" custom="true" val="0.0" label="">
                <base><![CDATA[U]]></base>
                <p r="pos" x="664.8468599808896" y="-736.8374325146568"/>
                <p r="center" x="687.8278303694524" y="-713.8564621260938"/>
                <basestyle outline="#5B5B5B" inner="#F2F2F2" num="#404040" name="#000000"/>
            </nt>
            <nt index="313" num="314" custom="true" val="0.0" label="">
                <base><![CDATA[A]]></base>
                <p r="pos" x="693.1311312283515" y="-765.1217037621185"/>
                <p r="center" x="716.1121016169143" y="-742.1407333735559"/>
                <basestyle outline="#5B5B5B" inner="#F2F2F2" num="#404040" name="#000000"/>
            </nt>
            <nt index="314" num="315" custom="true" val="0.0" label="">
                <base><![CDATA[G]]></base>
                <p r="pos" x="721.4154024758134" y="-793.4059750095806"/>
                <p r="center" x="744.3963728643762" y="-770.4250046210176"/>
                <basestyle outline="#5B5B5B" inner="#F2F2F2" num="#404040" name="#000000"/>
            </nt>
            <nt index="315" num="316" custom="true" val="0.0" label="">
                <base><![CDATA[C]]></base>
                <p r="pos" x="749.6996737232753" y="-821.6902462570423"/>
                <p r="center" x="772.6806441118381" y="-798.7092758684797"/>
                <basestyle outline="#5B5B5B" inner="#F2F2F2" num="#404040" name="#000000"/>
            </nt>
            <nt index="316" num="317" custom="true" val="0.0" label="">
                <base><![CDATA[G]]></base>
                <p r="pos" x="768.9155978833455" y="-850.9435070164992"/>
                <p r="center" x="790.0766502498333" y="-816.1052820064748"/>
                <basestyle outline="#5B5B5B" inner="#F2F2F2" num="#404040" name="#000000"/>
            </nt>
            <nt index="317" num="318" custom="true" val="0.0" label="">
                <base><![CDATA[G]]></base>
                <p r="pos" x="803.7333992520821" y="-854.5108189223403"/>
                <p r="center" x="790.0766502498333" y="-816.1052820064748"/>
                <basestyle outline="#5B5B5B" inner="#F2F2F2" num="#404040" name="#000000"/>
            </nt>
            <nt index="318" num="319" custom="true" val="0.0" label="">
                <base><![CDATA[A]]></base>
                <p r="pos" x="828.4821871656987" y="-829.7620310087237"/>
                <p r="center" x="790.0766502498333" y="-816.1052820064748"/>
                <basestyle outline="#5B5B5B" inner="#F2F2F2" num="#404040" name="#000000"/>
            </nt>
            <nt index="319" num="320" custom="true" val="0.0" label="">
                <base><![CDATA[G]]></base>
                <p r="pos" x="824.9148752598578" y="-794.9442296399872"/>
                <p r="center" x="790.0766502498333" y="-816.1052820064748"/>
                <basestyle outline="#5B5B5B" inner="#F2F2F2" num="#404040" name="#000000"/>
            </nt>
            <nt index="320" num="321" custom="true" val="0.0" label="">
                <base><![CDATA[G]]></base>
                <p r="pos" x="795.6616145004009" y="-775.7283054799167"/>
                <p r="center" x="772.6806441118381" y="-798.7092758684797"/>
                <basestyle outline="#5B5B5B" inner="#F2F2F2" num="#404040" name="#000000"/>
            </nt>
            <nt index="321" num="322" custom="true" val="0.0" label="">
                <base><![CDATA[C]]></base>
                <p r="pos" x="767.377343252939" y="-747.444034232455"/>
                <p r="center" x="744.3963728643762" y="-770.4250046210176"/>
                <basestyle outline="#5B5B5B" inner="#F2F2F2" num="#404040" name="#000000"/>
            </nt>
            <nt index="322" num="323" custom="true" val="0.0" label="">
                <base><![CDATA[U]]></base>
                <p r="pos" x="739.0930720054771" y="-719.1597629849929"/>
                <p r="center" x="716.1121016169143" y="-742.1407333735559"/>
                <basestyle outline="#5B5B5B" inner="#F2F2F2" num="#404040" name="#000000"/>
            </nt>
            <nt index="323" num="324" custom="true" val="0.0" label="">
                <base><![CDATA[A]]></base>
                <p r="pos" x="710.8088007580152" y="-690.8754917375312"/>
                <p r="center" x="687.8278303694524" y="-713.8564621260938"/>
                <basestyle outline="#5B5B5B" inner="#F2F2F2" num="#404040" name="#000000"/>
            </nt>
            <nt index="324" num="325" custom="true" val="0.0" label="">
                <base><![CDATA[G]]></base>
                <p r="pos" x="682.5245295105533" y="-662.5912204900691"/>
                <p r="center" x="510.228109797819" y="-536.2567415544603"/>
                <basestyle outline="#5B5B5B" inner="#F2F2F2" num="#404040" name="#000000"/>
            </nt>
            <nt index="325" num="326" custom="true" val="0.0" label="">
                <base><![CDATA[A]]></base>
                <p r="pos" x="699.8547551267534" y="-634.685356271183"/>
                <p r="center" x="510.228109797819" y="-536.2567415544603"/>
                <basestyle outline="#5B5B5B" inner="#F2F2F2" num="#404040" name="#000000"/>
            </nt>
            <nt index="326" num="327" custom="true" val="0.0" label="">
                <base><![CDATA[A]]></base>
                <p r="pos" x="712.7022411671302" y="-604.4526574145865"/>
                <p r="center" x="510.228109797819" y="-536.2567415544603"/>
                <basestyle outline="#5B5B5B" inner="#F2F2F2" num="#404040" name="#000000"/>
            </nt>
            <nt index="327" num="328" custom="true" val="0.0" label="">
                <base><![CDATA[G]]></base>
                <p r="pos" x="720.7632753869032" y="-572.607819449557"/>
                <p r="center" x="510.228109797819" y="-536.2567415544603"/>
                <basestyle outline="#5B5B5B" inner="#F2F2F2" num="#404040" name="#000000"/>
            </nt>
            <nt index="328" num="329" custom="true" val="0.0" label="">
                <base><![CDATA[G]]></base>
                <p r="pos" x="723.8472963960505" y="-539.903648582121"/>
                <p r="center" x="510.228109797819" y="-536.2567415544603"/>
                <basestyle outline="#5B5B5B" inner="#F2F2F2" num="#404040" name="#000000"/>
            </nt>
            <nt index="329" num="330" custom="true" val="0.0" label="">
                <base><![CDATA[A]]></base>
                <p r="pos" x="721.8813984960805" y="-507.11326549258945"/>
                <p r="center" x="510.228109797819" y="-536.2567415544603"/>
                <basestyle outline="#5B5B5B" inner="#F2F2F2" num="#404040" name="#000000"/>
            </nt>
            <nt index="330" num="331" custom="true" val="0.0" label="">
                <base><![CDATA[G]]></base>
                <p r="pos" x="714.9120551575485" y="-475.01182890260213"/>
                <p r="center" x="510.228109797819" y="-536.2567415544603"/>
                <basestyle outline="#5B5B5B" inner="#F2F2F2" num="#404040" name="#000000"/>
            </nt>
            <nt index="331" num="332" custom="true" val="0.0" label="">
                <base><![CDATA[A]]></base>
                <p r="pos" x="703.1040203956244" y="-444.35821096323787"/>
                <p r="center" x="510.228109797819" y="-536.2567415544603"/>
                <basestyle outline="#5B5B5B" inner="#F2F2F2" num="#404040" name="#000000"/>
            </nt>
            <nt index="332" num="333" custom="true" val="0.0" label="">
                <base><![CDATA[G]]></base>
                <p r="pos" x="686.736434014992" y="-415.87705765471003"/>
                <p r="center" x="510.228109797819" y="-536.2567415544603"/>
                <basestyle outline="#5B5B5B" inner="#F2F2F2" num="#404040" name="#000000"/>
            </nt>
            <nt index="333" num="334" custom="true" val="0.0" label="">
                <base><![CDATA[A]]></base>
                <p r="pos" x="666.1962227953869" y="-390.24165828654475"/>
                <p r="center" x="510.228109797819" y="-536.2567415544603"/>
                <basestyle outline="#5B5B5B" inner="#F2F2F2" num="#404040" name="#000000"/>
            </nt>
            <nt index="334" num="335" custom="true" val="0.0" label="">
                <base><![CDATA[G]]></base>
                <p r="pos" x="641.9689536125516" y="-368.0580290601589"/>
                <p r="center" x="510.228109797819" y="-536.2567415544603"/>
                <basestyle outline="#5B5B5B" inner="#F2F2F2" num="#404040" name="#000000"/>
            </nt>
            <nt index="335" num="336" custom="true" val="0.0" label="">
                <base><![CDATA[A]]></base>
                <p r="pos" x="614.6273547251735" y="-349.8505869555396"/>
                <p r="center" x="510.228109797819" y="-536.2567415544603"/>
                <basestyle outline="#5B5B5B" inner="#F2F2F2" num="#404040" name="#000000"/>
            </nt>
            <nt index="336" num="337" custom="true" val="0.0" label="">
                <base><![CDATA[U]]></base>
                <p r="pos" x="628.6369022829947" y="-312.38416762802524"/>
                <p r="center" x="598.1954365793893" y="-301.00141023729554"/>
                <basestyle outline="#5B5B5B" inner="#F2F2F2" num="#404040" name="#000000"/>
            </nt>
            <nt index="337" num="338" custom="true" val="0.0" label="">
                <base><![CDATA[G]]></base>
                <p r="pos" x="652.4782154225128" y="-286.760323474184"/>
                <p r="center" x="609.526033923915" y="-270.69943870044733"/>
                <basestyle outline="#5B5B5B" inner="#F2F2F2" num="#404040" name="#000000"/>
            </nt>
            <nt index="338" num="339" custom="true" val="0.0" label="">
                <base><![CDATA[G]]></base>
                <p r="pos" x="651.2981632780337" y="-251.78037095315835"/>
                <p r="center" x="609.526033923915" y="-270.69943870044733"/>
                <basestyle outline="#5B5B5B" inner="#F2F2F2" num="#404040" name="#000000"/>
            </nt>
            <nt index="339" num="340" custom="true" val="0.0" label="">
                <base><![CDATA[G]]></base>
                <p r="pos" x="665.3078421444759" y="-214.31400072519045"/>
                <p r="center" x="634.866416334252" y="-202.93113664620614"/>
                <basestyle outline="#5B5B5B" inner="#F2F2F2" num="#404040" name="#000000"/>
            </nt>
            <nt index="340" num="341" custom="true" val="0.0" label="">
                <base><![CDATA[U]]></base>
                <p r="pos" x="679.3175210109181" y="-176.84763049722244"/>
                <p r="center" x="648.8760952006942" y="-165.46476641823813"/>
                <basestyle outline="#5B5B5B" inner="#F2F2F2" num="#404040" name="#000000"/>
            </nt>
            <nt index="341" num="342" custom="true" val="0.0" label="">
                <base><![CDATA[G]]></base>
                <p r="pos" x="693.3271998773603" y="-139.38126026925454"/>
                <p r="center" x="662.8857740671364" y="-127.99839619027023"/>
                <basestyle outline="#5B5B5B" inner="#F2F2F2" num="#404040" name="#000000"/>
            </nt>
            <nt index="342" num="343" custom="true" val="0.0" label="">
                <base><![CDATA[C]]></base>
                <p r="pos" x="707.3368787438025" y="-101.91489004128664"/>
                <p r="center" x="676.8954529335786" y="-90.53202596230233"/>
                <basestyle outline="#5B5B5B" inner="#F2F2F2" num="#404040" name="#000000"/>
            </nt>
            <nt index="343" num="344" custom="true" val="0.0" label="">
                <base><![CDATA[G]]></base>
                <p r="pos" x="725.9885928987289" y="-72.29870248330974"/>
                <p r="center" x="685.5119895740211" y="-67.48864610104408"/>
                <basestyle outline="#5B5B5B" inner="#F2F2F2" num="#404040" name="#000000"/>
            </nt>
            <nt index="344" num="345" custom="true" val="0.0" label="">
                <base><![CDATA[A]]></base>
                <p r="pos" x="714.7972262862689" y="-39.13609824703383"/>
                <p r="center" x="685.5119895740211" y="-67.48864610104408"/>
                <basestyle outline="#5B5B5B" inner="#F2F2F2" num="#404040" name="#000000"/>
            </nt>
            <nt index="345" num="346" custom="true" val="0.0" label="">
                <base><![CDATA[G]]></base>
                <p r="pos" x="682.0140853471781" y="-26.877604189684916"/>
                <p r="center" x="685.5119895740211" y="-67.48864610104408"/>
                <basestyle outline="#5B5B5B" inner="#F2F2F2" num="#404040" name="#000000"/>
            </nt>
            <nt index="346" num="347" custom="true" val="0.0" label="">
                <base><![CDATA[A]]></base>
                <p r="pos" x="651.809921638979" y="-44.56131141058904"/>
                <p r="center" x="685.5119895740211" y="-67.48864610104408"/>
                <basestyle outline="#5B5B5B" inner="#F2F2F2" num="#404040" name="#000000"/>
            </nt>
            <nt index="347" num="348" custom="true" val="0.0" label="">
                <base><![CDATA[G]]></base>
                <p r="pos" x="646.4540271233546" y="-79.14916188331802"/>
                <p r="center" x="676.8954529335786" y="-90.53202596230233"/>
                <basestyle outline="#5B5B5B" inner="#F2F2F2" num="#404040" name="#000000"/>
            </nt>
            <nt index="348" num="349" custom="true" val="0.0" label="">
                <base><![CDATA[C]]></base>
                <p r="pos" x="632.4443482569125" y="-116.61553211128592"/>
                <p r="center" x="662.8857740671364" y="-127.99839619027023"/>
                <basestyle outline="#5B5B5B" inner="#F2F2F2" num="#404040" name="#000000"/>
            </nt>
            <nt index="349" num="350" custom="true" val="0.0" label="">
                <base><![CDATA[G]]></base>
                <p r="pos" x="618.4346693904703" y="-154.08190233925382"/>
                <p r="center" x="648.8760952006942" y="-165.46476641823813"/>
                <basestyle outline="#5B5B5B" inner="#F2F2F2" num="#404040" name="#000000"/>
            </nt>
            <nt index="350" num="351" custom="true" val="0.0" label="">
                <base><![CDATA[U]]></base>
                <p r="pos" x="604.4249905240281" y="-191.54827256722183"/>
                <p r="center" x="634.866416334252" y="-202.93113664620614"/>
                <basestyle outline="#5B5B5B" inner="#F2F2F2" num="#404040" name="#000000"/>
            </nt>
            <nt index="351" num="352" custom="true" val="0.0" label="">
                <base><![CDATA[C]]></base>
                <p r="pos" x="590.4153116575858" y="-229.01464279518984"/>
                <p r="center" x="609.526033923915" y="-270.69943870044733"/>
                <basestyle outline="#5B5B5B" inner="#F2F2F2" num="#404040" name="#000000"/>
            </nt>
            <nt index="352" num="353" custom="true" val="0.0" label="">
                <base><![CDATA[G]]></base>
                <p r="pos" x="566.5738524253171" y="-254.63855392671053"/>
                <p r="center" x="609.526033923915" y="-270.69943870044733"/>
                <basestyle outline="#5B5B5B" inner="#F2F2F2" num="#404040" name="#000000"/>
            </nt>
            <nt index="353" num="354" custom="true" val="0.0" label="">
                <base><![CDATA[G]]></base>
                <p r="pos" x="567.7539708757838" y="-289.61865284656585"/>
                <p r="center" x="598.1954365793893" y="-301.00141023729554"/>
                <basestyle outline="#5B5B5B" inner="#F2F2F2" num="#404040" name="#000000"/>
            </nt>
            <nt index="354" num="355" custom="true" val="0.0" label="">
                <base><![CDATA[U]]></base>
                <p r="pos" x="553.7444233179626" y="-327.0850721740803"/>
                <p r="center" x="510.228109797819" y="-536.2567415544603"/>
                <basestyle outline="#5B5B5B" inner="#F2F2F2" num="#404040" name="#000000"/>
            </nt>
            <nt index="355" num="356" custom="true" val="0.0" label="">
                <base><![CDATA[A]]></base>
                <p r="pos" x="519.0093366303063" y="-322.786961798461"/>
                <p r="center" x="510.228109797819" y="-536.2567415544603"/>
                <basestyle outline="#5B5B5B" inner="#F2F2F2" num="#404040" name="#000000"/>
            </nt>
            <nt index="356" num="357" custom="true" val="0.0" label="">
                <base><![CDATA[U]]></base>
                <p r="pos" x="484.03859084398914" y="-324.21767460988656"/>
                <p r="center" x="510.228109797819" y="-536.2567415544603"/>
                <basestyle outline="#5B5B5B" inner="#F2F2F2" num="#404040" name="#000000"/>
            </nt>
            <nt index="357" num="358" custom="true" val="0.0" label="">
                <base><![CDATA[U]]></base>
                <p r="pos" x="449.77068516746067" y="-331.33881500623727"/>
                <p r="center" x="420.3607727677738" y="-345.1701942810149"/>
                <basestyle outline="#5B5B5B" inner="#F2F2F2" num="#404040" name="#000000"/>
            </nt>
            <nt index="358" num="359" custom="true" val="0.0" label="">
                <base><![CDATA[A]]></base>
                <p r="pos" x="432.7474491369651" y="-295.14199974508426"/>
                <p r="center" x="403.33753673727824" y="-308.9733790198619"/>
                <basestyle outline="#5B5B5B" inner="#F2F2F2" num="#404040" name="#000000"/>
            </nt>
            <nt index="359" num="360" custom="true" val="0.0" label="">
                <base><![CDATA[A]]></base>
                <p r="pos" x="415.7242131064695" y="-258.94518448393126"/>
                <p r="center" x="386.31430070678266" y="-272.7765637587089"/>
                <basestyle outline="#5B5B5B" inner="#F2F2F2" num="#404040" name="#000000"/>
            </nt>
            <nt index="360" num="361" custom="true" val="0.0" label="">
                <base><![CDATA[G]]></base>
                <p r="pos" x="398.7009770759739" y="-222.74836922277825"/>
                <p r="center" x="369.2910646762871" y="-236.579748497556"/>
                <basestyle outline="#5B5B5B" inner="#F2F2F2" num="#404040" name="#000000"/>
            </nt>
            <nt index="361" num="362" custom="true" val="0.0" label="">
                <base><![CDATA[C]]></base>
                <p r="pos" x="381.67774104547834" y="-186.55155396162536"/>
                <p r="center" x="352.2678286457915" y="-200.382933236403"/>
                <basestyle outline="#5B5B5B" inner="#F2F2F2" num="#404040" name="#000000"/>
            </nt>
            <nt index="362" num="363" custom="true" val="0.0" label="">
                <base><![CDATA[G]]></base>
                <p r="pos" x="364.65450501498276" y="-150.35473870047235"/>
                <p r="center" x="335.2445926152959" y="-164.18611797525"/>
                <basestyle outline="#5B5B5B" inner="#F2F2F2" num="#404040" name="#000000"/>
            </nt>
            <nt index="363" num="364" custom="true" val="0.0" label="">
                <base><![CDATA[G]]></base>
                <p r="pos" x="347.6312689844872" y="-114.15792343931935"/>
                <p r="center" x="307.5" y="-105.19228791892203"/>
                <basestyle outline="#5B5B5B" inner="#F2F2F2" num="#404040" name="#000000"/>
            </nt>
            <nt index="364" num="365" custom="true" val="0.0" label="">
                <base><![CDATA[G]]></base>
                <p r="pos" x="340.0" y="-80.0"/>
                <p r="center" x="307.5" y="-80.0"/>
                <basestyle outline="#5B5B5B" inner="#F2F2F2" num="#404040" name="#000000"/>
            </nt>
            <nt index="365" num="366" custom="true" val="0.0" label="">
                <base><![CDATA[G]]></base>
                <p r="pos" x="340.0" y="-40.0"/>
                <p r="center" x="307.5" y="-40.0"/>
                <basestyle outline="#5B5B5B" inner="#F2F2F2" num="#404040" name="#000000"/>
            </nt>
            <nt index="366" num="367" custom="true" val="0.0" label="">
                <base><![CDATA[G]]></base>
                <p r="pos" x="340.0" y="0.0"/>
                <p r="center" x="340.0" y="-65.0"/>
                <basestyle outline="#5B5B5B" inner="#F2F2F2" num="#404040" name="#000000"/>
            </nt>
            <nt index="367" num="368" custom="true" val="0.0" label="">
                <base><![CDATA[A]]></base>
                <p r="pos" x="375.0" y="0.0"/>
                <p r="center" x="375.0" y="-65.0"/>
                <basestyle outline="#5B5B5B" inner="#F2F2F2" num="#404040" name="#000000"/>
            </nt>
            <nt index="368" num="369" custom="true" val="0.0" label="">
                <base><![CDATA[G]]></base>
                <p r="pos" x="410.0" y="0.0"/>
                <p r="center" x="410.0" y="-65.0"/>
                <basestyle outline="#5B5B5B" inner="#F2F2F2" num="#404040" name="#000000"/>
            </nt>
            <nt index="369" num="370" custom="true" val="0.0" label="">
                <base><![CDATA[A]]></base>
                <p r="pos" x="445.0" y="0.0"/>
                <p r="center" x="445.0" y="-65.0"/>
                <basestyle outline="#5B5B5B" inner="#F2F2F2" num="#404040" name="#000000"/>
            </nt>
            <nt index="370" num="371" custom="true" val="0.0" label="">
                <base><![CDATA[A]]></base>
                <p r="pos" x="480.0" y="0.0"/>
                <p r="center" x="480.0" y="-65.0"/>
                <basestyle outline="#5B5B5B" inner="#F2F2F2" num="#404040" name="#000000"/>
            </nt>
            <nt index="371" num="372" custom="true" val="0.0" label="">
                <base><![CDATA[U]]></base>
                <p r="pos" x="515.0" y="0.0"/>
                <p r="center" x="515.0" y="-65.0"/>
                <basestyle outline="#5B5B5B" inner="#F2F2F2" num="#404040" name="#000000"/>
            </nt>
            <nt index="372" num="373" custom="true" val="0.0" label="">
                <base><![CDATA[U]]></base>
                <p r="pos" x="550.0" y="0.0"/>
                <p r="center" x="550.0" y="-65.0"/>
                <basestyle outline="#5B5B5B" inner="#F2F2F2" num="#404040" name="#000000"/>
            </nt>
            <nt index="373" num="374" custom="true" val="0.0" label="">
                <base><![CDATA[A]]></base>
                <p r="pos" x="585.0" y="0.0"/>
                <p r="center" x="585.0" y="-65.0"/>
                <basestyle outline="#5B5B5B" inner="#F2F2F2" num="#404040" name="#000000"/>
            </nt>
            <nt index="374" num="375" custom="true" val="0.0" label="">
                <base><![CDATA[G]]></base>
                <p r="pos" x="620.0" y="0.0"/>
                <p r="center" x="620.0" y="-65.0"/>
                <basestyle outline="#5B5B5B" inner="#F2F2F2" num="#404040" name="#000000"/>
            </nt>
            <nt index="375" num="376" custom="true" val="0.0" label="">
                <base><![CDATA[A]]></base>
                <p r="pos" x="655.0" y="0.0"/>
                <p r="center" x="655.0" y="-65.0"/>
                <basestyle outline="#5B5B5B" inner="#F2F2F2" num="#404040" name="#000000"/>
            </nt>
            <nt index="376" num="377" custom="true" val="0.0" label="">
                <base><![CDATA[U]]></base>
                <p r="pos" x="690.0" y="0.0"/>
                <p r="center" x="690.0" y="-65.0"/>
                <basestyle outline="#5B5B5B" inner="#F2F2F2" num="#404040" name="#000000"/>
            </nt>
            <nt index="377" num="378" custom="true" val="0.0" label="">
                <base><![CDATA[A]]></base>
                <p r="pos" x="725.0" y="0.0"/>
                <p r="center" x="725.0" y="-65.0"/>
                <basestyle outline="#5B5B5B" inner="#F2F2F2" num="#404040" name="#000000"/>
            </nt>
            <nt index="378" num="379" custom="true" val="0.0" label="">
                <base><![CDATA[A]]></base>
                <p r="pos" x="760.0" y="0.0"/>
                <p r="center" x="760.0" y="-65.0"/>
                <basestyle outline="#5B5B5B" inner="#F2F2F2" num="#404040" name="#000000"/>
            </nt>
            <nt index="379" num="380" custom="true" val="0.0" label="">
                <base><![CDATA[A]]></base>
                <p r="pos" x="795.0" y="0.0"/>
                <p r="center" x="795.0" y="-65.0"/>
                <basestyle outline="#5B5B5B" inner="#F2F2F2" num="#404040" name="#000000"/>
            </nt>
            <nt index="380" num="381" custom="true" val="0.0" label="">
                <base><![CDATA[ ]]></base>
                <p r="pos" x="830.0" y="0.0"/>
                <p r="center" x="830.0" y="-64.99999999999989"/>
                <basestyle outline="#5B5B5B" inner="#F2F2F2" num="#404040" name="#000000"/>
            </nt>
            <nt index="381" num="382" custom="true" val="0.0" label="">
                <base><![CDATA[ ]]></base>
                <p r="pos" x="865.0" y="0.0"/>
                <p r="center" x="865.0" y="-64.99999999999989"/>
                <basestyle outline="#5B5B5B" inner="#F2F2F2" num="#404040" name="#000000"/>
            </nt>
            <nt index="382" num="383" custom="true" val="0.0" label="">
                <base><![CDATA[ ]]></base>
                <p r="pos" x="844.0958466871112" y="-28.071643058167865"/>
                <p r="center" x="897.5" y="-46.02101005804718"/>
                <basestyle outline="#5B5B5B" inner="#F2F2F2" num="#404040" name="#000000"/>
            </nt>
            <nt index="383" num="384" custom="true" val="0.0" label="">
                <base><![CDATA[ ]]></base>
                <p r="pos" x="843.8017594464064" y="-63.0704184997287"/>
                <p r="center" x="897.5" y="-46.02101005804718"/>
                <basestyle outline="#5B5B5B" inner="#F2F2F2" num="#404040" name="#000000"/>
            </nt>
            <nt index="384" num="385" custom="true" val="0.0" label="">
                <base><![CDATA[ ]]></base>
                <p r="pos" x="864.2312342718469" y="-91.48937921384766"/>
                <p r="center" x="897.5" y="-46.02101005804718"/>
                <basestyle outline="#5B5B5B" inner="#F2F2F2" num="#404040" name="#000000"/>
            </nt>
            <nt index="385" num="386" custom="true" val="0.0" label="">
                <base><![CDATA[ ]]></base>
                <p r="pos" x="897.5" y="-102.360901491763"/>
                <p r="center" x="897.5" y="-46.02101005804718"/>
                <basestyle outline="#5B5B5B" inner="#F2F2F2" num="#404040" name="#000000"/>
            </nt>
            <nt index="386" num="387" custom="true" val="0.0" label="">
                <base><![CDATA[ ]]></base>
                <p r="pos" x="930.7687657281531" y="-91.48937921384766"/>
                <p r="center" x="897.5" y="-46.02101005804718"/>
                <basestyle outline="#5B5B5B" inner="#F2F2F2" num="#404040" name="#000000"/>
            </nt>
            <nt index="387" num="388" custom="true" val="0.0" label="">
                <base><![CDATA[ ]]></base>
                <p r="pos" x="951.1982405535936" y="-63.0704184997287"/>
                <p r="center" x="897.5" y="-46.02101005804718"/>
                <basestyle outline="#5B5B5B" inner="#F2F2F2" num="#404040" name="#000000"/>
            </nt>
            <nt index="388" num="389" custom="true" val="0.0" label="">
                <base><![CDATA[ ]]></base>
                <p r="pos" x="950.9041533128888" y="-28.071643058167865"/>
                <p r="center" x="897.5" y="-46.02101005804718"/>
                <basestyle outline="#5B5B5B" inner="#F2F2F2" num="#404040" name="#000000"/>
            </nt>
            <nt index="389" num="390" custom="true" val="0.0" label="">
                <base><![CDATA[ ]]></base>
                <p r="pos" x="930.0" y="0.0"/>
                <p r="center" x="930.0" y="-64.99999999999989"/>
                <basestyle outline="#5B5B5B" inner="#F2F2F2" num="#404040" name="#000000"/>
            </nt>
        </bases>
        <BPs>
            <bp part5="4" part3="53" edge5="WC" edge3="WC" orient="CIS" secstr="true">
                <BPstyle custom="false" color="#0000FF" thickness="-1.0" bent="0.0"/>
            </bp>
            <bp part5="5" part3="52" edge5="WC" edge3="WC" orient="CIS" secstr="true">
                <BPstyle custom="false" color="#0000FF" thickness="-1.0" bent="0.0"/>
            </bp>
            <bp part5="6" part3="51" edge5="WC" edge3="WC" orient="CIS" secstr="true">
                <BPstyle custom="false" color="#0000FF" thickness="-1.0" bent="0.0"/>
            </bp>
            <bp part5="7" part3="50" edge5="WC" edge3="WC" orient="CIS" secstr="true">
                <BPstyle custom="false" color="#0000FF" thickness="-1.0" bent="0.0"/>
            </bp>
            <bp part5="8" part3="49" edge5="WC" edge3="WC" orient="CIS" secstr="true">
                <BPstyle custom="false" color="#0000FF" thickness="-1.0" bent="0.0"/>
            </bp>
            <bp part5="9" part3="48" edge5="WC" edge3="WC" orient="CIS" secstr="true">
                <BPstyle custom="false" color="#0000FF" thickness="-1.0" bent="0.0"/>
            </bp>
            <bp part5="10" part3="47" edge5="WC" edge3="WC" orient="CIS" secstr="true">
                <BPstyle custom="false" color="#0000FF" thickness="-1.0" bent="0.0"/>
            </bp>
            <bp part5="11" part3="46" edge5="WC" edge3="WC" orient="CIS" secstr="true">
                <BPstyle custom="false" color="#0000FF" thickness="-1.0" bent="0.0"/>
            </bp>
            <bp part5="12" part3="45" edge5="WC" edge3="WC" orient="CIS" secstr="true">
                <BPstyle custom="false" color="#0000FF" thickness="-1.0" bent="0.0"/>
            </bp>
            <bp part5="13" part3="44" edge5="WC" edge3="WC" orient="CIS" secstr="true">
                <BPstyle custom="false" color="#0000FF" thickness="-1.0" bent="0.0"/>
            </bp>
            <bp part5="14" part3="43" edge5="WC" edge3="WC" orient="CIS" secstr="true">
                <BPstyle custom="false" color="#0000FF" thickness="-1.0" bent="0.0"/>
            </bp>
            <bp part5="16" part3="42" edge5="WC" edge3="WC" orient="CIS" secstr="true">
                <BPstyle custom="false" color="#0000FF" thickness="-1.0" bent="0.0"/>
            </bp>
            <bp part5="17" part3="41" edge5="WC" edge3="WC" orient="CIS" secstr="true">
                <BPstyle custom="false" color="#0000FF" thickness="-1.0" bent="0.0"/>
            </bp>
            <bp part5="18" part3="40" edge5="WC" edge3="WC" orient="CIS" secstr="true">
                <BPstyle custom="false" color="#0000FF" thickness="-1.0" bent="0.0"/>
            </bp>
            <bp part5="19" part3="39" edge5="WC" edge3="WC" orient="CIS" secstr="true">
                <BPstyle custom="false" color="#0000FF" thickness="-1.0" bent="0.0"/>
            </bp>
            <bp part5="20" part3="38" edge5="WC" edge3="WC" orient="CIS" secstr="true">
                <BPstyle custom="false" color="#0000FF" thickness="-1.0" bent="0.0"/>
            </bp>
            <bp part5="24" part3="37" edge5="WC" edge3="WC" orient="CIS" secstr="true">
                <BPstyle custom="false" color="#0000FF" thickness="-1.0" bent="0.0"/>
            </bp>
            <bp part5="25" part3="36" edge5="WC" edge3="WC" orient="CIS" secstr="true">
                <BPstyle custom="false" color="#0000FF" thickness="-1.0" bent="0.0"/>
            </bp>
            <bp part5="26" part3="35" edge5="WC" edge3="WC" orient="CIS" secstr="true">
                <BPstyle custom="false" color="#0000FF" thickness="-1.0" bent="0.0"/>
            </bp>
            <bp part5="27" part3="34" edge5="WC" edge3="WC" orient="CIS" secstr="true">
                <BPstyle custom="false" color="#0000FF" thickness="-1.0" bent="0.0"/>
            </bp>
            <bp part5="55" part3="366" edge5="WC" edge3="WC" orient="CIS" secstr="true">
                <BPstyle custom="false" color="#0000FF" thickness="-1.0" bent="0.0"/>
            </bp>
            <bp part5="56" part3="365" edge5="WC" edge3="WC" orient="CIS" secstr="true">
                <BPstyle custom="false" color="#0000FF" thickness="-1.0" bent="0.0"/>
            </bp>
            <bp part5="57" part3="364" edge5="WC" edge3="WC" orient="CIS" secstr="true">
                <BPstyle custom="false" color="#0000FF" thickness="-1.0" bent="0.0"/>
            </bp>
            <bp part5="59" part3="363" edge5="WC" edge3="WC" orient="CIS" secstr="true">
                <BPstyle custom="false" color="#0000FF" thickness="-1.0" bent="0.0"/>
            </bp>
            <bp part5="60" part3="362" edge5="WC" edge3="WC" orient="CIS" secstr="true">
                <BPstyle custom="false" color="#0000FF" thickness="-1.0" bent="0.0"/>
            </bp>
            <bp part5="61" part3="361" edge5="WC" edge3="WC" orient="CIS" secstr="true">
                <BPstyle custom="false" color="#0000FF" thickness="-1.0" bent="0.0"/>
            </bp>
            <bp part5="62" part3="360" edge5="WC" edge3="WC" orient="CIS" secstr="true">
                <BPstyle custom="false" color="#0000FF" thickness="-1.0" bent="0.0"/>
            </bp>
            <bp part5="63" part3="359" edge5="WC" edge3="WC" orient="CIS" secstr="true">
                <BPstyle custom="false" color="#0000FF" thickness="-1.0" bent="0.0"/>
            </bp>
            <bp part5="64" part3="358" edge5="WC" edge3="WC" orient="CIS" secstr="true">
                <BPstyle custom="false" color="#0000FF" thickness="-1.0" bent="0.0"/>
            </bp>
            <bp part5="65" part3="357" edge5="WC" edge3="WC" orient="CIS" secstr="true">
                <BPstyle custom="false" color="#0000FF" thickness="-1.0" bent="0.0"/>
            </bp>
            <bp part5="67" part3="280" edge5="WC" edge3="WC" orient="CIS" secstr="true">
                <BPstyle custom="false" color="#0000FF" thickness="-1.0" bent="0.0"/>
            </bp>
            <bp part5="68" part3="279" edge5="WC" edge3="WC" orient="CIS" secstr="true">
                <BPstyle custom="false" color="#0000FF" thickness="-1.0" bent="0.0"/>
            </bp>
            <bp part5="69" part3="278" edge5="WC" edge3="WC" orient="CIS" secstr="true">
                <BPstyle custom="false" color="#0000FF" thickness="-1.0" bent="0.0"/>
            </bp>
            <bp part5="70" part3="277" edge5="WC" edge3="WC" orient="CIS" secstr="true">
                <BPstyle custom="false" color="#0000FF" thickness="-1.0" bent="0.0"/>
            </bp>
            <bp part5="71" part3="276" edge5="WC" edge3="WC" orient="CIS" secstr="true">
                <BPstyle custom="false" color="#0000FF" thickness="-1.0" bent="0.0"/>
            </bp>
            <bp part5="79" part3="269" edge5="WC" edge3="WC" orient="CIS" secstr="true">
                <BPstyle custom="false" color="#0000FF" thickness="-1.0" bent="0.0"/>
            </bp>
            <bp part5="80" part3="268" edge5="WC" edge3="WC" orient="CIS" secstr="true">
                <BPstyle custom="false" color="#0000FF" thickness="-1.0" bent="0.0"/>
            </bp>
            <bp part5="81" part3="267" edge5="WC" edge3="WC" orient="CIS" secstr="true">
                <BPstyle custom="false" color="#0000FF" thickness="-1.0" bent="0.0"/>
            </bp>
            <bp part5="82" part3="266" edge5="WC" edge3="WC" orient="CIS" secstr="true">
                <BPstyle custom="false" color="#0000FF" thickness="-1.0" bent="0.0"/>
            </bp>
            <bp part5="83" part3="265" edge5="WC" edge3="WC" orient="CIS" secstr="true">
                <BPstyle custom="false" color="#0000FF" thickness="-1.0" bent="0.0"/>
            </bp>
            <bp part5="84" part3="264" edge5="WC" edge3="WC" orient="CIS" secstr="true">
                <BPstyle custom="false" color="#0000FF" thickness="-1.0" bent="0.0"/>
            </bp>
            <bp part5="86" part3="262" edge5="WC" edge3="WC" orient="CIS" secstr="true">
                <BPstyle custom="false" color="#0000FF" thickness="-1.0" bent="0.0"/>
            </bp>
            <bp part5="87" part3="261" edge5="WC" edge3="WC" orient="CIS" secstr="true">
                <BPstyle custom="false" color="#0000FF" thickness="-1.0" bent="0.0"/>
            </bp>
            <bp part5="89" part3="259" edge5="WC" edge3="WC" orient="CIS" secstr="true">
                <BPstyle custom="false" color="#0000FF" thickness="-1.0" bent="0.0"/>
            </bp>
            <bp part5="90" part3="258" edge5="WC" edge3="WC" orient="CIS" secstr="true">
                <BPstyle custom="false" color="#0000FF" thickness="-1.0" bent="0.0"/>
            </bp>
            <bp part5="91" part3="257" edge5="WC" edge3="WC" orient="CIS" secstr="true">
                <BPstyle custom="false" color="#0000FF" thickness="-1.0" bent="0.0"/>
            </bp>
            <bp part5="92" part3="256" edge5="WC" edge3="WC" orient="CIS" secstr="true">
                <BPstyle custom="false" color="#0000FF" thickness="-1.0" bent="0.0"/>
            </bp>
            <bp part5="93" part3="255" edge5="WC" edge3="WC" orient="CIS" secstr="true">
                <BPstyle custom="false" color="#0000FF" thickness="-1.0" bent="0.0"/>
            </bp>
            <bp part5="97" part3="252" edge5="WC" edge3="WC" orient="CIS" secstr="true">
                <BPstyle custom="false" color="#0000FF" thickness="-1.0" bent="0.0"/>
            </bp>
            <bp part5="98" part3="251" edge5="WC" edge3="WC" orient="CIS" secstr="true">
                <BPstyle custom="false" color="#0000FF" thickness="-1.0" bent="0.0"/>
            </bp>
            <bp part5="99" part3="250" edge5="WC" edge3="WC" orient="CIS" secstr="true">
                <BPstyle custom="false" color="#0000FF" thickness="-1.0" bent="0.0"/>
            </bp>
            <bp part5="100" part3="249" edge5="WC" edge3="WC" orient="CIS" secstr="true">
                <BPstyle custom="false" color="#0000FF" thickness="-1.0" bent="0.0"/>
            </bp>
            <bp part5="101" part3="248" edge5="WC" edge3="WC" orient="CIS" secstr="true">
                <BPstyle custom="false" color="#0000FF" thickness="-1.0" bent="0.0"/>
            </bp>
            <bp part5="107" part3="247" edge5="WC" edge3="WC" orient="CIS" secstr="true">
                <BPstyle custom="false" color="#0000FF" thickness="-1.0" bent="0.0"/>
            </bp>
            <bp part5="108" part3="246" edge5="WC" edge3="WC" orient="CIS" secstr="true">
                <BPstyle custom="false" color="#0000FF" thickness="-1.0" bent="0.0"/>
            </bp>
            <bp part5="109" part3="245" edge5="WC" edge3="WC" orient="CIS" secstr="true">
                <BPstyle custom="false" color="#0000FF" thickness="-1.0" bent="0.0"/>
            </bp>
            <bp part5="111" part3="242" edge5="WC" edge3="WC" orient="CIS" secstr="true">
                <BPstyle custom="false" color="#0000FF" thickness="-1.0" bent="0.0"/>
            </bp>
            <bp part5="112" part3="241" edge5="WC" edge3="WC" orient="CIS" secstr="true">
                <BPstyle custom="false" color="#0000FF" thickness="-1.0" bent="0.0"/>
            </bp>
            <bp part5="113" part3="240" edge5="WC" edge3="WC" orient="CIS" secstr="true">
                <BPstyle custom="false" color="#0000FF" thickness="-1.0" bent="0.0"/>
            </bp>
            <bp part5="114" part3="239" edge5="WC" edge3="WC" orient="CIS" secstr="true">
                <BPstyle custom="false" color="#0000FF" thickness="-1.0" bent="0.0"/>
            </bp>
            <bp part5="117" part3="238" edge5="WC" edge3="WC" orient="CIS" secstr="true">
                <BPstyle custom="false" color="#0000FF" thickness="-1.0" bent="0.0"/>
            </bp>
            <bp part5="118" part3="237" edge5="WC" edge3="WC" orient="CIS" secstr="true">
                <BPstyle custom="false" color="#0000FF" thickness="-1.0" bent="0.0"/>
            </bp>
            <bp part5="119" part3="236" edge5="WC" edge3="WC" orient="CIS" secstr="true">
                <BPstyle custom="false" color="#0000FF" thickness="-1.0" bent="0.0"/>
            </bp>
            <bp part5="120" part3="235" edge5="WC" edge3="WC" orient="CIS" secstr="true">
                <BPstyle custom="false" color="#0000FF" thickness="-1.0" bent="0.0"/>
            </bp>
            <bp part5="121" part3="234" edge5="WC" edge3="WC" orient="CIS" secstr="true">
                <BPstyle custom="false" color="#0000FF" thickness="-1.0" bent="0.0"/>
            </bp>
            <bp part5="124" part3="222" edge5="WC" edge3="WC" orient="CIS" secstr="true">
                <BPstyle custom="false" color="#0000FF" thickness="-1.0" bent="0.0"/>
            </bp>
            <bp part5="125" part3="221" edge5="WC" edge3="WC" orient="CIS" secstr="true">
                <BPstyle custom="false" color="#0000FF" thickness="-1.0" bent="0.0"/>
            </bp>
            <bp part5="126" part3="220" edge5="WC" edge3="WC" orient="CIS" secstr="true">
                <BPstyle custom="false" color="#0000FF" thickness="-1.0" bent="0.0"/>
            </bp>
            <bp part5="127" part3="219" edge5="WC" edge3="WC" orient="CIS" secstr="true">
                <BPstyle custom="false" color="#0000FF" thickness="-1.0" bent="0.0"/>
            </bp>
            <bp part5="128" part3="218" edge5="WC" edge3="WC" orient="CIS" secstr="true">
                <BPstyle custom="false" color="#0000FF" thickness="-1.0" bent="0.0"/>
            </bp>
            <bp part5="129" part3="217" edge5="WC" edge3="WC" orient="CIS" secstr="true">
                <BPstyle custom="false" color="#0000FF" thickness="-1.0" bent="0.0"/>
            </bp>
            <bp part5="130" part3="216" edge5="WC" edge3="WC" orient="CIS" secstr="true">
                <BPstyle custom="false" color="#0000FF" thickness="-1.0" bent="0.0"/>
            </bp>
            <bp part5="133" part3="177" edge5="WC" edge3="WC" orient="CIS" secstr="true">
                <BPstyle custom="false" color="#0000FF" thickness="-1.0" bent="0.0"/>
            </bp>
            <bp part5="134" part3="176" edge5="WC" edge3="WC" orient="CIS" secstr="true">
                <BPstyle custom="false" color="#0000FF" thickness="-1.0" bent="0.0"/>
            </bp>
            <bp part5="135" part3="175" edge5="WC" edge3="WC" orient="CIS" secstr="true">
                <BPstyle custom="false" color="#0000FF" thickness="-1.0" bent="0.0"/>
            </bp>
            <bp part5="136" part3="174" edge5="WC" edge3="WC" orient="CIS" secstr="true">
                <BPstyle custom="false" color="#0000FF" thickness="-1.0" bent="0.0"/>
            </bp>
            <bp part5="137" part3="173" edge5="WC" edge3="WC" orient="CIS" secstr="true">
                <BPstyle custom="false" color="#0000FF" thickness="-1.0" bent="0.0"/>
            </bp>
            <bp part5="138" part3="172" edge5="WC" edge3="WC" orient="CIS" secstr="true">
                <BPstyle custom="false" color="#0000FF" thickness="-1.0" bent="0.0"/>
            </bp>
            <bp part5="139" part3="171" edge5="WC" edge3="WC" orient="CIS" secstr="true">
                <BPstyle custom="false" color="#0000FF" thickness="-1.0" bent="0.0"/>
            </bp>
            <bp part5="140" part3="170" edge5="WC" edge3="WC" orient="CIS" secstr="true">
                <BPstyle custom="false" color="#0000FF" thickness="-1.0" bent="0.0"/>
            </bp>
            <bp part5="142" part3="166" edge5="WC" edge3="WC" orient="CIS" secstr="true">
                <BPstyle custom="false" color="#0000FF" thickness="-1.0" bent="0.0"/>
            </bp>
            <bp part5="143" part3="165" edge5="WC" edge3="WC" orient="CIS" secstr="true">
                <BPstyle custom="false" color="#0000FF" thickness="-1.0" bent="0.0"/>
            </bp>
            <bp part5="145" part3="163" edge5="WC" edge3="WC" orient="CIS" secstr="true">
                <BPstyle custom="false" color="#0000FF" thickness="-1.0" bent="0.0"/>
            </bp>
            <bp part5="146" part3="162" edge5="WC" edge3="WC" orient="CIS" secstr="true">
                <BPstyle custom="false" color="#0000FF" thickness="-1.0" bent="0.0"/>
            </bp>
            <bp part5="147" part3="159" edge5="WC" edge3="WC" orient="CIS" secstr="true">
                <BPstyle custom="false" color="#0000FF" thickness="-1.0" bent="0.0"/>
            </bp>
            <bp part5="148" part3="158" edge5="WC" edge3="WC" orient="CIS" secstr="true">
                <BPstyle custom="false" color="#0000FF" thickness="-1.0" bent="0.0"/>
            </bp>
            <bp part5="149" part3="157" edge5="WC" edge3="WC" orient="CIS" secstr="true">
                <BPstyle custom="false" color="#0000FF" thickness="-1.0" bent="0.0"/>
            </bp>
            <bp part5="186" part3="196" edge5="WC" edge3="WC" orient="CIS" secstr="true">
                <BPstyle custom="false" color="#0000FF" thickness="-1.0" bent="0.0"/>
            </bp>
            <bp part5="187" part3="195" edge5="WC" edge3="WC" orient="CIS" secstr="true">
                <BPstyle custom="false" color="#0000FF" thickness="-1.0" bent="0.0"/>
            </bp>
            <bp part5="188" part3="194" edge5="WC" edge3="WC" orient="CIS" secstr="true">
                <BPstyle custom="false" color="#0000FF" thickness="-1.0" bent="0.0"/>
            </bp>
            <bp part5="197" part3="212" edge5="WC" edge3="WC" orient="CIS" secstr="true">
                <BPstyle custom="false" color="#0000FF" thickness="-1.0" bent="0.0"/>
            </bp>
            <bp part5="198" part3="211" edge5="WC" edge3="WC" orient="CIS" secstr="true">
                <BPstyle custom="false" color="#0000FF" thickness="-1.0" bent="0.0"/>
            </bp>
            <bp part5="199" part3="210" edge5="WC" edge3="WC" orient="CIS" secstr="true">
                <BPstyle custom="false" color="#0000FF" thickness="-1.0" bent="0.0"/>
            </bp>
            <bp part5="200" part3="209" edge5="WC" edge3="WC" orient="CIS" secstr="true">
                <BPstyle custom="false" color="#0000FF" thickness="-1.0" bent="0.0"/>
            </bp>
            <bp part5="223" part3="232" edge5="WC" edge3="WC" orient="CIS" secstr="true">
                <BPstyle custom="false" color="#0000FF" thickness="-1.0" bent="0.0"/>
            </bp>
            <bp part5="224" part3="231" edge5="WC" edge3="WC" orient="CIS" secstr="true">
                <BPstyle custom="false" color="#0000FF" thickness="-1.0" bent="0.0"/>
            </bp>
            <bp part5="225" part3="230" edge5="WC" edge3="WC" orient="CIS" secstr="true">
                <BPstyle custom="false" color="#0000FF" thickness="-1.0" bent="0.0"/>
            </bp>
            <bp part5="281" part3="299" edge5="WC" edge3="WC" orient="CIS" secstr="true">
                <BPstyle custom="false" color="#0000FF" thickness="-1.0" bent="0.0"/>
            </bp>
            <bp part5="282" part3="298" edge5="WC" edge3="WC" orient="CIS" secstr="true">
                <BPstyle custom="false" color="#0000FF" thickness="-1.0" bent="0.0"/>
            </bp>
            <bp part5="283" part3="297" edge5="WC" edge3="WC" orient="CIS" secstr="true">
                <BPstyle custom="false" color="#0000FF" thickness="-1.0" bent="0.0"/>
            </bp>
            <bp part5="284" part3="296" edge5="WC" edge3="WC" orient="CIS" secstr="true">
                <BPstyle custom="false" color="#0000FF" thickness="-1.0" bent="0.0"/>
            </bp>
            <bp part5="285" part3="294" edge5="WC" edge3="WC" orient="CIS" secstr="true">
                <BPstyle custom="false" color="#0000FF" thickness="-1.0" bent="0.0"/>
            </bp>
            <bp part5="286" part3="293" edge5="WC" edge3="WC" orient="CIS" secstr="true">
                <BPstyle custom="false" color="#0000FF" thickness="-1.0" bent="0.0"/>
            </bp>
            <bp part5="287" part3="292" edge5="WC" edge3="WC" orient="CIS" secstr="true">
                <BPstyle custom="false" color="#0000FF" thickness="-1.0" bent="0.0"/>
            </bp>
            <bp part5="311" part3="324" edge5="WC" edge3="WC" orient="CIS" secstr="true">
                <BPstyle custom="false" color="#0000FF" thickness="-1.0" bent="0.0"/>
            </bp>
            <bp part5="312" part3="323" edge5="WC" edge3="WC" orient="CIS" secstr="true">
                <BPstyle custom="false" color="#0000FF" thickness="-1.0" bent="0.0"/>
            </bp>
            <bp part5="313" part3="322" edge5="WC" edge3="WC" orient="CIS" secstr="true">
                <BPstyle custom="false" color="#0000FF" thickness="-1.0" bent="0.0"/>
            </bp>
            <bp part5="314" part3="321" edge5="WC" edge3="WC" orient="CIS" secstr="true">
                <BPstyle custom="false" color="#0000FF" thickness="-1.0" bent="0.0"/>
            </bp>
            <bp part5="315" part3="320" edge5="WC" edge3="WC" orient="CIS" secstr="true">
                <BPstyle custom="false" color="#0000FF" thickness="-1.0" bent="0.0"/>
            </bp>
            <bp part5="335" part3="354" edge5="WC" edge3="WC" orient="CIS" secstr="true">
                <BPstyle custom="false" color="#0000FF" thickness="-1.0" bent="0.0"/>
            </bp>
            <bp part5="336" part3="353" edge5="WC" edge3="WC" orient="CIS" secstr="true">
                <BPstyle custom="false" color="#0000FF" thickness="-1.0" bent="0.0"/>
            </bp>
            <bp part5="338" part3="351" edge5="WC" edge3="WC" orient="CIS" secstr="true">
                <BPstyle custom="false" color="#0000FF" thickness="-1.0" bent="0.0"/>
            </bp>
            <bp part5="339" part3="350" edge5="WC" edge3="WC" orient="CIS" secstr="true">
                <BPstyle custom="false" color="#0000FF" thickness="-1.0" bent="0.0"/>
            </bp>
            <bp part5="340" part3="349" edge5="WC" edge3="WC" orient="CIS" secstr="true">
                <BPstyle custom="false" color="#0000FF" thickness="-1.0" bent="0.0"/>
            </bp>
            <bp part5="341" part3="348" edge5="WC" edge3="WC" orient="CIS" secstr="true">
                <BPstyle custom="false" color="#0000FF" thickness="-1.0" bent="0.0"/>
            </bp>
            <bp part5="342" part3="347" edge5="WC" edge3="WC" orient="CIS" secstr="true">
                <BPstyle custom="false" color="#0000FF" thickness="-1.0" bent="0.0"/>
            </bp>
            <bp part5="381" part3="389" edge5="WC" edge3="WC" orient="CIS" secstr="true">
                <BPstyle custom="false" color="#0000FF" thickness="-1.0" bent="0.0"/>
            </bp>
        </BPs>
        <backbone/>
        <annotations/>
    </RNA>
    <config drawoutline="true" fillbase="true" autofit="true" autocenter="true" modifiable="true" errors="true" specialbases="false" dashbases="true" usebasebps="false" drawnc="true" drawnonplanar="true" warnings="false" comparison="false" flat="true" drawbackground="false" drawcm="false" drawbackbone="true" cmh="30.0" cmw="120.0" cmx="40.0" cmy="0.0" defaultzoom="0.75" zoominc="1.2" bpthick="1.0" basethick="1.5" distnumbers="3.0" spacebetweenbases="1.0" numperiod="10" bpstyle="lw" backbonecol="#5B5B5B" hovercol="#E6E6E6" backgroundcol="#FFFFFF" bondcol="#0000FF" titlecol="#000000" specialco="#00FF00" dashcol="#FFFF00" cm="0,00:#4747B6,0,20:#4747FF,0,55:#1CFF47,0,65:#FFFF47,0,90:#FF4747,1,00:#B64747">
        <font role="titlefont" name="SansSerif" style="1" size="18.0"/>
        <font role="numbersfont" name="SansSerif" style="1" size="18.0"/>
        <font role="basefont" name="SansSerif" style="0" size="18.0"/>
        <cmcaption/>
    </config>
</VARNASession>
