# Supplementary material for: Short- and long-range interactions in the HIV-1 5′ UTR regulate genome dimerization and packaging
Source: Nat Struct Mol Biol. 2022 Mar 28;29(4):306–19. doi: 10.1038/s41594-022-00746-2 (PMC9010304; doi:10.1038/s41594-022-00746-2)
Supplement: Source Data Fig. 4 — Source data for Fig. 4. Raw data for dot plot, svg of structure prediction. VARNA file for structure prediction. Wig file for Shannon entropy. Xml file of reactivities. [file 41594_2022_746_MOESM16_ESM.zip › Figure 4/oneGtwoG_dimer.wig]

track type=wiggle_0 name="oneGtwoG_dimer Shannon entropy"
variableStep chrom=oneGtwoG_dimer
1 0.0116942810007433
2 0.0147213005242307
3 0.0180941825642386
4 0.0105185342603498
5 0.0121122573170283
6 0.00544290708527104
7 0.00184885748537322
8 0.0002345507460283
9 0.000229936175126136
10 0.000145014549572482
11 3.49431231488795e-06
12 4.0819934793003e-05
13 8.19215356047716e-05
14 5.58579100121483e-05
15 9.44731639426361e-05
17 9.63625905601265e-05
18 6.18689308479994e-06
19 1.67737041564252e-05
20 2.05275038281245e-05
21 0.00429011897047862
25 0.000224114250406652
26 1.80165802844875e-05
27 1.76062447641527e-06
28 0.000705233366400915
29 0.0905492380442874
30 0.0128754076605258
33 0.0878153407064353
34 0.0128754076605258
35 0.00343913070425302
36 1.76062447641527e-06
37 1.80165802844875e-05
38 0.000224114250406652
39 0.00429011897047862
40 2.05275038281245e-05
41 1.67737041564252e-05
42 6.18689308479994e-06
43 9.63625905601265e-05
44 9.44731639426361e-05
45 5.58579100121483e-05
46 8.19215356047716e-05
47 4.0819934793003e-05
48 3.49431231488795e-06
49 0.000145014549572482
50 0.000534011286119687
51 0.000700030383370121
52 0.00585496732425611
53 0.00518375907699345
54 0.00657623615538952
55 0.0115361259527224
56 0.0143076250046538
57 0.0191312610699761
58 0.0172177698549811
59 0.000410202440136876
60 0.00059984194629783
61 0.000670001716841569
62 0.000653054293452804
63 0.000602058276994208
64 0.0351052461248109
65 0.100158549008974
66 0.00349683616620835
67 0.0158664055784957
68 0.000428081013138111
69 0.000440712244313336
70 0.000514977134256665
71 0.000201945901637753
72 0.000388480354832555
73 0.00248441894144072
74 0.0611130697670398
75 0.118620314287459
76 0.129941089156956
77 0.151231132439458
78 0.0610597760496965
79 0.0489749113865909
80 0.000146528957961164
81 0.0910138607031521
82 0.230164850551698
83 0.118235237977819
84 0.0193196157294554
85 0.0285490622818172
86 0.0819091224174642
87 0.00385285302586591
88 0.000190991600692816
89 5.67124353860649e-05
90 0.00034102187910503
91 0.000275106383770971
92 0.000394089470357777
93 0.000390111079224574
94 0.0190941571785439
95 0.000180382277831017
96 0.0504897467044778
97 0.075705849837527
98 0.00818635018589771
99 0.000290780915292814
100 0.000340642614193956
101 0.000261852256044034
102 0.000181586331613793
103 0.000678656861442221
104 0.0056656028469639
105 0.158435330164362
106 0.0191671194955474
107 0.0568799733611012
108 0.0157013140063267
109 0.0693630270153804
110 0.070447869765863
111 0.0705968684193429
112 0.0767713975020054
113 0.0808734948590719
114 0.0872247099974284
115 0.131858530697933
116 0.0879844636395075
117 0.252998235887395
118 0.263177303476284
119 0.226761333429327
120 0.225483703181939
121 0.103997008366666
122 0.362590557306577
123 0.0645372495012501
124 0.0519068102348802
125 0.0264674775607371
126 0.0152038141502769
127 0.0152340695187009
128 0.0149896861565062
129 0.00935368502768461
130 0.0135777483971158
131 0.0204204817079569
132 0.0091457072770602
133 0.00564755395417314
134 0.023938411621617
135 0.0101140208144622
136 0.00988594559667344
137 0.0100636829807623
138 0.0100734421128208
139 0.0100489042089657
140 0.00510547946509032
141 0.324053285822756
142 0.147610502849533
143 0.305632394300115
144 0.335055211483431
145 0.0455965824562482
146 0.335315802204016
147 0.170742807437242
148 0.00716672622875061
149 0.0147156290125044
150 0.018757627455464
151 0.00773705911091923
152 0.00470342012069254
153 0.00650394829399502
154 0.00244914724588169
155 0.00145667482036887
156 0.000854628814154494
157 0.00692713412345053
158 0.0169151073344014
159 0.00882611305291875
160 0.00956328721138658
161 0.0132315795298581
162 0.189968543022863
163 0.176710088951245
164 0.328490303671695
165 0.0209350587652451
166 0.315706938439246
167 0.319143570868194
168 0.159004150675394
169 0.00989628761428926
170 0.00423810118334916
171 0.157956494936446
172 0.00760413966898441
173 0.00653203738478292
174 0.0102773514422776
175 0.0102512258464123
176 0.00974874641677
177 0.00524087688601912
178 0.0559872337739982
179 0.175363322040271
180 0.0446797475445266
181 0.0666715148880569
182 0.106694911065062
183 0.0715811104189478
184 0.150754923493076
185 0.102054008747307
186 0.163574514166026
187 0.0112827387646241
188 0.0134572809260591
189 0.0126846946537576
190 0.00150927503442257
191 0.00101988245478981
193 5.29407842297241e-05
195 0.00395161069729163
196 0.0127667564896089
197 0.0122603506629958
198 0.138310709354839
199 0.25717506431091
200 0.228967086145679
201 0.234690881449248
202 0.10305664135823
203 0.0174193343565754
204 0.00267896835464142
205 0.0166777396781074
206 0.166311318262553
207 0.211529951482176
208 0.0622969670458326
209 0.0659063673202387
210 0.106904602982445
211 0.105149383425534
212 0.220588318163367
213 0.240589608864491
214 0.00468980277888648
215 0.00470171708234707
216 0.0054770978678723
217 0.0237366814039288
218 0.0141025844423187
219 0.0138360623625879
220 0.0122374910266358
221 0.00865648913295216
222 0.00792832094001603
223 0.0185061733724895
224 0.163935205211699
225 0.203969970203068
226 0.330320333182613
227 0.23178861136691
228 0.451168248702193
229 0.42852694625659
230 0.373175930422853
231 0.523765910152252
232 0.591579334426701
233 0.566972651882582
234 0.313719352940315
235 0.036987109846944
236 0.462642086730429
237 0.323223642146633
238 0.338582098324816
239 0.0197355772155995
240 0.140267265183454
241 0.0428109614202817
242 0.00793600608664193
243 0.0501523581979069
244 0.0502460070623108
245 0.0559973906074461
246 0.0381102617803991
247 0.0327300685045662
248 0.281465355833485
249 0.224024944962775
250 0.0727634898170884
251 0.0280833879817254
252 0.0285806367457181
253 0.0099312065205466
254 0.0172267653969154
255 0.000535727471708765
256 0.000604538863607906
257 0.0950609153689078
258 0.022827801002726
259 0.0226325899781719
260 0.00540854327433996
261 0.0218489245965201
262 0.0972884493443325
263 0.00446795328745453
264 0.0337848413592547
265 0.0296672168969731
266 0.0298032071233219
267 0.0246697780794508
268 0.017442907444512
269 0.0807991398478239
270 0.147685468984004
271 0.137446671949416
272 0.1884335597771
273 0.0485597163167794
274 0.0668461493634761
275 0.055979567165186
276 0.055621250882102
277 0.0624713560785666
278 0.0594811333199149
279 0.05267846004208
280 0.176447456041771
281 0.296731380971012
282 0.324877633121976
283 0.349118786419099
284 0.502378985145442
285 0.496424410532402
286 0.322272985321018
287 0.288831234103634
288 0.283709083386517
289 0.114695905967014
290 0.114416117403456
291 0.114526939843554
292 0.119121253383425
293 0.15700402923966
294 0.161246620923899
295 0.161465914925314
296 0.00102932132648268
297 0.28089123871498
298 0.27718639998188
299 0.277224811220192
300 0.298125874139309
301 0.153591776309526
302 0.0474726767919028
303 0.046371703927162
304 0.0235534212305135
305 0.00255355549551788
306 0.071889886810268
307 0.19386024509703
308 0.26452558150315
309 0.293770283352763
310 0.027550588420137
311 0.00346836494328554
312 0.00127826707091248
313 9.13487287424706e-05
314 1.15450543177273e-05
315 2.66655583934056e-06
316 0.000115646181135
320 5.43268206084929e-05
321 6.13193605265069e-05
322 2.66655583934056e-06
323 1.15450543177273e-05
324 3.6446304470837e-05
325 0.00116080618011423
326 0.0213741567018845
327 0.119112860864665
328 0.33318779272384
329 0.45008059619375
330 0.40562762564451
331 0.485772356607215
332 0.467396186630758
333 0.242345725741946
334 0.286242691868991
335 0.101262060233671
336 0.103415573171097
337 0.101221987885281
338 0.0185959139586161
339 0.057460955505037
340 0.0582160604450972
341 0.0634302538919081
342 0.073842054211092
343 0.0751281413585743
344 0.157186204225262
345 0.0424835585248447
346 0.0190404676588298
347 0.0174615319486147
348 0.0765008948174482
349 0.361204115350812
350 0.0634410207972635
351 0.316179784640571
352 0.322573467871796
353 0.118172143848122
354 0.173751967559237
355 0.323514313697732
356 0.0105930089938307
357 0.00936201644388487
358 0.0150665057035499
359 0.0137920157277221
360 0.173597314085474
361 0.234956730745761
362 0.332300793724405
363 0.17118848916915
364 0.3187698219546
365 0.22286678579917
366 0.132556487745895
367 0.193764625911275
368 0.0193890361379306
369 0.0124184849614678
370 0.00944178603350908
371 0.00239851081412711
372 0.045424432171368
373 0.0377520958149291
374 0.00206786502504052
375 0.00743499216200295
376 0.00746887322080689
377 0.0176448945517046
378 0.00711277158492392
379 0.00683529708021876
