# Supplementary material for: Short- and long-range interactions in the HIV-1 5′ UTR regulate genome dimerization and packaging
Source: Nat Struct Mol Biol. 2022 Mar 28;29(4):306–19. doi: 10.1038/s41594-022-00746-2 (PMC9010304; doi:10.1038/s41594-022-00746-2)
Supplement: Source Data Fig. 4 — Source data for Fig. 4. Raw data for dot plot, svg of structure prediction. VARNA file for structure prediction. Wig file for Shannon entropy. Xml file of reactivities. [file 41594_2022_746_MOESM16_ESM.zip › Figure 4/threeG_monomer.dp]

380
i	j	-log10(Probability)
1	349	4.84794074161847
1	58	2.81255174216845
1	57	1.85371761810176
1	377	3.8295803718554
1	373	3.01796514384656
1	372	3.86638347034763
1	56	4.43357597000786
2	372	2.89741961087258
2	56	1.66510169763261
2	377	1.2698707629372
2	57	2.81547978099763
2	373	4.02512207916407
3	376	1.23625001512721
3	375	4.32614367509888
3	378	4.45931488424848
3	371	3.11516455039257
3	55	1.59207729045282
3	368	4.09999467702977
3	347	4.71278477397369
3	374	4.47473183621244
3	370	2.07264765802389
3	379	4.32959057157698
3	54	3.0080058005212
3	369	4.33769269270281
4	375	1.22796282426134
4	369	1.9992961549216
4	366	4.97947447772488
4	53	2.98925980748243
4	367	4.33165776138611
4	346	4.70233480404692
5	54	0.0303368892520463
5	368	2.8407989713268
5	374	1.87580397573448
5	55	3.20690817635772
5	52	3.31145436710111
5	370	4.77900098342549
5	53	3.7683578962857
6	51	3.67995852015571
6	52	3.19107884788257
6	367	4.79500210057631
6	369	4.82362651014445
6	53	0.000860317704482932
7	52	0.00117453192495741
7	50	3.83198400151717
8	51	0.000127196794910831
9	50	0.000174325056941864
10	49	8.7400081444787e-05
11	48	1.6312116057146e-06
12	47	1.71626188944849e-05
13	46	4.76590467563757e-05
14	45	4.52511893716644e-05
15	44	8.92382025849693e-05
17	43	9.61511712626066e-05
18	42	5.7726614360242e-06
19	41	1.43413907770693e-05
20	40	1.70592547715967e-05
21	39	0.00399379702837028
25	38	0.000147160990644692
26	37	7.48118896304328e-06
27	36	6.73156707754928e-07
28	35	0.000564266632086975
29	35	3.16069398510867
29	33	1.09625862982956
30	34	2.25345311373997
54	373	3.31371693229129
54	372	4.8878701983395
55	377	4.20871100223085
55	373	3.61750905511915
55	341	3.12404735717443
55	372	3.11769354920403
56	340	3.11368764598327
56	366	2.39037361835857
56	365	3.57211856834874
56	367	0.0139176069589683
56	369	3.46483768558161
57	367	2.24839435635406
57	364	3.57096960832281
57	339	3.11364819854428
57	366	0.0115891654964425
57	365	2.38935294155217
58	365	0.0105035267355516
58	366	2.07691613094943
58	104	4.01206119622221
58	369	4.76407921646759
58	338	3.11363458020159
58	364	2.39331783313667
58	367	2.9813531555437
58	363	3.57142581751651
59	337	3.12896050066777
59	103	4.00524505756019
60	335	3.32667787255505
60	361	4.2539259479962
60	366	4.80441904203713
60	365	3.88614123105569
60	363	2.61334808846731
60	364	0.00580944206228946
60	102	4.00102945344186
61	363	0.00368398528503539
61	336	4.98831385063496
61	101	4.00130925494489
61	364	4.30201002770448
61	335	4.52453918947565
61	360	4.31729182265135
61	334	3.34397079608824
62	281	4.07693694306395
62	284	4.99065112592292
62	100	4.00109719940598
62	349	4.8924448113586
62	362	0.000492682630163491
63	280	4.08049980444965
63	283	4.98978364907154
63	348	4.88700470368248
63	335	4.27119418144693
63	333	3.30511397045096
63	99	4.00101580053043
63	331	4.37645144026764
63	361	0.000488535381780708
64	330	4.4181061178846
64	97	4.95500798666151
64	359	3.99736912374544
64	98	4.07685371657663
64	332	3.31480715384207
64	334	4.26934069134708
64	347	4.88714049093469
64	360	0.00474716701966402
64	279	4.09240380922589
65	329	4.4825580848416
65	346	4.89395341564858
65	356	4.35628109881165
65	333	4.29808846719133
65	97	4.23980259183337
65	360	3.66348701549972
65	278	4.14420046686375
65	331	3.36372330264032
65	277	4.76694037913374
65	359	0.0210386908101692
65	96	4.85015740847748
66	358	0.0931217277751631
66	355	4.48912556622474
66	357	2.71021525553383
67	94	4.01064683223464
67	357	0.528091044004373
67	358	2.59319690811131
67	355	3.72108930356497
68	343	4.83522752965309
68	284	4.63880833852632
68	355	3.10636912091594
68	274	2.46095732837146
68	281	0.00303527947876628
68	93	3.97891282964739
69	92	3.97890325006074
69	280	0.00222853573940609
69	279	4.66159969189731
69	273	2.45981177913473
69	278	3.20392498895094
69	354	3.08936893506006
69	283	4.63814313454915
69	342	4.83486634033686
70	279	0.00223072150126209
70	272	2.45979810825341
70	90	3.97673707913168
70	282	4.64265537532607
70	278	4.62316694163259
70	353	3.09450320361167
70	277	3.20270887335269
70	340	4.82170369447079
70	280	4.76585750176617
71	277	4.59893539725065
71	339	4.68704865441001
71	271	2.46111576345025
71	311	4.29485984799981
71	278	0.00338237679668911
71	89	3.89551541043599
71	334	4.85257883574958
71	280	4.69913704291773
71	279	4.46066382430225
71	276	3.19029546444131
72	79	4.70399935039981
72	277	0.00824853699289992
72	279	4.6608978479225
72	338	4.52684768113214
72	88	3.88871026675643
72	270	2.62448471736967
72	275	3.16451473664064
72	310	4.18754493493481
72	278	2.68759916607928
72	333	4.8426170806596
73	309	4.191573180577
73	87	3.89130761662511
73	337	4.54513661270737
74	86	4.00119930664432
74	308	4.32221748137284
75	273	2.13950029953848
75	272	3.40178558766121
75	277	4.91311135589151
75	83	4.79530737173159
75	271	3.60783662801603
75	79	4.91870798720478
75	276	1.99060077436508
75	275	1.50940926003115
76	82	4.75010361861858
79	274	2.22508418046401
80	270	0.00430082302748316
80	277	4.08385518371505
80	273	2.29941610448372
80	272	3.80676135876114
81	271	3.92799386281233
81	272	2.45282313942186
81	269	0.00209757510117861
81	276	3.63803049888165
82	270	4.74819054980388
82	275	3.61889227996545
82	268	0.000382374476492992
82	271	3.72485892012359
83	267	0.000188904765112394
83	274	3.59791041360256
84	266	0.000189267914346015
84	273	3.597788228996
85	272	3.59786137368891
85	265	0.000446529529954919
86	97	3.81207681851032
86	271	3.60015981978893
86	263	3.16185018830234
87	263	0.0102578390712886
87	270	3.64658704210335
87	96	3.68561497077448
88	264	4.2255273239149
88	262	0.00786695318450107
88	95	3.66770907111841
89	103	3.92314160543486
89	94	3.77715267303668
90	297	4.60211575652952
90	264	3.31798496200477
90	262	3.9399782800517
90	260	0.00212564221693684
91	268	3.62151394094039
91	259	0.00118867788656426
91	101	3.18353018035356
91	296	4.59965957815139
91	261	3.91336081354789
91	350	4.78738563056368
91	263	3.31717392628566
92	103	4.86214557761837
92	258	0.000879070198207016
92	349	4.65410960266317
92	100	3.13145047692782
92	262	3.31709834474474
92	295	4.59770470575141
92	260	3.9019289938258
92	267	3.60650721555264
93	261	3.3173440285936
93	348	4.65403472083801
93	257	0.000896604946014126
93	294	4.59735769445515
93	102	4.84724035108345
93	266	3.60652985456263
93	259	3.90220190379342
93	99	3.13011667505888
94	254	4.98542842068799
94	347	4.65413450322246
94	98	3.18599244710706
94	265	3.61956784721692
94	101	4.85475463507374
94	293	4.5975539945727
94	255	1.09858097593504
94	256	0.0561923015884476
95	99	4.6936461996647
95	102	4.29879684330241
95	259	3.51581044050039
95	251	3.62813567039592
95	254	0.653615538743549
95	292	4.59853218184313
95	346	4.65821342870342
95	104	4.61608850816894
95	257	4.05964156527682
95	106	4.84555886332225
96	105	4.84470096220064
96	291	4.68749073021147
96	103	4.54250083847111
96	250	3.70329643306508
96	253	0.842197536719526
97	249	4.04829136756419
97	250	2.24887072530909
97	103	4.43530361081944
97	253	1.56738695542452
98	107	4.93725039675754
98	250	3.71302109453883
98	105	4.72560953987978
98	103	3.7877952061599
98	249	2.04358019450702
98	253	0.131169482574165
99	264	4.93972692969982
99	250	2.2827128506836
99	249	4.10389300588628
99	252	0.0670821038152143
99	253	3.73316874423644
99	248	2.03772133707692
99	258	4.88798270116976
99	109	4.0852211703539
100	255	3.21307359546439
100	263	4.94505521552764
100	254	1.35289479139777
100	257	4.91230477001813
100	247	2.0486922018298
100	256	4.96157849554787
100	108	4.08388196963871
100	251	0.068960278652626
100	289	4.71505414189681
101	288	4.66599471801464
101	250	0.126950968472354
101	253	1.25111250504605
101	249	0.940379215865892
101	107	4.01652617369008
101	244	2.89314748864381
102	248	0.801445137695942
102	244	4.85675863358808
102	253	3.45756687492476
102	264	2.9816061421903
102	287	4.65293750209845
102	250	4.4227124329267
102	249	0.176628932588218
102	243	2.87620249831173
102	252	1.20948306340951
102	107	4.82047064042721
102	109	4.20846351671219
102	262	4.85995471515889
102	245	2.65131395888206
103	251	1.21717173815473
103	255	4.4528479073128
103	254	4.79765048479116
103	242	2.88244823807713
103	263	2.98070393904604
103	108	4.22208804279409
103	261	4.85922074889831
103	286	4.73627573206773
103	246	1.54610985586224
103	247	0.862836545158626
104	260	4.84483488879464
104	248	1.64824295725841
104	243	2.44200490877201
104	284	4.98368800473565
104	249	2.76689982299209
104	245	1.14259328562177
104	252	1.28369290636442
104	250	1.53932368589532
104	264	3.78899189297904
104	262	2.97983710314842
104	244	3.55491825708496
105	263	3.78814101255416
105	242	2.46044473905497
105	259	4.8451722088277
105	240	3.34716338480561
105	251	1.28488994865016
105	247	1.70542402554482
105	246	1.71257887293321
105	239	4.67482447468862
105	344	4.20519122087766
105	261	2.98010862798355
105	241	3.12726376648371
106	244	2.56070183162615
106	343	3.90795080120697
106	252	3.09710922369311
106	258	4.84630139140493
106	243	0.929119097276444
106	249	1.85027349454462
106	260	2.97989821299122
106	281	4.87569797715359
106	250	1.58344131618893
106	248	3.16500792083129
106	262	3.78790297520364
106	238	4.55689876003005
106	245	1.50136726661405
107	282	4.83391229649118
107	280	4.8760139234018
107	246	3.19701880830543
107	342	3.90970467882635
107	261	3.78830607102606
107	259	2.98113109674245
107	242	0.92903154045793
107	240	2.64820371810042
107	241	4.2439237697193
107	239	2.8617235240008
107	247	3.3042612859015
107	257	4.85099943191275
107	251	3.12631990523052
107	237	4.87170843456953
108	238	2.77944134293592
108	281	4.52992682499443
108	243	1.36489121097099
108	258	2.98960322822996
108	260	3.78962630569212
108	341	3.90090035807942
108	244	3.66901984055077
108	245	2.96606722547011
108	248	0.103231783597453
108	249	4.27796274716137
108	252	3.8512147719937
109	247	0.104505821937092
109	278	4.87380280904855
109	251	3.85114202921418
109	340	3.89958064184503
109	240	1.66990937498105
109	280	4.52974890350617
109	237	2.86547115722057
109	257	2.99074862863136
109	259	3.79114562633758
109	241	0.757901525492837
109	246	3.87479587433287
110	240	0.758811747481117
110	246	0.10804996726058
110	241	2.52393139554251
110	279	4.52985616358051
110	277	4.87374556656825
110	339	3.89957623144095
110	247	2.30232976189057
110	237	4.15235723782799
111	240	2.52573710517084
111	254	4.88401072528409
111	241	3.88218187960783
111	119	4.98938984963504
111	338	3.89959070074513
111	246	1.9580285428718
111	278	4.53617779370886
111	275	4.86558554863701
111	234	4.49102184738202
111	237	0.722570511989188
111	123	4.63353081734694
112	233	4.49291906019368
112	243	0.133602290053105
112	150	2.93067395382639
112	274	4.70669741653095
112	244	2.8193387830052
112	236	0.703355370928354
112	238	2.29833374928845
112	122	4.66620285960312
112	337	3.90224373635722
112	248	3.47621845333199
112	245	1.52570388817188
113	241	2.22077758453064
113	273	4.71049947276113
113	247	3.47594741214636
113	276	4.64468008208171
113	235	0.703394073227888
113	336	3.90231320304262
113	239	3.40364645041572
113	242	0.132232001763999
113	255	4.96608539906745
113	237	2.56695199789761
113	149	2.92998676363499
113	124	4.55970041963092
114	335	3.90306589500878
114	234	0.705359151457633
114	119	4.77091232180373
114	254	4.9624705891376
114	246	3.47398280315011
114	148	2.92995823119279
114	272	4.71046325906835
114	123	4.28351276249048
114	241	0.134477472468288
114	121	4.5809646825587
114	240	2.00927029582523
114	275	4.64626285560903
114	237	2.88921768915663
115	239	1.90662609412823
115	147	2.93027885696783
115	121	4.59178291108881
115	237	1.87781230077821
115	123	4.51903965999787
115	334	3.99690725580201
115	234	3.32238167033268
115	268	4.30024404842121
115	240	0.184692565857372
115	241	4.07467615180032
115	235	4.46826548649244
115	124	3.7876984023146
115	271	4.87155324196366
115	242	1.77729816694013
116	238	1.8009636708777
116	236	1.12693800001408
116	232	1.84088585233531
116	120	4.82695793934464
116	243	1.56736924107097
116	233	1.8018464054166
116	230	3.94627259794462
116	229	4.043675591942
116	146	2.93097802414804
116	267	4.07615765951026
116	228	4.18208789343432
116	122	4.53625879490628
116	231	1.34591483743984
117	227	4.09375312767446
117	240	1.26345516380381
117	332	4.38009179234853
117	124	4.24917906111782
117	266	4.07617358916639
117	242	1.56662925596065
117	241	4.98172996015108
117	235	1.12418212856023
117	239	2.11609875382726
117	269	4.98108148332435
117	237	2.1247814403489
117	123	4.24947674081798
118	227	4.61913715682519
118	240	4.5181168532134
118	331	4.48273189641446
118	124	3.85908986129921
118	237	1.58814891771369
118	239	0.305175788323617
118	268	4.97856529323221
118	226	4.13932207728263
118	235	4.10684190652274
118	241	1.57805283980799
118	265	4.07842117442398
118	234	1.12139184950026
118	123	4.15583642089284
119	232	4.89929474174087
119	233	1.13089461772927
119	238	0.18951292557197
119	236	1.45601489093416
119	143	3.48772359206487
119	229	1.15206411800229
119	264	4.0739509093462
119	228	1.46077610985966
119	144	3.27467494724827
119	145	4.99388094512755
119	231	2.42065122882921
119	230	3.06114058454319
119	267	4.9798579020194
120	239	1.467383802985
120	237	0.188960379806294
120	263	4.07367951311806
120	234	2.72296795470558
120	227	1.43510909039592
120	226	3.76777452368625
120	235	1.49729896965643
121	228	2.20928711810705
121	236	0.188600996765675
121	262	4.0730167928081
121	232	3.92600589733874
121	230	3.38030101077097
121	143	3.21761563446592
121	264	4.99865642715997
121	233	2.47940943427103
121	238	1.46139079797089
121	142	3.85115293292478
121	144	4.66248273026548
121	229	2.29736099916636
121	141	3.98882192448782
121	231	1.32225710209473
122	235	0.224406795627896
122	263	4.99480958829714
122	140	4.01851819659503
122	239	4.95999271171063
122	225	1.8300630158098
122	234	1.98657487663695
122	237	1.46357325158018
122	226	0.802528588749667
122	227	2.12519158333621
122	261	4.07409524724516
122	224	4.55817251784554
123	236	1.47550430135817
123	141	4.77407348514082
123	230	4.99421648472037
123	232	4.33151627566813
123	229	1.51335495973323
123	262	4.99858731956419
123	233	1.73488137960441
123	228	4.31974350413791
123	142	3.10566132327585
123	231	2.5151586227191
123	260	4.08516013955335
123	238	4.94448687527536
124	228	1.52913302473359
124	232	1.81247171618373
124	141	3.11011706234778
124	230	2.52451387940543
125	226	4.06215419178976
125	223	0.00120967807145447
125	234	4.35657306510004
125	224	4.02293800234238
125	139	2.92493279890935
126	225	4.36671296860407
126	138	2.92416313970331
126	223	4.92673693151649
126	222	0.00059065366137965
127	221	0.000557449888612066
127	224	4.46600918536103
127	137	2.92403739581949
128	136	2.92402337786339
128	220	0.000573052948386063
128	223	4.64088948226235
129	219	0.000559315948350884
129	135	2.92640602696891
130	134	2.93725134221385
130	218	0.000585131779545851
131	184	4.80575160791919
131	180	4.4585155071923
131	183	3.83458016288827
131	214	4.51600257910066
131	216	3.2926920412307
131	215	4.48664488361419
131	181	3.55108067199361
131	217	0.00905000637685204
132	213	3.82695745444691
132	182	2.70538498043258
133	213	3.39502908213835
133	182	2.9320170999889
134	183	4.82611438388921
134	178	0.00793377860203789
134	212	3.6941674569685
134	181	3.59842476141165
135	211	4.13151804058386
135	180	4.07321871204877
135	177	0.000807641952339712
136	176	0.000546149318126901
136	232	4.89994146802601
137	231	4.87564465619069
137	175	0.000528006308541413
138	230	4.86599952582569
138	174	0.000532904666501676
139	229	4.83939797398343
139	173	0.000530468520862393
140	172	0.00162071207746198
140	228	4.79542911957882
141	171	0.28126841641905
141	170	2.92933652766794
141	169	2.4187986608544
141	167	4.12577762005098
141	227	4.79030963317468
141	168	0.346582701878643
142	166	3.92051418338538
142	226	4.78989073003141
142	167	0.280788683301694
143	166	0.281138381346966
143	164	4.38382272540718
143	224	4.78790982655306
143	167	0.329456095775686
144	162	2.32975689584461
144	166	0.329216272490417
144	164	0.380789629512617
144	223	4.78785668271849
144	167	3.23788148020329
145	164	2.34726512397185
145	168	4.53131980403061
145	162	3.14897763065346
145	161	2.35789703418413
145	166	3.36843733243634
145	167	2.28506382050847
145	222	4.78787518587087
146	162	0.488159946386648
146	164	0.288299908867624
146	167	4.69327738694779
146	166	2.23643357124282
146	221	4.78827546681043
147	163	0.323257378918632
147	165	2.22986900116617
148	160	0.00398185743468746
149	165	4.50897289802942
149	159	0.0032345333131633
149	163	2.30223687371436
150	164	4.50565571652819
150	162	2.30173297074013
150	158	0.00399928303132689
151	158	2.87108323678871
152	158	2.98678344662195
152	162	4.47124119320083
153	161	4.39880473824982
153	157	2.81394813370091
153	158	4.46540858268033
154	158	4.07563688275531
154	161	4.74569080240233
157	244	3.01221852867742
158	185	4.58280947433225
158	243	2.93692642137486
159	184	4.58168420970195
159	242	2.93722826826318
160	241	2.93831197438565
160	183	4.58084278498429
161	182	4.57550508730806
162	238	2.93461990969285
163	180	4.56180101818947
163	237	2.93439093979072
164	179	4.53447143978943
164	236	2.93324406973093
165	177	4.4458505021372
165	235	2.94016429316209
166	233	4.73242803912055
166	176	4.41288045928627
166	232	4.74121281376176
167	175	4.40632811778273
167	233	2.94898845981718
167	231	4.55290362842435
168	232	2.96915574403276
168	174	4.4194550120136
168	230	4.57500987620615
169	230	3.7197385061625
170	230	3.72848698923801
171	228	2.97624033368588
172	227	2.93221493277035
173	226	2.93161184607839
174	225	2.93174371885276
175	224	2.93187276739079
176	223	2.96187546912121
178	187	4.01747003362012
178	207	3.23043962812602
178	213	4.29022223862675
178	185	1.93883561603758
179	206	2.78833995942331
179	212	2.78755360985867
179	183	2.24789186863976
179	221	3.78417029119362
179	202	2.11061951017902
179	184	1.45057324161168
179	208	3.05863013390447
179	223	4.20226234808898
179	186	1.42956406004568
180	201	2.29056379182326
180	213	3.06080421670452
180	200	2.16200841275372
181	199	2.03222475201529
181	185	2.22849596674511
181	187	3.21346610678321
181	200	2.53884497672198
181	213	4.67820380744575
181	201	3.75598257725465
181	207	2.33099227949656
182	209	2.29407040611762
182	220	2.90887619590265
182	202	2.55509565650258
182	186	3.06479790536774
182	203	2.19518472793135
182	206	2.347614481577
182	214	4.43618823987432
182	198	2.04117314690453
182	210	4.5446844295744
182	211	2.95840219854918
182	215	4.55628482860021
182	208	4.00572974252942
182	216	4.65742636303115
182	204	3.40975877258016
182	205	2.95890321919843
182	190	3.89463904359468
183	207	3.79633091501752
183	189	3.77453910746804
183	213	4.58120225396858
183	219	2.89748758854752
183	201	2.19157639688885
183	200	2.17446463837886
183	199	2.51898650256934
184	218	2.89649893380451
184	199	2.09355086709332
184	200	2.17393441575954
184	213	3.60500232760689
184	207	2.07384334308003
184	201	2.17635764446261
184	188	3.77723721891123
185	212	3.58187645712119
185	217	2.89541443095034
185	208	2.70629223070127
185	197	3.99101994422503
185	202	2.43129331779768
185	206	2.07493912013865
186	200	3.90737122941746
186	199	1.1477513084791
186	207	2.70314819673923
186	201	2.56448748956762
187	206	2.90027818628004
187	196	3.39008493814638
187	197	0.00248961295447406
188	197	2.4890738117374
188	196	0.0017908289165175
188	195	3.39078071834664
189	195	0.0018192133959646
189	196	2.48877469370033
189	202	3.58418287570898
190	201	3.58445452398917
191	200	3.59467561847742
198	213	0.139638628517522
199	208	3.13940325475757
199	212	0.100149195681616
199	217	4.00077425774982
199	206	2.45302822362994
200	204	4.0513859517661
200	214	4.31423894697145
200	212	3.66178556315705
200	210	2.72417337952591
200	209	1.61965267063498
200	208	4.52277084888539
200	211	0.102135630111448
200	206	4.03322279934764
200	216	3.54045268732782
200	215	3.14936260213856
200	205	2.48847267589653
201	208	1.5207558272319
201	206	3.67625450327301
201	205	3.80176571435936
201	212	4.67262961494399
201	211	3.3377563876388
201	215	3.46878005839762
201	216	3.4816193346146
201	214	3.06071940869348
201	209	2.51901209414176
201	210	0.106819064886131
202	207	1.46030425820934
202	213	3.24212109997354
203	213	4.42596339300021
204	213	3.96888066139767
205	213	3.5359127876988
206	213	0.979801241697105
206	218	4.6400918167421
207	212	0.956424973907765
207	217	4.29027404297955
208	213	4.14200703219753
209	213	4.31252649364579
211	253	4.85162181876907
212	252	4.83400826634092
213	251	4.83874549831618
214	250	4.92847606193428
216	249	4.95417615177732
217	248	4.78660669673892
218	247	4.78658843542527
219	246	4.78721383539268
221	233	4.65537896449203
221	245	4.8457989423677
221	231	4.82243841251081
222	230	4.8050440312407
222	244	4.84555863339329
222	232	4.62514399892575
223	231	4.55639854791691
223	229	4.7604682766405
223	233	4.99777736073017
223	243	4.84640886672615
223	232	4.04449528159365
224	232	4.59327380942895
224	233	0.175797526484558
224	228	4.72126272792403
224	245	3.82724986737545
224	231	2.21383418812169
224	230	4.28398792980115
224	236	4.8669357616193
224	229	3.14241200047823
225	230	2.28223678144588
225	232	0.174656094182971
225	244	3.82550894315523
226	231	0.178856068533426
226	243	3.82575687466749
226	232	4.58234098880458
226	233	2.15524575998285
226	236	4.70917589892964
226	230	4.70039734277448
227	232	2.21525648883098
228	241	4.55393220422641
228	242	3.99652323104499
228	235	3.27056995848529
229	333	4.84969985294856
229	241	3.99956303596435
229	240	4.43379105744426
229	234	2.90460372536087
230	332	4.845235643303
230	241	4.99013797686696
230	239	4.43958435111825
230	240	4.47146162895205
231	237	4.75706123285767
231	331	4.84408351301972
231	240	4.12361824438113
232	286	4.90292292159005
232	239	4.15850543885711
232	330	4.8572933333389
233	285	4.80856609908679
233	237	4.9944184165364
233	329	4.86618174773182
234	238	4.90474295674987
234	284	4.8045762890104
236	282	4.6610647959545
237	281	4.40628249698674
237	252	3.95977834385643
238	280	4.40612984420923
238	251	3.94244200509115
239	250	3.94632167034996
240	249	3.94377699380763
240	245	4.76597917679836
241	248	3.94461279199371
243	277	4.30283866421255
244	276	4.29854975234474
244	255	3.54181111213877
245	275	4.29478045076634
245	254	3.49368584752716
246	274	4.30617139410133
246	253	3.49664838196769
247	258	3.64658802511123
247	252	3.50221146142723
248	257	3.63928149419438
248	254	4.90663908782602
248	272	4.72080711301519
248	270	4.36084843472768
249	269	4.32357454099346
249	271	4.82588440411862
249	256	3.63087440368888
250	268	4.21336648661313
250	255	3.65012392355012
251	267	4.19443629130761
251	258	4.47724172238227
252	266	4.19441195389604
252	257	4.47845486478303
253	265	4.19704521423885
254	264	4.20763466131076
272	281	3.78890088196388
273	281	3.21325885668169
274	280	3.21255004334253
274	279	3.78234523708717
275	358	4.973498992089
275	281	4.53510520015746
276	358	4.71788209463697
276	357	4.58891741717835
277	357	4.18558178248709
277	358	4.98229333415117
278	357	4.78781021142279
279	300	4.29699519486792
279	355	2.66441265935176
280	355	4.25715328323135
280	299	4.29632188289394
281	354	4.52766180887088
281	353	2.39999884980687
281	298	4.29604606005228
282	352	1.67323928381991
282	355	2.01213968200065
282	287	3.25262323423995
282	297	4.30170215111008
282	300	0.018378056147835
283	351	1.67013595296757
283	295	4.8812835870841
283	287	4.93823294866847
283	355	3.42046131305231
283	299	0.0179384770823783
284	298	0.017937020212565
284	294	4.85019462434878
284	354	3.73048143195502
284	350	1.66962608862726
284	353	1.79809107768635
285	297	0.0193097510392568
285	352	1.7910918527407
285	349	1.66997202390307
286	351	1.79142870626399
286	295	0.021176441618286
286	355	4.28574551241237
287	346	4.83098023660255
287	354	4.26048432747144
287	350	1.80469376328868
287	292	4.10003794887683
287	348	1.68145899506511
287	294	0.0186540253655868
288	294	4.11246080528471
288	348	3.52168824924206
288	347	1.68713453340025
288	301	2.42524690464052
288	292	3.83234048347261
288	293	0.0307368280874459
288	296	4.06168155867874
288	346	4.15837628539751
288	345	4.86639603686314
288	350	3.40785289052117
288	353	4.26644041603834
289	352	4.28098247754521
289	295	3.92303730337895
289	300	2.40047188848845
289	349	2.2245985832609
290	343	4.845398847483
290	299	2.40044377684551
290	351	4.53541935784202
290	349	2.70132011663881
291	344	4.02205322016735
291	350	4.75875528188696
291	298	2.40075437767278
291	348	2.69440150950157
291	346	2.18221898235434
291	347	2.34043385539703
291	342	4.97457438834021
291	345	3.27528224145152
292	349	4.73796868751303
292	297	2.40984547493288
292	343	4.41729699935119
294	343	1.44158066448296
295	342	1.44147017052261
295	344	4.64492989808078
296	341	1.44121744851362
297	340	1.44178500368955
297	342	3.85404681070688
298	341	3.81850275244555
299	339	1.44166130741549
299	338	4.0874527430917
299	340	3.82554752457927
300	338	1.44119269388319
300	310	3.28600577666044
300	339	3.82953590039192
301	308	2.85727268479015
301	309	2.65291014924281
301	337	1.45072097009327
301	306	3.15717664777082
301	307	3.12399517543651
302	337	3.92456158123799
302	306	3.2439128777612
302	309	2.44887868071475
302	307	2.84100516685553
302	308	2.57677447011694
303	308	2.54795835845472
303	337	3.50917288319654
303	307	2.86169785078894
303	357	4.88142974504469
303	358	4.36125397277268
303	309	2.28852078271857
304	308	2.3452684207276
304	357	4.32564816977014
304	309	3.03652837108511
304	358	4.67638276607153
304	337	4.08469780528266
305	355	4.78289701705387
305	357	4.53121076196745
305	309	3.60022724404824
305	337	3.16309419350647
306	333	2.25718479267763
306	310	4.16395695015322
306	336	3.02678974989793
306	326	4.22936148235193
306	356	4.65291282002242
306	311	3.60023661807919
306	332	1.26037421742659
306	327	3.9885844343036
306	328	3.68877900455425
306	331	1.00547687429972
306	354	4.80661034325147
306	335	2.9067902664547
306	330	1.41333325818029
306	334	1.63631627561556
306	329	2.90962796640557
307	336	4.35650523637685
307	330	0.440377922230471
307	331	1.21757294104772
307	311	3.88144888033416
307	326	3.62892294272775
307	335	2.83926266881244
307	332	1.86063624704085
307	333	1.57433817600495
307	328	2.56644624773839
307	334	2.56857942380249
307	327	3.35323365326808
307	329	1.28896538633925
308	335	3.97008480930531
308	336	4.87083403165295
308	329	0.35573371054475
308	326	3.20061646462887
308	327	2.44056376007073
308	333	2.5600247108428
308	328	1.26209716814561
308	354	4.7857372398562
308	334	2.80289259501061
308	330	1.20312353243889
308	332	1.55484945743424
308	331	1.83715422993471
309	326	2.75219835556174
309	327	1.24686945051444
309	353	4.57415487015515
309	333	2.82826305942779
309	328	0.323182596222856
309	331	1.56555610770453
309	334	3.93898538361633
309	329	1.25186945546185
309	332	2.62791192670941
309	330	1.86168171687313
309	335	4.48345113132924
310	352	4.52483572018171
311	351	4.71358297074952
312	329	4.27555352083211
312	325	0.00153952342766353
312	328	2.7842871694055
313	324	0.000188335715781377
313	327	3.48247734275277
313	328	4.66865794043255
314	323	1.21403527902322e-05
315	322	3.0800219264891e-06
316	320	4.94653929189232
316	321	6.37098625996738e-05
326	337	4.79156129008256
327	337	4.15590667905381
328	343	4.84985927675694
328	352	4.82863443332507
328	337	4.07589050203264
328	358	4.9860317689537
328	357	4.83155653566855
328	355	4.94762059120156
329	352	4.44816308300681
329	357	4.81845404991757
329	358	3.96369783015547
329	355	4.74408809477605
329	351	4.85873901914423
330	358	4.17322848906205
330	341	4.80558097278032
330	355	4.16821146115571
330	337	3.2271967473864
330	357	3.73889467583791
330	351	4.46647243044223
331	355	4.15256138852788
331	352	3.99372449930896
331	358	2.78349069237148
331	357	3.98350903826192
331	337	4.70044131033897
332	355	3.1510567874285
332	351	4.00642529424468
332	358	2.52253367218141
332	341	4.33554233959209
332	337	3.0995794054178
332	357	2.62588028562733
333	352	3.62445013140061
333	358	1.41939939458622
333	337	4.62066710053213
333	355	3.50224138191905
333	357	2.18972786714373
334	358	2.2481192957279
334	355	2.99849554111093
334	357	1.29916789993427
334	341	4.23512557014902
334	351	3.63657978480576
335	355	3.32530698040315
335	358	3.04088361142427
335	357	2.05136838767066
335	352	2.15481959248992
336	358	4.4104753213431
336	357	2.95863268977202
336	355	0.098735822657638
336	351	2.15490455179737
337	359	4.82903657899733
337	353	2.48129870281413
337	345	4.81934708206155
337	354	0.0700099969117255
337	356	3.03369911242028
337	344	4.42878788377186
337	350	2.19766029402434
338	343	3.9730969869974
338	352	2.28408381361726
338	351	3.89386317536393
338	355	3.11008008393359
338	357	4.92221213389637
338	358	4.5488099585424
338	349	2.2536640305294
339	352	0.0305198860535804
339	351	2.37849590090057
339	343	4.83331266837235
339	358	3.52309260650466
339	349	3.74003855889099
339	357	4.32513993852589
339	355	3.36695748768975
340	351	0.0659795807898019
340	352	2.26728053362
340	357	3.19388228543729
340	349	3.0978833121548
340	355	4.80908449822066
341	353	3.29468543966022
341	356	3.1333580178761
341	345	4.75205435657785
341	346	3.7655934761818
341	348	3.09382342688922
341	347	3.3553487150028
341	350	0.0599508224951363
342	362	4.60486223181533
342	351	3.05966263974064
342	349	0.0211084436494893
342	355	3.11624788679429
342	352	3.25946454377351
343	348	0.0213824295496594
343	354	3.23056236608853
343	350	2.78720721368071
343	369	4.94900027053605
343	361	4.60334628123741
343	353	3.03264240836908
344	352	2.9540779795298
344	349	2.80230312399631
345	351	2.98451773467478
346	351	4.85919599039673
346	358	4.72960532052433
346	352	3.64622334772647
347	351	3.71409107300275
347	357	4.71998533959046
348	355	3.51851935844853
349	366	3.40522567256518
349	354	3.50181035214585
349	367	3.97535379247576
351	364	3.27153199163058
351	365	3.83576353182315
352	363	3.19530848722801
352	364	3.76120755943292
353	358	4.59214178489762
353	357	4.60398117489846
353	362	3.19414420906388
354	362	3.73850923789105
354	358	4.90111183954968
355	361	3.74698553493706
355	360	3.65604468473121
365	372	4.91133448158384
365	373	4.51729538942331
366	372	4.44935417935243
366	373	4.74962315475026
367	373	4.52119157865089
368	372	3.89077013773214
368	373	3.10044983255862
368	377	2.64324243707618
369	377	4.05110612959793
369	373	3.73411424510255
370	377	3.20469371876607
371	377	3.35806900326454
372	376	3.55244581997636
372	379	2.79363663729197
372	378	3.20254707282229
373	379	3.17019566409225
373	378	2.77790814329474
