# Supplementary material for: Short- and long-range interactions in the HIV-1 5′ UTR regulate genome dimerization and packaging
Source: Nat Struct Mol Biol. 2022 Mar 28;29(4):306–19. doi: 10.1038/s41594-022-00746-2 (PMC9010304; doi:10.1038/s41594-022-00746-2)
Supplement: Source Data Fig. 4 — Source data for Fig. 4. Raw data for dot plot, svg of structure prediction. VARNA file for structure prediction. Wig file for Shannon entropy. Xml file of reactivities. [file 41594_2022_746_MOESM16_ESM.zip › Figure 4/oneGtwoG_dimer.dp]

380
i	j	-log10(Probability)
1	349	3.56388874852134
1	58	2.73373329202646
1	57	0.00537403514553909
1	110	4.94209284960751
1	373	4.33342011988054
1	56	4.62769542286125
2	109	4.93645683203674
2	372	4.24451932124129
2	56	0.00419733287800499
2	377	2.76187898650858
2	57	2.69053514086805
3	376	2.72453408727787
3	108	4.9809355621227
3	371	4.49170973365333
3	55	0.00891364306482695
3	368	3.85211013870848
3	347	3.43822840851145
3	370	3.37266807062107
3	367	4.78350263766535
3	54	3.75127851901061
3	345	4.92511214153552
4	375	2.71389265453412
4	369	3.29584526497124
4	366	4.6113672742429
4	53	3.39009604214139
4	344	4.73212491361825
4	367	3.74311544808008
4	365	4.8857917608899
4	346	3.42576282109134
5	54	0.00599325365485756
5	368	3.74150671879359
5	374	3.36726703065167
5	366	4.57575397852276
5	55	4.87029140675867
5	345	4.28307130423172
5	52	3.68022541553953
5	53	3.01750670680489
6	51	3.97672202696268
6	52	2.89238346363599
6	367	3.98940452194889
6	344	4.89782494391603
6	53	0.000790059445747772
6	365	4.92744687060889
7	366	4.28181603581215
7	52	0.00126808794054219
7	50	4.13331793899695
7	51	4.94085956031882
8	365	4.5643029787709
8	51	0.000110106709830761
9	50	0.000230058011057176
10	49	0.000145062995406976
11	48	3.4943404302945e-06
12	47	4.08237720557528e-05
13	46	8.19369929449145e-05
14	45	5.58650957083278e-05
15	44	9.44937216344299e-05
17	43	9.6383978906034e-05
18	42	6.18698122422055e-06
19	41	1.67743520427424e-05
20	40	2.05284741565745e-05
21	39	0.00433313753042126
25	38	0.000224229992406744
26	37	1.80173277435939e-05
27	36	1.7606316140086e-06
28	35	0.000706381364085211
29	35	3.04710525389736
29	33	1.09639774167708
30	34	2.24060414688234
51	111	4.60744679890613
52	110	4.59668083392223
53	109	4.59773115203813
55	107	3.12098910899757
55	355	4.12195744852684
55	105	4.87868608203911
56	366	3.01525644000993
56	106	3.09995640226982
56	365	3.33905873241577
56	354	4.10755759575008
56	367	3.0823312750702
56	364	4.19536129231562
57	367	4.55724432849477
57	364	3.33750595632318
57	104	4.90497411487633
57	353	4.10817145715002
57	363	4.19522523614343
57	366	3.08065990815706
57	369	4.63665316657892
57	375	4.63333233966011
57	106	4.08691180795901
57	365	3.01384585777088
58	365	3.16086301529884
58	366	4.85587285164961
58	346	4.63582976053385
58	104	0.00540973270423967
58	369	3.99889759189703
58	375	3.98791869346348
58	364	3.13958006164002
58	367	4.17906816564661
58	363	3.50012613016454
59	103	0.000410590436870535
60	364	3.85897923881805
60	102	6.59110312698283e-05
61	363	3.8583155782746
61	101	0.000135378402331973
62	100	0.000117564523427805
62	362	3.85753262246258
63	99	6.65581793945465e-05
63	361	3.85754294321201
64	97	1.83346583240697
64	98	0.00781025829591463
64	360	3.86186490189172
65	97	0.0554485616132423
65	98	4.02522678199328
65	359	3.90444647618853
65	96	1.46163605573768
66	358	4.01104885388853
66	94	2.98238995694216
67	94	0.0162741322142788
67	357	4.35873076390824
68	355	4.2801389257798
68	281	4.49010174546395
68	93	5.82729825165294e-05
69	92	6.22861420306054e-05
69	280	4.48883548803193
69	354	4.26272452238567
70	279	4.48883914772115
70	90	0.000142163166025657
70	353	4.27444093338244
71	278	4.49019887394057
71	89	5.67198426422232e-05
72	277	4.49628798221716
72	83	4.34365811310407
72	88	4.82019448161302e-05
73	82	4.13980942992318
73	87	0.00188329535015485
73	86	4.12514587637093
74	82	3.19076094829274
74	86	0.0669363062202062
74	81	3.57172490902355
74	87	3.70982165686278
75	83	0.866088023452806
75	79	3.70477477451901
76	81	2.84369877648099
76	86	3.35179993221777
76	82	0.820376190401908
76	87	4.11912243380482
77	81	1.11274404735138
77	86	2.88712985390228
77	82	1.34415670337939
77	87	3.66034418282669
78	86	2.04861515623907
78	82	1.5631278740452
79	84	2.02346273670508
79	86	3.74556719162581
79	85	1.80256620172473
80	270	4.48592892744129
81	269	4.47983675087408
82	268	4.47752419090327
83	267	4.47736165117764
84	266	4.47737594743349
85	265	4.47909773229955
87	263	4.50513256742757
88	262	4.49833918135475
90	260	4.47997786795104
90	352	4.99478092004384
91	259	4.4790901929949
91	350	4.55662586636135
92	258	4.47881821864877
92	349	4.3786506905399
93	348	4.37853410888077
93	257	4.47885258764556
94	347	4.37873289807491
94	256	4.54455987658579
95	346	4.38586099640977
98	253	4.52358544777385
99	252	4.50407309156697
99	349	4.75762624147544
100	348	4.76248529347611
100	251	4.50503484217431
101	250	4.5564842592702
102	249	4.59942539144449
103	346	4.59825021534623
103	347	4.9157100885355
103	345	4.70501909104311
104	349	4.40884652163276
104	343	4.72067527432101
105	348	4.09043686300115
105	374	4.22818753168827
105	342	4.69802658727899
105	370	2.71314715876592
105	345	2.47972812898063
105	368	3.28171168474859
105	369	2.88898411123547
105	375	4.7716078259946
105	367	4.51679652177337
105	379	4.41644331801897
105	378	4.16256410081361
105	347	3.87429917637946
105	344	0.231813475553489
105	371	3.83516356323589
105	376	4.35295594996619
105	346	3.60110083384939
106	343	0.0164209989599259
106	372	4.48303402977855
106	377	4.28667414846701
106	373	4.36266805749619
107	366	3.77752136141169
107	342	0.0176338449520343
107	370	4.34844045763278
107	374	4.89812486025263
107	376	4.44689529820433
107	368	2.70926457236122
107	371	4.55372464986202
107	367	1.75666403823514
107	356	4.89468814164854
107	369	4.14730244849465
108	341	0.0159773793505294
108	373	4.92492796185769
108	248	4.60559311741532
108	355	4.7988652702137
109	247	4.63191909284919
109	366	2.74792929868949
109	367	2.80139528947089
109	340	0.0147376492447591
109	365	1.534378344461
109	354	4.79928525508713
109	369	3.80555627314099
110	246	4.6734060676451
110	353	4.80309136385455
110	366	2.80056131886995
110	367	3.32509198042
110	339	0.0147348381039223
110	369	4.44531457905627
110	365	2.76302910714186
110	364	1.53309457496221
111	365	2.80707029586912
111	366	3.32471794419359
111	364	2.78255788279306
111	338	0.0147551638642344
111	350	4.83533341612056
111	363	1.5321365090349
111	367	3.79088293628208
112	362	1.5316523048303
112	243	4.74683602891318
112	150	4.6067639548408
112	120	4.30265785929726
112	125	2.65717762894831
112	122	4.38293650790559
112	337	0.0263700574431449
112	118	4.30430507830165
112	228	4.49831389877272
112	349	4.57426691554248
113	225	4.8619927870687
113	336	0.0278199191467103
113	334	3.29449974599825
113	123	4.97911508730718
113	360	4.63419177596836
113	227	4.19912503174744
113	121	4.87434192847367
113	242	4.73293846536519
113	361	1.68801439744178
113	149	4.60578239009079
113	363	4.29973635692573
113	364	4.14846283436982
113	365	3.24818108876797
113	124	2.14429153160799
114	335	0.0297464439622274
114	354	3.30894499911964
114	363	4.09057124128994
114	119	2.82043820585794
114	348	3.62321022511007
114	364	2.70036065296181
114	353	4.71217364156485
114	148	4.60522968997083
114	331	4.9455960639289
114	361	2.06381544645133
114	333	3.22442794346399
114	123	1.97732485038573
114	241	4.68904428214062
114	339	4.97097010617092
114	121	2.69408214482157
114	224	4.70946227280701
114	369	4.98973017306243
114	367	4.97000423197468
114	226	4.0655122727406
115	359	2.37832546946102
115	356	4.75928516833454
115	333	4.13015330615139
115	147	4.60559102430755
115	226	4.80459383576593
115	360	2.0815409496776
115	227	4.17923630562306
115	332	3.19155896330564
115	121	3.54252577131719
115	285	4.73178679721052
115	237	4.71709223476238
115	225	4.22983361220278
115	123	3.78139723875037
115	347	3.61944919129329
115	119	4.03071075096918
115	334	0.113597508250605
115	366	4.97048783130391
115	268	4.35311075379617
115	353	3.31878938137703
115	330	4.87997716531678
115	240	4.74334579489458
115	363	2.68335847634254
115	335	4.71371650290852
115	124	3.05060067015622
115	338	4.98779991341314
115	242	3.87324470104936
115	368	4.99155238301959
116	238	4.933135671377
116	352	3.46947172396903
116	236	2.25600680417436
116	284	3.82519488449301
116	232	4.83307986842194
116	306	4.95277990857335
116	120	3.47617929348779
116	358	2.44345127468772
116	362	2.66671907144699
116	243	3.48790285780043
116	233	4.35507970235232
116	230	4.79439664902051
116	229	3.46588846393159
116	146	4.60616053559924
116	281	4.61637314739925
116	357	3.60341151088543
116	267	4.03756233881885
116	228	2.05577125375722
116	125	3.2720182543906
116	355	4.63006327116561
116	349	4.82612090424249
116	287	1.90742888030828
116	122	3.48653132338631
116	231	2.43188166234772
117	280	4.65307105534584
117	364	4.9240753486206
117	331	3.1504126501444
117	227	2.00005910949021
117	240	2.9167919440476
117	332	0.532819235746778
117	345	3.62074160330403
117	359	4.04062696670642
117	124	2.76348079166004
117	334	4.28000175061202
117	266	4.03747835696303
117	366	4.9983951087001
117	242	3.12650582477905
117	354	4.17914545261595
117	225	4.0314173298366
117	224	4.86753854823928
117	304	4.86015250841273
117	356	3.55381935288426
117	361	2.67381844086541
117	235	2.25098030821169
117	226	4.82982697788964
117	360	3.78779282505045
117	121	3.66075568619697
117	333	2.34850278131656
117	305	4.86259473121749
117	123	3.06914509283799
117	286	1.90486796834125
117	330	3.04625368341927
117	283	3.8264485291699
117	348	4.82332905319583
118	347	4.84105498496243
118	282	3.85984517334816
118	304	4.83221699026277
118	227	3.15526625132769
118	360	2.77076292967569
118	353	4.10171639537537
118	331	0.629382072102163
118	124	2.67760827643185
118	344	3.61562904041907
118	303	4.79703187828891
118	327	4.5673042271701
118	224	3.96921123957883
118	359	3.68816012423549
118	365	4.99789544982112
118	330	2.84267514960984
118	363	4.84677857290125
118	239	2.38850316600015
118	333	4.03456434194972
118	226	2.03149699892063
118	285	1.90277920033544
118	326	4.88729463398389
118	334	4.38516200446568
118	328	4.64218804907507
118	356	2.8366831902195
118	241	2.85872895774061
118	265	4.03873421554738
118	332	2.28105248439939
118	354	4.49194369017021
118	350	4.24930103727363
118	225	4.94776748709728
118	234	2.24557391709928
118	329	2.94946930660025
118	123	2.73475237865513
118	301	4.70529235891443
119	299	3.88122286625389
119	233	2.24333289061724
119	355	3.06425125700814
119	362	4.80574436018531
119	238	2.1225490480458
119	343	3.61191645545279
119	236	3.79992860179146
119	358	3.77316405475567
119	357	3.15601389055984
119	349	4.16465190355516
119	352	4.14494136283855
119	229	1.40319412810286
119	264	4.03610722804848
119	228	1.09778491948033
119	144	4.88125387929318
119	306	4.79530021062492
119	287	3.4555139223253
119	231	2.19389139438879
119	300	4.68939132359768
119	281	3.66506492158288
119	284	1.89976541920989
119	125	3.96456770416673
119	230	3.52122619011034
120	282	4.49617863680595
120	239	2.68627610824949
120	363	4.97930146899909
120	328	2.78253876551804
120	359	4.40137804987903
120	237	2.12262368651698
120	361	4.8303509965818
120	353	2.91319098693374
120	285	3.53377176842221
120	327	2.85189746404855
120	224	3.70673397481692
120	225	3.87375619342399
120	286	3.65506678187589
120	263	4.03647628024444
120	330	2.14674634665006
120	333	4.86470271144333
120	280	3.70062482016116
120	124	3.62468364266948
120	331	3.87917709705689
120	234	4.26814601779194
120	227	1.04585020579952
120	354	3.7386448128242
120	348	4.24798450794396
120	332	4.48322990469063
120	305	4.73846246167662
120	283	1.91642290066346
120	226	2.72407617384437
120	356	3.13385407139305
120	298	3.87519263982724
120	235	3.8751199674135
120	342	3.62800548045488
120	329	1.59350087771983
120	326	4.08618654454488
121	228	1.61412546864382
121	306	4.8853865389102
121	351	4.77692723376226
121	341	4.12466256908858
121	236	2.1166194769319
121	262	4.03611890852475
121	343	4.74293749373906
121	352	2.91648159649555
121	134	4.76169475104139
121	230	4.16248796101336
121	284	3.34950978060317
121	185	4.84631657982973
121	297	3.87463721886835
121	143	4.79158613851546
121	357	3.43564475429168
121	233	4.08087210143457
121	281	3.91766917855311
121	299	4.68437684953403
121	358	4.41773792397072
121	238	2.61720565195876
121	287	3.77262551298859
121	355	3.40724189223407
121	229	2.34491839023362
121	362	4.97236159878367
121	231	2.23604139718402
122	235	2.18638982751983
122	280	4.00138163357436
122	359	4.74059195132084
122	330	3.56290000207556
122	331	4.76043262860156
122	282	4.45912535975889
122	327	1.4896094048576
122	353	2.71787921642591
122	278	4.03561742329228
122	286	3.8742128263806
122	356	3.45871568349538
122	350	3.01259355554679
122	225	1.43003753021445
122	184	4.84871000102706
122	234	3.35252706905644
122	285	4.51856093416839
122	305	4.840473494255
122	283	3.36477571136982
122	237	2.61840047222403
122	329	3.5463439522714
122	326	2.4211597309436
122	296	3.88910220301023
122	354	4.32895519919771
122	342	4.76867108179749
122	133	4.85281784909028
122	226	0.454682028293318
122	227	1.56356245546945
122	340	4.99327757286475
122	328	2.40929856539406
122	298	4.68313041128189
122	261	4.03753812291499
122	224	3.56817587428895
123	297	4.68882445213245
123	281	4.15374043790256
123	355	3.6666540430513
123	287	4.55435765668711
123	236	2.62845955597302
123	295	4.02251760505831
123	358	4.68135649840797
123	284	4.39091046710254
123	229	2.17400463565916
123	233	3.19546237460658
123	228	4.83697835817207
123	352	2.71245771139
123	142	4.29832281400847
123	231	3.31083889679705
123	260	4.0490527451082
123	349	2.98340848719768
124	351	2.86692897469541
124	228	2.17716805654395
124	131	4.50257854606073
124	357	4.85549227785089
124	355	4.96998326970646
124	232	3.22364166288743
124	141	4.21360959732113
124	182	4.86883204908867
124	295	4.8318950747413
124	230	3.31523700028665
125	348	2.83954654402425
125	181	4.88432394016455
125	331	3.86970839793248
125	226	4.46734818970281
125	279	4.09480630910722
125	223	0.00420904239416734
125	294	4.6895102368742
125	130	4.46125140435651
125	328	4.84600411995846
125	224	3.54702527865393
125	350	3.51431172730977
125	333	3.81201994251068
125	139	2.63522521593478
126	347	2.8178866211363
126	241	3.84034745366287
126	225	4.78533941382572
126	242	4.56687522326861
126	138	2.63019739027748
126	293	4.70177501268942
126	180	4.92283594490821
126	278	4.09658231579725
126	330	3.83446220894531
126	332	3.81005493735263
126	223	4.38862958544298
126	222	0.00219822475316965
127	181	4.26724027891544
127	241	4.48139166180295
127	329	3.83497068103312
127	346	2.81713820632578
127	221	0.00209141064441176
127	277	4.10489201196145
127	224	4.89640321657061
127	331	3.80983342736166
127	292	4.73927322566175
127	137	2.62846218843482
127	240	3.74297542618976
128	136	2.62669981362065
128	220	0.00210743396951096
128	239	3.74233382410664
128	345	2.82229591860288
128	180	4.25668824892658
128	240	4.50984073118561
128	328	3.87180517479669
128	330	3.84938583137112
128	276	4.10612376395827
129	179	4.23932375498462
129	219	0.00209369967275721
129	238	3.75941762827897
129	135	2.62764555892931
129	134	4.39158969790232
130	185	4.85708640393531
130	134	2.63857045872179
130	236	3.9977536960267
130	274	4.10625951160374
130	218	0.00212917994816197
130	343	2.81829935100321
130	238	4.42318114076566
131	342	2.82303109316524
131	184	4.67986222193731
131	180	4.41593841004023
131	183	3.84330172524962
131	214	4.45496962248004
131	237	4.39303291749211
131	216	3.25276943055017
131	273	4.12113962368321
131	215	4.44445321075778
131	181	3.5150422729543
131	235	4.03507824242102
131	217	0.0114459966502265
132	213	3.72781174156398
132	182	2.71744245424042
132	341	2.96095565139982
133	213	3.19014495129005
133	182	2.92826638317035
133	341	4.86611252715627
134	339	3.67138870799338
134	183	4.76865782352066
134	340	4.44549502082957
134	178	0.0140999362766637
134	148	4.80086828838315
134	234	3.95332187419489
134	212	3.39508613251563
134	181	3.52256863901553
135	147	4.80063943753842
135	339	4.48315885137665
135	338	3.69084843547998
135	211	3.82813810207229
135	180	3.90931358746842
135	177	0.00190323640437427
136	176	0.00139747416346149
136	232	3.26972401302046
136	337	3.86136495308339
137	231	3.11652215172215
137	146	4.5380291796761
137	175	0.00136981769914587
138	230	3.11126261368253
138	145	4.53786927448072
138	174	0.00137519232780311
139	229	3.10344750354956
139	173	0.00137259548542776
139	144	4.53871948171704
140	172	0.00257053590014022
140	228	3.0823179578002
141	171	0.324324798701172
141	280	2.82481156548843
141	170	2.94584617509322
141	169	2.43377721754752
141	167	4.08391411383749
141	227	3.07959480857252
141	168	0.302059405083244
142	279	2.67247538727408
142	166	3.88618923063951
142	280	4.69340358780318
142	226	3.07940397566817
142	167	0.241729957927379
143	279	4.68849068568919
143	166	0.242074471613005
143	164	4.360888703651
143	224	3.07808794939382
143	278	2.672096264899
143	167	0.379355343326685
144	162	2.31191437353023
144	166	0.379058693731316
144	164	0.336798443442371
144	223	3.0780652912691
144	278	4.68980249843737
144	167	3.26111276663142
144	277	2.67214155349343
145	164	2.31317815863623
145	276	2.67237616926362
145	168	4.50976512433772
145	162	3.10677566392364
145	161	2.34196058146836
145	166	3.39078804077983
145	167	2.3078244295252
145	222	3.07810171284037
146	162	0.445398244839483
146	164	0.332149110809927
146	167	4.64964643055855
146	166	2.25984699172985
146	275	2.673819837091
146	221	3.07861490245209
147	156	4.65989961821555
147	163	0.370525752042032
147	165	2.2529634981259
148	219	4.52654918884832
148	156	4.92628616512229
148	155	4.51639158959005
148	274	3.07278550871185
148	160	0.00402689856239075
148	154	4.93299428043562
149	153	4.99434255015947
149	165	4.5020193150409
149	159	0.00333294228642639
149	163	2.32897165185289
149	155	4.93605330400693
149	154	4.56124808531221
150	164	4.49863137189911
150	273	2.94003418636881
150	247	4.67522030543526
150	162	2.32848648653594
150	158	0.00413693397218675
151	272	2.94931989433688
151	273	4.01780881903104
151	158	2.86125875959533
151	246	4.67484582038482
152	272	3.92280092114866
152	158	3.01996296491808
152	247	4.29314387540946
152	162	4.47862393879731
152	270	3.58473476543264
152	246	4.99508567104927
153	161	4.41149639141217
153	270	4.77388291892214
153	271	3.71951465694295
153	246	4.29858478426747
153	157	2.82530118503079
153	158	4.48962374453393
153	269	3.59879097888656
154	158	4.10151672395919
154	270	3.79043558326665
154	161	4.77151407459671
154	268	3.65053189012745
154	269	4.72678252043604
154	247	4.07642015681297
155	268	4.77295186323294
155	246	3.89846977311176
155	269	3.80031412777798
155	247	4.73559821668565
156	246	4.53506660182886
156	268	3.83390948187302
157	244	3.05290811495757
158	185	3.14452446415841
158	267	4.64867038888886
158	243	2.97262262558168
159	266	4.65271704601215
159	184	3.14362505330569
159	242	2.97412375414548
160	241	2.97573501127481
160	240	4.86775034185521
160	265	4.67196512019006
160	183	3.14296454402891
161	182	3.12937371024292
162	264	4.76857406956029
162	238	2.80814662508948
162	179	3.5396289884553
163	263	4.76786269703183
163	180	3.07529413247079
163	178	3.60992453441553
163	237	2.80790772429054
164	179	3.03951907111254
164	262	4.76828625319587
164	236	2.80698937528437
165	177	2.94448878200861
165	178	3.99115113751122
165	261	4.78432700279288
165	235	2.81975117693102
165	234	4.63261481244678
166	174	4.40528207674989
166	175	4.39433054517304
166	233	4.44973252667779
166	260	4.86836620461218
166	176	2.89446379095997
166	232	4.51307893711144
167	173	4.29221158336908
167	175	2.88415142964675
167	232	4.73400531174035
167	174	4.58512792994159
167	233	2.82564439535929
167	231	4.29529953024548
168	172	4.35135840112214
168	232	2.83838042625531
168	174	2.89726114713368
168	230	4.3119093234734
169	230	3.5849500824264
170	230	3.6017709911808
171	228	2.82062548080974
172	227	2.77973230462355
172	273	4.25006951051084
173	226	2.77901908591273
173	272	4.10504707402423
174	225	2.77920051496925
174	271	4.10441180886168
175	224	2.77931836404961
175	270	4.10425372620696
176	223	2.81075175320081
176	269	4.10961695349602
178	267	4.10535581031803
178	187	3.76849282206552
178	207	2.97401063895356
178	213	3.95966432473979
178	185	1.65723575601182
179	206	2.57481276306255
179	212	2.67403750591978
179	183	2.26103666713955
179	224	4.40635072107085
179	221	3.62209991330682
179	202	1.85124684222438
179	184	1.34552043932776
179	266	4.10785326111103
179	208	2.90313986171523
179	223	2.96666882033049
179	186	1.45035162909935
180	288	4.99712117656687
180	201	1.9546847175195
180	213	3.01718297788446
180	200	2.10592756120235
181	199	1.96368412683866
181	264	4.14082479282786
181	185	2.24360386391809
181	187	3.19114942436935
181	200	2.16682053495693
181	287	4.86961697049844
181	213	4.60654705279234
181	201	3.67127287143305
181	193	4.97281163889052
181	207	2.27999384931075
182	209	2.1865816573454
182	220	2.42155891479514
182	202	2.46527450232136
182	186	3.05725027075552
182	203	2.08401445731045
182	206	2.30459698097852
182	214	4.37417582567035
182	263	4.14122029488473
182	198	1.97372633817921
182	210	4.45013364401738
182	211	2.91653908115344
182	215	4.5100871239571
182	208	3.96462490950737
182	286	4.95962503446475
182	216	4.64535433027323
182	204	3.31663055825264
182	205	2.78474327347211
182	190	3.92356227970125
183	262	4.25560922672493
183	207	3.68865238917531
183	189	3.78099240814406
183	213	4.48772974843832
183	219	2.40059513042067
183	201	2.10270343640019
183	200	2.09530559793619
183	199	2.29845246655158
184	218	2.40015925448668
184	199	2.00692761507219
184	260	4.33020887825169
184	262	4.63040152432181
184	200	2.08280408687309
184	213	3.43404470144409
184	207	1.96729010592915
184	201	2.06807289811402
184	188	3.78452265466842
185	212	3.41431525636802
185	217	2.40013878062409
185	208	2.66641589638243
185	197	3.85448709882667
185	202	2.29113696081449
185	259	4.32989046328436
185	206	1.96882274773233
185	261	4.5028947924997
186	200	3.81026777694026
186	260	4.53639891421511
186	258	4.73123794097173
186	199	1.05159990754703
186	281	4.7828488851212
186	207	2.66317625786502
186	201	2.40726945304496
187	206	2.89843817336614
187	196	3.23969018711095
187	280	4.78244917226324
187	259	4.6853229388954
187	257	4.90692577723499
187	197	0.00284005204246276
188	197	2.44102404755328
188	196	0.00206217534619719
188	195	3.24053388886074
188	279	4.78249022578182
189	195	0.00209929210172893
189	196	2.44061652593786
189	278	4.7828743412333
189	202	3.52996778684708
190	201	3.5301732322288
191	200	3.54051650236958
197	207	4.92938795634483
198	213	0.175961033041404
199	208	2.94391782516898
199	212	0.129889146862569
199	217	3.95904531708804
199	270	4.18647306556559
199	206	2.33661783610046
200	204	3.95172143114618
200	214	4.19198739224616
200	212	3.52876799206346
200	210	2.56928032865222
200	209	1.57810563166149
200	208	4.33022323317175
200	211	0.132219506806562
200	206	3.87444574302479
200	216	3.49966836626185
200	269	4.17422754743191
200	215	3.14448420745052
200	205	2.38586038693299
201	268	4.17085782265089
201	208	1.4928285308826
201	206	3.51116859653673
201	265	4.97560624955959
201	205	3.69082738270443
201	212	4.48116143680187
201	211	3.18963793922032
201	215	3.3993038515074
201	216	3.40628848906255
201	214	3.02925294968862
201	209	2.39276627959781
201	220	4.86692091529217
201	210	0.136768448681163
202	264	4.90767773780976
202	207	1.42925547971945
202	219	4.84398160378131
202	262	4.96058284164171
202	267	4.17071624705413
202	213	3.17622108584768
203	213	4.23849099729236
204	213	3.77208122500127
205	213	3.33512049460549
206	213	0.932862517677821
206	258	3.53292175713766
206	260	3.94154332522386
206	218	3.97293590852576
206	262	4.92477732133594
207	259	3.93989357709672
207	261	4.92394624540182
207	212	0.900340610895987
207	257	3.52931960999114
207	217	3.80767098728667
208	258	3.94066325892156
208	213	3.95917052527633
208	260	4.92793135631773
209	213	4.13756730396814
211	253	3.35919315927548
212	252	3.35561278288433
213	251	3.35792520067752
214	250	3.44064334823642
215	249	3.89601067727312
215	250	4.14375030838654
216	249	3.4984189855155
217	274	3.89232287618506
217	248	3.34560829141029
218	273	3.89195157333939
218	247	3.34543460751965
219	272	3.89213628433667
219	246	3.34693725531058
220	232	3.60200447096119
221	233	4.39343436679697
221	245	3.42700487629681
221	231	3.29159574192767
222	230	3.28636098432589
222	244	3.42689979961906
222	232	4.36653134895158
223	231	4.20764547217506
223	229	3.27973544953573
223	236	4.66769103752358
223	230	4.20256345539172
223	243	3.42820216575279
223	232	3.98612436183169
224	281	3.75708215234427
224	232	4.89153741391431
224	233	0.883800004606991
224	287	4.33981305923779
224	309	3.91850876433021
224	228	3.40877182163446
224	245	3.79529973605501
224	231	1.79998149711707
224	230	3.91013205176252
224	236	3.97184846347519
224	352	4.92396436399424
224	229	2.76032465107214
224	284	4.58936737943623
225	230	1.86262775593902
225	308	3.83103633808857
225	232	0.878272540545801
225	337	3.33422340530344
225	309	4.77612620274178
225	288	4.26717163636396
225	244	3.79409789651555
225	351	4.97259630379708
226	231	0.877259027042481
226	281	2.22046423103012
226	243	3.79417574695153
226	232	4.90850475707532
226	233	2.74433943442
226	307	3.76453467511608
226	236	4.01296873842323
226	308	4.67751987730135
226	287	3.75499601547254
226	337	4.28563182574283
226	230	4.55677079437728
226	352	3.40124366425224
227	307	4.70480965040031
227	351	3.39988434817768
227	337	1.37769662083844
227	291	3.85685607003531
227	232	2.77373966183111
227	306	3.76051437708366
228	334	0.839610171830106
228	330	3.03215811831191
228	329	4.13069793300449
228	336	1.29991586521415
228	280	1.78544840481022
228	286	4.6150300522347
228	311	4.38982458372101
228	332	1.36981851341708
228	305	3.834311828335
228	241	4.04774408056259
228	242	3.75895959921876
228	235	3.17059754529235
228	350	3.41027264557483
228	290	3.84467752673687
229	237	4.97620655263914
229	310	4.1990902945115
229	348	3.36568677267076
229	279	1.64827887726892
229	331	1.25819653176971
229	280	4.51737622444801
229	289	3.81125069851031
229	333	0.286610893631413
229	329	2.94328347972697
229	278	4.99749576523608
229	241	3.72097433130078
229	328	3.82561403359874
229	285	4.58912516842526
229	240	3.88228055462527
229	234	3.08395158599904
229	335	1.22656268473642
230	327	3.90580852494028
230	332	0.28466793610639
230	334	1.21373794203507
230	241	3.8973130915378
230	347	3.36355414052635
230	328	2.9956201719175
230	280	4.21314131729774
230	279	4.55142695604739
230	239	3.88884056135042
230	286	3.90595177667471
230	242	3.8552245211757
230	311	4.10270048402036
230	278	1.64778992489326
230	330	1.25485163621559
230	329	3.76217729366909
230	240	4.04097891399511
231	283	4.93681380813249
231	277	1.64735489038078
231	310	3.96308185267189
231	328	3.48933074220356
231	279	4.06538340130723
231	333	1.19654077396213
231	237	4.23104820870934
231	331	0.284364458671585
231	241	3.76379972139042
231	329	1.25579969264819
231	240	3.60339274929068
231	280	4.32102002252595
231	285	3.8949777082397
231	346	3.36346731788253
231	278	4.57013836733559
232	240	3.94753834363646
232	286	0.72245593928592
232	239	3.64231840183676
232	329	3.36698636252343
232	276	1.64739188493232
232	241	3.84077484853137
232	326	4.89860010261707
232	330	0.2980170933538
232	345	3.36418712275324
232	327	3.73877693678065
232	277	4.92451917718132
232	279	4.3119796039967
232	311	4.35316931778724
232	242	4.25602259629022
232	332	1.19753200688715
232	283	4.49534001082351
232	278	4.06746895153005
232	247	4.02715383154476
232	328	1.42121920842079
233	285	0.582916619415758
233	344	3.36360398398435
233	246	3.47033249056806
233	275	1.64859693844815
233	278	4.30364936417591
233	240	3.52626637542844
233	241	4.01574350213844
233	331	1.19939656542804
233	282	4.34632431584101
233	237	4.50318200869481
233	329	0.307424967582183
233	277	4.07348779017698
233	328	2.79490817588591
233	283	4.51180475189996
233	310	3.94783202223668
234	245	3.41929934222635
234	238	3.82679029371651
234	308	4.67170176084102
234	307	4.70321205508511
234	343	3.36552362903299
234	274	1.6558460471199
234	309	3.89366810614538
234	281	3.19679708219955
234	284	0.557473446067537
234	288	4.57452336208123
234	287	1.00833531677711
234	243	4.92230154526125
235	244	3.43033533491421
235	341	3.63252399444558
235	288	4.51025293547884
235	308	4.01818312576639
235	307	4.696981881529
235	306	4.75146118552659
236	272	2.47550485335833
236	280	2.94037563325679
236	273	2.22305641147435
236	342	3.74246321725618
236	275	3.6796769896459
236	282	0.444248375211091
236	340	3.62749272190684
236	285	0.49675930772392
236	325	4.79646586097766
236	278	4.96481442843246
236	283	3.06612401778022
236	240	3.82405773633666
236	270	4.65269292263567
236	246	2.97554253012094
236	310	4.17077799190041
236	247	4.28262538001382
236	279	4.32786509678363
236	241	2.62708632002972
236	329	3.19093093652775
236	328	1.34615175214466
237	341	3.75120813768932
237	281	0.210535330177022
237	243	3.78944627321707
237	284	0.487571401274175
237	245	2.9767237817534
237	274	3.40647977896
237	248	3.46562499285977
237	252	3.9601525146158
237	267	4.50244672033126
238	247	3.32905780033702
238	266	4.50798043453831
238	338	3.65318109984177
238	283	0.489068508335038
238	280	0.210444756140692
238	277	4.61159732663401
238	278	2.97198559093199
238	272	3.26560855115054
238	270	2.40554496520128
238	273	3.33608673830023
238	251	3.95892518059966
238	279	4.20858841022854
238	310	3.78655478422289
238	340	3.75275346776296
238	328	4.15922254287871
238	282	3.55996697945644
238	246	3.99161399711464
239	337	3.71918134865724
239	309	3.8030247428095
239	250	3.96254459276421
239	244	3.73348663011319
240	249	3.95681696476977
240	245	3.47888037233247
240	308	3.85869359078221
240	274	4.79831765525294
240	267	4.21625455647554
240	281	0.779871735663222
241	267	2.27590542745599
241	248	3.95566143103064
241	281	2.27976023587743
241	245	4.44597560812606
241	307	3.92993999329006
241	274	3.92429485040565
242	306	4.16640087591519
243	266	2.41172201403305
243	278	2.46206576884684
243	265	4.91631752167886
243	277	0.0137393345180384
243	247	4.70000834624986
243	279	3.16334948052907
243	270	4.46930510895114
243	272	2.78804513209316
243	273	2.94933660671091
243	335	3.97969082427756
243	280	3.76363859270999
243	275	4.49712352173617
243	333	3.88218438237132
244	269	4.49578274010676
244	279	3.77825766033852
244	278	3.18476402588894
244	273	2.5908145717504
244	332	3.87769134580193
244	271	2.78412339816954
244	272	3.01764045918932
244	334	3.97794734880934
244	266	2.42947199526147
244	277	3.03919100019138
244	265	3.21623790001837
244	276	0.0122358202281907
244	255	4.60149333505002
245	261	4.29843890889054
245	275	0.0119162174398717
245	272	2.51975467273586
245	265	2.11792753703291
245	254	4.5767035205409
245	270	2.88566444351718
245	273	2.70182203141892
245	278	3.79828140126695
245	331	3.87847902493088
245	333	3.97841855917837
245	277	3.20381182721771
246	274	0.0147048994000146
246	253	4.57732328072305
246	260	4.2936297012281
246	264	2.11497278996686
247	274	2.55362375001587
247	258	3.91079200340034
247	262	2.08339273064379
247	267	2.97076778900377
247	252	4.58044584636769
248	273	2.35137549192664
248	257	3.90519112940818
248	266	2.97062964437213
248	272	0.614952656835724
248	277	3.84715409849959
248	261	2.08331128292435
248	270	0.131406622526283
249	270	3.18133116946165
249	272	2.46363961309946
249	269	0.0946058390280814
249	276	3.83806612890553
249	265	2.97888727325232
249	271	0.767797190453814
249	256	3.91633093476531
250	275	3.83366559580498
250	270	1.72939167552909
250	268	0.0154228609407203
250	261	4.06945996826401
250	263	3.03711832629059
250	269	3.25327739585547
250	259	2.09578203296579
250	255	3.97559487047799
250	271	3.67048176450623
251	267	0.00465338137363621
251	274	3.82891268290455
251	260	3.78129675617983
251	262	3.00470691806027
251	258	2.08113116405859
252	273	3.82926448109199
252	266	0.00464364900305297
252	257	2.08199073354816
252	261	3.00511377594669
252	270	3.98806432619079
252	259	3.78107793618172
253	268	3.91536027798093
253	265	0.00540611516129574
253	261	4.26645930287478
253	272	3.83250083707838
253	263	3.66840627730068
253	269	3.98988302097581
253	259	3.99962146456648
254	258	3.93332743080868
254	264	0.0119118805582663
254	267	3.91457607789002
254	262	2.98670708101341
254	260	3.34840460203294
257	267	3.65867853833922
257	264	3.07858856223929
257	281	4.91019732404054
257	262	1.22840355341753
257	284	4.98158796362814
258	280	4.90909875944933
258	265	3.19384118567358
258	266	3.66326517717735
259	281	4.46467194542611
259	267	3.41393845420778
259	264	3.10736457569447
260	266	3.41334964106771
260	265	4.40610017639264
260	280	4.46451638938628
261	267	4.24932892986352
262	278	4.47207062120883
262	266	4.25097838329443
264	275	4.45515120128637
265	274	4.45501494029137
266	274	4.30690605916455
267	272	4.4589607752283
267	273	4.29913408826138
272	281	4.1547447201653
273	284	4.97526340541102
273	281	3.14028206455312
274	283	4.97768463260813
274	280	3.14001432977161
274	310	4.90811870028354
274	279	4.14512899534803
275	309	4.90166229753884
276	308	4.90075968041983
277	307	4.90395934794885
278	287	4.67305008376554
278	284	4.60715231335698
278	307	4.81954878243513
278	306	4.57982808813085
279	300	2.77581117442368
279	355	4.69249068538025
279	284	4.53293237351817
279	306	4.65931418219801
279	287	4.84362891568545
280	299	2.77483131475846
281	353	4.49889589295395
281	298	2.77445090846013
281	310	4.92745369247532
281	328	4.99870442178111
282	352	4.46426539343895
282	287	3.36187828599158
282	297	2.78101563346467
282	300	0.521884207763921
283	306	4.0712138851885
283	351	4.46159846853332
283	295	3.110627188355
283	308	4.92592970542545
283	307	4.59243912713208
283	287	3.69903662286918
283	291	4.23120880977075
283	299	0.498918728831284
284	298	0.498884803045404
284	294	3.08212818624176
284	290	4.2288950352662
284	310	3.37892510390091
284	328	4.66453576166438
284	350	4.46100341747511
285	307	4.26378335790189
285	309	3.38231443002753
285	297	0.500120556488585
285	295	4.76418200889104
285	308	4.70914524266823
285	306	4.59535403291419
285	349	4.46143548328191
286	306	4.01696042027577
286	295	0.504909946973925
286	308	3.43065216844266
286	307	4.42541875975824
287	310	3.68194317558332
287	292	3.42437742243821
287	348	4.48011840410222
287	329	4.63202769487895
287	294	0.500403507943266
287	328	3.81914485076679
287	331	4.94969650602383
288	294	4.09120765151511
288	347	4.48965411747509
288	327	4.49989810169075
288	301	0.1913863462953
288	292	4.05845184244845
288	293	0.522108398675035
288	296	4.06090828985986
288	304	4.72224948395715
288	303	4.47371986854546
288	302	3.34418043752593
289	295	3.91692970027961
289	300	0.166867754816473
290	299	0.166828755067572
291	298	0.167128298019616
292	297	0.176083946449212
294	343	4.40448439590396
295	342	4.40363007603128
296	341	4.4023367113802
297	340	4.402719284831
299	339	4.39891926061475
300	338	4.3968928107067
300	310	1.93075263085412
301	308	2.9798104813203
301	309	1.88895913495375
301	337	4.4055955628351
301	306	3.52157963398622
301	307	3.32406859462551
302	306	3.2649404191952
302	309	2.12362352196767
302	307	2.74287796074594
302	308	1.91593848914552
303	308	2.22524390760708
303	307	2.24562176584661
303	309	1.99609183406582
304	308	2.05925952726579
304	309	2.70264690009783
305	309	3.26636714563023
306	333	3.31157152917344
306	310	3.83033209128384
306	326	3.89911952767735
306	311	3.26660919357341
306	332	2.48193316536034
306	327	3.76224856948826
306	328	3.54648384369488
306	331	1.88585376906627
306	330	1.85242123615908
306	334	3.95562074158534
306	329	3.3487648907437
307	330	0.900868552677107
307	331	2.36469920860205
307	311	3.54802233146174
307	326	3.33961583093448
307	332	2.93906081136311
307	333	3.32808106638425
307	328	2.56836996110516
307	327	3.16245968189384
307	329	1.72414434571066
308	329	0.801745828397822
308	326	2.95534068289513
308	327	2.3318567837691
308	333	4.6356836635722
308	328	1.5719390568818
308	330	2.15257627725635
308	332	3.2066573243837
308	331	2.89201947053973
309	326	2.60744477124588
309	327	1.44719534133751
309	328	0.668569455385306
309	331	3.19090975461725
309	329	2.16156102569778
309	332	4.58970350560481
309	330	2.81031311798334
309	325	4.86388910433069
312	325	0.00102001725705363
312	328	4.20803364928191
313	324	3.64493634559309e-05
313	327	4.95549557071328
314	323	1.15453612375706e-05
315	322	2.66657221206881e-06
316	320	4.96051223584528
316	321	6.13280202278716e-05
333	358	4.64420145362477
334	358	4.91432301414202
334	357	4.5444423318576
335	358	4.92258993450819
335	357	4.58750998825235
336	357	4.91191379455517
336	355	2.2740530490681
337	359	4.98865700594527
337	353	4.13843986718938
337	354	2.15526543078541
337	356	4.90682609135684
338	343	4.57829820465152
338	352	3.21081281724155
338	351	4.48529040153901
338	355	4.45729193841565
338	358	4.49814680557721
339	352	1.62545569702187
339	351	3.30660934865575
339	358	3.43880911728692
339	349	4.78781774132506
339	357	4.44862491219004
339	355	3.96092915745083
340	351	1.66312264809808
340	352	2.85601200276892
340	357	3.34425286048192
340	349	3.94204223326385
341	353	3.89452049215584
341	356	3.32393465909206
341	348	3.94943137221867
341	363	4.62091844767095
341	347	4.79203699091822
341	350	1.60247231688469
342	362	3.69605240964288
342	351	3.30988234710803
342	349	1.51484140853012
342	355	3.32342997391379
342	352	3.84634831233908
343	348	1.51413272162347
343	354	3.41495822384316
343	350	3.15313952425074
343	375	4.3712578553116
343	369	4.2095101516674
343	361	3.69487229906276
343	353	3.47612925319815
344	358	4.72765652141722
344	352	3.27275520937087
344	373	2.27961788321548
344	372	3.13019918794786
344	362	4.9984227997969
344	349	3.08450036432289
344	377	4.96836460084685
345	377	3.75030862018781
345	357	4.43811007026159
345	373	2.89264698859574
345	358	3.89584131955497
345	372	1.98233883050108
345	351	3.30159757363482
346	373	2.78250046808185
346	358	3.60056789879393
346	351	4.83211669014267
346	377	4.45911813919257
346	352	3.55100825446328
346	372	2.92430310025899
346	357	3.89058770804021
347	355	4.80340233928298
347	351	3.64814917247878
347	373	3.10686257428916
347	357	3.59852542436689
347	377	4.7786679649793
347	372	2.83059172197915
347	358	4.98768291801995
348	377	4.42840645829051
348	373	4.00014706456094
348	372	3.06529236557886
348	362	2.24662682969793
348	355	2.61919433050486
349	353	4.80225403587067
349	366	0.161882636809622
349	369	3.08228742850284
349	361	2.24588287144859
349	375	4.84572327811278
349	364	3.50991695276185
349	354	2.59894434625638
349	367	0.651031479386032
349	363	2.19041011171576
349	365	2.25299514651501
350	357	4.89806037438576
350	358	4.94659688933686
350	377	3.66846207560723
350	362	2.18096158215683
351	363	4.20094871997192
351	361	2.50307850381842
351	368	3.78670833022889
351	364	0.159541052429835
351	356	4.97609885759827
351	367	3.37903630482121
351	360	4.03613991566804
351	365	0.65306436430005
351	359	4.25366779923553
351	366	3.6482407615511
351	370	4.01037903833971
351	376	3.61074506856608
352	361	2.44757562095795
352	375	3.59102611573143
352	367	3.75800784529162
352	363	0.144035374830324
352	366	3.38519030421442
352	369	3.93999254662531
352	365	3.54682637651971
352	364	0.642008077251824
353	358	3.89045829962666
353	357	4.32048773389445
353	362	0.145111550384844
354	362	0.638793423824245
354	372	4.79309349835348
354	358	4.07952026124443
354	377	4.68892351274281
355	364	4.88565377638717
355	371	4.81350564360615
355	361	0.645311525326747
355	360	0.610338789866072
355	376	4.66939086407988
355	378	4.95548043557818
355	359	3.45542538477452
356	377	4.82339741220552
356	373	4.95113609042181
357	371	4.95534475304372
357	368	4.53786943582329
357	376	4.92624983132422
357	365	4.8590425501419
357	364	4.54408638054656
357	370	4.74174291584643
357	379	4.95426109744204
357	361	4.58527206999196
357	366	4.8280749419185
357	375	4.47549252495572
358	367	4.49694172732989
358	369	4.73188442590327
358	378	4.8412805517242
358	374	4.12325670090561
358	365	4.77865008269049
358	363	4.65185767273892
358	364	4.81762293938375
358	375	4.99572801900853
359	372	4.81010125582412
359	373	4.09507547311871
359	377	4.87526388733219
360	372	4.11286051153689
362	375	4.29918716234641
362	369	3.50356891018979
362	366	4.86323487161251
362	367	3.58289565321834
363	373	4.86975408552878
364	372	4.64320764661425
364	373	3.83583593266958
365	372	3.75967321051057
365	377	4.90974218437487
365	373	3.8856560508725
366	372	3.80298998745628
366	373	4.06517093631284
366	377	4.67923489035915
367	377	4.35306888752812
367	373	3.01856795876183
367	372	3.94507905750517
368	372	3.20233388204971
368	373	3.18059689892626
368	377	2.62269091086855
369	377	4.03005455898581
369	373	3.81358843971721
370	377	3.18326143123644
371	377	3.37017894250022
372	376	3.58291397725254
372	379	2.79697756462487
372	378	3.18361836799413
373	379	3.16908246369808
373	378	2.77975280966529
