# Supplementary material for: Short- and long-range interactions in the HIV-1 5′ UTR regulate genome dimerization and packaging
Source: Nat Struct Mol Biol. 2022 Mar 28;29(4):306–19. doi: 10.1038/s41594-022-00746-2 (PMC9010304; doi:10.1038/s41594-022-00746-2)
Supplement: Source Data Fig. 4 — Source data for Fig. 4. Raw data for dot plot, svg of structure prediction. VARNA file for structure prediction. Wig file for Shannon entropy. Xml file of reactivities. [file 41594_2022_746_MOESM16_ESM.zip › Figure 4/threeG_monomer.wig]

track type=wiggle_0 name="threeG_monomer Shannon entropy"
variableStep chrom=threeG_monomer
1 0.0345126314633776
2 0.112574673357049
3 0.136687595445498
4 0.0960846445251401
5 0.0616865458682129
6 0.00383203934966806
7 0.00173556832146579
8 0.000127159546784794
9 0.000174255097206089
10 8.73824942868342e-05
11 1.63120547888956e-06
12 1.7161940668812e-05
13 4.76538169866983e-05
14 4.52464746825528e-05
15 8.9219867931805e-05
17 9.61298861098211e-05
18 5.77258470606337e-06
19 1.43409171995728e-05
20 1.70585846906495e-05
21 0.0039572381974422
25 0.000147111133487053
26 7.48106009263718e-06
27 6.73155664362436e-07
28 0.000563533972352938
29 0.0900155028690129
30 0.0125717406366243
33 0.0878323282944763
34 0.0125717406366243
35 0.00274670854688948
36 6.73155664362436e-07
37 7.48106009263718e-06
38 0.000147111133487053
39 0.0039572381974422
40 1.70585846906495e-05
41 1.43409171995728e-05
42 5.77258470606337e-06
43 9.61298861098211e-05
44 8.9219867931805e-05
45 4.52464746825528e-05
46 4.76538169866983e-05
47 1.7161940668812e-05
48 1.63120547888956e-06
49 8.73824942868342e-05
50 0.000738463676520069
51 0.000896085293832102
52 0.00484303942777357
53 0.00456510494185851
54 0.0329155775764342
55 0.048577412377761
56 0.0639160108669275
57 0.0673457416563107
58 0.0485962936381451
59 0.00272080537966456
60 0.0148826373886644
61 0.00617538060579406
62 0.00134639474157508
63 0.00339041608036502
64 0.0078924110264669
65 0.0236042791910891
66 0.0805774921188992
67 0.164252542255869
68 0.0145548621418555
69 0.0159647685701487
70 0.0160396191431465
71 0.0151682551722176
72 0.0231820923634823
73 0.000898984503581368
74 0.000604837260922553
75 0.0850022810118648
76 8.44499632268366e-05
79 0.0134037241626352
80 0.0167290157357258
81 0.0120348718309587
82 0.00212346606579623
83 0.00117376184819829
84 0.00109752320662908
85 0.00135427390768014
86 0.00406877379614709
87 0.0121011353657959
88 0.00926786724931874
89 0.00159474700157156
90 0.00469772335849031
91 0.00640699789640798
92 0.0068745167084415
93 0.00689922034433359
94 0.141227724950661
95 0.148891751769489
96 0.122977892925601
97 0.0565322765106079
98 0.119360466973124
99 0.0923511640488192
100 0.142457482310448
101 0.279564652932504
102 0.334351699055556
103 0.245494157077156
104 0.249501463598471
105 0.15016280460789
106 0.240384575189923
107 0.130531193410449
108 0.154575216388647
109 0.260131039888824
110 0.236491981641063
111 0.167531531435865
112 0.304217037583648
113 0.263903780735143
114 0.26684763880619
115 0.205985095356947
116 0.275802723509845
117 0.229413277087697
118 0.320855804399034
119 0.404205919538071
120 0.278869283170976
121 0.274591726341751
122 0.375314779986034
123 0.139812750176723
124 0.0846057422832147
125 0.00560846389520247
126 0.00431793950310054
127 0.00419239618205177
128 0.00416142839779594
129 0.00402539423003234
130 0.00397817148680573
131 0.0126154379823708
132 0.00590146268643141
133 0.00479600169254401
134 0.0129102280424839
135 0.00492227174256985
136 0.00409018984468803
137 0.00407522234727622
138 0.00408057683288475
139 0.00407669568916688
140 0.00207655884294492
141 0.319175107663451
142 0.150618638383635
143 0.304791774490777
144 0.327410078420033
145 0.0366854536909734
146 0.323658365098536
147 0.170139555181491
148 0.00738824822097517
149 0.0182719822888164
150 0.0190312155657789
151 0.00386333658435301
152 0.00323014817039284
153 0.00464736643762109
154 0.000427652757625588
157 0.00724750154721321
158 0.0149161259431926
159 0.00672455800436923
160 0.00745254298235844
161 0.0107249895899479
162 0.186826434500025
163 0.168581873872526
164 0.321314944179446
165 0.0168078164704705
166 0.316653975752013
167 0.319130243687959
168 0.159646755641912
169 0.00993069758423619
170 0.00414363191788075
171 0.150324874671418
172 0.00504220200298401
173 0.00396140487836523
174 0.00413118151889974
175 0.00413007442129746
176 0.003949646450293
177 0.000965400540162129
178 0.0326168559032307
179 0.146406177716556
180 0.0299058982029696
181 0.0548844890315786
182 0.0862461038792203
183 0.0547605722348712
184 0.12023703162997
185 0.0724267568216289
186 0.150311805910888
187 0.00985662491663228
188 0.011864862203686
189 0.0114559237582829
190 0.00142958260394885
191 0.00091407974911711
195 0.00319046507561611
196 0.0112405143363667
197 0.0109545027509167
198 0.119808954504992
199 0.215892736836991
200 0.190709998600658
201 0.193908309569628
202 0.0858726833069343
203 0.0141710798774393
204 0.00211358753943829
205 0.0129629907405016
206 0.148735996605378
207 0.192790660840543
208 0.0569478398349228
209 0.0583741046651352
210 0.0887983699164798
211 0.08589405494595
212 0.192460255194499
213 0.213876814244891
214 0.00322885130786039
215 0.00368441435747299
216 0.00400440894982555
217 0.0132446683901848
218 0.00444485242986088
219 0.00430561941666821
220 0.00416026927377228
221 0.00150134888924402
222 0.000921949409363854
223 0.00563967282387253
224 0.138305625461711
225 0.159993420688711
226 0.265691113138026
227 0.0860663483485727
228 0.115499004413973
229 0.146197249257385
230 0.0264436458318116
231 0.273382625361004
232 0.189978733426179
233 0.288508963854363
234 0.255121033679385
235 0.41081289329373
236 0.449552033654842
237 0.410418953288417
238 0.221947033816089
239 0.247324876811496
240 0.393478818016024
241 0.301510420643552
242 0.295190430835597
243 0.32586239752113
244 0.0216625598532568
245 0.186267334061561
246 0.18809990006892
247 0.26868557883183
248 0.268749422278472
249 0.27736078035183
250 0.208340151195331
251 0.20400497871977
252 0.203987758103292
253 0.33405743726761
254 0.206831865987842
255 0.0915609761227427
256 0.050276085171295
257 0.00541616408288738
258 0.0050436410981156
259 0.00654219742815735
260 0.00674554220345136
261 0.00622253028529394
262 0.0139766849262769
263 0.0179782184156711
264 0.00628475612984422
265 0.00192229620008006
266 0.00169170414231536
267 0.00174354254817788
268 0.00177324968944235
269 0.00234474019352212
270 0.0115870497958231
271 0.0116087643996475
272 0.0208280594486142
273 0.0385563565356321
274 0.0255726118630882
275 0.0503199071756184
276 0.0237671652951721
277 0.011299911917616
278 0.0115599038503819
279 0.0096529901638727
280 0.00552527153405187
281 0.0163481726502313
282 0.0750018186072191
283 0.05448624658928
284 0.0826083685590894
285 0.0832255629934689
286 0.0494969889350104
287 0.0837868688434496
288 0.0767334001995377
289 0.023592817609539
290 0.0151214244010191
291 0.0423701407117214
292 0.0106396819513399
293 0.0287527881565561
294 0.0705223195382271
295 0.0730822182102034
296 0.0526489791949035
297 0.0808511984966086
298 0.0275495035987429
299 0.0800259376065573
300 0.0818304141772813
301 0.0749129603989823
302 0.0219533940389164
303 0.0242672444493629
304 0.0140212390075844
305 0.00328885583905385
306 0.290206779024424
307 0.398825022098446
308 0.422979509145056
309 0.408779839543483
310 0.00239333716677173
311 0.00172278449672807
312 0.00633614573652215
313 0.00143497453119445
314 1.2140013421182e-05
315 3.08000008301233e-06
316 0.000119645632261005
320 5.59451150457603e-05
321 6.37005172152452e-05
322 3.08000008301233e-06
323 1.2140013421182e-05
324 0.000188254060007676
325 0.00153407565772719
326 0.00806571018077009
327 0.082806573294517
328 0.235634921567649
329 0.298014042764505
330 0.318905803626251
331 0.250009178585586
332 0.165304667604079
333 0.137938393113293
334 0.133851738292379
335 0.0483579170375895
336 0.100810140477634
337 0.14852183413694
338 0.0835027292140558
339 0.0975524245926557
340 0.12918936482747
341 0.117021344774901
342 0.0803700607334435
343 0.0832924735717495
344 0.0086160944696447
345 0.00505385187672363
346 0.0165872650119945
347 0.0479077214949172
348 0.0655987323964195
349 0.097771718611861
350 0.136226731264896
351 0.157397493835866
352 0.14259065403869
353 0.0559714993003339
354 0.0670638627511018
355 0.126602311115743
356 0.00540736312661632
357 0.273520757496674
358 0.166295609395883
359 0.0205175492465377
360 0.00650573813273765
361 0.00151075232819851
362 0.00333186812698892
363 0.0130147229513029
364 0.0189841006820597
365 0.0222200597294809
366 0.0401213233184049
367 0.0301169199376761
368 0.0133951782536094
369 0.0226717750942726
370 0.0196136552235122
371 0.00386193414093736
372 0.0148522738456601
373 0.0160392420756618
374 0.0251179645691588
375 0.0728519416129584
376 0.0727512742732237
377 0.0788867433491882
378 0.00679615864193447
379 0.00683801860424227
