# Supplementary material for: Short- and long-range interactions in the HIV-1 5′ UTR regulate genome dimerization and packaging
Source: Nat Struct Mol Biol. 2022 Mar 28;29(4):306–19. doi: 10.1038/s41594-022-00746-2 (PMC9010304; doi:10.1038/s41594-022-00746-2)
Supplement: Source Data Fig. 5 — Source data for Fig. 5. VARNA files for constrained monomer and dimer structure. Txt file of constraints used in folding. Csv files of raw_z_scores, filtered_z_scores, detected_helices and best_helices for monomer and dimer structures. [file 41594_2022_746_MOESM17_ESM.zip]

Archive with 16 entries (15 files):
- Figure 5/
- Figure 5/best_helix_monomer.csv
- Figure 5/detected_helix_monomer.csv
- Figure 5/constraints_monomer.txt
- Figure 5/filtered_z_score_monomer.csv
- Figure 5/.DS_Store
- __MACOSX/Figure 5/._.DS_Store
- Figure 5/best_helix_dimer.csv
- Figure 5/constrained-dimer.varna
- Figure 5/constrained-monomer.varna
- Figure 5/raw_z_score_monomer.csv
- Figure 5/filtered_z_score_dimer.csv
- Figure 5/constraints_dimer.txt
- Figure 5/raw_z_score_dimer.csv
- __MACOSX/Figure 5/._raw_z_score_dimer.csv
- Figure 5/detected_helix_dimer.csv
