# Supplementary material for: Short- and long-range interactions in the HIV-1 5′ UTR regulate genome dimerization and packaging
Source: Nat Struct Mol Biol. 2022 Mar 28;29(4):306–19. doi: 10.1038/s41594-022-00746-2 (PMC9010304; doi:10.1038/s41594-022-00746-2)
Supplement: Source Data Fig. 5 — Source data for Fig. 5. VARNA files for constrained monomer and dimer structure. Txt file of constraints used in folding. Csv files of raw_z_scores, filtered_z_scores, detected_helices and best_helices for monomer and dimer structures. [file 41594_2022_746_MOESM17_ESM.zip › Figure 5/constraints_monomer.txt]

DS:
-1
SS:
-1
Mod:
-1
Pairs:
17 43
18 42
19 41
20 40
21 39
25 38
26 37
27 36
28 35
80 270
81 269
82 268
83 267
84 266
85 265
90 260
91 259
92 258
93 257
94 256
134 178
135 177
136 176
137 175
138 174
139 173
140 172
141 171
142 167
143 166
148 160
149 159
150 158
215 250
216 249
217 248
218 247
219 246
282 300
283 299
284 298
285 297
286 295
287 294
288 293
312 325
313 324
314 323
315 322
316 321
-1 -1
FMN:
-1
Forbids:
-1 -1
