# Supplementary material for: Short- and long-range interactions in the HIV-1 5′ UTR regulate genome dimerization and packaging
Source: Nat Struct Mol Biol. 2022 Mar 28;29(4):306–19. doi: 10.1038/s41594-022-00746-2 (PMC9010304; doi:10.1038/s41594-022-00746-2)
Supplement: Source Data Fig. 5 — Source data for Fig. 5. VARNA files for constrained monomer and dimer structure. Txt file of constraints used in folding. Csv files of raw_z_scores, filtered_z_scores, detected_helices and best_helices for monomer and dimer structures. [file 41594_2022_746_MOESM17_ESM.zip › Figure 5/constrained-dimer.varna]

<?xml version="1.0" encoding="ISO-8859-1"?>
<!DOCTYPE VARNASession SYSTEM "users.dtd">
<VARNASession>
    <RNA drawn="false" mode="2" id="" delta="0.65">
        <name><![CDATA[oneGtwoG_dimer]]></name>
        <bases>
            <nt index="0" num="1" custom="true" val="0.0" label="">
                <base><![CDATA[G]]></base>
                <p r="pos" x="0.0" y="0.0"/>
                <p r="center" x="0.0" y="-65.0"/>
                <basestyle outline="#5B5B5B" inner="#F2F2F2" num="#404040" name="#000000"/>
            </nt>
            <nt index="1" num="2" custom="true" val="0.0" label="">
                <base><![CDATA[G]]></base>
                <p r="pos" x="0.0" y="-40.0"/>
                <p r="center" x="32.5" y="-40.0"/>
                <basestyle outline="#5B5B5B" inner="#F2F2F2" num="#404040" name="#000000"/>
            </nt>
            <nt index="2" num="3" custom="true" val="0.0" label="">
                <base><![CDATA[U]]></base>
                <p r="pos" x="0.0" y="-80.0"/>
                <p r="center" x="32.5" y="-80.0"/>
                <basestyle outline="#5B5B5B" inner="#F2F2F2" num="#404040" name="#000000"/>
            </nt>
            <nt index="3" num="4" custom="true" val="0.0" label="">
                <base><![CDATA[C]]></base>
                <p r="pos" x="-20.089171247157573" y="-88.08375175509197"/>
                <p r="center" x="32.5" y="-105.19228791892215"/>
                <basestyle outline="#5B5B5B" inner="#F2F2F2" num="#404040" name="#000000"/>
            </nt>
            <nt index="4" num="5" custom="true" val="0.0" label="">
                <base><![CDATA[U]]></base>
                <p r="pos" x="-8.601631935237982" y="-106.44017527365024"/>
                <p r="center" x="32.5" y="-105.19228791892215"/>
                <basestyle outline="#5B5B5B" inner="#F2F2F2" num="#404040" name="#000000"/>
            </nt>
            <nt index="5" num="6" custom="true" val="0.0" label="">
                <base><![CDATA[C]]></base>
                <p r="pos" x="-32.136719762965214" y="-138.783638924613"/>
                <p r="center" x="-5.857655546557403" y="-157.90589778464172"/>
                <basestyle outline="#5B5B5B" inner="#F2F2F2" num="#404040" name="#000000"/>
            </nt>
            <nt index="6" num="7" custom="true" val="0.0" label="">
                <base><![CDATA[U]]></base>
                <p r="pos" x="-55.67180759066825" y="-171.12710257560855"/>
                <p r="center" x="-29.392743374284407" y="-190.24936143560478"/>
                <basestyle outline="#5B5B5B" inner="#F2F2F2" num="#404040" name="#000000"/>
            </nt>
            <nt index="7" num="8" custom="true" val="0.0" label="">
                <base><![CDATA[C]]></base>
                <p r="pos" x="-79.20689541841925" y="-203.4705662265398"/>
                <p r="center" x="-52.927831202011674" y="-222.59282508656787"/>
                <basestyle outline="#5B5B5B" inner="#F2F2F2" num="#404040" name="#000000"/>
            </nt>
            <nt index="8" num="9" custom="true" val="0.0" label="">
                <base><![CDATA[U]]></base>
                <p r="pos" x="-102.74198324614673" y="-235.8140298775024"/>
                <p r="center" x="-76.46291902973834" y="-254.93628873753127"/>
                <basestyle outline="#5B5B5B" inner="#F2F2F2" num="#404040" name="#000000"/>
            </nt>
            <nt index="9" num="10" custom="true" val="0.0" label="">
                <base><![CDATA[G]]></base>
                <p r="pos" x="-126.2770710738703" y="-268.1574935284688"/>
                <p r="center" x="-99.99800685746536" y="-287.2797523884942"/>
                <basestyle outline="#5B5B5B" inner="#F2F2F2" num="#404040" name="#000000"/>
            </nt>
            <nt index="10" num="11" custom="true" val="0.0" label="">
                <base><![CDATA[G]]></base>
                <p r="pos" x="-149.81215890159976" y="-300.5009571794292"/>
                <p r="center" x="-123.5330946851922" y="-319.6232160394575"/>
                <basestyle outline="#5B5B5B" inner="#F2F2F2" num="#404040" name="#000000"/>
            </nt>
            <nt index="11" num="12" custom="true" val="0.0" label="">
                <base><![CDATA[U]]></base>
                <p r="pos" x="-173.34724672932683" y="-332.8444208303923"/>
                <p r="center" x="-147.0681825129194" y="-351.9666796904206"/>
                <basestyle outline="#5B5B5B" inner="#F2F2F2" num="#404040" name="#000000"/>
            </nt>
            <nt index="12" num="13" custom="true" val="0.0" label="">
                <base><![CDATA[U]]></base>
                <p r="pos" x="-196.88233455705412" y="-365.1878844813554"/>
                <p r="center" x="-170.60327034064548" y="-384.31014334138405"/>
                <basestyle outline="#5B5B5B" inner="#F2F2F2" num="#404040" name="#000000"/>
            </nt>
            <nt index="13" num="14" custom="true" val="0.0" label="">
                <base><![CDATA[A]]></base>
                <p r="pos" x="-220.4174223847808" y="-397.5313481323191"/>
                <p r="center" x="-194.1383581683732" y="-416.65360699234714"/>
                <basestyle outline="#5B5B5B" inner="#F2F2F2" num="#404040" name="#000000"/>
            </nt>
            <nt index="14" num="15" custom="true" val="0.0" label="">
                <base><![CDATA[G]]></base>
                <p r="pos" x="-243.9525102125071" y="-429.87481178328295"/>
                <p r="center" x="-217.67344599610058" y="-448.9970706433103"/>
                <basestyle outline="#5B5B5B" inner="#F2F2F2" num="#404040" name="#000000"/>
            </nt>
            <nt index="15" num="16" custom="true" val="0.0" label="">
                <base><![CDATA[A]]></base>
                <p r="pos" x="-265.74555616141623" y="-445.17281052748655"/>
                <p r="center" x="-232.49601371493048" y="-469.36721685806657"/>
                <basestyle outline="#5B5B5B" inner="#F2F2F2" num="#404040" name="#000000"/>
            </nt>
            <nt index="16" num="17" custom="true" val="0.0" label="">
                <base><![CDATA[C]]></base>
                <p r="pos" x="-273.59764565016684" y="-470.61510421279587"/>
                <p r="center" x="-232.49601371493048" y="-469.36721685806657"/>
                <basestyle outline="#5B5B5B" inner="#F2F2F2" num="#404040" name="#000000"/>
            </nt>
            <nt index="17" num="18" custom="true" val="0.0" label="">
                <base><![CDATA[C]]></base>
                <p r="pos" x="-297.13273347789755" y="-502.95856786375583"/>
                <p r="center" x="-270.853669261487" y="-522.0808267237866"/>
                <basestyle outline="#5B5B5B" inner="#F2F2F2" num="#404040" name="#000000"/>
            </nt>
            <nt index="18" num="19" custom="true" val="0.0" label="">
                <base><![CDATA[A]]></base>
                <p r="pos" x="-320.6678213056214" y="-535.302031514722"/>
                <p r="center" x="-294.3887570892154" y="-554.4242903747493"/>
                <basestyle outline="#5B5B5B" inner="#F2F2F2" num="#404040" name="#000000"/>
            </nt>
            <nt index="19" num="20" custom="true" val="0.0" label="">
                <base><![CDATA[G]]></base>
                <p r="pos" x="-344.2029091333496" y="-567.645495165686"/>
                <p r="center" x="-317.92384491694355" y="-586.7677540257131"/>
                <basestyle outline="#5B5B5B" inner="#F2F2F2" num="#404040" name="#000000"/>
            </nt>
            <nt index="20" num="21" custom="true" val="0.0" label="">
                <base><![CDATA[A]]></base>
                <p r="pos" x="-367.7379969610728" y="-599.9889588166523"/>
                <p r="center" x="-341.45893274466977" y="-619.1112176766761"/>
                <basestyle outline="#5B5B5B" inner="#F2F2F2" num="#404040" name="#000000"/>
            </nt>
            <nt index="21" num="22" custom="true" val="0.0" label="">
                <base><![CDATA[U]]></base>
                <p r="pos" x="-389.00640959120403" y="-606.1819946586168"/>
                <p r="center" x="-364.48965972134914" y="-650.761555515989"/>
                <basestyle outline="#5B5B5B" inner="#F2F2F2" num="#404040" name="#000000"/>
            </nt>
            <nt index="22" num="23" custom="true" val="0.0" label="">
                <base><![CDATA[C]]></base>
                <p r="pos" x="-405.6226388571307" y="-620.8201744885222"/>
                <p r="center" x="-364.48965972134914" y="-650.761555515989"/>
                <basestyle outline="#5B5B5B" inner="#F2F2F2" num="#404040" name="#000000"/>
            </nt>
            <nt index="23" num="24" custom="true" val="0.0" label="">
                <base><![CDATA[U]]></base>
                <p r="pos" x="-414.4494147578429" y="-641.1474436427952"/>
                <p r="center" x="-364.48965972134914" y="-650.761555515989"/>
                <basestyle outline="#5B5B5B" inner="#F2F2F2" num="#404040" name="#000000"/>
            </nt>
            <nt index="24" num="25" custom="true" val="0.0" label="">
                <base><![CDATA[G]]></base>
                <p r="pos" x="-413.7994509144363" y="-663.2896344952737"/>
                <p r="center" x="-364.48965972134914" y="-650.761555515989"/>
                <basestyle outline="#5B5B5B" inner="#F2F2F2" num="#404040" name="#000000"/>
            </nt>
            <nt index="25" num="26" custom="true" val="0.0" label="">
                <base><![CDATA[A]]></base>
                <p r="pos" x="-437.33453874216144" y="-695.6330981462377"/>
                <p r="center" x="-411.0554745257534" y="-714.7553570062654"/>
                <basestyle outline="#5B5B5B" inner="#F2F2F2" num="#404040" name="#000000"/>
            </nt>
            <nt index="26" num="27" custom="true" val="0.0" label="">
                <base><![CDATA[G]]></base>
                <p r="pos" x="-460.86962656988845" y="-727.9765617971991"/>
                <p r="center" x="-434.5905623534808" y="-747.0988206572267"/>
                <basestyle outline="#5B5B5B" inner="#F2F2F2" num="#404040" name="#000000"/>
            </nt>
            <nt index="27" num="28" custom="true" val="0.0" label="">
                <base><![CDATA[C]]></base>
                <p r="pos" x="-484.4047143976162" y="-760.3200254481618"/>
                <p r="center" x="-458.12565018120756" y="-779.4422843081909"/>
                <basestyle outline="#5B5B5B" inner="#F2F2F2" num="#404040" name="#000000"/>
            </nt>
            <nt index="28" num="29" custom="true" val="0.0" label="">
                <base><![CDATA[C]]></base>
                <p r="pos" x="-516.4795651489266" y="-774.3271863509785"/>
                <p r="center" x="-481.26370044178213" y="-811.2401128540183"/>
                <basestyle outline="#5B5B5B" inner="#F2F2F2" num="#404040" name="#000000"/>
            </nt>
            <nt index="29" num="30" custom="true" val="0.0" label="">
                <base><![CDATA[U]]></base>
                <p r="pos" x="-531.9797195298331" y="-805.7077826079708"/>
                <p r="center" x="-481.26370044178213" y="-811.2401128540183"/>
                <basestyle outline="#5B5B5B" inner="#F2F2F2" num="#404040" name="#000000"/>
            </nt>
            <nt index="30" num="31" custom="true" val="0.0" label="">
                <base><![CDATA[G]]></base>
                <p r="pos" x="-523.6098759853497" y="-839.6922250238364"/>
                <p r="center" x="-481.26370044178213" y="-811.2401128540183"/>
                <basestyle outline="#5B5B5B" inner="#F2F2F2" num="#404040" name="#000000"/>
            </nt>
            <nt index="31" num="32" custom="true" val="0.0" label="">
                <base><![CDATA[G]]></base>
                <p r="pos" x="-495.30938448093605" y="-860.2853983559207"/>
                <p r="center" x="-481.26370044178213" y="-811.2401128540183"/>
                <basestyle outline="#5B5B5B" inner="#F2F2F2" num="#404040" name="#000000"/>
            </nt>
            <nt index="32" num="33" custom="true" val="0.0" label="">
                <base><![CDATA[G]]></base>
                <p r="pos" x="-460.3981523288246" y="-857.7949211130608"/>
                <p r="center" x="-481.26370044178213" y="-811.2401128540183"/>
                <basestyle outline="#5B5B5B" inner="#F2F2F2" num="#404040" name="#000000"/>
            </nt>
            <nt index="33" num="34" custom="true" val="0.0" label="">
                <base><![CDATA[A]]></base>
                <p r="pos" x="-435.30749756278766" y="-833.3929611367009"/>
                <p r="center" x="-481.26370044178213" y="-811.2401128540183"/>
                <basestyle outline="#5B5B5B" inner="#F2F2F2" num="#404040" name="#000000"/>
            </nt>
            <nt index="34" num="35" custom="true" val="0.0" label="">
                <base><![CDATA[G]]></base>
                <p r="pos" x="-431.8465859647996" y="-798.5645431682194"/>
                <p r="center" x="-458.12565018120756" y="-779.4422843081909"/>
                <basestyle outline="#5B5B5B" inner="#F2F2F2" num="#404040" name="#000000"/>
            </nt>
            <nt index="35" num="36" custom="true" val="0.0" label="">
                <base><![CDATA[C]]></base>
                <p r="pos" x="-408.31149813706975" y="-766.2210795172581"/>
                <p r="center" x="-434.5905623534808" y="-747.0988206572267"/>
                <basestyle outline="#5B5B5B" inner="#F2F2F2" num="#404040" name="#000000"/>
            </nt>
            <nt index="36" num="37" custom="true" val="0.0" label="">
                <base><![CDATA[U]]></base>
                <p r="pos" x="-384.776410309344" y="-733.8776158662936"/>
                <p r="center" x="-411.0554745257534" y="-714.7553570062654"/>
                <basestyle outline="#5B5B5B" inner="#F2F2F2" num="#404040" name="#000000"/>
            </nt>
            <nt index="37" num="38" custom="true" val="0.0" label="">
                <base><![CDATA[C]]></base>
                <p r="pos" x="-361.2413224816206" y="-701.5341522153275"/>
                <p r="center" x="-364.48965972134914" y="-650.761555515989"/>
                <basestyle outline="#5B5B5B" inner="#F2F2F2" num="#404040" name="#000000"/>
            </nt>
            <nt index="38" num="39" custom="true" val="0.0" label="">
                <base><![CDATA[U]]></base>
                <p r="pos" x="-315.17986852826317" y="-638.2334765367036"/>
                <p r="center" x="-341.45893274466977" y="-619.1112176766761"/>
                <basestyle outline="#5B5B5B" inner="#F2F2F2" num="#404040" name="#000000"/>
            </nt>
            <nt index="39" num="40" custom="true" val="0.0" label="">
                <base><![CDATA[C]]></base>
                <p r="pos" x="-291.6447807005383" y="-605.8900128857385"/>
                <p r="center" x="-317.92384491694355" y="-586.7677540257131"/>
                <basestyle outline="#5B5B5B" inner="#F2F2F2" num="#404040" name="#000000"/>
            </nt>
            <nt index="40" num="41" custom="true" val="0.0" label="">
                <base><![CDATA[U]]></base>
                <p r="pos" x="-268.1096928728095" y="-573.5465492347766"/>
                <p r="center" x="-294.3887570892154" y="-554.4242903747493"/>
                <basestyle outline="#5B5B5B" inner="#F2F2F2" num="#404040" name="#000000"/>
            </nt>
            <nt index="41" num="42" custom="true" val="0.0" label="">
                <base><![CDATA[G]]></base>
                <p r="pos" x="-244.57460504508356" y="-541.2030855838148"/>
                <p r="center" x="-270.853669261487" y="-522.0808267237866"/>
                <basestyle outline="#5B5B5B" inner="#F2F2F2" num="#404040" name="#000000"/>
            </nt>
            <nt index="42" num="43" custom="true" val="0.0" label="">
                <base><![CDATA[G]]></base>
                <p r="pos" x="-221.0395172173548" y="-508.8596219328515"/>
                <p r="center" x="-232.49601371493048" y="-469.36721685806657"/>
                <basestyle outline="#5B5B5B" inner="#F2F2F2" num="#404040" name="#000000"/>
            </nt>
            <nt index="43" num="44" custom="true" val="0.0" label="">
                <base><![CDATA[C]]></base>
                <p r="pos" x="-191.3943817796925" y="-468.11932950333863"/>
                <p r="center" x="-217.67344599610058" y="-448.9970706433103"/>
                <basestyle outline="#5B5B5B" inner="#F2F2F2" num="#404040" name="#000000"/>
            </nt>
            <nt index="44" num="45" custom="true" val="0.0" label="">
                <base><![CDATA[U]]></base>
                <p r="pos" x="-167.85929395196604" y="-435.77586585237526"/>
                <p r="center" x="-194.1383581683732" y="-416.65360699234714"/>
                <basestyle outline="#5B5B5B" inner="#F2F2F2" num="#404040" name="#000000"/>
            </nt>
            <nt index="45" num="46" custom="true" val="0.0" label="">
                <base><![CDATA[A]]></base>
                <p r="pos" x="-144.32420612423817" y="-403.4324022014123"/>
                <p r="center" x="-170.60327034064548" y="-384.31014334138405"/>
                <basestyle outline="#5B5B5B" inner="#F2F2F2" num="#404040" name="#000000"/>
            </nt>
            <nt index="46" num="47" custom="true" val="0.0" label="">
                <base><![CDATA[A]]></base>
                <p r="pos" x="-120.78911829651076" y="-371.0889385504495"/>
                <p r="center" x="-147.0681825129194" y="-351.9666796904206"/>
                <basestyle outline="#5B5B5B" inner="#F2F2F2" num="#404040" name="#000000"/>
            </nt>
            <nt index="47" num="48" custom="true" val="0.0" label="">
                <base><![CDATA[C]]></base>
                <p r="pos" x="-97.25403046878634" y="-338.74547489948463"/>
                <p r="center" x="-123.5330946851922" y="-319.6232160394575"/>
                <basestyle outline="#5B5B5B" inner="#F2F2F2" num="#404040" name="#000000"/>
            </nt>
            <nt index="48" num="49" custom="true" val="0.0" label="">
                <base><![CDATA[U]]></base>
                <p r="pos" x="-73.71894264105852" y="-306.4020112485224"/>
                <p r="center" x="-99.99800685746536" y="-287.2797523884942"/>
                <basestyle outline="#5B5B5B" inner="#F2F2F2" num="#404040" name="#000000"/>
            </nt>
            <nt index="49" num="50" custom="true" val="0.0" label="">
                <base><![CDATA[A]]></base>
                <p r="pos" x="-50.183854813327486" y="-274.0585475975609"/>
                <p r="center" x="-76.46291902973834" y="-254.93628873753127"/>
                <basestyle outline="#5B5B5B" inner="#F2F2F2" num="#404040" name="#000000"/>
            </nt>
            <nt index="50" num="51" custom="true" val="0.0" label="">
                <base><![CDATA[G]]></base>
                <p r="pos" x="-26.648766985605327" y="-241.7150839465956"/>
                <p r="center" x="-52.927831202011674" y="-222.59282508656787"/>
                <basestyle outline="#5B5B5B" inner="#F2F2F2" num="#404040" name="#000000"/>
            </nt>
            <nt index="51" num="52" custom="true" val="0.0" label="">
                <base><![CDATA[G]]></base>
                <p r="pos" x="-3.1136791578789413" y="-209.37162029563223"/>
                <p r="center" x="-29.392743374284407" y="-190.24936143560478"/>
                <basestyle outline="#5B5B5B" inner="#F2F2F2" num="#404040" name="#000000"/>
            </nt>
            <nt index="52" num="53" custom="true" val="0.0" label="">
                <base><![CDATA[G]]></base>
                <p r="pos" x="20.421408669850223" y="-177.02815664467005"/>
                <p r="center" x="-5.857655546557403" y="-157.90589778464172"/>
                <basestyle outline="#5B5B5B" inner="#F2F2F2" num="#404040" name="#000000"/>
            </nt>
            <nt index="53" num="54" custom="true" val="0.0" label="">
                <base><![CDATA[A]]></base>
                <p r="pos" x="43.956496497577234" y="-144.68469299370676"/>
                <p r="center" x="32.5" y="-105.19228791892215"/>
                <basestyle outline="#5B5B5B" inner="#F2F2F2" num="#404040" name="#000000"/>
            </nt>
            <nt index="54" num="55" custom="true" val="0.0" label="">
                <base><![CDATA[A]]></base>
                <p r="pos" x="65.0" y="-80.0"/>
                <p r="center" x="32.5" y="-80.0"/>
                <basestyle outline="#5B5B5B" inner="#F2F2F2" num="#404040" name="#000000"/>
            </nt>
            <nt index="55" num="56" custom="true" val="0.0" label="">
                <base><![CDATA[C]]></base>
                <p r="pos" x="65.0" y="-40.0"/>
                <p r="center" x="32.5" y="-40.0"/>
                <basestyle outline="#5B5B5B" inner="#F2F2F2" num="#404040" name="#000000"/>
            </nt>
            <nt index="56" num="57" custom="true" val="0.0" label="">
                <base><![CDATA[C]]></base>
                <p r="pos" x="65.0" y="0.0"/>
                <p r="center" x="65.0" y="-65.0"/>
                <basestyle outline="#5B5B5B" inner="#F2F2F2" num="#404040" name="#000000"/>
            </nt>
            <nt index="57" num="58" custom="true" val="0.0" label="">
                <base><![CDATA[C]]></base>
                <p r="pos" x="100.0" y="0.0"/>
                <p r="center" x="100.0" y="-65.0"/>
                <basestyle outline="#5B5B5B" inner="#F2F2F2" num="#404040" name="#000000"/>
            </nt>
            <nt index="58" num="59" custom="true" val="0.0" label="">
                <base><![CDATA[A]]></base>
                <p r="pos" x="100.0" y="40.0"/>
                <p r="center" x="132.5" y="40.0"/>
                <basestyle outline="#5B5B5B" inner="#F2F2F2" num="#404040" name="#000000"/>
            </nt>
            <nt index="59" num="60" custom="true" val="0.0" label="">
                <base><![CDATA[C]]></base>
                <p r="pos" x="100.0" y="80.0"/>
                <p r="center" x="132.5" y="80.0"/>
                <basestyle outline="#5B5B5B" inner="#F2F2F2" num="#404040" name="#000000"/>
            </nt>
            <nt index="60" num="61" custom="true" val="0.0" label="">
                <base><![CDATA[U]]></base>
                <p r="pos" x="100.0" y="120.0"/>
                <p r="center" x="132.5" y="120.0"/>
                <basestyle outline="#5B5B5B" inner="#F2F2F2" num="#404040" name="#000000"/>
            </nt>
            <nt index="61" num="62" custom="true" val="0.0" label="">
                <base><![CDATA[G]]></base>
                <p r="pos" x="100.0" y="160.0"/>
                <p r="center" x="132.5" y="160.0"/>
                <basestyle outline="#5B5B5B" inner="#F2F2F2" num="#404040" name="#000000"/>
            </nt>
            <nt index="62" num="63" custom="true" val="0.0" label="">
                <base><![CDATA[C]]></base>
                <p r="pos" x="100.0" y="200.0"/>
                <p r="center" x="132.5" y="200.0"/>
                <basestyle outline="#5B5B5B" inner="#F2F2F2" num="#404040" name="#000000"/>
            </nt>
            <nt index="63" num="64" custom="true" val="0.0" label="">
                <base><![CDATA[U]]></base>
                <p r="pos" x="100.0" y="240.0"/>
                <p r="center" x="132.5" y="240.0"/>
                <basestyle outline="#5B5B5B" inner="#F2F2F2" num="#404040" name="#000000"/>
            </nt>
            <nt index="64" num="65" custom="true" val="0.0" label="">
                <base><![CDATA[U]]></base>
                <p r="pos" x="100.0" y="280.0"/>
                <p r="center" x="132.5" y="280.0"/>
                <basestyle outline="#5B5B5B" inner="#F2F2F2" num="#404040" name="#000000"/>
            </nt>
            <nt index="65" num="66" custom="true" val="0.0" label="">
                <base><![CDATA[A]]></base>
                <p r="pos" x="81.62359809875485" y="319.1427933394771"/>
                <p r="center" x="132.5" y="319.1427933394772"/>
                <basestyle outline="#5B5B5B" inner="#F2F2F2" num="#404040" name="#000000"/>
            </nt>
            <nt index="66" num="67" custom="true" val="0.0" label="">
                <base><![CDATA[A]]></base>
                <p r="pos" x="99.99999999999991" y="358.2855866789543"/>
                <p r="center" x="132.5" y="319.1427933394772"/>
                <basestyle outline="#5B5B5B" inner="#F2F2F2" num="#404040" name="#000000"/>
            </nt>
            <nt index="67" num="68" custom="true" val="0.0" label="">
                <base><![CDATA[G]]></base>
                <p r="pos" x="99.99999999999991" y="398.28558667895425"/>
                <p r="center" x="132.49999999999997" y="398.2855866789544"/>
                <basestyle outline="#5B5B5B" inner="#F2F2F2" num="#404040" name="#000000"/>
            </nt>
            <nt index="68" num="69" custom="true" val="0.0" label="">
                <base><![CDATA[C]]></base>
                <p r="pos" x="99.99999999999983" y="438.28558667895425"/>
                <p r="center" x="132.49999999999997" y="438.2855866789544"/>
                <basestyle outline="#5B5B5B" inner="#F2F2F2" num="#404040" name="#000000"/>
            </nt>
            <nt index="69" num="70" custom="true" val="0.0" label="">
                <base><![CDATA[C]]></base>
                <p r="pos" x="99.99999999999969" y="488.6701625167985"/>
                <p r="center" x="132.49999999999997" y="463.4778745978765"/>
                <basestyle outline="#5B5B5B" inner="#F2F2F2" num="#404040" name="#000000"/>
            </nt>
            <nt index="70" num="71" custom="true" val="0.0" label="">
                <base><![CDATA[U]]></base>
                <p r="pos" x="99.99999999999955" y="528.6701625167985"/>
                <p r="center" x="132.49999999999997" y="528.6701625167989"/>
                <basestyle outline="#5B5B5B" inner="#F2F2F2" num="#404040" name="#000000"/>
            </nt>
            <nt index="71" num="72" custom="true" val="0.0" label="">
                <base><![CDATA[C]]></base>
                <p r="pos" x="99.999999999999" y="568.6701625167985"/>
                <p r="center" x="132.49999999999997" y="568.6701625167993"/>
                <basestyle outline="#5B5B5B" inner="#F2F2F2" num="#404040" name="#000000"/>
            </nt>
            <nt index="72" num="73" custom="true" val="0.0" label="">
                <base><![CDATA[A]]></base>
                <p r="pos" x="99.99999999999989" y="608.6701625167988"/>
                <p r="center" x="132.49999999999997" y="608.670162516799"/>
                <basestyle outline="#5B5B5B" inner="#F2F2F2" num="#404040" name="#000000"/>
            </nt>
            <nt index="73" num="74" custom="true" val="0.0" label="">
                <base><![CDATA[A]]></base>
                <p r="pos" x="99.99999999999905" y="648.6701625167984"/>
                <p r="center" x="132.49999999999997" y="648.6701625167989"/>
                <basestyle outline="#5B5B5B" inner="#F2F2F2" num="#404040" name="#000000"/>
            </nt>
            <nt index="74" num="75" custom="true" val="0.0" label="">
                <base><![CDATA[U]]></base>
                <p r="pos" x="72.24955667614702" y="669.9987684049054"/>
                <p r="center" x="132.5" y="719.6728188962206"/>
                <basestyle outline="#5B5B5B" inner="#F2F2F2" num="#404040" name="#000000"/>
            </nt>
            <nt index="75" num="76" custom="true" val="0.0" label="">
                <base><![CDATA[A]]></base>
                <p r="pos" x="56.60326167987877" y="701.3067543939502"/>
                <p r="center" x="132.5" y="719.6728188962206"/>
                <basestyle outline="#5B5B5B" inner="#F2F2F2" num="#404040" name="#000000"/>
            </nt>
            <nt index="76" num="77" custom="true" val="0.0" label="">
                <base><![CDATA[A]]></base>
                <p r="pos" x="56.204412636306785" y="736.3044322203566"/>
                <p r="center" x="132.5" y="719.6728188962206"/>
                <basestyle outline="#5B5B5B" inner="#F2F2F2" num="#404040" name="#000000"/>
            </nt>
            <nt index="77" num="78" custom="true" val="0.0" label="">
                <base><![CDATA[A]]></base>
                <p r="pos" x="71.13313722113449" y="767.9608646799816"/>
                <p r="center" x="132.5" y="719.6728188962206"/>
                <basestyle outline="#5B5B5B" inner="#F2F2F2" num="#404040" name="#000000"/>
            </nt>
            <nt index="78" num="79" custom="true" val="0.0" label="">
                <base><![CDATA[G]]></base>
                <p r="pos" x="98.39029573102579" y="789.9163615718119"/>
                <p r="center" x="132.5" y="719.6728188962206"/>
                <basestyle outline="#5B5B5B" inner="#F2F2F2" num="#404040" name="#000000"/>
            </nt>
            <nt index="79" num="80" custom="true" val="0.0" label="">
                <base><![CDATA[C]]></base>
                <p r="pos" x="132.5" y="797.7601239651908"/>
                <p r="center" x="132.5" y="719.6728188962206"/>
                <basestyle outline="#5B5B5B" inner="#F2F2F2" num="#404040" name="#000000"/>
            </nt>
            <nt index="80" num="81" custom="true" val="0.0" label="">
                <base><![CDATA[U]]></base>
                <p r="pos" x="166.6097042689678" y="789.9163615718128"/>
                <p r="center" x="132.5" y="719.6728188962206"/>
                <basestyle outline="#5B5B5B" inner="#F2F2F2" num="#404040" name="#000000"/>
            </nt>
            <nt index="81" num="82" custom="true" val="0.0" label="">
                <base><![CDATA[U]]></base>
                <p r="pos" x="193.8668627788735" y="767.9608646799796"/>
                <p r="center" x="132.5" y="719.6728188962206"/>
                <basestyle outline="#5B5B5B" inner="#F2F2F2" num="#404040" name="#000000"/>
            </nt>
            <nt index="82" num="83" custom="true" val="0.0" label="">
                <base><![CDATA[G]]></base>
                <p r="pos" x="208.79558736369654" y="736.3044322203557"/>
                <p r="center" x="132.5" y="719.6728188962206"/>
                <basestyle outline="#5B5B5B" inner="#F2F2F2" num="#404040" name="#000000"/>
            </nt>
            <nt index="83" num="84" custom="true" val="0.0" label="">
                <base><![CDATA[C]]></base>
                <p r="pos" x="208.39673832011948" y="701.3067543939519"/>
                <p r="center" x="132.5" y="719.6728188962206"/>
                <basestyle outline="#5B5B5B" inner="#F2F2F2" num="#404040" name="#000000"/>
            </nt>
            <nt index="84" num="85" custom="true" val="0.0" label="">
                <base><![CDATA[C]]></base>
                <p r="pos" x="192.7504433238397" y="669.9987684049091"/>
                <p r="center" x="132.5" y="719.6728188962206"/>
                <basestyle outline="#5B5B5B" inner="#F2F2F2" num="#404040" name="#000000"/>
            </nt>
            <nt index="85" num="86" custom="true" val="0.0" label="">
                <base><![CDATA[U]]></base>
                <p r="pos" x="164.99999999999625" y="648.670162516799"/>
                <p r="center" x="132.49999999999997" y="648.6701625167989"/>
                <basestyle outline="#5B5B5B" inner="#F2F2F2" num="#404040" name="#000000"/>
            </nt>
            <nt index="86" num="87" custom="true" val="0.0" label="">
                <base><![CDATA[U]]></base>
                <p r="pos" x="165.00000000000057" y="608.6701625167982"/>
                <p r="center" x="132.49999999999997" y="608.670162516799"/>
                <basestyle outline="#5B5B5B" inner="#F2F2F2" num="#404040" name="#000000"/>
            </nt>
            <nt index="87" num="88" custom="true" val="0.0" label="">
                <base><![CDATA[G]]></base>
                <p r="pos" x="165.00000000000134" y="568.6701625167976"/>
                <p r="center" x="132.49999999999997" y="568.6701625167993"/>
                <basestyle outline="#5B5B5B" inner="#F2F2F2" num="#404040" name="#000000"/>
            </nt>
            <nt index="88" num="89" custom="true" val="0.0" label="">
                <base><![CDATA[A]]></base>
                <p r="pos" x="165.00000000000855" y="528.6701625167972"/>
                <p r="center" x="132.49999999999997" y="528.6701625167989"/>
                <basestyle outline="#5B5B5B" inner="#F2F2F2" num="#404040" name="#000000"/>
            </nt>
            <nt index="89" num="90" custom="true" val="0.0" label="">
                <base><![CDATA[G]]></base>
                <p r="pos" x="165.00000000000006" y="488.6701625167983"/>
                <p r="center" x="132.49999999999997" y="463.4778745978765"/>
                <basestyle outline="#5B5B5B" inner="#F2F2F2" num="#404040" name="#000000"/>
            </nt>
            <nt index="90" num="91" custom="true" val="0.0" label="">
                <base><![CDATA[U]]></base>
                <p r="pos" x="173.62057113647472" y="463.47787459787645"/>
                <p r="center" x="132.49999999999997" y="463.4778745978765"/>
                <basestyle outline="#5B5B5B" inner="#F2F2F2" num="#404040" name="#000000"/>
            </nt>
            <nt index="91" num="92" custom="true" val="0.0" label="">
                <base><![CDATA[G]]></base>
                <p r="pos" x="165.00000000000045" y="438.28558667895425"/>
                <p r="center" x="132.49999999999997" y="438.2855866789544"/>
                <basestyle outline="#5B5B5B" inner="#F2F2F2" num="#404040" name="#000000"/>
            </nt>
            <nt index="92" num="93" custom="true" val="0.0" label="">
                <base><![CDATA[C]]></base>
                <p r="pos" x="165.00000000000026" y="398.2855866789543"/>
                <p r="center" x="132.49999999999997" y="398.2855866789544"/>
                <basestyle outline="#5B5B5B" inner="#F2F2F2" num="#404040" name="#000000"/>
            </nt>
            <nt index="93" num="94" custom="true" val="0.0" label="">
                <base><![CDATA[U]]></base>
                <p r="pos" x="165.0" y="358.2855866789542"/>
                <p r="center" x="132.5" y="319.1427933394772"/>
                <basestyle outline="#5B5B5B" inner="#F2F2F2" num="#404040" name="#000000"/>
            </nt>
            <nt index="94" num="95" custom="true" val="0.0" label="">
                <base><![CDATA[C]]></base>
                <p r="pos" x="181.2125244728993" y="333.82265130521404"/>
                <p r="center" x="132.5" y="319.1427933394772"/>
                <basestyle outline="#5B5B5B" inner="#F2F2F2" num="#404040" name="#000000"/>
            </nt>
            <nt index="95" num="96" custom="true" val="0.0" label="">
                <base><![CDATA[A]]></base>
                <p r="pos" x="181.21252447289925" y="304.4629353737402"/>
                <p r="center" x="132.5" y="319.1427933394772"/>
                <basestyle outline="#5B5B5B" inner="#F2F2F2" num="#404040" name="#000000"/>
            </nt>
            <nt index="96" num="97" custom="true" val="0.0" label="">
                <base><![CDATA[A]]></base>
                <p r="pos" x="165.0" y="280.0"/>
                <p r="center" x="132.5" y="280.0"/>
                <basestyle outline="#5B5B5B" inner="#F2F2F2" num="#404040" name="#000000"/>
            </nt>
            <nt index="97" num="98" custom="true" val="0.0" label="">
                <base><![CDATA[A]]></base>
                <p r="pos" x="165.0" y="240.0"/>
                <p r="center" x="132.5" y="240.0"/>
                <basestyle outline="#5B5B5B" inner="#F2F2F2" num="#404040" name="#000000"/>
            </nt>
            <nt index="98" num="99" custom="true" val="0.0" label="">
                <base><![CDATA[G]]></base>
                <p r="pos" x="165.0" y="200.0"/>
                <p r="center" x="132.5" y="200.0"/>
                <basestyle outline="#5B5B5B" inner="#F2F2F2" num="#404040" name="#000000"/>
            </nt>
            <nt index="99" num="100" custom="true" val="0.0" label="">
                <base><![CDATA[U]]></base>
                <p r="pos" x="165.0" y="160.0"/>
                <p r="center" x="132.5" y="160.0"/>
                <basestyle outline="#5B5B5B" inner="#F2F2F2" num="#404040" name="#000000"/>
            </nt>
            <nt index="100" num="101" custom="true" val="0.0" label="">
                <base><![CDATA[A]]></base>
                <p r="pos" x="165.0" y="120.0"/>
                <p r="center" x="132.5" y="120.0"/>
                <basestyle outline="#5B5B5B" inner="#F2F2F2" num="#404040" name="#000000"/>
            </nt>
            <nt index="101" num="102" custom="true" val="0.0" label="">
                <base><![CDATA[G]]></base>
                <p r="pos" x="165.0" y="80.0"/>
                <p r="center" x="132.5" y="80.0"/>
                <basestyle outline="#5B5B5B" inner="#F2F2F2" num="#404040" name="#000000"/>
            </nt>
            <nt index="102" num="103" custom="true" val="0.0" label="">
                <base><![CDATA[U]]></base>
                <p r="pos" x="165.0" y="40.0"/>
                <p r="center" x="132.5" y="40.0"/>
                <basestyle outline="#5B5B5B" inner="#F2F2F2" num="#404040" name="#000000"/>
            </nt>
            <nt index="103" num="104" custom="true" val="0.0" label="">
                <base><![CDATA[G]]></base>
                <p r="pos" x="165.0" y="0.0"/>
                <p r="center" x="165.0" y="-65.0"/>
                <basestyle outline="#5B5B5B" inner="#F2F2F2" num="#404040" name="#000000"/>
            </nt>
            <nt index="104" num="105" custom="true" val="0.0" label="">
                <base><![CDATA[U]]></base>
                <p r="pos" x="200.0" y="0.0"/>
                <p r="center" x="200.0" y="-65.0"/>
                <basestyle outline="#5B5B5B" inner="#F2F2F2" num="#404040" name="#000000"/>
            </nt>
            <nt index="105" num="106" custom="true" val="0.0" label="">
                <base><![CDATA[G]]></base>
                <p r="pos" x="200.0" y="-40.0"/>
                <p r="center" x="232.5" y="-40.0"/>
                <basestyle outline="#5B5B5B" inner="#F2F2F2" num="#404040" name="#000000"/>
            </nt>
            <nt index="106" num="107" custom="true" val="0.0" label="">
                <base><![CDATA[U]]></base>
                <p r="pos" x="200.0" y="-80.0"/>
                <p r="center" x="232.5" y="-80.0"/>
                <basestyle outline="#5B5B5B" inner="#F2F2F2" num="#404040" name="#000000"/>
            </nt>
            <nt index="107" num="108" custom="true" val="0.0" label="">
                <base><![CDATA[G]]></base>
                <p r="pos" x="200.0" y="-120.0"/>
                <p r="center" x="232.5" y="-120.0"/>
                <basestyle outline="#5B5B5B" inner="#F2F2F2" num="#404040" name="#000000"/>
            </nt>
            <nt index="108" num="109" custom="true" val="0.0" label="">
                <base><![CDATA[C]]></base>
                <p r="pos" x="200.0" y="-160.0"/>
                <p r="center" x="232.5" y="-160.0"/>
                <basestyle outline="#5B5B5B" inner="#F2F2F2" num="#404040" name="#000000"/>
            </nt>
            <nt index="109" num="110" custom="true" val="0.0" label="">
                <base><![CDATA[C]]></base>
                <p r="pos" x="200.0" y="-200.0"/>
                <p r="center" x="232.5" y="-200.0"/>
                <basestyle outline="#5B5B5B" inner="#F2F2F2" num="#404040" name="#000000"/>
            </nt>
            <nt index="110" num="111" custom="true" val="0.0" label="">
                <base><![CDATA[C]]></base>
                <p r="pos" x="200.0" y="-240.0"/>
                <p r="center" x="232.5" y="-240.0"/>
                <basestyle outline="#5B5B5B" inner="#F2F2F2" num="#404040" name="#000000"/>
            </nt>
            <nt index="111" num="112" custom="true" val="0.0" label="">
                <base><![CDATA[G]]></base>
                <p r="pos" x="200.0" y="-280.0"/>
                <p r="center" x="232.5" y="-280.0"/>
                <basestyle outline="#5B5B5B" inner="#F2F2F2" num="#404040" name="#000000"/>
            </nt>
            <nt index="112" num="113" custom="true" val="0.0" label="">
                <base><![CDATA[U]]></base>
                <p r="pos" x="200.0" y="-320.0"/>
                <p r="center" x="232.5" y="-320.0"/>
                <basestyle outline="#5B5B5B" inner="#F2F2F2" num="#404040" name="#000000"/>
            </nt>
            <nt index="113" num="114" custom="true" val="0.0" label="">
                <base><![CDATA[C]]></base>
                <p r="pos" x="200.0" y="-360.0"/>
                <p r="center" x="232.5" y="-360.0"/>
                <basestyle outline="#5B5B5B" inner="#F2F2F2" num="#404040" name="#000000"/>
            </nt>
            <nt index="114" num="115" custom="true" val="0.0" label="">
                <base><![CDATA[U]]></base>
                <p r="pos" x="200.0" y="-400.0"/>
                <p r="center" x="232.5" y="-400.0"/>
                <basestyle outline="#5B5B5B" inner="#F2F2F2" num="#404040" name="#000000"/>
            </nt>
            <nt index="115" num="116" custom="true" val="0.0" label="">
                <base><![CDATA[G]]></base>
                <p r="pos" x="169.45673507339754" y="-412.5955508734817"/>
                <p r="center" x="232.5" y="-522.1403964510258"/>
                <basestyle outline="#5B5B5B" inner="#F2F2F2" num="#404040" name="#000000"/>
            </nt>
            <nt index="116" num="117" custom="true" val="0.0" label="">
                <base><![CDATA[U]]></base>
                <p r="pos" x="143.22599030251766" y="-432.671532382303"/>
                <p r="center" x="232.5" y="-522.1403964510258"/>
                <basestyle outline="#5B5B5B" inner="#F2F2F2" num="#404040" name="#000000"/>
            </nt>
            <nt index="117" num="118" custom="true" val="0.0" label="">
                <base><![CDATA[U]]></base>
                <p r="pos" x="123.08634201808192" y="-458.86972479164143"/>
                <p r="center" x="232.5" y="-522.1403964510258"/>
                <basestyle outline="#5B5B5B" inner="#F2F2F2" num="#404040" name="#000000"/>
            </nt>
            <nt index="118" num="119" custom="true" val="0.0" label="">
                <base><![CDATA[G]]></base>
                <p r="pos" x="110.42765066296363" y="-489.3857330799831"/>
                <p r="center" x="232.5" y="-522.1403964510258"/>
                <basestyle outline="#5B5B5B" inner="#F2F2F2" num="#404040" name="#000000"/>
            </nt>
            <nt index="119" num="120" custom="true" val="0.0" label="">
                <base><![CDATA[U]]></base>
                <p r="pos" x="106.10962759951732" y="-522.125916082302"/>
                <p r="center" x="232.5" y="-522.1403964510258"/>
                <basestyle outline="#5B5B5B" inner="#F2F2F2" num="#404040" name="#000000"/>
            </nt>
            <nt index="120" num="121" custom="true" val="0.0" label="">
                <base><![CDATA[G]]></base>
                <p r="pos" x="110.42692952051759" y="-554.8923721002151"/>
                <p r="center" x="232.5" y="-522.1403964510258"/>
                <basestyle outline="#5B5B5B" inner="#F2F2F2" num="#404040" name="#000000"/>
            </nt>
            <nt index="121" num="122" custom="true" val="0.0" label="">
                <base><![CDATA[U]]></base>
                <p r="pos" x="123.08252361659314" y="-585.404464507865"/>
                <p r="center" x="232.5" y="-522.1403964510258"/>
                <basestyle outline="#5B5B5B" inner="#F2F2F2" num="#404040" name="#000000"/>
            </nt>
            <nt index="122" num="123" custom="true" val="0.0" label="">
                <base><![CDATA[G]]></base>
                <p r="pos" x="143.21381762283409" y="-611.5971126981877"/>
                <p r="center" x="232.5" y="-522.1403964510258"/>
                <basestyle outline="#5B5B5B" inner="#F2F2F2" num="#404040" name="#000000"/>
            </nt>
            <nt index="123" num="124" custom="true" val="0.0" label="">
                <base><![CDATA[A]]></base>
                <p r="pos" x="169.45673507339745" y="-631.6852420285699"/>
                <p r="center" x="232.5" y="-522.1403964510258"/>
                <basestyle outline="#5B5B5B" inner="#F2F2F2" num="#404040" name="#000000"/>
            </nt>
            <nt index="124" num="125" custom="true" val="0.0" label="">
                <base><![CDATA[C]]></base>
                <p r="pos" x="199.99999999999986" y="-644.2807929020516"/>
                <p r="center" x="232.5" y="-522.1403964510258"/>
                <basestyle outline="#5B5B5B" inner="#F2F2F2" num="#404040" name="#000000"/>
            </nt>
            <nt index="125" num="126" custom="true" val="0.0" label="">
                <base><![CDATA[U]]></base>
                <p r="pos" x="199.9999999999991" y="-684.2807929020514"/>
                <p r="center" x="232.5" y="-684.2807929020516"/>
                <basestyle outline="#5B5B5B" inner="#F2F2F2" num="#404040" name="#000000"/>
            </nt>
            <nt index="126" num="127" custom="true" val="0.0" label="">
                <base><![CDATA[C]]></base>
                <p r="pos" x="200.00000000000313" y="-724.2807929020523"/>
                <p r="center" x="232.5" y="-724.2807929020516"/>
                <basestyle outline="#5B5B5B" inner="#F2F2F2" num="#404040" name="#000000"/>
            </nt>
            <nt index="127" num="128" custom="true" val="0.0" label="">
                <base><![CDATA[U]]></base>
                <p r="pos" x="199.99999999999824" y="-764.2807929020511"/>
                <p r="center" x="232.50000000000003" y="-764.2807929020516"/>
                <basestyle outline="#5B5B5B" inner="#F2F2F2" num="#404040" name="#000000"/>
            </nt>
            <nt index="128" num="129" custom="true" val="0.0" label="">
                <base><![CDATA[G]]></base>
                <p r="pos" x="200.00000000000017" y="-804.2807929020516"/>
                <p r="center" x="232.50000000000003" y="-804.2807929020513"/>
                <basestyle outline="#5B5B5B" inner="#F2F2F2" num="#404040" name="#000000"/>
            </nt>
            <nt index="129" num="130" custom="true" val="0.0" label="">
                <base><![CDATA[G]]></base>
                <p r="pos" x="199.99999999999943" y="-844.2807929020514"/>
                <p r="center" x="232.50000000000003" y="-844.2807929020518"/>
                <basestyle outline="#5B5B5B" inner="#F2F2F2" num="#404040" name="#000000"/>
            </nt>
            <nt index="130" num="131" custom="true" val="0.0" label="">
                <base><![CDATA[U]]></base>
                <p r="pos" x="200.00000000000145" y="-884.2807929020519"/>
                <p r="center" x="232.50000000000003" y="-884.2807929020514"/>
                <basestyle outline="#5B5B5B" inner="#F2F2F2" num="#404040" name="#000000"/>
            </nt>
            <nt index="131" num="132" custom="true" val="0.0" label="">
                <base><![CDATA[A]]></base>
                <p r="pos" x="154.89495000229738" y="-904.5182365590233"/>
                <p r="center" x="232.50000000000003" y="-1017.1001351578309"/>
                <basestyle outline="#5B5B5B" inner="#F2F2F2" num="#404040" name="#000000"/>
            </nt>
            <nt index="132" num="133" custom="true" val="0.0" label="">
                <base><![CDATA[A]]></base>
                <p r="pos" x="119.91810140119266" y="-939.4950851601278"/>
                <p r="center" x="232.50000000000003" y="-1017.1001351578309"/>
                <basestyle outline="#5B5B5B" inner="#F2F2F2" num="#404040" name="#000000"/>
            </nt>
            <nt index="133" num="134" custom="true" val="0.0" label="">
                <base><![CDATA[C]]></base>
                <p r="pos" x="99.68065774421947" y="-984.6001351578315"/>
                <p r="center" x="232.50000000000003" y="-1017.1001351578309"/>
                <basestyle outline="#5B5B5B" inner="#F2F2F2" num="#404040" name="#000000"/>
            </nt>
            <nt index="134" num="135" custom="true" val="0.0" label="">
                <base><![CDATA[U]]></base>
                <p r="pos" x="59.680657744220156" y="-984.6001351578298"/>
                <p r="center" x="59.68065774422067" y="-1017.1001351578303"/>
                <basestyle outline="#5B5B5B" inner="#F2F2F2" num="#404040" name="#000000"/>
            </nt>
            <nt index="135" num="136" custom="true" val="0.0" label="">
                <base><![CDATA[A]]></base>
                <p r="pos" x="19.680657744220525" y="-984.6001351578316"/>
                <p r="center" x="19.68065774422047" y="-1017.1001351578307"/>
                <basestyle outline="#5B5B5B" inner="#F2F2F2" num="#404040" name="#000000"/>
            </nt>
            <nt index="136" num="137" custom="true" val="0.0" label="">
                <base><![CDATA[G]]></base>
                <p r="pos" x="-20.3193422557801" y="-984.6001351578327"/>
                <p r="center" x="-20.3193422557799" y="-1017.1001351578329"/>
                <basestyle outline="#5B5B5B" inner="#F2F2F2" num="#404040" name="#000000"/>
            </nt>
            <nt index="137" num="138" custom="true" val="0.0" label="">
                <base><![CDATA[A]]></base>
                <p r="pos" x="-60.31934225577956" y="-984.6001351578311"/>
                <p r="center" x="-60.3193422557795" y="-1017.1001351578312"/>
                <basestyle outline="#5B5B5B" inner="#F2F2F2" num="#404040" name="#000000"/>
            </nt>
            <nt index="138" num="139" custom="true" val="0.0" label="">
                <base><![CDATA[G]]></base>
                <p r="pos" x="-100.31934225577893" y="-984.6001351578295"/>
                <p r="center" x="-100.31934225577967" y="-1017.1001351578306"/>
                <basestyle outline="#5B5B5B" inner="#F2F2F2" num="#404040" name="#000000"/>
            </nt>
            <nt index="139" num="140" custom="true" val="0.0" label="">
                <base><![CDATA[A]]></base>
                <p r="pos" x="-140.3193422557798" y="-984.6001351578306"/>
                <p r="center" x="-140.31934225578058" y="-1017.1001351578285"/>
                <basestyle outline="#5B5B5B" inner="#F2F2F2" num="#404040" name="#000000"/>
            </nt>
            <nt index="140" num="141" custom="true" val="0.0" label="">
                <base><![CDATA[U]]></base>
                <p r="pos" x="-180.31934225577848" y="-984.6001351578275"/>
                <p r="center" x="-180.3193422557791" y="-1017.1001351578292"/>
                <basestyle outline="#5B5B5B" inner="#F2F2F2" num="#404040" name="#000000"/>
            </nt>
            <nt index="141" num="142" custom="true" val="0.0" label="">
                <base><![CDATA[C]]></base>
                <p r="pos" x="-225.9982242219128" y="-961.0393622620184"/>
                <p r="center" x="-225.99822422191252" y="-1017.1001351578341"/>
                <basestyle outline="#5B5B5B" inner="#F2F2F2" num="#404040" name="#000000"/>
            </nt>
            <nt index="142" num="143" custom="true" val="0.0" label="">
                <base><![CDATA[C]]></base>
                <p r="pos" x="-271.6771061880436" y="-984.6001351578351"/>
                <p r="center" x="-225.99822422191252" y="-1017.1001351578341"/>
                <basestyle outline="#5B5B5B" inner="#F2F2F2" num="#404040" name="#000000"/>
            </nt>
            <nt index="143" num="144" custom="true" val="0.0" label="">
                <base><![CDATA[C]]></base>
                <p r="pos" x="-311.6771061880447" y="-984.6001351578357"/>
                <p r="center" x="-311.6771061880469" y="-1017.1001351578352"/>
                <basestyle outline="#5B5B5B" inner="#F2F2F2" num="#404040" name="#000000"/>
            </nt>
            <nt index="144" num="145" custom="true" val="0.0" label="">
                <base><![CDATA[U]]></base>
                <p r="pos" x="-344.0281790482113" y="-971.2433808548565"/>
                <p r="center" x="-344.02817904821075" y="-1017.1001351578344"/>
                <basestyle outline="#5B5B5B" inner="#F2F2F2" num="#404040" name="#000000"/>
            </nt>
            <nt index="145" num="146" custom="true" val="0.0" label="">
                <base><![CDATA[C]]></base>
                <p r="pos" x="-376.3792519083761" y="-984.6001351578399"/>
                <p r="center" x="-344.02817904821075" y="-1017.1001351578344"/>
                <basestyle outline="#5B5B5B" inner="#F2F2F2" num="#404040" name="#000000"/>
            </nt>
            <nt index="146" num="147" custom="true" val="0.0" label="">
                <base><![CDATA[A]]></base>
                <p r="pos" x="-416.3792519083763" y="-984.6001351578402"/>
                <p r="center" x="-416.3792519083769" y="-1017.1001351578383"/>
                <basestyle outline="#5B5B5B" inner="#F2F2F2" num="#404040" name="#000000"/>
            </nt>
            <nt index="147" num="148" custom="true" val="0.0" label="">
                <base><![CDATA[G]]></base>
                <p r="pos" x="-481.0813976287104" y="-984.60013515784"/>
                <p r="center" x="-448.73032476854223" y="-1017.1001351578395"/>
                <basestyle outline="#5B5B5B" inner="#F2F2F2" num="#404040" name="#000000"/>
            </nt>
            <nt index="148" num="149" custom="true" val="0.0" label="">
                <base><![CDATA[A]]></base>
                <p r="pos" x="-521.0813976287058" y="-984.6001351578441"/>
                <p r="center" x="-521.0813976287062" y="-1017.1001351578392"/>
                <basestyle outline="#5B5B5B" inner="#F2F2F2" num="#404040" name="#000000"/>
            </nt>
            <nt index="149" num="150" custom="true" val="0.0" label="">
                <base><![CDATA[C]]></base>
                <p r="pos" x="-561.0813976287052" y="-984.6001351578439"/>
                <p r="center" x="-561.081397628708" y="-1017.10013515784"/>
                <basestyle outline="#5B5B5B" inner="#F2F2F2" num="#404040" name="#000000"/>
            </nt>
            <nt index="150" num="151" custom="true" val="0.0" label="">
                <base><![CDATA[C]]></base>
                <p r="pos" x="-589.1530406868744" y="-963.695981844948"/>
                <p r="center" x="-607.1024076867551" y="-1017.1001351578383"/>
                <basestyle outline="#5B5B5B" inner="#F2F2F2" num="#404040" name="#000000"/>
            </nt>
            <nt index="151" num="152" custom="true" val="0.0" label="">
                <base><![CDATA[C]]></base>
                <p r="pos" x="-624.1518161284343" y="-963.4018946042455"/>
                <p r="center" x="-607.1024076867551" y="-1017.1001351578383"/>
                <basestyle outline="#5B5B5B" inner="#F2F2F2" num="#404040" name="#000000"/>
            </nt>
            <nt index="152" num="153" custom="true" val="0.0" label="">
                <base><![CDATA[U]]></base>
                <p r="pos" x="-652.5707768425532" y="-983.8313694296895"/>
                <p r="center" x="-607.1024076867551" y="-1017.1001351578383"/>
                <basestyle outline="#5B5B5B" inner="#F2F2F2" num="#404040" name="#000000"/>
            </nt>
            <nt index="153" num="154" custom="true" val="0.0" label="">
                <base><![CDATA[U]]></base>
                <p r="pos" x="-663.4422991204686" y="-1017.1001351578384"/>
                <p r="center" x="-607.1024076867551" y="-1017.1001351578383"/>
                <basestyle outline="#5B5B5B" inner="#F2F2F2" num="#404040" name="#000000"/>
            </nt>
            <nt index="154" num="155" custom="true" val="0.0" label="">
                <base><![CDATA[U]]></base>
                <p r="pos" x="-652.5707768425552" y="-1050.3689008859835"/>
                <p r="center" x="-607.1024076867551" y="-1017.1001351578383"/>
                <basestyle outline="#5B5B5B" inner="#F2F2F2" num="#404040" name="#000000"/>
            </nt>
            <nt index="155" num="156" custom="true" val="0.0" label="">
                <base><![CDATA[U]]></base>
                <p r="pos" x="-624.1518161284365" y="-1070.798375711424"/>
                <p r="center" x="-607.1024076867551" y="-1017.1001351578383"/>
                <basestyle outline="#5B5B5B" inner="#F2F2F2" num="#404040" name="#000000"/>
            </nt>
            <nt index="156" num="157" custom="true" val="0.0" label="">
                <base><![CDATA[A]]></base>
                <p r="pos" x="-589.1530406868768" y="-1070.504288470729"/>
                <p r="center" x="-607.1024076867551" y="-1017.1001351578383"/>
                <basestyle outline="#5B5B5B" inner="#F2F2F2" num="#404040" name="#000000"/>
            </nt>
            <nt index="157" num="158" custom="true" val="0.0" label="">
                <base><![CDATA[G]]></base>
                <p r="pos" x="-561.0813976287078" y="-1049.6001351578348"/>
                <p r="center" x="-561.081397628708" y="-1017.10013515784"/>
                <basestyle outline="#5B5B5B" inner="#F2F2F2" num="#404040" name="#000000"/>
            </nt>
            <nt index="158" num="159" custom="true" val="0.0" label="">
                <base><![CDATA[U]]></base>
                <p r="pos" x="-521.081397628709" y="-1049.6001351578325"/>
                <p r="center" x="-521.0813976287062" y="-1017.1001351578392"/>
                <basestyle outline="#5B5B5B" inner="#F2F2F2" num="#404040" name="#000000"/>
            </nt>
            <nt index="159" num="160" custom="true" val="0.0" label="">
                <base><![CDATA[C]]></base>
                <p r="pos" x="-481.08139762870906" y="-1049.600135157836"/>
                <p r="center" x="-448.73032476854223" y="-1017.1001351578395"/>
                <basestyle outline="#5B5B5B" inner="#F2F2F2" num="#404040" name="#000000"/>
            </nt>
            <nt index="160" num="161" custom="true" val="0.0" label="">
                <base><![CDATA[A]]></base>
                <p r="pos" x="-460.56060920403763" y="-1061.4046076790048"/>
                <p r="center" x="-448.73032476854223" y="-1017.1001351578395"/>
                <basestyle outline="#5B5B5B" inner="#F2F2F2" num="#404040" name="#000000"/>
            </nt>
            <nt index="161" num="162" custom="true" val="0.0" label="">
                <base><![CDATA[G]]></base>
                <p r="pos" x="-436.90004033304797" y="-1061.4046076790046"/>
                <p r="center" x="-448.73032476854223" y="-1017.1001351578395"/>
                <basestyle outline="#5B5B5B" inner="#F2F2F2" num="#404040" name="#000000"/>
            </nt>
            <nt index="162" num="163" custom="true" val="0.0" label="">
                <base><![CDATA[U]]></base>
                <p r="pos" x="-416.37925190837586" y="-1049.600135157833"/>
                <p r="center" x="-416.3792519083769" y="-1017.1001351578383"/>
                <basestyle outline="#5B5B5B" inner="#F2F2F2" num="#404040" name="#000000"/>
            </nt>
            <nt index="163" num="164" custom="true" val="0.0" label="">
                <base><![CDATA[G]]></base>
                <p r="pos" x="-376.37925190837666" y="-1049.6001351578332"/>
                <p r="center" x="-344.02817904821075" y="-1017.1001351578344"/>
                <basestyle outline="#5B5B5B" inner="#F2F2F2" num="#404040" name="#000000"/>
            </nt>
            <nt index="164" num="165" custom="true" val="0.0" label="">
                <base><![CDATA[U]]></base>
                <p r="pos" x="-344.0281790482111" y="-1062.9568894608137"/>
                <p r="center" x="-344.02817904821075" y="-1017.1001351578344"/>
                <basestyle outline="#5B5B5B" inner="#F2F2F2" num="#404040" name="#000000"/>
            </nt>
            <nt index="165" num="166" custom="true" val="0.0" label="">
                <base><![CDATA[G]]></base>
                <p r="pos" x="-311.67710618804574" y="-1049.6001351578338"/>
                <p r="center" x="-311.6771061880469" y="-1017.1001351578352"/>
                <basestyle outline="#5B5B5B" inner="#F2F2F2" num="#404040" name="#000000"/>
            </nt>
            <nt index="166" num="167" custom="true" val="0.0" label="">
                <base><![CDATA[G]]></base>
                <p r="pos" x="-271.67710618804267" y="-1049.6001351578343"/>
                <p r="center" x="-225.99822422191252" y="-1017.1001351578341"/>
                <basestyle outline="#5B5B5B" inner="#F2F2F2" num="#404040" name="#000000"/>
            </nt>
            <nt index="167" num="168" custom="true" val="0.0" label="">
                <base><![CDATA[A]]></base>
                <p r="pos" x="-251.70018467063326" y="-1066.922012749595"/>
                <p r="center" x="-225.99822422191252" y="-1017.1001351578341"/>
                <basestyle outline="#5B5B5B" inner="#F2F2F2" num="#404040" name="#000000"/>
            </nt>
            <nt index="168" num="169" custom="true" val="0.0" label="">
                <base><![CDATA[A]]></base>
                <p r="pos" x="-225.99960333823745" y="-1073.1609080366818"/>
                <p r="center" x="-225.99822422191252" y="-1017.1001351578341"/>
                <basestyle outline="#5B5B5B" inner="#F2F2F2" num="#404040" name="#000000"/>
            </nt>
            <nt index="169" num="170" custom="true" val="0.0" label="">
                <base><![CDATA[A]]></base>
                <p r="pos" x="-200.29626377319218" y="-1066.922012749591"/>
                <p r="center" x="-225.99822422191252" y="-1017.1001351578341"/>
                <basestyle outline="#5B5B5B" inner="#F2F2F2" num="#404040" name="#000000"/>
            </nt>
            <nt index="170" num="171" custom="true" val="0.0" label="">
                <base><![CDATA[A]]></base>
                <p r="pos" x="-180.31934225577996" y="-1049.600135157831"/>
                <p r="center" x="-180.3193422557791" y="-1017.1001351578292"/>
                <basestyle outline="#5B5B5B" inner="#F2F2F2" num="#404040" name="#000000"/>
            </nt>
            <nt index="171" num="172" custom="true" val="0.0" label="">
                <base><![CDATA[U]]></base>
                <p r="pos" x="-140.31934225578036" y="-1049.60013515783"/>
                <p r="center" x="-140.31934225578058" y="-1017.1001351578285"/>
                <basestyle outline="#5B5B5B" inner="#F2F2F2" num="#404040" name="#000000"/>
            </nt>
            <nt index="172" num="173" custom="true" val="0.0" label="">
                <base><![CDATA[C]]></base>
                <p r="pos" x="-100.31934225577956" y="-1049.6001351578302"/>
                <p r="center" x="-100.31934225577967" y="-1017.1001351578306"/>
                <basestyle outline="#5B5B5B" inner="#F2F2F2" num="#404040" name="#000000"/>
            </nt>
            <nt index="173" num="174" custom="true" val="0.0" label="">
                <base><![CDATA[U]]></base>
                <p r="pos" x="-60.31934225577899" y="-1049.6001351578286"/>
                <p r="center" x="-60.3193422557795" y="-1017.1001351578312"/>
                <basestyle outline="#5B5B5B" inner="#F2F2F2" num="#404040" name="#000000"/>
            </nt>
            <nt index="174" num="175" custom="true" val="0.0" label="">
                <base><![CDATA[C]]></base>
                <p r="pos" x="-20.319342255779475" y="-1049.600135157832"/>
                <p r="center" x="-20.3193422557799" y="-1017.1001351578329"/>
                <basestyle outline="#5B5B5B" inner="#F2F2F2" num="#404040" name="#000000"/>
            </nt>
            <nt index="175" num="176" custom="true" val="0.0" label="">
                <base><![CDATA[U]]></base>
                <p r="pos" x="19.680657744219985" y="-1049.6001351578311"/>
                <p r="center" x="19.68065774422047" y="-1017.1001351578307"/>
                <basestyle outline="#5B5B5B" inner="#F2F2F2" num="#404040" name="#000000"/>
            </nt>
            <nt index="176" num="177" custom="true" val="0.0" label="">
                <base><![CDATA[A]]></base>
                <p r="pos" x="59.68065774422118" y="-1049.600135157831"/>
                <p r="center" x="59.68065774422067" y="-1017.1001351578303"/>
                <basestyle outline="#5B5B5B" inner="#F2F2F2" num="#404040" name="#000000"/>
            </nt>
            <nt index="177" num="178" custom="true" val="0.0" label="">
                <base><![CDATA[G]]></base>
                <p r="pos" x="99.68065774422081" y="-1049.60013515783"/>
                <p r="center" x="232.50000000000003" y="-1017.1001351578309"/>
                <basestyle outline="#5B5B5B" inner="#F2F2F2" num="#404040" name="#000000"/>
            </nt>
            <nt index="178" num="179" custom="true" val="0.0" label="">
                <base><![CDATA[C]]></base>
                <p r="pos" x="105.90114160754318" y="-1068.771759198349"/>
                <p r="center" x="232.50000000000003" y="-1017.1001351578309"/>
                <basestyle outline="#5B5B5B" inner="#F2F2F2" num="#404040" name="#000000"/>
            </nt>
            <nt index="179" num="180" custom="true" val="0.0" label="">
                <base><![CDATA[A]]></base>
                <p r="pos" x="114.87474510369228" y="-1086.8247870955538"/>
                <p r="center" x="232.50000000000003" y="-1017.1001351578309"/>
                <basestyle outline="#5B5B5B" inner="#F2F2F2" num="#404040" name="#000000"/>
            </nt>
            <nt index="180" num="181" custom="true" val="0.0" label="">
                <base><![CDATA[G]]></base>
                <p r="pos" x="126.40719711172567" y="-1103.3645244072063"/>
                <p r="center" x="232.50000000000003" y="-1017.1001351578309"/>
                <basestyle outline="#5B5B5B" inner="#F2F2F2" num="#404040" name="#000000"/>
            </nt>
            <nt index="181" num="182" custom="true" val="0.0" label="">
                <base><![CDATA[U]]></base>
                <p r="pos" x="140.24121273235488" y="-1118.0235905542916"/>
                <p r="center" x="232.50000000000003" y="-1017.1001351578309"/>
                <basestyle outline="#5B5B5B" inner="#F2F2F2" num="#404040" name="#000000"/>
            </nt>
            <nt index="182" num="183" custom="true" val="0.0" label="">
                <base><![CDATA[G]]></base>
                <p r="pos" x="156.08920700559702" y="-1130.4959833676505"/>
                <p r="center" x="232.50000000000003" y="-1017.1001351578309"/>
                <basestyle outline="#5B5B5B" inner="#F2F2F2" num="#404040" name="#000000"/>
            </nt>
            <nt index="183" num="184" custom="true" val="0.0" label="">
                <base><![CDATA[G]]></base>
                <p r="pos" x="173.5873675584492" y="-1140.495959301376"/>
                <p r="center" x="232.50000000000003" y="-1017.1001351578309"/>
                <basestyle outline="#5B5B5B" inner="#F2F2F2" num="#404040" name="#000000"/>
            </nt>
            <nt index="184" num="185" custom="true" val="0.0" label="">
                <base><![CDATA[C]]></base>
                <p r="pos" x="192.36022525047105" y="-1147.8136622325567"/>
                <p r="center" x="232.50000000000003" y="-1017.1001351578309"/>
                <basestyle outline="#5B5B5B" inner="#F2F2F2" num="#404040" name="#000000"/>
            </nt>
            <nt index="185" num="186" custom="true" val="0.0" label="">
                <base><![CDATA[G]]></base>
                <p r="pos" x="212.01401966631573" y="-1152.2946331487842"/>
                <p r="center" x="232.50000000000003" y="-1017.1001351578309"/>
                <basestyle outline="#5B5B5B" inner="#F2F2F2" num="#404040" name="#000000"/>
            </nt>
            <nt index="186" num="187" custom="true" val="0.0" label="">
                <base><![CDATA[C]]></base>
                <p r="pos" x="232.11042481497492" y="-1153.8373865139745"/>
                <p r="center" x="232.50000000000003" y="-1017.1001351578309"/>
                <basestyle outline="#5B5B5B" inner="#F2F2F2" num="#404040" name="#000000"/>
            </nt>
            <nt index="187" num="188" custom="true" val="0.0" label="">
                <base><![CDATA[C]]></base>
                <p r="pos" x="241.50693562408898" y="-1192.7180447467558"/>
                <p r="center" x="273.0974704382177" y="-1185.0833797143591"/>
                <basestyle outline="#5B5B5B" inner="#F2F2F2" num="#404040" name="#000000"/>
            </nt>
            <nt index="188" num="189" custom="true" val="0.0" label="">
                <base><![CDATA[C]]></base>
                <p r="pos" x="250.90344643324488" y="-1231.5987029795333"/>
                <p r="center" x="282.4939812473217" y="-1223.9640379471405"/>
                <basestyle outline="#5B5B5B" inner="#F2F2F2" num="#404040" name="#000000"/>
            </nt>
            <nt index="189" num="190" custom="true" val="0.0" label="">
                <base><![CDATA[G]]></base>
                <p r="pos" x="245.5847407019638" y="-1266.1922659746265"/>
                <p r="center" x="290.07357528055064" y="-1255.326701294868"/>
                <basestyle outline="#5B5B5B" inner="#F2F2F2" num="#404040" name="#000000"/>
            </nt>
            <nt index="190" num="191" custom="true" val="0.0" label="">
                <base><![CDATA[A]]></base>
                <p r="pos" x="266.25112390532917" y="-1294.4394576340205"/>
                <p r="center" x="290.07357528055064" y="-1255.326701294868"/>
                <basestyle outline="#5B5B5B" inner="#F2F2F2" num="#404040" name="#000000"/>
            </nt>
            <nt index="191" num="192" custom="true" val="0.0" label="">
                <base><![CDATA[A]]></base>
                <p r="pos" x="300.83175151379214" y="-1299.8416262314113"/>
                <p r="center" x="290.07357528055064" y="-1255.326701294868"/>
                <basestyle outline="#5B5B5B" inner="#F2F2F2" num="#404040" name="#000000"/>
            </nt>
            <nt index="192" num="193" custom="true" val="0.0" label="">
                <base><![CDATA[C]]></base>
                <p r="pos" x="329.1287313521694" y="-1279.2434670083594"/>
                <p r="center" x="290.07357528055064" y="-1255.326701294868"/>
                <basestyle outline="#5B5B5B" inner="#F2F2F2" num="#404040" name="#000000"/>
            </nt>
            <nt index="193" num="194" custom="true" val="0.0" label="">
                <base><![CDATA[A]]></base>
                <p r="pos" x="334.6143313580928" y="-1244.6759761545854"/>
                <p r="center" x="290.07357528055064" y="-1255.326701294868"/>
                <basestyle outline="#5B5B5B" inner="#F2F2F2" num="#404040" name="#000000"/>
            </nt>
            <nt index="194" num="195" custom="true" val="0.0" label="">
                <base><![CDATA[G]]></base>
                <p r="pos" x="314.0845160614697" y="-1216.3293729147395"/>
                <p r="center" x="282.4939812473217" y="-1223.9640379471405"/>
                <basestyle outline="#5B5B5B" inner="#F2F2F2" num="#404040" name="#000000"/>
            </nt>
            <nt index="195" num="196" custom="true" val="0.0" label="">
                <base><![CDATA[G]]></base>
                <p r="pos" x="304.6880052523638" y="-1177.4487146819583"/>
                <p r="center" x="273.0974704382177" y="-1185.0833797143591"/>
                <basestyle outline="#5B5B5B" inner="#F2F2F2" num="#404040" name="#000000"/>
            </nt>
            <nt index="196" num="197" custom="true" val="0.0" label="">
                <base><![CDATA[G]]></base>
                <p r="pos" x="295.2914944432564" y="-1138.5680564491763"/>
                <p r="center" x="232.50000000000003" y="-1017.1001351578309"/>
                <basestyle outline="#5B5B5B" inner="#F2F2F2" num="#404040" name="#000000"/>
            </nt>
            <nt index="197" num="198" custom="true" val="0.0" label="">
                <base><![CDATA[A]]></base>
                <p r="pos" x="335.59328553545834" y="-1106.927759832885"/>
                <p r="center" x="232.50000000000003" y="-1017.1001351578309"/>
                <basestyle outline="#5B5B5B" inner="#F2F2F2" num="#404040" name="#000000"/>
            </nt>
            <nt index="198" num="199" custom="true" val="0.0" label="">
                <base><![CDATA[C]]></base>
                <p r="pos" x="371.13262958046334" y="-1125.2840945664545"/>
                <p r="center" x="386.0471515514872" y="-1096.4083775298877"/>
                <basestyle outline="#5B5B5B" inner="#F2F2F2" num="#404040" name="#000000"/>
            </nt>
            <nt index="199" num="200" custom="true" val="0.0" label="">
                <base><![CDATA[U]]></base>
                <p r="pos" x="406.67197362546733" y="-1143.640429300022"/>
                <p r="center" x="421.58649559649126" y="-1114.7647122634555"/>
                <basestyle outline="#5B5B5B" inner="#F2F2F2" num="#404040" name="#000000"/>
            </nt>
            <nt index="200" num="201" custom="true" val="0.0" label="">
                <base><![CDATA[U]]></base>
                <p r="pos" x="442.21131767047166" y="-1161.9967640335906"/>
                <p r="center" x="457.1258396414962" y="-1133.1210469970247"/>
                <basestyle outline="#5B5B5B" inner="#F2F2F2" num="#404040" name="#000000"/>
            </nt>
            <nt index="201" num="202" custom="true" val="0.0" label="">
                <base><![CDATA[G]]></base>
                <p r="pos" x="454.71083389159264" y="-1194.6887222260102"/>
                <p r="center" x="503.75075758781986" y="-1157.2031628533025"/>
                <basestyle outline="#5B5B5B" inner="#F2F2F2" num="#404040" name="#000000"/>
            </nt>
            <nt index="202" num="203" custom="true" val="0.0" label="">
                <base><![CDATA[A]]></base>
                <p r="pos" x="482.9774695011432" y="-1215.328473860509"/>
                <p r="center" x="503.75075758781986" y="-1157.2031628533025"/>
                <basestyle outline="#5B5B5B" inner="#F2F2F2" num="#404040" name="#000000"/>
            </nt>
            <nt index="203" num="204" custom="true" val="0.0" label="">
                <base><![CDATA[A]]></base>
                <p r="pos" x="517.9230492987355" y="-1217.280008853048"/>
                <p r="center" x="503.75075758781986" y="-1157.2031628533025"/>
                <basestyle outline="#5B5B5B" inner="#F2F2F2" num="#404040" name="#000000"/>
            </nt>
            <nt index="204" num="205" custom="true" val="0.0" label="">
                <base><![CDATA[A]]></base>
                <p r="pos" x="548.3120107622977" y="-1199.915877507567"/>
                <p r="center" x="503.75075758781986" y="-1157.2031628533025"/>
                <basestyle outline="#5B5B5B" inner="#F2F2F2" num="#404040" name="#000000"/>
            </nt>
            <nt index="205" num="206" custom="true" val="0.0" label="">
                <base><![CDATA[G]]></base>
                <p r="pos" x="564.3738170032639" y="-1168.8189256232656"/>
                <p r="center" x="503.75075758781986" y="-1157.2031628533025"/>
                <basestyle outline="#5B5B5B" inner="#F2F2F2" num="#404040" name="#000000"/>
            </nt>
            <nt index="206" num="207" custom="true" val="0.0" label="">
                <base><![CDATA[C]]></base>
                <p r="pos" x="560.9443405616537" y="-1133.9873203264476"/>
                <p r="center" x="503.75075758781986" y="-1157.2031628533025"/>
                <basestyle outline="#5B5B5B" inner="#F2F2F2" num="#404040" name="#000000"/>
            </nt>
            <nt index="207" num="208" custom="true" val="0.0" label="">
                <base><![CDATA[G]]></base>
                <p r="pos" x="539.1262129348075" y="-1106.6199795152615"/>
                <p r="center" x="503.75075758781986" y="-1157.2031628533025"/>
                <basestyle outline="#5B5B5B" inner="#F2F2F2" num="#404040" name="#000000"/>
            </nt>
            <nt index="208" num="209" custom="true" val="0.0" label="">
                <base><![CDATA[A]]></base>
                <p r="pos" x="505.934310925051" y="-1095.5159407368867"/>
                <p r="center" x="503.75075758781986" y="-1157.2031628533025"/>
                <basestyle outline="#5B5B5B" inner="#F2F2F2" num="#404040" name="#000000"/>
            </nt>
            <nt index="209" num="210" custom="true" val="0.0" label="">
                <base><![CDATA[A]]></base>
                <p r="pos" x="472.0403616125204" y="-1104.2453299604585"/>
                <p r="center" x="457.1258396414962" y="-1133.1210469970247"/>
                <basestyle outline="#5B5B5B" inner="#F2F2F2" num="#404040" name="#000000"/>
            </nt>
            <nt index="210" num="211" custom="true" val="0.0" label="">
                <base><![CDATA[A]]></base>
                <p r="pos" x="436.501017567516" y="-1085.88899522689"/>
                <p r="center" x="421.58649559649126" y="-1114.7647122634555"/>
                <basestyle outline="#5B5B5B" inner="#F2F2F2" num="#404040" name="#000000"/>
            </nt>
            <nt index="211" num="212" custom="true" val="0.0" label="">
                <base><![CDATA[G]]></base>
                <p r="pos" x="400.9616735225121" y="-1067.5326604933214"/>
                <p r="center" x="386.0471515514872" y="-1096.4083775298877"/>
                <basestyle outline="#5B5B5B" inner="#F2F2F2" num="#404040" name="#000000"/>
            </nt>
            <nt index="212" num="213" custom="true" val="0.0" label="">
                <base><![CDATA[U]]></base>
                <p r="pos" x="365.42232947750745" y="-1049.176325759753"/>
                <p r="center" x="232.50000000000003" y="-1017.1001351578309"/>
                <basestyle outline="#5B5B5B" inner="#F2F2F2" num="#404040" name="#000000"/>
            </nt>
            <nt index="213" num="214" custom="true" val="0.0" label="">
                <base><![CDATA[A]]></base>
                <p r="pos" x="367.59725595093994" y="-995.9823911546439"/>
                <p r="center" x="232.50000000000003" y="-1017.1001351578309"/>
                <basestyle outline="#5B5B5B" inner="#F2F2F2" num="#404040" name="#000000"/>
            </nt>
            <nt index="214" num="215" custom="true" val="0.0" label="">
                <base><![CDATA[A]]></base>
                <p r="pos" x="349.2859953905093" y="-945.9786970543598"/>
                <p r="center" x="232.50000000000003" y="-1017.1001351578309"/>
                <basestyle outline="#5B5B5B" inner="#F2F2F2" num="#404040" name="#000000"/>
            </nt>
            <nt index="215" num="216" custom="true" val="0.0" label="">
                <base><![CDATA[A]]></base>
                <p r="pos" x="313.26003053514114" y="-906.7595481319274"/>
                <p r="center" x="232.50000000000003" y="-1017.1001351578309"/>
                <basestyle outline="#5B5B5B" inner="#F2F2F2" num="#404040" name="#000000"/>
            </nt>
            <nt index="216" num="217" custom="true" val="0.0" label="">
                <base><![CDATA[G]]></base>
                <p r="pos" x="264.9999999999998" y="-884.2807929020515"/>
                <p r="center" x="232.50000000000003" y="-884.2807929020514"/>
                <basestyle outline="#5B5B5B" inner="#F2F2F2" num="#404040" name="#000000"/>
            </nt>
            <nt index="217" num="218" custom="true" val="0.0" label="">
                <base><![CDATA[C]]></base>
                <p r="pos" x="265.0000000000002" y="-844.2807929020513"/>
                <p r="center" x="232.50000000000003" y="-844.2807929020518"/>
                <basestyle outline="#5B5B5B" inner="#F2F2F2" num="#404040" name="#000000"/>
            </nt>
            <nt index="218" num="219" custom="true" val="0.0" label="">
                <base><![CDATA[C]]></base>
                <p r="pos" x="265.00000000000006" y="-804.2807929020516"/>
                <p r="center" x="232.50000000000003" y="-804.2807929020513"/>
                <basestyle outline="#5B5B5B" inner="#F2F2F2" num="#404040" name="#000000"/>
            </nt>
            <nt index="219" num="220" custom="true" val="0.0" label="">
                <base><![CDATA[A]]></base>
                <p r="pos" x="264.99999999999994" y="-764.2807929020514"/>
                <p r="center" x="232.50000000000003" y="-764.2807929020516"/>
                <basestyle outline="#5B5B5B" inner="#F2F2F2" num="#404040" name="#000000"/>
            </nt>
            <nt index="220" num="221" custom="true" val="0.0" label="">
                <base><![CDATA[G]]></base>
                <p r="pos" x="265.0000000000002" y="-724.2807929020518"/>
                <p r="center" x="232.5" y="-724.2807929020516"/>
                <basestyle outline="#5B5B5B" inner="#F2F2F2" num="#404040" name="#000000"/>
            </nt>
            <nt index="221" num="222" custom="true" val="0.0" label="">
                <base><![CDATA[A]]></base>
                <p r="pos" x="265.00000000000006" y="-684.2807929020516"/>
                <p r="center" x="232.5" y="-684.2807929020516"/>
                <basestyle outline="#5B5B5B" inner="#F2F2F2" num="#404040" name="#000000"/>
            </nt>
            <nt index="222" num="223" custom="true" val="0.0" label="">
                <base><![CDATA[G]]></base>
                <p r="pos" x="265.00000000000006" y="-644.2807929020518"/>
                <p r="center" x="232.5" y="-522.1403964510258"/>
                <basestyle outline="#5B5B5B" inner="#F2F2F2" num="#404040" name="#000000"/>
            </nt>
            <nt index="223" num="224" custom="true" val="0.0" label="">
                <base><![CDATA[G]]></base>
                <p r="pos" x="285.7820767611323" y="-636.7508093341255"/>
                <p r="center" x="232.5" y="-522.1403964510258"/>
                <basestyle outline="#5B5B5B" inner="#F2F2F2" num="#404040" name="#000000"/>
            </nt>
            <nt index="224" num="225" custom="true" val="0.0" label="">
                <base><![CDATA[A]]></base>
                <p r="pos" x="304.93152923843957" y="-625.7174210143663"/>
                <p r="center" x="232.5" y="-522.1403964510258"/>
                <basestyle outline="#5B5B5B" inner="#F2F2F2" num="#404040" name="#000000"/>
            </nt>
            <nt index="225" num="226" custom="true" val="0.0" label="">
                <base><![CDATA[G]]></base>
                <p r="pos" x="321.8684379780433" y="-611.5149383439967"/>
                <p r="center" x="232.5" y="-522.1403964510258"/>
                <basestyle outline="#5B5B5B" inner="#F2F2F2" num="#404040" name="#000000"/>
            </nt>
            <nt index="226" num="227" custom="true" val="0.0" label="">
                <base><![CDATA[A]]></base>
                <p r="pos" x="336.0687842835732" y="-594.5837078554367"/>
                <p r="center" x="232.5" y="-522.1403964510258"/>
                <basestyle outline="#5B5B5B" inner="#F2F2F2" num="#404040" name="#000000"/>
            </nt>
            <nt index="227" num="228" custom="true" val="0.0" label="">
                <base><![CDATA[U]]></base>
                <p r="pos" x="347.1104128830997" y="-575.422473212158"/>
                <p r="center" x="232.5" y="-522.1403964510258"/>
                <basestyle outline="#5B5B5B" inner="#F2F2F2" num="#404040" name="#000000"/>
            </nt>
            <nt index="228" num="229" custom="true" val="0.0" label="">
                <base><![CDATA[C]]></base>
                <p r="pos" x="354.6403964510257" y="-554.6403964510257"/>
                <p r="center" x="232.5" y="-522.1403964510258"/>
                <basestyle outline="#5B5B5B" inner="#F2F2F2" num="#404040" name="#000000"/>
            </nt>
            <nt index="229" num="230" custom="true" val="0.0" label="">
                <base><![CDATA[U]]></base>
                <p r="pos" x="394.6403964510259" y="-554.6403964510255"/>
                <p r="center" x="394.64039645102565" y="-522.1403964510255"/>
                <basestyle outline="#5B5B5B" inner="#F2F2F2" num="#404040" name="#000000"/>
            </nt>
            <nt index="230" num="231" custom="true" val="0.0" label="">
                <base><![CDATA[C]]></base>
                <p r="pos" x="434.6403964510258" y="-554.6403964510258"/>
                <p r="center" x="434.64039645102577" y="-522.1403964510258"/>
                <basestyle outline="#5B5B5B" inner="#F2F2F2" num="#404040" name="#000000"/>
            </nt>
            <nt index="231" num="232" custom="true" val="0.0" label="">
                <base><![CDATA[U]]></base>
                <p r="pos" x="474.6403964510258" y="-554.640396451026"/>
                <p r="center" x="474.640396451026" y="-522.1403964510266"/>
                <basestyle outline="#5B5B5B" inner="#F2F2F2" num="#404040" name="#000000"/>
            </nt>
            <nt index="232" num="233" custom="true" val="0.0" label="">
                <base><![CDATA[C]]></base>
                <p r="pos" x="514.6403964510255" y="-554.6403964510263"/>
                <p r="center" x="514.6403964510257" y="-522.1403964510263"/>
                <basestyle outline="#5B5B5B" inner="#F2F2F2" num="#404040" name="#000000"/>
            </nt>
            <nt index="233" num="234" custom="true" val="0.0" label="">
                <base><![CDATA[G]]></base>
                <p r="pos" x="530.3986674095465" y="-597.7032510515743"/>
                <p r="center" x="670.171993537036" y="-522.1403964510265"/>
                <basestyle outline="#5B5B5B" inner="#F2F2F2" num="#404040" name="#000000"/>
            </nt>
            <nt index="234" num="235" custom="true" val="0.0" label="">
                <base><![CDATA[A]]></base>
                <p r="pos" x="557.8227713382934" y="-634.4968825275438"/>
                <p r="center" x="670.171993537036" y="-522.1403964510265"/>
                <basestyle outline="#5B5B5B" inner="#F2F2F2" num="#404040" name="#000000"/>
            </nt>
            <nt index="235" num="236" custom="true" val="0.0" label="">
                <base><![CDATA[C]]></base>
                <p r="pos" x="594.6091389364892" y="-661.9137225785165"/>
                <p r="center" x="670.171993537036" y="-522.1403964510265"/>
                <basestyle outline="#5B5B5B" inner="#F2F2F2" num="#404040" name="#000000"/>
            </nt>
            <nt index="236" num="237" custom="true" val="0.0" label="">
                <base><![CDATA[G]]></base>
                <p r="pos" x="637.6719935370373" y="-677.6719935370371"/>
                <p r="center" x="670.171993537036" y="-522.1403964510265"/>
                <basestyle outline="#5B5B5B" inner="#F2F2F2" num="#404040" name="#000000"/>
            </nt>
            <nt index="237" num="238" custom="true" val="0.0" label="">
                <base><![CDATA[C]]></base>
                <p r="pos" x="637.6719935370351" y="-717.6719935370363"/>
                <p r="center" x="670.171993537036" y="-717.6719935370367"/>
                <basestyle outline="#5B5B5B" inner="#F2F2F2" num="#404040" name="#000000"/>
            </nt>
            <nt index="238" num="239" custom="true" val="0.0" label="">
                <base><![CDATA[A]]></base>
                <p r="pos" x="616.5377000529592" y="-736.2655536114416"/>
                <p r="center" x="670.171993537036" y="-775.9208685536506"/>
                <basestyle outline="#5B5B5B" inner="#F2F2F2" num="#404040" name="#000000"/>
            </nt>
            <nt index="239" num="240" custom="true" val="0.0" label="">
                <base><![CDATA[G]]></base>
                <p r="pos" x="604.9569247037683" y="-761.9145757617324"/>
                <p r="center" x="670.171993537036" y="-775.9208685536506"/>
                <basestyle outline="#5B5B5B" inner="#F2F2F2" num="#404040" name="#000000"/>
            </nt>
            <nt index="240" num="241" custom="true" val="0.0" label="">
                <base><![CDATA[G]]></base>
                <p r="pos" x="604.9855740006524" y="-790.0598978247162"/>
                <p r="center" x="670.171993537036" y="-775.9208685536506"/>
                <basestyle outline="#5B5B5B" inner="#F2F2F2" num="#404040" name="#000000"/>
            </nt>
            <nt index="241" num="242" custom="true" val="0.0" label="">
                <base><![CDATA[A]]></base>
                <p r="pos" x="616.6183635633838" y="-815.6850503929239"/>
                <p r="center" x="670.171993537036" y="-775.9208685536506"/>
                <basestyle outline="#5B5B5B" inner="#F2F2F2" num="#404040" name="#000000"/>
            </nt>
            <nt index="242" num="243" custom="true" val="0.0" label="">
                <base><![CDATA[C]]></base>
                <p r="pos" x="637.7903830183542" y="-834.2356414754213"/>
                <p r="center" x="670.171993537036" y="-775.9208685536506"/>
                <basestyle outline="#5B5B5B" inner="#F2F2F2" num="#404040" name="#000000"/>
            </nt>
            <nt index="243" num="244" custom="true" val="0.0" label="">
                <base><![CDATA[U]]></base>
                <p r="pos" x="637.8716360410829" y="-874.2355589496628"/>
                <p r="center" x="670.3715689889477" y="-874.1695408686975"/>
                <basestyle outline="#5B5B5B" inner="#F2F2F2" num="#404040" name="#000000"/>
            </nt>
            <nt index="244" num="245" custom="true" val="0.0" label="">
                <base><![CDATA[C]]></base>
                <p r="pos" x="637.9528890638084" y="-914.2354764239067"/>
                <p r="center" x="670.4528220117211" y="-914.1694583429401"/>
                <basestyle outline="#5B5B5B" inner="#F2F2F2" num="#404040" name="#000000"/>
            </nt>
            <nt index="245" num="246" custom="true" val="0.0" label="">
                <base><![CDATA[G]]></base>
                <p r="pos" x="638.0341420865366" y="-954.235393898151"/>
                <p r="center" x="670.5340750343565" y="-954.1693758171848"/>
                <basestyle outline="#5B5B5B" inner="#F2F2F2" num="#404040" name="#000000"/>
            </nt>
            <nt index="246" num="247" custom="true" val="0.0" label="">
                <base><![CDATA[G]]></base>
                <p r="pos" x="614.5661197347597" y="-999.9051024112407"/>
                <p r="center" x="670.6268637151875" y="-999.8481635412097"/>
                <basestyle outline="#5B5B5B" inner="#F2F2F2" num="#404040" name="#000000"/>
            </nt>
            <nt index="247" num="248" custom="true" val="0.0" label="">
                <base><![CDATA[C]]></base>
                <p r="pos" x="638.126863715197" y="-1045.5270455073273"/>
                <p r="center" x="670.6268637151875" y="-999.8481635412097"/>
                <basestyle outline="#5B5B5B" inner="#F2F2F2" num="#404040" name="#000000"/>
            </nt>
            <nt index="248" num="249" custom="true" val="0.0" label="">
                <base><![CDATA[U]]></base>
                <p r="pos" x="638.1268637151785" y="-1085.527045507327"/>
                <p r="center" x="670.6268637152297" y="-1085.5270455073467"/>
                <basestyle outline="#5B5B5B" inner="#F2F2F2" num="#404040" name="#000000"/>
            </nt>
            <nt index="249" num="250" custom="true" val="0.0" label="">
                <base><![CDATA[U]]></base>
                <p r="pos" x="638.1268637151478" y="-1125.527045507326"/>
                <p r="center" x="670.6268637152257" y="-1125.5270455073487"/>
                <basestyle outline="#5B5B5B" inner="#F2F2F2" num="#404040" name="#000000"/>
            </nt>
            <nt index="250" num="251" custom="true" val="0.0" label="">
                <base><![CDATA[G]]></base>
                <p r="pos" x="638.1268637151293" y="-1165.5270455073253"/>
                <p r="center" x="670.6268637152122" y="-1165.5270455073464"/>
                <basestyle outline="#5B5B5B" inner="#F2F2F2" num="#404040" name="#000000"/>
            </nt>
            <nt index="251" num="252" custom="true" val="0.0" label="">
                <base><![CDATA[C]]></base>
                <p r="pos" x="638.1268637151038" y="-1205.5270455073257"/>
                <p r="center" x="670.6268637154083" y="-1205.5270455073469"/>
                <basestyle outline="#5B5B5B" inner="#F2F2F2" num="#404040" name="#000000"/>
            </nt>
            <nt index="252" num="253" custom="true" val="0.0" label="">
                <base><![CDATA[U]]></base>
                <p r="pos" x="638.1268637150733" y="-1245.5270455073273"/>
                <p r="center" x="670.6268637151865" y="-1245.527045507346"/>
                <basestyle outline="#5B5B5B" inner="#F2F2F2" num="#404040" name="#000000"/>
            </nt>
            <nt index="253" num="254" custom="true" val="0.0" label="">
                <base><![CDATA[G]]></base>
                <p r="pos" x="638.1268637156185" y="-1285.5270455073887"/>
                <p r="center" x="670.6268637150939" y="-1285.5270455073478"/>
                <basestyle outline="#5B5B5B" inner="#F2F2F2" num="#404040" name="#000000"/>
            </nt>
            <nt index="254" num="255" custom="true" val="0.0" label="">
                <base><![CDATA[A]]></base>
                <p r="pos" x="612.971364715453" y="-1309.8621800754854"/>
                <p r="center" x="670.6268637154928" y="-1344.2919833245026"/>
                <basestyle outline="#5B5B5B" inner="#F2F2F2" num="#404040" name="#000000"/>
            </nt>
            <nt index="255" num="256" custom="true" val="0.0" label="">
                <base><![CDATA[A]]></base>
                <p r="pos" x="603.4776467900459" y="-1343.5499705094312"/>
                <p r="center" x="670.6268637154928" y="-1344.2919833245026"/>
                <basestyle outline="#5B5B5B" inner="#F2F2F2" num="#404040" name="#000000"/>
            </nt>
            <nt index="256" num="257" custom="true" val="0.0" label="">
                <base><![CDATA[G]]></base>
                <p r="pos" x="612.2246232134867" y="-1377.4393244102766"/>
                <p r="center" x="670.6268637154928" y="-1344.2919833245026"/>
                <basestyle outline="#5B5B5B" inner="#F2F2F2" num="#404040" name="#000000"/>
            </nt>
            <nt index="257" num="258" custom="true" val="0.0" label="">
                <base><![CDATA[C]]></base>
                <p r="pos" x="636.8362286983211" y="-1402.3243958352937"/>
                <p r="center" x="670.6268637154928" y="-1344.2919833245026"/>
                <basestyle outline="#5B5B5B" inner="#F2F2F2" num="#404040" name="#000000"/>
            </nt>
            <nt index="258" num="259" custom="true" val="0.0" label="">
                <base><![CDATA[G]]></base>
                <p r="pos" x="670.6268637152214" y="-1411.445299822305"/>
                <p r="center" x="670.6268637154928" y="-1344.2919833245026"/>
                <basestyle outline="#5B5B5B" inner="#F2F2F2" num="#404040" name="#000000"/>
            </nt>
            <nt index="259" num="260" custom="true" val="0.0" label="">
                <base><![CDATA[C]]></base>
                <p r="pos" x="704.4174987316394" y="-1402.324395835336"/>
                <p r="center" x="670.6268637154928" y="-1344.2919833245026"/>
                <basestyle outline="#5B5B5B" inner="#F2F2F2" num="#404040" name="#000000"/>
            </nt>
            <nt index="260" num="261" custom="true" val="0.0" label="">
                <base><![CDATA[G]]></base>
                <p r="pos" x="729.0291042164854" y="-1377.43932441035"/>
                <p r="center" x="670.6268637154928" y="-1344.2919833245026"/>
                <basestyle outline="#5B5B5B" inner="#F2F2F2" num="#404040" name="#000000"/>
            </nt>
            <nt index="261" num="262" custom="true" val="0.0" label="">
                <base><![CDATA[C]]></base>
                <p r="pos" x="737.776080639979" y="-1343.5499705095153"/>
                <p r="center" x="670.6268637154928" y="-1344.2919833245026"/>
                <basestyle outline="#5B5B5B" inner="#F2F2F2" num="#404040" name="#000000"/>
            </nt>
            <nt index="262" num="263" custom="true" val="0.0" label="">
                <base><![CDATA[A]]></base>
                <p r="pos" x="728.2823627146125" y="-1309.8621800755554"/>
                <p r="center" x="670.6268637154928" y="-1344.2919833245026"/>
                <basestyle outline="#5B5B5B" inner="#F2F2F2" num="#404040" name="#000000"/>
            </nt>
            <nt index="263" num="264" custom="true" val="0.0" label="">
                <base><![CDATA[C]]></base>
                <p r="pos" x="703.1268637150447" y="-1285.5270455073692"/>
                <p r="center" x="670.6268637150939" y="-1285.5270455073478"/>
                <basestyle outline="#5B5B5B" inner="#F2F2F2" num="#404040" name="#000000"/>
            </nt>
            <nt index="264" num="265" custom="true" val="0.0" label="">
                <base><![CDATA[G]]></base>
                <p r="pos" x="703.1268637150731" y="-1245.5270455073678"/>
                <p r="center" x="670.6268637151865" y="-1245.527045507346"/>
                <basestyle outline="#5B5B5B" inner="#F2F2F2" num="#404040" name="#000000"/>
            </nt>
            <nt index="265" num="266" custom="true" val="0.0" label="">
                <base><![CDATA[G]]></base>
                <p r="pos" x="703.1268637151003" y="-1205.5270455073673"/>
                <p r="center" x="670.6268637154083" y="-1205.5270455073469"/>
                <basestyle outline="#5B5B5B" inner="#F2F2F2" num="#404040" name="#000000"/>
            </nt>
            <nt index="266" num="267" custom="true" val="0.0" label="">
                <base><![CDATA[C]]></base>
                <p r="pos" x="703.126863715123" y="-1165.5270455073678"/>
                <p r="center" x="670.6268637152122" y="-1165.5270455073464"/>
                <basestyle outline="#5B5B5B" inner="#F2F2F2" num="#404040" name="#000000"/>
            </nt>
            <nt index="267" num="268" custom="true" val="0.0" label="">
                <base><![CDATA[A]]></base>
                <p r="pos" x="703.126863715149" y="-1125.5270455073673"/>
                <p r="center" x="670.6268637152257" y="-1125.5270455073487"/>
                <basestyle outline="#5B5B5B" inner="#F2F2F2" num="#404040" name="#000000"/>
            </nt>
            <nt index="268" num="269" custom="true" val="0.0" label="">
                <base><![CDATA[A]]></base>
                <p r="pos" x="703.1268637151751" y="-1085.5270455073678"/>
                <p r="center" x="670.6268637152297" y="-1085.5270455073467"/>
                <basestyle outline="#5B5B5B" inner="#F2F2F2" num="#404040" name="#000000"/>
            </nt>
            <nt index="269" num="270" custom="true" val="0.0" label="">
                <base><![CDATA[G]]></base>
                <p r="pos" x="703.1268637152017" y="-1045.5270455073673"/>
                <p r="center" x="670.6268637151875" y="-999.8481635412097"/>
                <basestyle outline="#5B5B5B" inner="#F2F2F2" num="#404040" name="#000000"/>
            </nt>
            <nt index="270" num="271" custom="true" val="0.0" label="">
                <base><![CDATA[A]]></base>
                <p r="pos" x="720.4640964521378" y="-1025.5203370135991"/>
                <p r="center" x="670.6268637151875" y="-999.8481635412097"/>
                <basestyle outline="#5B5B5B" inner="#F2F2F2" num="#404040" name="#000000"/>
            </nt>
            <nt index="271" num="272" custom="true" val="0.0" label="">
                <base><![CDATA[G]]></base>
                <p r="pos" x="726.6876057109042" y="-999.789303003138"/>
                <p r="center" x="670.6268637151875" y="-999.8481635412097"/>
                <basestyle outline="#5B5B5B" inner="#F2F2F2" num="#404040" name="#000000"/>
            </nt>
            <nt index="272" num="273" custom="true" val="0.0" label="">
                <base><![CDATA[G]]></base>
                <p r="pos" x="720.411845088404" y="-974.0748073891323"/>
                <p r="center" x="670.6268637151875" y="-999.8481635412097"/>
                <basestyle outline="#5B5B5B" inner="#F2F2F2" num="#404040" name="#000000"/>
            </nt>
            <nt index="273" num="274" custom="true" val="0.0" label="">
                <base><![CDATA[C]]></base>
                <p r="pos" x="703.0340079821818" y="-954.1033577362169"/>
                <p r="center" x="670.5340750343565" y="-954.1693758171848"/>
                <basestyle outline="#5B5B5B" inner="#F2F2F2" num="#404040" name="#000000"/>
            </nt>
            <nt index="274" num="275" custom="true" val="0.0" label="">
                <base><![CDATA[G]]></base>
                <p r="pos" x="702.9527549594559" y="-914.1034402619734"/>
                <p r="center" x="670.4528220117211" y="-914.1694583429401"/>
                <basestyle outline="#5B5B5B" inner="#F2F2F2" num="#404040" name="#000000"/>
            </nt>
            <nt index="275" num="276" custom="true" val="0.0" label="">
                <base><![CDATA[A]]></base>
                <p r="pos" x="702.8715019367262" y="-874.103522787731"/>
                <p r="center" x="670.3715689889477" y="-874.1695408686975"/>
                <basestyle outline="#5B5B5B" inner="#F2F2F2" num="#404040" name="#000000"/>
            </nt>
            <nt index="276" num="277" custom="true" val="0.0" label="">
                <base><![CDATA[G]]></base>
                <p r="pos" x="702.790248914" y="-834.1036053134858"/>
                <p r="center" x="670.171993537036" y="-775.9208685536506"/>
                <basestyle outline="#5B5B5B" inner="#F2F2F2" num="#404040" name="#000000"/>
            </nt>
            <nt index="277" num="278" custom="true" val="0.0" label="">
                <base><![CDATA[G]]></base>
                <p r="pos" x="732.7707507152405" y="-798.9551265283553"/>
                <p r="center" x="670.171993537036" y="-775.9208685536506"/>
                <basestyle outline="#5B5B5B" inner="#F2F2F2" num="#404040" name="#000000"/>
            </nt>
            <nt index="278" num="279" custom="true" val="0.0" label="">
                <base><![CDATA[G]]></base>
                <p r="pos" x="732.7238314878263" y="-752.7594996459411"/>
                <p r="center" x="670.171993537036" y="-775.9208685536506"/>
                <basestyle outline="#5B5B5B" inner="#F2F2F2" num="#404040" name="#000000"/>
            </nt>
            <nt index="279" num="280" custom="true" val="0.0" label="">
                <base><![CDATA[G]]></base>
                <p r="pos" x="702.6719935370397" y="-717.6719935370365"/>
                <p r="center" x="670.171993537036" y="-717.6719935370367"/>
                <basestyle outline="#5B5B5B" inner="#F2F2F2" num="#404040" name="#000000"/>
            </nt>
            <nt index="280" num="281" custom="true" val="0.0" label="">
                <base><![CDATA[C]]></base>
                <p r="pos" x="702.6719935370345" y="-677.6719935370369"/>
                <p r="center" x="670.171993537036" y="-522.1403964510265"/>
                <basestyle outline="#5B5B5B" inner="#F2F2F2" num="#404040" name="#000000"/>
            </nt>
            <nt index="281" num="282" custom="true" val="0.0" label="">
                <base><![CDATA[G]]></base>
                <p r="pos" x="825.7035906230462" y="-554.6403964510267"/>
                <p r="center" x="670.171993537036" y="-522.1403964510265"/>
                <basestyle outline="#5B5B5B" inner="#F2F2F2" num="#404040" name="#000000"/>
            </nt>
            <nt index="282" num="283" custom="true" val="0.0" label="">
                <base><![CDATA[G]]></base>
                <p r="pos" x="865.7035906230467" y="-554.6403964510263"/>
                <p r="center" x="865.7035906230459" y="-522.140396451027"/>
                <basestyle outline="#5B5B5B" inner="#F2F2F2" num="#404040" name="#000000"/>
            </nt>
            <nt index="283" num="284" custom="true" val="0.0" label="">
                <base><![CDATA[C]]></base>
                <p r="pos" x="905.7035906230465" y="-554.6403964510266"/>
                <p r="center" x="905.7035906230461" y="-522.1403964510271"/>
                <basestyle outline="#5B5B5B" inner="#F2F2F2" num="#404040" name="#000000"/>
            </nt>
            <nt index="284" num="285" custom="true" val="0.0" label="">
                <base><![CDATA[G]]></base>
                <p r="pos" x="945.7035906230459" y="-554.6403964510271"/>
                <p r="center" x="945.7035906230462" y="-522.1403964510274"/>
                <basestyle outline="#5B5B5B" inner="#F2F2F2" num="#404040" name="#000000"/>
            </nt>
            <nt index="285" num="286" custom="true" val="0.0" label="">
                <base><![CDATA[A]]></base>
                <p r="pos" x="996.0881664608904" y="-554.6403964510272"/>
                <p r="center" x="970.8958785419684" y="-522.140396451027"/>
                <basestyle outline="#5B5B5B" inner="#F2F2F2" num="#404040" name="#000000"/>
            </nt>
            <nt index="286" num="287" custom="true" val="0.0" label="">
                <base><![CDATA[C]]></base>
                <p r="pos" x="1036.0881664608908" y="-554.6403964510264"/>
                <p r="center" x="1036.0881664608903" y="-522.140396451027"/>
                <basestyle outline="#5B5B5B" inner="#F2F2F2" num="#404040" name="#000000"/>
            </nt>
            <nt index="287" num="288" custom="true" val="0.0" label="">
                <base><![CDATA[U]]></base>
                <p r="pos" x="1076.088166460891" y="-554.6403964510259"/>
                <p r="center" x="1076.08816646089" y="-522.1403964510262"/>
                <basestyle outline="#5B5B5B" inner="#F2F2F2" num="#404040" name="#000000"/>
            </nt>
            <nt index="288" num="289" custom="true" val="0.0" label="">
                <base><![CDATA[G]]></base>
                <p r="pos" x="1110.3610557960728" y="-561.7378652255042"/>
                <p r="center" x="1100.6898342723687" y="-522.1403964510279"/>
                <basestyle outline="#5B5B5B" inner="#F2F2F2" num="#404040" name="#000000"/>
            </nt>
            <nt index="289" num="290" custom="true" val="0.0" label="">
                <base><![CDATA[G]]></base>
                <p r="pos" x="1137.5034296891404" y="-539.6404322108925"/>
                <p r="center" x="1100.6898342723687" y="-522.1403964510279"/>
                <basestyle outline="#5B5B5B" inner="#F2F2F2" num="#404040" name="#000000"/>
            </nt>
            <nt index="290" num="291" custom="true" val="0.0" label="">
                <base><![CDATA[U]]></base>
                <p r="pos" x="1137.5034296891404" y="-504.640360691161"/>
                <p r="center" x="1100.6898342723687" y="-522.1403964510279"/>
                <basestyle outline="#5B5B5B" inner="#F2F2F2" num="#404040" name="#000000"/>
            </nt>
            <nt index="291" num="292" custom="true" val="0.0" label="">
                <base><![CDATA[G]]></base>
                <p r="pos" x="1110.3610557960728" y="-482.54292767654886"/>
                <p r="center" x="1100.6898342723687" y="-522.1403964510279"/>
                <basestyle outline="#5B5B5B" inner="#F2F2F2" num="#404040" name="#000000"/>
            </nt>
            <nt index="292" num="293" custom="true" val="0.0" label="">
                <base><![CDATA[A]]></base>
                <p r="pos" x="1076.0881664608905" y="-489.64039645102685"/>
                <p r="center" x="1076.08816646089" y="-522.1403964510262"/>
                <basestyle outline="#5B5B5B" inner="#F2F2F2" num="#404040" name="#000000"/>
            </nt>
            <nt index="293" num="294" custom="true" val="0.0" label="">
                <base><![CDATA[G]]></base>
                <p r="pos" x="1036.0881664608905" y="-489.6403964510264"/>
                <p r="center" x="1036.0881664608903" y="-522.140396451027"/>
                <basestyle outline="#5B5B5B" inner="#F2F2F2" num="#404040" name="#000000"/>
            </nt>
            <nt index="294" num="295" custom="true" val="0.0" label="">
                <base><![CDATA[U]]></base>
                <p r="pos" x="996.0881664608902" y="-489.64039645102696"/>
                <p r="center" x="970.8958785419684" y="-522.140396451027"/>
                <basestyle outline="#5B5B5B" inner="#F2F2F2" num="#404040" name="#000000"/>
            </nt>
            <nt index="295" num="296" custom="true" val="0.0" label="">
                <base><![CDATA[A]]></base>
                <p r="pos" x="970.8958785419683" y="-481.01982531455224"/>
                <p r="center" x="970.8958785419684" y="-522.140396451027"/>
                <basestyle outline="#5B5B5B" inner="#F2F2F2" num="#404040" name="#000000"/>
            </nt>
            <nt index="296" num="297" custom="true" val="0.0" label="">
                <base><![CDATA[C]]></base>
                <p r="pos" x="945.7035906230462" y="-489.640396451027"/>
                <p r="center" x="945.7035906230462" y="-522.1403964510274"/>
                <basestyle outline="#5B5B5B" inner="#F2F2F2" num="#404040" name="#000000"/>
            </nt>
            <nt index="297" num="298" custom="true" val="0.0" label="">
                <base><![CDATA[G]]></base>
                <p r="pos" x="905.7035906230462" y="-489.6403964510269"/>
                <p r="center" x="905.7035906230461" y="-522.1403964510271"/>
                <basestyle outline="#5B5B5B" inner="#F2F2F2" num="#404040" name="#000000"/>
            </nt>
            <nt index="298" num="299" custom="true" val="0.0" label="">
                <base><![CDATA[C]]></base>
                <p r="pos" x="865.7035906230465" y="-489.640396451027"/>
                <p r="center" x="865.7035906230459" y="-522.140396451027"/>
                <basestyle outline="#5B5B5B" inner="#F2F2F2" num="#404040" name="#000000"/>
            </nt>
            <nt index="299" num="300" custom="true" val="0.0" label="">
                <base><![CDATA[C]]></base>
                <p r="pos" x="825.7035906230458" y="-489.64039645102633"/>
                <p r="center" x="670.171993537036" y="-522.1403964510265"/>
                <basestyle outline="#5B5B5B" inner="#F2F2F2" num="#404040" name="#000000"/>
            </nt>
            <nt index="300" num="301" custom="true" val="0.0" label="">
                <base><![CDATA[A]]></base>
                <p r="pos" x="839.5927293664593" y="-462.6884873370334"/>
                <p r="center" x="670.171993537036" y="-522.1403964510265"/>
                <basestyle outline="#5B5B5B" inner="#F2F2F2" num="#404040" name="#000000"/>
            </nt>
            <nt index="301" num="302" custom="true" val="0.0" label="">
                <base><![CDATA[A]]></base>
                <p r="pos" x="852.717603461969" y="-435.40476397043795"/>
                <p r="center" x="670.171993537036" y="-522.1403964510265"/>
                <basestyle outline="#5B5B5B" inner="#F2F2F2" num="#404040" name="#000000"/>
            </nt>
            <nt index="302" num="303" custom="true" val="0.0" label="">
                <base><![CDATA[A]]></base>
                <p r="pos" x="864.6699942314762" y="-407.61588055045473"/>
                <p r="center" x="670.171993537036" y="-522.1403964510265"/>
                <basestyle outline="#5B5B5B" inner="#F2F2F2" num="#404040" name="#000000"/>
            </nt>
            <nt index="303" num="304" custom="true" val="0.0" label="">
                <base><![CDATA[A]]></base>
                <p r="pos" x="874.619915103755" y="-379.06484266701517"/>
                <p r="center" x="670.171993537036" y="-522.1403964510265"/>
                <basestyle outline="#5B5B5B" inner="#F2F2F2" num="#404040" name="#000000"/>
            </nt>
            <nt index="304" num="305" custom="true" val="0.0" label="">
                <base><![CDATA[A]]></base>
                <p r="pos" x="880.3525157068647" y="-349.3991971891039"/>
                <p r="center" x="670.171993537036" y="-522.1403964510265"/>
                <basestyle outline="#5B5B5B" inner="#F2F2F2" num="#404040" name="#000000"/>
            </nt>
            <nt index="305" num="306" custom="true" val="0.0" label="">
                <base><![CDATA[U]]></base>
                <p r="pos" x="872.4733308150727" y="-320.2090038025882"/>
                <p r="center" x="670.171993537036" y="-522.1403964510265"/>
                <basestyle outline="#5B5B5B" inner="#F2F2F2" num="#404040" name="#000000"/>
            </nt>
            <nt index="306" num="307" custom="true" val="0.0" label="">
                <base><![CDATA[U]]></base>
                <p r="pos" x="843.2486903810832" y="-311.9397880502104"/>
                <p r="center" x="670.171993537036" y="-522.1403964510265"/>
                <basestyle outline="#5B5B5B" inner="#F2F2F2" num="#404040" name="#000000"/>
            </nt>
            <nt index="307" num="308" custom="true" val="0.0" label="">
                <base><![CDATA[U]]></base>
                <p r="pos" x="813.4315982805481" y="-317.6391012259934"/>
                <p r="center" x="670.171993537036" y="-522.1403964510265"/>
                <basestyle outline="#5B5B5B" inner="#F2F2F2" num="#404040" name="#000000"/>
            </nt>
            <nt index="308" num="309" custom="true" val="0.0" label="">
                <base><![CDATA[U]]></base>
                <p r="pos" x="784.7927705917787" y="-327.6042394360302"/>
                <p r="center" x="670.171993537036" y="-522.1403964510265"/>
                <basestyle outline="#5B5B5B" inner="#F2F2F2" num="#404040" name="#000000"/>
            </nt>
            <nt index="309" num="310" custom="true" val="0.0" label="">
                <base><![CDATA[G]]></base>
                <p r="pos" x="756.941862179344" y="-339.5790667316056"/>
                <p r="center" x="670.171993537036" y="-522.1403964510265"/>
                <basestyle outline="#5B5B5B" inner="#F2F2F2" num="#404040" name="#000000"/>
            </nt>
            <nt index="310" num="311" custom="true" val="0.0" label="">
                <base><![CDATA[A]]></base>
                <p r="pos" x="729.6239026510284" y="-352.7196606216029"/>
                <p r="center" x="670.171993537036" y="-522.1403964510265"/>
                <basestyle outline="#5B5B5B" inner="#F2F2F2" num="#404040" name="#000000"/>
            </nt>
            <nt index="311" num="312" custom="true" val="0.0" label="">
                <base><![CDATA[C]]></base>
                <p r="pos" x="702.6719935370356" y="-366.6087993650162"/>
                <p r="center" x="670.171993537036" y="-522.1403964510265"/>
                <basestyle outline="#5B5B5B" inner="#F2F2F2" num="#404040" name="#000000"/>
            </nt>
            <nt index="312" num="313" custom="true" val="0.0" label="">
                <base><![CDATA[U]]></base>
                <p r="pos" x="702.6719935370345" y="-326.60879936501556"/>
                <p r="center" x="670.1719935370361" y="-326.6087993650161"/>
                <basestyle outline="#5B5B5B" inner="#F2F2F2" num="#404040" name="#000000"/>
            </nt>
            <nt index="313" num="314" custom="true" val="0.0" label="">
                <base><![CDATA[A]]></base>
                <p r="pos" x="702.6719935370353" y="-286.60879936501567"/>
                <p r="center" x="670.1719935370361" y="-286.60879936501567"/>
                <basestyle outline="#5B5B5B" inner="#F2F2F2" num="#404040" name="#000000"/>
            </nt>
            <nt index="314" num="315" custom="true" val="0.0" label="">
                <base><![CDATA[G]]></base>
                <p r="pos" x="702.671993537035" y="-246.60879936501567"/>
                <p r="center" x="670.1719935370362" y="-246.60879936501556"/>
                <basestyle outline="#5B5B5B" inner="#F2F2F2" num="#404040" name="#000000"/>
            </nt>
            <nt index="315" num="316" custom="true" val="0.0" label="">
                <base><![CDATA[C]]></base>
                <p r="pos" x="702.6719935370351" y="-206.6087993650167"/>
                <p r="center" x="670.1719935370362" y="-206.60879936501402"/>
                <basestyle outline="#5B5B5B" inner="#F2F2F2" num="#404040" name="#000000"/>
            </nt>
            <nt index="316" num="317" custom="true" val="0.0" label="">
                <base><![CDATA[G]]></base>
                <p r="pos" x="709.7694623115116" y="-172.33591002983195"/>
                <p r="center" x="670.1719935370362" y="-182.00713155354237"/>
                <basestyle outline="#5B5B5B" inner="#F2F2F2" num="#404040" name="#000000"/>
            </nt>
            <nt index="317" num="318" custom="true" val="0.0" label="">
                <base><![CDATA[G]]></base>
                <p r="pos" x="687.6720292969003" y="-145.19353613676606"/>
                <p r="center" x="670.1719935370362" y="-182.00713155354237"/>
                <basestyle outline="#5B5B5B" inner="#F2F2F2" num="#404040" name="#000000"/>
            </nt>
            <nt index="318" num="319" custom="true" val="0.0" label="">
                <base><![CDATA[A]]></base>
                <p r="pos" x="652.6719577771688" y="-145.19353613676674"/>
                <p r="center" x="670.1719935370362" y="-182.00713155354237"/>
                <basestyle outline="#5B5B5B" inner="#F2F2F2" num="#404040" name="#000000"/>
            </nt>
            <nt index="319" num="320" custom="true" val="0.0" label="">
                <base><![CDATA[G]]></base>
                <p r="pos" x="630.5745247625563" y="-172.3359100298331"/>
                <p r="center" x="670.1719935370362" y="-182.00713155354237"/>
                <basestyle outline="#5B5B5B" inner="#F2F2F2" num="#404040" name="#000000"/>
            </nt>
            <nt index="320" num="321" custom="true" val="0.0" label="">
                <base><![CDATA[G]]></base>
                <p r="pos" x="637.671993537036" y="-206.60879936501664"/>
                <p r="center" x="670.1719935370362" y="-206.60879936501402"/>
                <basestyle outline="#5B5B5B" inner="#F2F2F2" num="#404040" name="#000000"/>
            </nt>
            <nt index="321" num="322" custom="true" val="0.0" label="">
                <base><![CDATA[C]]></base>
                <p r="pos" x="637.6719935370356" y="-246.60879936501692"/>
                <p r="center" x="670.1719935370362" y="-246.60879936501556"/>
                <basestyle outline="#5B5B5B" inner="#F2F2F2" num="#404040" name="#000000"/>
            </nt>
            <nt index="322" num="323" custom="true" val="0.0" label="">
                <base><![CDATA[U]]></base>
                <p r="pos" x="637.6719935370364" y="-286.60879936501635"/>
                <p r="center" x="670.1719935370361" y="-286.60879936501567"/>
                <basestyle outline="#5B5B5B" inner="#F2F2F2" num="#404040" name="#000000"/>
            </nt>
            <nt index="323" num="324" custom="true" val="0.0" label="">
                <base><![CDATA[A]]></base>
                <p r="pos" x="637.6719935370365" y="-326.60879936501647"/>
                <p r="center" x="670.1719935370361" y="-326.6087993650161"/>
                <basestyle outline="#5B5B5B" inner="#F2F2F2" num="#404040" name="#000000"/>
            </nt>
            <nt index="324" num="325" custom="true" val="0.0" label="">
                <base><![CDATA[G]]></base>
                <p r="pos" x="637.671993537036" y="-366.60879936501624"/>
                <p r="center" x="670.171993537036" y="-522.1403964510265"/>
                <basestyle outline="#5B5B5B" inner="#F2F2F2" num="#404040" name="#000000"/>
            </nt>
            <nt index="325" num="326" custom="true" val="0.0" label="">
                <base><![CDATA[A]]></base>
                <p r="pos" x="594.6091389364884" y="-382.36707032353706"/>
                <p r="center" x="670.171993537036" y="-522.1403964510265"/>
                <basestyle outline="#5B5B5B" inner="#F2F2F2" num="#404040" name="#000000"/>
            </nt>
            <nt index="326" num="327" custom="true" val="0.0" label="">
                <base><![CDATA[A]]></base>
                <p r="pos" x="557.8227713382931" y="-409.78391037450956"/>
                <p r="center" x="670.171993537036" y="-522.1403964510265"/>
                <basestyle outline="#5B5B5B" inner="#F2F2F2" num="#404040" name="#000000"/>
            </nt>
            <nt index="327" num="328" custom="true" val="0.0" label="">
                <base><![CDATA[G]]></base>
                <p r="pos" x="530.3986674095465" y="-446.5775418504787"/>
                <p r="center" x="670.171993537036" y="-522.1403964510265"/>
                <basestyle outline="#5B5B5B" inner="#F2F2F2" num="#404040" name="#000000"/>
            </nt>
            <nt index="328" num="329" custom="true" val="0.0" label="">
                <base><![CDATA[G]]></base>
                <p r="pos" x="514.6403964510259" y="-489.6403964510262"/>
                <p r="center" x="514.6403964510257" y="-522.1403964510263"/>
                <basestyle outline="#5B5B5B" inner="#F2F2F2" num="#404040" name="#000000"/>
            </nt>
            <nt index="329" num="330" custom="true" val="0.0" label="">
                <base><![CDATA[A]]></base>
                <p r="pos" x="474.64039645102594" y="-489.64039645102616"/>
                <p r="center" x="474.640396451026" y="-522.1403964510266"/>
                <basestyle outline="#5B5B5B" inner="#F2F2F2" num="#404040" name="#000000"/>
            </nt>
            <nt index="330" num="331" custom="true" val="0.0" label="">
                <base><![CDATA[G]]></base>
                <p r="pos" x="434.6403964510258" y="-489.64039645102594"/>
                <p r="center" x="434.64039645102577" y="-522.1403964510258"/>
                <basestyle outline="#5B5B5B" inner="#F2F2F2" num="#404040" name="#000000"/>
            </nt>
            <nt index="331" num="332" custom="true" val="0.0" label="">
                <base><![CDATA[A]]></base>
                <p r="pos" x="394.6403964510258" y="-489.64039645102605"/>
                <p r="center" x="394.64039645102565" y="-522.1403964510255"/>
                <basestyle outline="#5B5B5B" inner="#F2F2F2" num="#404040" name="#000000"/>
            </nt>
            <nt index="332" num="333" custom="true" val="0.0" label="">
                <base><![CDATA[G]]></base>
                <p r="pos" x="354.64039645102594" y="-489.6403964510259"/>
                <p r="center" x="232.5" y="-522.1403964510258"/>
                <basestyle outline="#5B5B5B" inner="#F2F2F2" num="#404040" name="#000000"/>
            </nt>
            <nt index="333" num="334" custom="true" val="0.0" label="">
                <base><![CDATA[A]]></base>
                <p r="pos" x="265.0" y="-400.0"/>
                <p r="center" x="232.5" y="-400.0"/>
                <basestyle outline="#5B5B5B" inner="#F2F2F2" num="#404040" name="#000000"/>
            </nt>
            <nt index="334" num="335" custom="true" val="0.0" label="">
                <base><![CDATA[G]]></base>
                <p r="pos" x="265.0" y="-360.0"/>
                <p r="center" x="232.5" y="-360.0"/>
                <basestyle outline="#5B5B5B" inner="#F2F2F2" num="#404040" name="#000000"/>
            </nt>
            <nt index="335" num="336" custom="true" val="0.0" label="">
                <base><![CDATA[A]]></base>
                <p r="pos" x="265.0" y="-320.0"/>
                <p r="center" x="232.5" y="-320.0"/>
                <basestyle outline="#5B5B5B" inner="#F2F2F2" num="#404040" name="#000000"/>
            </nt>
            <nt index="336" num="337" custom="true" val="0.0" label="">
                <base><![CDATA[U]]></base>
                <p r="pos" x="265.0" y="-280.0"/>
                <p r="center" x="232.5" y="-280.0"/>
                <basestyle outline="#5B5B5B" inner="#F2F2F2" num="#404040" name="#000000"/>
            </nt>
            <nt index="337" num="338" custom="true" val="0.0" label="">
                <base><![CDATA[G]]></base>
                <p r="pos" x="265.0" y="-240.0"/>
                <p r="center" x="232.5" y="-240.0"/>
                <basestyle outline="#5B5B5B" inner="#F2F2F2" num="#404040" name="#000000"/>
            </nt>
            <nt index="338" num="339" custom="true" val="0.0" label="">
                <base><![CDATA[G]]></base>
                <p r="pos" x="265.0" y="-200.0"/>
                <p r="center" x="232.5" y="-200.0"/>
                <basestyle outline="#5B5B5B" inner="#F2F2F2" num="#404040" name="#000000"/>
            </nt>
            <nt index="339" num="340" custom="true" val="0.0" label="">
                <base><![CDATA[G]]></base>
                <p r="pos" x="265.0" y="-160.0"/>
                <p r="center" x="232.5" y="-160.0"/>
                <basestyle outline="#5B5B5B" inner="#F2F2F2" num="#404040" name="#000000"/>
            </nt>
            <nt index="340" num="341" custom="true" val="0.0" label="">
                <base><![CDATA[U]]></base>
                <p r="pos" x="265.0" y="-120.0"/>
                <p r="center" x="232.5" y="-120.0"/>
                <basestyle outline="#5B5B5B" inner="#F2F2F2" num="#404040" name="#000000"/>
            </nt>
            <nt index="341" num="342" custom="true" val="0.0" label="">
                <base><![CDATA[G]]></base>
                <p r="pos" x="265.0" y="-80.0"/>
                <p r="center" x="232.5" y="-80.0"/>
                <basestyle outline="#5B5B5B" inner="#F2F2F2" num="#404040" name="#000000"/>
            </nt>
            <nt index="342" num="343" custom="true" val="0.0" label="">
                <base><![CDATA[C]]></base>
                <p r="pos" x="265.0" y="-40.0"/>
                <p r="center" x="232.5" y="-40.0"/>
                <basestyle outline="#5B5B5B" inner="#F2F2F2" num="#404040" name="#000000"/>
            </nt>
            <nt index="343" num="344" custom="true" val="0.0" label="">
                <base><![CDATA[G]]></base>
                <p r="pos" x="265.0" y="0.0"/>
                <p r="center" x="265.0" y="-65.0"/>
                <basestyle outline="#5B5B5B" inner="#F2F2F2" num="#404040" name="#000000"/>
            </nt>
            <nt index="344" num="345" custom="true" val="0.0" label="">
                <base><![CDATA[A]]></base>
                <p r="pos" x="300.0" y="0.0"/>
                <p r="center" x="300.0" y="-65.0"/>
                <basestyle outline="#5B5B5B" inner="#F2F2F2" num="#404040" name="#000000"/>
            </nt>
            <nt index="345" num="346" custom="true" val="0.0" label="">
                <base><![CDATA[G]]></base>
                <p r="pos" x="335.0" y="0.0"/>
                <p r="center" x="335.0" y="-65.0"/>
                <basestyle outline="#5B5B5B" inner="#F2F2F2" num="#404040" name="#000000"/>
            </nt>
            <nt index="346" num="347" custom="true" val="0.0" label="">
                <base><![CDATA[A]]></base>
                <p r="pos" x="370.0" y="0.0"/>
                <p r="center" x="370.0" y="-65.0"/>
                <basestyle outline="#5B5B5B" inner="#F2F2F2" num="#404040" name="#000000"/>
            </nt>
            <nt index="347" num="348" custom="true" val="0.0" label="">
                <base><![CDATA[G]]></base>
                <p r="pos" x="405.0" y="0.0"/>
                <p r="center" x="405.0" y="-65.0"/>
                <basestyle outline="#5B5B5B" inner="#F2F2F2" num="#404040" name="#000000"/>
            </nt>
            <nt index="348" num="349" custom="true" val="0.0" label="">
                <base><![CDATA[C]]></base>
                <p r="pos" x="440.0" y="0.0"/>
                <p r="center" x="440.0" y="-65.0"/>
                <basestyle outline="#5B5B5B" inner="#F2F2F2" num="#404040" name="#000000"/>
            </nt>
            <nt index="349" num="350" custom="true" val="0.0" label="">
                <base><![CDATA[G]]></base>
                <p r="pos" x="426.6432456970215" y="32.35107286016546"/>
                <p r="center" x="472.5" y="32.35107286016546"/>
                <basestyle outline="#5B5B5B" inner="#F2F2F2" num="#404040" name="#000000"/>
            </nt>
            <nt index="350" num="351" custom="true" val="0.0" label="">
                <base><![CDATA[U]]></base>
                <p r="pos" x="440.0" y="64.70214572033103"/>
                <p r="center" x="472.5" y="32.35107286016546"/>
                <basestyle outline="#5B5B5B" inner="#F2F2F2" num="#404040" name="#000000"/>
            </nt>
            <nt index="351" num="352" custom="true" val="0.0" label="">
                <base><![CDATA[C]]></base>
                <p r="pos" x="440.0" y="104.70214572033103"/>
                <p r="center" x="472.5" y="104.70214572033103"/>
                <basestyle outline="#5B5B5B" inner="#F2F2F2" num="#404040" name="#000000"/>
            </nt>
            <nt index="352" num="353" custom="true" val="0.0" label="">
                <base><![CDATA[G]]></base>
                <p r="pos" x="440.0" y="144.70214572033103"/>
                <p r="center" x="472.5" y="144.70214572033103"/>
                <basestyle outline="#5B5B5B" inner="#F2F2F2" num="#404040" name="#000000"/>
            </nt>
            <nt index="353" num="354" custom="true" val="0.0" label="">
                <base><![CDATA[G]]></base>
                <p r="pos" x="416.6898638514326" y="170.81037409669136"/>
                <p r="center" x="472.5" y="197.1791052132029"/>
                <basestyle outline="#5B5B5B" inner="#F2F2F2" num="#404040" name="#000000"/>
            </nt>
            <nt index="354" num="355" custom="true" val="0.0" label="">
                <base><![CDATA[U]]></base>
                <p r="pos" x="411.3235786189034" y="205.39657104027083"/>
                <p r="center" x="472.5" y="197.1791052132029"/>
                <basestyle outline="#5B5B5B" inner="#F2F2F2" num="#404040" name="#000000"/>
            </nt>
            <nt index="355" num="356" custom="true" val="0.0" label="">
                <base><![CDATA[A]]></base>
                <p r="pos" x="425.62649078659075" y="237.34072136142288"/>
                <p r="center" x="472.5" y="197.1791052132029"/>
                <basestyle outline="#5B5B5B" inner="#F2F2F2" num="#404040" name="#000000"/>
            </nt>
            <nt index="356" num="357" custom="true" val="0.0" label="">
                <base><![CDATA[U]]></base>
                <p r="pos" x="454.9999854555993" y="256.3722700936372"/>
                <p r="center" x="472.5" y="197.1791052132029"/>
                <basestyle outline="#5B5B5B" inner="#F2F2F2" num="#404040" name="#000000"/>
            </nt>
            <nt index="357" num="358" custom="true" val="0.0" label="">
                <base><![CDATA[U]]></base>
                <p r="pos" x="490.0000145444006" y="256.3722700936373"/>
                <p r="center" x="472.5" y="197.1791052132029"/>
                <basestyle outline="#5B5B5B" inner="#F2F2F2" num="#404040" name="#000000"/>
            </nt>
            <nt index="358" num="359" custom="true" val="0.0" label="">
                <base><![CDATA[A]]></base>
                <p r="pos" x="519.3735092134093" y="237.34072136142288"/>
                <p r="center" x="472.5" y="197.1791052132029"/>
                <basestyle outline="#5B5B5B" inner="#F2F2F2" num="#404040" name="#000000"/>
            </nt>
            <nt index="359" num="360" custom="true" val="0.0" label="">
                <base><![CDATA[A]]></base>
                <p r="pos" x="533.6764213810966" y="205.39657104027083"/>
                <p r="center" x="472.5" y="197.1791052132029"/>
                <basestyle outline="#5B5B5B" inner="#F2F2F2" num="#404040" name="#000000"/>
            </nt>
            <nt index="360" num="361" custom="true" val="0.0" label="">
                <base><![CDATA[G]]></base>
                <p r="pos" x="528.3101361485674" y="170.81037409669136"/>
                <p r="center" x="472.5" y="197.1791052132029"/>
                <basestyle outline="#5B5B5B" inner="#F2F2F2" num="#404040" name="#000000"/>
            </nt>
            <nt index="361" num="362" custom="true" val="0.0" label="">
                <base><![CDATA[C]]></base>
                <p r="pos" x="505.0" y="144.70214572033103"/>
                <p r="center" x="472.5" y="144.70214572033103"/>
                <basestyle outline="#5B5B5B" inner="#F2F2F2" num="#404040" name="#000000"/>
            </nt>
            <nt index="362" num="363" custom="true" val="0.0" label="">
                <base><![CDATA[G]]></base>
                <p r="pos" x="505.0" y="104.70214572033103"/>
                <p r="center" x="472.5" y="104.70214572033103"/>
                <basestyle outline="#5B5B5B" inner="#F2F2F2" num="#404040" name="#000000"/>
            </nt>
            <nt index="363" num="364" custom="true" val="0.0" label="">
                <base><![CDATA[G]]></base>
                <p r="pos" x="505.0" y="64.70214572033103"/>
                <p r="center" x="472.5" y="32.35107286016546"/>
                <basestyle outline="#5B5B5B" inner="#F2F2F2" num="#404040" name="#000000"/>
            </nt>
            <nt index="364" num="365" custom="true" val="0.0" label="">
                <base><![CDATA[G]]></base>
                <p r="pos" x="518.3567543029785" y="32.35107286016557"/>
                <p r="center" x="472.5" y="32.35107286016546"/>
                <basestyle outline="#5B5B5B" inner="#F2F2F2" num="#404040" name="#000000"/>
            </nt>
            <nt index="365" num="366" custom="true" val="0.0" label="">
                <base><![CDATA[G]]></base>
                <p r="pos" x="505.0" y="0.0"/>
                <p r="center" x="505.0" y="-65.0"/>
                <basestyle outline="#5B5B5B" inner="#F2F2F2" num="#404040" name="#000000"/>
            </nt>
            <nt index="366" num="367" custom="true" val="0.0" label="">
                <base><![CDATA[G]]></base>
                <p r="pos" x="540.0" y="0.0"/>
                <p r="center" x="540.0" y="-65.0"/>
                <basestyle outline="#5B5B5B" inner="#F2F2F2" num="#404040" name="#000000"/>
            </nt>
            <nt index="367" num="368" custom="true" val="0.0" label="">
                <base><![CDATA[A]]></base>
                <p r="pos" x="575.0" y="0.0"/>
                <p r="center" x="575.0" y="-65.0"/>
                <basestyle outline="#5B5B5B" inner="#F2F2F2" num="#404040" name="#000000"/>
            </nt>
            <nt index="368" num="369" custom="true" val="0.0" label="">
                <base><![CDATA[G]]></base>
                <p r="pos" x="610.0" y="0.0"/>
                <p r="center" x="610.0" y="-65.0"/>
                <basestyle outline="#5B5B5B" inner="#F2F2F2" num="#404040" name="#000000"/>
            </nt>
            <nt index="369" num="370" custom="true" val="0.0" label="">
                <base><![CDATA[A]]></base>
                <p r="pos" x="645.0" y="0.0"/>
                <p r="center" x="645.0" y="-65.0"/>
                <basestyle outline="#5B5B5B" inner="#F2F2F2" num="#404040" name="#000000"/>
            </nt>
            <nt index="370" num="371" custom="true" val="0.0" label="">
                <base><![CDATA[A]]></base>
                <p r="pos" x="680.0" y="0.0"/>
                <p r="center" x="680.0" y="-65.0"/>
                <basestyle outline="#5B5B5B" inner="#F2F2F2" num="#404040" name="#000000"/>
            </nt>
            <nt index="371" num="372" custom="true" val="0.0" label="">
                <base><![CDATA[U]]></base>
                <p r="pos" x="715.0" y="0.0"/>
                <p r="center" x="715.0" y="-65.0"/>
                <basestyle outline="#5B5B5B" inner="#F2F2F2" num="#404040" name="#000000"/>
            </nt>
            <nt index="372" num="373" custom="true" val="0.0" label="">
                <base><![CDATA[U]]></base>
                <p r="pos" x="750.0" y="0.0"/>
                <p r="center" x="750.0" y="-65.0"/>
                <basestyle outline="#5B5B5B" inner="#F2F2F2" num="#404040" name="#000000"/>
            </nt>
            <nt index="373" num="374" custom="true" val="0.0" label="">
                <base><![CDATA[A]]></base>
                <p r="pos" x="785.0" y="0.0"/>
                <p r="center" x="785.0" y="-65.0"/>
                <basestyle outline="#5B5B5B" inner="#F2F2F2" num="#404040" name="#000000"/>
            </nt>
            <nt index="374" num="375" custom="true" val="0.0" label="">
                <base><![CDATA[G]]></base>
                <p r="pos" x="820.0" y="0.0"/>
                <p r="center" x="820.0" y="-64.99999999999989"/>
                <basestyle outline="#5B5B5B" inner="#F2F2F2" num="#404040" name="#000000"/>
            </nt>
            <nt index="375" num="376" custom="true" val="0.0" label="">
                <base><![CDATA[A]]></base>
                <p r="pos" x="855.0" y="0.0"/>
                <p r="center" x="855.0" y="-64.99999999999989"/>
                <basestyle outline="#5B5B5B" inner="#F2F2F2" num="#404040" name="#000000"/>
            </nt>
            <nt index="376" num="377" custom="true" val="0.0" label="">
                <base><![CDATA[U]]></base>
                <p r="pos" x="890.0" y="0.0"/>
                <p r="center" x="890.0" y="-64.99999999999989"/>
                <basestyle outline="#5B5B5B" inner="#F2F2F2" num="#404040" name="#000000"/>
            </nt>
            <nt index="377" num="378" custom="true" val="0.0" label="">
                <base><![CDATA[A]]></base>
                <p r="pos" x="925.0" y="0.0"/>
                <p r="center" x="925.0" y="-64.99999999999989"/>
                <basestyle outline="#5B5B5B" inner="#F2F2F2" num="#404040" name="#000000"/>
            </nt>
            <nt index="378" num="379" custom="true" val="0.0" label="">
                <base><![CDATA[A]]></base>
                <p r="pos" x="960.0" y="1.1368683772161603E-13"/>
                <p r="center" x="960.0" y="-64.99999999999989"/>
                <basestyle outline="#5B5B5B" inner="#F2F2F2" num="#404040" name="#000000"/>
            </nt>
            <nt index="379" num="380" custom="true" val="0.0" label="">
                <base><![CDATA[A]]></base>
                <p r="pos" x="995.0" y="1.1368683772161603E-13"/>
                <p r="center" x="995.0" y="-64.99999999999989"/>
                <basestyle outline="#5B5B5B" inner="#F2F2F2" num="#404040" name="#000000"/>
            </nt>
            <nt index="380" num="381" custom="true" val="0.0" label="">
                <base><![CDATA[ ]]></base>
                <p r="pos" x="1030.0" y="1.1368683772161603E-13"/>
                <p r="center" x="1030.0" y="-64.99999999999989"/>
                <basestyle outline="#5B5B5B" inner="#F2F2F2" num="#404040" name="#000000"/>
            </nt>
            <nt index="381" num="382" custom="true" val="0.0" label="">
                <base><![CDATA[ ]]></base>
                <p r="pos" x="1065.0" y="1.1368683772161603E-13"/>
                <p r="center" x="1065.0" y="-64.99999999999989"/>
                <basestyle outline="#5B5B5B" inner="#F2F2F2" num="#404040" name="#000000"/>
            </nt>
            <nt index="382" num="383" custom="true" val="0.0" label="">
                <base><![CDATA[ ]]></base>
                <p r="pos" x="1044.0958466871111" y="-28.071643058167865"/>
                <p r="center" x="1097.5" y="-46.02101005804718"/>
                <basestyle outline="#5B5B5B" inner="#F2F2F2" num="#404040" name="#000000"/>
            </nt>
            <nt index="383" num="384" custom="true" val="0.0" label="">
                <base><![CDATA[ ]]></base>
                <p r="pos" x="1043.8017594464063" y="-63.0704184997287"/>
                <p r="center" x="1097.5" y="-46.02101005804718"/>
                <basestyle outline="#5B5B5B" inner="#F2F2F2" num="#404040" name="#000000"/>
            </nt>
            <nt index="384" num="385" custom="true" val="0.0" label="">
                <base><![CDATA[ ]]></base>
                <p r="pos" x="1064.231234271847" y="-91.48937921384766"/>
                <p r="center" x="1097.5" y="-46.02101005804718"/>
                <basestyle outline="#5B5B5B" inner="#F2F2F2" num="#404040" name="#000000"/>
            </nt>
            <nt index="385" num="386" custom="true" val="0.0" label="">
                <base><![CDATA[ ]]></base>
                <p r="pos" x="1097.5" y="-102.360901491763"/>
                <p r="center" x="1097.5" y="-46.02101005804718"/>
                <basestyle outline="#5B5B5B" inner="#F2F2F2" num="#404040" name="#000000"/>
            </nt>
            <nt index="386" num="387" custom="true" val="0.0" label="">
                <base><![CDATA[ ]]></base>
                <p r="pos" x="1130.768765728153" y="-91.48937921384766"/>
                <p r="center" x="1097.5" y="-46.02101005804718"/>
                <basestyle outline="#5B5B5B" inner="#F2F2F2" num="#404040" name="#000000"/>
            </nt>
            <nt index="387" num="388" custom="true" val="0.0" label="">
                <base><![CDATA[ ]]></base>
                <p r="pos" x="1151.1982405535937" y="-63.0704184997287"/>
                <p r="center" x="1097.5" y="-46.02101005804718"/>
                <basestyle outline="#5B5B5B" inner="#F2F2F2" num="#404040" name="#000000"/>
            </nt>
            <nt index="388" num="389" custom="true" val="0.0" label="">
                <base><![CDATA[ ]]></base>
                <p r="pos" x="1150.9041533128889" y="-28.071643058167865"/>
                <p r="center" x="1097.5" y="-46.02101005804718"/>
                <basestyle outline="#5B5B5B" inner="#F2F2F2" num="#404040" name="#000000"/>
            </nt>
            <nt index="389" num="390" custom="true" val="0.0" label="">
                <base><![CDATA[ ]]></base>
                <p r="pos" x="1130.0" y="1.1368683772161603E-13"/>
                <p r="center" x="1130.0" y="-64.99999999999989"/>
                <basestyle outline="#5B5B5B" inner="#F2F2F2" num="#404040" name="#000000"/>
            </nt>
        </bases>
        <BPs>
            <bp part5="0" part3="56" edge5="WC" edge3="WC" orient="CIS" secstr="true">
                <BPstyle custom="false" color="#0000FF" thickness="-1.0" bent="0.0"/>
            </bp>
            <bp part5="1" part3="55" edge5="WC" edge3="WC" orient="CIS" secstr="true">
                <BPstyle custom="false" color="#0000FF" thickness="-1.0" bent="0.0"/>
            </bp>
            <bp part5="2" part3="54" edge5="WC" edge3="WC" orient="CIS" secstr="true">
                <BPstyle custom="false" color="#0000FF" thickness="-1.0" bent="0.0"/>
            </bp>
            <bp part5="4" part3="53" edge5="WC" edge3="WC" orient="CIS" secstr="true">
                <BPstyle custom="false" color="#0000FF" thickness="-1.0" bent="0.0"/>
            </bp>
            <bp part5="5" part3="52" edge5="WC" edge3="WC" orient="CIS" secstr="true">
                <BPstyle custom="false" color="#0000FF" thickness="-1.0" bent="0.0"/>
            </bp>
            <bp part5="6" part3="51" edge5="WC" edge3="WC" orient="CIS" secstr="true">
                <BPstyle custom="false" color="#0000FF" thickness="-1.0" bent="0.0"/>
            </bp>
            <bp part5="7" part3="50" edge5="WC" edge3="WC" orient="CIS" secstr="true">
                <BPstyle custom="false" color="#0000FF" thickness="-1.0" bent="0.0"/>
            </bp>
            <bp part5="8" part3="49" edge5="WC" edge3="WC" orient="CIS" secstr="true">
                <BPstyle custom="false" color="#0000FF" thickness="-1.0" bent="0.0"/>
            </bp>
            <bp part5="9" part3="48" edge5="WC" edge3="WC" orient="CIS" secstr="true">
                <BPstyle custom="false" color="#0000FF" thickness="-1.0" bent="0.0"/>
            </bp>
            <bp part5="10" part3="47" edge5="WC" edge3="WC" orient="CIS" secstr="true">
                <BPstyle custom="false" color="#0000FF" thickness="-1.0" bent="0.0"/>
            </bp>
            <bp part5="11" part3="46" edge5="WC" edge3="WC" orient="CIS" secstr="true">
                <BPstyle custom="false" color="#0000FF" thickness="-1.0" bent="0.0"/>
            </bp>
            <bp part5="12" part3="45" edge5="WC" edge3="WC" orient="CIS" secstr="true">
                <BPstyle custom="false" color="#0000FF" thickness="-1.0" bent="0.0"/>
            </bp>
            <bp part5="13" part3="44" edge5="WC" edge3="WC" orient="CIS" secstr="true">
                <BPstyle custom="false" color="#0000FF" thickness="-1.0" bent="0.0"/>
            </bp>
            <bp part5="14" part3="43" edge5="WC" edge3="WC" orient="CIS" secstr="true">
                <BPstyle custom="false" color="#0000FF" thickness="-1.0" bent="0.0"/>
            </bp>
            <bp part5="16" part3="42" edge5="WC" edge3="WC" orient="CIS" secstr="true">
                <BPstyle custom="false" color="#0000FF" thickness="-1.0" bent="0.0"/>
            </bp>
            <bp part5="17" part3="41" edge5="WC" edge3="WC" orient="CIS" secstr="true">
                <BPstyle custom="false" color="#0000FF" thickness="-1.0" bent="0.0"/>
            </bp>
            <bp part5="18" part3="40" edge5="WC" edge3="WC" orient="CIS" secstr="true">
                <BPstyle custom="false" color="#0000FF" thickness="-1.0" bent="0.0"/>
            </bp>
            <bp part5="19" part3="39" edge5="WC" edge3="WC" orient="CIS" secstr="true">
                <BPstyle custom="false" color="#0000FF" thickness="-1.0" bent="0.0"/>
            </bp>
            <bp part5="20" part3="38" edge5="WC" edge3="WC" orient="CIS" secstr="true">
                <BPstyle custom="false" color="#0000FF" thickness="-1.0" bent="0.0"/>
            </bp>
            <bp part5="24" part3="37" edge5="WC" edge3="WC" orient="CIS" secstr="true">
                <BPstyle custom="false" color="#0000FF" thickness="-1.0" bent="0.0"/>
            </bp>
            <bp part5="25" part3="36" edge5="WC" edge3="WC" orient="CIS" secstr="true">
                <BPstyle custom="false" color="#0000FF" thickness="-1.0" bent="0.0"/>
            </bp>
            <bp part5="26" part3="35" edge5="WC" edge3="WC" orient="CIS" secstr="true">
                <BPstyle custom="false" color="#0000FF" thickness="-1.0" bent="0.0"/>
            </bp>
            <bp part5="27" part3="34" edge5="WC" edge3="WC" orient="CIS" secstr="true">
                <BPstyle custom="false" color="#0000FF" thickness="-1.0" bent="0.0"/>
            </bp>
            <bp part5="57" part3="103" edge5="WC" edge3="WC" orient="CIS" secstr="true">
                <BPstyle custom="false" color="#0000FF" thickness="-1.0" bent="0.0"/>
            </bp>
            <bp part5="58" part3="102" edge5="WC" edge3="WC" orient="CIS" secstr="true">
                <BPstyle custom="false" color="#0000FF" thickness="-1.0" bent="0.0"/>
            </bp>
            <bp part5="59" part3="101" edge5="WC" edge3="WC" orient="CIS" secstr="true">
                <BPstyle custom="false" color="#0000FF" thickness="-1.0" bent="0.0"/>
            </bp>
            <bp part5="60" part3="100" edge5="WC" edge3="WC" orient="CIS" secstr="true">
                <BPstyle custom="false" color="#0000FF" thickness="-1.0" bent="0.0"/>
            </bp>
            <bp part5="61" part3="99" edge5="WC" edge3="WC" orient="CIS" secstr="true">
                <BPstyle custom="false" color="#0000FF" thickness="-1.0" bent="0.0"/>
            </bp>
            <bp part5="62" part3="98" edge5="WC" edge3="WC" orient="CIS" secstr="true">
                <BPstyle custom="false" color="#0000FF" thickness="-1.0" bent="0.0"/>
            </bp>
            <bp part5="63" part3="97" edge5="WC" edge3="WC" orient="CIS" secstr="true">
                <BPstyle custom="false" color="#0000FF" thickness="-1.0" bent="0.0"/>
            </bp>
            <bp part5="64" part3="96" edge5="WC" edge3="WC" orient="CIS" secstr="true">
                <BPstyle custom="false" color="#0000FF" thickness="-1.0" bent="0.0"/>
            </bp>
            <bp part5="66" part3="93" edge5="WC" edge3="WC" orient="CIS" secstr="true">
                <BPstyle custom="false" color="#0000FF" thickness="-1.0" bent="0.0"/>
            </bp>
            <bp part5="67" part3="92" edge5="WC" edge3="WC" orient="CIS" secstr="true">
                <BPstyle custom="false" color="#0000FF" thickness="-1.0" bent="0.0"/>
            </bp>
            <bp part5="68" part3="91" edge5="WC" edge3="WC" orient="CIS" secstr="true">
                <BPstyle custom="false" color="#0000FF" thickness="-1.0" bent="0.0"/>
            </bp>
            <bp part5="69" part3="89" edge5="WC" edge3="WC" orient="CIS" secstr="true">
                <BPstyle custom="false" color="#0000FF" thickness="-1.0" bent="0.0"/>
            </bp>
            <bp part5="70" part3="88" edge5="WC" edge3="WC" orient="CIS" secstr="true">
                <BPstyle custom="false" color="#0000FF" thickness="-1.0" bent="0.0"/>
            </bp>
            <bp part5="71" part3="87" edge5="WC" edge3="WC" orient="CIS" secstr="true">
                <BPstyle custom="false" color="#0000FF" thickness="-1.0" bent="0.0"/>
            </bp>
            <bp part5="72" part3="86" edge5="WC" edge3="WC" orient="CIS" secstr="true">
                <BPstyle custom="false" color="#0000FF" thickness="-1.0" bent="0.0"/>
            </bp>
            <bp part5="73" part3="85" edge5="WC" edge3="WC" orient="CIS" secstr="true">
                <BPstyle custom="false" color="#0000FF" thickness="-1.0" bent="0.0"/>
            </bp>
            <bp part5="104" part3="343" edge5="WC" edge3="WC" orient="CIS" secstr="true">
                <BPstyle custom="false" color="#0000FF" thickness="-1.0" bent="0.0"/>
            </bp>
            <bp part5="105" part3="342" edge5="WC" edge3="WC" orient="CIS" secstr="true">
                <BPstyle custom="false" color="#0000FF" thickness="-1.0" bent="0.0"/>
            </bp>
            <bp part5="106" part3="341" edge5="WC" edge3="WC" orient="CIS" secstr="true">
                <BPstyle custom="false" color="#0000FF" thickness="-1.0" bent="0.0"/>
            </bp>
            <bp part5="107" part3="340" edge5="WC" edge3="WC" orient="CIS" secstr="true">
                <BPstyle custom="false" color="#0000FF" thickness="-1.0" bent="0.0"/>
            </bp>
            <bp part5="108" part3="339" edge5="WC" edge3="WC" orient="CIS" secstr="true">
                <BPstyle custom="false" color="#0000FF" thickness="-1.0" bent="0.0"/>
            </bp>
            <bp part5="109" part3="338" edge5="WC" edge3="WC" orient="CIS" secstr="true">
                <BPstyle custom="false" color="#0000FF" thickness="-1.0" bent="0.0"/>
            </bp>
            <bp part5="110" part3="337" edge5="WC" edge3="WC" orient="CIS" secstr="true">
                <BPstyle custom="false" color="#0000FF" thickness="-1.0" bent="0.0"/>
            </bp>
            <bp part5="111" part3="336" edge5="WC" edge3="WC" orient="CIS" secstr="true">
                <BPstyle custom="false" color="#0000FF" thickness="-1.0" bent="0.0"/>
            </bp>
            <bp part5="112" part3="335" edge5="WC" edge3="WC" orient="CIS" secstr="true">
                <BPstyle custom="false" color="#0000FF" thickness="-1.0" bent="0.0"/>
            </bp>
            <bp part5="113" part3="334" edge5="WC" edge3="WC" orient="CIS" secstr="true">
                <BPstyle custom="false" color="#0000FF" thickness="-1.0" bent="0.0"/>
            </bp>
            <bp part5="114" part3="333" edge5="WC" edge3="WC" orient="CIS" secstr="true">
                <BPstyle custom="false" color="#0000FF" thickness="-1.0" bent="0.0"/>
            </bp>
            <bp part5="124" part3="222" edge5="WC" edge3="WC" orient="CIS" secstr="true">
                <BPstyle custom="false" color="#0000FF" thickness="-1.0" bent="0.0"/>
            </bp>
            <bp part5="125" part3="221" edge5="WC" edge3="WC" orient="CIS" secstr="true">
                <BPstyle custom="false" color="#0000FF" thickness="-1.0" bent="0.0"/>
            </bp>
            <bp part5="126" part3="220" edge5="WC" edge3="WC" orient="CIS" secstr="true">
                <BPstyle custom="false" color="#0000FF" thickness="-1.0" bent="0.0"/>
            </bp>
            <bp part5="127" part3="219" edge5="WC" edge3="WC" orient="CIS" secstr="true">
                <BPstyle custom="false" color="#0000FF" thickness="-1.0" bent="0.0"/>
            </bp>
            <bp part5="128" part3="218" edge5="WC" edge3="WC" orient="CIS" secstr="true">
                <BPstyle custom="false" color="#0000FF" thickness="-1.0" bent="0.0"/>
            </bp>
            <bp part5="129" part3="217" edge5="WC" edge3="WC" orient="CIS" secstr="true">
                <BPstyle custom="false" color="#0000FF" thickness="-1.0" bent="0.0"/>
            </bp>
            <bp part5="130" part3="216" edge5="WC" edge3="WC" orient="CIS" secstr="true">
                <BPstyle custom="false" color="#0000FF" thickness="-1.0" bent="0.0"/>
            </bp>
            <bp part5="133" part3="177" edge5="WC" edge3="WC" orient="CIS" secstr="true">
                <BPstyle custom="false" color="#0000FF" thickness="-1.0" bent="0.0"/>
            </bp>
            <bp part5="134" part3="176" edge5="WC" edge3="WC" orient="CIS" secstr="true">
                <BPstyle custom="false" color="#0000FF" thickness="-1.0" bent="0.0"/>
            </bp>
            <bp part5="135" part3="175" edge5="WC" edge3="WC" orient="CIS" secstr="true">
                <BPstyle custom="false" color="#0000FF" thickness="-1.0" bent="0.0"/>
            </bp>
            <bp part5="136" part3="174" edge5="WC" edge3="WC" orient="CIS" secstr="true">
                <BPstyle custom="false" color="#0000FF" thickness="-1.0" bent="0.0"/>
            </bp>
            <bp part5="137" part3="173" edge5="WC" edge3="WC" orient="CIS" secstr="true">
                <BPstyle custom="false" color="#0000FF" thickness="-1.0" bent="0.0"/>
            </bp>
            <bp part5="138" part3="172" edge5="WC" edge3="WC" orient="CIS" secstr="true">
                <BPstyle custom="false" color="#0000FF" thickness="-1.0" bent="0.0"/>
            </bp>
            <bp part5="139" part3="171" edge5="WC" edge3="WC" orient="CIS" secstr="true">
                <BPstyle custom="false" color="#0000FF" thickness="-1.0" bent="0.0"/>
            </bp>
            <bp part5="140" part3="170" edge5="WC" edge3="WC" orient="CIS" secstr="true">
                <BPstyle custom="false" color="#0000FF" thickness="-1.0" bent="0.0"/>
            </bp>
            <bp part5="142" part3="166" edge5="WC" edge3="WC" orient="CIS" secstr="true">
                <BPstyle custom="false" color="#0000FF" thickness="-1.0" bent="0.0"/>
            </bp>
            <bp part5="143" part3="165" edge5="WC" edge3="WC" orient="CIS" secstr="true">
                <BPstyle custom="false" color="#0000FF" thickness="-1.0" bent="0.0"/>
            </bp>
            <bp part5="145" part3="163" edge5="WC" edge3="WC" orient="CIS" secstr="true">
                <BPstyle custom="false" color="#0000FF" thickness="-1.0" bent="0.0"/>
            </bp>
            <bp part5="146" part3="162" edge5="WC" edge3="WC" orient="CIS" secstr="true">
                <BPstyle custom="false" color="#0000FF" thickness="-1.0" bent="0.0"/>
            </bp>
            <bp part5="147" part3="159" edge5="WC" edge3="WC" orient="CIS" secstr="true">
                <BPstyle custom="false" color="#0000FF" thickness="-1.0" bent="0.0"/>
            </bp>
            <bp part5="148" part3="158" edge5="WC" edge3="WC" orient="CIS" secstr="true">
                <BPstyle custom="false" color="#0000FF" thickness="-1.0" bent="0.0"/>
            </bp>
            <bp part5="149" part3="157" edge5="WC" edge3="WC" orient="CIS" secstr="true">
                <BPstyle custom="false" color="#0000FF" thickness="-1.0" bent="0.0"/>
            </bp>
            <bp part5="186" part3="196" edge5="WC" edge3="WC" orient="CIS" secstr="true">
                <BPstyle custom="false" color="#0000FF" thickness="-1.0" bent="0.0"/>
            </bp>
            <bp part5="187" part3="195" edge5="WC" edge3="WC" orient="CIS" secstr="true">
                <BPstyle custom="false" color="#0000FF" thickness="-1.0" bent="0.0"/>
            </bp>
            <bp part5="188" part3="194" edge5="WC" edge3="WC" orient="CIS" secstr="true">
                <BPstyle custom="false" color="#0000FF" thickness="-1.0" bent="0.0"/>
            </bp>
            <bp part5="197" part3="212" edge5="WC" edge3="WC" orient="CIS" secstr="true">
                <BPstyle custom="false" color="#0000FF" thickness="-1.0" bent="0.0"/>
            </bp>
            <bp part5="198" part3="211" edge5="WC" edge3="WC" orient="CIS" secstr="true">
                <BPstyle custom="false" color="#0000FF" thickness="-1.0" bent="0.0"/>
            </bp>
            <bp part5="199" part3="210" edge5="WC" edge3="WC" orient="CIS" secstr="true">
                <BPstyle custom="false" color="#0000FF" thickness="-1.0" bent="0.0"/>
            </bp>
            <bp part5="200" part3="209" edge5="WC" edge3="WC" orient="CIS" secstr="true">
                <BPstyle custom="false" color="#0000FF" thickness="-1.0" bent="0.0"/>
            </bp>
            <bp part5="228" part3="332" edge5="WC" edge3="WC" orient="CIS" secstr="true">
                <BPstyle custom="false" color="#0000FF" thickness="-1.0" bent="0.0"/>
            </bp>
            <bp part5="229" part3="331" edge5="WC" edge3="WC" orient="CIS" secstr="true">
                <BPstyle custom="false" color="#0000FF" thickness="-1.0" bent="0.0"/>
            </bp>
            <bp part5="230" part3="330" edge5="WC" edge3="WC" orient="CIS" secstr="true">
                <BPstyle custom="false" color="#0000FF" thickness="-1.0" bent="0.0"/>
            </bp>
            <bp part5="231" part3="329" edge5="WC" edge3="WC" orient="CIS" secstr="true">
                <BPstyle custom="false" color="#0000FF" thickness="-1.0" bent="0.0"/>
            </bp>
            <bp part5="232" part3="328" edge5="WC" edge3="WC" orient="CIS" secstr="true">
                <BPstyle custom="false" color="#0000FF" thickness="-1.0" bent="0.0"/>
            </bp>
            <bp part5="236" part3="280" edge5="WC" edge3="WC" orient="CIS" secstr="true">
                <BPstyle custom="false" color="#0000FF" thickness="-1.0" bent="0.0"/>
            </bp>
            <bp part5="237" part3="279" edge5="WC" edge3="WC" orient="CIS" secstr="true">
                <BPstyle custom="false" color="#0000FF" thickness="-1.0" bent="0.0"/>
            </bp>
            <bp part5="242" part3="276" edge5="WC" edge3="WC" orient="CIS" secstr="true">
                <BPstyle custom="false" color="#0000FF" thickness="-1.0" bent="0.0"/>
            </bp>
            <bp part5="243" part3="275" edge5="WC" edge3="WC" orient="CIS" secstr="true">
                <BPstyle custom="false" color="#0000FF" thickness="-1.0" bent="0.0"/>
            </bp>
            <bp part5="244" part3="274" edge5="WC" edge3="WC" orient="CIS" secstr="true">
                <BPstyle custom="false" color="#0000FF" thickness="-1.0" bent="0.0"/>
            </bp>
            <bp part5="245" part3="273" edge5="WC" edge3="WC" orient="CIS" secstr="true">
                <BPstyle custom="false" color="#0000FF" thickness="-1.0" bent="0.0"/>
            </bp>
            <bp part5="247" part3="269" edge5="WC" edge3="WC" orient="CIS" secstr="true">
                <BPstyle custom="false" color="#0000FF" thickness="-1.0" bent="0.0"/>
            </bp>
            <bp part5="248" part3="268" edge5="WC" edge3="WC" orient="CIS" secstr="true">
                <BPstyle custom="false" color="#0000FF" thickness="-1.0" bent="0.0"/>
            </bp>
            <bp part5="249" part3="267" edge5="WC" edge3="WC" orient="CIS" secstr="true">
                <BPstyle custom="false" color="#0000FF" thickness="-1.0" bent="0.0"/>
            </bp>
            <bp part5="250" part3="266" edge5="WC" edge3="WC" orient="CIS" secstr="true">
                <BPstyle custom="false" color="#0000FF" thickness="-1.0" bent="0.0"/>
            </bp>
            <bp part5="251" part3="265" edge5="WC" edge3="WC" orient="CIS" secstr="true">
                <BPstyle custom="false" color="#0000FF" thickness="-1.0" bent="0.0"/>
            </bp>
            <bp part5="252" part3="264" edge5="WC" edge3="WC" orient="CIS" secstr="true">
                <BPstyle custom="false" color="#0000FF" thickness="-1.0" bent="0.0"/>
            </bp>
            <bp part5="253" part3="263" edge5="WC" edge3="WC" orient="CIS" secstr="true">
                <BPstyle custom="false" color="#0000FF" thickness="-1.0" bent="0.0"/>
            </bp>
            <bp part5="281" part3="299" edge5="WC" edge3="WC" orient="CIS" secstr="true">
                <BPstyle custom="false" color="#0000FF" thickness="-1.0" bent="0.0"/>
            </bp>
            <bp part5="282" part3="298" edge5="WC" edge3="WC" orient="CIS" secstr="true">
                <BPstyle custom="false" color="#0000FF" thickness="-1.0" bent="0.0"/>
            </bp>
            <bp part5="283" part3="297" edge5="WC" edge3="WC" orient="CIS" secstr="true">
                <BPstyle custom="false" color="#0000FF" thickness="-1.0" bent="0.0"/>
            </bp>
            <bp part5="284" part3="296" edge5="WC" edge3="WC" orient="CIS" secstr="true">
                <BPstyle custom="false" color="#0000FF" thickness="-1.0" bent="0.0"/>
            </bp>
            <bp part5="285" part3="294" edge5="WC" edge3="WC" orient="CIS" secstr="true">
                <BPstyle custom="false" color="#0000FF" thickness="-1.0" bent="0.0"/>
            </bp>
            <bp part5="286" part3="293" edge5="WC" edge3="WC" orient="CIS" secstr="true">
                <BPstyle custom="false" color="#0000FF" thickness="-1.0" bent="0.0"/>
            </bp>
            <bp part5="287" part3="292" edge5="WC" edge3="WC" orient="CIS" secstr="true">
                <BPstyle custom="false" color="#0000FF" thickness="-1.0" bent="0.0"/>
            </bp>
            <bp part5="311" part3="324" edge5="WC" edge3="WC" orient="CIS" secstr="true">
                <BPstyle custom="false" color="#0000FF" thickness="-1.0" bent="0.0"/>
            </bp>
            <bp part5="312" part3="323" edge5="WC" edge3="WC" orient="CIS" secstr="true">
                <BPstyle custom="false" color="#0000FF" thickness="-1.0" bent="0.0"/>
            </bp>
            <bp part5="313" part3="322" edge5="WC" edge3="WC" orient="CIS" secstr="true">
                <BPstyle custom="false" color="#0000FF" thickness="-1.0" bent="0.0"/>
            </bp>
            <bp part5="314" part3="321" edge5="WC" edge3="WC" orient="CIS" secstr="true">
                <BPstyle custom="false" color="#0000FF" thickness="-1.0" bent="0.0"/>
            </bp>
            <bp part5="315" part3="320" edge5="WC" edge3="WC" orient="CIS" secstr="true">
                <BPstyle custom="false" color="#0000FF" thickness="-1.0" bent="0.0"/>
            </bp>
            <bp part5="348" part3="365" edge5="WC" edge3="WC" orient="CIS" secstr="true">
                <BPstyle custom="false" color="#0000FF" thickness="-1.0" bent="0.0"/>
            </bp>
            <bp part5="350" part3="363" edge5="WC" edge3="WC" orient="CIS" secstr="true">
                <BPstyle custom="false" color="#0000FF" thickness="-1.0" bent="0.0"/>
            </bp>
            <bp part5="351" part3="362" edge5="WC" edge3="WC" orient="CIS" secstr="true">
                <BPstyle custom="false" color="#0000FF" thickness="-1.0" bent="0.0"/>
            </bp>
            <bp part5="352" part3="361" edge5="WC" edge3="WC" orient="CIS" secstr="true">
                <BPstyle custom="false" color="#0000FF" thickness="-1.0" bent="0.0"/>
            </bp>
            <bp part5="381" part3="389" edge5="WC" edge3="WC" orient="CIS" secstr="true">
                <BPstyle custom="false" color="#0000FF" thickness="-1.0" bent="0.0"/>
            </bp>
        </BPs>
        <backbone/>
        <annotations/>
    </RNA>
    <config drawoutline="true" fillbase="true" autofit="true" autocenter="true" modifiable="true" errors="true" specialbases="false" dashbases="true" usebasebps="false" drawnc="true" drawnonplanar="true" warnings="false" comparison="false" flat="true" drawbackground="false" drawcm="false" drawbackbone="true" cmh="30.0" cmw="120.0" cmx="40.0" cmy="0.0" defaultzoom="0.5" zoominc="1.2" bpthick="1.0" basethick="1.5" distnumbers="3.0" spacebetweenbases="1.0" numperiod="10" bpstyle="lw" backbonecol="#5B5B5B" hovercol="#E6E6E6" backgroundcol="#FFFFFF" bondcol="#0000FF" titlecol="#000000" specialco="#00FF00" dashcol="#FFFF00" cm="0,00:#4747B6,20,00:#4747FF,55,00:#1CFF47,65,00:#FFFF47,90,00:#FF4747">
        <font role="titlefont" name="SansSerif" style="1" size="18.0"/>
        <font role="numbersfont" name="SansSerif" style="1" size="1.0"/>
        <font role="basefont" name="SansSerif" style="0" size="1.0"/>
        <cmcaption/>
    </config>
</VARNASession>
