# Supplementary material for: Short- and long-range interactions in the HIV-1 5′ UTR regulate genome dimerization and packaging
Source: Nat Struct Mol Biol. 2022 Mar 28;29(4):306–19. doi: 10.1038/s41594-022-00746-2 (PMC9010304; doi:10.1038/s41594-022-00746-2)
Supplement: Source Data Fig. 5 — Source data for Fig. 5. VARNA files for constrained monomer and dimer structure. Txt file of constraints used in folding. Csv files of raw_z_scores, filtered_z_scores, detected_helices and best_helices for monomer and dimer structures. [file 41594_2022_746_MOESM17_ESM.zip › Figure 5/constrained-monomer.varna]

<?xml version="1.0" encoding="ISO-8859-1"?>
<!DOCTYPE VARNASession SYSTEM "users.dtd">
<VARNASession>
    <RNA drawn="true" mode="2" id="" delta="0.65">
        <name><![CDATA[User file #4]]></name>
        <bases>
            <nt index="0" num="1" custom="true" val="0.0" label="">
                <base><![CDATA[G]]></base>
                <p r="pos" x="0.0" y="0.0"/>
                <p r="center" x="3.980102097228898E-15" y="-65.0"/>
                <basestyle outline="#5B5B5B" inner="#F2F2F2" num="#404040" name="#000000"/>
            </nt>
            <nt index="1" num="2" custom="true" val="0.0" label="">
                <base><![CDATA[G]]></base>
                <p r="pos" x="35.0" y="2.1431318985078682E-15"/>
                <p r="center" x="35.00000000000001" y="-65.0"/>
                <basestyle outline="#5B5B5B" inner="#F2F2F2" num="#404040" name="#000000"/>
            </nt>
            <nt index="2" num="3" custom="true" val="0.0" label="">
                <base><![CDATA[U]]></base>
                <p r="pos" x="70.0" y="4.2862637970157365E-15"/>
                <p r="center" x="70.0" y="-65.0"/>
                <basestyle outline="#5B5B5B" inner="#F2F2F2" num="#404040" name="#000000"/>
            </nt>
            <nt index="3" num="4" custom="true" val="0.0" label="">
                <base><![CDATA[C]]></base>
                <p r="pos" x="105.0" y="6.429395695523605E-15"/>
                <p r="center" x="105.0" y="-65.0"/>
                <basestyle outline="#5B5B5B" inner="#F2F2F2" num="#404040" name="#000000"/>
            </nt>
            <nt index="4" num="5" custom="true" val="0.0" label="">
                <base><![CDATA[U]]></base>
                <p r="pos" x="140.0" y="6.5824765454170245E-15"/>
                <p r="center" x="140.0" y="-64.99999999999999"/>
                <basestyle outline="#5B5B5B" inner="#F2F2F2" num="#404040" name="#000000"/>
            </nt>
            <nt index="5" num="6" custom="true" val="0.0" label="">
                <base><![CDATA[C]]></base>
                <p r="pos" x="140.0" y="40.000000000000014"/>
                <p r="center" x="172.5" y="40.00000000000001"/>
                <basestyle outline="#5B5B5B" inner="#F2F2F2" num="#404040" name="#000000"/>
            </nt>
            <nt index="6" num="7" custom="true" val="0.0" label="">
                <base><![CDATA[U]]></base>
                <p r="pos" x="140.0" y="80.0"/>
                <p r="center" x="172.5" y="80.0"/>
                <basestyle outline="#5B5B5B" inner="#F2F2F2" num="#404040" name="#000000"/>
            </nt>
            <nt index="7" num="8" custom="true" val="0.0" label="">
                <base><![CDATA[C]]></base>
                <p r="pos" x="139.99999999999997" y="120.0"/>
                <p r="center" x="172.5" y="120.0"/>
                <basestyle outline="#5B5B5B" inner="#F2F2F2" num="#404040" name="#000000"/>
            </nt>
            <nt index="8" num="9" custom="true" val="0.0" label="">
                <base><![CDATA[U]]></base>
                <p r="pos" x="139.99999999999997" y="160.0"/>
                <p r="center" x="172.5" y="160.0"/>
                <basestyle outline="#5B5B5B" inner="#F2F2F2" num="#404040" name="#000000"/>
            </nt>
            <nt index="9" num="10" custom="true" val="0.0" label="">
                <base><![CDATA[G]]></base>
                <p r="pos" x="139.99999999999997" y="200.0"/>
                <p r="center" x="172.49999999999997" y="200.0"/>
                <basestyle outline="#5B5B5B" inner="#F2F2F2" num="#404040" name="#000000"/>
            </nt>
            <nt index="10" num="11" custom="true" val="0.0" label="">
                <base><![CDATA[G]]></base>
                <p r="pos" x="139.99999999999997" y="240.0"/>
                <p r="center" x="172.49999999999997" y="240.0"/>
                <basestyle outline="#5B5B5B" inner="#F2F2F2" num="#404040" name="#000000"/>
            </nt>
            <nt index="11" num="12" custom="true" val="0.0" label="">
                <base><![CDATA[U]]></base>
                <p r="pos" x="139.99999999999997" y="280.0"/>
                <p r="center" x="172.49999999999997" y="280.0"/>
                <basestyle outline="#5B5B5B" inner="#F2F2F2" num="#404040" name="#000000"/>
            </nt>
            <nt index="12" num="13" custom="true" val="0.0" label="">
                <base><![CDATA[U]]></base>
                <p r="pos" x="139.99999999999997" y="320.0"/>
                <p r="center" x="172.49999999999994" y="320.0"/>
                <basestyle outline="#5B5B5B" inner="#F2F2F2" num="#404040" name="#000000"/>
            </nt>
            <nt index="13" num="14" custom="true" val="0.0" label="">
                <base><![CDATA[A]]></base>
                <p r="pos" x="139.99999999999994" y="360.0"/>
                <p r="center" x="172.49999999999994" y="360.0"/>
                <basestyle outline="#5B5B5B" inner="#F2F2F2" num="#404040" name="#000000"/>
            </nt>
            <nt index="14" num="15" custom="true" val="0.0" label="">
                <base><![CDATA[G]]></base>
                <p r="pos" x="139.99999999999994" y="400.0"/>
                <p r="center" x="172.49999999999994" y="400.0"/>
                <basestyle outline="#5B5B5B" inner="#F2F2F2" num="#404040" name="#000000"/>
            </nt>
            <nt index="15" num="16" custom="true" val="0.0" label="">
                <base><![CDATA[A]]></base>
                <p r="pos" x="131.37942886352533" y="425.1922879189222"/>
                <p r="center" x="172.49999999999994" y="425.1922879189221"/>
                <basestyle outline="#5B5B5B" inner="#F2F2F2" num="#404040" name="#000000"/>
            </nt>
            <nt index="16" num="17" custom="true" val="0.0" label="">
                <base><![CDATA[C]]></base>
                <p r="pos" x="140.00000000000003" y="450.3845758378443"/>
                <p r="center" x="172.49999999999994" y="425.1922879189221"/>
                <basestyle outline="#5B5B5B" inner="#F2F2F2" num="#404040" name="#000000"/>
            </nt>
            <nt index="17" num="18" custom="true" val="0.0" label="">
                <base><![CDATA[C]]></base>
                <p r="pos" x="139.99999999999997" y="490.3845758378444"/>
                <p r="center" x="172.49999999999994" y="490.3845758378441"/>
                <basestyle outline="#5B5B5B" inner="#F2F2F2" num="#404040" name="#000000"/>
            </nt>
            <nt index="18" num="19" custom="true" val="0.0" label="">
                <base><![CDATA[A]]></base>
                <p r="pos" x="139.99999999999974" y="530.384575837844"/>
                <p r="center" x="172.49999999999991" y="530.3845758378443"/>
                <basestyle outline="#5B5B5B" inner="#F2F2F2" num="#404040" name="#000000"/>
            </nt>
            <nt index="19" num="20" custom="true" val="0.0" label="">
                <base><![CDATA[G]]></base>
                <p r="pos" x="140.00000000000006" y="570.3845758378441"/>
                <p r="center" x="172.49999999999991" y="570.3845758378442"/>
                <basestyle outline="#5B5B5B" inner="#F2F2F2" num="#404040" name="#000000"/>
            </nt>
            <nt index="20" num="21" custom="true" val="0.0" label="">
                <base><![CDATA[A]]></base>
                <p r="pos" x="140.0000000000005" y="610.3845758378443"/>
                <p r="center" x="172.49999999999991" y="610.3845758378443"/>
                <basestyle outline="#5B5B5B" inner="#F2F2F2" num="#404040" name="#000000"/>
            </nt>
            <nt index="21" num="22" custom="true" val="0.0" label="">
                <base><![CDATA[U]]></base>
                <p r="pos" x="126.44648779112092" y="627.906030559102"/>
                <p r="center" x="172.49999999999991" y="649.5273691773215"/>
                <basestyle outline="#5B5B5B" inner="#F2F2F2" num="#404040" name="#000000"/>
            </nt>
            <nt index="22" num="23" custom="true" val="0.0" label="">
                <base><![CDATA[C]]></base>
                <p r="pos" x="121.62359880752393" y="649.5188768687038"/>
                <p r="center" x="172.49999999999991" y="649.5273691773215"/>
                <basestyle outline="#5B5B5B" inner="#F2F2F2" num="#404040" name="#000000"/>
            </nt>
            <nt index="23" num="24" custom="true" val="0.0" label="">
                <base><![CDATA[U]]></base>
                <p r="pos" x="126.44648779112093" y="671.148707795541"/>
                <p r="center" x="172.49999999999991" y="649.5273691773215"/>
                <basestyle outline="#5B5B5B" inner="#F2F2F2" num="#404040" name="#000000"/>
            </nt>
            <nt index="24" num="25" custom="true" val="0.0" label="">
                <base><![CDATA[G]]></base>
                <p r="pos" x="140.0" y="688.6701625167995"/>
                <p r="center" x="172.49999999999991" y="649.5273691773215"/>
                <basestyle outline="#5B5B5B" inner="#F2F2F2" num="#404040" name="#000000"/>
            </nt>
            <nt index="25" num="26" custom="true" val="0.0" label="">
                <base><![CDATA[A]]></base>
                <p r="pos" x="139.99999999999952" y="728.6701625167981"/>
                <p r="center" x="172.49999999999997" y="728.6701625167987"/>
                <basestyle outline="#5B5B5B" inner="#F2F2F2" num="#404040" name="#000000"/>
            </nt>
            <nt index="26" num="27" custom="true" val="0.0" label="">
                <base><![CDATA[G]]></base>
                <p r="pos" x="140.00000000000006" y="768.6701625167979"/>
                <p r="center" x="172.5" y="768.6701625167991"/>
                <basestyle outline="#5B5B5B" inner="#F2F2F2" num="#404040" name="#000000"/>
            </nt>
            <nt index="27" num="28" custom="true" val="0.0" label="">
                <base><![CDATA[C]]></base>
                <p r="pos" x="140.00000000000193" y="808.6701625167988"/>
                <p r="center" x="172.50000000000003" y="808.6701625167984"/>
                <basestyle outline="#5B5B5B" inner="#F2F2F2" num="#404040" name="#000000"/>
            </nt>
            <nt index="28" num="29" custom="true" val="0.0" label="">
                <base><![CDATA[C]]></base>
                <p r="pos" x="122.30619981699292" y="838.8682757419676"/>
                <p r="center" x="172.50000000000006" y="847.995361436711"/>
                <basestyle outline="#5B5B5B" inner="#F2F2F2" num="#404040" name="#000000"/>
            </nt>
            <nt index="29" num="30" custom="true" val="0.0" label="">
                <base><![CDATA[U]]></base>
                <p r="pos" x="128.2366100467788" y="873.362142469005"/>
                <p r="center" x="172.50000000000006" y="847.995361436711"/>
                <basestyle outline="#5B5B5B" inner="#F2F2F2" num="#404040" name="#000000"/>
            </nt>
            <nt index="30" num="31" custom="true" val="0.0" label="">
                <base><![CDATA[G]]></base>
                <p r="pos" x="155.00002423375605" y="895.9168818453079"/>
                <p r="center" x="172.50000000000006" y="847.995361436711"/>
                <basestyle outline="#5B5B5B" inner="#F2F2F2" num="#404040" name="#000000"/>
            </nt>
            <nt index="31" num="32" custom="true" val="0.0" label="">
                <base><![CDATA[G]]></base>
                <p r="pos" x="189.99997576624065" y="895.9168818453086"/>
                <p r="center" x="172.50000000000006" y="847.995361436711"/>
                <basestyle outline="#5B5B5B" inner="#F2F2F2" num="#404040" name="#000000"/>
            </nt>
            <nt index="32" num="33" custom="true" val="0.0" label="">
                <base><![CDATA[G]]></base>
                <p r="pos" x="216.76338995321322" y="873.3621424690066"/>
                <p r="center" x="172.50000000000006" y="847.995361436711"/>
                <basestyle outline="#5B5B5B" inner="#F2F2F2" num="#404040" name="#000000"/>
            </nt>
            <nt index="33" num="34" custom="true" val="0.0" label="">
                <base><![CDATA[A]]></base>
                <p r="pos" x="222.69380018300484" y="838.868275741969"/>
                <p r="center" x="172.50000000000006" y="847.995361436711"/>
                <basestyle outline="#5B5B5B" inner="#F2F2F2" num="#404040" name="#000000"/>
            </nt>
            <nt index="34" num="35" custom="true" val="0.0" label="">
                <base><![CDATA[G]]></base>
                <p r="pos" x="204.99999999999952" y="808.6701625167991"/>
                <p r="center" x="172.50000000000003" y="808.6701625167984"/>
                <basestyle outline="#5B5B5B" inner="#F2F2F2" num="#404040" name="#000000"/>
            </nt>
            <nt index="35" num="36" custom="true" val="0.0" label="">
                <base><![CDATA[C]]></base>
                <p r="pos" x="204.99999999999955" y="768.6701625167992"/>
                <p r="center" x="172.5" y="768.6701625167991"/>
                <basestyle outline="#5B5B5B" inner="#F2F2F2" num="#404040" name="#000000"/>
            </nt>
            <nt index="36" num="37" custom="true" val="0.0" label="">
                <base><![CDATA[U]]></base>
                <p r="pos" x="204.999999999999" y="728.6701625167995"/>
                <p r="center" x="172.49999999999997" y="728.6701625167987"/>
                <basestyle outline="#5B5B5B" inner="#F2F2F2" num="#404040" name="#000000"/>
            </nt>
            <nt index="37" num="38" custom="true" val="0.0" label="">
                <base><![CDATA[C]]></base>
                <p r="pos" x="204.99999999999955" y="688.6701625167991"/>
                <p r="center" x="172.49999999999991" y="649.5273691773215"/>
                <basestyle outline="#5B5B5B" inner="#F2F2F2" num="#404040" name="#000000"/>
            </nt>
            <nt index="38" num="39" custom="true" val="0.0" label="">
                <base><![CDATA[U]]></base>
                <p r="pos" x="204.9999999999934" y="610.3845758378453"/>
                <p r="center" x="172.49999999999991" y="610.3845758378443"/>
                <basestyle outline="#5B5B5B" inner="#F2F2F2" num="#404040" name="#000000"/>
            </nt>
            <nt index="39" num="40" custom="true" val="0.0" label="">
                <base><![CDATA[C]]></base>
                <p r="pos" x="205.00000000000034" y="570.3845758378442"/>
                <p r="center" x="172.49999999999991" y="570.3845758378442"/>
                <basestyle outline="#5B5B5B" inner="#F2F2F2" num="#404040" name="#000000"/>
            </nt>
            <nt index="40" num="41" custom="true" val="0.0" label="">
                <base><![CDATA[U]]></base>
                <p r="pos" x="205.00000000000017" y="530.3845758378442"/>
                <p r="center" x="172.49999999999991" y="530.3845758378443"/>
                <basestyle outline="#5B5B5B" inner="#F2F2F2" num="#404040" name="#000000"/>
            </nt>
            <nt index="41" num="42" custom="true" val="0.0" label="">
                <base><![CDATA[G]]></base>
                <p r="pos" x="205.0" y="490.3845758378442"/>
                <p r="center" x="172.49999999999994" y="490.3845758378441"/>
                <basestyle outline="#5B5B5B" inner="#F2F2F2" num="#404040" name="#000000"/>
            </nt>
            <nt index="42" num="43" custom="true" val="0.0" label="">
                <base><![CDATA[G]]></base>
                <p r="pos" x="204.99999999999983" y="450.3845758378443"/>
                <p r="center" x="172.49999999999994" y="425.1922879189221"/>
                <basestyle outline="#5B5B5B" inner="#F2F2F2" num="#404040" name="#000000"/>
            </nt>
            <nt index="43" num="44" custom="true" val="0.0" label="">
                <base><![CDATA[C]]></base>
                <p r="pos" x="204.99999999999994" y="400.0"/>
                <p r="center" x="172.49999999999994" y="400.0"/>
                <basestyle outline="#5B5B5B" inner="#F2F2F2" num="#404040" name="#000000"/>
            </nt>
            <nt index="44" num="45" custom="true" val="0.0" label="">
                <base><![CDATA[U]]></base>
                <p r="pos" x="204.99999999999994" y="360.0"/>
                <p r="center" x="172.49999999999994" y="360.0"/>
                <basestyle outline="#5B5B5B" inner="#F2F2F2" num="#404040" name="#000000"/>
            </nt>
            <nt index="45" num="46" custom="true" val="0.0" label="">
                <base><![CDATA[A]]></base>
                <p r="pos" x="204.99999999999997" y="320.0"/>
                <p r="center" x="172.49999999999994" y="320.0"/>
                <basestyle outline="#5B5B5B" inner="#F2F2F2" num="#404040" name="#000000"/>
            </nt>
            <nt index="46" num="47" custom="true" val="0.0" label="">
                <base><![CDATA[A]]></base>
                <p r="pos" x="204.99999999999997" y="280.0"/>
                <p r="center" x="172.49999999999997" y="280.0"/>
                <basestyle outline="#5B5B5B" inner="#F2F2F2" num="#404040" name="#000000"/>
            </nt>
            <nt index="47" num="48" custom="true" val="0.0" label="">
                <base><![CDATA[C]]></base>
                <p r="pos" x="204.99999999999997" y="240.0"/>
                <p r="center" x="172.49999999999997" y="240.0"/>
                <basestyle outline="#5B5B5B" inner="#F2F2F2" num="#404040" name="#000000"/>
            </nt>
            <nt index="48" num="49" custom="true" val="0.0" label="">
                <base><![CDATA[U]]></base>
                <p r="pos" x="204.99999999999997" y="200.0"/>
                <p r="center" x="172.49999999999997" y="200.0"/>
                <basestyle outline="#5B5B5B" inner="#F2F2F2" num="#404040" name="#000000"/>
            </nt>
            <nt index="49" num="50" custom="true" val="0.0" label="">
                <base><![CDATA[A]]></base>
                <p r="pos" x="204.99999999999997" y="160.0"/>
                <p r="center" x="172.5" y="160.0"/>
                <basestyle outline="#5B5B5B" inner="#F2F2F2" num="#404040" name="#000000"/>
            </nt>
            <nt index="50" num="51" custom="true" val="0.0" label="">
                <base><![CDATA[G]]></base>
                <p r="pos" x="204.99999999999997" y="120.0"/>
                <p r="center" x="172.5" y="120.0"/>
                <basestyle outline="#5B5B5B" inner="#F2F2F2" num="#404040" name="#000000"/>
            </nt>
            <nt index="51" num="52" custom="true" val="0.0" label="">
                <base><![CDATA[G]]></base>
                <p r="pos" x="205.0" y="80.0"/>
                <p r="center" x="172.5" y="80.0"/>
                <basestyle outline="#5B5B5B" inner="#F2F2F2" num="#404040" name="#000000"/>
            </nt>
            <nt index="52" num="53" custom="true" val="0.0" label="">
                <base><![CDATA[G]]></base>
                <p r="pos" x="205.0" y="40.00000000000002"/>
                <p r="center" x="172.5" y="40.00000000000001"/>
                <basestyle outline="#5B5B5B" inner="#F2F2F2" num="#404040" name="#000000"/>
            </nt>
            <nt index="53" num="54" custom="true" val="0.0" label="">
                <base><![CDATA[A]]></base>
                <p r="pos" x="205.0" y="1.056257864264592E-14"/>
                <p r="center" x="205.0" y="-64.99999999999999"/>
                <basestyle outline="#5B5B5B" inner="#F2F2F2" num="#404040" name="#000000"/>
            </nt>
            <nt index="54" num="55" custom="true" val="0.0" label="">
                <base><![CDATA[A]]></base>
                <p r="pos" x="240.0" y="1.469576158976824E-14"/>
                <p r="center" x="240.0" y="-64.99999999999999"/>
                <basestyle outline="#5B5B5B" inner="#F2F2F2" num="#404040" name="#000000"/>
            </nt>
            <nt index="55" num="56" custom="true" val="0.0" label="">
                <base><![CDATA[C]]></base>
                <p r="pos" x="275.0" y="1.484884243966166E-14"/>
                <p r="center" x="275.0" y="-64.99999999999999"/>
                <basestyle outline="#5B5B5B" inner="#F2F2F2" num="#404040" name="#000000"/>
            </nt>
            <nt index="56" num="57" custom="true" val="0.0" label="">
                <base><![CDATA[C]]></base>
                <p r="pos" x="275.0" y="-39.999999999999986"/>
                <p r="center" x="307.5" y="-39.99999999999998"/>
                <basestyle outline="#5B5B5B" inner="#F2F2F2" num="#404040" name="#000000"/>
            </nt>
            <nt index="57" num="58" custom="true" val="0.0" label="">
                <base><![CDATA[C]]></base>
                <p r="pos" x="275.0" y="-79.99999999999997"/>
                <p r="center" x="307.5" y="-79.99999999999997"/>
                <basestyle outline="#5B5B5B" inner="#F2F2F2" num="#404040" name="#000000"/>
            </nt>
            <nt index="58" num="59" custom="true" val="0.0" label="">
                <base><![CDATA[A]]></base>
                <p r="pos" x="266.3794288635254" y="-105.19228791892208"/>
                <p r="center" x="307.5" y="-105.19228791892208"/>
                <basestyle outline="#5B5B5B" inner="#F2F2F2" num="#404040" name="#000000"/>
            </nt>
            <nt index="59" num="60" custom="true" val="0.0" label="">
                <base><![CDATA[C]]></base>
                <p r="pos" x="275.0" y="-130.38457583784418"/>
                <p r="center" x="307.5" y="-105.19228791892208"/>
                <basestyle outline="#5B5B5B" inner="#F2F2F2" num="#404040" name="#000000"/>
            </nt>
            <nt index="60" num="61" custom="true" val="0.0" label="">
                <base><![CDATA[U]]></base>
                <p r="pos" x="275.00000000000017" y="-170.38457583784427"/>
                <p r="center" x="307.5" y="-170.38457583784415"/>
                <basestyle outline="#5B5B5B" inner="#F2F2F2" num="#404040" name="#000000"/>
            </nt>
            <nt index="61" num="62" custom="true" val="0.0" label="">
                <base><![CDATA[G]]></base>
                <p r="pos" x="275.00000000000006" y="-210.38457583784415"/>
                <p r="center" x="307.5" y="-210.38457583784418"/>
                <basestyle outline="#5B5B5B" inner="#F2F2F2" num="#404040" name="#000000"/>
            </nt>
            <nt index="62" num="63" custom="true" val="0.0" label="">
                <base><![CDATA[C]]></base>
                <p r="pos" x="275.0000000000002" y="-250.38457583784418"/>
                <p r="center" x="307.5" y="-250.38457583784418"/>
                <basestyle outline="#5B5B5B" inner="#F2F2F2" num="#404040" name="#000000"/>
            </nt>
            <nt index="63" num="64" custom="true" val="0.0" label="">
                <base><![CDATA[U]]></base>
                <p r="pos" x="212.83733181173818" y="-267.0964988769819"/>
                <p r="center" x="307.5" y="-495.241469356944"/>
                <basestyle outline="#5B5B5B" inner="#F2F2F2" num="#404040" name="#000000"/>
            </nt>
            <nt index="64" num="65" custom="true" val="0.0" label="">
                <base><![CDATA[U]]></base>
                <p r="pos" x="157.0927309864604" y="-299.3108649794949"/>
                <p r="center" x="307.5" y="-495.241469356944"/>
                <basestyle outline="#5B5B5B" inner="#F2F2F2" num="#404040" name="#000000"/>
            </nt>
            <nt index="65" num="66" custom="true" val="0.0" label="">
                <base><![CDATA[A]]></base>
                <p r="pos" x="111.55990846076836" y="-344.8465597641614"/>
                <p r="center" x="307.5" y="-495.241469356944"/>
                <basestyle outline="#5B5B5B" inner="#F2F2F2" num="#404040" name="#000000"/>
            </nt>
            <nt index="66" num="67" custom="true" val="0.0" label="">
                <base><![CDATA[A]]></base>
                <p r="pos" x="79.35502952003804" y="-400.5788011686819"/>
                <p r="center" x="307.5" y="-495.241469356944"/>
                <basestyle outline="#5B5B5B" inner="#F2F2F2" num="#404040" name="#000000"/>
            </nt>
            <nt index="67" num="68" custom="true" val="0.0" label="">
                <base><![CDATA[G]]></base>
                <p r="pos" x="62.643106480900315" y="-462.74146935694404"/>
                <p r="center" x="307.5" y="-495.241469356944"/>
                <basestyle outline="#5B5B5B" inner="#F2F2F2" num="#404040" name="#000000"/>
            </nt>
            <nt index="68" num="69" custom="true" val="0.0" label="">
                <base><![CDATA[C]]></base>
                <p r="pos" x="22.643106480900258" y="-462.74146935694324"/>
                <p r="center" x="22.643106480900087" y="-495.2414693569437"/>
                <basestyle outline="#5B5B5B" inner="#F2F2F2" num="#404040" name="#000000"/>
            </nt>
            <nt index="69" num="70" custom="true" val="0.0" label="">
                <base><![CDATA[C]]></base>
                <p r="pos" x="-17.35689351909957" y="-462.7414693569442"/>
                <p r="center" x="-17.356893519099913" y="-495.2414693569441"/>
                <basestyle outline="#5B5B5B" inner="#F2F2F2" num="#404040" name="#000000"/>
            </nt>
            <nt index="70" num="71" custom="true" val="0.0" label="">
                <base><![CDATA[U]]></base>
                <p r="pos" x="-57.35689351909974" y="-462.74146935694415"/>
                <p r="center" x="-57.35689351909963" y="-495.2414693569439"/>
                <basestyle outline="#5B5B5B" inner="#F2F2F2" num="#404040" name="#000000"/>
            </nt>
            <nt index="71" num="72" custom="true" val="0.0" label="">
                <base><![CDATA[C]]></base>
                <p r="pos" x="-97.35689351909969" y="-462.74146935694404"/>
                <p r="center" x="-97.35689351909986" y="-495.2414693569439"/>
                <basestyle outline="#5B5B5B" inner="#F2F2F2" num="#404040" name="#000000"/>
            </nt>
            <nt index="72" num="73" custom="true" val="0.0" label="">
                <base><![CDATA[A]]></base>
                <p r="pos" x="-112.27240785978823" y="-433.50241745896915"/>
                <p r="center" x="-197.1835917236857" y="-495.24146935694483"/>
                <basestyle outline="#5B5B5B" inner="#F2F2F2" num="#404040" name="#000000"/>
            </nt>
            <nt index="73" num="74" custom="true" val="0.0" label="">
                <base><![CDATA[A]]></base>
                <p r="pos" x="-135.49469835916273" y="-410.29383778378053"/>
                <p r="center" x="-197.1835917236857" y="-495.24146935694483"/>
                <basestyle outline="#5B5B5B" inner="#F2F2F2" num="#404040" name="#000000"/>
            </nt>
            <nt index="74" num="75" custom="true" val="0.0" label="">
                <base><![CDATA[U]]></base>
                <p r="pos" x="-164.7484335681765" y="-395.3936842545369"/>
                <p r="center" x="-197.1835917236857" y="-495.24146935694483"/>
                <basestyle outline="#5B5B5B" inner="#F2F2F2" num="#404040" name="#000000"/>
            </nt>
            <nt index="75" num="76" custom="true" val="0.0" label="">
                <base><![CDATA[A]]></base>
                <p r="pos" x="-197.19088371199035" y="-390.25756763264974"/>
                <p r="center" x="-197.1835917236857" y="-495.24146935694483"/>
                <basestyle outline="#5B5B5B" inner="#F2F2F2" num="#404040" name="#000000"/>
            </nt>
            <nt index="76" num="77" custom="true" val="0.0" label="">
                <base><![CDATA[A]]></base>
                <p r="pos" x="-229.6310429314169" y="-395.39767844057667"/>
                <p r="center" x="-197.1835917236857" y="-495.24146935694483"/>
                <basestyle outline="#5B5B5B" inner="#F2F2F2" num="#404040" name="#000000"/>
            </nt>
            <nt index="77" num="78" custom="true" val="0.0" label="">
                <base><![CDATA[A]]></base>
                <p r="pos" x="-258.88321114535154" y="-410.3016280711787"/>
                <p r="center" x="-197.1835917236857" y="-495.24146935694483"/>
                <basestyle outline="#5B5B5B" inner="#F2F2F2" num="#404040" name="#000000"/>
            </nt>
            <nt index="78" num="79" custom="true" val="0.0" label="">
                <base><![CDATA[G]]></base>
                <p r="pos" x="-282.0947755875837" y="-433.5024174589698"/>
                <p r="center" x="-197.1835917236857" y="-495.24146935694483"/>
                <basestyle outline="#5B5B5B" inner="#F2F2F2" num="#404040" name="#000000"/>
            </nt>
            <nt index="79" num="80" custom="true" val="0.0" label="">
                <base><![CDATA[C]]></base>
                <p r="pos" x="-297.01028992827196" y="-462.74146935694483"/>
                <p r="center" x="-197.1835917236857" y="-495.24146935694483"/>
                <basestyle outline="#5B5B5B" inner="#F2F2F2" num="#404040" name="#000000"/>
            </nt>
            <nt index="80" num="81" custom="true" val="0.0" label="">
                <base><![CDATA[U]]></base>
                <p r="pos" x="-337.01028992827185" y="-462.74146935694534"/>
                <p r="center" x="-337.0102899282721" y="-495.2414693569458"/>
                <basestyle outline="#5B5B5B" inner="#F2F2F2" num="#404040" name="#000000"/>
            </nt>
            <nt index="81" num="82" custom="true" val="0.0" label="">
                <base><![CDATA[U]]></base>
                <p r="pos" x="-377.01028992827185" y="-462.7414693569456"/>
                <p r="center" x="-377.01028992827236" y="-495.2414693569461"/>
                <basestyle outline="#5B5B5B" inner="#F2F2F2" num="#404040" name="#000000"/>
            </nt>
            <nt index="82" num="83" custom="true" val="0.0" label="">
                <base><![CDATA[G]]></base>
                <p r="pos" x="-417.01028992827145" y="-462.7414693569459"/>
                <p r="center" x="-417.01028992827196" y="-495.2414693569462"/>
                <basestyle outline="#5B5B5B" inner="#F2F2F2" num="#404040" name="#000000"/>
            </nt>
            <nt index="83" num="84" custom="true" val="0.0" label="">
                <base><![CDATA[C]]></base>
                <p r="pos" x="-457.0102899282728" y="-462.74146935694654"/>
                <p r="center" x="-457.01028992827213" y="-495.2414693569464"/>
                <basestyle outline="#5B5B5B" inner="#F2F2F2" num="#404040" name="#000000"/>
            </nt>
            <nt index="84" num="85" custom="true" val="0.0" label="">
                <base><![CDATA[C]]></base>
                <p r="pos" x="-497.0102899282723" y="-462.741469356946"/>
                <p r="center" x="-497.0102899282723" y="-495.24146935694694"/>
                <basestyle outline="#5B5B5B" inner="#F2F2F2" num="#404040" name="#000000"/>
            </nt>
            <nt index="85" num="86" custom="true" val="0.0" label="">
                <base><![CDATA[U]]></base>
                <p r="pos" x="-529.361282431265" y="-449.38471505403817"/>
                <p r="center" x="-529.361362788438" y="-495.2414693569473"/>
                <basestyle outline="#5B5B5B" inner="#F2F2F2" num="#404040" name="#000000"/>
            </nt>
            <nt index="86" num="87" custom="true" val="0.0" label="">
                <base><![CDATA[U]]></base>
                <p r="pos" x="-561.7123217455276" y="-462.7413559762153"/>
                <p r="center" x="-529.361362788438" y="-495.2414693569473"/>
                <basestyle outline="#5B5B5B" inner="#F2F2F2" num="#404040" name="#000000"/>
            </nt>
            <nt index="87" num="88" custom="true" val="0.0" label="">
                <base><![CDATA[G]]></base>
                <p r="pos" x="-601.7123217452815" y="-462.74121578805784"/>
                <p r="center" x="-601.7124356481588" y="-495.24121578785815"/>
                <basestyle outline="#5B5B5B" inner="#F2F2F2" num="#404040" name="#000000"/>
            </nt>
            <nt index="88" num="89" custom="true" val="0.0" label="">
                <base><![CDATA[A]]></base>
                <p r="pos" x="-634.0632674366057" y="-449.38434810458085"/>
                <p r="center" x="-634.0635085081256" y="-495.24110240692573"/>
                <basestyle outline="#5B5B5B" inner="#F2F2F2" num="#404040" name="#000000"/>
            </nt>
            <nt index="89" num="90" custom="true" val="0.0" label="">
                <base><![CDATA[G]]></base>
                <p r="pos" x="-666.4143535617425" y="-462.74087564586074"/>
                <p r="center" x="-634.0635085081256" y="-495.24110240692573"/>
                <basestyle outline="#5B5B5B" inner="#F2F2F2" num="#404040" name="#000000"/>
            </nt>
            <nt index="90" num="91" custom="true" val="0.0" label="">
                <base><![CDATA[U]]></base>
                <p r="pos" x="-706.4143535607591" y="-462.7405952695464"/>
                <p r="center" x="-706.4145813665143" y="-495.24059526874896"/>
                <basestyle outline="#5B5B5B" inner="#F2F2F2" num="#404040" name="#000000"/>
            </nt>
            <nt index="91" num="92" custom="true" val="0.0" label="">
                <base><![CDATA[G]]></base>
                <p r="pos" x="-746.4143535597757" y="-462.74031489323204"/>
                <p r="center" x="-746.4145813655317" y="-495.2403148924348"/>
                <basestyle outline="#5B5B5B" inner="#F2F2F2" num="#404040" name="#000000"/>
            </nt>
            <nt index="92" num="93" custom="true" val="0.0" label="">
                <base><![CDATA[C]]></base>
                <p r="pos" x="-786.4143535587928" y="-462.74003451691783"/>
                <p r="center" x="-786.4145813645482" y="-495.2400345161206"/>
                <basestyle outline="#5B5B5B" inner="#F2F2F2" num="#404040" name="#000000"/>
            </nt>
            <nt index="93" num="94" custom="true" val="0.0" label="">
                <base><![CDATA[U]]></base>
                <p r="pos" x="-826.414353557811" y="-462.7397541406035"/>
                <p r="center" x="-826.4145813635652" y="-495.2397541398063"/>
                <basestyle outline="#5B5B5B" inner="#F2F2F2" num="#404040" name="#000000"/>
            </nt>
            <nt index="94" num="95" custom="true" val="0.0" label="">
                <base><![CDATA[C]]></base>
                <p r="pos" x="-876.7991572007917" y="-462.7395775567853"/>
                <p r="center" x="-851.6068692818698" y="-495.239577556785"/>
                <basestyle outline="#5B5B5B" inner="#F2F2F2" num="#404040" name="#000000"/>
            </nt>
            <nt index="95" num="96" custom="true" val="0.0" label="">
                <base><![CDATA[A]]></base>
                <p r="pos" x="-882.085815949124" y="-432.68069686269416"/>
                <p r="center" x="-1149.6853459801735" y="-495.2395775567905"/>
                <basestyle outline="#5B5B5B" inner="#F2F2F2" num="#404040" name="#000000"/>
            </nt>
            <nt index="96" num="97" custom="true" val="0.0" label="">
                <base><![CDATA[A]]></base>
                <p r="pos" x="-890.6706701778069" y="-403.3999360857372"/>
                <p r="center" x="-1149.6853459801735" y="-495.2395775567905"/>
                <basestyle outline="#5B5B5B" inner="#F2F2F2" num="#404040" name="#000000"/>
            </nt>
            <nt index="97" num="98" custom="true" val="0.0" label="">
                <base><![CDATA[A]]></base>
                <p r="pos" x="-902.4575515064272" y="-375.23316245249805"/>
                <p r="center" x="-1149.6853459801735" y="-495.2395775567905"/>
                <basestyle outline="#5B5B5B" inner="#F2F2F2" num="#404040" name="#000000"/>
            </nt>
            <nt index="98" num="99" custom="true" val="0.0" label="">
                <base><![CDATA[G]]></base>
                <p r="pos" x="-917.3003719629286" y="-348.54143210995426"/>
                <p r="center" x="-1149.6853459801735" y="-495.2395775567905"/>
                <basestyle outline="#5B5B5B" inner="#F2F2F2" num="#404040" name="#000000"/>
            </nt>
            <nt index="99" num="100" custom="true" val="0.0" label="">
                <base><![CDATA[U]]></base>
                <p r="pos" x="-935.0033932555857" y="-323.67390149979315"/>
                <p r="center" x="-1149.6853459801735" y="-495.2395775567905"/>
                <basestyle outline="#5B5B5B" inner="#F2F2F2" num="#404040" name="#000000"/>
            </nt>
            <nt index="100" num="101" custom="true" val="0.0" label="">
                <base><![CDATA[A]]></base>
                <p r="pos" x="-955.3626394972443" y="-300.91560123969765"/>
                <p r="center" x="-1149.6853459801735" y="-495.2395775567905"/>
                <basestyle outline="#5B5B5B" inner="#F2F2F2" num="#404040" name="#000000"/>
            </nt>
            <nt index="101" num="102" custom="true" val="0.0" label="">
                <base><![CDATA[G]]></base>
                <p r="pos" x="-978.1181123969725" y="-280.5588695573431"/>
                <p r="center" x="-1149.6853459801735" y="-495.2395775567905"/>
                <basestyle outline="#5B5B5B" inner="#F2F2F2" num="#404040" name="#000000"/>
            </nt>
            <nt index="102" num="103" custom="true" val="0.0" label="">
                <base><![CDATA[U]]></base>
                <p r="pos" x="-1002.9886753412893" y="-262.8536725410098"/>
                <p r="center" x="-1149.6853459801735" y="-495.2395775567905"/>
                <basestyle outline="#5B5B5B" inner="#F2F2F2" num="#404040" name="#000000"/>
            </nt>
            <nt index="103" num="104" custom="true" val="0.0" label="">
                <base><![CDATA[G]]></base>
                <p r="pos" x="-1029.66040198705" y="-248.02077801681972"/>
                <p r="center" x="-1149.6853459801735" y="-495.2395775567905"/>
                <basestyle outline="#5B5B5B" inner="#F2F2F2" num="#404040" name="#000000"/>
            </nt>
            <nt index="104" num="105" custom="true" val="0.0" label="">
                <base><![CDATA[U]]></base>
                <p r="pos" x="-1057.8269030841032" y="-236.23156900252576"/>
                <p r="center" x="-1149.6853459801735" y="-495.2395775567905"/>
                <basestyle outline="#5B5B5B" inner="#F2F2F2" num="#404040" name="#000000"/>
            </nt>
            <nt index="105" num="106" custom="true" val="0.0" label="">
                <base><![CDATA[G]]></base>
                <p r="pos" x="-1087.126465286083" y="-227.64004752573976"/>
                <p r="center" x="-1149.6853459801735" y="-495.2395775567905"/>
                <basestyle outline="#5B5B5B" inner="#F2F2F2" num="#404040" name="#000000"/>
            </nt>
            <nt index="106" num="107" custom="true" val="0.0" label="">
                <base><![CDATA[U]]></base>
                <p r="pos" x="-1117.1853459801744" y="-222.3533887774081"/>
                <p r="center" x="-1149.6853459801735" y="-495.2395775567905"/>
                <basestyle outline="#5B5B5B" inner="#F2F2F2" num="#404040" name="#000000"/>
            </nt>
            <nt index="107" num="108" custom="true" val="0.0" label="">
                <base><![CDATA[G]]></base>
                <p r="pos" x="-1117.1853459801737" y="-182.35338877740605"/>
                <p r="center" x="-1149.6853459801735" y="-182.3533887774056"/>
                <basestyle outline="#5B5B5B" inner="#F2F2F2" num="#404040" name="#000000"/>
            </nt>
            <nt index="108" num="109" custom="true" val="0.0" label="">
                <base><![CDATA[C]]></base>
                <p r="pos" x="-1117.1853459801737" y="-142.35338877740793"/>
                <p r="center" x="-1149.6853459801735" y="-142.35338877740384"/>
                <basestyle outline="#5B5B5B" inner="#F2F2F2" num="#404040" name="#000000"/>
            </nt>
            <nt index="109" num="110" custom="true" val="0.0" label="">
                <base><![CDATA[C]]></base>
                <p r="pos" x="-1117.1853459801744" y="-102.35338877740816"/>
                <p r="center" x="-1149.6853459801735" y="-102.35338877740696"/>
                <basestyle outline="#5B5B5B" inner="#F2F2F2" num="#404040" name="#000000"/>
            </nt>
            <nt index="110" num="111" custom="true" val="0.0" label="">
                <base><![CDATA[C]]></base>
                <p r="pos" x="-1085.4105134237047" y="-87.67819998820335"/>
                <p r="center" x="-1149.6853459801735" y="9.753014534467809"/>
                <basestyle outline="#5B5B5B" inner="#F2F2F2" num="#404040" name="#000000"/>
            </nt>
            <nt index="111" num="112" custom="true" val="0.0" label="">
                <base><![CDATA[G]]></base>
                <p r="pos" x="-1059.4149080351663" y="-64.24255085117062"/>
                <p r="center" x="-1149.6853459801735" y="9.753014534467809"/>
                <basestyle outline="#5B5B5B" inner="#F2F2F2" num="#404040" name="#000000"/>
            </nt>
            <nt index="112" num="113" custom="true" val="0.0" label="">
                <base><![CDATA[U]]></base>
                <p r="pos" x="-1041.5359067151667" y="-34.1536415690141"/>
                <p r="center" x="-1149.6853459801735" y="9.753014534467809"/>
                <basestyle outline="#5B5B5B" inner="#F2F2F2" num="#404040" name="#000000"/>
            </nt>
            <nt index="113" num="114" custom="true" val="0.0" label="">
                <base><![CDATA[C]]></base>
                <p r="pos" x="-1033.381087516492" y="-0.11689563424931748"/>
                <p r="center" x="-1149.6853459801735" y="9.753014534467809"/>
                <basestyle outline="#5B5B5B" inner="#F2F2F2" num="#404040" name="#000000"/>
            </nt>
            <nt index="114" num="115" custom="true" val="0.0" label="">
                <base><![CDATA[U]]></base>
                <p r="pos" x="-1035.683685374003" y="34.80729645514856"/>
                <p r="center" x="-1149.6853459801735" y="9.753014534467809"/>
                <basestyle outline="#5B5B5B" inner="#F2F2F2" num="#404040" name="#000000"/>
            </nt>
            <nt index="115" num="116" custom="true" val="0.0" label="">
                <base><![CDATA[G]]></base>
                <p r="pos" x="-1048.2366637919922" y="67.47875009327396"/>
                <p r="center" x="-1149.6853459801735" y="9.753014534467809"/>
                <basestyle outline="#5B5B5B" inner="#F2F2F2" num="#404040" name="#000000"/>
            </nt>
            <nt index="116" num="117" custom="true" val="0.0" label="">
                <base><![CDATA[U]]></base>
                <p r="pos" x="-1069.9113303876452" y="94.95983409586216"/>
                <p r="center" x="-1149.6853459801735" y="9.753014534467809"/>
                <basestyle outline="#5B5B5B" inner="#F2F2F2" num="#404040" name="#000000"/>
            </nt>
            <nt index="117" num="118" custom="true" val="0.0" label="">
                <base><![CDATA[U]]></base>
                <p r="pos" x="-1098.7588224870071" y="114.77960577890195"/>
                <p r="center" x="-1149.6853459801735" y="9.753014534467809"/>
                <basestyle outline="#5B5B5B" inner="#F2F2F2" num="#404040" name="#000000"/>
            </nt>
            <nt index="118" num="119" custom="true" val="0.0" label="">
                <base><![CDATA[G]]></base>
                <p r="pos" x="-1132.1853377659554" y="125.15598406310158"/>
                <p r="center" x="-1149.6853459801735" y="9.753014534467809"/>
                <basestyle outline="#5B5B5B" inner="#F2F2F2" num="#404040" name="#000000"/>
            </nt>
            <nt index="119" num="120" custom="true" val="0.0" label="">
                <base><![CDATA[U]]></base>
                <p r="pos" x="-1167.1853541943865" y="125.15598406310352"/>
                <p r="center" x="-1149.6853459801735" y="9.753014534467809"/>
                <basestyle outline="#5B5B5B" inner="#F2F2F2" num="#404040" name="#000000"/>
            </nt>
            <nt index="120" num="121" custom="true" val="0.0" label="">
                <base><![CDATA[G]]></base>
                <p r="pos" x="-1200.6118694733307" y="114.77960577890309"/>
                <p r="center" x="-1149.6853459801735" y="9.753014534467809"/>
                <basestyle outline="#5B5B5B" inner="#F2F2F2" num="#404040" name="#000000"/>
            </nt>
            <nt index="121" num="122" custom="true" val="0.0" label="">
                <base><![CDATA[U]]></base>
                <p r="pos" x="-1229.4593615726938" y="94.95983409586466"/>
                <p r="center" x="-1149.6853459801735" y="9.753014534467809"/>
                <basestyle outline="#5B5B5B" inner="#F2F2F2" num="#404040" name="#000000"/>
            </nt>
            <nt index="122" num="123" custom="true" val="0.0" label="">
                <base><![CDATA[G]]></base>
                <p r="pos" x="-1251.1340281683495" y="67.47875009327544"/>
                <p r="center" x="-1149.6853459801735" y="9.753014534467809"/>
                <basestyle outline="#5B5B5B" inner="#F2F2F2" num="#404040" name="#000000"/>
            </nt>
            <nt index="123" num="124" custom="true" val="0.0" label="">
                <base><![CDATA[A]]></base>
                <p r="pos" x="-1263.6870065863247" y="34.80729645514867"/>
                <p r="center" x="-1149.6853459801735" y="9.753014534467809"/>
                <basestyle outline="#5B5B5B" inner="#F2F2F2" num="#404040" name="#000000"/>
            </nt>
            <nt index="124" num="125" custom="true" val="0.0" label="">
                <base><![CDATA[C]]></base>
                <p r="pos" x="-1265.9896044438412" y="-0.11689563424442895"/>
                <p r="center" x="-1149.6853459801735" y="9.753014534467809"/>
                <basestyle outline="#5B5B5B" inner="#F2F2F2" num="#404040" name="#000000"/>
            </nt>
            <nt index="125" num="126" custom="true" val="0.0" label="">
                <base><![CDATA[U]]></base>
                <p r="pos" x="-1257.83478524519" y="-34.15364156901586"/>
                <p r="center" x="-1149.6853459801735" y="9.753014534467809"/>
                <basestyle outline="#5B5B5B" inner="#F2F2F2" num="#404040" name="#000000"/>
            </nt>
            <nt index="126" num="127" custom="true" val="0.0" label="">
                <base><![CDATA[C]]></base>
                <p r="pos" x="-1239.9557839251813" y="-64.24255085117369"/>
                <p r="center" x="-1149.6853459801735" y="9.753014534467809"/>
                <basestyle outline="#5B5B5B" inner="#F2F2F2" num="#404040" name="#000000"/>
            </nt>
            <nt index="127" num="128" custom="true" val="0.0" label="">
                <base><![CDATA[U]]></base>
                <p r="pos" x="-1213.960178536644" y="-87.67819998819778"/>
                <p r="center" x="-1149.6853459801735" y="9.753014534467809"/>
                <basestyle outline="#5B5B5B" inner="#F2F2F2" num="#404040" name="#000000"/>
            </nt>
            <nt index="128" num="129" custom="true" val="0.0" label="">
                <base><![CDATA[G]]></base>
                <p r="pos" x="-1182.1853459801698" y="-102.35338877740554"/>
                <p r="center" x="-1149.6853459801735" y="-102.35338877740696"/>
                <basestyle outline="#5B5B5B" inner="#F2F2F2" num="#404040" name="#000000"/>
            </nt>
            <nt index="129" num="130" custom="true" val="0.0" label="">
                <base><![CDATA[G]]></base>
                <p r="pos" x="-1182.1853459801735" y="-142.35338877740696"/>
                <p r="center" x="-1149.6853459801735" y="-142.35338877740384"/>
                <basestyle outline="#5B5B5B" inner="#F2F2F2" num="#404040" name="#000000"/>
            </nt>
            <nt index="130" num="131" custom="true" val="0.0" label="">
                <base><![CDATA[U]]></base>
                <p r="pos" x="-1182.185345980174" y="-182.35338877740662"/>
                <p r="center" x="-1149.6853459801735" y="-182.3533887774056"/>
                <basestyle outline="#5B5B5B" inner="#F2F2F2" num="#404040" name="#000000"/>
            </nt>
            <nt index="131" num="132" custom="true" val="0.0" label="">
                <base><![CDATA[A]]></base>
                <p r="pos" x="-1182.1853459801725" y="-222.3533887774077"/>
                <p r="center" x="-1149.6853459801735" y="-495.2395775567905"/>
                <basestyle outline="#5B5B5B" inner="#F2F2F2" num="#404040" name="#000000"/>
            </nt>
            <nt index="132" num="133" custom="true" val="0.0" label="">
                <base><![CDATA[A]]></base>
                <p r="pos" x="-1344.0086873812218" y="-300.91623615574247"/>
                <p r="center" x="-1149.6853459801735" y="-495.2395775567905"/>
                <basestyle outline="#5B5B5B" inner="#F2F2F2" num="#404040" name="#000000"/>
            </nt>
            <nt index="133" num="134" custom="true" val="0.0" label="">
                <base><![CDATA[C]]></base>
                <p r="pos" x="-1422.571534759558" y="-462.7395775567917"/>
                <p r="center" x="-1149.6853459801735" y="-495.2395775567905"/>
                <basestyle outline="#5B5B5B" inner="#F2F2F2" num="#404040" name="#000000"/>
            </nt>
            <nt index="134" num="135" custom="true" val="0.0" label="">
                <base><![CDATA[U]]></base>
                <p r="pos" x="-1462.5715347595576" y="-462.73957755678873"/>
                <p r="center" x="-1462.5715347595587" y="-495.2395775567899"/>
                <basestyle outline="#5B5B5B" inner="#F2F2F2" num="#404040" name="#000000"/>
            </nt>
            <nt index="135" num="136" custom="true" val="0.0" label="">
                <base><![CDATA[A]]></base>
                <p r="pos" x="-1502.5715347595578" y="-462.73957755678697"/>
                <p r="center" x="-1502.5715347595558" y="-495.2395775567906"/>
                <basestyle outline="#5B5B5B" inner="#F2F2F2" num="#404040" name="#000000"/>
            </nt>
            <nt index="136" num="137" custom="true" val="0.0" label="">
                <base><![CDATA[G]]></base>
                <p r="pos" x="-1542.571534759558" y="-462.7395775567876"/>
                <p r="center" x="-1542.571534759557" y="-495.2395775567885"/>
                <basestyle outline="#5B5B5B" inner="#F2F2F2" num="#404040" name="#000000"/>
            </nt>
            <nt index="137" num="138" custom="true" val="0.0" label="">
                <base><![CDATA[A]]></base>
                <p r="pos" x="-1582.5715347595553" y="-462.7395775567882"/>
                <p r="center" x="-1582.5715347595576" y="-495.23957755678873"/>
                <basestyle outline="#5B5B5B" inner="#F2F2F2" num="#404040" name="#000000"/>
            </nt>
            <nt index="138" num="139" custom="true" val="0.0" label="">
                <base><![CDATA[G]]></base>
                <p r="pos" x="-1622.5715347595594" y="-462.7395775567889"/>
                <p r="center" x="-1622.5715347595574" y="-495.2395775567877"/>
                <basestyle outline="#5B5B5B" inner="#F2F2F2" num="#404040" name="#000000"/>
            </nt>
            <nt index="139" num="140" custom="true" val="0.0" label="">
                <base><![CDATA[A]]></base>
                <p r="pos" x="-1662.5715347595597" y="-462.73957755678504"/>
                <p r="center" x="-1662.5715347595583" y="-495.23957755678657"/>
                <basestyle outline="#5B5B5B" inner="#F2F2F2" num="#404040" name="#000000"/>
            </nt>
            <nt index="140" num="141" custom="true" val="0.0" label="">
                <base><![CDATA[U]]></base>
                <p r="pos" x="-1702.5715347595592" y="-462.7395775567874"/>
                <p r="center" x="-1702.5715347595603" y="-495.23957755678873"/>
                <basestyle outline="#5B5B5B" inner="#F2F2F2" num="#404040" name="#000000"/>
            </nt>
            <nt index="141" num="142" custom="true" val="0.0" label="">
                <base><![CDATA[C]]></base>
                <p r="pos" x="-1780.8571214385133" y="-462.73957755678765"/>
                <p r="center" x="-1741.7143280990363" y="-495.239577556787"/>
                <basestyle outline="#5B5B5B" inner="#F2F2F2" num="#404040" name="#000000"/>
            </nt>
            <nt index="142" num="143" custom="true" val="0.0" label="">
                <base><![CDATA[C]]></base>
                <p r="pos" x="-1820.857121438515" y="-462.73957755678646"/>
                <p r="center" x="-1820.8571214385154" y="-495.2395775567868"/>
                <basestyle outline="#5B5B5B" inner="#F2F2F2" num="#404040" name="#000000"/>
            </nt>
            <nt index="143" num="144" custom="true" val="0.0" label="">
                <base><![CDATA[C]]></base>
                <p r="pos" x="-1845.3200568122518" y="-446.52705308388255"/>
                <p r="center" x="-1859.9999147779895" y="-495.2395775567853"/>
                <basestyle outline="#5B5B5B" inner="#F2F2F2" num="#404040" name="#000000"/>
            </nt>
            <nt index="144" num="145" custom="true" val="0.0" label="">
                <base><![CDATA[U]]></base>
                <p r="pos" x="-1874.6797727437274" y="-446.5270530838826"/>
                <p r="center" x="-1859.9999147779895" y="-495.2395775567853"/>
                <basestyle outline="#5B5B5B" inner="#F2F2F2" num="#404040" name="#000000"/>
            </nt>
            <nt index="145" num="146" custom="true" val="0.0" label="">
                <base><![CDATA[C]]></base>
                <p r="pos" x="-1899.142708117469" y="-462.7395775567826"/>
                <p r="center" x="-1859.9999147779895" y="-495.2395775567853"/>
                <basestyle outline="#5B5B5B" inner="#F2F2F2" num="#404040" name="#000000"/>
            </nt>
            <nt index="146" num="147" custom="true" val="0.0" label="">
                <base><![CDATA[A]]></base>
                <p r="pos" x="-1939.1427081174686" y="-462.73957755678344"/>
                <p r="center" x="-1939.1427081174647" y="-495.2395775567845"/>
                <basestyle outline="#5B5B5B" inner="#F2F2F2" num="#404040" name="#000000"/>
            </nt>
            <nt index="147" num="148" custom="true" val="0.0" label="">
                <base><![CDATA[G]]></base>
                <p r="pos" x="-2003.8448538378038" y="-462.73957755678236"/>
                <p r="center" x="-1971.4937809776402" y="-495.2395775567824"/>
                <basestyle outline="#5B5B5B" inner="#F2F2F2" num="#404040" name="#000000"/>
            </nt>
            <nt index="148" num="149" custom="true" val="0.0" label="">
                <base><![CDATA[A]]></base>
                <p r="pos" x="-2043.844853837801" y="-462.73957755678134"/>
                <p r="center" x="-2043.8448538378" y="-495.239577556784"/>
                <basestyle outline="#5B5B5B" inner="#F2F2F2" num="#404040" name="#000000"/>
            </nt>
            <nt index="149" num="150" custom="true" val="0.0" label="">
                <base><![CDATA[C]]></base>
                <p r="pos" x="-2083.8448538378025" y="-462.7395775567875"/>
                <p r="center" x="-2083.844853837806" y="-495.2395775567878"/>
                <basestyle outline="#5B5B5B" inner="#F2F2F2" num="#404040" name="#000000"/>
            </nt>
            <nt index="150" num="151" custom="true" val="0.0" label="">
                <base><![CDATA[C]]></base>
                <p r="pos" x="-2111.916496895973" y="-441.8354242438958"/>
                <p r="center" x="-2129.8658638958495" y="-495.2395775567893"/>
                <basestyle outline="#5B5B5B" inner="#F2F2F2" num="#404040" name="#000000"/>
            </nt>
            <nt index="151" num="152" custom="true" val="0.0" label="">
                <base><![CDATA[C]]></base>
                <p r="pos" x="-2146.915272337527" y="-441.54133700319665"/>
                <p r="center" x="-2129.8658638958495" y="-495.2395775567893"/>
                <basestyle outline="#5B5B5B" inner="#F2F2F2" num="#404040" name="#000000"/>
            </nt>
            <nt index="152" num="153" custom="true" val="0.0" label="">
                <base><![CDATA[U]]></base>
                <p r="pos" x="-2175.3342330516493" y="-461.9708118286378"/>
                <p r="center" x="-2129.8658638958495" y="-495.2395775567893"/>
                <basestyle outline="#5B5B5B" inner="#F2F2F2" num="#404040" name="#000000"/>
            </nt>
            <nt index="153" num="154" custom="true" val="0.0" label="">
                <base><![CDATA[U]]></base>
                <p r="pos" x="-2186.2057553295663" y="-495.23957755678737"/>
                <p r="center" x="-2129.8658638958495" y="-495.2395775567893"/>
                <basestyle outline="#5B5B5B" inner="#F2F2F2" num="#404040" name="#000000"/>
            </nt>
            <nt index="154" num="155" custom="true" val="0.0" label="">
                <base><![CDATA[U]]></base>
                <p r="pos" x="-2175.334233051648" y="-528.5083432849431"/>
                <p r="center" x="-2129.8658638958495" y="-495.2395775567893"/>
                <basestyle outline="#5B5B5B" inner="#F2F2F2" num="#404040" name="#000000"/>
            </nt>
            <nt index="155" num="156" custom="true" val="0.0" label="">
                <base><![CDATA[U]]></base>
                <p r="pos" x="-2146.9152723375246" y="-548.9378181103783"/>
                <p r="center" x="-2129.8658638958495" y="-495.2395775567893"/>
                <basestyle outline="#5B5B5B" inner="#F2F2F2" num="#404040" name="#000000"/>
            </nt>
            <nt index="156" num="157" custom="true" val="0.0" label="">
                <base><![CDATA[A]]></base>
                <p r="pos" x="-2111.9164968959626" y="-548.6437308696733"/>
                <p r="center" x="-2129.8658638958495" y="-495.2395775567893"/>
                <basestyle outline="#5B5B5B" inner="#F2F2F2" num="#404040" name="#000000"/>
            </nt>
            <nt index="157" num="158" custom="true" val="0.0" label="">
                <base><![CDATA[G]]></base>
                <p r="pos" x="-2083.8448538378047" y="-527.7395775567826"/>
                <p r="center" x="-2083.844853837806" y="-495.2395775567878"/>
                <basestyle outline="#5B5B5B" inner="#F2F2F2" num="#404040" name="#000000"/>
            </nt>
            <nt index="158" num="159" custom="true" val="0.0" label="">
                <base><![CDATA[U]]></base>
                <p r="pos" x="-2043.844853837799" y="-527.7395775567828"/>
                <p r="center" x="-2043.8448538378" y="-495.239577556784"/>
                <basestyle outline="#5B5B5B" inner="#F2F2F2" num="#404040" name="#000000"/>
            </nt>
            <nt index="159" num="160" custom="true" val="0.0" label="">
                <base><![CDATA[C]]></base>
                <p r="pos" x="-2003.844853837802" y="-527.7395775567807"/>
                <p r="center" x="-1971.4937809776402" y="-495.2395775567824"/>
                <basestyle outline="#5B5B5B" inner="#F2F2F2" num="#404040" name="#000000"/>
            </nt>
            <nt index="160" num="161" custom="true" val="0.0" label="">
                <base><![CDATA[A]]></base>
                <p r="pos" x="-1983.3240654131325" y="-539.5440500779508"/>
                <p r="center" x="-1971.4937809776402" y="-495.2395775567824"/>
                <basestyle outline="#5B5B5B" inner="#F2F2F2" num="#404040" name="#000000"/>
            </nt>
            <nt index="161" num="162" custom="true" val="0.0" label="">
                <base><![CDATA[G]]></base>
                <p r="pos" x="-1959.663496542145" y="-539.54405007795"/>
                <p r="center" x="-1971.4937809776402" y="-495.2395775567824"/>
                <basestyle outline="#5B5B5B" inner="#F2F2F2" num="#404040" name="#000000"/>
            </nt>
            <nt index="162" num="163" custom="true" val="0.0" label="">
                <base><![CDATA[U]]></base>
                <p r="pos" x="-1939.1427081174722" y="-527.7395775567826"/>
                <p r="center" x="-1939.1427081174647" y="-495.2395775567845"/>
                <basestyle outline="#5B5B5B" inner="#F2F2F2" num="#404040" name="#000000"/>
            </nt>
            <nt index="163" num="164" custom="true" val="0.0" label="">
                <base><![CDATA[G]]></base>
                <p r="pos" x="-1899.1427081174663" y="-527.7395775567858"/>
                <p r="center" x="-1859.9999147779895" y="-495.2395775567853"/>
                <basestyle outline="#5B5B5B" inner="#F2F2F2" num="#404040" name="#000000"/>
            </nt>
            <nt index="164" num="165" custom="true" val="0.0" label="">
                <base><![CDATA[U]]></base>
                <p r="pos" x="-1859.9999147779909" y="-546.1159794580341"/>
                <p r="center" x="-1859.9999147779895" y="-495.2395775567853"/>
                <basestyle outline="#5B5B5B" inner="#F2F2F2" num="#404040" name="#000000"/>
            </nt>
            <nt index="165" num="166" custom="true" val="0.0" label="">
                <base><![CDATA[G]]></base>
                <p r="pos" x="-1820.8571214385174" y="-527.7395775567854"/>
                <p r="center" x="-1820.8571214385154" y="-495.2395775567868"/>
                <basestyle outline="#5B5B5B" inner="#F2F2F2" num="#404040" name="#000000"/>
            </nt>
            <nt index="166" num="167" custom="true" val="0.0" label="">
                <base><![CDATA[G]]></base>
                <p r="pos" x="-1780.857121438512" y="-527.7395775567853"/>
                <p r="center" x="-1741.7143280990363" y="-495.239577556787"/>
                <basestyle outline="#5B5B5B" inner="#F2F2F2" num="#404040" name="#000000"/>
            </nt>
            <nt index="167" num="168" custom="true" val="0.0" label="">
                <base><![CDATA[A]]></base>
                <p r="pos" x="-1763.3356667172554" y="-541.2930897656651"/>
                <p r="center" x="-1741.7143280990363" y="-495.239577556787"/>
                <basestyle outline="#5B5B5B" inner="#F2F2F2" num="#404040" name="#000000"/>
            </nt>
            <nt index="168" num="169" custom="true" val="0.0" label="">
                <base><![CDATA[A]]></base>
                <p r="pos" x="-1741.7058357904189" y="-546.1159787492619"/>
                <p r="center" x="-1741.7143280990363" y="-495.239577556787"/>
                <basestyle outline="#5B5B5B" inner="#F2F2F2" num="#404040" name="#000000"/>
            </nt>
            <nt index="169" num="170" custom="true" val="0.0" label="">
                <base><![CDATA[A]]></base>
                <p r="pos" x="-1720.0929894808176" y="-541.2930897656653"/>
                <p r="center" x="-1741.7143280990363" y="-495.239577556787"/>
                <basestyle outline="#5B5B5B" inner="#F2F2F2" num="#404040" name="#000000"/>
            </nt>
            <nt index="170" num="171" custom="true" val="0.0" label="">
                <base><![CDATA[A]]></base>
                <p r="pos" x="-1702.57153475956" y="-527.7395775567863"/>
                <p r="center" x="-1702.5715347595603" y="-495.23957755678873"/>
                <basestyle outline="#5B5B5B" inner="#F2F2F2" num="#404040" name="#000000"/>
            </nt>
            <nt index="171" num="172" custom="true" val="0.0" label="">
                <base><![CDATA[U]]></base>
                <p r="pos" x="-1662.5715347595592" y="-527.7395775567848"/>
                <p r="center" x="-1662.5715347595583" y="-495.23957755678657"/>
                <basestyle outline="#5B5B5B" inner="#F2F2F2" num="#404040" name="#000000"/>
            </nt>
            <nt index="172" num="173" custom="true" val="0.0" label="">
                <base><![CDATA[C]]></base>
                <p r="pos" x="-1622.5715347595594" y="-527.7395775567846"/>
                <p r="center" x="-1622.5715347595574" y="-495.2395775567877"/>
                <basestyle outline="#5B5B5B" inner="#F2F2F2" num="#404040" name="#000000"/>
            </nt>
            <nt index="173" num="174" custom="true" val="0.0" label="">
                <base><![CDATA[U]]></base>
                <p r="pos" x="-1582.5715347595583" y="-527.739577556788"/>
                <p r="center" x="-1582.5715347595576" y="-495.23957755678873"/>
                <basestyle outline="#5B5B5B" inner="#F2F2F2" num="#404040" name="#000000"/>
            </nt>
            <nt index="174" num="175" custom="true" val="0.0" label="">
                <base><![CDATA[C]]></base>
                <p r="pos" x="-1542.5715347595574" y="-527.7395775567892"/>
                <p r="center" x="-1542.571534759557" y="-495.2395775567885"/>
                <basestyle outline="#5B5B5B" inner="#F2F2F2" num="#404040" name="#000000"/>
            </nt>
            <nt index="175" num="176" custom="true" val="0.0" label="">
                <base><![CDATA[U]]></base>
                <p r="pos" x="-1502.5715347595578" y="-527.7395775567879"/>
                <p r="center" x="-1502.5715347595558" y="-495.2395775567906"/>
                <basestyle outline="#5B5B5B" inner="#F2F2F2" num="#404040" name="#000000"/>
            </nt>
            <nt index="176" num="177" custom="true" val="0.0" label="">
                <base><![CDATA[A]]></base>
                <p r="pos" x="-1462.5715347595549" y="-527.7395775567891"/>
                <p r="center" x="-1462.5715347595587" y="-495.2395775567899"/>
                <basestyle outline="#5B5B5B" inner="#F2F2F2" num="#404040" name="#000000"/>
            </nt>
            <nt index="177" num="178" custom="true" val="0.0" label="">
                <base><![CDATA[G]]></base>
                <p r="pos" x="-1422.571534759556" y="-527.7395775567888"/>
                <p r="center" x="-1149.6853459801735" y="-495.2395775567905"/>
                <basestyle outline="#5B5B5B" inner="#F2F2F2" num="#404040" name="#000000"/>
            </nt>
            <nt index="178" num="179" custom="true" val="0.0" label="">
                <base><![CDATA[C]]></base>
                <p r="pos" x="-1418.9170392454707" y="-550.3523471119241"/>
                <p r="center" x="-1149.6853459801735" y="-495.2395775567905"/>
                <basestyle outline="#5B5B5B" inner="#F2F2F2" num="#404040" name="#000000"/>
            </nt>
            <nt index="179" num="180" custom="true" val="0.0" label="">
                <base><![CDATA[A]]></base>
                <p r="pos" x="-1413.3917537877335" y="-572.583307152468"/>
                <p r="center" x="-1149.6853459801735" y="-495.2395775567905"/>
                <basestyle outline="#5B5B5B" inner="#F2F2F2" num="#404040" name="#000000"/>
            </nt>
            <nt index="180" num="181" custom="true" val="0.0" label="">
                <base><![CDATA[G]]></base>
                <p r="pos" x="-1406.0370821459396" y="-594.2694184701934"/>
                <p r="center" x="-1149.6853459801735" y="-495.2395775567905"/>
                <basestyle outline="#5B5B5B" inner="#F2F2F2" num="#404040" name="#000000"/>
            </nt>
            <nt index="181" num="182" custom="true" val="0.0" label="">
                <base><![CDATA[U]]></base>
                <p r="pos" x="-1396.8993602030375" y="-615.2743775039476"/>
                <p r="center" x="-1149.6853459801735" y="-495.2395775567905"/>
                <basestyle outline="#5B5B5B" inner="#F2F2F2" num="#404040" name="#000000"/>
            </nt>
            <nt index="182" num="183" custom="true" val="0.0" label="">
                <base><![CDATA[G]]></base>
                <p r="pos" x="-1386.0456083553968" y="-635.4428171643406"/>
                <p r="center" x="-1149.6853459801735" y="-495.2395775567905"/>
                <basestyle outline="#5B5B5B" inner="#F2F2F2" num="#404040" name="#000000"/>
            </nt>
            <nt index="183" num="184" custom="true" val="0.0" label="">
                <base><![CDATA[G]]></base>
                <p r="pos" x="-1373.5530300909563" y="-654.633373036449"/>
                <p r="center" x="-1149.6853459801735" y="-495.2395775567905"/>
                <basestyle outline="#5B5B5B" inner="#F2F2F2" num="#404040" name="#000000"/>
            </nt>
            <nt index="184" num="185" custom="true" val="0.0" label="">
                <base><![CDATA[C]]></base>
                <p r="pos" x="-1359.507307581242" y="-672.715960369874"/>
                <p r="center" x="-1149.6853459801735" y="-495.2395775567905"/>
                <basestyle outline="#5B5B5B" inner="#F2F2F2" num="#404040" name="#000000"/>
            </nt>
            <nt index="185" num="186" custom="true" val="0.0" label="">
                <base><![CDATA[G]]></base>
                <p r="pos" x="-1344.006563983567" y="-689.5650423322904"/>
                <p r="center" x="-1149.6853459801735" y="-495.2395775567905"/>
                <basestyle outline="#5B5B5B" inner="#F2F2F2" num="#404040" name="#000000"/>
            </nt>
            <nt index="186" num="187" custom="true" val="0.0" label="">
                <base><![CDATA[C]]></base>
                <p r="pos" x="-1327.1483323387615" y="-705.0728697180394"/>
                <p r="center" x="-1149.6853459801735" y="-495.2395775567905"/>
                <basestyle outline="#5B5B5B" inner="#F2F2F2" num="#404040" name="#000000"/>
            </nt>
            <nt index="187" num="188" custom="true" val="0.0" label="">
                <base><![CDATA[C]]></base>
                <p r="pos" x="-1349.185353523844" y="-738.4550460594396"/>
                <p r="center" x="-1322.0623352464575" y="-756.3601257723209"/>
                <basestyle outline="#5B5B5B" inner="#F2F2F2" num="#404040" name="#000000"/>
            </nt>
            <nt index="188" num="189" custom="true" val="0.0" label="">
                <base><![CDATA[C]]></base>
                <p r="pos" x="-1371.2223747089279" y="-771.8372224008372"/>
                <p r="center" x="-1344.099356431542" y="-789.7423021137173"/>
                <basestyle outline="#5B5B5B" inner="#F2F2F2" num="#404040" name="#000000"/>
            </nt>
            <nt index="189" num="190" custom="true" val="0.0" label="">
                <base><![CDATA[G]]></base>
                <p r="pos" x="-1400.1557025651282" y="-791.5315304749022"/>
                <p r="center" x="-1361.875281738067" y="-816.6696743855947"/>
                <basestyle outline="#5B5B5B" inner="#F2F2F2" num="#404040" name="#000000"/>
            </nt>
            <nt index="190" num="191" custom="true" val="0.0" label="">
                <base><![CDATA[A]]></base>
                <p r="pos" x="-1406.7301588287867" y="-825.9085541417041"/>
                <p r="center" x="-1361.875281738067" y="-816.6696743855947"/>
                <basestyle outline="#5B5B5B" inner="#F2F2F2" num="#404040" name="#000000"/>
            </nt>
            <nt index="191" num="192" custom="true" val="0.0" label="">
                <base><![CDATA[A]]></base>
                <p r="pos" x="-1387.1057276324204" y="-854.8893224470785"/>
                <p r="center" x="-1361.875281738067" y="-816.6696743855947"/>
                <basestyle outline="#5B5B5B" inner="#F2F2F2" num="#404040" name="#000000"/>
            </nt>
            <nt index="192" num="193" custom="true" val="0.0" label="">
                <base><![CDATA[C]]></base>
                <p r="pos" x="-1352.7446689960645" y="-861.546715385721"/>
                <p r="center" x="-1361.875281738067" y="-816.6696743855947"/>
                <basestyle outline="#5B5B5B" inner="#F2F2F2" num="#404040" name="#000000"/>
            </nt>
            <nt index="193" num="194" custom="true" val="0.0" label="">
                <base><![CDATA[A]]></base>
                <p r="pos" x="-1323.7166290008036" y="-841.9922753430043"/>
                <p r="center" x="-1361.875281738067" y="-816.6696743855947"/>
                <basestyle outline="#5B5B5B" inner="#F2F2F2" num="#404040" name="#000000"/>
            </nt>
            <nt index="194" num="195" custom="true" val="0.0" label="">
                <base><![CDATA[G]]></base>
                <p r="pos" x="-1316.9763381541575" y="-807.6473818265979"/>
                <p r="center" x="-1344.099356431542" y="-789.7423021137173"/>
                <basestyle outline="#5B5B5B" inner="#F2F2F2" num="#404040" name="#000000"/>
            </nt>
            <nt index="195" num="196" custom="true" val="0.0" label="">
                <base><![CDATA[G]]></base>
                <p r="pos" x="-1294.939316969073" y="-774.265205485201"/>
                <p r="center" x="-1322.0623352464575" y="-756.3601257723209"/>
                <basestyle outline="#5B5B5B" inner="#F2F2F2" num="#404040" name="#000000"/>
            </nt>
            <nt index="196" num="197" custom="true" val="0.0" label="">
                <base><![CDATA[G]]></base>
                <p r="pos" x="-1272.9022957839868" y="-740.8830291438024"/>
                <p r="center" x="-1149.6853459801735" y="-495.2395775567905"/>
                <basestyle outline="#5B5B5B" inner="#F2F2F2" num="#404040" name="#000000"/>
            </nt>
            <nt index="197" num="198" custom="true" val="0.0" label="">
                <base><![CDATA[A]]></base>
                <p r="pos" x="-1254.0298218893593" y="-749.474414614527"/>
                <p r="center" x="-1149.6853459801735" y="-495.2395775567905"/>
                <basestyle outline="#5B5B5B" inner="#F2F2F2" num="#404040" name="#000000"/>
            </nt>
            <nt index="198" num="199" custom="true" val="0.0" label="">
                <base><![CDATA[C]]></base>
                <p r="pos" x="-1234.571449363431" y="-756.6156887049659"/>
                <p r="center" x="-1149.6853459801735" y="-495.2395775567905"/>
                <basestyle outline="#5B5B5B" inner="#F2F2F2" num="#404040" name="#000000"/>
            </nt>
            <nt index="199" num="200" custom="true" val="0.0" label="">
                <base><![CDATA[U]]></base>
                <p r="pos" x="-1214.631784336595" y="-762.2696922842347"/>
                <p r="center" x="-1149.6853459801735" y="-495.2395775567905"/>
                <basestyle outline="#5B5B5B" inner="#F2F2F2" num="#404040" name="#000000"/>
            </nt>
            <nt index="200" num="201" custom="true" val="0.0" label="">
                <base><![CDATA[U]]></base>
                <p r="pos" x="-1194.3120886896286" y="-766.4066401984037"/>
                <p r="center" x="-1149.6853459801735" y="-495.2395775567905"/>
                <basestyle outline="#5B5B5B" inner="#F2F2F2" num="#404040" name="#000000"/>
            </nt>
            <nt index="201" num="202" custom="true" val="0.0" label="">
                <base><![CDATA[G]]></base>
                <p r="pos" x="-1173.7400620815704" y="-768.9994954772517"/>
                <p r="center" x="-1149.6853459801735" y="-495.2395775567905"/>
                <basestyle outline="#5B5B5B" inner="#F2F2F2" num="#404040" name="#000000"/>
            </nt>
            <nt index="202" num="203" custom="true" val="0.0" label="">
                <base><![CDATA[A]]></base>
                <p r="pos" x="-1153.0251100356816" y="-770.033987985005"/>
                <p r="center" x="-1149.6853459801735" y="-495.2395775567905"/>
                <basestyle outline="#5B5B5B" inner="#F2F2F2" num="#404040" name="#000000"/>
            </nt>
            <nt index="203" num="204" custom="true" val="0.0" label="">
                <base><![CDATA[A]]></base>
                <p r="pos" x="-1132.3012636562876" y="-769.5038947916303"/>
                <p r="center" x="-1149.6853459801735" y="-495.2395775567905"/>
                <basestyle outline="#5B5B5B" inner="#F2F2F2" num="#404040" name="#000000"/>
            </nt>
            <nt index="204" num="205" custom="true" val="0.0" label="">
                <base><![CDATA[A]]></base>
                <p r="pos" x="-1111.684415880826" y="-767.4142481970266"/>
                <p r="center" x="-1149.6853459801735" y="-495.2395775567905"/>
                <basestyle outline="#5B5B5B" inner="#F2F2F2" num="#404040" name="#000000"/>
            </nt>
            <nt index="205" num="206" custom="true" val="0.0" label="">
                <base><![CDATA[G]]></base>
                <p r="pos" x="-1091.2811775856273" y="-763.7764933443186"/>
                <p r="center" x="-1149.6853459801735" y="-495.2395775567905"/>
                <basestyle outline="#5B5B5B" inner="#F2F2F2" num="#404040" name="#000000"/>
            </nt>
            <nt index="206" num="207" custom="true" val="0.0" label="">
                <base><![CDATA[C]]></base>
                <p r="pos" x="-1071.2044328733548" y="-758.6097890547054"/>
                <p r="center" x="-1149.6853459801735" y="-495.2395775567905"/>
                <basestyle outline="#5B5B5B" inner="#F2F2F2" num="#404040" name="#000000"/>
            </nt>
            <nt index="207" num="208" custom="true" val="0.0" label="">
                <base><![CDATA[G]]></base>
                <p r="pos" x="-1051.580481982739" y="-751.9467213735946"/>
                <p r="center" x="-1149.6853459801735" y="-495.2395775567905"/>
                <basestyle outline="#5B5B5B" inner="#F2F2F2" num="#404040" name="#000000"/>
            </nt>
            <nt index="208" num="209" custom="true" val="0.0" label="">
                <base><![CDATA[A]]></base>
                <p r="pos" x="-1032.5080529357106" y="-743.8207595101085"/>
                <p r="center" x="-1149.6853459801735" y="-495.2395775567905"/>
                <basestyle outline="#5B5B5B" inner="#F2F2F2" num="#404040" name="#000000"/>
            </nt>
            <nt index="209" num="210" custom="true" val="0.0" label="">
                <base><![CDATA[A]]></base>
                <p r="pos" x="-1014.1065718589036" y="-734.2824984607782"/>
                <p r="center" x="-1149.6853459801735" y="-495.2395775567905"/>
                <basestyle outline="#5B5B5B" inner="#F2F2F2" num="#404040" name="#000000"/>
            </nt>
            <nt index="210" num="211" custom="true" val="0.0" label="">
                <base><![CDATA[A]]></base>
                <p r="pos" x="-996.472616581209" y="-723.3820365087711"/>
                <p r="center" x="-1149.6853459801735" y="-495.2395775567905"/>
                <basestyle outline="#5B5B5B" inner="#F2F2F2" num="#404040" name="#000000"/>
            </nt>
            <nt index="211" num="212" custom="true" val="0.0" label="">
                <base><![CDATA[G]]></base>
                <p r="pos" x="-979.7066417906849" y="-711.1802225234048"/>
                <p r="center" x="-1149.6853459801735" y="-495.2395775567905"/>
                <basestyle outline="#5B5B5B" inner="#F2F2F2" num="#404040" name="#000000"/>
            </nt>
            <nt index="212" num="213" custom="true" val="0.0" label="">
                <base><![CDATA[U]]></base>
                <p r="pos" x="-951.4223705432221" y="-739.4644937708697"/>
                <p r="center" x="-928.4414001546588" y="-716.4835233823055"/>
                <basestyle outline="#5B5B5B" inner="#F2F2F2" num="#404040" name="#000000"/>
            </nt>
            <nt index="213" num="214" custom="true" val="0.0" label="">
                <base><![CDATA[A]]></base>
                <p r="pos" x="-939.4084028558734" y="-763.6668071236292"/>
                <p r="center" x="-910.6277625335765" y="-734.2971610033878"/>
                <basestyle outline="#5B5B5B" inner="#F2F2F2" num="#404040" name="#000000"/>
            </nt>
            <nt index="214" num="215" custom="true" val="0.0" label="">
                <base><![CDATA[A]]></base>
                <p r="pos" x="-914.9677005428721" y="-775.1880684115704"/>
                <p r="center" x="-910.6277625335765" y="-734.2971610033878"/>
                <basestyle outline="#5B5B5B" inner="#F2F2F2" num="#404040" name="#000000"/>
            </nt>
            <nt index="215" num="216" custom="true" val="0.0" label="">
                <base><![CDATA[A]]></base>
                <p r="pos" x="-886.1163069820389" y="-802.8936109905933"/>
                <p r="center" x="-863.605553636578" y="-779.4518537224088"/>
                <basestyle outline="#5B5B5B" inner="#F2F2F2" num="#404040" name="#000000"/>
            </nt>
            <nt index="216" num="217" custom="true" val="0.0" label="">
                <base><![CDATA[G]]></base>
                <p r="pos" x="-857.2649134212661" y="-830.5991535696486"/>
                <p r="center" x="-834.7541600757395" y="-807.1573963014229"/>
                <basestyle outline="#5B5B5B" inner="#F2F2F2" num="#404040" name="#000000"/>
            </nt>
            <nt index="217" num="218" custom="true" val="0.0" label="">
                <base><![CDATA[C]]></base>
                <p r="pos" x="-828.4135198603883" y="-858.3046961486315"/>
                <p r="center" x="-805.9027665149149" y="-834.8629388804492"/>
                <basestyle outline="#5B5B5B" inner="#F2F2F2" num="#404040" name="#000000"/>
            </nt>
            <nt index="218" num="219" custom="true" val="0.0" label="">
                <base><![CDATA[C]]></base>
                <p r="pos" x="-799.5621262995232" y="-886.0102387276448"/>
                <p r="center" x="-777.0513729540719" y="-862.5684814594647"/>
                <basestyle outline="#5B5B5B" inner="#F2F2F2" num="#404040" name="#000000"/>
            </nt>
            <nt index="219" num="220" custom="true" val="0.0" label="">
                <base><![CDATA[A]]></base>
                <p r="pos" x="-787.6611979401963" y="-909.3872777197352"/>
                <p r="center" x="-758.8805576179041" y="-880.0176315994784"/>
                <basestyle outline="#5B5B5B" inner="#F2F2F2" num="#404040" name="#000000"/>
            </nt>
            <nt index="220" num="221" custom="true" val="0.0" label="">
                <base><![CDATA[G]]></base>
                <p r="pos" x="-764.047890385393" y="-920.8122396091198"/>
                <p r="center" x="-758.8805576179041" y="-880.0176315994784"/>
                <basestyle outline="#5B5B5B" inner="#F2F2F2" num="#404040" name="#000000"/>
            </nt>
            <nt index="221" num="222" custom="true" val="0.0" label="">
                <base><![CDATA[A]]></base>
                <p r="pos" x="-735.7636191379315" y="-949.0965108565806"/>
                <p r="center" x="-712.7826487493642" y="-926.1155404680135"/>
                <basestyle outline="#5B5B5B" inner="#F2F2F2" num="#404040" name="#000000"/>
            </nt>
            <nt index="222" num="223" custom="true" val="0.0" label="">
                <base><![CDATA[G]]></base>
                <p r="pos" x="-707.4793478904631" y="-977.380782104042"/>
                <p r="center" x="-684.4983775019023" y="-954.3998117154757"/>
                <basestyle outline="#5B5B5B" inner="#F2F2F2" num="#404040" name="#000000"/>
            </nt>
            <nt index="223" num="224" custom="true" val="0.0" label="">
                <base><![CDATA[G]]></base>
                <p r="pos" x="-720.2244728224906" y="-1009.9776779137599"/>
                <p r="center" x="-601.1556087787192" y="-1037.7425804386517"/>
                <basestyle outline="#5B5B5B" inner="#F2F2F2" num="#404040" name="#000000"/>
            </nt>
            <nt index="224" num="225" custom="true" val="0.0" label="">
                <base><![CDATA[A]]></base>
                <p r="pos" x="-723.2120323018823" y="-1044.849877648221"/>
                <p r="center" x="-601.1556087787192" y="-1037.7425804386517"/>
                <basestyle outline="#5B5B5B" inner="#F2F2F2" num="#404040" name="#000000"/>
            </nt>
            <nt index="225" num="226" custom="true" val="0.0" label="">
                <base><![CDATA[G]]></base>
                <p r="pos" x="-716.1971990398532" y="-1079.1396420141155"/>
                <p r="center" x="-601.1556087787192" y="-1037.7425804386517"/>
                <basestyle outline="#5B5B5B" inner="#F2F2F2" num="#404040" name="#000000"/>
            </nt>
            <nt index="226" num="227" custom="true" val="0.0" label="">
                <base><![CDATA[A]]></base>
                <p r="pos" x="-699.7548310838029" y="-1110.0369616706948"/>
                <p r="center" x="-601.1556087787192" y="-1037.7425804386517"/>
                <basestyle outline="#5B5B5B" inner="#F2F2F2" num="#404040" name="#000000"/>
            </nt>
            <nt index="227" num="228" custom="true" val="0.0" label="">
                <base><![CDATA[U]]></base>
                <p r="pos" x="-675.2323628183926" y="-1135.0098344755565"/>
                <p r="center" x="-601.1556087787192" y="-1037.7425804386517"/>
                <basestyle outline="#5B5B5B" inner="#F2F2F2" num="#404040" name="#000000"/>
            </nt>
            <nt index="228" num="229" custom="true" val="0.0" label="">
                <base><![CDATA[C]]></base>
                <p r="pos" x="-644.6393841646277" y="-1152.0117603389153"/>
                <p r="center" x="-601.1556087787192" y="-1037.7425804386517"/>
                <basestyle outline="#5B5B5B" inner="#F2F2F2" num="#404040" name="#000000"/>
            </nt>
            <nt index="229" num="230" custom="true" val="0.0" label="">
                <base><![CDATA[U]]></base>
                <p r="pos" x="-610.4829568474452" y="-1159.6494497073527"/>
                <p r="center" x="-601.1556087787192" y="-1037.7425804386517"/>
                <basestyle outline="#5B5B5B" inner="#F2F2F2" num="#404040" name="#000000"/>
            </nt>
            <nt index="230" num="231" custom="true" val="0.0" label="">
                <base><![CDATA[C]]></base>
                <p r="pos" x="-575.562163379541" y="-1157.2970021447968"/>
                <p r="center" x="-601.1556087787192" y="-1037.7425804386517"/>
                <basestyle outline="#5B5B5B" inner="#F2F2F2" num="#404040" name="#000000"/>
            </nt>
            <nt index="231" num="232" custom="true" val="0.0" label="">
                <base><![CDATA[U]]></base>
                <p r="pos" x="-542.7387252584383" y="-1145.1471982009616"/>
                <p r="center" x="-601.1556087787192" y="-1037.7425804386517"/>
                <basestyle outline="#5B5B5B" inner="#F2F2F2" num="#404040" name="#000000"/>
            </nt>
            <nt index="232" num="233" custom="true" val="0.0" label="">
                <base><![CDATA[C]]></base>
                <p r="pos" x="-514.7024879649147" y="-1124.1957012524476"/>
                <p r="center" x="-601.1556087787192" y="-1037.7425804386517"/>
                <basestyle outline="#5B5B5B" inner="#F2F2F2" num="#404040" name="#000000"/>
            </nt>
            <nt index="233" num="234" custom="true" val="0.0" label="">
                <base><![CDATA[G]]></base>
                <p r="pos" x="-493.7509910163976" y="-1096.1594639589207"/>
                <p r="center" x="-601.1556087787192" y="-1037.7425804386517"/>
                <basestyle outline="#5B5B5B" inner="#F2F2F2" num="#404040" name="#000000"/>
            </nt>
            <nt index="234" num="235" custom="true" val="0.0" label="">
                <base><![CDATA[A]]></base>
                <p r="pos" x="-481.60118707256953" y="-1063.3360258378175"/>
                <p r="center" x="-601.1556087787192" y="-1037.7425804386517"/>
                <basestyle outline="#5B5B5B" inner="#F2F2F2" num="#404040" name="#000000"/>
            </nt>
            <nt index="235" num="236" custom="true" val="0.0" label="">
                <base><![CDATA[C]]></base>
                <p r="pos" x="-479.2487395100141" y="-1028.4152323699127"/>
                <p r="center" x="-601.1556087787192" y="-1037.7425804386517"/>
                <basestyle outline="#5B5B5B" inner="#F2F2F2" num="#404040" name="#000000"/>
            </nt>
            <nt index="236" num="237" custom="true" val="0.0" label="">
                <base><![CDATA[G]]></base>
                <p r="pos" x="-486.8864288784541" y="-994.2588050527296"/>
                <p r="center" x="-601.1556087787192" y="-1037.7425804386517"/>
                <basestyle outline="#5B5B5B" inner="#F2F2F2" num="#404040" name="#000000"/>
            </nt>
            <nt index="237" num="238" custom="true" val="0.0" label="">
                <base><![CDATA[C]]></base>
                <p r="pos" x="-503.8883547419251" y="-963.6658263992149"/>
                <p r="center" x="-601.1556087787192" y="-1037.7425804386517"/>
                <basestyle outline="#5B5B5B" inner="#F2F2F2" num="#404040" name="#000000"/>
            </nt>
            <nt index="238" num="239" custom="true" val="0.0" label="">
                <base><![CDATA[A]]></base>
                <p r="pos" x="-528.8612275466958" y="-939.1433581335643"/>
                <p r="center" x="-601.1556087787192" y="-1037.7425804386517"/>
                <basestyle outline="#5B5B5B" inner="#F2F2F2" num="#404040" name="#000000"/>
            </nt>
            <nt index="239" num="240" custom="true" val="0.0" label="">
                <base><![CDATA[G]]></base>
                <p r="pos" x="-559.7585472032688" y="-922.7009901775173"/>
                <p r="center" x="-601.1556087787192" y="-1037.7425804386517"/>
                <basestyle outline="#5B5B5B" inner="#F2F2F2" num="#404040" name="#000000"/>
            </nt>
            <nt index="240" num="241" custom="true" val="0.0" label="">
                <base><![CDATA[G]]></base>
                <p r="pos" x="-594.048311569165" y="-915.6861569154883"/>
                <p r="center" x="-601.1556087787192" y="-1037.7425804386517"/>
                <basestyle outline="#5B5B5B" inner="#F2F2F2" num="#404040" name="#000000"/>
            </nt>
            <nt index="241" num="242" custom="true" val="0.0" label="">
                <base><![CDATA[A]]></base>
                <p r="pos" x="-628.9205113036214" y="-918.6737163948825"/>
                <p r="center" x="-601.1556087787192" y="-1037.7425804386517"/>
                <basestyle outline="#5B5B5B" inner="#F2F2F2" num="#404040" name="#000000"/>
            </nt>
            <nt index="242" num="243" custom="true" val="0.0" label="">
                <base><![CDATA[C]]></base>
                <p r="pos" x="-661.5174071133417" y="-931.4188413269129"/>
                <p r="center" x="-684.4983775019023" y="-954.3998117154757"/>
                <basestyle outline="#5B5B5B" inner="#F2F2F2" num="#404040" name="#000000"/>
            </nt>
            <nt index="243" num="244" custom="true" val="0.0" label="">
                <base><![CDATA[U]]></base>
                <p r="pos" x="-689.8016783608019" y="-903.1345700794468"/>
                <p r="center" x="-712.7826487493642" y="-926.1155404680135"/>
                <basestyle outline="#5B5B5B" inner="#F2F2F2" num="#404040" name="#000000"/>
            </nt>
            <nt index="244" num="245" custom="true" val="0.0" label="">
                <base><![CDATA[C]]></base>
                <p r="pos" x="-718.0859496082675" y="-874.8502988319901"/>
                <p r="center" x="-758.8805576179041" y="-880.0176315994784"/>
                <basestyle outline="#5B5B5B" inner="#F2F2F2" num="#404040" name="#000000"/>
            </nt>
            <nt index="245" num="246" custom="true" val="0.0" label="">
                <base><![CDATA[G]]></base>
                <p r="pos" x="-754.5406196086219" y="-839.1267241912894"/>
                <p r="center" x="-777.0513729540719" y="-862.5684814594647"/>
                <basestyle outline="#5B5B5B" inner="#F2F2F2" num="#404040" name="#000000"/>
            </nt>
            <nt index="246" num="247" custom="true" val="0.0" label="">
                <base><![CDATA[G]]></base>
                <p r="pos" x="-783.3920131694535" y="-811.4211816122681"/>
                <p r="center" x="-805.9027665149149" y="-834.8629388804492"/>
                <basestyle outline="#5B5B5B" inner="#F2F2F2" num="#404040" name="#000000"/>
            </nt>
            <nt index="247" num="248" custom="true" val="0.0" label="">
                <base><![CDATA[C]]></base>
                <p r="pos" x="-812.2434067303009" y="-783.715639033252"/>
                <p r="center" x="-834.7541600757395" y="-807.1573963014229"/>
                <basestyle outline="#5B5B5B" inner="#F2F2F2" num="#404040" name="#000000"/>
            </nt>
            <nt index="248" num="249" custom="true" val="0.0" label="">
                <base><![CDATA[U]]></base>
                <p r="pos" x="-841.094800291133" y="-756.0100964542319"/>
                <p r="center" x="-863.605553636578" y="-779.4518537224088"/>
                <basestyle outline="#5B5B5B" inner="#F2F2F2" num="#404040" name="#000000"/>
            </nt>
            <nt index="249" num="250" custom="true" val="0.0" label="">
                <base><![CDATA[U]]></base>
                <p r="pos" x="-869.946193851961" y="-728.3045538752154"/>
                <p r="center" x="-910.6277625335765" y="-734.2971610033878"/>
                <basestyle outline="#5B5B5B" inner="#F2F2F2" num="#404040" name="#000000"/>
            </nt>
            <nt index="250" num="251" custom="true" val="0.0" label="">
                <base><![CDATA[G]]></base>
                <p r="pos" x="-905.4604297660956" y="-693.5025529937419"/>
                <p r="center" x="-928.4414001546588" y="-716.4835233823055"/>
                <basestyle outline="#5B5B5B" inner="#F2F2F2" num="#404040" name="#000000"/>
            </nt>
            <nt index="251" num="252" custom="true" val="0.0" label="">
                <base><![CDATA[C]]></base>
                <p r="pos" x="-933.7447010135577" y="-665.2182817462801"/>
                <p r="center" x="-1149.6853459801735" y="-495.2395775567905"/>
                <basestyle outline="#5B5B5B" inner="#F2F2F2" num="#404040" name="#000000"/>
            </nt>
            <nt index="252" num="253" custom="true" val="0.0" label="">
                <base><![CDATA[U]]></base>
                <p r="pos" x="-895.789664894537" y="-600.4066120904118"/>
                <p r="center" x="-1149.6853459801735" y="-495.2395775567905"/>
                <basestyle outline="#5B5B5B" inner="#F2F2F2" num="#404040" name="#000000"/>
            </nt>
            <nt index="253" num="254" custom="true" val="0.0" label="">
                <base><![CDATA[G]]></base>
                <p r="pos" x="-876.7991572007919" y="-527.7395775567849"/>
                <p r="center" x="-851.6068692818698" y="-495.239577556785"/>
                <basestyle outline="#5B5B5B" inner="#F2F2F2" num="#404040" name="#000000"/>
            </nt>
            <nt index="254" num="255" custom="true" val="0.0" label="">
                <base><![CDATA[A]]></base>
                <p r="pos" x="-851.6070133972967" y="-536.3601486930066"/>
                <p r="center" x="-851.6068692818698" y="-495.239577556785"/>
                <basestyle outline="#5B5B5B" inner="#F2F2F2" num="#404040" name="#000000"/>
            </nt>
            <nt index="255" num="256" custom="true" val="0.0" label="">
                <base><![CDATA[A]]></base>
                <p r="pos" x="-826.4148091693207" y="-527.7397541390076"/>
                <p r="center" x="-826.4145813635652" y="-495.2397541398063"/>
                <basestyle outline="#5B5B5B" inner="#F2F2F2" num="#404040" name="#000000"/>
            </nt>
            <nt index="256" num="257" custom="true" val="0.0" label="">
                <base><![CDATA[G]]></base>
                <p r="pos" x="-786.4148091703038" y="-527.7400345153219"/>
                <p r="center" x="-786.4145813645482" y="-495.2400345161206"/>
                <basestyle outline="#5B5B5B" inner="#F2F2F2" num="#404040" name="#000000"/>
            </nt>
            <nt index="257" num="258" custom="true" val="0.0" label="">
                <base><![CDATA[C]]></base>
                <p r="pos" x="-746.414809171286" y="-527.7403148916363"/>
                <p r="center" x="-746.4145813655317" y="-495.2403148924348"/>
                <basestyle outline="#5B5B5B" inner="#F2F2F2" num="#404040" name="#000000"/>
            </nt>
            <nt index="258" num="259" custom="true" val="0.0" label="">
                <base><![CDATA[G]]></base>
                <p r="pos" x="-706.4148091722687" y="-527.7405952679505"/>
                <p r="center" x="-706.4145813665143" y="-495.24059526874896"/>
                <basestyle outline="#5B5B5B" inner="#F2F2F2" num="#404040" name="#000000"/>
            </nt>
            <nt index="259" num="260" custom="true" val="0.0" label="">
                <base><![CDATA[C]]></base>
                <p r="pos" x="-666.4148091732513" y="-527.7408756442646"/>
                <p r="center" x="-634.0635085081256" y="-495.24110240692573"/>
                <basestyle outline="#5B5B5B" inner="#F2F2F2" num="#404040" name="#000000"/>
            </nt>
            <nt index="260" num="261" custom="true" val="0.0" label="">
                <base><![CDATA[G]]></base>
                <p r="pos" x="-634.0637495796462" y="-541.0978567092719"/>
                <p r="center" x="-634.0635085081256" y="-495.24110240692573"/>
                <basestyle outline="#5B5B5B" inner="#F2F2F2" num="#404040" name="#000000"/>
            </nt>
            <nt index="261" num="262" custom="true" val="0.0" label="">
                <base><![CDATA[C]]></base>
                <p r="pos" x="-601.712549551037" y="-527.7412157876591"/>
                <p r="center" x="-601.7124356481588" y="-495.24121578785815"/>
                <basestyle outline="#5B5B5B" inner="#F2F2F2" num="#404040" name="#000000"/>
            </nt>
            <nt index="262" num="263" custom="true" val="0.0" label="">
                <base><![CDATA[A]]></base>
                <p r="pos" x="-561.7125495512822" y="-527.7413559758164"/>
                <p r="center" x="-529.361362788438" y="-495.2414693569473"/>
                <basestyle outline="#5B5B5B" inner="#F2F2F2" num="#404040" name="#000000"/>
            </nt>
            <nt index="263" num="264" custom="true" val="0.0" label="">
                <base><![CDATA[C]]></base>
                <p r="pos" x="-529.3614431456112" y="-541.0982236598553"/>
                <p r="center" x="-529.361362788438" y="-495.2414693569473"/>
                <basestyle outline="#5B5B5B" inner="#F2F2F2" num="#404040" name="#000000"/>
            </nt>
            <nt index="264" num="265" custom="true" val="0.0" label="">
                <base><![CDATA[G]]></base>
                <p r="pos" x="-497.01028992827224" y="-527.7414693569474"/>
                <p r="center" x="-497.0102899282723" y="-495.24146935694694"/>
                <basestyle outline="#5B5B5B" inner="#F2F2F2" num="#404040" name="#000000"/>
            </nt>
            <nt index="265" num="266" custom="true" val="0.0" label="">
                <base><![CDATA[G]]></base>
                <p r="pos" x="-457.01028992827116" y="-527.7414693569464"/>
                <p r="center" x="-457.01028992827213" y="-495.2414693569464"/>
                <basestyle outline="#5B5B5B" inner="#F2F2F2" num="#404040" name="#000000"/>
            </nt>
            <nt index="266" num="267" custom="true" val="0.0" label="">
                <base><![CDATA[C]]></base>
                <p r="pos" x="-417.01028992827196" y="-527.741469356946"/>
                <p r="center" x="-417.01028992827196" y="-495.2414693569462"/>
                <basestyle outline="#5B5B5B" inner="#F2F2F2" num="#404040" name="#000000"/>
            </nt>
            <nt index="267" num="268" custom="true" val="0.0" label="">
                <base><![CDATA[A]]></base>
                <p r="pos" x="-377.0102899282722" y="-527.7414693569451"/>
                <p r="center" x="-377.01028992827236" y="-495.2414693569461"/>
                <basestyle outline="#5B5B5B" inner="#F2F2F2" num="#404040" name="#000000"/>
            </nt>
            <nt index="268" num="269" custom="true" val="0.0" label="">
                <base><![CDATA[A]]></base>
                <p r="pos" x="-337.01028992827196" y="-527.7414693569463"/>
                <p r="center" x="-337.0102899282721" y="-495.2414693569458"/>
                <basestyle outline="#5B5B5B" inner="#F2F2F2" num="#404040" name="#000000"/>
            </nt>
            <nt index="269" num="270" custom="true" val="0.0" label="">
                <base><![CDATA[G]]></base>
                <p r="pos" x="-297.0102899282722" y="-527.7414693569449"/>
                <p r="center" x="-197.1835917236857" y="-495.24146935694483"/>
                <basestyle outline="#5B5B5B" inner="#F2F2F2" num="#404040" name="#000000"/>
            </nt>
            <nt index="270" num="271" custom="true" val="0.0" label="">
                <base><![CDATA[A]]></base>
                <p r="pos" x="-279.24134357217736" y="-560.7253989580379"/>
                <p r="center" x="-197.1835917236857" y="-495.24146935694483"/>
                <basestyle outline="#5B5B5B" inner="#F2F2F2" num="#404040" name="#000000"/>
            </nt>
            <nt index="271" num="272" custom="true" val="0.0" label="">
                <base><![CDATA[G]]></base>
                <p r="pos" x="-251.02697376723052" y="-585.3664375097404"/>
                <p r="center" x="-197.1835917236857" y="-495.24146935694483"/>
                <basestyle outline="#5B5B5B" inner="#F2F2F2" num="#404040" name="#000000"/>
            </nt>
            <nt index="272" num="273" custom="true" val="0.0" label="">
                <base><![CDATA[G]]></base>
                <p r="pos" x="-215.94422183180254" y="-598.5355080638129"/>
                <p r="center" x="-197.1835917236857" y="-495.24146935694483"/>
                <basestyle outline="#5B5B5B" inner="#F2F2F2" num="#404040" name="#000000"/>
            </nt>
            <nt index="273" num="274" custom="true" val="0.0" label="">
                <base><![CDATA[C]]></base>
                <p r="pos" x="-178.45447258452162" y="-598.5412262332344"/>
                <p r="center" x="-197.1835917236857" y="-495.24146935694483"/>
                <basestyle outline="#5B5B5B" inner="#F2F2F2" num="#404040" name="#000000"/>
            </nt>
            <nt index="274" num="275" custom="true" val="0.0" label="">
                <base><![CDATA[G]]></base>
                <p r="pos" x="-143.35144095748183" y="-585.3731464650195"/>
                <p r="center" x="-197.1835917236857" y="-495.24146935694483"/>
                <basestyle outline="#5B5B5B" inner="#F2F2F2" num="#404040" name="#000000"/>
            </nt>
            <nt index="275" num="276" custom="true" val="0.0" label="">
                <base><![CDATA[A]]></base>
                <p r="pos" x="-115.12583987519407" y="-560.7253989580379"/>
                <p r="center" x="-197.1835917236857" y="-495.24146935694483"/>
                <basestyle outline="#5B5B5B" inner="#F2F2F2" num="#404040" name="#000000"/>
            </nt>
            <nt index="276" num="277" custom="true" val="0.0" label="">
                <base><![CDATA[G]]></base>
                <p r="pos" x="-97.35689351909969" y="-527.7414693569448"/>
                <p r="center" x="-97.35689351909986" y="-495.2414693569439"/>
                <basestyle outline="#5B5B5B" inner="#F2F2F2" num="#404040" name="#000000"/>
            </nt>
            <nt index="277" num="278" custom="true" val="0.0" label="">
                <base><![CDATA[G]]></base>
                <p r="pos" x="-57.3568935191002" y="-527.7414693569444"/>
                <p r="center" x="-57.35689351909963" y="-495.2414693569439"/>
                <basestyle outline="#5B5B5B" inner="#F2F2F2" num="#404040" name="#000000"/>
            </nt>
            <nt index="278" num="279" custom="true" val="0.0" label="">
                <base><![CDATA[G]]></base>
                <p r="pos" x="-17.356893519099685" y="-527.7414693569445"/>
                <p r="center" x="-17.356893519099913" y="-495.2414693569441"/>
                <basestyle outline="#5B5B5B" inner="#F2F2F2" num="#404040" name="#000000"/>
            </nt>
            <nt index="279" num="280" custom="true" val="0.0" label="">
                <base><![CDATA[G]]></base>
                <p r="pos" x="22.643106480899974" y="-527.7414693569442"/>
                <p r="center" x="22.643106480900087" y="-495.2414693569437"/>
                <basestyle outline="#5B5B5B" inner="#F2F2F2" num="#404040" name="#000000"/>
            </nt>
            <nt index="280" num="281" custom="true" val="0.0" label="">
                <base><![CDATA[C]]></base>
                <p r="pos" x="62.643106480900315" y="-527.7414693569439"/>
                <p r="center" x="307.5" y="-495.241469356944"/>
                <basestyle outline="#5B5B5B" inner="#F2F2F2" num="#404040" name="#000000"/>
            </nt>
            <nt index="281" num="282" custom="true" val="0.0" label="">
                <base><![CDATA[G]]></base>
                <p r="pos" x="111.37905978381013" y="-645.40046879601"/>
                <p r="center" x="307.5" y="-495.241469356944"/>
                <basestyle outline="#5B5B5B" inner="#F2F2F2" num="#404040" name="#000000"/>
            </nt>
            <nt index="282" num="283" custom="true" val="0.0" label="">
                <base><![CDATA[G]]></base>
                <p r="pos" x="83.09478853634855" y="-673.6847400434721"/>
                <p r="center" x="106.07575892491172" y="-696.6657104320354"/>
                <basestyle outline="#5B5B5B" inner="#F2F2F2" num="#404040" name="#000000"/>
            </nt>
            <nt index="283" num="284" custom="true" val="0.0" label="">
                <base><![CDATA[C]]></base>
                <p r="pos" x="54.81051728888761" y="-701.969011290935"/>
                <p r="center" x="77.79148767745042" y="-724.949981679498"/>
                <basestyle outline="#5B5B5B" inner="#F2F2F2" num="#404040" name="#000000"/>
            </nt>
            <nt index="284" num="285" custom="true" val="0.0" label="">
                <base><![CDATA[G]]></base>
                <p r="pos" x="26.526246041425622" y="-730.2532825383971"/>
                <p r="center" x="49.50721642998906" y="-753.2342529269599"/>
                <basestyle outline="#5B5B5B" inner="#F2F2F2" num="#404040" name="#000000"/>
            </nt>
            <nt index="285" num="286" custom="true" val="0.0" label="">
                <base><![CDATA[A]]></base>
                <p r="pos" x="-9.101029200720632" y="-765.8805577805458"/>
                <p r="center" x="31.693578808915277" y="-771.0478905480335"/>
                <basestyle outline="#5B5B5B" inner="#F2F2F2" num="#404040" name="#000000"/>
            </nt>
            <nt index="286" num="287" custom="true" val="0.0" label="">
                <base><![CDATA[C]]></base>
                <p r="pos" x="-37.385300448182704" y="-794.1648290280077"/>
                <p r="center" x="-14.404330059618758" y="-817.1457994165701"/>
                <basestyle outline="#5B5B5B" inner="#F2F2F2" num="#404040" name="#000000"/>
            </nt>
            <nt index="287" num="288" custom="true" val="0.0" label="">
                <base><![CDATA[U]]></base>
                <p r="pos" x="-65.66957169564267" y="-822.4491002754712"/>
                <p r="center" x="-42.68860130708151" y="-845.4300706640329"/>
                <basestyle outline="#5B5B5B" inner="#F2F2F2" num="#404040" name="#000000"/>
            </nt>
            <nt index="288" num="289" custom="true" val="0.0" label="">
                <base><![CDATA[G]]></base>
                <p r="pos" x="-94.92283245510049" y="-841.6650244355419"/>
                <p r="center" x="-60.08460744507494" y="-862.826076802028"/>
                <basestyle outline="#5B5B5B" inner="#F2F2F2" num="#404040" name="#000000"/>
            </nt>
            <nt index="289" num="290" custom="true" val="0.0" label="">
                <base><![CDATA[G]]></base>
                <p r="pos" x="-98.49014436094006" y="-876.4828258042775"/>
                <p r="center" x="-60.08460744507494" y="-862.826076802028"/>
                <basestyle outline="#5B5B5B" inner="#F2F2F2" num="#404040" name="#000000"/>
            </nt>
            <nt index="290" num="291" custom="true" val="0.0" label="">
                <base><![CDATA[U]]></base>
                <p r="pos" x="-73.74135644732439" y="-901.2316137178943"/>
                <p r="center" x="-60.08460744507494" y="-862.826076802028"/>
                <basestyle outline="#5B5B5B" inner="#F2F2F2" num="#404040" name="#000000"/>
            </nt>
            <nt index="291" num="292" custom="true" val="0.0" label="">
                <base><![CDATA[G]]></base>
                <p r="pos" x="-38.92355507858679" y="-897.6643018120537"/>
                <p r="center" x="-60.08460744507494" y="-862.826076802028"/>
                <basestyle outline="#5B5B5B" inner="#F2F2F2" num="#404040" name="#000000"/>
            </nt>
            <nt index="292" num="293" custom="true" val="0.0" label="">
                <base><![CDATA[A]]></base>
                <p r="pos" x="-19.707630918515633" y="-868.411041052596"/>
                <p r="center" x="-42.68860130708151" y="-845.4300706640329"/>
                <basestyle outline="#5B5B5B" inner="#F2F2F2" num="#404040" name="#000000"/>
            </nt>
            <nt index="293" num="294" custom="true" val="0.0" label="">
                <base><![CDATA[G]]></base>
                <p r="pos" x="8.576640328943085" y="-840.1267698051322"/>
                <p r="center" x="-14.404330059618758" y="-817.1457994165701"/>
                <basestyle outline="#5B5B5B" inner="#F2F2F2" num="#404040" name="#000000"/>
            </nt>
            <nt index="294" num="295" custom="true" val="0.0" label="">
                <base><![CDATA[U]]></base>
                <p r="pos" x="36.86091157640311" y="-811.8424985576694"/>
                <p r="center" x="31.693578808915277" y="-771.0478905480335"/>
                <basestyle outline="#5B5B5B" inner="#F2F2F2" num="#404040" name="#000000"/>
            </nt>
            <nt index="295" num="296" custom="true" val="0.0" label="">
                <base><![CDATA[A]]></base>
                <p r="pos" x="60.770213505780816" y="-800.1245252448987"/>
                <p r="center" x="31.693578808915277" y="-771.0478905480335"/>
                <basestyle outline="#5B5B5B" inner="#F2F2F2" num="#404040" name="#000000"/>
            </nt>
            <nt index="296" num="297" custom="true" val="0.0" label="">
                <base><![CDATA[C]]></base>
                <p r="pos" x="72.48818681855079" y="-776.2152233155211"/>
                <p r="center" x="49.50721642998906" y="-753.2342529269599"/>
                <basestyle outline="#5B5B5B" inner="#F2F2F2" num="#404040" name="#000000"/>
            </nt>
            <nt index="297" num="298" custom="true" val="0.0" label="">
                <base><![CDATA[G]]></base>
                <p r="pos" x="100.77245806601232" y="-747.9309520680592"/>
                <p r="center" x="77.79148767745042" y="-724.949981679498"/>
                <basestyle outline="#5B5B5B" inner="#F2F2F2" num="#404040" name="#000000"/>
            </nt>
            <nt index="298" num="299" custom="true" val="0.0" label="">
                <base><![CDATA[C]]></base>
                <p r="pos" x="129.0567293134733" y="-719.6466808205964"/>
                <p r="center" x="106.07575892491172" y="-696.6657104320354"/>
                <basestyle outline="#5B5B5B" inner="#F2F2F2" num="#404040" name="#000000"/>
            </nt>
            <nt index="299" num="300" custom="true" val="0.0" label="">
                <base><![CDATA[C]]></base>
                <p r="pos" x="157.34100056093405" y="-691.3624095731336"/>
                <p r="center" x="307.5" y="-495.241469356944"/>
                <basestyle outline="#5B5B5B" inner="#F2F2F2" num="#404040" name="#000000"/>
            </nt>
            <nt index="300" num="301" custom="true" val="0.0" label="">
                <base><![CDATA[A]]></base>
                <p r="pos" x="179.5402458083895" y="-706.5172360956932"/>
                <p r="center" x="307.5" y="-495.241469356944"/>
                <basestyle outline="#5B5B5B" inner="#F2F2F2" num="#404040" name="#000000"/>
            </nt>
            <nt index="301" num="302" custom="true" val="0.0" label="">
                <base><![CDATA[A]]></base>
                <p r="pos" x="203.25401516514256" y="-719.16985735104"/>
                <p r="center" x="307.5" y="-495.241469356944"/>
                <basestyle outline="#5B5B5B" inner="#F2F2F2" num="#404040" name="#000000"/>
            </nt>
            <nt index="302" num="303" custom="true" val="0.0" label="">
                <base><![CDATA[A]]></base>
                <p r="pos" x="228.2129769002855" y="-729.1746142334431"/>
                <p r="center" x="307.5" y="-495.241469356944"/>
                <basestyle outline="#5B5B5B" inner="#F2F2F2" num="#404040" name="#000000"/>
            </nt>
            <nt index="303" num="304" custom="true" val="0.0" label="">
                <base><![CDATA[A]]></base>
                <p r="pos" x="254.10675637537983" y="-736.4059564587262"/>
                <p r="center" x="307.5" y="-495.241469356944"/>
                <basestyle outline="#5B5B5B" inner="#F2F2F2" num="#404040" name="#000000"/>
            </nt>
            <nt index="304" num="305" custom="true" val="0.0" label="">
                <base><![CDATA[A]]></base>
                <p r="pos" x="280.6384374032752" y="-740.7808852532232"/>
                <p r="center" x="307.5" y="-495.241469356944"/>
                <basestyle outline="#5B5B5B" inner="#F2F2F2" num="#404040" name="#000000"/>
            </nt>
            <nt index="305" num="306" custom="true" val="0.0" label="">
                <base><![CDATA[U]]></base>
                <p r="pos" x="307.4843481975925" y="-742.2458176159267"/>
                <p r="center" x="307.5" y="-495.241469356944"/>
                <basestyle outline="#5B5B5B" inner="#F2F2F2" num="#404040" name="#000000"/>
            </nt>
            <nt index="306" num="307" custom="true" val="0.0" label="">
                <base><![CDATA[U]]></base>
                <p r="pos" x="334.328828994852" y="-740.7844640413551"/>
                <p r="center" x="307.5" y="-495.241469356944"/>
                <basestyle outline="#5B5B5B" inner="#F2F2F2" num="#404040" name="#000000"/>
            </nt>
            <nt index="307" num="308" custom="true" val="0.0" label="">
                <base><![CDATA[U]]></base>
                <p r="pos" x="360.8725935123929" y="-736.4105274170206"/>
                <p r="center" x="307.5" y="-495.241469356944"/>
                <basestyle outline="#5B5B5B" inner="#F2F2F2" num="#404040" name="#000000"/>
            </nt>
            <nt index="308" num="309" custom="true" val="0.0" label="">
                <base><![CDATA[U]]></base>
                <p r="pos" x="386.77577279835566" y="-729.1784269994833"/>
                <p r="center" x="307.5" y="-495.241469356944"/>
                <basestyle outline="#5B5B5B" inner="#F2F2F2" num="#404040" name="#000000"/>
            </nt>
            <nt index="309" num="310" custom="true" val="0.0" label="">
                <base><![CDATA[G]]></base>
                <p r="pos" x="411.7362991336488" y="-719.1743661067164"/>
                <p r="center" x="307.5" y="-495.241469356944"/>
                <basestyle outline="#5B5B5B" inner="#F2F2F2" num="#404040" name="#000000"/>
            </nt>
            <nt index="310" num="311" custom="true" val="0.0" label="">
                <base><![CDATA[A]]></base>
                <p r="pos" x="435.45975419160663" y="-706.5172360956956"/>
                <p r="center" x="307.5" y="-495.241469356944"/>
                <basestyle outline="#5B5B5B" inner="#F2F2F2" num="#404040" name="#000000"/>
            </nt>
            <nt index="311" num="312" custom="true" val="0.0" label="">
                <base><![CDATA[C]]></base>
                <p r="pos" x="457.658999439063" y="-691.3624095731368"/>
                <p r="center" x="307.5" y="-495.241469356944"/>
                <basestyle outline="#5B5B5B" inner="#F2F2F2" num="#404040" name="#000000"/>
            </nt>
            <nt index="312" num="313" custom="true" val="0.0" label="">
                <base><![CDATA[U]]></base>
                <p r="pos" x="485.94327068652547" y="-719.646680820598"/>
                <p r="center" x="508.92424107508987" y="-696.6657104320335"/>
                <basestyle outline="#5B5B5B" inner="#F2F2F2" num="#404040" name="#000000"/>
            </nt>
            <nt index="313" num="314" custom="true" val="0.0" label="">
                <base><![CDATA[A]]></base>
                <p r="pos" x="514.2275419339853" y="-747.9309520680617"/>
                <p r="center" x="537.2085123225525" y="-724.949981679495"/>
                <basestyle outline="#5B5B5B" inner="#F2F2F2" num="#404040" name="#000000"/>
            </nt>
            <nt index="314" num="315" custom="true" val="0.0" label="">
                <base><![CDATA[G]]></base>
                <p r="pos" x="542.5118131814695" y="-776.2152233155048"/>
                <p r="center" x="565.492783570014" y="-753.2342529269574"/>
                <basestyle outline="#5B5B5B" inner="#F2F2F2" num="#404040" name="#000000"/>
            </nt>
            <nt index="315" num="316" custom="true" val="0.0" label="">
                <base><![CDATA[C]]></base>
                <p r="pos" x="570.7960844289458" y="-804.4994945629547"/>
                <p r="center" x="593.7770548174753" y="-781.5185241744198"/>
                <basestyle outline="#5B5B5B" inner="#F2F2F2" num="#404040" name="#000000"/>
            </nt>
            <nt index="316" num="317" custom="true" val="0.0" label="">
                <base><![CDATA[G]]></base>
                <p r="pos" x="590.0120085890217" y="-833.7527553224069"/>
                <p r="center" x="611.1730609554702" y="-798.9145303124144"/>
                <basestyle outline="#5B5B5B" inner="#F2F2F2" num="#404040" name="#000000"/>
            </nt>
            <nt index="317" num="318" custom="true" val="0.0" label="">
                <base><![CDATA[G]]></base>
                <p r="pos" x="624.8298099577225" y="-837.3200672282767"/>
                <p r="center" x="611.1730609554702" y="-798.9145303124144"/>
                <basestyle outline="#5B5B5B" inner="#F2F2F2" num="#404040" name="#000000"/>
            </nt>
            <nt index="318" num="319" custom="true" val="0.0" label="">
                <base><![CDATA[A]]></base>
                <p r="pos" x="649.5785978713383" y="-812.5712793146607"/>
                <p r="center" x="611.1730609554702" y="-798.9145303124144"/>
                <basestyle outline="#5B5B5B" inner="#F2F2F2" num="#404040" name="#000000"/>
            </nt>
            <nt index="319" num="320" custom="true" val="0.0" label="">
                <base><![CDATA[G]]></base>
                <p r="pos" x="646.0112859654982" y="-777.7534779459236"/>
                <p r="center" x="611.1730609554702" y="-798.9145303124144"/>
                <basestyle outline="#5B5B5B" inner="#F2F2F2" num="#404040" name="#000000"/>
            </nt>
            <nt index="320" num="321" custom="true" val="0.0" label="">
                <base><![CDATA[G]]></base>
                <p r="pos" x="616.7580252060403" y="-758.5375537858536"/>
                <p r="center" x="593.7770548174753" y="-781.5185241744198"/>
                <basestyle outline="#5B5B5B" inner="#F2F2F2" num="#404040" name="#000000"/>
            </nt>
            <nt index="321" num="322" custom="true" val="0.0" label="">
                <base><![CDATA[C]]></base>
                <p r="pos" x="588.4737539585774" y="-730.2532825383927"/>
                <p r="center" x="565.492783570014" y="-753.2342529269574"/>
                <basestyle outline="#5B5B5B" inner="#F2F2F2" num="#404040" name="#000000"/>
            </nt>
            <nt index="322" num="323" custom="true" val="0.0" label="">
                <base><![CDATA[U]]></base>
                <p r="pos" x="560.1894827111164" y="-701.9690112909299"/>
                <p r="center" x="537.2085123225525" y="-724.949981679495"/>
                <basestyle outline="#5B5B5B" inner="#F2F2F2" num="#404040" name="#000000"/>
            </nt>
            <nt index="323" num="324" custom="true" val="0.0" label="">
                <base><![CDATA[A]]></base>
                <p r="pos" x="531.9052114636543" y="-673.6847400434687"/>
                <p r="center" x="508.92424107508987" y="-696.6657104320335"/>
                <basestyle outline="#5B5B5B" inner="#F2F2F2" num="#404040" name="#000000"/>
            </nt>
            <nt index="324" num="325" custom="true" val="0.0" label="">
                <base><![CDATA[G]]></base>
                <p r="pos" x="503.6209402161925" y="-645.4004687960069"/>
                <p r="center" x="307.5" y="-495.241469356944"/>
                <basestyle outline="#5B5B5B" inner="#F2F2F2" num="#404040" name="#000000"/>
            </nt>
            <nt index="325" num="326" custom="true" val="0.0" label="">
                <base><![CDATA[A]]></base>
                <p r="pos" x="520.0319733951155" y="-621.1037297394824"/>
                <p r="center" x="307.5" y="-495.241469356944"/>
                <basestyle outline="#5B5B5B" inner="#F2F2F2" num="#404040" name="#000000"/>
            </nt>
            <nt index="326" num="327" custom="true" val="0.0" label="">
                <base><![CDATA[A]]></base>
                <p r="pos" x="533.4480507784468" y="-595.0343882101592"/>
                <p r="center" x="307.5" y="-495.241469356944"/>
                <basestyle outline="#5B5B5B" inner="#F2F2F2" num="#404040" name="#000000"/>
            </nt>
            <nt index="327" num="328" custom="true" val="0.0" label="">
                <base><![CDATA[G]]></base>
                <p r="pos" x="543.6843361867423" y="-567.5471236576409"/>
                <p r="center" x="307.5" y="-495.241469356944"/>
                <basestyle outline="#5B5B5B" inner="#F2F2F2" num="#404040" name="#000000"/>
            </nt>
            <nt index="328" num="329" custom="true" val="0.0" label="">
                <base><![CDATA[G]]></base>
                <p r="pos" x="550.5891817008002" y="-539.0455564249262"/>
                <p r="center" x="307.5" y="-495.241469356944"/>
                <basestyle outline="#5B5B5B" inner="#F2F2F2" num="#404040" name="#000000"/>
            </nt>
            <nt index="329" num="330" custom="true" val="0.0" label="">
                <base><![CDATA[A]]></base>
                <p r="pos" x="554.067780027221" y="-509.92064359366185"/>
                <p r="center" x="307.5" y="-495.241469356944"/>
                <basestyle outline="#5B5B5B" inner="#F2F2F2" num="#404040" name="#000000"/>
            </nt>
            <nt index="330" num="331" custom="true" val="0.0" label="">
                <base><![CDATA[G]]></base>
                <p r="pos" x="554.069618831018" y="-480.59321439771924"/>
                <p r="center" x="307.5" y="-495.241469356944"/>
                <basestyle outline="#5B5B5B" inner="#F2F2F2" num="#404040" name="#000000"/>
            </nt>
            <nt index="331" num="332" custom="true" val="0.0" label="">
                <base><![CDATA[A]]></base>
                <p r="pos" x="550.5957830639104" y="-451.47403214195253"/>
                <p r="center" x="307.5" y="-495.241469356944"/>
                <basestyle outline="#5B5B5B" inner="#F2F2F2" num="#404040" name="#000000"/>
            </nt>
            <nt index="332" num="333" custom="true" val="0.0" label="">
                <base><![CDATA[G]]></base>
                <p r="pos" x="543.6897506461161" y="-422.95350359811584"/>
                <p r="center" x="307.5" y="-495.241469356944"/>
                <basestyle outline="#5B5B5B" inner="#F2F2F2" num="#404040" name="#000000"/>
            </nt>
            <nt index="333" num="334" custom="true" val="0.0" label="">
                <base><![CDATA[A]]></base>
                <p r="pos" x="533.4536115557473" y="-395.4611419935883"/>
                <p r="center" x="307.5" y="-495.241469356944"/>
                <basestyle outline="#5B5B5B" inner="#F2F2F2" num="#404040" name="#000000"/>
            </nt>
            <nt index="334" num="335" custom="true" val="0.0" label="">
                <base><![CDATA[G]]></base>
                <p r="pos" x="520.031973395114" y="-369.379208974403"/>
                <p r="center" x="307.5" y="-495.241469356944"/>
                <basestyle outline="#5B5B5B" inner="#F2F2F2" num="#404040" name="#000000"/>
            </nt>
            <nt index="335" num="336" custom="true" val="0.0" label="">
                <base><![CDATA[A]]></base>
                <p r="pos" x="503.62094021619055" y="-345.08246991787894"/>
                <p r="center" x="307.5" y="-495.241469356944"/>
                <basestyle outline="#5B5B5B" inner="#F2F2F2" num="#404040" name="#000000"/>
            </nt>
            <nt index="336" num="337" custom="true" val="0.0" label="">
                <base><![CDATA[U]]></base>
                <p r="pos" x="531.9052114636526" y="-316.7981986704169"/>
                <p r="center" x="508.92424107508987" y="-293.817228281854"/>
                <basestyle outline="#5B5B5B" inner="#F2F2F2" num="#404040" name="#000000"/>
            </nt>
            <nt index="337" num="338" custom="true" val="0.0" label="">
                <base><![CDATA[G]]></base>
                <p r="pos" x="564.225526004014" y="-303.36718721461204"/>
                <p r="center" x="531.7999040731734" y="-270.9415652837705"/>
                <basestyle outline="#5B5B5B" inner="#F2F2F2" num="#404040" name="#000000"/>
            </nt>
            <nt index="338" num="339" custom="true" val="0.0" label="">
                <base><![CDATA[G]]></base>
                <p r="pos" x="577.6565374598192" y="-271.0468726742505"/>
                <p r="center" x="531.7999040731734" y="-270.9415652837705"/>
                <basestyle outline="#5B5B5B" inner="#F2F2F2" num="#404040" name="#000000"/>
            </nt>
            <nt index="339" num="340" custom="true" val="0.0" label="">
                <base><![CDATA[G]]></base>
                <p r="pos" x="605.9408087072809" y="-242.76260142678865"/>
                <p r="center" x="582.9598383187181" y="-219.78163103822578"/>
                <basestyle outline="#5B5B5B" inner="#F2F2F2" num="#404040" name="#000000"/>
            </nt>
            <nt index="340" num="341" custom="true" val="0.0" label="">
                <base><![CDATA[U]]></base>
                <p r="pos" x="634.2250799547426" y="-214.47833017932658"/>
                <p r="center" x="611.2441095661798" y="-191.49735979076348"/>
                <basestyle outline="#5B5B5B" inner="#F2F2F2" num="#404040" name="#000000"/>
            </nt>
            <nt index="341" num="342" custom="true" val="0.0" label="">
                <base><![CDATA[G]]></base>
                <p r="pos" x="662.5093512022049" y="-186.19405893186456"/>
                <p r="center" x="639.5283808136419" y="-163.21308854330186"/>
                <basestyle outline="#5B5B5B" inner="#F2F2F2" num="#404040" name="#000000"/>
            </nt>
            <nt index="342" num="343" custom="true" val="0.0" label="">
                <base><![CDATA[C]]></base>
                <p r="pos" x="690.793622449666" y="-157.909787684403"/>
                <p r="center" x="667.8126520611038" y="-134.92881729584008"/>
                <basestyle outline="#5B5B5B" inner="#F2F2F2" num="#404040" name="#000000"/>
            </nt>
            <nt index="343" num="344" custom="true" val="0.0" label="">
                <base><![CDATA[G]]></base>
                <p r="pos" x="720.0468832091235" y="-138.69386352433264"/>
                <p r="center" x="685.208658199099" y="-117.53281115784483"/>
                <basestyle outline="#5B5B5B" inner="#F2F2F2" num="#404040" name="#000000"/>
            </nt>
            <nt index="344" num="345" custom="true" val="0.0" label="">
                <base><![CDATA[A]]></base>
                <p r="pos" x="723.6141951149643" y="-103.87606215559629"/>
                <p r="center" x="685.208658199099" y="-117.53281115784483"/>
                <basestyle outline="#5B5B5B" inner="#F2F2F2" num="#404040" name="#000000"/>
            </nt>
            <nt index="345" num="346" custom="true" val="0.0" label="">
                <base><![CDATA[G]]></base>
                <p r="pos" x="698.8654072013483" y="-79.12727424197942"/>
                <p r="center" x="685.208658199099" y="-117.53281115784483"/>
                <basestyle outline="#5B5B5B" inner="#F2F2F2" num="#404040" name="#000000"/>
            </nt>
            <nt index="346" num="347" custom="true" val="0.0" label="">
                <base><![CDATA[A]]></base>
                <p r="pos" x="664.0476058326112" y="-82.6945861478203"/>
                <p r="center" x="685.208658199099" y="-117.53281115784483"/>
                <basestyle outline="#5B5B5B" inner="#F2F2F2" num="#404040" name="#000000"/>
            </nt>
            <nt index="347" num="348" custom="true" val="0.0" label="">
                <base><![CDATA[G]]></base>
                <p r="pos" x="644.8316816725408" y="-111.94784690727789"/>
                <p r="center" x="667.8126520611038" y="-134.92881729584008"/>
                <basestyle outline="#5B5B5B" inner="#F2F2F2" num="#404040" name="#000000"/>
            </nt>
            <nt index="348" num="349" custom="true" val="0.0" label="">
                <base><![CDATA[C]]></base>
                <p r="pos" x="616.5474104250786" y="-140.23211815473906"/>
                <p r="center" x="639.5283808136419" y="-163.21308854330186"/>
                <basestyle outline="#5B5B5B" inner="#F2F2F2" num="#404040" name="#000000"/>
            </nt>
            <nt index="349" num="350" custom="true" val="0.0" label="">
                <base><![CDATA[G]]></base>
                <p r="pos" x="588.2631391776175" y="-168.51638940220096"/>
                <p r="center" x="611.2441095661798" y="-191.49735979076348"/>
                <basestyle outline="#5B5B5B" inner="#F2F2F2" num="#404040" name="#000000"/>
            </nt>
            <nt index="350" num="351" custom="true" val="0.0" label="">
                <base><![CDATA[U]]></base>
                <p r="pos" x="559.9788679301553" y="-196.80066064966286"/>
                <p r="center" x="582.9598383187181" y="-219.78163103822578"/>
                <basestyle outline="#5B5B5B" inner="#F2F2F2" num="#404040" name="#000000"/>
            </nt>
            <nt index="351" num="352" custom="true" val="0.0" label="">
                <base><![CDATA[C]]></base>
                <p r="pos" x="531.6945966826935" y="-225.08493189712505"/>
                <p r="center" x="531.7999040731734" y="-270.9415652837705"/>
                <basestyle outline="#5B5B5B" inner="#F2F2F2" num="#404040" name="#000000"/>
            </nt>
            <nt index="352" num="353" custom="true" val="0.0" label="">
                <base><![CDATA[G]]></base>
                <p r="pos" x="499.37428214233114" y="-238.5159433529293"/>
                <p r="center" x="531.7999040731734" y="-270.9415652837705"/>
                <basestyle outline="#5B5B5B" inner="#F2F2F2" num="#404040" name="#000000"/>
            </nt>
            <nt index="353" num="354" custom="true" val="0.0" label="">
                <base><![CDATA[G]]></base>
                <p r="pos" x="485.9432706865267" y="-270.8362578932909"/>
                <p r="center" x="508.92424107508987" y="-293.817228281854"/>
                <basestyle outline="#5B5B5B" inner="#F2F2F2" num="#404040" name="#000000"/>
            </nt>
            <nt index="354" num="355" custom="true" val="0.0" label="">
                <base><![CDATA[U]]></base>
                <p r="pos" x="457.65899943906516" y="-299.12052914075304"/>
                <p r="center" x="307.5" y="-495.241469356944"/>
                <basestyle outline="#5B5B5B" inner="#F2F2F2" num="#404040" name="#000000"/>
            </nt>
            <nt index="355" num="356" custom="true" val="0.0" label="">
                <base><![CDATA[A]]></base>
                <p r="pos" x="440.07225027045774" y="-286.82902548170216"/>
                <p r="center" x="307.5" y="-495.241469356944"/>
                <basestyle outline="#5B5B5B" inner="#F2F2F2" num="#404040" name="#000000"/>
            </nt>
            <nt index="356" num="357" custom="true" val="0.0" label="">
                <base><![CDATA[U]]></base>
                <p r="pos" x="421.48277596630436" y="-276.1089179483525"/>
                <p r="center" x="307.5" y="-495.241469356944"/>
                <basestyle outline="#5B5B5B" inner="#F2F2F2" num="#404040" name="#000000"/>
            </nt>
            <nt index="357" num="358" custom="true" val="0.0" label="">
                <base><![CDATA[U]]></base>
                <p r="pos" x="402.02463714271386" y="-267.03927550933435"/>
                <p r="center" x="307.5" y="-495.241469356944"/>
                <basestyle outline="#5B5B5B" inner="#F2F2F2" num="#404040" name="#000000"/>
            </nt>
            <nt index="358" num="359" custom="true" val="0.0" label="">
                <base><![CDATA[A]]></base>
                <p r="pos" x="381.8609374350279" y="-259.69614614375087"/>
                <p r="center" x="307.5" y="-495.241469356944"/>
                <basestyle outline="#5B5B5B" inner="#F2F2F2" num="#404040" name="#000000"/>
            </nt>
            <nt index="359" num="360" custom="true" val="0.0" label="">
                <base><![CDATA[A]]></base>
                <p r="pos" x="361.1271151844434" y="-254.12887984569892"/>
                <p r="center" x="307.5" y="-495.241469356944"/>
                <basestyle outline="#5B5B5B" inner="#F2F2F2" num="#404040" name="#000000"/>
            </nt>
            <nt index="360" num="361" custom="true" val="0.0" label="">
                <base><![CDATA[G]]></base>
                <p r="pos" x="340.00000000000017" y="-250.38457583784412"/>
                <p r="center" x="307.5" y="-250.38457583784418"/>
                <basestyle outline="#5B5B5B" inner="#F2F2F2" num="#404040" name="#000000"/>
            </nt>
            <nt index="361" num="362" custom="true" val="0.0" label="">
                <base><![CDATA[C]]></base>
                <p r="pos" x="340.00000000000017" y="-210.38457583784418"/>
                <p r="center" x="307.5" y="-210.38457583784418"/>
                <basestyle outline="#5B5B5B" inner="#F2F2F2" num="#404040" name="#000000"/>
            </nt>
            <nt index="362" num="363" custom="true" val="0.0" label="">
                <base><![CDATA[G]]></base>
                <p r="pos" x="340.00000000000006" y="-170.38457583784418"/>
                <p r="center" x="307.5" y="-170.38457583784415"/>
                <basestyle outline="#5B5B5B" inner="#F2F2F2" num="#404040" name="#000000"/>
            </nt>
            <nt index="363" num="364" custom="true" val="0.0" label="">
                <base><![CDATA[G]]></base>
                <p r="pos" x="340.0" y="-130.38457583784418"/>
                <p r="center" x="307.5" y="-105.19228791892208"/>
                <basestyle outline="#5B5B5B" inner="#F2F2F2" num="#404040" name="#000000"/>
            </nt>
            <nt index="364" num="365" custom="true" val="0.0" label="">
                <base><![CDATA[G]]></base>
                <p r="pos" x="340.0" y="-79.99999999999997"/>
                <p r="center" x="307.5" y="-79.99999999999997"/>
                <basestyle outline="#5B5B5B" inner="#F2F2F2" num="#404040" name="#000000"/>
            </nt>
            <nt index="365" num="366" custom="true" val="0.0" label="">
                <base><![CDATA[G]]></base>
                <p r="pos" x="340.0" y="-39.99999999999998"/>
                <p r="center" x="307.5" y="-39.99999999999998"/>
                <basestyle outline="#5B5B5B" inner="#F2F2F2" num="#404040" name="#000000"/>
            </nt>
            <nt index="366" num="367" custom="true" val="0.0" label="">
                <base><![CDATA[G]]></base>
                <p r="pos" x="340.0" y="1.8828944536890557E-14"/>
                <p r="center" x="340.0" y="-64.99999999999999"/>
                <basestyle outline="#5B5B5B" inner="#F2F2F2" num="#404040" name="#000000"/>
            </nt>
            <nt index="367" num="368" custom="true" val="0.0" label="">
                <base><![CDATA[A]]></base>
                <p r="pos" x="375.0" y="2.2962127484012875E-14"/>
                <p r="center" x="375.0" y="-64.99999999999997"/>
                <basestyle outline="#5B5B5B" inner="#F2F2F2" num="#404040" name="#000000"/>
            </nt>
            <nt index="368" num="369" custom="true" val="0.0" label="">
                <base><![CDATA[G]]></base>
                <p r="pos" x="410.0" y="2.5105259382520743E-14"/>
                <p r="center" x="410.0" y="-64.99999999999997"/>
                <basestyle outline="#5B5B5B" inner="#F2F2F2" num="#404040" name="#000000"/>
            </nt>
            <nt index="369" num="370" custom="true" val="0.0" label="">
                <base><![CDATA[A]]></base>
                <p r="pos" x="445.0" y="2.724839128102861E-14"/>
                <p r="center" x="445.0" y="-64.99999999999997"/>
                <basestyle outline="#5B5B5B" inner="#F2F2F2" num="#404040" name="#000000"/>
            </nt>
            <nt index="370" num="371" custom="true" val="0.0" label="">
                <base><![CDATA[A]]></base>
                <p r="pos" x="480.0" y="2.939152317953648E-14"/>
                <p r="center" x="480.0" y="-64.99999999999997"/>
                <basestyle outline="#5B5B5B" inner="#F2F2F2" num="#404040" name="#000000"/>
            </nt>
            <nt index="371" num="372" custom="true" val="0.0" label="">
                <base><![CDATA[U]]></base>
                <p r="pos" x="515.0" y="3.153465507804435E-14"/>
                <p r="center" x="515.0" y="-64.99999999999997"/>
                <basestyle outline="#5B5B5B" inner="#F2F2F2" num="#404040" name="#000000"/>
            </nt>
            <nt index="372" num="373" custom="true" val="0.0" label="">
                <base><![CDATA[U]]></base>
                <p r="pos" x="550.0" y="3.3677786976552216E-14"/>
                <p r="center" x="550.0" y="-64.99999999999997"/>
                <basestyle outline="#5B5B5B" inner="#F2F2F2" num="#404040" name="#000000"/>
            </nt>
            <nt index="373" num="374" custom="true" val="0.0" label="">
                <base><![CDATA[A]]></base>
                <p r="pos" x="585.0" y="3.582091887506008E-14"/>
                <p r="center" x="585.0" y="-64.99999999999996"/>
                <basestyle outline="#5B5B5B" inner="#F2F2F2" num="#404040" name="#000000"/>
            </nt>
            <nt index="374" num="375" custom="true" val="0.0" label="">
                <base><![CDATA[G]]></base>
                <p r="pos" x="620.0" y="3.7964050773567946E-14"/>
                <p r="center" x="620.0" y="-64.99999999999996"/>
                <basestyle outline="#5B5B5B" inner="#F2F2F2" num="#404040" name="#000000"/>
            </nt>
            <nt index="375" num="376" custom="true" val="0.0" label="">
                <base><![CDATA[A]]></base>
                <p r="pos" x="655.0" y="4.010718267207582E-14"/>
                <p r="center" x="655.0" y="-64.99999999999996"/>
                <basestyle outline="#5B5B5B" inner="#F2F2F2" num="#404040" name="#000000"/>
            </nt>
            <nt index="376" num="377" custom="true" val="0.0" label="">
                <base><![CDATA[U]]></base>
                <p r="pos" x="690.0" y="4.2250314570583677E-14"/>
                <p r="center" x="690.0" y="-64.99999999999996"/>
                <basestyle outline="#5B5B5B" inner="#F2F2F2" num="#404040" name="#000000"/>
            </nt>
            <nt index="377" num="378" custom="true" val="0.0" label="">
                <base><![CDATA[A]]></base>
                <p r="pos" x="725.0" y="4.4393446469091535E-14"/>
                <p r="center" x="725.0" y="-64.99999999999996"/>
                <basestyle outline="#5B5B5B" inner="#F2F2F2" num="#404040" name="#000000"/>
            </nt>
            <nt index="378" num="379" custom="true" val="0.0" label="">
                <base><![CDATA[A]]></base>
                <p r="pos" x="760.0" y="4.6536578367599407E-14"/>
                <p r="center" x="760.0" y="-64.99999999999996"/>
                <basestyle outline="#5B5B5B" inner="#F2F2F2" num="#404040" name="#000000"/>
            </nt>
            <nt index="379" num="380" custom="true" val="0.0" label="">
                <base><![CDATA[A]]></base>
                <p r="pos" x="795.0" y="4.867971026610728E-14"/>
                <p r="center" x="795.0" y="-64.99999999999996"/>
                <basestyle outline="#5B5B5B" inner="#F2F2F2" num="#404040" name="#000000"/>
            </nt>
            <nt index="380" num="381" custom="true" val="0.0" label="">
                <base><![CDATA[ ]]></base>
                <p r="pos" x="830.0" y="5.082284216461514E-14"/>
                <p r="center" x="830.0" y="-64.99999999999994"/>
                <basestyle outline="#5B5B5B" inner="#F2F2F2" num="#404040" name="#000000"/>
            </nt>
        </bases>
        <BPs>
            <bp part5="4" part3="53" edge5="WC" edge3="WC" orient="CIS" secstr="true">
                <BPstyle custom="false" color="#0000FF" thickness="-1.0" bent="0.0"/>
            </bp>
            <bp part5="5" part3="52" edge5="WC" edge3="WC" orient="CIS" secstr="true">
                <BPstyle custom="false" color="#0000FF" thickness="-1.0" bent="0.0"/>
            </bp>
            <bp part5="6" part3="51" edge5="WC" edge3="WC" orient="CIS" secstr="true">
                <BPstyle custom="false" color="#0000FF" thickness="-1.0" bent="0.0"/>
            </bp>
            <bp part5="7" part3="50" edge5="WC" edge3="WC" orient="CIS" secstr="true">
                <BPstyle custom="false" color="#0000FF" thickness="-1.0" bent="0.0"/>
            </bp>
            <bp part5="8" part3="49" edge5="WC" edge3="WC" orient="CIS" secstr="true">
                <BPstyle custom="false" color="#0000FF" thickness="-1.0" bent="0.0"/>
            </bp>
            <bp part5="9" part3="48" edge5="WC" edge3="WC" orient="CIS" secstr="true">
                <BPstyle custom="false" color="#0000FF" thickness="-1.0" bent="0.0"/>
            </bp>
            <bp part5="10" part3="47" edge5="WC" edge3="WC" orient="CIS" secstr="true">
                <BPstyle custom="false" color="#0000FF" thickness="-1.0" bent="0.0"/>
            </bp>
            <bp part5="11" part3="46" edge5="WC" edge3="WC" orient="CIS" secstr="true">
                <BPstyle custom="false" color="#0000FF" thickness="-1.0" bent="0.0"/>
            </bp>
            <bp part5="12" part3="45" edge5="WC" edge3="WC" orient="CIS" secstr="true">
                <BPstyle custom="false" color="#0000FF" thickness="-1.0" bent="0.0"/>
            </bp>
            <bp part5="13" part3="44" edge5="WC" edge3="WC" orient="CIS" secstr="true">
                <BPstyle custom="false" color="#0000FF" thickness="-1.0" bent="0.0"/>
            </bp>
            <bp part5="14" part3="43" edge5="WC" edge3="WC" orient="CIS" secstr="true">
                <BPstyle custom="false" color="#0000FF" thickness="-1.0" bent="0.0"/>
            </bp>
            <bp part5="16" part3="42" edge5="WC" edge3="WC" orient="CIS" secstr="true">
                <BPstyle custom="false" color="#0000FF" thickness="-1.0" bent="0.0"/>
            </bp>
            <bp part5="17" part3="41" edge5="WC" edge3="WC" orient="CIS" secstr="true">
                <BPstyle custom="false" color="#0000FF" thickness="-1.0" bent="0.0"/>
            </bp>
            <bp part5="18" part3="40" edge5="WC" edge3="WC" orient="CIS" secstr="true">
                <BPstyle custom="false" color="#0000FF" thickness="-1.0" bent="0.0"/>
            </bp>
            <bp part5="19" part3="39" edge5="WC" edge3="WC" orient="CIS" secstr="true">
                <BPstyle custom="false" color="#0000FF" thickness="-1.0" bent="0.0"/>
            </bp>
            <bp part5="20" part3="38" edge5="WC" edge3="WC" orient="CIS" secstr="true">
                <BPstyle custom="false" color="#0000FF" thickness="-1.0" bent="0.0"/>
            </bp>
            <bp part5="24" part3="37" edge5="WC" edge3="WC" orient="CIS" secstr="true">
                <BPstyle custom="false" color="#0000FF" thickness="-1.0" bent="0.0"/>
            </bp>
            <bp part5="25" part3="36" edge5="WC" edge3="WC" orient="CIS" secstr="true">
                <BPstyle custom="false" color="#0000FF" thickness="-1.0" bent="0.0"/>
            </bp>
            <bp part5="26" part3="35" edge5="WC" edge3="WC" orient="CIS" secstr="true">
                <BPstyle custom="false" color="#0000FF" thickness="-1.0" bent="0.0"/>
            </bp>
            <bp part5="27" part3="34" edge5="WC" edge3="WC" orient="CIS" secstr="true">
                <BPstyle custom="false" color="#0000FF" thickness="-1.0" bent="0.0"/>
            </bp>
            <bp part5="55" part3="366" edge5="WC" edge3="WC" orient="CIS" secstr="true">
                <BPstyle custom="false" color="#0000FF" thickness="-1.0" bent="0.0"/>
            </bp>
            <bp part5="56" part3="365" edge5="WC" edge3="WC" orient="CIS" secstr="true">
                <BPstyle custom="false" color="#0000FF" thickness="-1.0" bent="0.0"/>
            </bp>
            <bp part5="57" part3="364" edge5="WC" edge3="WC" orient="CIS" secstr="true">
                <BPstyle custom="false" color="#0000FF" thickness="-1.0" bent="0.0"/>
            </bp>
            <bp part5="59" part3="363" edge5="WC" edge3="WC" orient="CIS" secstr="true">
                <BPstyle custom="false" color="#0000FF" thickness="-1.0" bent="0.0"/>
            </bp>
            <bp part5="60" part3="362" edge5="WC" edge3="WC" orient="CIS" secstr="true">
                <BPstyle custom="false" color="#0000FF" thickness="-1.0" bent="0.0"/>
            </bp>
            <bp part5="61" part3="361" edge5="WC" edge3="WC" orient="CIS" secstr="true">
                <BPstyle custom="false" color="#0000FF" thickness="-1.0" bent="0.0"/>
            </bp>
            <bp part5="62" part3="360" edge5="WC" edge3="WC" orient="CIS" secstr="true">
                <BPstyle custom="false" color="#0000FF" thickness="-1.0" bent="0.0"/>
            </bp>
            <bp part5="67" part3="280" edge5="WC" edge3="WC" orient="CIS" secstr="true">
                <BPstyle custom="false" color="#0000FF" thickness="-1.0" bent="0.0"/>
            </bp>
            <bp part5="68" part3="279" edge5="WC" edge3="WC" orient="CIS" secstr="true">
                <BPstyle custom="false" color="#0000FF" thickness="-1.0" bent="0.0"/>
            </bp>
            <bp part5="69" part3="278" edge5="WC" edge3="WC" orient="CIS" secstr="true">
                <BPstyle custom="false" color="#0000FF" thickness="-1.0" bent="0.0"/>
            </bp>
            <bp part5="70" part3="277" edge5="WC" edge3="WC" orient="CIS" secstr="true">
                <BPstyle custom="false" color="#0000FF" thickness="-1.0" bent="0.0"/>
            </bp>
            <bp part5="71" part3="276" edge5="WC" edge3="WC" orient="CIS" secstr="true">
                <BPstyle custom="false" color="#0000FF" thickness="-1.0" bent="0.0"/>
            </bp>
            <bp part5="79" part3="269" edge5="WC" edge3="WC" orient="CIS" secstr="true">
                <BPstyle custom="false" color="#0000FF" thickness="-1.0" bent="0.0"/>
            </bp>
            <bp part5="80" part3="268" edge5="WC" edge3="WC" orient="CIS" secstr="true">
                <BPstyle custom="false" color="#0000FF" thickness="-1.0" bent="0.0"/>
            </bp>
            <bp part5="81" part3="267" edge5="WC" edge3="WC" orient="CIS" secstr="true">
                <BPstyle custom="false" color="#0000FF" thickness="-1.0" bent="0.0"/>
            </bp>
            <bp part5="82" part3="266" edge5="WC" edge3="WC" orient="CIS" secstr="true">
                <BPstyle custom="false" color="#0000FF" thickness="-1.0" bent="0.0"/>
            </bp>
            <bp part5="83" part3="265" edge5="WC" edge3="WC" orient="CIS" secstr="true">
                <BPstyle custom="false" color="#0000FF" thickness="-1.0" bent="0.0"/>
            </bp>
            <bp part5="84" part3="264" edge5="WC" edge3="WC" orient="CIS" secstr="true">
                <BPstyle custom="false" color="#0000FF" thickness="-1.0" bent="0.0"/>
            </bp>
            <bp part5="86" part3="262" edge5="WC" edge3="WC" orient="CIS" secstr="true">
                <BPstyle custom="false" color="#0000FF" thickness="-1.0" bent="0.0"/>
            </bp>
            <bp part5="87" part3="261" edge5="WC" edge3="WC" orient="CIS" secstr="true">
                <BPstyle custom="false" color="#0000FF" thickness="-1.0" bent="0.0"/>
            </bp>
            <bp part5="89" part3="259" edge5="WC" edge3="WC" orient="CIS" secstr="true">
                <BPstyle custom="false" color="#0000FF" thickness="-1.0" bent="0.0"/>
            </bp>
            <bp part5="90" part3="258" edge5="WC" edge3="WC" orient="CIS" secstr="true">
                <BPstyle custom="false" color="#0000FF" thickness="-1.0" bent="0.0"/>
            </bp>
            <bp part5="91" part3="257" edge5="WC" edge3="WC" orient="CIS" secstr="true">
                <BPstyle custom="false" color="#0000FF" thickness="-1.0" bent="0.0"/>
            </bp>
            <bp part5="92" part3="256" edge5="WC" edge3="WC" orient="CIS" secstr="true">
                <BPstyle custom="false" color="#0000FF" thickness="-1.0" bent="0.0"/>
            </bp>
            <bp part5="93" part3="255" edge5="WC" edge3="WC" orient="CIS" secstr="true">
                <BPstyle custom="false" color="#0000FF" thickness="-1.0" bent="0.0"/>
            </bp>
            <bp part5="94" part3="253" edge5="WC" edge3="WC" orient="CIS" secstr="true">
                <BPstyle custom="false" color="#0000FF" thickness="-1.0" bent="0.0"/>
            </bp>
            <bp part5="106" part3="131" edge5="WC" edge3="WC" orient="CIS" secstr="true">
                <BPstyle custom="false" color="#0000FF" thickness="-1.0" bent="0.0"/>
            </bp>
            <bp part5="107" part3="130" edge5="WC" edge3="WC" orient="CIS" secstr="true">
                <BPstyle custom="false" color="#0000FF" thickness="-1.0" bent="0.0"/>
            </bp>
            <bp part5="108" part3="129" edge5="WC" edge3="WC" orient="CIS" secstr="true">
                <BPstyle custom="false" color="#0000FF" thickness="-1.0" bent="0.0"/>
            </bp>
            <bp part5="109" part3="128" edge5="WC" edge3="WC" orient="CIS" secstr="true">
                <BPstyle custom="false" color="#0000FF" thickness="-1.0" bent="0.0"/>
            </bp>
            <bp part5="133" part3="177" edge5="WC" edge3="WC" orient="CIS" secstr="true">
                <BPstyle custom="false" color="#0000FF" thickness="-1.0" bent="0.0"/>
            </bp>
            <bp part5="134" part3="176" edge5="WC" edge3="WC" orient="CIS" secstr="true">
                <BPstyle custom="false" color="#0000FF" thickness="-1.0" bent="0.0"/>
            </bp>
            <bp part5="135" part3="175" edge5="WC" edge3="WC" orient="CIS" secstr="true">
                <BPstyle custom="false" color="#0000FF" thickness="-1.0" bent="0.0"/>
            </bp>
            <bp part5="136" part3="174" edge5="WC" edge3="WC" orient="CIS" secstr="true">
                <BPstyle custom="false" color="#0000FF" thickness="-1.0" bent="0.0"/>
            </bp>
            <bp part5="137" part3="173" edge5="WC" edge3="WC" orient="CIS" secstr="true">
                <BPstyle custom="false" color="#0000FF" thickness="-1.0" bent="0.0"/>
            </bp>
            <bp part5="138" part3="172" edge5="WC" edge3="WC" orient="CIS" secstr="true">
                <BPstyle custom="false" color="#0000FF" thickness="-1.0" bent="0.0"/>
            </bp>
            <bp part5="139" part3="171" edge5="WC" edge3="WC" orient="CIS" secstr="true">
                <BPstyle custom="false" color="#0000FF" thickness="-1.0" bent="0.0"/>
            </bp>
            <bp part5="140" part3="170" edge5="WC" edge3="WC" orient="CIS" secstr="true">
                <BPstyle custom="false" color="#0000FF" thickness="-1.0" bent="0.0"/>
            </bp>
            <bp part5="141" part3="166" edge5="WC" edge3="WC" orient="CIS" secstr="true">
                <BPstyle custom="false" color="#0000FF" thickness="-1.0" bent="0.0"/>
            </bp>
            <bp part5="142" part3="165" edge5="WC" edge3="WC" orient="CIS" secstr="true">
                <BPstyle custom="false" color="#0000FF" thickness="-1.0" bent="0.0"/>
            </bp>
            <bp part5="145" part3="163" edge5="WC" edge3="WC" orient="CIS" secstr="true">
                <BPstyle custom="false" color="#0000FF" thickness="-1.0" bent="0.0"/>
            </bp>
            <bp part5="146" part3="162" edge5="WC" edge3="WC" orient="CIS" secstr="true">
                <BPstyle custom="false" color="#0000FF" thickness="-1.0" bent="0.0"/>
            </bp>
            <bp part5="147" part3="159" edge5="WC" edge3="WC" orient="CIS" secstr="true">
                <BPstyle custom="false" color="#0000FF" thickness="-1.0" bent="0.0"/>
            </bp>
            <bp part5="148" part3="158" edge5="WC" edge3="WC" orient="CIS" secstr="true">
                <BPstyle custom="false" color="#0000FF" thickness="-1.0" bent="0.0"/>
            </bp>
            <bp part5="149" part3="157" edge5="WC" edge3="WC" orient="CIS" secstr="true">
                <BPstyle custom="false" color="#0000FF" thickness="-1.0" bent="0.0"/>
            </bp>
            <bp part5="186" part3="196" edge5="WC" edge3="WC" orient="CIS" secstr="true">
                <BPstyle custom="false" color="#0000FF" thickness="-1.0" bent="0.0"/>
            </bp>
            <bp part5="187" part3="195" edge5="WC" edge3="WC" orient="CIS" secstr="true">
                <BPstyle custom="false" color="#0000FF" thickness="-1.0" bent="0.0"/>
            </bp>
            <bp part5="188" part3="194" edge5="WC" edge3="WC" orient="CIS" secstr="true">
                <BPstyle custom="false" color="#0000FF" thickness="-1.0" bent="0.0"/>
            </bp>
            <bp part5="211" part3="251" edge5="WC" edge3="WC" orient="CIS" secstr="true">
                <BPstyle custom="false" color="#0000FF" thickness="-1.0" bent="0.0"/>
            </bp>
            <bp part5="212" part3="250" edge5="WC" edge3="WC" orient="CIS" secstr="true">
                <BPstyle custom="false" color="#0000FF" thickness="-1.0" bent="0.0"/>
            </bp>
            <bp part5="214" part3="249" edge5="WC" edge3="WC" orient="CIS" secstr="true">
                <BPstyle custom="false" color="#0000FF" thickness="-1.0" bent="0.0"/>
            </bp>
            <bp part5="215" part3="248" edge5="WC" edge3="WC" orient="CIS" secstr="true">
                <BPstyle custom="false" color="#0000FF" thickness="-1.0" bent="0.0"/>
            </bp>
            <bp part5="216" part3="247" edge5="WC" edge3="WC" orient="CIS" secstr="true">
                <BPstyle custom="false" color="#0000FF" thickness="-1.0" bent="0.0"/>
            </bp>
            <bp part5="217" part3="246" edge5="WC" edge3="WC" orient="CIS" secstr="true">
                <BPstyle custom="false" color="#0000FF" thickness="-1.0" bent="0.0"/>
            </bp>
            <bp part5="218" part3="245" edge5="WC" edge3="WC" orient="CIS" secstr="true">
                <BPstyle custom="false" color="#0000FF" thickness="-1.0" bent="0.0"/>
            </bp>
            <bp part5="220" part3="244" edge5="WC" edge3="WC" orient="CIS" secstr="true">
                <BPstyle custom="false" color="#0000FF" thickness="-1.0" bent="0.0"/>
            </bp>
            <bp part5="221" part3="243" edge5="WC" edge3="WC" orient="CIS" secstr="true">
                <BPstyle custom="false" color="#0000FF" thickness="-1.0" bent="0.0"/>
            </bp>
            <bp part5="222" part3="242" edge5="WC" edge3="WC" orient="CIS" secstr="true">
                <BPstyle custom="false" color="#0000FF" thickness="-1.0" bent="0.0"/>
            </bp>
            <bp part5="281" part3="299" edge5="WC" edge3="WC" orient="CIS" secstr="true">
                <BPstyle custom="false" color="#0000FF" thickness="-1.0" bent="0.0"/>
            </bp>
            <bp part5="282" part3="298" edge5="WC" edge3="WC" orient="CIS" secstr="true">
                <BPstyle custom="false" color="#0000FF" thickness="-1.0" bent="0.0"/>
            </bp>
            <bp part5="283" part3="297" edge5="WC" edge3="WC" orient="CIS" secstr="true">
                <BPstyle custom="false" color="#0000FF" thickness="-1.0" bent="0.0"/>
            </bp>
            <bp part5="284" part3="296" edge5="WC" edge3="WC" orient="CIS" secstr="true">
                <BPstyle custom="false" color="#0000FF" thickness="-1.0" bent="0.0"/>
            </bp>
            <bp part5="285" part3="294" edge5="WC" edge3="WC" orient="CIS" secstr="true">
                <BPstyle custom="false" color="#0000FF" thickness="-1.0" bent="0.0"/>
            </bp>
            <bp part5="286" part3="293" edge5="WC" edge3="WC" orient="CIS" secstr="true">
                <BPstyle custom="false" color="#0000FF" thickness="-1.0" bent="0.0"/>
            </bp>
            <bp part5="287" part3="292" edge5="WC" edge3="WC" orient="CIS" secstr="true">
                <BPstyle custom="false" color="#0000FF" thickness="-1.0" bent="0.0"/>
            </bp>
            <bp part5="311" part3="324" edge5="WC" edge3="WC" orient="CIS" secstr="true">
                <BPstyle custom="false" color="#0000FF" thickness="-1.0" bent="0.0"/>
            </bp>
            <bp part5="312" part3="323" edge5="WC" edge3="WC" orient="CIS" secstr="true">
                <BPstyle custom="false" color="#0000FF" thickness="-1.0" bent="0.0"/>
            </bp>
            <bp part5="313" part3="322" edge5="WC" edge3="WC" orient="CIS" secstr="true">
                <BPstyle custom="false" color="#0000FF" thickness="-1.0" bent="0.0"/>
            </bp>
            <bp part5="314" part3="321" edge5="WC" edge3="WC" orient="CIS" secstr="true">
                <BPstyle custom="false" color="#0000FF" thickness="-1.0" bent="0.0"/>
            </bp>
            <bp part5="315" part3="320" edge5="WC" edge3="WC" orient="CIS" secstr="true">
                <BPstyle custom="false" color="#0000FF" thickness="-1.0" bent="0.0"/>
            </bp>
            <bp part5="335" part3="354" edge5="WC" edge3="WC" orient="CIS" secstr="true">
                <BPstyle custom="false" color="#0000FF" thickness="-1.0" bent="0.0"/>
            </bp>
            <bp part5="336" part3="353" edge5="WC" edge3="WC" orient="CIS" secstr="true">
                <BPstyle custom="false" color="#0000FF" thickness="-1.0" bent="0.0"/>
            </bp>
            <bp part5="338" part3="351" edge5="WC" edge3="WC" orient="CIS" secstr="true">
                <BPstyle custom="false" color="#0000FF" thickness="-1.0" bent="0.0"/>
            </bp>
            <bp part5="339" part3="350" edge5="WC" edge3="WC" orient="CIS" secstr="true">
                <BPstyle custom="false" color="#0000FF" thickness="-1.0" bent="0.0"/>
            </bp>
            <bp part5="340" part3="349" edge5="WC" edge3="WC" orient="CIS" secstr="true">
                <BPstyle custom="false" color="#0000FF" thickness="-1.0" bent="0.0"/>
            </bp>
            <bp part5="341" part3="348" edge5="WC" edge3="WC" orient="CIS" secstr="true">
                <BPstyle custom="false" color="#0000FF" thickness="-1.0" bent="0.0"/>
            </bp>
            <bp part5="342" part3="347" edge5="WC" edge3="WC" orient="CIS" secstr="true">
                <BPstyle custom="false" color="#0000FF" thickness="-1.0" bent="0.0"/>
            </bp>
        </BPs>
        <backbone/>
        <annotations/>
    </RNA>
    <config drawoutline="true" fillbase="true" autofit="true" autocenter="true" modifiable="true" errors="false" specialbases="false" dashbases="false" usebasebps="false" drawnc="true" drawnonplanar="true" warnings="false" comparison="false" flat="true" drawbackground="false" drawcm="false" drawbackbone="true" cmh="30.0" cmw="120.0" cmx="40.0" cmy="0.0" defaultzoom="0.8640000224113464" zoominc="1.2" bpthick="1.0" basethick="1.5" distnumbers="3.0" spacebetweenbases="1.0" numperiod="10" bpstyle="lw" backbonecol="#5B5B5B" hovercol="#E6E6E6" backgroundcol="#FFFFFF" bondcol="#0000FF" titlecol="#000000" specialco="#00FF00" dashcol="#FFFF00" cm="0,00:#4747B6,0,20:#4747FF,0,55:#1CFF47,0,65:#FFFF47,0,90:#FF4747,1,00:#B64747">
        <font role="titlefont" name="SansSerif" style="1" size="18.0"/>
        <font role="numbersfont" name="SansSerif" style="1" size="1.0"/>
        <font role="basefont" name="SansSerif" style="0" size="1.0"/>
        <cmcaption/>
    </config>
</VARNASession>
