# Supplementary material for: Short- and long-range interactions in the HIV-1 5′ UTR regulate genome dimerization and packaging
Source: Nat Struct Mol Biol. 2022 Mar 28;29(4):306–19. doi: 10.1038/s41594-022-00746-2 (PMC9010304; doi:10.1038/s41594-022-00746-2)
Supplement: Source Data Fig. 5 — Source data for Fig. 5. VARNA files for constrained monomer and dimer structure. Txt file of constraints used in folding. Csv files of raw_z_scores, filtered_z_scores, detected_helices and best_helices for monomer and dimer structures. [file 41594_2022_746_MOESM17_ESM.zip › Figure 5/raw_z_score_monomer.csv]

0.000000000000000000e+00	0.000000000000000000e+00	0.000000000000000000e+00	0.000000000000000000e+00	0.000000000000000000e+00	0.000000000000000000e+00	0.000000000000000000e+00	0.000000000000000000e+00	0.000000000000000000e+00	0.000000000000000000e+00	0.000000000000000000e+00	0.000000000000000000e+00	0.000000000000000000e+00	0.000000000000000000e+00	0.000000000000000000e+00	0.000000000000000000e+00	0.000000000000000000e+00	0.000000000000000000e+00	0.000000000000000000e+00	0.000000000000000000e+00	0.000000000000000000e+00	0.000000000000000000e+00	0.000000000000000000e+00	0.000000000000000000e+00	0.000000000000000000e+00	0.000000000000000000e+00	0.000000000000000000e+00	0.000000000000000000e+00	0.000000000000000000e+00	0.000000000000000000e+00	0.000000000000000000e+00	0.000000000000000000e+00	0.000000000000000000e+00	0.000000000000000000e+00	0.000000000000000000e+00	0.000000000000000000e+00	0.000000000000000000e+00	0.000000000000000000e+00	0.000000000000000000e+00	0.000000000000000000e+00	0.000000000000000000e+00	0.000000000000000000e+00	0.000000000000000000e+00	0.000000000000000000e+00	0.000000000000000000e+00	0.000000000000000000e+00	0.000000000000000000e+00	0.000000000000000000e+00	0.000000000000000000e+00	0.000000000000000000e+00
0.000000000000000000e+00	0.000000000000000000e+00	0.000000000000000000e+00	0.000000000000000000e+00	0.000000000000000000e+00	0.000000000000000000e+00	0.000000000000000000e+00	0.000000000000000000e+00	0.000000000000000000e+00	0.000000000000000000e+00	0.000000000000000000e+00	0.000000000000000000e+00	0.000000000000000000e+00	0.000000000000000000e+00	0.000000000000000000e+00	0.000000000000000000e+00	0.000000000000000000e+00	0.000000000000000000e+00	0.000000000000000000e+00	0.000000000000000000e+00	0.000000000000000000e+00	0.000000000000000000e+00	0.000000000000000000e+00	0.000000000000000000e+00	0.000000000000000000e+00	0.000000000000000000e+00	0.000000000000000000e+00	0.000000000000000000e+00	0.000000000000000000e+00	0.000000000000000000e+00	0.000000000000000000e+00	0.000000000000000000e+00	0.000000000000000000e+00	0.000000000000000000e+00	0.000000000000000000e+00	0.000000000000000000e+00	0.000000000000000000e+00	0.000000000000000000e+00	0.000000000000000000e+00	0.000000000000000000e+00	0.000000000000000000e+00	0.000000000000000000e+00	0.000000000000000000e+00	0.000000000000000000e+00	0.000000000000000000e+00	0.000000000000000000e+00	0.000000000000000000e+00	0.000000000000000000e+00	0.000000000000000000e+00	0.000000000000000000e+00
0.000000000000000000e+00	0.000000000000000000e+00	0.000000000000000000e+00	0.000000000000000000e+00	0.000000000000000000e+00	0.000000000000000000e+00	0.000000000000000000e+00	0.000000000000000000e+00	0.000000000000000000e+00	0.000000000000000000e+00	0.000000000000000000e+00	0.000000000000000000e+00	0.000000000000000000e+00	0.000000000000000000e+00	0.000000000000000000e+00	0.000000000000000000e+00	0.000000000000000000e+00	0.000000000000000000e+00	0.000000000000000000e+00	0.000000000000000000e+00	0.000000000000000000e+00	0.000000000000000000e+00	0.000000000000000000e+00	0.000000000000000000e+00	0.000000000000000000e+00	0.000000000000000000e+00	0.000000000000000000e+00	0.000000000000000000e+00	0.000000000000000000e+00	0.000000000000000000e+00	0.000000000000000000e+00	0.000000000000000000e+00	0.000000000000000000e+00	0.000000000000000000e+00	0.000000000000000000e+00	0.000000000000000000e+00	0.000000000000000000e+00	0.000000000000000000e+00	0.000000000000000000e+00	0.000000000000000000e+00	0.000000000000000000e+00	0.000000000000000000e+00	0.000000000000000000e+00	0.000000000000000000e+00	0.000000000000000000e+00	0.000000000000000000e+00	0.000000000000000000e+00	0.000000000000000000e+00	0.000000000000000000e+00	0.000000000000000000e+00
0.000000000000000000e+00	0.000000000000000000e+00	0.000000000000000000e+00	0.000000000000000000e+00	0.000000000000000000e+00	0.000000000000000000e+00	0.000000000000000000e+00	0.000000000000000000e+00	0.000000000000000000e+00	0.000000000000000000e+00	0.000000000000000000e+00	0.000000000000000000e+00	0.000000000000000000e+00	0.000000000000000000e+00	0.000000000000000000e+00	0.000000000000000000e+00	0.000000000000000000e+00	0.000000000000000000e+00	0.000000000000000000e+00	0.000000000000000000e+00	0.000000000000000000e+00	0.000000000000000000e+00	0.000000000000000000e+00	0.000000000000000000e+00	0.000000000000000000e+00	0.000000000000000000e+00	0.000000000000000000e+00	0.000000000000000000e+00	0.000000000000000000e+00	0.000000000000000000e+00	0.000000000000000000e+00	0.000000000000000000e+00	0.000000000000000000e+00	0.000000000000000000e+00	0.000000000000000000e+00	0.000000000000000000e+00	0.000000000000000000e+00	0.000000000000000000e+00	0.000000000000000000e+00	0.000000000000000000e+00	0.000000000000000000e+00	0.000000000000000000e+00	0.000000000000000000e+00	0.000000000000000000e+00	0.000000000000000000e+00	0.000000000000000000e+00	0.000000000000000000e+00	0.000000000000000000e+00	0.000000000000000000e+00	0.000000000000000000e+00
0.000000000000000000e+00	0.000000000000000000e+00	0.000000000000000000e+00	0.000000000000000000e+00	0.000000000000000000e+00	0.000000000000000000e+00	0.000000000000000000e+00	0.000000000000000000e+00	0.000000000000000000e+00	0.000000000000000000e+00	0.000000000000000000e+00	0.000000000000000000e+00	0.000000000000000000e+00	0.000000000000000000e+00	0.000000000000000000e+00	0.000000000000000000e+00	0.000000000000000000e+00	0.000000000000000000e+00	0.000000000000000000e+00	0.000000000000000000e+00	0.000000000000000000e+00	0.000000000000000000e+00	0.000000000000000000e+00	0.000000000000000000e+00	0.000000000000000000e+00	0.000000000000000000e+00	0.000000000000000000e+00	0.000000000000000000e+00	0.000000000000000000e+00	0.000000000000000000e+00	0.000000000000000000e+00	0.000000000000000000e+00	0.000000000000000000e+00	0.000000000000000000e+00	0.000000000000000000e+00	0.000000000000000000e+00	0.000000000000000000e+00	0.000000000000000000e+00	0.000000000000000000e+00	0.000000000000000000e+00	0.000000000000000000e+00	0.000000000000000000e+00	0.000000000000000000e+00	0.000000000000000000e+00	0.000000000000000000e+00	0.000000000000000000e+00	0.000000000000000000e+00	0.000000000000000000e+00	0.000000000000000000e+00	0.000000000000000000e+00
0.000000000000000000e+00	0.000000000000000000e+00	0.000000000000000000e+00	0.000000000000000000e+00	0.000000000000000000e+00	0.000000000000000000e+00	0.000000000000000000e+00	0.000000000000000000e+00	0.000000000000000000e+00	0.000000000000000000e+00	0.000000000000000000e+00	0.000000000000000000e+00	0.000000000000000000e+00	0.000000000000000000e+00	0.000000000000000000e+00	0.000000000000000000e+00	0.000000000000000000e+00	0.000000000000000000e+00	0.000000000000000000e+00	0.000000000000000000e+00	0.000000000000000000e+00	0.000000000000000000e+00	0.000000000000000000e+00	0.000000000000000000e+00	0.000000000000000000e+00	0.000000000000000000e+00	0.000000000000000000e+00	0.000000000000000000e+00	0.000000000000000000e+00	0.000000000000000000e+00	0.000000000000000000e+00	0.000000000000000000e+00	0.000000000000000000e+00	0.000000000000000000e+00	0.000000000000000000e+00	0.000000000000000000e+00	0.000000000000000000e+00	0.000000000000000000e+00	0.000000000000000000e+00	0.000000000000000000e+00	0.000000000000000000e+00	0.000000000000000000e+00	0.000000000000000000e+00	0.000000000000000000e+00	0.000000000000000000e+00	0.000000000000000000e+00	0.000000000000000000e+00	0.000000000000000000e+00	0.000000000000000000e+00	0.000000000000000000e+00
0.000000000000000000e+00	0.000000000000000000e+00	0.000000000000000000e+00	0.000000000000000000e+00	0.000000000000000000e+00	0.000000000000000000e+00	0.000000000000000000e+00	0.000000000000000000e+00	0.000000000000000000e+00	0.000000000000000000e+00	0.000000000000000000e+00	0.000000000000000000e+00	0.000000000000000000e+00	0.000000000000000000e+00	0.000000000000000000e+00	0.000000000000000000e+00	0.000000000000000000e+00	0.000000000000000000e+00	0.000000000000000000e+00	0.000000000000000000e+00	0.000000000000000000e+00	0.000000000000000000e+00	0.000000000000000000e+00	0.000000000000000000e+00	0.000000000000000000e+00	0.000000000000000000e+00	0.000000000000000000e+00	0.000000000000000000e+00	0.000000000000000000e+00	0.000000000000000000e+00	0.000000000000000000e+00	0.000000000000000000e+00	0.000000000000000000e+00	0.000000000000000000e+00	0.000000000000000000e+00	0.000000000000000000e+00	0.000000000000000000e+00	0.000000000000000000e+00	0.000000000000000000e+00	0.000000000000000000e+00	0.000000000000000000e+00	0.000000000000000000e+00	0.000000000000000000e+00	0.000000000000000000e+00	0.000000000000000000e+00	0.000000000000000000e+00	0.000000000000000000e+00	0.000000000000000000e+00	0.000000000000000000e+00	0.000000000000000000e+00
0.000000000000000000e+00	0.000000000000000000e+00	0.000000000000000000e+00	0.000000000000000000e+00	0.000000000000000000e+00	0.000000000000000000e+00	0.000000000000000000e+00	0.000000000000000000e+00	0.000000000000000000e+00	0.000000000000000000e+00	0.000000000000000000e+00	0.000000000000000000e+00	0.000000000000000000e+00	0.000000000000000000e+00	0.000000000000000000e+00	0.000000000000000000e+00	0.000000000000000000e+00	0.000000000000000000e+00	0.000000000000000000e+00	0.000000000000000000e+00	0.000000000000000000e+00	0.000000000000000000e+00	0.000000000000000000e+00	0.000000000000000000e+00	0.000000000000000000e+00	0.000000000000000000e+00	0.000000000000000000e+00	0.000000000000000000e+00	0.000000000000000000e+00	0.000000000000000000e+00	0.000000000000000000e+00	0.000000000000000000e+00	0.000000000000000000e+00	0.000000000000000000e+00	0.000000000000000000e+00	0.000000000000000000e+00	0.000000000000000000e+00	0.000000000000000000e+00	0.000000000000000000e+00	0.000000000000000000e+00	0.000000000000000000e+00	0.000000000000000000e+00	0.000000000000000000e+00	0.000000000000000000e+00	0.000000000000000000e+00	0.000000000000000000e+00	0.000000000000000000e+00	0.000000000000000000e+00	0.000000000000000000e+00	0.000000000000000000e+00
0.000000000000000000e+00	0.000000000000000000e+00	0.000000000000000000e+00	0.000000000000000000e+00	0.000000000000000000e+00	0.000000000000000000e+00	0.000000000000000000e+00	0.000000000000000000e+00	0.000000000000000000e+00	0.000000000000000000e+00	0.000000000000000000e+00	0.000000000000000000e+00	0.000000000000000000e+00	0.000000000000000000e+00	0.000000000000000000e+00	0.000000000000000000e+00	0.000000000000000000e+00	0.000000000000000000e+00	0.000000000000000000e+00	0.000000000000000000e+00	0.000000000000000000e+00	0.000000000000000000e+00	0.000000000000000000e+00	0.000000000000000000e+00	0.000000000000000000e+00	0.000000000000000000e+00	0.000000000000000000e+00	0.000000000000000000e+00	0.000000000000000000e+00	0.000000000000000000e+00	0.000000000000000000e+00	0.000000000000000000e+00	0.000000000000000000e+00	0.000000000000000000e+00	0.000000000000000000e+00	0.000000000000000000e+00	0.000000000000000000e+00	0.000000000000000000e+00	0.000000000000000000e+00	0.000000000000000000e+00	0.000000000000000000e+00	0.000000000000000000e+00	0.000000000000000000e+00	0.000000000000000000e+00	0.000000000000000000e+00	0.000000000000000000e+00	0.000000000000000000e+00	0.000000000000000000e+00	0.000000000000000000e+00	0.000000000000000000e+00
0.000000000000000000e+00	0.000000000000000000e+00	0.000000000000000000e+00	0.000000000000000000e+00	0.000000000000000000e+00	0.000000000000000000e+00	0.000000000000000000e+00	0.000000000000000000e+00	0.000000000000000000e+00	0.000000000000000000e+00	0.000000000000000000e+00	0.000000000000000000e+00	0.000000000000000000e+00	0.000000000000000000e+00	0.000000000000000000e+00	0.000000000000000000e+00	0.000000000000000000e+00	0.000000000000000000e+00	0.000000000000000000e+00	0.000000000000000000e+00	0.000000000000000000e+00	0.000000000000000000e+00	0.000000000000000000e+00	0.000000000000000000e+00	0.000000000000000000e+00	0.000000000000000000e+00	0.000000000000000000e+00	0.000000000000000000e+00	0.000000000000000000e+00	0.000000000000000000e+00	0.000000000000000000e+00	0.000000000000000000e+00	0.000000000000000000e+00	0.000000000000000000e+00	0.000000000000000000e+00	0.000000000000000000e+00	0.000000000000000000e+00	0.000000000000000000e+00	0.000000000000000000e+00	0.000000000000000000e+00	0.000000000000000000e+00	0.000000000000000000e+00	0.000000000000000000e+00	0.000000000000000000e+00	0.000000000000000000e+00	0.000000000000000000e+00	0.000000000000000000e+00	0.000000000000000000e+00	0.000000000000000000e+00	0.000000000000000000e+00
0.000000000000000000e+00	0.000000000000000000e+00	0.000000000000000000e+00	0.000000000000000000e+00	0.000000000000000000e+00	0.000000000000000000e+00	0.000000000000000000e+00	0.000000000000000000e+00	0.000000000000000000e+00	0.000000000000000000e+00	0.000000000000000000e+00	0.000000000000000000e+00	0.000000000000000000e+00	0.000000000000000000e+00	0.000000000000000000e+00	0.000000000000000000e+00	0.000000000000000000e+00	0.000000000000000000e+00	0.000000000000000000e+00	0.000000000000000000e+00	0.000000000000000000e+00	0.000000000000000000e+00	0.000000000000000000e+00	0.000000000000000000e+00	0.000000000000000000e+00	0.000000000000000000e+00	0.000000000000000000e+00	0.000000000000000000e+00	0.000000000000000000e+00	0.000000000000000000e+00	0.000000000000000000e+00	0.000000000000000000e+00	0.000000000000000000e+00	0.000000000000000000e+00	0.000000000000000000e+00	0.000000000000000000e+00	0.000000000000000000e+00	0.000000000000000000e+00	0.000000000000000000e+00	0.000000000000000000e+00	0.000000000000000000e+00	0.000000000000000000e+00	0.000000000000000000e+00	0.000000000000000000e+00	0.000000000000000000e+00	0.000000000000000000e+00	0.000000000000000000e+00	0.000000000000000000e+00	0.000000000000000000e+00	0.000000000000000000e+00
0.000000000000000000e+00	0.000000000000000000e+00	0.000000000000000000e+00	0.000000000000000000e+00	0.000000000000000000e+00	0.000000000000000000e+00	0.000000000000000000e+00	0.000000000000000000e+00	0.000000000000000000e+00	0.000000000000000000e+00	0.000000000000000000e+00	0.000000000000000000e+00	0.000000000000000000e+00	0.000000000000000000e+00	0.000000000000000000e+00	0.000000000000000000e+00	0.000000000000000000e+00	0.000000000000000000e+00	0.000000000000000000e+00	0.000000000000000000e+00	0.000000000000000000e+00	0.000000000000000000e+00	0.000000000000000000e+00	0.000000000000000000e+00	0.000000000000000000e+00	0.000000000000000000e+00	0.000000000000000000e+00	0.000000000000000000e+00	0.000000000000000000e+00	0.000000000000000000e+00	0.000000000000000000e+00	0.000000000000000000e+00	0.000000000000000000e+00	0.000000000000000000e+00	0.000000000000000000e+00	0.000000000000000000e+00	0.000000000000000000e+00	0.000000000000000000e+00	0.000000000000000000e+00	0.000000000000000000e+00	0.000000000000000000e+00	0.000000000000000000e+00	0.000000000000000000e+00	0.000000000000000000e+00	0.000000000000000000e+00	0.000000000000000000e+00	0.000000000000000000e+00	0.000000000000000000e+00	0.000000000000000000e+00	0.000000000000000000e+00
0.000000000000000000e+00	0.000000000000000000e+00	0.000000000000000000e+00	0.000000000000000000e+00	0.000000000000000000e+00	0.000000000000000000e+00	0.000000000000000000e+00	0.000000000000000000e+00	0.000000000000000000e+00	0.000000000000000000e+00	0.000000000000000000e+00	0.000000000000000000e+00	0.000000000000000000e+00	0.000000000000000000e+00	0.000000000000000000e+00	0.000000000000000000e+00	0.000000000000000000e+00	0.000000000000000000e+00	0.000000000000000000e+00	0.000000000000000000e+00	0.000000000000000000e+00	0.000000000000000000e+00	0.000000000000000000e+00	0.000000000000000000e+00	0.000000000000000000e+00	0.000000000000000000e+00	0.000000000000000000e+00	0.000000000000000000e+00	0.000000000000000000e+00	0.000000000000000000e+00	0.000000000000000000e+00	0.000000000000000000e+00	0.000000000000000000e+00	0.000000000000000000e+00	0.000000000000000000e+00	0.000000000000000000e+00	0.000000000000000000e+00	0.000000000000000000e+00	0.000000000000000000e+00	0.000000000000000000e+00	0.000000000000000000e+00	0.000000000000000000e+00	0.000000000000000000e+00	0.000000000000000000e+00	0.000000000000000000e+00	0.000000000000000000e+00	0.000000000000000000e+00	0.000000000000000000e+00	0.000000000000000000e+00	0.000000000000000000e+00
0.000000000000000000e+00	0.000000000000000000e+00	0.000000000000000000e+00	0.000000000000000000e+00	0.000000000000000000e+00	0.000000000000000000e+00	0.000000000000000000e+00	0.000000000000000000e+00	0.000000000000000000e+00	0.000000000000000000e+00	0.000000000000000000e+00	0.000000000000000000e+00	0.000000000000000000e+00	0.000000000000000000e+00	0.000000000000000000e+00	0.000000000000000000e+00	0.000000000000000000e+00	-1.163310610977076776e+00	0.000000000000000000e+00	0.000000000000000000e+00	0.000000000000000000e+00	0.000000000000000000e+00	0.000000000000000000e+00	0.000000000000000000e+00	0.000000000000000000e+00	0.000000000000000000e+00	0.000000000000000000e+00	0.000000000000000000e+00	0.000000000000000000e+00	0.000000000000000000e+00	0.000000000000000000e+00	0.000000000000000000e+00	0.000000000000000000e+00	0.000000000000000000e+00	0.000000000000000000e+00	0.000000000000000000e+00	0.000000000000000000e+00	0.000000000000000000e+00	0.000000000000000000e+00	0.000000000000000000e+00	0.000000000000000000e+00	0.000000000000000000e+00	0.000000000000000000e+00	0.000000000000000000e+00	0.000000000000000000e+00	0.000000000000000000e+00	0.000000000000000000e+00	0.000000000000000000e+00	0.000000000000000000e+00	0.000000000000000000e+00
0.000000000000000000e+00	0.000000000000000000e+00	0.000000000000000000e+00	0.000000000000000000e+00	0.000000000000000000e+00	0.000000000000000000e+00	0.000000000000000000e+00	0.000000000000000000e+00	0.000000000000000000e+00	0.000000000000000000e+00	0.000000000000000000e+00	0.000000000000000000e+00	0.000000000000000000e+00	0.000000000000000000e+00	0.000000000000000000e+00	0.000000000000000000e+00	0.000000000000000000e+00	-1.163310610977076776e+00	-2.930636060741738991e+00	0.000000000000000000e+00	0.000000000000000000e+00	0.000000000000000000e+00	0.000000000000000000e+00	0.000000000000000000e+00	0.000000000000000000e+00	0.000000000000000000e+00	0.000000000000000000e+00	0.000000000000000000e+00	0.000000000000000000e+00	0.000000000000000000e+00	0.000000000000000000e+00	0.000000000000000000e+00	0.000000000000000000e+00	0.000000000000000000e+00	0.000000000000000000e+00	0.000000000000000000e+00	0.000000000000000000e+00	0.000000000000000000e+00	0.000000000000000000e+00	0.000000000000000000e+00	0.000000000000000000e+00	0.000000000000000000e+00	0.000000000000000000e+00	0.000000000000000000e+00	0.000000000000000000e+00	0.000000000000000000e+00	0.000000000000000000e+00	0.000000000000000000e+00	0.000000000000000000e+00	0.000000000000000000e+00
0.000000000000000000e+00	0.000000000000000000e+00	0.000000000000000000e+00	0.000000000000000000e+00	0.000000000000000000e+00	0.000000000000000000e+00	0.000000000000000000e+00	0.000000000000000000e+00	0.000000000000000000e+00	0.000000000000000000e+00	0.000000000000000000e+00	0.000000000000000000e+00	0.000000000000000000e+00	0.000000000000000000e+00	0.000000000000000000e+00	0.000000000000000000e+00	0.000000000000000000e+00	-1.163310610977076776e+00	-2.930636060741738991e+00	-1.393963975320993143e+00	0.000000000000000000e+00	0.000000000000000000e+00	0.000000000000000000e+00	0.000000000000000000e+00	0.000000000000000000e+00	0.000000000000000000e+00	0.000000000000000000e+00	0.000000000000000000e+00	0.000000000000000000e+00	0.000000000000000000e+00	0.000000000000000000e+00	0.000000000000000000e+00	0.000000000000000000e+00	0.000000000000000000e+00	0.000000000000000000e+00	0.000000000000000000e+00	0.000000000000000000e+00	0.000000000000000000e+00	0.000000000000000000e+00	0.000000000000000000e+00	0.000000000000000000e+00	0.000000000000000000e+00	0.000000000000000000e+00	0.000000000000000000e+00	0.000000000000000000e+00	0.000000000000000000e+00	0.000000000000000000e+00	0.000000000000000000e+00	0.000000000000000000e+00	0.000000000000000000e+00
0.000000000000000000e+00	0.000000000000000000e+00	0.000000000000000000e+00	0.000000000000000000e+00	0.000000000000000000e+00	0.000000000000000000e+00	0.000000000000000000e+00	0.000000000000000000e+00	0.000000000000000000e+00	0.000000000000000000e+00	0.000000000000000000e+00	0.000000000000000000e+00	0.000000000000000000e+00	0.000000000000000000e+00	0.000000000000000000e+00	0.000000000000000000e+00	0.000000000000000000e+00	-1.163310610977076776e+00	-2.930636060741738991e+00	-1.393963975320993143e+00	-5.145957156263198051e+00	0.000000000000000000e+00	0.000000000000000000e+00	0.000000000000000000e+00	0.000000000000000000e+00	0.000000000000000000e+00	0.000000000000000000e+00	0.000000000000000000e+00	0.000000000000000000e+00	0.000000000000000000e+00	0.000000000000000000e+00	0.000000000000000000e+00	0.000000000000000000e+00	0.000000000000000000e+00	0.000000000000000000e+00	0.000000000000000000e+00	0.000000000000000000e+00	0.000000000000000000e+00	0.000000000000000000e+00	0.000000000000000000e+00	0.000000000000000000e+00	0.000000000000000000e+00	0.000000000000000000e+00	0.000000000000000000e+00	0.000000000000000000e+00	0.000000000000000000e+00	0.000000000000000000e+00	0.000000000000000000e+00	0.000000000000000000e+00	0.000000000000000000e+00
0.000000000000000000e+00	0.000000000000000000e+00	0.000000000000000000e+00	0.000000000000000000e+00	0.000000000000000000e+00	0.000000000000000000e+00	0.000000000000000000e+00	0.000000000000000000e+00	0.000000000000000000e+00	0.000000000000000000e+00	0.000000000000000000e+00	0.000000000000000000e+00	0.000000000000000000e+00	0.000000000000000000e+00	0.000000000000000000e+00	0.000000000000000000e+00	0.000000000000000000e+00	-1.163310610977076776e+00	-2.930636060741738991e+00	-1.393963975320993143e+00	-5.145957156263198051e+00	-4.189182786887580612e+00	-3.476279711959295304e-01	-8.459400272697509271e-02	-1.984826284685349274e-01	-1.137863529430862775e+00	1.328545380926182462e+00	1.740063845581711899e+00	2.068754245010650639e+00	2.011836269975716185e+00	1.519062889213907752e+00	4.744564109467092727e+00	2.515068063083780281e+00	5.124655403815133736e-01	-4.464382104592229950e-01	1.992985057331937204e+00	2.479932949943381093e+00	2.506584124069284325e-01	7.592555423125436631e-01	1.811730274818768693e+00	4.229104930972924059e+00	1.364013082328473736e+01	1.380425203294846881e+01	1.017234592474275612e+00	3.703509184606389448e-01	1.607121673050967647e+00	9.752501377039988206e-01	1.034726865502109794e+00	7.060156444278777865e-01	6.881105794483952098e-02
0.000000000000000000e+00	0.000000000000000000e+00	0.000000000000000000e+00	0.000000000000000000e+00	0.000000000000000000e+00	0.000000000000000000e+00	0.000000000000000000e+00	0.000000000000000000e+00	0.000000000000000000e+00	0.000000000000000000e+00	0.000000000000000000e+00	0.000000000000000000e+00	0.000000000000000000e+00	0.000000000000000000e+00	0.000000000000000000e+00	0.000000000000000000e+00	0.000000000000000000e+00	-1.163310610977076776e+00	-2.930636060741738991e+00	-1.393963975320993143e+00	-5.145957156263198051e+00	-4.189182786887580612e+00	-5.568486395602477934e+00	-1.967877601434309787e+00	-5.896158747289212410e-02	7.621818741586364743e-01	1.402279554741439338e-01	7.954669701329587506e-01	6.897718687426489526e-01	-2.935161832421029349e-01	-3.159016083608346404e-01	-7.975840543095003010e-01	-5.784823917563506335e-01	1.045531551822180827e-01	1.889427662711431338e-02	1.248002252437683479e+00	4.633251564038129988e-01	-3.713907950469732544e-01	-3.738854861606117352e-01	2.710282244439952581e+00	6.659672012149068898e+00	8.638956491333861232e-01	8.157132041567171088e-01	4.933744865147557390e-01	1.812763535617123001e+00	2.427330984803010239e+00	1.316359164670836579e+00	3.074449818265867940e+00	8.946500537806444386e-01	2.187374206154157008e+00
0.000000000000000000e+00	0.000000000000000000e+00	0.000000000000000000e+00	0.000000000000000000e+00	0.000000000000000000e+00	0.000000000000000000e+00	0.000000000000000000e+00	0.000000000000000000e+00	0.000000000000000000e+00	0.000000000000000000e+00	0.000000000000000000e+00	0.000000000000000000e+00	0.000000000000000000e+00	0.000000000000000000e+00	0.000000000000000000e+00	0.000000000000000000e+00	0.000000000000000000e+00	-1.163310610977076776e+00	-2.930636060741738991e+00	-1.393963975320993143e+00	-5.145957156263198051e+00	-4.189182786887580612e+00	-5.568486395602477934e+00	-4.722049909889408426e+00	-4.106541838618443796e-01	5.089644188885865395e-02	1.819370639962094305e-01	2.446468415343922009e-01	-2.066382340058020295e-01	6.372265313038701917e-01	-7.908924370736614140e-01	-9.285859949050885298e-01	-2.779850925615856005e-01	-8.502677061015177784e-02	-1.153817613094710176e-01	-1.275216540099718444e-02	-5.538051808859844050e-01	-3.784885990028478697e-01	8.404421383152425040e-01	1.453228076104305089e+01	4.787667162773427687e-02	3.895913479633345000e-01	4.657915269043619300e-01	6.752819774158987098e-02	-1.115222226844541975e+00	4.610455386789861776e-01	2.675944533061913044e-01	1.242116345669000532e+00	7.440252970866787496e-01	1.107657145437801249e+00
0.000000000000000000e+00	0.000000000000000000e+00	0.000000000000000000e+00	0.000000000000000000e+00	0.000000000000000000e+00	0.000000000000000000e+00	0.000000000000000000e+00	0.000000000000000000e+00	0.000000000000000000e+00	0.000000000000000000e+00	0.000000000000000000e+00	0.000000000000000000e+00	0.000000000000000000e+00	0.000000000000000000e+00	0.000000000000000000e+00	0.000000000000000000e+00	0.000000000000000000e+00	-9.107249986886283011e-02	-2.930636060741738991e+00	-1.393963975320993143e+00	-5.145957156263198051e+00	-4.189182786887580612e+00	-5.568486395602477934e+00	-4.722049909889408426e+00	-1.020172866850576066e+00	-4.623810971237937162e-01	-8.241903498191833766e-01	-9.028812925332672934e-02	-3.203008479201086556e-01	-1.127515509773803215e-01	-1.305722997717392864e-01	-2.951483417719364399e-01	-7.505823342974325962e-01	2.266471624928878270e-01	-1.205930037712578951e-01	-6.717143012536444524e-02	-7.253473791883997546e-01	-3.064854757804973961e-01	1.726840470074095579e+00	6.778778941865510888e-01	-3.881195450972204641e-01	4.532351129050857935e-02	-1.393005121523732404e-01	1.063149016142142800e-01	-6.685674553794443975e-01	1.546886762195095466e-01	-6.260044177320125969e-02	3.568576200612321586e-02	2.666378725727714949e-01	3.165652746645727239e-02
0.000000000000000000e+00	0.000000000000000000e+00	0.000000000000000000e+00	0.000000000000000000e+00	0.000000000000000000e+00	0.000000000000000000e+00	0.000000000000000000e+00	0.000000000000000000e+00	0.000000000000000000e+00	0.000000000000000000e+00	0.000000000000000000e+00	0.000000000000000000e+00	0.000000000000000000e+00	0.000000000000000000e+00	0.000000000000000000e+00	0.000000000000000000e+00	0.000000000000000000e+00	-9.910408371280432505e-02	-7.607993557039225418e-01	-1.393963975320993143e+00	-5.145957156263198051e+00	-4.189182786887580612e+00	-5.568486395602477934e+00	-4.722049909889408426e+00	-1.020172866850576066e+00	-2.148793865925689772e+00	-1.945772539151990055e-01	1.705866534134080695e-02	-4.905834838468424164e-01	5.225323882149807142e-01	2.094791127603629899e-01	-1.132044464010182327e+00	-7.928644966896558621e-01	2.138288629912570293e-01	-2.914215457171708268e-01	-1.756223109772449276e-01	1.662347828926151516e+00	-2.606253427619467100e-01	-6.735380722843324897e-01	-5.870510116714875437e-01	-1.653993141142706680e-01	-1.759124331092240534e-01	-6.360290082132907807e-01	-9.416040433385405306e-01	1.277736649451738371e+00	7.652362708053297435e-01	4.280696215650748315e-01	-4.147393002558542180e-02	-4.310607575960068716e-01	8.217416090486792668e-02
0.000000000000000000e+00	0.000000000000000000e+00	0.000000000000000000e+00	0.000000000000000000e+00	0.000000000000000000e+00	0.000000000000000000e+00	0.000000000000000000e+00	0.000000000000000000e+00	0.000000000000000000e+00	0.000000000000000000e+00	0.000000000000000000e+00	0.000000000000000000e+00	0.000000000000000000e+00	0.000000000000000000e+00	0.000000000000000000e+00	0.000000000000000000e+00	0.000000000000000000e+00	-2.509908550485194789e-01	-9.954789160691092098e-01	-3.261953671247292963e-01	-5.145957156263198051e+00	-4.189182786887580612e+00	-5.568486395602477934e+00	-4.722049909889408426e+00	-1.020172866850576066e+00	-2.148793865925689772e+00	-1.882177668493445255e+00	-2.051796706235530787e-01	-1.354992000414534936e-01	-7.840086991641123659e-02	1.932348193862118424e-01	3.143969942595475353e-01	2.938210690802226521e-01	4.198536216903784313e-01	-2.545267816403352645e-01	-5.623350109049419787e-01	-6.108392769281908441e-01	9.001901850441478004e-02	-1.985778784409898134e-01	-2.508352249944943713e-02	-7.151680939720699293e-01	-3.724816731848694662e-01	-1.248560188711839020e-01	-2.211704367805416571e-01	-1.079666699525622386e-01	-9.664101704528073322e-02	-5.267390328604470290e-02	-3.683472224524304006e-01	-2.407630849834158371e-01	-3.149338397315320504e-01
0.000000000000000000e+00	0.000000000000000000e+00	0.000000000000000000e+00	0.000000000000000000e+00	0.000000000000000000e+00	0.000000000000000000e+00	0.000000000000000000e+00	0.000000000000000000e+00	0.000000000000000000e+00	0.000000000000000000e+00	0.000000000000000000e+00	0.000000000000000000e+00	0.000000000000000000e+00	0.000000000000000000e+00	0.000000000000000000e+00	0.000000000000000000e+00	0.000000000000000000e+00	-2.171771770037468907e-01	-1.339133025146352907e+00	-6.555955199622823804e-01	-1.618095364412583725e+00	-4.189182786887580612e+00	-5.568486395602477934e+00	-4.722049909889408426e+00	-1.020172866850576066e+00	-2.148793865925689772e+00	-1.882177668493445255e+00	-1.037229683545153325e+00	1.118473693966235555e-01	-1.102633093515273277e+00	5.344968196175494679e-01	-3.026543050742476759e-01	-7.714825798801175916e-01	2.537990751621196223e-02	2.312575134472054650e-01	-1.192779584027342937e-01	-5.712371717950320837e-01	1.519508480522398508e-01	-4.077075446899691702e-02	-1.601028074984436333e-01	1.815343543582674177e-02	-3.938416426460382702e-01	1.233936675479460621e-01	2.213910784961039668e-03	-7.437089876181225412e-01	-5.325765082003439677e-01	4.268762639973229245e-01	-3.066003255107470626e-01	4.143992020111045282e-01	2.270874912009838709e-01
0.000000000000000000e+00	0.000000000000000000e+00	0.000000000000000000e+00	0.000000000000000000e+00	0.000000000000000000e+00	0.000000000000000000e+00	0.000000000000000000e+00	0.000000000000000000e+00	0.000000000000000000e+00	0.000000000000000000e+00	0.000000000000000000e+00	0.000000000000000000e+00	0.000000000000000000e+00	0.000000000000000000e+00	0.000000000000000000e+00	0.000000000000000000e+00	0.000000000000000000e+00	-3.356780476944659641e-01	-1.884806278988335748e-01	-5.441091937818830493e-01	-2.909721044123710687e+00	-1.450848498022011324e+00	-5.568486395602477934e+00	-4.722049909889408426e+00	-1.020172866850576066e+00	-2.148793865925689772e+00	-1.882177668493445255e+00	-1.037229683545153325e+00	-3.059929063203464583e+00	-1.170904388612121316e+00	1.077785526682214362e-01	-6.262416365616019220e-02	7.716213818817065917e-01	1.547722224683490133e-01	-5.596917696744094783e-01	1.384499383091788882e+00	1.738219157579112550e-01	1.480338290426806402e+01	3.978052366761105407e+00	-2.783616828069545579e-01	-2.044156514217384313e+00	7.273734307014829981e-02	-1.667273450725698103e-01	8.070382542406300264e-01	-1.629422987163074016e-02	3.436924679744404743e-01	3.646441539524320485e-01	7.444080882515563546e-01	7.124089327694048679e-01	-2.634243822346810787e-02
0.000000000000000000e+00	0.000000000000000000e+00	0.000000000000000000e+00	0.000000000000000000e+00	0.000000000000000000e+00	0.000000000000000000e+00	0.000000000000000000e+00	0.000000000000000000e+00	0.000000000000000000e+00	0.000000000000000000e+00	0.000000000000000000e+00	0.000000000000000000e+00	0.000000000000000000e+00	0.000000000000000000e+00	0.000000000000000000e+00	0.000000000000000000e+00	0.000000000000000000e+00	-6.819041160009813307e-01	9.955698253581801715e-01	5.607780327179752444e-02	-9.315446475262070258e-01	2.352575134711219484e-01	-7.955126990450710478e-01	-4.722049909889408426e+00	-1.020172866850576066e+00	-2.148793865925689772e+00	-1.882177668493445255e+00	-1.037229683545153325e+00	-3.059929063203464583e+00	-4.572769724121227064e+00	-1.513419469878418688e+00	-1.341181373058224935e+00	-2.117483683314226872e-01	-1.375770576817996638e+00	1.337740476248753918e+00	3.368277645366565487e+00	7.230420757185973102e+00	3.942899937290026191e+00	9.015155101553782302e-01	-2.113517477937351396e-01	5.337265096168770651e-01	9.382169126958164185e-01	-1.896036529460513598e-01	8.847816447375402849e-01	8.974526745435823516e-01	9.648873547009928497e-01	1.853002196527485657e+00	3.856394487917786496e+00	1.030248797971572428e-01	3.184302197856754280e+00
0.000000000000000000e+00	0.000000000000000000e+00	0.000000000000000000e+00	0.000000000000000000e+00	0.000000000000000000e+00	0.000000000000000000e+00	0.000000000000000000e+00	0.000000000000000000e+00	0.000000000000000000e+00	0.000000000000000000e+00	0.000000000000000000e+00	0.000000000000000000e+00	0.000000000000000000e+00	0.000000000000000000e+00	0.000000000000000000e+00	0.000000000000000000e+00	0.000000000000000000e+00	6.699345916397816403e-01	3.399813425112720444e-01	2.375086945456191256e-01	-1.975801272989927915e+00	-1.454896305000445977e-01	-2.425496074529694734e+00	-1.292903409667805592e+00	-1.020172866850576066e+00	-2.148793865925689772e+00	-1.882177668493445255e+00	-1.037229683545153325e+00	-3.059929063203464583e+00	-4.572769724121227064e+00	-3.438840345259632336e+00	-3.411917364946225328e-01	-1.051839041103774797e-01	-6.676023376022801603e-01	1.345272743360891865e-01	8.166412108305674877e+00	1.940650670296306113e-01	2.013575469843400523e+00	-3.825018515715338657e-02	1.213887814669564191e+00	-3.855415278677074564e-01	-3.622888332387102506e-01	5.579760985626230907e-01	8.731219122075629668e-01	-1.112415211802680659e+00	4.982963548670402254e+00	2.026300803952180374e+00	3.725257360586267108e+00	7.212260751740113829e-01	3.081568575029626000e+00
0.000000000000000000e+00	0.000000000000000000e+00	0.000000000000000000e+00	0.000000000000000000e+00	0.000000000000000000e+00	0.000000000000000000e+00	0.000000000000000000e+00	0.000000000000000000e+00	0.000000000000000000e+00	0.000000000000000000e+00	0.000000000000000000e+00	0.000000000000000000e+00	0.000000000000000000e+00	0.000000000000000000e+00	0.000000000000000000e+00	0.000000000000000000e+00	0.000000000000000000e+00	1.816166616840322323e+00	2.638048818262314743e+00	5.097107353266138174e-01	1.852297350773397244e-01	5.572633138127397467e-01	-4.603491559579493408e-01	-2.104022124856392006e-01	-6.674969080994722637e-01	-2.148793865925689772e+00	-1.882177668493445255e+00	-1.037229683545153325e+00	-3.059929063203464583e+00	-4.572769724121227064e+00	-3.438840345259632336e+00	-3.677396264955258065e+00	1.355802356800430264e+00	-8.537484495014500130e-01	1.512798790477672561e+01	9.164708465319661101e+00	3.671625369708178432e+00	2.058327659204053806e+00	1.820853052050796839e+00	2.506596657250423354e-01	-1.811349884499026952e-01	5.395511593547988038e-01	-9.066588213142005026e-01	1.891801499767835626e+00	-1.469848121734149693e-01	2.672064318953153439e+00	3.167185911408143983e+00	1.529457226267087355e+00	2.806423974231067042e+00	1.840586615955829064e+00
0.000000000000000000e+00	0.000000000000000000e+00	0.000000000000000000e+00	0.000000000000000000e+00	0.000000000000000000e+00	0.000000000000000000e+00	0.000000000000000000e+00	0.000000000000000000e+00	0.000000000000000000e+00	0.000000000000000000e+00	0.000000000000000000e+00	0.000000000000000000e+00	0.000000000000000000e+00	0.000000000000000000e+00	0.000000000000000000e+00	0.000000000000000000e+00	0.000000000000000000e+00	5.202570662679026903e-01	5.556666609676927937e-01	-9.738494010596961126e-02	-4.264269362530466734e-01	-6.497140879049367879e-01	-7.483947442491209467e-02	3.812920270946407175e-01	5.118014803521102607e-01	3.949159821285868621e-01	-1.882177668493445255e+00	-1.037229683545153325e+00	-3.059929063203464583e+00	-4.572769724121227064e+00	-3.438840345259632336e+00	-3.677396264955258065e+00	-3.609735930008721283e+00	-8.983207872587526399e-01	2.085875173769095703e+00	2.056831918415175764e+00	1.524324199065823837e+00	6.837385377933135056e-01	2.127027884183697315e-01	-3.122683275098865896e-01	-3.445398566582163480e-01	-2.677820537872573903e-01	2.725393696574609503e-01	-2.910384602603182103e-01	7.041970690762650031e-01	7.343708075028773097e-01	-2.004264180379332627e-01	2.561199593602484503e-01	1.597065960040971178e-01	7.440176741331131494e-01
0.000000000000000000e+00	0.000000000000000000e+00	0.000000000000000000e+00	0.000000000000000000e+00	0.000000000000000000e+00	0.000000000000000000e+00	0.000000000000000000e+00	0.000000000000000000e+00	0.000000000000000000e+00	0.000000000000000000e+00	0.000000000000000000e+00	0.000000000000000000e+00	0.000000000000000000e+00	0.000000000000000000e+00	0.000000000000000000e+00	0.000000000000000000e+00	0.000000000000000000e+00	2.426722577796151248e-01	-3.426494662816849113e-01	1.460189485481636074e-01	-1.482672157413769676e-01	3.765557112583137744e-01	-7.669812359452411743e-02	-1.090230757926005101e+00	-2.990024357024693713e-01	-8.747791824003602335e-01	-6.538423358506614269e-01	-1.037229683545153325e+00	-3.059929063203464583e+00	-4.572769724121227064e+00	-3.438840345259632336e+00	-3.677396264955258065e+00	-3.609735930008721283e+00	-5.575458868269143942e+00	-2.990897931296377932e-01	-3.492950122961521742e-01	-3.480850723574145378e-01	-2.023737362969013354e-01	6.830684371176747316e-01	-2.639106090594834364e-01	-8.368825285182142082e-01	-6.610187870275555655e-01	4.321249920128148458e-01	-7.166309112180014873e-01	-5.083429492526678750e-01	-6.838358212329398444e-01	-1.089203697727581799e-01	-4.585809885840711475e-01	1.212688913369629057e-01	-6.200692076014669984e-01
0.000000000000000000e+00	0.000000000000000000e+00	0.000000000000000000e+00	0.000000000000000000e+00	0.000000000000000000e+00	0.000000000000000000e+00	0.000000000000000000e+00	0.000000000000000000e+00	0.000000000000000000e+00	0.000000000000000000e+00	0.000000000000000000e+00	0.000000000000000000e+00	0.000000000000000000e+00	0.000000000000000000e+00	0.000000000000000000e+00	0.000000000000000000e+00	0.000000000000000000e+00	2.599167821820099200e-01	-3.915145759518139368e-01	-3.417260687343173231e-01	-1.621711948339643328e-01	2.058282056844000785e-01	3.980997104565156541e-01	8.685584699057574687e-01	-9.381952155301340190e-03	-9.881173218115949508e-01	-1.487215000524260144e+00	-3.539398169864154675e-01	-3.059929063203464583e+00	-4.572769724121227064e+00	-3.438840345259632336e+00	-3.677396264955258065e+00	-3.609735930008721283e+00	-5.575458868269143942e+00	-1.131043266662744129e+00	-1.718098739492856797e-01	-9.726488662250565298e-03	-3.971232673776848437e-02	-1.128870112293908434e+00	-4.233171351742918143e-01	6.416496389095751596e-01	-3.320230285980281248e-01	-4.977483603284738600e-01	1.987828135023325393e-01	1.435988177318461512e+00	-1.193378929882985773e+00	8.454633694974975078e-02	-6.119959807303007038e-01	-1.268775091902541563e+00	1.806995757918753442e-01
0.000000000000000000e+00	0.000000000000000000e+00	0.000000000000000000e+00	0.000000000000000000e+00	0.000000000000000000e+00	0.000000000000000000e+00	0.000000000000000000e+00	0.000000000000000000e+00	0.000000000000000000e+00	0.000000000000000000e+00	0.000000000000000000e+00	0.000000000000000000e+00	0.000000000000000000e+00	0.000000000000000000e+00	0.000000000000000000e+00	0.000000000000000000e+00	0.000000000000000000e+00	1.050528865294219294e+00	-7.865566315952972065e-01	-3.937199720122826485e-01	-4.802141172603601738e-01	-1.381347627746235540e+00	4.362757755432654094e-01	-3.739360431054390976e-01	-7.679775758918171158e-02	-8.591939222178769375e-01	-3.462601647156825502e-01	1.437279121550806282e-01	-6.065145695918793267e-01	-4.572769724121227064e+00	-3.438840345259632336e+00	-3.677396264955258065e+00	-3.609735930008721283e+00	-5.575458868269143942e+00	-1.131043266662744129e+00	-1.437973943268480603e+00	-5.094059333673185697e-02	-4.697665921041949133e-01	5.563371880316886342e-01	-8.372946298730360448e-02	-3.841007681313146627e-01	7.184283435246888727e-01	-3.010983274631819362e-01	-9.205387882939807254e-01	5.618767527457327882e-01	5.658270188743778073e-01	3.930020030968114364e-01	-6.829796184866418485e-02	5.197998921894025903e-01	3.059022684008037563e-01
0.000000000000000000e+00	0.000000000000000000e+00	0.000000000000000000e+00	0.000000000000000000e+00	0.000000000000000000e+00	0.000000000000000000e+00	0.000000000000000000e+00	0.000000000000000000e+00	0.000000000000000000e+00	0.000000000000000000e+00	0.000000000000000000e+00	0.000000000000000000e+00	0.000000000000000000e+00	0.000000000000000000e+00	0.000000000000000000e+00	0.000000000000000000e+00	0.000000000000000000e+00	5.310992989866468728e-01	-5.554790810989623795e-01	-1.180333506048425046e-01	-9.950194216215768606e-01	-9.189085601511656209e-01	6.114164867239264556e-01	-8.734315193676124300e-01	1.832146951042038230e-01	-1.747474656080881539e-01	-1.841643665973950461e-01	2.432548424120809516e-01	8.597916794852279665e+00	-3.761338749367869605e-01	-3.438840345259632336e+00	-3.677396264955258065e+00	-3.609735930008721283e+00	-5.575458868269143942e+00	-1.131043266662744129e+00	-1.437973943268480603e+00	-2.785857929892315177e+00	-3.600605429591898776e-01	8.118927119122664182e-01	-7.032761196531799042e-02	-1.109658772249728642e+00	1.918940229025666855e-01	-3.993145012354797907e-01	1.094720398747000667e+00	1.175815811394647525e+00	-1.025727708507204294e+00	-4.313136516465333470e-01	-1.183834580682996823e-01	-4.465401710602305285e-01	-2.811871182817269887e-01
0.000000000000000000e+00	0.000000000000000000e+00	0.000000000000000000e+00	0.000000000000000000e+00	0.000000000000000000e+00	0.000000000000000000e+00	0.000000000000000000e+00	0.000000000000000000e+00	0.000000000000000000e+00	0.000000000000000000e+00	0.000000000000000000e+00	0.000000000000000000e+00	0.000000000000000000e+00	0.000000000000000000e+00	0.000000000000000000e+00	0.000000000000000000e+00	0.000000000000000000e+00	-1.226180799332040189e-01	-1.805504796243896370e-01	-9.472820445759863595e-02	5.904953090759228890e-02	-3.611347336252037493e-02	2.964032914679531339e-01	-2.923244989964103591e-02	-4.765882437203619593e-02	-6.412167804509321112e-01	-4.128206435017234277e-01	-2.848548736915899049e-01	-6.243138315110902115e-01	1.518939131681144694e+00	-4.344541309972818621e-01	-3.677396264955258065e+00	-3.609735930008721283e+00	-5.575458868269143942e+00	-1.131043266662744129e+00	-1.437973943268480603e+00	-2.785857929892315177e+00	-1.029796609620491132e+00	-7.432616547291199804e-01	-4.443952648615786538e-01	3.742144746426151469e-01	-2.370741580315718355e-01	-2.009167025466897516e-01	-1.578670489312481995e-01	-2.239069617696655967e-01	-2.573024032768503333e-01	-4.389072160095929820e-01	-3.856392493609996919e-01	-7.252319268331034463e-01	-2.584620095808415896e-01
0.000000000000000000e+00	0.000000000000000000e+00	0.000000000000000000e+00	0.000000000000000000e+00	0.000000000000000000e+00	0.000000000000000000e+00	0.000000000000000000e+00	0.000000000000000000e+00	0.000000000000000000e+00	0.000000000000000000e+00	0.000000000000000000e+00	0.000000000000000000e+00	0.000000000000000000e+00	0.000000000000000000e+00	0.000000000000000000e+00	0.000000000000000000e+00	0.000000000000000000e+00	-5.165725924738373553e-01	1.462138382136692893e-01	-6.575766297360238766e-02	-1.365575766259091994e-01	-8.605735589005483188e-01	-8.299609742785171163e-01	1.585906716377893266e+00	-4.842994457522945551e-01	2.748775797789416941e+00	2.117271442002705562e-01	1.328018701174092264e+01	6.197782445156113873e+00	-8.920131819664556261e-01	-8.521638157070927644e-01	-6.806224762544753337e-02	-3.609735930008721283e+00	-5.575458868269143942e+00	-1.131043266662744129e+00	-1.437973943268480603e+00	-2.785857929892315177e+00	-1.029796609620491132e+00	-3.931678453843360010e+00	1.011284218846636163e-01	-1.270824135366366514e+00	-7.557695417338082533e-02	4.940109493147019082e-01	-1.413427650597515461e-01	-4.957777597685630172e-02	7.524301558990197369e-01	1.276222855617505925e+00	1.997462422422864980e+00	2.176480207064764194e+00	2.563713787898907359e+00
0.000000000000000000e+00	0.000000000000000000e+00	0.000000000000000000e+00	0.000000000000000000e+00	0.000000000000000000e+00	0.000000000000000000e+00	0.000000000000000000e+00	0.000000000000000000e+00	0.000000000000000000e+00	0.000000000000000000e+00	0.000000000000000000e+00	0.000000000000000000e+00	0.000000000000000000e+00	0.000000000000000000e+00	0.000000000000000000e+00	0.000000000000000000e+00	0.000000000000000000e+00	1.559519646076463539e+00	3.106778068145910954e+00	1.717619674754913561e-01	5.630735123050256696e-01	1.494824943806004162e-02	-1.591767073330918381e+00	4.074748121779639409e-01	1.203676894764011740e+00	5.860990496709354680e+00	1.146707448893338288e+01	6.806136732588371707e+00	5.389033748292590076e+00	-5.265019346795517530e-01	6.156853445417813375e-02	-7.043345204014397343e-01	2.340607127789723074e-01	-5.575458868269143942e+00	-1.131043266662744129e+00	-1.437973943268480603e+00	-2.785857929892315177e+00	-1.029796609620491132e+00	-3.931678453843360010e+00	-1.442208649577347845e+00	6.515991803675767358e+00	3.971247941257142755e-01	-5.602187334435263510e-01	2.356447645653268363e+00	1.561151702333298252e-01	5.002849347746028741e+00	4.922081765935979014e+00	5.232229707851742795e+00	2.277202698184327634e+00	3.908359697268421584e+00
0.000000000000000000e+00	0.000000000000000000e+00	0.000000000000000000e+00	0.000000000000000000e+00	0.000000000000000000e+00	0.000000000000000000e+00	0.000000000000000000e+00	0.000000000000000000e+00	0.000000000000000000e+00	0.000000000000000000e+00	0.000000000000000000e+00	0.000000000000000000e+00	0.000000000000000000e+00	0.000000000000000000e+00	0.000000000000000000e+00	0.000000000000000000e+00	0.000000000000000000e+00	8.035338335298336521e-01	5.067187003241708787e-01	-2.398754652645207486e-01	-1.107051651137855641e+00	2.783214604089457644e+00	-9.194362748214091052e-01	-6.675884596273952143e-01	7.737052298829309727e-02	5.707579034834108889e+00	6.718989722561430344e-02	1.211055554319451888e+00	1.844374350276282604e+00	-3.084534612774918472e-01	1.733462969996609204e-01	2.087368792424836583e-01	-1.130648599471280491e+00	-2.061841830456696278e-01	-1.131043266662744129e+00	-1.437973943268480603e+00	-2.785857929892315177e+00	-1.029796609620491132e+00	-3.931678453843360010e+00	-1.442208649577347845e+00	-2.833572414966317066e+00	-6.076514218414662549e-01	-9.531579860615736477e-01	1.439664886506076380e+00	2.040709641147214537e+00	1.659960741254996375e+00	-1.251320512032663701e-01	2.288942789410264300e+00	-6.715248835599283428e-01	3.862221699338008185e-01
0.000000000000000000e+00	0.000000000000000000e+00	0.000000000000000000e+00	0.000000000000000000e+00	0.000000000000000000e+00	0.000000000000000000e+00	0.000000000000000000e+00	0.000000000000000000e+00	0.000000000000000000e+00	0.000000000000000000e+00	0.000000000000000000e+00	0.000000000000000000e+00	0.000000000000000000e+00	0.000000000000000000e+00	0.000000000000000000e+00	0.000000000000000000e+00	0.000000000000000000e+00	1.572902291375875006e-01	-1.007346533908735076e+00	-4.640946548241099978e-01	-1.231109774361318854e+00	-8.601263935779998038e-01	1.040709167744677144e+00	1.251868981389067104e+00	1.519217579554264930e+01	8.621027082054935065e+00	3.615060864587536837e+00	1.931589322482192062e+00	2.323705365360912101e+00	-5.762263768797024621e-01	1.183176872529992513e-01	-1.480115198301377166e+00	-1.112930841607744359e+00	-5.335452484799715345e-01	5.062405201877309135e-01	-1.437973943268480603e+00	-2.785857929892315177e+00	-1.029796609620491132e+00	-3.931678453843360010e+00	-1.442208649577347845e+00	-2.833572414966317066e+00	-1.223967702164991511e+00	4.105282378471279969e-01	-1.182952473025191242e+00	-1.555385685475020596e-01	-1.776204629087683451e-01	-9.977643896932898715e-02	4.161661538993319809e-01	-6.506039887630474805e-01	-4.176564770742899335e-01
0.000000000000000000e+00	0.000000000000000000e+00	0.000000000000000000e+00	0.000000000000000000e+00	0.000000000000000000e+00	0.000000000000000000e+00	0.000000000000000000e+00	0.000000000000000000e+00	0.000000000000000000e+00	0.000000000000000000e+00	0.000000000000000000e+00	0.000000000000000000e+00	0.000000000000000000e+00	0.000000000000000000e+00	0.000000000000000000e+00	0.000000000000000000e+00	0.000000000000000000e+00	1.303964315086271475e-02	-4.036562716812022167e-01	2.626335040162249279e-01	2.300720336411313127e+00	-7.604157446725920977e-01	-2.112371042782465458e-01	6.045760019934868362e-02	9.491167470167867215e-01	3.963998175797985302e-01	-1.721946606018393278e-01	3.074475319309132315e-01	1.060812936305042392e-01	8.469269166893413914e-01	-9.903720667236796116e-01	6.041314207851707918e-01	6.901453119169154160e-01	-8.981157405199662325e-01	-4.349688679193751129e-01	-1.422681668983246939e-01	-2.785857929892315177e+00	-1.029796609620491132e+00	-3.931678453843360010e+00	-1.442208649577347845e+00	-2.833572414966317066e+00	-1.223967702164991511e+00	-1.936128701302556099e+00	-7.851742901938711314e-03	-2.318493953534646324e-01	-3.600425779853297370e-01	-1.525000064362979912e-01	5.327414009515489823e-01	2.028687641584874246e+00	-8.907311059576806800e-01
0.000000000000000000e+00	0.000000000000000000e+00	0.000000000000000000e+00	0.000000000000000000e+00	0.000000000000000000e+00	0.000000000000000000e+00	0.000000000000000000e+00	0.000000000000000000e+00	0.000000000000000000e+00	0.000000000000000000e+00	0.000000000000000000e+00	0.000000000000000000e+00	0.000000000000000000e+00	0.000000000000000000e+00	0.000000000000000000e+00	0.000000000000000000e+00	0.000000000000000000e+00	1.212146296166898951e+00	5.655350724030536291e+00	1.474936150420736958e+01	2.976244974490251494e+00	-1.569342619025666741e+00	3.517738066908181471e-01	-1.344129585434239715e-01	-1.766357513016497127e-01	-2.618689967308240885e-01	1.513792695725850734e+00	1.147442381163665814e-01	-5.470674649081365137e-01	-5.442761179013854145e-01	-8.477088292191660157e-01	9.535188296681425257e-02	1.042539680192708894e-02	-1.314239442300263683e+00	6.159916924659781384e-02	1.443810026772968103e+00	2.234793990165599709e-02	-1.029796609620491132e+00	-3.931678453843360010e+00	-1.442208649577347845e+00	-2.833572414966317066e+00	-1.223967702164991511e+00	-1.936128701302556099e+00	-3.532014727868195259e+00	2.684034863005393401e+00	8.966779344902769955e-01	1.098834318249864550e+00	2.755123504083188402e-01	1.061521932463481921e+00	1.126468464955060700e+00
0.000000000000000000e+00	0.000000000000000000e+00	0.000000000000000000e+00	0.000000000000000000e+00	0.000000000000000000e+00	0.000000000000000000e+00	0.000000000000000000e+00	0.000000000000000000e+00	0.000000000000000000e+00	0.000000000000000000e+00	0.000000000000000000e+00	0.000000000000000000e+00	0.000000000000000000e+00	0.000000000000000000e+00	0.000000000000000000e+00	0.000000000000000000e+00	0.000000000000000000e+00	1.404190695562099078e+00	6.843980676527852580e+00	5.607780327179752444e-02	-4.806198523527018263e-01	-1.186977105575740543e-01	-1.161466636627775939e+00	3.592693582161193278e-01	-7.352562788337668742e-01	4.217928719698912920e-01	-3.235567928793259829e-01	-1.384191237269405406e-01	-3.034976667294850272e-01	-1.173374271028412075e+00	9.621216556117124785e-01	-2.898846717045595045e-01	-1.344410888890522404e+00	1.246257033717640406e+00	-5.296728677484049408e-01	2.844824502049878134e+00	-1.774520217990107063e-01	-4.208949916314482786e-01	-3.931678453843360010e+00	-1.442208649577347845e+00	-2.833572414966317066e+00	-1.223967702164991511e+00	-1.936128701302556099e+00	-3.532014727868195259e+00	-3.283558787416244851e+00	-2.663280217709315112e-01	1.116213102977963612e+00	2.762368043582831945e+00	-4.940434081594835547e-01	1.961407042884085961e+00
0.000000000000000000e+00	0.000000000000000000e+00	0.000000000000000000e+00	0.000000000000000000e+00	0.000000000000000000e+00	0.000000000000000000e+00	0.000000000000000000e+00	0.000000000000000000e+00	0.000000000000000000e+00	0.000000000000000000e+00	0.000000000000000000e+00	0.000000000000000000e+00	0.000000000000000000e+00	0.000000000000000000e+00	0.000000000000000000e+00	0.000000000000000000e+00	0.000000000000000000e+00	1.190939038541182704e+01	2.270193139090978640e+00	5.704810251088890949e-01	7.123275041973226029e-01	-3.210462389795735172e-01	-1.283009912931011742e+00	-1.143573126600303747e+00	1.120671787267120550e-01	1.844477364723139168e+00	-5.549223201875884692e-01	4.085049115597725322e-01	-4.981346334031729883e-01	-2.254064699605313304e+00	-7.061625930100713378e-01	2.821380278257615171e+00	8.913914800452720222e-01	-4.980296920009190109e-01	-6.191909592914602439e-02	3.585355168996910424e-01	-1.334668898481778054e+00	1.800711634403819594e-01	-1.161467000750655787e+00	-1.442208649577347845e+00	-2.833572414966317066e+00	-1.223967702164991511e+00	-1.936128701302556099e+00	-3.532014727868195259e+00	-3.283558787416244851e+00	-2.831360056087441013e+00	5.751429756371829960e+00	8.120463780659877173e+00	-1.226087845637663820e+00	2.312571532077444925e+00
0.000000000000000000e+00	0.000000000000000000e+00	0.000000000000000000e+00	0.000000000000000000e+00	0.000000000000000000e+00	0.000000000000000000e+00	0.000000000000000000e+00	0.000000000000000000e+00	0.000000000000000000e+00	0.000000000000000000e+00	0.000000000000000000e+00	0.000000000000000000e+00	0.000000000000000000e+00	0.000000000000000000e+00	0.000000000000000000e+00	0.000000000000000000e+00	0.000000000000000000e+00	7.276154132880699343e+00	1.248311464280097427e+00	3.887698625691251020e-01	-9.017134304076161733e-02	-1.263904522532150132e+00	-1.100081704781858023e-02	6.903962248353624487e-01	-7.829067893596951266e-02	-1.823399517631558442e-01	4.598749982045982065e-01	-5.227182541107532332e-01	5.475633515196189904e-01	1.373952564297574952e+00	-7.522765300792826348e-01	-3.424214272663306247e-01	-6.312555266370553086e-01	-1.329514963377201320e-01	2.482055256549748901e-01	-5.083984890433049797e-01	-1.374835737744034114e+00	1.901533948825560316e-01	3.979311963861125734e-01	1.085496047658420338e+00	-2.833572414966317066e+00	-1.223967702164991511e+00	-1.936128701302556099e+00	-3.532014727868195259e+00	-3.283558787416244851e+00	-2.831360056087441013e+00	-3.672916005093932235e+00	2.209633655182443313e-01	-3.689461197501065493e-01	1.922580121713703294e+00
0.000000000000000000e+00	0.000000000000000000e+00	0.000000000000000000e+00	0.000000000000000000e+00	0.000000000000000000e+00	0.000000000000000000e+00	0.000000000000000000e+00	0.000000000000000000e+00	0.000000000000000000e+00	0.000000000000000000e+00	0.000000000000000000e+00	0.000000000000000000e+00	0.000000000000000000e+00	0.000000000000000000e+00	0.000000000000000000e+00	0.000000000000000000e+00	0.000000000000000000e+00	1.571246676958381605e-01	3.786097402460504302e-01	5.231807150712672327e-02	3.959834591272597404e-01	-1.033910368036775385e+00	-6.914129803175061983e-02	3.059982137626384713e-01	2.302096459659744576e-01	5.433238226162606654e-01	3.571572534251585829e-01	4.302228356841578116e-01	-1.942435085959479391e-01	-7.457142803530932840e-01	3.334300402502926586e-01	-7.938264184604094664e-01	1.244554202735170589e+00	1.536659031704447342e-01	-8.926602448906642562e-02	7.156716900395174719e-01	1.077581508021363099e+00	-3.687004027046231203e-01	1.473434476594734643e-01	4.146353921853331292e-01	-3.146463815103103245e-01	-1.223967702164991511e+00	-1.936128701302556099e+00	-3.532014727868195259e+00	-3.283558787416244851e+00	-2.831360056087441013e+00	-3.672916005093932235e+00	-1.708870468046977953e+00	-6.509735988071483348e-01	-9.930947733009564127e-01
0.000000000000000000e+00	0.000000000000000000e+00	0.000000000000000000e+00	0.000000000000000000e+00	0.000000000000000000e+00	0.000000000000000000e+00	0.000000000000000000e+00	0.000000000000000000e+00	0.000000000000000000e+00	0.000000000000000000e+00	0.000000000000000000e+00	0.000000000000000000e+00	0.000000000000000000e+00	0.000000000000000000e+00	0.000000000000000000e+00	0.000000000000000000e+00	0.000000000000000000e+00	2.097589043794597513e-02	1.747788420357781369e+00	-4.210959751080991520e-01	-6.980914497706933730e-01	2.014906351640196824e+00	3.215573518546941401e-01	-6.871347613848569624e-01	3.119288975690568885e-02	6.969093864802032856e-01	-6.497262736380067238e-01	-8.960532708982384131e-02	8.774101589526489553e-01	-3.602155646746140749e-01	1.889881271627011472e+00	1.064058049735766787e+00	1.614786956661092177e+00	2.257404918211665112e-01	-2.149003064930421827e-02	-3.318459095652692703e-02	1.834254088475924638e+00	-4.677904400853166028e-02	1.257499603625210176e-02	1.207270170343231808e+00	4.422705696291366340e-01	2.604304228172890090e-01	-1.936128701302556099e+00	-3.532014727868195259e+00	-3.283558787416244851e+00	-2.831360056087441013e+00	-3.672916005093932235e+00	-1.708870468046977953e+00	-3.598798505534015924e+00	1.604159964697926821e-01
0.000000000000000000e+00	0.000000000000000000e+00	0.000000000000000000e+00	0.000000000000000000e+00	0.000000000000000000e+00	0.000000000000000000e+00	0.000000000000000000e+00	0.000000000000000000e+00	0.000000000000000000e+00	0.000000000000000000e+00	0.000000000000000000e+00	0.000000000000000000e+00	0.000000000000000000e+00	0.000000000000000000e+00	0.000000000000000000e+00	0.000000000000000000e+00	0.000000000000000000e+00	4.416344557405622040e-01	2.455125957388363922e+00	2.540744170396494472e-01	5.204146934537035030e-01	1.268500006440756556e+00	9.043011974309377032e-02	-6.477666480927813941e-01	1.196758318329914222e-01	7.338402909114262185e-01	3.066616791678673959e+00	8.177555233756702568e-01	8.678730483923151606e-01	-9.360186712926616970e-01	-1.375559335201124167e+00	9.957811076042157872e-01	-1.249644791337077621e+00	-1.305474440016523852e-01	2.407227046207912613e-01	2.131595800956194164e+00	1.562180825172017506e+00	-9.938140618616719824e-02	-3.681769369921262247e-01	4.043721087544992487e-01	-2.821802237457659568e-01	2.847745520669983654e-01	7.672592035468656091e-01	-3.532014727868195259e+00	-3.283558787416244851e+00	-2.831360056087441013e+00	-3.672916005093932235e+00	-1.708870468046977953e+00	-3.598798505534015924e+00	-3.810658088586908576e+00
0.000000000000000000e+00	0.000000000000000000e+00	0.000000000000000000e+00	0.000000000000000000e+00	0.000000000000000000e+00	0.000000000000000000e+00	0.000000000000000000e+00	0.000000000000000000e+00	0.000000000000000000e+00	0.000000000000000000e+00	0.000000000000000000e+00	0.000000000000000000e+00	0.000000000000000000e+00	0.000000000000000000e+00	0.000000000000000000e+00	0.000000000000000000e+00	0.000000000000000000e+00	1.036750741347367416e-01	9.212309980063903003e-01	9.289852229777498249e-02	1.841668948958049071e-02	5.018575845468680185e-01	7.857509630213115048e-02	7.554114307636433656e-01	7.247350842124856973e-02	1.014239702248308950e+00	8.385654063598434460e-01	7.007085984851549876e-01	-1.765195920880712754e-01	-2.313015304657527887e-02	1.290249885056816981e-01	5.387507691113905262e-01	-4.158197372917728507e-01	-4.186851516826487485e-01	2.969672800194472773e-01	1.514124215223596526e+00	-1.968056217522397844e-01	-8.544700310333631921e-02	-1.051343548756932950e-01	3.394726326456791732e-01	7.573440577006435026e-01	1.696917736791593301e+00	-1.068784950258814537e-01	6.788318439518675751e-01	-3.283558787416244851e+00	-2.831360056087441013e+00	-3.672916005093932235e+00	-1.708870468046977953e+00	-3.598798505534015924e+00	-3.810658088586908576e+00
0.000000000000000000e+00	0.000000000000000000e+00	0.000000000000000000e+00	0.000000000000000000e+00	0.000000000000000000e+00	0.000000000000000000e+00	0.000000000000000000e+00	0.000000000000000000e+00	0.000000000000000000e+00	0.000000000000000000e+00	0.000000000000000000e+00	0.000000000000000000e+00	0.000000000000000000e+00	0.000000000000000000e+00	0.000000000000000000e+00	0.000000000000000000e+00	0.000000000000000000e+00	5.747715492109661817e-01	5.652048659837196176e+00	1.193923905253981621e+00	6.539006516165981608e-01	2.436329971672744621e-01	-7.086783438354459230e-01	-3.678434213580787926e-01	5.228321941787279492e-01	5.254842146181649021e+00	4.147055348285451970e+00	8.750545116236368992e-01	7.322223741200565295e-01	-8.633133258872764948e-01	-1.018198051313291774e+00	2.763830531215114572e-01	3.238002473147000987e-02	-6.716618859787555351e-01	1.354412646718980318e+00	4.102835348539366933e+00	3.994709329467267089e+00	2.754996914938803720e-01	1.731144958391628297e+00	2.798091201470783163e-01	4.958203607604566798e+00	5.856260911298249994e+00	3.440567784962138553e-01	1.451270617081348746e+00	2.377152204290681414e+00	-2.831360056087441013e+00	-3.672916005093932235e+00	-1.708870468046977953e+00	-3.598798505534015924e+00	-3.810658088586908576e+00
0.000000000000000000e+00	0.000000000000000000e+00	0.000000000000000000e+00	0.000000000000000000e+00	0.000000000000000000e+00	0.000000000000000000e+00	0.000000000000000000e+00	0.000000000000000000e+00	0.000000000000000000e+00	0.000000000000000000e+00	0.000000000000000000e+00	0.000000000000000000e+00	0.000000000000000000e+00	0.000000000000000000e+00	0.000000000000000000e+00	0.000000000000000000e+00	0.000000000000000000e+00	5.137898299062029078e-02	6.605213867148045370e-01	3.023700444253694108e-01	5.779407425505271867e-01	-4.381489438690143179e-01	-1.460931039313985436e-01	8.284086388163380832e-01	1.875864106356451844e-01	4.469726622668519084e-02	2.527315424974940217e-01	6.474868400569508964e-01	1.708060505443952382e-01	3.432257738531438451e-01	-1.148526799743810001e+00	7.436739969872087075e-01	-3.945475902102236754e-01	-8.321764678898186940e-01	5.939824065611440940e-01	6.512632122678793101e-01	-5.744553177259072996e-01	-2.231936761515353473e-01	2.400425129176486205e+00	3.591032766229551587e-01	-4.236839320987588198e-01	-4.627148492587239148e-01	-2.363440302391958403e-01	-6.662851366328436109e-01	1.703510272275975179e+00	1.362569821905656786e+00	-3.672916005093932235e+00	-1.708870468046977953e+00	-3.598798505534015924e+00	-3.810658088586908576e+00
0.000000000000000000e+00	0.000000000000000000e+00	0.000000000000000000e+00	0.000000000000000000e+00	0.000000000000000000e+00	0.000000000000000000e+00	0.000000000000000000e+00	0.000000000000000000e+00	0.000000000000000000e+00	0.000000000000000000e+00	0.000000000000000000e+00	0.000000000000000000e+00	0.000000000000000000e+00	0.000000000000000000e+00	0.000000000000000000e+00	0.000000000000000000e+00	0.000000000000000000e+00	-1.424004209619244288e-01	1.539984424728131351e+00	3.977135885425847617e-01	1.603282279929380549e-01	1.098601640257225176e-01	-3.041062740678543985e-01	4.860773848124430585e-01	-3.145325636219287874e-02	1.716742590062626306e+00	1.294382432121291782e+00	3.490187273661836120e-01	5.913750449078450933e-01	-6.405674707379577226e-01	2.201362794123463418e-01	4.437382494976920833e-01	-2.523708988210340842e-01	-1.070751619777494806e-01	6.446352622559556877e-01	1.121626863332299218e+00	1.710337105335583141e-01	-1.640474854033953933e-01	-8.675293162200568009e-01	3.375115791997993497e-01	1.344780821951128136e+00	6.082160586413435377e-01	8.778159627940386178e-01	-9.774815926758881890e-01	-5.934183099990177068e-02	1.381871189295192703e+00	-1.009571362365129010e+00	-1.708870468046977953e+00	-3.598798505534015924e+00	-3.810658088586908576e+00
0.000000000000000000e+00	0.000000000000000000e+00	0.000000000000000000e+00	0.000000000000000000e+00	0.000000000000000000e+00	0.000000000000000000e+00	0.000000000000000000e+00	0.000000000000000000e+00	0.000000000000000000e+00	0.000000000000000000e+00	0.000000000000000000e+00	0.000000000000000000e+00	0.000000000000000000e+00	0.000000000000000000e+00	0.000000000000000000e+00	0.000000000000000000e+00	0.000000000000000000e+00	1.582844703121516483e-01	1.616556317101133455e+00	-5.797157577515057447e-01	3.185752552064253368e-02	1.458857172557806336e+00	2.189136060966034858e-01	3.104145933178879546e-01	-1.988886019064707578e-01	4.494569297492562732e-01	1.174143020842102869e+00	7.252600615529232186e-01	-7.714695213403851559e-01	-1.543258149871859386e+00	2.224535286214095020e+00	4.112491223507704907e-01	-2.443682995882415110e+00	-2.911892406803511801e-01	-3.490240522642555909e-01	7.175633418913470729e-01	4.365028075565478005e-01	1.716693039052371028e-01	8.713555274475147383e-02	-6.114332692859679452e-03	-1.863769596485518043e-01	-8.512240156717296169e-02	2.471714270818394787e-01	1.231510828577362826e+00	-1.457506580156132436e+00	-9.300934260661958275e-01	1.257394609951755893e+00	4.457480900934741030e-01	-3.598798505534015924e+00	-3.810658088586908576e+00
0.000000000000000000e+00	0.000000000000000000e+00	0.000000000000000000e+00	0.000000000000000000e+00	0.000000000000000000e+00	0.000000000000000000e+00	0.000000000000000000e+00	0.000000000000000000e+00	0.000000000000000000e+00	0.000000000000000000e+00	0.000000000000000000e+00	0.000000000000000000e+00	0.000000000000000000e+00	0.000000000000000000e+00	0.000000000000000000e+00	0.000000000000000000e+00	0.000000000000000000e+00	-3.370400433459443817e-02	6.201036664009973443e-01	-2.039657448828740074e-03	1.243231317645963951e+00	7.940922252821942529e-01	9.528269093465571715e-02	1.314998545831056465e+00	4.506341533163769619e-01	-6.134244434564440906e-01	2.076848569170781367e-01	-3.342185712549069487e-01	-4.519098555847300691e-01	1.022744741458026629e+00	1.079104809398012677e+00	-3.882793079173402773e-01	7.091245433487350924e-01	-6.482344857877025968e-01	1.315185355624433894e-01	-5.446882214905340858e-01	-1.072103916071913687e+00	3.394415711092801380e-01	-8.783452896788186415e-01	-2.869404073777437891e-01	-5.350208913441991676e-01	4.278709770804932089e-01	1.283862955980841880e+00	2.390206234199255153e+00	2.839408916324692167e-01	1.983659537459856459e+00	-8.635272987728529470e-01	-4.811261094669457283e-01	-2.197794801323444513e+00	-3.810658088586908576e+00
0.000000000000000000e+00	0.000000000000000000e+00	0.000000000000000000e+00	0.000000000000000000e+00	0.000000000000000000e+00	0.000000000000000000e+00	0.000000000000000000e+00	0.000000000000000000e+00	0.000000000000000000e+00	0.000000000000000000e+00	0.000000000000000000e+00	0.000000000000000000e+00	0.000000000000000000e+00	0.000000000000000000e+00	0.000000000000000000e+00	0.000000000000000000e+00	0.000000000000000000e+00	-8.818663809548588084e-02	4.488461232912192012e-01	-1.099566263216555484e+00	-1.233958085749172318e+00	-2.367460141055511003e-01	3.611702429071386167e-01	3.055885146494996540e-01	-6.383907464447724500e-01	8.782183349185923582e-01	1.267175719209872931e+00	-3.681258596290346574e-01	-7.762770033361533484e-01	1.659355575162500207e+00	2.704070843434271509e+00	-1.590411014616086360e+00	2.397998747745998749e+00	3.795594228123921332e-01	-2.828080630493781666e-01	-2.689472912954122275e-01	9.423639394018602511e-01	4.675805673268006168e-02	1.226865577110453596e-02	-2.510317481882599067e-01	-1.466266846252195499e+00	-4.378837004661756960e-01	1.128557892124729900e+00	9.302803807421129445e-01	1.526639064934540269e+00	1.474494931038773382e-01	1.263491951795740365e+00	-9.192805891165957075e-03	-9.319361489659832021e-01	-1.079569266245304693e+00
0.000000000000000000e+00	0.000000000000000000e+00	0.000000000000000000e+00	0.000000000000000000e+00	0.000000000000000000e+00	0.000000000000000000e+00	0.000000000000000000e+00	0.000000000000000000e+00	0.000000000000000000e+00	0.000000000000000000e+00	0.000000000000000000e+00	0.000000000000000000e+00	0.000000000000000000e+00	0.000000000000000000e+00	0.000000000000000000e+00	0.000000000000000000e+00	0.000000000000000000e+00	-4.372225424294659546e-01	1.071174836950074871e+00	5.992440013288527489e-02	1.903189325703304735e-01	-8.515010856969335018e-02	2.578698207488769323e-01	-2.473581310646796316e-01	4.340745392161804439e-02	3.889595955032356112e-01	1.014358176985961091e+00	2.457901314396518100e-01	1.335777137608177012e-01	-4.117141959719864963e-01	-6.385132414885839047e-01	1.211638603866576736e+00	-3.264929642942332455e-01	-1.101274523023600072e+00	3.190037619898279386e-01	4.729882644763612198e-01	6.958777724529019437e-01	-1.114122414097282049e-01	9.047785451403991264e-01	-3.454389204985352894e-03	6.638571631183145527e-01	-5.791871360501012200e-02	-3.102259195928419935e-02	3.341474365650888845e-01	8.445529611563032391e-02	3.603548862150834364e-01	2.369627882418005260e+00	1.815486598010124242e+00	-8.670583204718958215e-02	3.106024515226111227e+00
0.000000000000000000e+00	0.000000000000000000e+00	0.000000000000000000e+00	0.000000000000000000e+00	0.000000000000000000e+00	0.000000000000000000e+00	0.000000000000000000e+00	0.000000000000000000e+00	0.000000000000000000e+00	0.000000000000000000e+00	0.000000000000000000e+00	0.000000000000000000e+00	0.000000000000000000e+00	0.000000000000000000e+00	0.000000000000000000e+00	0.000000000000000000e+00	0.000000000000000000e+00	-2.262805626832661565e-01	-4.742358811850637679e-01	1.455394271644271931e-01	4.674595336694996051e-01	5.719778789734322189e-01	3.356616249401623842e-01	-5.402213086284954335e-02	-3.546843692539113357e-01	1.505708919658659516e-02	-2.476999260980125919e-02	-3.588587056560664790e-01	-5.380213004835127100e-01	8.292353342068324584e-02	-3.412342382124289308e-01	-1.207518794373762944e-01	-1.255819003089735098e-01	2.912394327776857139e-01	-2.069383566075474745e-01	-3.264778373289899394e-01	-2.618079419654656403e-01	-2.467233432350028621e-01	-2.100166482018210601e-01	-2.956509772962435112e-01	1.796818577102528292e-01	1.343517198826650605e-02	-3.691235751607144233e-02	3.278808054256500681e-01	-1.064077436415363342e+00	1.642523206547356895e-01	2.260911787443407595e-01	-5.383290454554279236e-01	-5.107758216472924051e-01	4.534705062497826344e-01
0.000000000000000000e+00	0.000000000000000000e+00	0.000000000000000000e+00	0.000000000000000000e+00	0.000000000000000000e+00	0.000000000000000000e+00	0.000000000000000000e+00	0.000000000000000000e+00	0.000000000000000000e+00	0.000000000000000000e+00	0.000000000000000000e+00	0.000000000000000000e+00	0.000000000000000000e+00	0.000000000000000000e+00	0.000000000000000000e+00	0.000000000000000000e+00	0.000000000000000000e+00	2.975010395547548203e-01	3.581073370195917427e-01	-8.939523271533225124e-01	-2.779099614678984254e-01	5.098520243453258383e-01	4.209893240915450474e-01	-9.160718373436959050e-01	-5.878880144978881894e-01	3.331382587454693178e-01	-6.434775988205088115e-01	6.672202427040416217e-02	1.778634816181162703e-01	2.000041513734750198e-01	7.344626686127548876e-01	-1.018959501135775936e+00	-3.875241205359066243e-01	-3.329650199830642143e-01	-2.666463000679099027e-01	3.670269387221516966e-01	1.171701616586142691e+00	-5.293802242782218448e-01	-8.292209280917055558e-01	-1.046116300667356870e-02	5.104853113907158457e-01	-4.610519182693655904e-01	-1.379921421117299429e-01	-6.600250477199508525e-01	-2.322412029225936259e+00	5.933810645268795536e-01	1.287679751705864239e+00	3.840381410981891785e-01	2.476835661837377064e-02	-1.138857757573030982e+00
0.000000000000000000e+00	0.000000000000000000e+00	0.000000000000000000e+00	0.000000000000000000e+00	0.000000000000000000e+00	0.000000000000000000e+00	0.000000000000000000e+00	0.000000000000000000e+00	0.000000000000000000e+00	0.000000000000000000e+00	0.000000000000000000e+00	0.000000000000000000e+00	0.000000000000000000e+00	0.000000000000000000e+00	0.000000000000000000e+00	0.000000000000000000e+00	0.000000000000000000e+00	-1.915589358029190781e-01	1.155853448432948793e+00	9.010761690417327108e-01	8.142484539694423429e-01	-7.060799326560549538e-01	6.608750313399139320e-02	4.939691268219838227e-02	-4.162932281074654406e-01	2.096672841466003412e+00	1.713458897386031188e+00	-1.948714217441012420e-01	-1.657288571376734632e-01	-4.248985227053515001e-01	9.335764234523917793e-01	-4.942256763566820754e-01	1.748911302988775063e+00	-6.639749643302679250e-01	6.689122863162269561e-02	1.515775138696717983e+00	2.110819282761873694e+00	2.761319493292468397e-01	-5.545565428994422286e-01	-3.862671755978598909e-01	-5.293185781144189861e-02	6.791644301006778406e-01	4.695341493803071448e-02	7.665796589848318243e-01	7.444585300274714212e-01	5.556499699898754585e+00	3.995762073974654882e+00	5.996408686591412796e+00	-1.639133763345837491e-01	4.187271698608907577e+00
0.000000000000000000e+00	0.000000000000000000e+00	0.000000000000000000e+00	0.000000000000000000e+00	0.000000000000000000e+00	0.000000000000000000e+00	0.000000000000000000e+00	0.000000000000000000e+00	0.000000000000000000e+00	0.000000000000000000e+00	0.000000000000000000e+00	0.000000000000000000e+00	0.000000000000000000e+00	0.000000000000000000e+00	0.000000000000000000e+00	0.000000000000000000e+00	0.000000000000000000e+00	-1.696596286110299556e-01	-8.160269869556097122e-02	3.405984733002873632e-01	-4.481350194441512114e-02	7.422602415003389797e-01	4.461904185509095178e-01	-4.221606241635258300e-02	-2.262589329606470856e-01	-1.063508326375151025e+00	7.105194292292793534e-02	2.879111946415133794e-01	4.500850192523229154e-01	3.754687328097228161e-01	6.063077469386153329e-01	6.624787095613405841e-01	-3.220903987982221550e-01	3.754670068248362469e-01	-4.106711787854364949e-03	-3.831600327614091694e-02	-6.861363914139971820e-01	-1.657408857773225996e-01	5.287415919601575753e-01	1.352407544034770037e+00	4.836165409296445672e-01	-7.569226754710868255e-01	-5.842802519122006766e-01	5.378622334337300748e-01	-1.126096128615611036e+00	-1.243047500712255227e+00	-4.650301694387051210e-01	-3.834438958773686013e-01	-1.565365491755582150e+00	-2.446808673740436674e-02
0.000000000000000000e+00	0.000000000000000000e+00	0.000000000000000000e+00	0.000000000000000000e+00	0.000000000000000000e+00	0.000000000000000000e+00	0.000000000000000000e+00	0.000000000000000000e+00	0.000000000000000000e+00	0.000000000000000000e+00	0.000000000000000000e+00	0.000000000000000000e+00	0.000000000000000000e+00	0.000000000000000000e+00	0.000000000000000000e+00	0.000000000000000000e+00	0.000000000000000000e+00	-3.450488996362242600e-01	-4.155625463091835448e-01	-9.261113595977697385e-03	4.963014371669302038e-01	2.959598469162171841e-01	4.219957915852100006e-01	1.189746804036942301e-01	2.629991954465397269e-03	-2.183546510753449355e-01	-6.938057485557941328e-01	-1.555074832027155962e-01	2.091264690955783045e-01	2.497535660812493508e-01	1.151863818078817034e-02	-2.016265171477354609e-02	4.187910935746755881e-01	2.405901317588734212e-01	-1.239386771799383113e-01	-4.819189193778050107e-01	-6.186066760774618090e-02	-1.940590057916833366e-01	2.959544990477581683e-01	-3.166448278708845487e-01	-6.045279434053079104e-01	-3.880886212876681340e-01	-2.503747120526902958e-01	-1.858738925773027184e-01	-2.729461924073731671e-01	-7.595520365034847954e-01	-2.859636119345033631e-02	-7.192659121561892910e-01	4.250369871785743270e-02	-5.480981516389963337e-01
0.000000000000000000e+00	0.000000000000000000e+00	0.000000000000000000e+00	0.000000000000000000e+00	0.000000000000000000e+00	0.000000000000000000e+00	0.000000000000000000e+00	0.000000000000000000e+00	0.000000000000000000e+00	0.000000000000000000e+00	0.000000000000000000e+00	0.000000000000000000e+00	0.000000000000000000e+00	0.000000000000000000e+00	0.000000000000000000e+00	0.000000000000000000e+00	0.000000000000000000e+00	-2.173407572777627250e-01	1.151991144078450824e-01	-2.542237985945219880e-01	4.141504663891828475e-01	1.143873928220885405e-01	6.104539854355505168e-01	2.640588875914641753e-01	2.117547590255347903e-02	-2.936128407022637887e-01	-5.768799454253191739e-01	-2.424513284721006023e-01	6.325008012763327914e-02	1.479935278537760079e-01	1.284373861651027515e-01	4.106411078658640801e-02	3.269641955988135673e-01	5.734826751599072514e-01	-1.825731744152962466e-01	-4.514606592472326652e-01	-1.923293198819195082e-01	-7.010439571392419744e-02	3.147048065234737679e-01	-1.804798867481557101e-01	-1.327210863791062623e-01	-3.445814436143159742e-01	-5.660303563362095898e-03	-2.939377975766789899e-02	-5.823229208508085009e-01	-4.825707488008227353e-01	-4.560856219127282229e-01	-6.152888626610093503e-01	-1.963829585622636764e-01	-8.119517847094442908e-02
0.000000000000000000e+00	0.000000000000000000e+00	0.000000000000000000e+00	0.000000000000000000e+00	0.000000000000000000e+00	0.000000000000000000e+00	0.000000000000000000e+00	0.000000000000000000e+00	0.000000000000000000e+00	0.000000000000000000e+00	0.000000000000000000e+00	0.000000000000000000e+00	0.000000000000000000e+00	0.000000000000000000e+00	0.000000000000000000e+00	0.000000000000000000e+00	0.000000000000000000e+00	2.830122797928494860e-01	1.830703942556712732e-02	2.262074682109007362e-01	-3.569823360419330238e-01	3.786560072011901923e-01	5.242701101082661852e-01	6.009033136325836466e-01	-2.264323750749237529e-01	1.489557781718721940e-01	4.895656458340302830e-01	-1.254202031475798174e-01	5.464599982228535158e-01	4.991059725596410090e-01	1.970206738390933410e+00	9.167615924567292796e-01	1.025584288928026305e-01	3.964198757010227170e-01	-1.974174959534199525e-01	1.996580012571926854e-01	4.627750369272806696e-01	1.343449597571707288e-01	1.856292687753644977e+00	-2.319708999824814377e-01	-3.253221286700616610e-01	5.325872225694259360e-02	-4.539633068442914809e-01	5.178249312097824575e-01	-1.691862795561800414e-01	7.835968483563262588e-01	-5.034625675746190465e-01	-3.837334547038137034e-01	9.998873457386859842e-01	-4.038315206623958042e-01
0.000000000000000000e+00	0.000000000000000000e+00	0.000000000000000000e+00	0.000000000000000000e+00	0.000000000000000000e+00	0.000000000000000000e+00	0.000000000000000000e+00	0.000000000000000000e+00	0.000000000000000000e+00	0.000000000000000000e+00	0.000000000000000000e+00	0.000000000000000000e+00	0.000000000000000000e+00	0.000000000000000000e+00	0.000000000000000000e+00	0.000000000000000000e+00	0.000000000000000000e+00	-8.156791201787664258e-01	-9.545868027496881569e-02	3.389808702577749161e-02	-1.489401216773472147e-01	-1.635324478240752777e-01	4.111286541698884744e-01	1.553197301941886162e-02	7.697905418861819005e-01	-4.781574737664164854e-01	-5.958855717583596556e-01	-3.881839018292579380e-01	-5.076403925252156446e-01	-7.807166966769031324e-01	-1.615211182851634952e-01	-3.877093690926932124e-01	8.376719946237733971e-01	2.251117772193185207e-01	-4.110869183523699344e-01	1.599100466663214704e-01	1.525151674479891528e-01	6.944789279084924438e-02	1.907574632541663595e+00	4.243172714535147216e-01	-1.809380106476016770e-01	3.010706764556880799e-01	5.637384847461042181e-01	2.846866835155764885e+00	-2.643821399593190291e-01	8.360979451942263108e-01	-9.295464167665891120e-01	4.290050315298762212e-02	2.288467951103445933e-02	-4.726438126191288003e-01
0.000000000000000000e+00	0.000000000000000000e+00	0.000000000000000000e+00	0.000000000000000000e+00	0.000000000000000000e+00	0.000000000000000000e+00	0.000000000000000000e+00	0.000000000000000000e+00	0.000000000000000000e+00	0.000000000000000000e+00	0.000000000000000000e+00	0.000000000000000000e+00	0.000000000000000000e+00	0.000000000000000000e+00	0.000000000000000000e+00	0.000000000000000000e+00	0.000000000000000000e+00	-2.708811922061477029e-01	-5.376775702518610256e-01	1.562649024277948662e-01	2.754829512615888376e-01	2.501549004996505565e-01	3.973184080781803629e-01	-4.199459681820971735e-02	-4.304500663936997734e-02	-2.751475123620824581e-01	-6.266797411949969199e-01	1.132496100299879432e-01	1.010863607100182492e-02	3.416824636191038711e-01	-3.156700737569722026e-01	2.339168602233958616e-01	3.436529463526707406e-01	7.153942753782026598e-01	-6.023122108699639071e-02	-4.951660982358291330e-01	-6.340816331800955830e-01	-9.502619914162162285e-02	3.112826735578868576e-01	-1.611017444216034100e-02	-3.792193840435227892e-01	-4.025096706172323624e-01	1.886126393595762007e-01	-6.930763985764085700e-01	-1.128006207172541908e-01	-5.846008022389365122e-01	-1.355606967123419992e-01	-8.160647799207186859e-01	-2.090924791989193787e-01	-4.441659010438447908e-01
0.000000000000000000e+00	0.000000000000000000e+00	0.000000000000000000e+00	0.000000000000000000e+00	0.000000000000000000e+00	0.000000000000000000e+00	0.000000000000000000e+00	0.000000000000000000e+00	0.000000000000000000e+00	0.000000000000000000e+00	0.000000000000000000e+00	0.000000000000000000e+00	0.000000000000000000e+00	0.000000000000000000e+00	0.000000000000000000e+00	0.000000000000000000e+00	0.000000000000000000e+00	-9.488604417203104768e-01	1.847537500960572121e-01	-1.167562420644822768e-01	4.629963157621165282e-01	8.367070837507756265e-01	1.025282843937523891e-01	3.924368705453296635e-01	-1.824967788281789127e-01	-1.500586971594340402e-01	-2.951778416076773492e-01	-2.078515589197387770e-01	2.375662303067024306e-01	-6.372820274042831357e-02	2.370566974243303038e-01	-1.569970605897504923e+00	-3.931499312846744032e-01	-6.237306644459992278e-01	-2.427764390627079050e-01	-7.093500634324729007e-03	2.817054889665401296e-01	-3.008259495272754269e-01	-3.916117644331341685e-01	1.752903815643320207e-01	-1.744517453350639957e-01	1.920581036359448462e-02	-9.358207152956986574e-01	5.170444543633071627e-02	-5.744708430055482928e-01	6.651007779997321068e-01	2.964269429777564024e-01	-5.964377971951999591e-01	3.110127084228229699e-01	-3.133112808068806432e-01
0.000000000000000000e+00	0.000000000000000000e+00	0.000000000000000000e+00	0.000000000000000000e+00	0.000000000000000000e+00	0.000000000000000000e+00	0.000000000000000000e+00	0.000000000000000000e+00	0.000000000000000000e+00	0.000000000000000000e+00	0.000000000000000000e+00	0.000000000000000000e+00	0.000000000000000000e+00	0.000000000000000000e+00	0.000000000000000000e+00	0.000000000000000000e+00	0.000000000000000000e+00	9.074081229610434507e-01	2.798727997196793216e-01	-4.725594036416384536e-01	-1.477443986461348946e-01	3.783192369969132773e-01	6.860963762501486318e-01	-3.645326364485129145e-01	-4.686806141329546427e-01	-1.384111565019497947e-01	-6.051792700316908080e-01	-2.087715759404768778e-01	5.735132271892375844e-01	-2.079526307236316540e-01	9.979414585819903483e-01	-7.883146921639957450e-01	2.328047125740941858e+00	6.849935710122818655e-01	-6.885761763209878872e-01	-3.121849878676142276e-01	1.365460681944437704e+00	6.940535097391617621e-03	8.658912589684195638e-01	-3.036870590179531482e-02	3.924266570225096729e-01	-4.669578550103432590e-01	-4.604607544587623891e-01	6.521520519719939957e-01	-2.861962495745246637e-01	1.471592599092242937e+00	-1.075437692430308706e-01	-7.205719559759975190e-02	-2.601052122795513566e-01	1.028682840114565566e+00
0.000000000000000000e+00	0.000000000000000000e+00	0.000000000000000000e+00	0.000000000000000000e+00	0.000000000000000000e+00	0.000000000000000000e+00	0.000000000000000000e+00	0.000000000000000000e+00	0.000000000000000000e+00	0.000000000000000000e+00	0.000000000000000000e+00	0.000000000000000000e+00	0.000000000000000000e+00	0.000000000000000000e+00	0.000000000000000000e+00	0.000000000000000000e+00	0.000000000000000000e+00	-2.899186942222943889e-02	-9.746805008093131772e-02	-4.800107257884908551e-02	4.665120483876683544e-02	7.817064804505818865e-02	3.427355369715109346e-01	-3.612746510279645374e-03	9.211276712290281457e-03	1.932345466941673140e-01	-5.114131698377286615e-03	3.849406699367376172e-02	4.249518951109125253e-01	-2.370850481736590798e-01	1.473854642186850639e-01	-4.427506669525087951e-02	-1.624751008563541377e-01	8.612579924936185349e-02	-7.399133354286123454e-03	-6.255546950916149318e-02	-4.913207168363022959e-01	-1.131633198119494643e-01	-3.545966798736431280e-01	-5.010374054695602292e-02	-2.657667845098899417e-01	-1.576417258802572108e-01	-3.194168022091678494e-01	-7.949414438820384676e-02	2.590184181245150929e-01	3.114584321971627379e-01	3.779057728683799522e-01	-8.746504657454552689e-02	-1.848474376389212526e-01	-3.786827269158035691e-02
0.000000000000000000e+00	0.000000000000000000e+00	0.000000000000000000e+00	0.000000000000000000e+00	0.000000000000000000e+00	0.000000000000000000e+00	0.000000000000000000e+00	0.000000000000000000e+00	0.000000000000000000e+00	0.000000000000000000e+00	0.000000000000000000e+00	0.000000000000000000e+00	0.000000000000000000e+00	0.000000000000000000e+00	0.000000000000000000e+00	0.000000000000000000e+00	0.000000000000000000e+00	-3.369376920442405110e-01	-2.783276361605944160e-01	-1.900699662112581220e-02	4.172020193964862123e-01	-1.069656495972631620e-02	4.372573226996336881e-01	1.790889803574340911e-01	-2.045567140729333613e-02	-1.498572314529744154e-01	-8.771537409972973709e-02	-1.182257870785539122e-01	-2.077537811973560189e-01	2.011929770366683579e-01	-1.977228224426728354e-01	2.275489071282696951e-01	-1.618878578537759627e-01	4.815835032360313295e-01	-9.782179543644614617e-02	-2.832895469956456247e-01	2.467256161297662898e-01	-3.107188275377440259e-02	1.084353415329376152e-01	-1.315162830274751449e-01	-3.433492254119303588e-01	-2.232938806418961197e-01	-1.285873346000165063e-01	-8.992070625241106729e-02	-4.636116124305892927e-01	-3.954846929466224181e-01	-2.805787122124530075e-01	-3.761520787189449599e-01	-2.009424630482111451e-01	1.514887455699485408e-01
0.000000000000000000e+00	0.000000000000000000e+00	0.000000000000000000e+00	0.000000000000000000e+00	0.000000000000000000e+00	0.000000000000000000e+00	0.000000000000000000e+00	0.000000000000000000e+00	0.000000000000000000e+00	0.000000000000000000e+00	0.000000000000000000e+00	0.000000000000000000e+00	0.000000000000000000e+00	0.000000000000000000e+00	0.000000000000000000e+00	0.000000000000000000e+00	0.000000000000000000e+00	8.049811068517664925e-01	-2.342685858254004716e-01	-3.833934624680114256e-01	6.243547636498136821e-01	-9.330030879863591142e-01	-8.887147590382973861e-02	4.061095730272251125e-01	-3.212222299339907439e-01	-3.572874442491812408e-01	-2.890227190267034563e-01	-5.288110626079709636e-02	5.528396192797766506e-01	-4.497867296161625061e-01	2.043673989373801181e+00	8.366904132651112325e-02	5.147794889354683212e-01	1.481944737549197033e-01	3.248129602895561963e-01	-5.624356199364535236e-01	-5.462500354515259504e-01	-3.296045540558283360e-01	-8.395870486779818953e-02	-4.986120720633224201e-01	-2.990768607737168128e-01	4.721492135156447056e-01	7.417050189026218598e-01	4.989303714050877248e-01	1.572860937558089756e+00	-1.415552970302672575e+00	4.221413314759683844e-01	-6.878444552122090494e-01	2.443145946001905155e+00	-2.106851137599360935e-01
0.000000000000000000e+00	0.000000000000000000e+00	0.000000000000000000e+00	0.000000000000000000e+00	0.000000000000000000e+00	0.000000000000000000e+00	0.000000000000000000e+00	0.000000000000000000e+00	0.000000000000000000e+00	0.000000000000000000e+00	0.000000000000000000e+00	0.000000000000000000e+00	0.000000000000000000e+00	0.000000000000000000e+00	0.000000000000000000e+00	0.000000000000000000e+00	0.000000000000000000e+00	3.991689805753856346e-02	-3.439094144098601979e-02	-2.407983669119070080e-01	-2.023968060884578316e-03	1.604730913877571719e-01	-9.995520436759922078e-02	4.724250866816666339e-02	-2.605775725125996090e-01	1.486035974320735475e-01	2.202190184049461485e-01	-1.101079287866449236e-01	-1.708152303925245530e-01	3.475778532050367853e-02	6.860717100352664577e-01	-1.739146281903587721e-01	1.226516403334811045e+00	9.868423482290540616e-02	-3.926953905066875028e-01	-4.468232523713188131e-01	-4.225779511294833549e-03	9.048268279934019998e-02	1.724533802298668650e-01	-4.509229047711301730e-01	-3.852152542588711537e-01	-1.766489531146186176e-01	4.024061870156547260e-01	-5.531446877718926292e-01	3.053373311309621752e-01	-1.814628275554535652e-01	-1.049500080647436107e-01	-7.577713524184057636e-01	1.817268039327185891e-01	-1.161687570699558192e+00
0.000000000000000000e+00	0.000000000000000000e+00	0.000000000000000000e+00	0.000000000000000000e+00	0.000000000000000000e+00	0.000000000000000000e+00	0.000000000000000000e+00	0.000000000000000000e+00	0.000000000000000000e+00	0.000000000000000000e+00	0.000000000000000000e+00	0.000000000000000000e+00	0.000000000000000000e+00	0.000000000000000000e+00	0.000000000000000000e+00	0.000000000000000000e+00	0.000000000000000000e+00	-2.662063990325679863e-01	-3.175964761828835026e-01	-2.358943243712635640e-01	4.914492285106100700e-01	8.991440174130249652e-01	3.825782689515357937e-01	7.230947532004337042e-01	-2.465116669327975518e-01	-4.317492903076712296e-01	-4.595652326448098624e-01	-4.561282351996701623e-01	2.066824689639579216e-01	-1.559716018085524347e-01	-8.027332671217652926e-01	-4.122322485780225421e-01	8.648337789889281452e-03	4.494321700089169425e-01	-2.463134668034600572e-01	1.202258726807087924e-01	-3.604422891257273026e-02	-3.694091411973602496e-02	2.562142943585358611e-03	-2.625863432455175506e-01	4.424581870225083868e-01	-2.200028913658414187e-01	-8.899876436869456064e-01	4.153759402173916593e-01	5.615194408263709525e-01	-7.008661431740639269e-01	-5.468632947552372059e-01	-9.870856386814145234e-01	1.551138606333006598e+00	-4.509477792416328179e-01
0.000000000000000000e+00	0.000000000000000000e+00	0.000000000000000000e+00	0.000000000000000000e+00	0.000000000000000000e+00	0.000000000000000000e+00	0.000000000000000000e+00	0.000000000000000000e+00	0.000000000000000000e+00	0.000000000000000000e+00	0.000000000000000000e+00	0.000000000000000000e+00	0.000000000000000000e+00	0.000000000000000000e+00	0.000000000000000000e+00	0.000000000000000000e+00	0.000000000000000000e+00	-1.978720482258502500e-01	-7.653341443628767227e-01	-4.571312497783032447e-02	-2.418203365552573647e-01	1.134624011484363315e+00	1.465940579268484312e-01	1.005185818536527664e+00	4.882890779905261214e-01	9.443221492014084451e-01	-8.104945563291268140e-01	-1.617184157491771412e-01	4.282561481452120539e-02	-3.602696237591112571e-01	3.636828573400573833e-02	-8.662934181317054616e-01	6.493313317904431115e-01	1.998198909468319184e-01	-1.027519762765890937e-01	2.798170789763097521e-01	6.038546703022075191e-01	1.607994486721842642e-01	-9.120146585453108301e-01	-1.092581503002686000e-01	1.868437498087332782e-01	7.121789186011169281e-01	1.141134128123656666e+00	1.782594343384635627e+00	5.277257590169336376e-01	-3.622143010903280391e-01	3.954546979935859297e-02	-1.062821891914039057e-01	1.370675413742038495e-01	-3.379748222899707777e-01
0.000000000000000000e+00	0.000000000000000000e+00	0.000000000000000000e+00	0.000000000000000000e+00	0.000000000000000000e+00	0.000000000000000000e+00	0.000000000000000000e+00	0.000000000000000000e+00	0.000000000000000000e+00	0.000000000000000000e+00	0.000000000000000000e+00	0.000000000000000000e+00	0.000000000000000000e+00	0.000000000000000000e+00	0.000000000000000000e+00	0.000000000000000000e+00	0.000000000000000000e+00	-4.076867565902411172e-01	-5.233548897975109915e-01	-3.464819462782119386e-01	1.828039874302734291e-01	1.071410072004636671e+00	3.848812065021533502e-01	2.375388807677260017e-01	1.202124837626917103e-01	5.202622633046850159e-02	2.584555284383507345e-01	-4.331032364229684892e-03	-5.054011990374512875e-02	2.055130939428448378e-01	2.039580482052482935e-01	1.135492389693446791e+00	6.404281968364001765e-01	6.567663653665164469e-01	1.916884798758670405e-01	-3.736012951161138407e-01	-3.907518360009455405e-01	-3.727237258391888908e-01	-1.020741462471556754e-01	-6.567716777002302608e-02	-4.191193526530838098e-01	-3.952486359672569005e-01	9.758398830801023188e-03	5.812261241337198653e-02	-1.514150014039841452e-01	-6.572562938484577399e-01	-1.763808563923646988e-01	-3.649727911051366402e-01	1.040185963187631568e+00	7.628307093893034463e-02
0.000000000000000000e+00	0.000000000000000000e+00	0.000000000000000000e+00	0.000000000000000000e+00	0.000000000000000000e+00	0.000000000000000000e+00	0.000000000000000000e+00	0.000000000000000000e+00	0.000000000000000000e+00	0.000000000000000000e+00	0.000000000000000000e+00	0.000000000000000000e+00	0.000000000000000000e+00	0.000000000000000000e+00	0.000000000000000000e+00	0.000000000000000000e+00	0.000000000000000000e+00	-4.684088675073682095e-01	-2.445205207071919906e-01	-1.571264796110085626e-01	-1.014670434865548310e-01	-8.042841728020495573e-01	6.524770248153985985e-01	7.558344457064801736e-01	-1.976287764716017914e-01	-3.609610563088712087e-01	-1.144449746754688246e-01	-1.722849413023564147e-01	-3.003972191102536327e-01	2.975782071242837334e-01	-6.595294361248984494e-01	-5.580328328908940039e-01	-5.441516660604482913e-01	4.386042439354300715e-01	-1.030685806072317023e-01	-3.045809405415605964e-01	3.015959834716893107e-01	-9.592424732338893090e-02	4.957981675964792667e-01	3.937354776175893134e-01	7.898110225135090978e-01	1.188204527484045259e-01	8.973751126545416457e-02	3.526696698296408194e-02	-5.402788125329246460e-01	-3.876583905295953314e-01	-5.819970724406587914e-01	-4.043075170149342812e-01	2.100295980976381316e-02	-2.095940239251687098e-01
0.000000000000000000e+00	0.000000000000000000e+00	0.000000000000000000e+00	0.000000000000000000e+00	0.000000000000000000e+00	0.000000000000000000e+00	0.000000000000000000e+00	0.000000000000000000e+00	0.000000000000000000e+00	0.000000000000000000e+00	0.000000000000000000e+00	0.000000000000000000e+00	0.000000000000000000e+00	0.000000000000000000e+00	0.000000000000000000e+00	0.000000000000000000e+00	0.000000000000000000e+00	-1.250121886863298226e-01	-1.125356226325136821e-01	-1.533215420016047492e-01	1.763791833668496012e-01	-3.225542033276538878e-01	4.195627526408073904e-01	1.748177587012510192e-01	-4.813194920497246287e-02	-2.243447544840456165e-01	-5.163179814374446730e-01	-1.524711567031678539e-01	2.966759266912255902e-02	-1.301884288348152674e-01	-1.335892951674737816e-01	2.390887236923198711e-01	-1.475984431821323606e-01	4.743414693063701115e-01	-9.110877707501364997e-02	-3.822999273125888275e-01	-3.484919740899430352e-01	-5.976014231544284072e-02	2.937322118943513360e-01	-1.182991050071581229e-01	-1.120279611713916601e-01	-1.211452408620508625e-01	6.089188231020464803e-02	2.041027810545368443e-02	-4.515810615806420403e-01	-3.655501323070028397e-01	1.927957896222613210e-01	-3.178932854509345374e-01	8.385486946020319354e-02	-1.259682948120520798e-02
0.000000000000000000e+00	0.000000000000000000e+00	0.000000000000000000e+00	0.000000000000000000e+00	0.000000000000000000e+00	0.000000000000000000e+00	0.000000000000000000e+00	0.000000000000000000e+00	0.000000000000000000e+00	0.000000000000000000e+00	0.000000000000000000e+00	0.000000000000000000e+00	0.000000000000000000e+00	0.000000000000000000e+00	0.000000000000000000e+00	0.000000000000000000e+00	0.000000000000000000e+00	-2.955851207534397895e-01	-9.402560060804127096e-01	1.504780013722272214e-01	2.771823923404772780e-02	1.154043318289267095e+00	-2.914897085679021838e-01	2.052469914706767928e-01	-5.066164678618003681e-01	-2.532994849978891239e-01	1.060985126807880041e+00	-1.886122163119445250e-01	5.061085495391619560e-01	1.234486951228160878e+00	-5.880459854373466522e-01	3.230349128953585724e-01	1.239067231189509233e+00	1.419832984077067650e-01	-2.182365250580492466e-01	-1.084773305358187057e-01	1.291334500167313770e-01	1.820626076554595907e-01	5.355435787488244288e-03	-2.219815529288040601e-01	7.529434247684539949e-01	-3.176202311009836410e-01	3.141889047882199387e-02	7.329065099528707661e-01	1.283828344929859977e+00	-1.497773447329860119e-01	4.357308532720964300e-01	5.877865421201912237e-03	1.028876705675019432e+00	-9.892259820183643138e-01
0.000000000000000000e+00	0.000000000000000000e+00	0.000000000000000000e+00	0.000000000000000000e+00	0.000000000000000000e+00	0.000000000000000000e+00	0.000000000000000000e+00	0.000000000000000000e+00	0.000000000000000000e+00	0.000000000000000000e+00	0.000000000000000000e+00	0.000000000000000000e+00	0.000000000000000000e+00	0.000000000000000000e+00	0.000000000000000000e+00	0.000000000000000000e+00	0.000000000000000000e+00	-1.998110184444390480e-01	2.393572129490869338e-01	1.530507572913808734e-01	-1.664693591194014721e-01	-7.115078045909648541e-01	5.176228548561009335e-01	1.765517790160640865e-02	1.928821467021639424e-01	7.071551675763523837e-02	7.106241793089225212e-01	-7.937221973608862835e-02	4.630106478929638808e-02	5.222793412043060662e-02	1.290562947967388796e+00	-2.343353078324358907e-01	3.316492452528211343e-01	1.615372176086543043e-01	-2.326635264753082188e-01	3.023419612536785150e-01	-1.091487766262007469e-01	1.057838172047343428e-01	-3.295649864344359914e-01	-4.344257523040292446e-01	-4.942763961210684953e-01	-3.182217191188047578e-01	-2.678022836258276973e-01	-6.045179704228724749e-01	-5.172824033826628476e-01	1.928691556194226941e-01	4.242066900456968326e-01	3.941967903265787831e-01	-6.656457975220830825e-01	-3.930099762642712546e-01
0.000000000000000000e+00	0.000000000000000000e+00	0.000000000000000000e+00	0.000000000000000000e+00	0.000000000000000000e+00	0.000000000000000000e+00	0.000000000000000000e+00	0.000000000000000000e+00	0.000000000000000000e+00	0.000000000000000000e+00	0.000000000000000000e+00	0.000000000000000000e+00	0.000000000000000000e+00	0.000000000000000000e+00	0.000000000000000000e+00	0.000000000000000000e+00	0.000000000000000000e+00	-2.350883941368497321e-01	4.518905673894817870e-02	9.093607380463149259e-02	4.957814774445398198e-01	-1.212576691972070964e-01	2.889688538310007382e-01	3.594792436807887070e-01	1.334850301185161459e-01	-1.282625546350669721e-01	2.192372444312188362e-01	-2.488926778222153302e-01	-1.228008855458020965e-01	3.856077543996493939e-01	2.457395663672343467e-01	4.656175843018549032e-01	2.049736603804261370e-01	2.542143723405800304e-01	-1.867167403363773626e-01	-6.166351792108786672e-02	-1.493995102867660407e-01	-1.029138593344793989e-01	1.713691002206814418e-01	9.417292215051720206e-02	-1.495314394219896814e-01	-6.943784682106551517e-03	-1.225858313230692304e-01	-4.264721442285879238e-01	-4.099254163320278921e-01	-5.354874236877451565e-01	-2.661904615103765082e-01	-2.172962230496135461e-01	3.456964627342448138e-01	9.108054976370054401e-02
0.000000000000000000e+00	0.000000000000000000e+00	0.000000000000000000e+00	0.000000000000000000e+00	0.000000000000000000e+00	0.000000000000000000e+00	0.000000000000000000e+00	0.000000000000000000e+00	0.000000000000000000e+00	0.000000000000000000e+00	0.000000000000000000e+00	0.000000000000000000e+00	0.000000000000000000e+00	0.000000000000000000e+00	0.000000000000000000e+00	0.000000000000000000e+00	0.000000000000000000e+00	-1.647928661245438575e-01	-1.165175650075165464e-01	-3.874745439427164373e-02	4.579842111743282485e-01	5.190329287768912225e-01	4.343967518450727594e-01	1.909732131540819999e-01	-1.568504495026723511e-01	-3.418145619763824066e-03	-3.695026349528949816e-01	-9.929812051020056596e-02	1.194674357828430927e-01	1.583444746015624516e-01	1.207133044916991887e-01	1.043574894738489994e-01	1.568559422220849875e-01	3.970992609717336475e-01	-4.068852901550066431e-02	-2.363760337154806601e-01	-3.771112019439284979e-01	-6.884574335777585152e-02	-2.016950657019083160e-01	-1.176068431105041362e-01	-3.711086606721447634e-01	1.398191566414499695e-02	-7.983482074042630439e-02	1.191785437278647525e-01	7.560171019111065760e-02	-8.330619942276713819e-02	-5.584223126222843253e-02	-1.989340741374824584e-01	-4.758271230972946353e-01	-2.992743846614754344e-01
0.000000000000000000e+00	0.000000000000000000e+00	0.000000000000000000e+00	0.000000000000000000e+00	0.000000000000000000e+00	0.000000000000000000e+00	0.000000000000000000e+00	0.000000000000000000e+00	0.000000000000000000e+00	0.000000000000000000e+00	0.000000000000000000e+00	0.000000000000000000e+00	0.000000000000000000e+00	0.000000000000000000e+00	0.000000000000000000e+00	0.000000000000000000e+00	0.000000000000000000e+00	-6.128675891926296249e-01	6.701140850931488480e-01	-4.896078061090072264e-01	-4.858161688143686763e-01	-1.420379077886599339e-01	3.697136696800054079e-01	5.731494233593156240e-01	-2.383121351762798323e-01	9.570447400008497141e-02	-2.697686448641077317e-01	-5.967845601222536711e-01	6.001327489416551364e-01	8.804772253220252143e-01	-6.082920417222601461e-01	7.301528163068207178e-01	-4.823018754648191603e-02	-1.129250558514528491e-01	2.441776455792660505e-01	-2.409351289744917635e-01	-5.191832542140001339e-01	-1.015010144617796012e-01	-1.487352372227825681e+00	1.997218867114619878e-01	3.865860118531088130e-01	5.583553986059863750e-01	1.321792910739029159e-01	4.359924760924906995e-01	1.641900802387979530e+00	1.015126796931519332e-01	1.279832251335361916e-02	-8.930555027368013432e-01	4.973498771441933197e-01	-3.988902126931234138e-01
0.000000000000000000e+00	0.000000000000000000e+00	0.000000000000000000e+00	0.000000000000000000e+00	0.000000000000000000e+00	0.000000000000000000e+00	0.000000000000000000e+00	0.000000000000000000e+00	0.000000000000000000e+00	0.000000000000000000e+00	0.000000000000000000e+00	0.000000000000000000e+00	0.000000000000000000e+00	0.000000000000000000e+00	0.000000000000000000e+00	0.000000000000000000e+00	0.000000000000000000e+00	-3.224969758567713951e-01	7.880317153463706203e-02	6.253702743951490561e-02	2.590725513865909657e-01	1.853259495143792512e-01	2.975395645614747342e-01	-1.209648803544890322e-01	-9.847772482493183377e-02	3.320915915819515618e-01	4.342725974723574689e-01	3.533322923037363061e-02	-8.220775890765986971e-02	2.587570157921503800e-01	4.775761643512853594e-01	4.473354851695554579e-01	6.801268762614868235e-01	1.751628986482246242e-01	-2.061531260487343281e-02	2.206876055804061210e-01	-7.615776911385802039e-02	-3.566117827502914006e-02	-5.014178576321207670e-01	-2.786270324457194164e-03	-9.983829849398960510e-02	1.392100759185666281e-01	1.101298086491517836e-01	3.251233169988702598e-01	9.346795057024517850e-02	4.364832661023391319e-02	3.135496027900661620e-01	3.066821814792118905e-01	6.722536266768008861e-01	4.796765173209560085e-01
0.000000000000000000e+00	0.000000000000000000e+00	0.000000000000000000e+00	0.000000000000000000e+00	0.000000000000000000e+00	0.000000000000000000e+00	0.000000000000000000e+00	0.000000000000000000e+00	0.000000000000000000e+00	0.000000000000000000e+00	0.000000000000000000e+00	0.000000000000000000e+00	0.000000000000000000e+00	0.000000000000000000e+00	0.000000000000000000e+00	0.000000000000000000e+00	0.000000000000000000e+00	9.032885820515326736e-02	-9.406162031914142366e-03	3.676153890407081980e-03	8.015179097140913422e-02	8.474749249305045806e-01	1.040003796953471726e-02	-1.278139988622869483e-01	7.605227434835098999e-01	-3.231269575798274007e-01	4.371555680628507745e-01	3.480287267156487174e-01	-4.797920534337233311e-01	1.203014823102176445e+00	-2.155393565054905536e-01	1.032384376710789170e-01	1.288685688819677155e+00	3.639701609496920343e-01	-3.599297233541933622e-02	2.084085787657530553e-01	1.056811564406639370e+00	3.293335507256994754e-01	3.213536771881887466e-01	1.146498921335273175e-01	5.828606209476505651e-01	-3.821859588200587354e-01	1.266145711141136720e+00	1.749451743391743141e+00	3.928575931352952799e-01	-6.557036398493581997e-01	2.843738095698664092e-01	-2.224490953180533193e-01	7.991674878442998065e-01	-5.351068882723294395e-01
0.000000000000000000e+00	0.000000000000000000e+00	0.000000000000000000e+00	0.000000000000000000e+00	0.000000000000000000e+00	0.000000000000000000e+00	0.000000000000000000e+00	0.000000000000000000e+00	0.000000000000000000e+00	0.000000000000000000e+00	0.000000000000000000e+00	0.000000000000000000e+00	0.000000000000000000e+00	0.000000000000000000e+00	0.000000000000000000e+00	0.000000000000000000e+00	0.000000000000000000e+00	-2.046642691300276998e-02	1.485210463898530286e-01	3.495662249303375657e-01	5.358296280337084827e-01	-1.038137308000931069e+00	8.771767678177092020e-02	5.511841400736151864e-02	-5.563672440138380804e-01	-6.271330990142053308e-01	6.852510980753424574e-01	-3.404954561860699669e-01	1.056258751821041120e+00	1.415249246856038701e+00	3.391400198377341191e-01	2.444902629190560950e-01	-2.966197075082447343e-01	2.346820857258995752e-01	1.570482778868497742e-01	6.290309219925099837e-02	5.048940575831318833e-01	-3.586652594869789157e-01	2.404158248693384348e+00	1.022857093789588528e-01	-6.534277203198503026e-01	3.849887542031605984e-03	3.119929811366799893e-02	1.389674763068719399e+00	8.413627164838306527e-01	-6.392095341033099398e-01	1.688892841089616459e-01	1.301301372408687207e-01	1.503919673395423873e+00	1.414949655176670040e+00
0.000000000000000000e+00	0.000000000000000000e+00	0.000000000000000000e+00	0.000000000000000000e+00	0.000000000000000000e+00	0.000000000000000000e+00	0.000000000000000000e+00	0.000000000000000000e+00	0.000000000000000000e+00	0.000000000000000000e+00	0.000000000000000000e+00	0.000000000000000000e+00	0.000000000000000000e+00	0.000000000000000000e+00	0.000000000000000000e+00	0.000000000000000000e+00	0.000000000000000000e+00	-5.761928663481482582e-01	1.109538378570804396e+00	-1.881998603366191181e-01	1.208010043872878997e-01	1.969391347003424456e-02	-5.403414100682628618e-01	2.199553404299609827e-01	-8.197431108600676530e-02	2.452501150272341779e-01	1.869816673509062249e-02	-7.240357200615267219e-01	-2.946501899313019868e-01	1.831660484067590966e+00	-1.681041816218642460e-01	5.964343728113074006e-01	1.052428303539301835e+00	2.578057016064563278e-01	-8.880870348723435281e-02	5.642722794699721600e-01	6.498179959706338327e-01	-3.336003822921499440e-01	6.592356276823545524e-01	-1.612686860048810275e-02	8.624742184962895797e-01	1.558448657234980661e-01	5.742774371238335007e-01	-2.615344950846777983e-01	2.047331865560850339e+00	1.673367669008257286e+00	7.919003005147415841e-01	-2.295801146968169115e-01	1.207173112632396794e+00	2.161993023178234441e-01
0.000000000000000000e+00	0.000000000000000000e+00	0.000000000000000000e+00	0.000000000000000000e+00	0.000000000000000000e+00	0.000000000000000000e+00	0.000000000000000000e+00	0.000000000000000000e+00	0.000000000000000000e+00	0.000000000000000000e+00	0.000000000000000000e+00	0.000000000000000000e+00	0.000000000000000000e+00	0.000000000000000000e+00	0.000000000000000000e+00	0.000000000000000000e+00	0.000000000000000000e+00	-5.094653179410796318e-02	8.382900214543870243e-01	-7.703831932504581759e-02	5.115889215722795313e-01	7.180265793038684841e-01	2.035596829280215680e-01	2.611732576700669939e-01	1.880816245785152940e-01	4.812076787635922726e-01	1.083709422363133390e+00	2.018937329400424252e-01	5.113934268473452338e-01	-5.591524196524377821e-01	-3.544617968464458535e-01	1.807186157659318448e-01	4.892481904826367911e-01	-3.247729876379094605e-01	1.466628822634752916e-01	6.382598175058190604e-01	2.207316437623627753e-02	2.737116143690659364e-01	5.784113158462595994e-01	5.988406049389000119e-01	4.867324914165917504e-01	6.418665163486948488e-01	-3.591863362127609149e-01	2.711258612576602708e-02	1.262734345649357603e+00	1.979890441887607988e+00	2.241898152155294088e+00	2.073307314050840677e+00	1.124366076300886474e+00	1.953745800178047221e+00
0.000000000000000000e+00	0.000000000000000000e+00	0.000000000000000000e+00	0.000000000000000000e+00	0.000000000000000000e+00	0.000000000000000000e+00	0.000000000000000000e+00	0.000000000000000000e+00	0.000000000000000000e+00	0.000000000000000000e+00	0.000000000000000000e+00	0.000000000000000000e+00	0.000000000000000000e+00	0.000000000000000000e+00	0.000000000000000000e+00	0.000000000000000000e+00	0.000000000000000000e+00	3.528964429029520788e-01	1.201188360873424732e-01	-3.778702966579080558e-01	2.272432211746236164e-01	1.233124861738999073e-01	9.247457076240987728e-02	7.589074823687973204e-02	-1.700470474266743137e-01	1.221376042651536098e+00	8.121987902816496518e-01	1.334168464328769343e-01	4.111888923991462441e-01	3.221191603263892644e-01	-1.559747763519021002e-01	2.145946355206363731e-01	5.150330659406722467e-02	1.761614382819852442e-01	2.383302359725091302e-01	7.155055497336764159e-01	1.831987525963598706e+00	9.310088855773122896e-02	-6.961655066141085868e-01	-4.220433760359312836e-01	5.881730061783967123e-02	2.631592140301936000e-02	1.421596870868241935e-01	3.379234568909165737e-01	4.337929067906013958e-01	1.403558847526043873e+00	1.388006657271582123e+00	1.650071876051693254e+00	9.737565913204958568e-01	3.976695078363464697e-01
0.000000000000000000e+00	0.000000000000000000e+00	0.000000000000000000e+00	0.000000000000000000e+00	0.000000000000000000e+00	0.000000000000000000e+00	0.000000000000000000e+00	0.000000000000000000e+00	0.000000000000000000e+00	0.000000000000000000e+00	0.000000000000000000e+00	0.000000000000000000e+00	0.000000000000000000e+00	0.000000000000000000e+00	0.000000000000000000e+00	0.000000000000000000e+00	0.000000000000000000e+00	3.850101534969408990e-01	1.184620390385543232e+00	-2.129000778188789023e-01	-1.257426886844343061e-01	1.543506460849953577e+00	1.304694883894450819e-01	1.129427530455658246e+00	2.365511669791565408e-01	-6.026388904178353600e-01	-5.522232587173107055e-01	1.426862737024234273e-01	-5.473972887121864028e-01	-1.006047645951625880e+00	2.058692665737863248e+00	6.698952544461265202e-01	-6.823902508404751099e-01	8.718661030891520225e-01	9.052765170525876870e-02	5.071524812056752568e-03	9.533595220924467872e-01	-8.557951682981963792e-02	-3.444327871027480503e-01	7.633729250564277313e-01	3.732490822678924403e-01	1.622342954755726652e-01	6.432211358237263088e-01	9.615602071867326295e-01	1.431676731044172257e+00	1.269953656361181071e+00	1.087629016727386322e+00	-5.942651455778489300e-01	1.009963051443930171e+00	7.742468528368808833e-01
0.000000000000000000e+00	0.000000000000000000e+00	0.000000000000000000e+00	0.000000000000000000e+00	0.000000000000000000e+00	0.000000000000000000e+00	0.000000000000000000e+00	0.000000000000000000e+00	0.000000000000000000e+00	0.000000000000000000e+00	0.000000000000000000e+00	0.000000000000000000e+00	0.000000000000000000e+00	0.000000000000000000e+00	0.000000000000000000e+00	0.000000000000000000e+00	0.000000000000000000e+00	6.401605625190115445e-01	6.545768676353932447e-01	-8.754333772211865261e-01	-1.365952781355021795e-01	1.866379897102586616e-01	3.382943930504049845e-01	-4.570412435988663868e-01	4.527977411659900864e-01	-4.768730535751270622e-02	3.634769194275257187e-02	-2.707779404072171298e-02	-5.616323465201460419e-01	2.171108677730977654e-01	-1.929380011366641501e-01	3.923093981758010718e-01	-7.455476549217748827e-01	4.930227567565430569e-01	-2.061740842979009614e-01	1.396545960301994072e+00	1.904583014082153358e+00	-3.169527558565746750e-01	-6.934231239342256714e-01	-1.972108351680658678e-01	1.432509458164054061e+00	1.930246418343614309e-02	3.772633631534777487e-01	2.259240182718799339e+00	5.610282453449904061e-01	1.089219004548481529e+00	1.568605833587014831e-01	-1.051090817288420215e-01	6.957992570169646562e-01	-5.671144768622424781e-01
0.000000000000000000e+00	0.000000000000000000e+00	0.000000000000000000e+00	0.000000000000000000e+00	0.000000000000000000e+00	0.000000000000000000e+00	0.000000000000000000e+00	0.000000000000000000e+00	0.000000000000000000e+00	0.000000000000000000e+00	0.000000000000000000e+00	0.000000000000000000e+00	0.000000000000000000e+00	0.000000000000000000e+00	0.000000000000000000e+00	0.000000000000000000e+00	0.000000000000000000e+00	-2.590822455637434851e-01	3.725761373453739256e-01	-2.797553266396693439e-01	1.313450456829017843e-01	9.632959741930068320e-01	2.961233859775707633e-01	-4.935763671356810933e-01	-5.920445996166640024e-01	1.336972844415369732e-01	-3.486908033935359752e-01	1.686564791917216644e-01	4.473552288884221073e-01	8.593323662613331360e-01	-1.113929351353560637e+00	4.913222821559007913e-01	1.133645742058607964e-01	1.007758141133227592e-01	-4.770890978914119063e-01	-2.760046254870110460e-01	9.376728549434258930e-01	2.092151137029160668e-01	6.074284375262480884e-01	9.907470239568172410e-02	5.013302388225642225e-01	8.538774496468938269e-01	1.227217560786062478e+00	-3.715987336879690295e-01	1.713942265385770103e+00	-7.114782326302593329e-01	-5.591075905805172885e-01	7.801271118007971350e-02	4.385169766958704196e-01	5.076463326331037695e-01
0.000000000000000000e+00	0.000000000000000000e+00	0.000000000000000000e+00	0.000000000000000000e+00	0.000000000000000000e+00	0.000000000000000000e+00	0.000000000000000000e+00	0.000000000000000000e+00	0.000000000000000000e+00	0.000000000000000000e+00	0.000000000000000000e+00	0.000000000000000000e+00	0.000000000000000000e+00	0.000000000000000000e+00	0.000000000000000000e+00	0.000000000000000000e+00	0.000000000000000000e+00	-6.477842142952859594e-02	-1.575204625205910980e-01	-2.122201931531834396e-01	9.785938200565959255e-02	-5.978099918793561285e-01	8.923342781573531668e-02	-8.817327562343212077e-02	-3.564865251735991475e-02	-2.336496024097736365e-02	-3.578983912703438408e-01	-3.047240370921731611e-01	-2.627800102231771517e-01	-2.972369896596893102e-01	-1.884280737577623266e-01	2.257017693801084690e-01	1.338643418759778540e-02	4.349679868509776504e-01	-2.746576974127188375e-01	-4.916980773731751686e-01	-9.491854094354252869e-01	-1.613802678580029126e-01	-9.880740562784059988e-02	-2.317841884664383900e-01	-3.787114763717999710e-01	-3.224177210393423532e-01	1.379238730058139628e-01	1.875372085433373581e-01	-9.086985019969945343e-01	-6.907598615124884711e-01	-3.778772091065876748e-01	-7.552448675182816817e-01	-3.692988230591771892e-02	-7.929187312699136070e-02
0.000000000000000000e+00	0.000000000000000000e+00	0.000000000000000000e+00	0.000000000000000000e+00	0.000000000000000000e+00	0.000000000000000000e+00	0.000000000000000000e+00	0.000000000000000000e+00	0.000000000000000000e+00	0.000000000000000000e+00	0.000000000000000000e+00	0.000000000000000000e+00	0.000000000000000000e+00	0.000000000000000000e+00	0.000000000000000000e+00	0.000000000000000000e+00	0.000000000000000000e+00	8.353756489452629497e-01	-1.084074528917571056e+00	3.505349456087033522e-01	3.894373585281050709e-01	2.010433324143060752e+00	1.654603688783151949e-01	3.851577575327914116e-01	-2.217109826544282902e-01	1.069782099540501213e-01	-3.331298847895491216e-02	-6.374100920544116811e-01	-4.988606970110521233e-01	-3.071258410213142387e-01	-1.083496726471380622e+00	-7.675722471722733475e-01	3.580387115936685127e-01	-1.093750179485114549e-01	-4.692895848292158445e-02	1.178783736414023009e-01	7.878725537222045494e-01	-1.607911269607863458e-01	-1.692506245835701806e-01	-2.924074301926360420e-01	-4.505784630168611082e-01	-2.062399466120717062e-01	6.859426212954317092e-01	1.052359556093358295e+00	1.845110738728008792e+00	5.232035322240160546e-01	-1.648543515804635692e-02	-3.017945379238731740e-01	1.606863676507076510e+00	-9.166698512579153357e-01
0.000000000000000000e+00	0.000000000000000000e+00	0.000000000000000000e+00	0.000000000000000000e+00	0.000000000000000000e+00	0.000000000000000000e+00	0.000000000000000000e+00	0.000000000000000000e+00	0.000000000000000000e+00	0.000000000000000000e+00	0.000000000000000000e+00	0.000000000000000000e+00	0.000000000000000000e+00	0.000000000000000000e+00	0.000000000000000000e+00	0.000000000000000000e+00	0.000000000000000000e+00	7.470074869598636313e-01	6.987904193570692035e-01	-3.953257528032908530e-01	5.787453452152154787e-01	7.906412038056228608e-01	-1.670544287156459362e-01	5.683109736761565722e-01	-3.346173571867904623e-02	-7.495149107679681399e-02	6.078559014295502605e-01	-2.961051868529427367e-01	3.562148772801776442e-01	1.412389365792433571e+00	1.333220682765666187e-01	6.207780410908300128e-01	1.293500507674749223e+00	4.124738893883576063e-01	2.048610942219315223e-01	4.026761346750224249e-03	-7.533605894017163518e-01	-2.609915513810363019e-01	1.298982119036853566e+00	-1.101299631075827873e-01	7.443840858796768600e-01	-1.900160476748668503e-01	2.153054286678259335e-02	1.020385042142102572e+00	1.104169349696300984e+00	4.998065463736048319e-01	3.638217732780295588e-01	5.561648306075970272e-01	1.570555882301110984e+00	1.112621260978713611e+00
0.000000000000000000e+00	0.000000000000000000e+00	0.000000000000000000e+00	0.000000000000000000e+00	0.000000000000000000e+00	0.000000000000000000e+00	0.000000000000000000e+00	0.000000000000000000e+00	0.000000000000000000e+00	0.000000000000000000e+00	0.000000000000000000e+00	0.000000000000000000e+00	0.000000000000000000e+00	0.000000000000000000e+00	0.000000000000000000e+00	0.000000000000000000e+00	0.000000000000000000e+00	-5.246705430450790963e-01	-5.507943960916615589e-02	-8.238842961801992604e-02	-4.063515315595467303e-01	5.064328867189137329e-01	-9.393353902249668153e-02	-1.052928651932645732e+00	-6.421988448444058140e-01	-4.127055206548620458e-01	-5.037199586089150527e-01	2.119237020086531809e-01	-2.289219993951212839e-01	-1.303965375265359605e-01	2.217083476172681866e+00	-2.682181626264825702e-01	1.837206161046908148e+00	5.485800633613516913e-02	3.385620269490165479e-01	-2.385217442682540101e-01	-2.944095770328716832e-01	-2.556772307019616330e-01	1.000458066490339970e+00	1.906619983533320017e-01	1.715690666283469223e-01	3.102831399816452507e-01	-4.466527024017465930e-01	-4.628161732483493385e-01	-4.262277626433572664e-01	-7.896772997403481709e-01	-6.184350099100504039e-01	-7.623381218350221422e-01	-4.304845258931315199e-01	-4.362564254784555007e-01
0.000000000000000000e+00	0.000000000000000000e+00	0.000000000000000000e+00	0.000000000000000000e+00	0.000000000000000000e+00	0.000000000000000000e+00	0.000000000000000000e+00	0.000000000000000000e+00	0.000000000000000000e+00	0.000000000000000000e+00	0.000000000000000000e+00	0.000000000000000000e+00	0.000000000000000000e+00	0.000000000000000000e+00	0.000000000000000000e+00	0.000000000000000000e+00	0.000000000000000000e+00	-1.112227076373000084e-01	-7.472024616716474998e-01	5.197755423288388243e-01	2.795523917317769280e-01	2.863566831372367782e-01	5.574311810741471307e-01	3.986769866993765121e-01	-1.662256847382240221e-01	-3.785700642014922478e-03	2.728169224378134694e-01	-3.557371698801703452e-01	-6.179332346756882810e-02	7.021172922766316660e-01	2.967473390187078119e-01	4.800791095685473242e-01	-2.945045208018499117e-01	4.288685625053639816e-01	-1.824026373894201969e-01	7.742625780582433614e-02	1.513970626209661496e+00	-1.268069449149092920e-01	-1.419932673983226833e-02	-2.893638049490345754e-01	-3.678128055308131916e-01	-9.365435617159174886e-02	-2.418764096750313231e-01	-6.756123789177722605e-01	3.912296340287511887e-02	5.159144163731180927e-02	5.970232531659979136e-01	-1.941161565703520830e-01	1.322389693229733210e+00	4.959997219675418845e-01
0.000000000000000000e+00	0.000000000000000000e+00	0.000000000000000000e+00	0.000000000000000000e+00	0.000000000000000000e+00	0.000000000000000000e+00	0.000000000000000000e+00	0.000000000000000000e+00	0.000000000000000000e+00	0.000000000000000000e+00	0.000000000000000000e+00	0.000000000000000000e+00	0.000000000000000000e+00	0.000000000000000000e+00	0.000000000000000000e+00	0.000000000000000000e+00	0.000000000000000000e+00	2.237575627886211060e-02	8.467466277079809256e-01	6.706296826113675169e-02	2.682718080075695011e-01	1.858781301463857227e+00	-3.618616087062274667e-01	9.810341631741795743e-01	3.482181905968212976e-01	-2.494158873695105916e-01	-3.740676545890427862e-01	3.858870361670169724e-01	-5.961832585593833667e-01	-4.489591537441223190e-01	-1.362087048488009045e-01	-2.249898135963089296e-01	-1.255921629471842715e+00	-2.599583327158787593e-01	-7.864506856265046641e-02	-2.073303159254585026e-01	6.833219278717796996e-01	2.824427569253396553e-01	1.219081139200167252e+00	-3.053755389022054234e-01	2.199554734625335239e-01	-3.880067900240396495e-01	2.264765501394065683e-02	1.712930964601115491e+00	-7.025394247390475203e-03	-1.504668487227068585e+00	-1.853197141863404396e-01	-6.544826629995227352e-01	1.254039857135792246e+00	4.361850301542852804e-01
0.000000000000000000e+00	0.000000000000000000e+00	0.000000000000000000e+00	0.000000000000000000e+00	0.000000000000000000e+00	0.000000000000000000e+00	0.000000000000000000e+00	0.000000000000000000e+00	0.000000000000000000e+00	0.000000000000000000e+00	0.000000000000000000e+00	0.000000000000000000e+00	0.000000000000000000e+00	0.000000000000000000e+00	0.000000000000000000e+00	0.000000000000000000e+00	0.000000000000000000e+00	2.594029551794768684e-01	2.272862588647053816e-01	1.678858085578457116e-01	4.259280452951350049e-01	4.540374367472024830e-03	2.152052337411416716e-01	1.200123026927008146e-01	-8.323240394535365294e-02	2.857249217386293588e-02	-1.114694541737754896e-01	1.148307581569518558e-02	-7.857935115636112411e-02	3.099895121275395571e-01	1.304971078862646461e-01	6.534694791871960007e-01	-3.688557109601621198e-01	3.849035518682909496e-01	1.444922253869851958e-01	9.621629527943935389e-02	1.238229637566465036e-01	4.581561003908850987e-02	3.833877291327924541e-01	-7.976790347718032415e-02	-2.182276421307687009e-01	-8.118626793654949367e-03	-2.569483220510867527e-01	-1.585571273960740546e-01	-1.179065114848854012e-01	1.953301188692746493e-01	2.019599258658737739e-01	4.227450449887718564e-01	-1.840271693659005156e-02	1.556029457194270937e-01
0.000000000000000000e+00	0.000000000000000000e+00	0.000000000000000000e+00	0.000000000000000000e+00	0.000000000000000000e+00	0.000000000000000000e+00	0.000000000000000000e+00	0.000000000000000000e+00	0.000000000000000000e+00	0.000000000000000000e+00	0.000000000000000000e+00	0.000000000000000000e+00	0.000000000000000000e+00	0.000000000000000000e+00	0.000000000000000000e+00	0.000000000000000000e+00	0.000000000000000000e+00	4.875039124006691482e-02	-2.487130241257716756e-01	2.127082641693899268e-01	2.964129332024701968e-01	2.160356082830968971e-01	4.543472092044614219e-01	2.687359711520672656e-01	-2.767388416477769009e-01	2.421366124509649054e-01	-1.748884279290400801e-01	6.092224222081749074e-03	2.981373886033962251e-01	8.583123623471938801e-03	-2.752259004050877644e-01	-5.091349812439932565e-01	8.137336205580852910e-01	1.539035764634920644e-01	-9.870230889552969455e-02	-9.826614303403188866e-02	-6.340822331059417505e-02	-1.064753012197667409e-01	-3.852234819016051026e-02	-1.180949747148587331e-01	4.615019334819505520e-02	-1.881420209489825801e-01	3.409582597784430180e-02	2.229212190811459271e-01	-1.951351074488789916e-01	-1.541806004166545729e-01	-6.531890211673847535e-01	-4.513883568369794208e-01	2.960333444315068618e-01	1.527822515927127478e-01
0.000000000000000000e+00	0.000000000000000000e+00	0.000000000000000000e+00	0.000000000000000000e+00	0.000000000000000000e+00	0.000000000000000000e+00	0.000000000000000000e+00	0.000000000000000000e+00	0.000000000000000000e+00	0.000000000000000000e+00	0.000000000000000000e+00	0.000000000000000000e+00	0.000000000000000000e+00	0.000000000000000000e+00	0.000000000000000000e+00	0.000000000000000000e+00	0.000000000000000000e+00	-3.131377100573194960e-01	-2.582519966926232202e-01	-2.765235465534651715e-01	1.160234206094819809e-01	-5.323971284488380196e-01	3.903708000160149155e-02	-4.964571056130591131e-01	-1.383678837104496996e-02	-4.649762334703552158e-01	-5.190082146941977781e-01	5.863891328068157258e-03	-2.805097368840012151e-01	-1.105439364502079774e-01	5.864130813370313500e-02	-1.704668390706662318e-01	-1.092052265320203469e-01	3.108334376189579307e-01	-1.584460846012042401e-01	-5.135458726185150313e-01	-8.695565235468639687e-01	9.690680915498786283e-03	5.002215960417586427e-01	-2.104360351403194718e-01	-1.521454313126699154e-01	-1.405910787688521846e-01	-2.617423019656357486e-01	3.376595762116810923e-02	5.649384366993642770e-01	-5.120539745487358019e-01	1.655749091747114043e-01	-6.000295918155824637e-01	-5.620291700472802576e-01	2.494947856983782131e-01
0.000000000000000000e+00	0.000000000000000000e+00	0.000000000000000000e+00	0.000000000000000000e+00	0.000000000000000000e+00	0.000000000000000000e+00	0.000000000000000000e+00	0.000000000000000000e+00	0.000000000000000000e+00	0.000000000000000000e+00	0.000000000000000000e+00	0.000000000000000000e+00	0.000000000000000000e+00	0.000000000000000000e+00	0.000000000000000000e+00	0.000000000000000000e+00	0.000000000000000000e+00	-2.835608594435525265e-01	-4.754499522701258196e-01	8.756501272466436780e-02	2.404495868441433315e-01	6.257176683239057402e-01	2.679124216465829100e-01	-5.853322503433940754e-02	-6.734152942488294546e-02	-1.821921240200911063e-01	-4.173310360534432384e-01	-2.042283690951424424e-01	-2.447505119646513350e-01	1.490035716004200483e-01	-9.506703848750954755e-01	8.214130231946146221e-01	1.354753522522900433e-01	3.541995423619159200e-01	-2.200478083880620661e-01	-4.596451017755751600e-01	-2.976143869353979343e-01	-1.848084355665694511e-01	-1.991169546781745014e-01	1.098347580716204225e-01	-3.245840844926785040e-01	-3.280334497213472367e-01	-1.578959977092686817e-01	-3.322390537043178327e-01	-2.446760797543754695e-01	-3.001175158556834144e-01	-1.195489488934708966e-01	-6.136091838001739296e-01	-3.084681623521869087e-02	-8.741459724532854025e-01
0.000000000000000000e+00	0.000000000000000000e+00	0.000000000000000000e+00	0.000000000000000000e+00	0.000000000000000000e+00	0.000000000000000000e+00	0.000000000000000000e+00	0.000000000000000000e+00	0.000000000000000000e+00	0.000000000000000000e+00	0.000000000000000000e+00	0.000000000000000000e+00	0.000000000000000000e+00	0.000000000000000000e+00	0.000000000000000000e+00	0.000000000000000000e+00	0.000000000000000000e+00	1.282917282452304408e-01	4.846577762782180998e-01	-6.768167018608034491e-02	1.237424201716561534e-01	6.184383981994352464e-01	-7.693908147913501583e-02	-1.273633932758900522e-01	1.264639216207416317e-01	1.553723170943078213e-01	-6.127198911074295262e-01	-3.482332095560645713e-01	2.647466232459153718e-02	2.151113607678512007e-02	-1.086529520443745955e+00	-9.743170467618557096e-01	5.212782552567103433e-01	4.384338793599028561e-01	-1.438588632300471237e-01	-6.240530562597962350e-01	-6.863703610539121369e-01	2.975592620100575014e-01	8.375618144426215661e-01	2.573942067738879680e-03	3.079293173429080710e-01	-9.785942763744169201e-03	-1.161641440319781116e-01	-4.044939967681093762e-02	-1.626419873246827574e+00	-4.418212815673107363e-02	-5.687413129853463589e-01	-7.517246092883029807e-01	5.521985066622960708e-03	-3.163941222252501517e-01
0.000000000000000000e+00	0.000000000000000000e+00	0.000000000000000000e+00	0.000000000000000000e+00	0.000000000000000000e+00	0.000000000000000000e+00	0.000000000000000000e+00	0.000000000000000000e+00	0.000000000000000000e+00	0.000000000000000000e+00	0.000000000000000000e+00	0.000000000000000000e+00	0.000000000000000000e+00	0.000000000000000000e+00	0.000000000000000000e+00	0.000000000000000000e+00	0.000000000000000000e+00	1.195671965974141188e-02	-6.841223493684783774e-01	-9.059442072997531126e-02	5.445995594956782870e-01	-4.302695439644395048e-01	2.995110309653307157e-01	8.297382407664428972e-02	-1.854835131141305618e-02	7.620043648266708325e-02	-3.601407079835667324e-01	5.991243897459835183e-02	9.851511911565412338e-02	1.558590104594116399e+00	5.902184519645590211e-01	1.284603727876637569e+00	1.471303867658701581e+00	-3.407363590337241649e-02	4.831625065206988229e-03	-2.181444075541318084e-01	1.943443802572270007e-01	-1.936270107519702521e-01	1.657339870824736661e-02	-4.205373323983657152e-01	1.258631671172745214e-01	-2.296296611509383578e-01	-3.371937163470038468e-01	-2.201505624378562731e-01	1.497677929828337973e-01	-9.527408122078273589e-01	-2.328295989328121041e-01	-6.289105158823787844e-01	4.242735021702658815e-01	-3.355611534623039738e-01
0.000000000000000000e+00	0.000000000000000000e+00	0.000000000000000000e+00	0.000000000000000000e+00	0.000000000000000000e+00	0.000000000000000000e+00	0.000000000000000000e+00	0.000000000000000000e+00	0.000000000000000000e+00	0.000000000000000000e+00	0.000000000000000000e+00	0.000000000000000000e+00	0.000000000000000000e+00	0.000000000000000000e+00	0.000000000000000000e+00	0.000000000000000000e+00	0.000000000000000000e+00	-6.856810137463613397e-02	-3.972056639014331370e-01	-9.027534366596288301e-03	-1.529232938660670116e-01	8.489955318748690360e-02	1.683651775388911587e-01	1.047952669788111829e-01	-1.649255839840367832e-01	-2.866908136681818875e-01	1.408209169525358921e-03	-2.546925463602536799e-01	-1.724839429434192328e-01	3.008409521458085267e-01	6.894630682972848756e-01	-7.448025280825800731e-01	-9.052179926912790053e-01	6.852945124773449637e-01	-2.414183176074241322e-01	-5.419584881983326996e-01	-1.379712300561323490e-01	-1.574527377140908513e-01	-7.639999404997410704e-02	-8.747797677140353723e-02	-4.110474156627425546e-01	-1.125159389413118299e-01	3.836639527440294933e-02	-1.170491414557904980e-01	1.046859856829746166e-01	3.324653647112890686e-01	-6.570243843373525516e-01	-2.940290505087285733e-01	-2.749941266303611020e-01	-8.644345684669360597e-02
0.000000000000000000e+00	0.000000000000000000e+00	0.000000000000000000e+00	0.000000000000000000e+00	0.000000000000000000e+00	0.000000000000000000e+00	0.000000000000000000e+00	0.000000000000000000e+00	0.000000000000000000e+00	0.000000000000000000e+00	0.000000000000000000e+00	0.000000000000000000e+00	0.000000000000000000e+00	0.000000000000000000e+00	0.000000000000000000e+00	0.000000000000000000e+00	0.000000000000000000e+00	-9.775154397559028541e-02	-3.167333854955123873e-01	-1.903773124630016855e-01	3.531348110335138513e-01	-3.698409504456819374e-01	5.324628503653572320e-01	7.235585842548302171e-01	1.149838507336432142e-01	-2.478797117491864099e-01	-4.036505757584474829e-01	-3.622365985880596218e-01	1.136608055644682397e-01	6.072194157044723539e-01	2.141158979280956276e-01	4.917592883423071992e-01	-8.417155475231571926e-02	-8.840688476836593146e-02	3.401621814315045622e-01	-5.690041918748760530e-01	-1.456779255214837691e-02	1.916113088435873468e-01	-1.000033795813646043e+00	-4.205532926460820442e-01	7.236733701639160854e-01	-1.388058541912901012e-01	2.383889080341544953e-01	-2.150677064898247060e-01	-7.596392163139280562e-01	-6.171287645759550022e-01	-4.177041305007912764e-02	-1.690806552848065081e-01	-3.056429364686622657e-02	4.651983362657793886e-02
0.000000000000000000e+00	0.000000000000000000e+00	0.000000000000000000e+00	0.000000000000000000e+00	0.000000000000000000e+00	0.000000000000000000e+00	0.000000000000000000e+00	0.000000000000000000e+00	0.000000000000000000e+00	0.000000000000000000e+00	0.000000000000000000e+00	0.000000000000000000e+00	0.000000000000000000e+00	0.000000000000000000e+00	0.000000000000000000e+00	0.000000000000000000e+00	0.000000000000000000e+00	-3.520767519406641233e-01	-4.151099782694078755e-01	2.720675575951437275e-01	3.630869160011129804e-01	-1.206875056191556661e+00	6.036757842539509922e-02	9.141561048972510761e-01	-2.519772214242602670e-01	-2.979424357316965422e-01	-6.865361692410296146e-02	1.167627933100045395e-01	-7.374526298082839659e-01	8.564164600307273556e-01	8.486533293239147957e-01	-3.582641927397273163e-02	3.269304456566768380e-01	6.931693632746782630e-02	-1.098177964315396812e-02	-6.360757215349418514e-01	1.151788456257389209e-01	-4.646987732122955655e-02	1.785185650882023412e+00	7.884003485528906507e-02	2.615252694904774966e-01	-2.918921306284024131e-01	-9.667458395579249519e-02	-7.638802011917313062e-02	4.527227203622306018e-01	-3.243567286909586067e-01	-6.077470025458538982e-01	-2.259910560150130698e-01	2.330310515773821242e-02	-2.661840905756574505e-01
0.000000000000000000e+00	0.000000000000000000e+00	0.000000000000000000e+00	0.000000000000000000e+00	0.000000000000000000e+00	0.000000000000000000e+00	0.000000000000000000e+00	0.000000000000000000e+00	0.000000000000000000e+00	0.000000000000000000e+00	0.000000000000000000e+00	0.000000000000000000e+00	0.000000000000000000e+00	0.000000000000000000e+00	0.000000000000000000e+00	0.000000000000000000e+00	0.000000000000000000e+00	7.906078696511330273e-02	-3.025433422125100025e-01	-2.202928388243750590e-01	7.729658323732120639e-02	-6.267028054355195943e-01	-1.250008927853761553e-01	1.203888142001472206e+00	3.864125751488783900e-02	5.850002831103385398e-02	-6.754723064097370999e-01	-1.094012945725418989e-01	6.918974685354389864e-01	3.374129927632597559e-01	-3.509889451018860518e-01	1.296608942554399624e+00	-2.116606900956845283e-01	5.489757841526734516e-01	2.167146437106728663e-01	-7.011293919876875336e-01	2.837260314486178547e-01	-1.065993681647545016e-01	9.808599962918775061e-02	-2.669085082065840164e-01	5.783686787589759071e-02	-1.713584782823952476e-02	-5.273051393842471957e-02	-9.266482605330970124e-01	1.496183869965005686e-01	-3.688657650699153634e-01	-5.711915634549394882e-01	-7.513808239290759028e-01	-8.563509248857285872e-02	-5.537281169191512475e-01
0.000000000000000000e+00	0.000000000000000000e+00	0.000000000000000000e+00	0.000000000000000000e+00	0.000000000000000000e+00	0.000000000000000000e+00	0.000000000000000000e+00	0.000000000000000000e+00	0.000000000000000000e+00	0.000000000000000000e+00	0.000000000000000000e+00	0.000000000000000000e+00	0.000000000000000000e+00	0.000000000000000000e+00	0.000000000000000000e+00	0.000000000000000000e+00	0.000000000000000000e+00	-4.900953984277316433e-01	-1.567695893362723580e-01	3.470465340327744813e-02	1.776655538658075684e-01	5.750287935391609206e-01	1.734608925890350484e-02	1.169542143441549831e+00	-2.232987766075898994e-01	2.368434169637246844e-01	5.050344242909244885e-01	-3.489123797380588865e-01	-5.730339691197747776e-01	9.970164013478370890e-01	1.080837482515810466e+00	-1.973625043759503518e-03	-1.448370267575663228e-01	3.829815600014786492e-01	-9.088773216470964755e-02	-1.403115642158865306e-01	-1.361845518686821688e-02	-1.782878816452099779e-01	-1.622903597127144659e-01	-3.650306359890341523e-02	3.460337046618153917e-02	-1.340392466935222959e-01	-5.404715485666645725e-01	2.180627739510258289e-01	-4.487134048701524880e-01	-3.921810029267026043e-01	-2.276801078326565198e-01	-5.780572382041367918e-01	2.420202400762802297e-01	2.936735161025675334e-01
0.000000000000000000e+00	0.000000000000000000e+00	0.000000000000000000e+00	0.000000000000000000e+00	0.000000000000000000e+00	0.000000000000000000e+00	0.000000000000000000e+00	0.000000000000000000e+00	0.000000000000000000e+00	0.000000000000000000e+00	0.000000000000000000e+00	0.000000000000000000e+00	0.000000000000000000e+00	0.000000000000000000e+00	0.000000000000000000e+00	0.000000000000000000e+00	0.000000000000000000e+00	2.962766066574860219e-02	5.440939474713364365e-01	-5.539851820688816986e-01	-2.097337855482832303e-01	-9.939942214902428574e-01	7.077541985465730656e-01	-2.136485860761437594e-01	-6.570712171679921054e-01	-7.589793428342626047e-01	-5.421944590304287326e-01	-1.735917421907746949e-01	-8.535155961483105458e-02	2.228654206904018831e-01	6.507980821980521302e-01	9.126150644890940189e-01	7.507790433270116193e-01	-2.185981866243527916e-01	2.807365791065966065e-01	-1.239970864636112807e-01	2.059118557024091078e-01	-2.484151082653285048e-01	-4.768366472963254110e-01	-9.145159167424300739e-02	-6.228860107487144138e-01	2.712746496902483373e-01	-3.462746052960740673e-01	-6.983968021714240249e-02	2.502263831713728681e+00	-6.520851330140463586e-01	-8.853362442700528634e-01	-5.975177764882942943e-01	-5.551500912490315853e-01	-1.109302221008412248e+00
0.000000000000000000e+00	0.000000000000000000e+00	0.000000000000000000e+00	0.000000000000000000e+00	0.000000000000000000e+00	0.000000000000000000e+00	0.000000000000000000e+00	0.000000000000000000e+00	0.000000000000000000e+00	0.000000000000000000e+00	0.000000000000000000e+00	0.000000000000000000e+00	0.000000000000000000e+00	0.000000000000000000e+00	0.000000000000000000e+00	0.000000000000000000e+00	0.000000000000000000e+00	-1.696596286110299556e-01	7.667693252922656855e-02	-4.756662084038446592e-01	1.029111477912170614e+00	3.313066558013462171e-01	6.691794387149120338e-01	-3.409288611912288380e-01	-1.380462736395438594e-01	-4.485131872965124056e-01	3.582915916606300710e-01	8.914006291351338207e-02	3.124374081756253752e-01	4.932839341652212051e-01	-3.239984656637114740e-02	-7.841462819441923360e-01	1.431320551180710776e+00	1.346780985840392297e-01	-1.265998155786031698e-01	-7.013118695883018283e-01	-1.208267464390651996e-01	-8.639845078564684436e-03	9.603951447798527719e-01	-1.084145571715642992e-01	1.045092316843914959e-01	2.148570235208784387e-02	-2.463181395646116267e-01	2.936696157556148434e-01	3.449011387484578472e-01	2.658494268941715699e-01	3.397429388544100787e-02	-6.779831341372818398e-01	3.756387486692866484e-01	-6.681203870518199750e-01
0.000000000000000000e+00	0.000000000000000000e+00	0.000000000000000000e+00	0.000000000000000000e+00	0.000000000000000000e+00	0.000000000000000000e+00	0.000000000000000000e+00	0.000000000000000000e+00	0.000000000000000000e+00	0.000000000000000000e+00	0.000000000000000000e+00	0.000000000000000000e+00	0.000000000000000000e+00	0.000000000000000000e+00	0.000000000000000000e+00	0.000000000000000000e+00	0.000000000000000000e+00	1.333533236430072683e-02	3.681156857650614289e-01	4.586696035790449599e-01	2.563723647022410693e-02	-7.980761556165481829e-02	1.693708556576105084e-01	-2.415331263887182389e-01	-1.845066654696615183e-01	-2.638979482030767154e-01	2.040076794530127080e-01	4.273424401234419134e-01	-1.731137038318473695e-02	-1.083682407335045533e-01	5.949446206416548755e-01	3.419377923298470845e-02	-1.491917384080706233e-01	-1.307646886571976474e-01	-4.734744218674559191e-01	-6.238003294016600808e-01	4.018537673689255851e-01	-6.862387879990856920e-02	-1.205552086240733178e+00	-1.385511140981465217e-01	-6.637667391482532375e-01	8.039116718027370379e-01	-4.877762821693784057e-01	8.375770435575248252e-01	1.206678345274981190e+00	1.181062136588219014e+00	1.335692346766377270e+00	4.419569723958662322e-01	-2.139453884608517598e+00	6.728126526061412038e-01
0.000000000000000000e+00	0.000000000000000000e+00	0.000000000000000000e+00	0.000000000000000000e+00	0.000000000000000000e+00	0.000000000000000000e+00	0.000000000000000000e+00	0.000000000000000000e+00	0.000000000000000000e+00	0.000000000000000000e+00	0.000000000000000000e+00	0.000000000000000000e+00	0.000000000000000000e+00	0.000000000000000000e+00	0.000000000000000000e+00	0.000000000000000000e+00	0.000000000000000000e+00	-5.290452510665333286e-01	3.299115381938180075e-02	6.467622455913842883e-01	6.760701166623370520e-03	6.621582451632747335e-02	5.558910093936978436e-01	-1.035074333948204500e-01	-3.444800720255084547e-01	-1.474948490582299876e-01	-4.642690439183636553e-01	-2.195637170712622377e-01	-4.330094046378798328e-02	6.079206455273586940e-01	1.851470964421772780e-01	4.779345476667838932e-01	-3.453038302020689509e-01	5.288534401653826461e-02	-1.093663564616625117e-01	6.674509739952436127e-02	5.133178564353479967e-01	-1.774129517160541736e-01	-5.640620016100327261e-01	-6.377603937775701282e-02	-5.346575414353116340e-01	-9.772423069171407017e-02	2.827808487513843727e-01	4.167566945156976899e-01	4.722976562234066922e-01	-7.360729967897802206e-01	-9.331793360449973374e-02	-7.945295585223843826e-02	3.344651344880746890e-01	-2.015799023155427638e-01
0.000000000000000000e+00	0.000000000000000000e+00	0.000000000000000000e+00	0.000000000000000000e+00	0.000000000000000000e+00	0.000000000000000000e+00	0.000000000000000000e+00	0.000000000000000000e+00	0.000000000000000000e+00	0.000000000000000000e+00	0.000000000000000000e+00	0.000000000000000000e+00	0.000000000000000000e+00	0.000000000000000000e+00	0.000000000000000000e+00	0.000000000000000000e+00	0.000000000000000000e+00	1.626519358815144700e-01	-5.016766307399331826e-01	2.399141400398555057e-01	2.908013629807758571e-01	-9.445371845321610671e-01	7.004702382343619416e-01	-7.027043476563499258e-01	-1.960343331514119783e-02	-7.488257313977411123e-01	-3.872974846695595996e-01	-1.088647117302741774e-01	1.315417910740863949e-01	-1.969044579130753148e-01	-1.716378205194847295e-01	6.280580020253263840e-02	4.849364024519961514e-01	2.369383583001729854e-01	-1.175970177322507998e-01	-3.715964344468649511e-02	-5.766346695118090837e-01	5.771665447302157248e-02	-4.275959362493728100e-01	4.100916963794024733e-02	1.069365959000647265e-01	1.783249581216814206e-01	2.543865629985094801e-01	-1.104936449420812900e-01	-1.320608699638284422e+00	-1.819854284416210222e-01	6.081857610420539351e-02	-8.490879469119496648e-01	-5.152939880051312649e-01	3.575917668861074428e-01
0.000000000000000000e+00	0.000000000000000000e+00	0.000000000000000000e+00	0.000000000000000000e+00	0.000000000000000000e+00	0.000000000000000000e+00	0.000000000000000000e+00	0.000000000000000000e+00	0.000000000000000000e+00	0.000000000000000000e+00	0.000000000000000000e+00	0.000000000000000000e+00	0.000000000000000000e+00	0.000000000000000000e+00	0.000000000000000000e+00	0.000000000000000000e+00	0.000000000000000000e+00	-1.272581263414409580e-01	2.285786171691456606e-02	2.294241354355404106e-01	1.583493917048247601e-01	3.390569376478556052e-01	2.760111959047606423e-01	-2.308793835863971189e-01	1.653072791063303626e-01	-2.488280102969512853e-01	-1.073814455442995697e-01	-1.468086182602652556e-01	-4.765444182542994955e-01	-1.686327934839900733e-01	8.693634393071499877e-01	3.728189084141836918e-01	1.062415725484854301e+00	4.607031248621702435e-01	-7.900739532072777183e-02	-3.797066421804875525e-01	-2.909043578803422458e-01	-1.440366507257345163e-01	-4.422215819194229014e-01	1.963148337389738346e-02	-3.886631004766342157e-01	-5.763258156498395762e-02	1.371557434140564524e-01	-2.880576506391747116e-01	-1.932997027454562977e-01	-1.570818542285024322e-01	-3.584237903804616820e-01	-7.193004282996742216e-01	-8.654047587878993530e-02	-2.781475964898762476e-01
0.000000000000000000e+00	0.000000000000000000e+00	0.000000000000000000e+00	0.000000000000000000e+00	0.000000000000000000e+00	0.000000000000000000e+00	0.000000000000000000e+00	0.000000000000000000e+00	0.000000000000000000e+00	0.000000000000000000e+00	0.000000000000000000e+00	0.000000000000000000e+00	0.000000000000000000e+00	0.000000000000000000e+00	0.000000000000000000e+00	0.000000000000000000e+00	0.000000000000000000e+00	2.240900345257231807e-01	9.461383126369084240e-02	1.256657087367685222e-01	2.688478510934582677e-01	1.251294497030365882e+00	1.312166562273688886e-01	-2.113810637203974441e-01	1.293979161693887270e-01	9.616438862329616810e-02	4.292391093035638483e-02	2.373859984100531451e-01	1.339146433442730766e+00	1.063785956427604484e-01	3.926199597770428373e-01	-6.475872837834001361e-01	1.558743972568645164e+00	-1.001160650532524760e-01	-9.724439125844126786e-02	-2.493973674034949128e-01	-6.809982282705775436e-01	-3.051375669268401383e-02	3.542094730929964408e-01	-2.991908313383664919e-01	2.248045777369714615e-01	-2.095605464457728495e-01	-3.781596459490395024e-01	-2.992302100775723894e-01	1.341526089248109121e+00	-5.643715780189759723e-01	-3.993310373709341166e-01	-5.664954833252076050e-01	-1.573288254814923792e-01	8.962383512561281074e-02
0.000000000000000000e+00	0.000000000000000000e+00	0.000000000000000000e+00	0.000000000000000000e+00	0.000000000000000000e+00	0.000000000000000000e+00	0.000000000000000000e+00	0.000000000000000000e+00	0.000000000000000000e+00	0.000000000000000000e+00	0.000000000000000000e+00	0.000000000000000000e+00	0.000000000000000000e+00	0.000000000000000000e+00	0.000000000000000000e+00	0.000000000000000000e+00	0.000000000000000000e+00	4.426622783897568580e-01	-2.701394352169219637e-01	-7.468892540053007068e-02	5.645434985135955319e-01	6.815975444118871351e-01	3.927661467209789259e-01	-2.160108608069868652e-01	6.337686872958424311e-02	-1.842289564837732707e-01	4.947649156430192208e-01	8.903347494943857354e-01	5.440979409387128873e-01	6.573499958671314980e-01	-5.483970474671334694e-01	6.480610973741456338e-01	-1.200901314409661413e+00	-3.828016183783590765e-01	-1.490745349100469630e-01	2.288920649482927838e-01	6.599941094237981032e-01	-2.172778746328709598e-01	8.123640992883723877e-01	4.055546772836903235e-01	9.653304634120251082e-01	-1.671717748090907896e-01	-3.754830198840893862e-01	1.515953325916260808e-01	3.936046665888181528e-01	-5.723249268957981695e-01	6.006468780975850880e-02	1.477028716763509331e-01	2.376663979283406558e+00	4.484237711304850382e-01
0.000000000000000000e+00	0.000000000000000000e+00	0.000000000000000000e+00	0.000000000000000000e+00	0.000000000000000000e+00	0.000000000000000000e+00	0.000000000000000000e+00	0.000000000000000000e+00	0.000000000000000000e+00	0.000000000000000000e+00	0.000000000000000000e+00	0.000000000000000000e+00	0.000000000000000000e+00	0.000000000000000000e+00	0.000000000000000000e+00	0.000000000000000000e+00	0.000000000000000000e+00	-1.071588813837855841e-01	3.317855147024129647e-01	-2.140173500627837455e-01	2.828977993443267946e-01	1.438990822691396387e-01	4.499022995961105553e-01	1.039784230801896470e-01	5.995666989050660312e-02	-1.677638108899834890e-01	-4.362434717513596905e-01	1.233680321096001925e-01	7.686428133462645806e-02	9.037714669203470441e-01	-1.802049899195856675e-01	7.201907851679620887e-01	-3.143063215750920014e-02	5.991450792741421782e-01	1.188568843826838528e-01	2.742731069729717214e-03	-1.763754391718492520e-01	-4.125895435437644532e-02	-4.101540409798187098e-02	-1.568364956677648359e-01	-4.513628953785936426e-02	1.792524003573205404e-01	3.444938349658298316e-02	-2.097445453067718901e-01	-3.149495110245462692e-01	-7.618897262336545018e-02	1.095359054380867919e-01	3.448410888867615154e-01	3.937788296930239684e-01	3.746573165067544897e-01
0.000000000000000000e+00	0.000000000000000000e+00	0.000000000000000000e+00	0.000000000000000000e+00	0.000000000000000000e+00	0.000000000000000000e+00	0.000000000000000000e+00	0.000000000000000000e+00	0.000000000000000000e+00	0.000000000000000000e+00	0.000000000000000000e+00	0.000000000000000000e+00	0.000000000000000000e+00	0.000000000000000000e+00	0.000000000000000000e+00	0.000000000000000000e+00	0.000000000000000000e+00	-4.905469176849746593e-01	-2.900859537961547052e-01	-6.757492714341364892e-02	1.910610469512485643e-01	-4.051023249300895746e-01	-5.168783420310922583e-02	1.156601942485794954e+00	-6.456530591532505525e-02	-3.852594559840096800e-01	-2.018777386060304213e-01	-3.553553813571087017e-01	4.815196346591745225e-01	1.085457429804643992e+00	3.666745961628342654e-01	-1.513569999455949278e-01	-7.605313360389300836e-01	4.333283253903164045e-01	-4.292987820459234077e-02	-6.399480670724881914e-01	-5.112300097379360864e-01	-2.426793028921670203e-01	-3.492672952873989572e-02	1.747019928251563881e-01	4.005867006653668905e-01	8.306923840039222295e-02	-5.325521858743494097e-02	-7.984986540286113099e-01	2.222095088561733545e-01	5.238463536455573166e-01	-1.047283322188932164e+00	-2.730361291010671154e-01	1.007092786988593058e+00	4.549839332955945559e-01
0.000000000000000000e+00	0.000000000000000000e+00	0.000000000000000000e+00	0.000000000000000000e+00	0.000000000000000000e+00	0.000000000000000000e+00	0.000000000000000000e+00	0.000000000000000000e+00	0.000000000000000000e+00	0.000000000000000000e+00	0.000000000000000000e+00	0.000000000000000000e+00	0.000000000000000000e+00	0.000000000000000000e+00	0.000000000000000000e+00	0.000000000000000000e+00	0.000000000000000000e+00	-4.787939829584305085e-01	-7.324437033895550009e-01	1.182829330928064464e-02	-4.259271545475397658e-01	-8.674528620292236702e-01	5.960418959503770431e-01	1.039800758986422213e+00	7.438910463682742343e-04	-2.747025924700822741e-01	1.440791051542086032e-01	-1.243528468251860059e-01	-2.531351529366333564e-01	1.454340295762351076e-01	7.851551714426504569e-01	-3.887282115555328321e-01	-8.315475758333523704e-01	4.435126781391940942e-01	3.008503051770582137e-02	-1.794249456004388399e-01	-2.044509987431621378e-01	-3.155089722084435944e-01	-1.077003340504864903e+00	-4.207462600255821444e-02	3.922485234220560862e-02	4.490950541656921202e-01	-3.928722806225916075e-01	-6.610267577216705215e-01	7.158191795151235270e-01	5.725740336342596826e-02	-2.549655285287312778e-01	-4.914389366287342242e-01	-2.368485220602957186e-01	-8.059310887842130455e-01
0.000000000000000000e+00	0.000000000000000000e+00	0.000000000000000000e+00	0.000000000000000000e+00	0.000000000000000000e+00	0.000000000000000000e+00	0.000000000000000000e+00	0.000000000000000000e+00	0.000000000000000000e+00	0.000000000000000000e+00	0.000000000000000000e+00	0.000000000000000000e+00	0.000000000000000000e+00	0.000000000000000000e+00	0.000000000000000000e+00	0.000000000000000000e+00	0.000000000000000000e+00	-6.619532866244468572e-01	-3.750617975476663868e-01	-4.672898824029759757e-01	-1.879341676030485686e-01	-4.216147224923259829e-02	4.037465135474354039e-01	4.714136383181839079e-04	9.254335937276154944e-02	-6.794225614444697470e-02	-2.009912460777324161e-01	-4.354769683750940312e-01	3.066657368056105795e-02	5.394943448930625829e-01	7.506281557338401189e-01	-2.103225863882365876e-01	5.926005345759246534e-01	-3.018757952581668444e-02	-3.893806604794968762e-01	-4.715778694019979178e-01	-5.039932827262280091e-01	6.012498630563497398e-02	-5.921481056758910455e-01	-1.282949246615916472e-01	2.269505183983324403e-01	3.470496811412582816e-01	1.588611566207671077e-01	-9.856743142140532710e-01	8.728034526749969269e-01	-2.668792969301246321e-01	2.116601801493436519e-01	-2.227409614950230377e-01	2.184057418920604121e+00	4.827520636323052311e-02
0.000000000000000000e+00	0.000000000000000000e+00	0.000000000000000000e+00	0.000000000000000000e+00	0.000000000000000000e+00	0.000000000000000000e+00	0.000000000000000000e+00	0.000000000000000000e+00	0.000000000000000000e+00	0.000000000000000000e+00	0.000000000000000000e+00	0.000000000000000000e+00	0.000000000000000000e+00	0.000000000000000000e+00	0.000000000000000000e+00	0.000000000000000000e+00	0.000000000000000000e+00	6.949233867289174305e-02	-8.359760004854749349e-01	6.877450413847210342e-01	2.132408597659003202e-01	9.472039114406261007e-01	-7.852767991754011634e-02	-3.845752758695188955e-01	-1.446233748261233631e-01	4.548958328710240445e-02	2.085410070708717534e-01	-2.334592680420076172e-01	-2.136516485798233278e-01	7.976599814743409178e-01	-8.560997664163086940e-01	7.098896064562371100e-01	-3.466029545819301338e-01	5.131874960995660429e-01	4.630030003488956325e-01	-3.412196179229231574e-01	3.313349506331179639e-01	3.139163682009470796e-02	-2.027057570688736987e-01	3.789598043284597706e-01	-1.146716453801427046e-02	-1.079832863395175785e-01	3.392913437774144891e-02	1.046121673369526661e+00	1.475056106062908157e+00	1.464169117204246195e-01	4.544498754937435492e-01	-4.501707286335062119e-01	-4.388779836570307902e-01	-5.120040315884230031e-01
0.000000000000000000e+00	0.000000000000000000e+00	0.000000000000000000e+00	0.000000000000000000e+00	0.000000000000000000e+00	0.000000000000000000e+00	0.000000000000000000e+00	0.000000000000000000e+00	0.000000000000000000e+00	0.000000000000000000e+00	0.000000000000000000e+00	0.000000000000000000e+00	0.000000000000000000e+00	0.000000000000000000e+00	0.000000000000000000e+00	0.000000000000000000e+00	0.000000000000000000e+00	5.032605539272464457e-01	-9.895881849388533935e-02	-6.333776764652415681e-01	1.375872138977583259e-01	-1.942707324506448785e+00	5.503147837732529357e-01	6.220251786966676244e-01	-1.653389480021372759e-01	6.248794266341958781e-02	3.446428034780411598e-01	4.935158888045804160e-02	5.826124542847238574e-01	-2.987117382291826773e-01	-7.408696687632135847e-01	1.310014974680972166e+00	-5.054993852356991502e-01	4.246865228398794545e-01	-3.640378972517842593e-01	3.192445635186337838e-01	-1.666211948582720093e-02	-9.293265932832277254e-02	2.074656823494160918e+00	-5.426477402921475734e-01	-8.553838967595026599e-01	5.167816219904336483e-01	-2.086261705486051887e-01	-1.279204429885352420e-02	-1.090504711131914162e+00	-1.082118141100550379e-01	-3.251552138577998852e-01	-6.218026485305658269e-02	-1.538346251417676558e-01	8.417606572474946314e-02
0.000000000000000000e+00	0.000000000000000000e+00	0.000000000000000000e+00	0.000000000000000000e+00	0.000000000000000000e+00	0.000000000000000000e+00	0.000000000000000000e+00	0.000000000000000000e+00	0.000000000000000000e+00	0.000000000000000000e+00	0.000000000000000000e+00	0.000000000000000000e+00	0.000000000000000000e+00	0.000000000000000000e+00	0.000000000000000000e+00	0.000000000000000000e+00	0.000000000000000000e+00	6.242395832766334252e-01	-1.620812193451814376e-01	-2.079185250271790852e-01	5.547592814842917247e-02	-5.495817910218422364e-01	9.599897383224342828e-02	8.997290578145341611e-01	-4.360612705999389327e-02	-6.669737030553422041e-01	-8.010068431474115513e-01	-4.137504462319118725e-01	4.449055443735627779e-01	-9.207730343177678023e-01	5.679882098002996260e-01	-7.746772835419455383e-01	5.151663342905877796e-01	4.318341978384557800e-01	-4.801288499625901984e-01	-3.777864478396305570e-01	7.508600764144680861e-02	-5.149537228768438085e-02	6.080506591700273189e-01	3.438094470217356591e-02	-4.727914292584736167e-01	2.556180927914002490e-02	9.493987275260595826e-02	-3.780971901530415513e-01	9.504936075397201201e-01	-1.798932057873642992e-02	-4.372680685808983947e-01	-3.774890506429418036e-02	5.964922028606499671e-01	5.904569186349456489e-01
0.000000000000000000e+00	0.000000000000000000e+00	0.000000000000000000e+00	0.000000000000000000e+00	0.000000000000000000e+00	0.000000000000000000e+00	0.000000000000000000e+00	0.000000000000000000e+00	0.000000000000000000e+00	0.000000000000000000e+00	0.000000000000000000e+00	0.000000000000000000e+00	0.000000000000000000e+00	0.000000000000000000e+00	0.000000000000000000e+00	0.000000000000000000e+00	0.000000000000000000e+00	1.376159431297668378e+00	6.585121283516784940e-01	1.232175136186086928e-01	4.181482655514123792e-01	6.484360856859775479e-01	-1.020020768756930013e-01	-5.579453709264091676e-01	-2.823536574035028224e-01	2.893994121297640762e-03	-1.241510951842854427e+00	-5.446249547886276021e-01	2.020817227473913902e-01	1.718341730445223925e-01	-1.855962700412291833e+00	-4.844169036696568398e-01	1.075140035708868735e+00	2.107425348943330334e-01	4.171567982983142575e-01	-3.425938913391597951e-01	2.162401748701698045e-01	-1.902913130809949505e-01	-5.384996575038274169e-02	-4.977868322486956876e-01	-8.077259110052351643e-01	1.090941778820033292e+00	-2.311062332090684235e-01	4.015939479722335781e-01	9.087664970999196346e-01	7.112532089648033740e-01	4.345560126598075334e-01	-1.349327687287282806e-01	-1.628731955068935255e-01	-4.327317782601957652e-01
0.000000000000000000e+00	0.000000000000000000e+00	0.000000000000000000e+00	0.000000000000000000e+00	0.000000000000000000e+00	0.000000000000000000e+00	0.000000000000000000e+00	0.000000000000000000e+00	0.000000000000000000e+00	0.000000000000000000e+00	0.000000000000000000e+00	0.000000000000000000e+00	0.000000000000000000e+00	0.000000000000000000e+00	0.000000000000000000e+00	0.000000000000000000e+00	0.000000000000000000e+00	-1.028068509494196370e+00	-3.799631112720747717e-01	-3.385261482058452009e-01	3.353388554256086507e-01	-2.365595029999192633e-01	3.506224187492518740e-01	3.735868909994145004e-01	-2.997952512271134795e-01	5.707057600936237679e-02	4.322527998525219073e-01	-6.328597729478568912e-02	-3.996017879933370653e-01	4.730312198968843473e-01	1.313447271723809040e+00	-8.224232341597725870e-01	-2.686334686291527163e-01	4.266588242551014321e-01	-4.108095800568286049e-01	-7.437937107353508048e-02	9.073663059045428136e-01	-1.958817487831649162e-01	-2.499652195869809801e-01	-1.973786924977690427e-01	5.596437972865777460e-02	-5.459117701925004784e-01	2.192414482011754151e-01	1.904329093380143501e-01	2.401708402918422136e-01	5.410363015449576318e-01	2.469010621298824426e-01	-2.656798253556248990e-01	7.287672575704563505e-01	-2.652283203186769356e-01
0.000000000000000000e+00	0.000000000000000000e+00	0.000000000000000000e+00	0.000000000000000000e+00	0.000000000000000000e+00	0.000000000000000000e+00	0.000000000000000000e+00	0.000000000000000000e+00	0.000000000000000000e+00	0.000000000000000000e+00	0.000000000000000000e+00	0.000000000000000000e+00	0.000000000000000000e+00	0.000000000000000000e+00	0.000000000000000000e+00	0.000000000000000000e+00	0.000000000000000000e+00	-3.451289905051971862e-01	-8.453729257150096599e-01	-4.972385104640698189e-02	1.309286767314396416e+00	-5.797633653486243821e-01	-7.007325755825612179e-02	3.611842832918605306e-01	-2.938214836152278076e-01	-3.615251021797372677e-01	1.991617634202977050e-01	5.994706221597082552e-01	-2.264204298036649743e-01	-4.336699257655624029e-01	6.727882626447762027e-02	-4.016933248710025106e-01	7.215895691847518112e-01	-8.060660112833935298e-02	-2.434578369437418732e-01	-5.887696131443397318e-01	-3.919540476179069199e-01	-5.960798450591446584e-02	8.073564735245827295e-01	-8.245981312218567116e-02	-4.923683243275568944e-01	-1.984495848240520888e-01	-3.459504099257630916e-01	-8.510745696728976295e-01	5.923870302777900498e-01	8.305683852041582105e-01	-9.728145994328523116e-01	1.100774990618050564e-01	-2.501025391240179196e-01	4.292570642183294316e-01
0.000000000000000000e+00	0.000000000000000000e+00	0.000000000000000000e+00	0.000000000000000000e+00	0.000000000000000000e+00	0.000000000000000000e+00	0.000000000000000000e+00	0.000000000000000000e+00	0.000000000000000000e+00	0.000000000000000000e+00	0.000000000000000000e+00	0.000000000000000000e+00	0.000000000000000000e+00	0.000000000000000000e+00	0.000000000000000000e+00	0.000000000000000000e+00	0.000000000000000000e+00	-2.140334138322513291e-01	-1.940477761561989201e-01	-1.549285706629844050e-01	2.175670514426085722e-01	1.556071668892188564e-01	3.446892338529087829e-01	1.652284416335488559e-01	-1.287484281995453506e-01	-9.973112850952245423e-02	-2.478999875321550028e-01	-1.510551326276676209e-01	-6.171450977964080403e-02	3.395823082038672003e-01	5.051174461310152519e-02	2.997576707299262622e-01	6.619622615768162854e-02	3.558165566211364816e-01	-9.292020132062728255e-02	-3.807629368859123953e-01	-1.524008807061196236e-01	-7.091811246372495270e-02	8.823425901981714337e-02	-1.369652047721590382e-01	-3.184516191163174748e-01	-1.597265762714316639e-01	-6.245985427689428049e-02	-6.898945057084107657e-02	-2.772438910068943385e-01	-2.079738261897047802e-01	-1.921013814892928440e-01	-4.707724788852418185e-01	-1.923362676854712405e-01	-1.935491674492174907e-01
0.000000000000000000e+00	0.000000000000000000e+00	0.000000000000000000e+00	0.000000000000000000e+00	0.000000000000000000e+00	0.000000000000000000e+00	0.000000000000000000e+00	0.000000000000000000e+00	0.000000000000000000e+00	0.000000000000000000e+00	0.000000000000000000e+00	0.000000000000000000e+00	0.000000000000000000e+00	0.000000000000000000e+00	0.000000000000000000e+00	0.000000000000000000e+00	0.000000000000000000e+00	-7.905991915944197146e-01	-1.125607360537705659e-01	-3.733803783674122245e-01	-7.149192795660994637e-01	-2.841566533728214217e-01	3.776113221579926321e-02	5.067189594260750329e-01	-4.959325284890083591e-02	-2.671662839534008071e-01	3.588465753762984378e-01	2.219659872033906689e-01	-1.341927769850535801e-01	-6.053420888785613352e-01	5.008321308036988162e-01	-7.834295987678211448e-01	8.844926131020690585e-01	3.511359007176988456e-01	-1.508556954820772789e-01	8.830863932660180105e-01	8.491757085377371617e-01	-8.386895669463351188e-03	4.578863972606652677e-01	1.897530996468293693e-02	1.242840672319428075e+00	2.164445110756478552e-01	2.370230533483647650e-01	6.202880794471177239e-01	1.228616927526220870e+00	-4.483010647801581317e-01	7.835846294448500782e-01	4.270679688314191758e-01	9.313332639193186990e-01	3.551825728485951683e-01
0.000000000000000000e+00	0.000000000000000000e+00	0.000000000000000000e+00	0.000000000000000000e+00	0.000000000000000000e+00	0.000000000000000000e+00	0.000000000000000000e+00	0.000000000000000000e+00	0.000000000000000000e+00	0.000000000000000000e+00	0.000000000000000000e+00	0.000000000000000000e+00	0.000000000000000000e+00	0.000000000000000000e+00	0.000000000000000000e+00	0.000000000000000000e+00	0.000000000000000000e+00	-8.086109409988149199e-01	6.401927171910555270e-01	-4.469829330345560514e-01	3.360159414958877599e-01	6.029022186271661976e-01	2.315211844521254114e-01	3.251189952944298911e-01	1.134284291351147361e-01	3.306307500319199955e-01	-7.756512003075149986e-02	1.926491223164252808e-01	2.321510805691850976e-01	5.300282791424317796e-01	-1.006873100966246604e+00	-7.081191817452848758e-01	3.021902413220177719e-01	3.553303106441617620e-01	1.982234814325652406e-01	3.501768597672180738e-01	6.735081234650921456e-01	1.759177689459927862e-01	8.963390600320934043e-01	-5.806595962538099176e-01	-2.623320525269356995e-01	-5.570908217583481203e-01	-4.194989673911393990e-01	6.520720763081720994e-01	7.771843055320617477e-01	1.169030019700203343e-01	3.985732309192080991e-01	2.362289587325745177e-01	9.652215586891650656e-02	1.358425182206791093e-01
0.000000000000000000e+00	0.000000000000000000e+00	0.000000000000000000e+00	0.000000000000000000e+00	0.000000000000000000e+00	0.000000000000000000e+00	0.000000000000000000e+00	0.000000000000000000e+00	0.000000000000000000e+00	0.000000000000000000e+00	0.000000000000000000e+00	0.000000000000000000e+00	0.000000000000000000e+00	0.000000000000000000e+00	0.000000000000000000e+00	0.000000000000000000e+00	0.000000000000000000e+00	3.799557668582659309e-02	8.582371091794325224e-01	3.330223639790813039e-01	1.286141285975450355e-01	-1.316928480864717754e-01	-3.825403974000555346e-02	-6.291479568554501078e-01	2.595973786773813630e-01	3.879148616680665462e-01	-2.847468219745631912e-01	-7.598677346411852884e-02	4.347542074797084433e-01	8.398158318048682958e-01	-9.935846571912901881e-01	6.949628036819742727e-01	-1.357403443626725936e+00	-3.398227591576449130e-02	1.425476066068902259e-01	2.096568019450043285e-01	-1.496967086332512686e-01	-1.513595554798240206e-01	8.520509646060476783e-01	1.674986706873905079e-02	-3.700275596710245751e-01	-3.769941313012246664e-01	2.235619470038537338e-01	-4.813616843840486936e-01	3.613851871651047043e-02	1.450140315885324882e-01	-7.857547233468297199e-01	-1.509651333436272669e-01	-5.816908876759928626e-01	3.438789676439985704e-02
0.000000000000000000e+00	0.000000000000000000e+00	0.000000000000000000e+00	0.000000000000000000e+00	0.000000000000000000e+00	0.000000000000000000e+00	0.000000000000000000e+00	0.000000000000000000e+00	0.000000000000000000e+00	0.000000000000000000e+00	0.000000000000000000e+00	0.000000000000000000e+00	0.000000000000000000e+00	0.000000000000000000e+00	0.000000000000000000e+00	0.000000000000000000e+00	0.000000000000000000e+00	1.350952570348200321e-01	-2.465158240292084912e-01	2.818910308600459241e-02	-4.730022597371082854e-02	-2.114499639992950819e-01	4.516216700828075137e-01	1.927993829843519080e+00	1.581188808537445367e-01	-5.520677109729799081e-01	-8.056167866018230928e-02	4.018818105499976506e-02	-1.421283363573229985e-01	-1.481506188784154909e-01	5.177846320806207547e-01	8.383394565870926352e-01	-4.275333663604171108e-01	3.277752586495099596e-01	-1.635573926147362578e-01	-4.539849682796566754e-01	4.972146235504787404e-01	-1.630408175530305981e-01	3.299769160488881248e-01	-2.987373360698438729e-01	4.689631410505039066e-01	-6.362822514897472637e-01	-4.220173306379622069e-01	-4.120527856773322783e-01	-9.420483876576214721e-02	-7.097874936264166879e-01	4.256852619313481467e-01	8.721311644634285876e-02	1.876419882754925439e+00	3.671654310721980674e-01
0.000000000000000000e+00	0.000000000000000000e+00	0.000000000000000000e+00	0.000000000000000000e+00	0.000000000000000000e+00	0.000000000000000000e+00	0.000000000000000000e+00	0.000000000000000000e+00	0.000000000000000000e+00	0.000000000000000000e+00	0.000000000000000000e+00	0.000000000000000000e+00	0.000000000000000000e+00	0.000000000000000000e+00	0.000000000000000000e+00	0.000000000000000000e+00	0.000000000000000000e+00	5.912207900448298581e-01	-2.476183358842588000e-01	-5.560196253436446717e-02	-3.510914319192564581e-01	-1.808963640553703234e-01	9.895317048969722029e-02	1.004547628243032342e+00	4.790125110628993405e-02	3.333154510153822359e-01	3.204810352001050688e-01	-3.018460312800937961e-01	-1.433268332979676096e-01	4.199806229770172705e-01	1.072331278431509327e+00	-9.405748089491945407e-01	-2.925163760287122772e-01	-1.436808931121917321e-01	-2.905973293494260035e-01	-6.203563523457874540e-01	-6.672483415926030448e-01	-3.908258797258936518e-02	-5.925653383530736784e-01	-4.168431332622569707e-01	8.959738915404851234e-01	5.039355125351470122e-01	1.098848064329220608e-01	1.067251326630964448e+00	8.069503285608056742e-02	5.332034808272392151e-02	3.550300676754896689e-01	8.915312400535677639e-01	-1.174032874138688731e+00	-9.072690898672913784e-01
0.000000000000000000e+00	0.000000000000000000e+00	0.000000000000000000e+00	0.000000000000000000e+00	0.000000000000000000e+00	0.000000000000000000e+00	0.000000000000000000e+00	0.000000000000000000e+00	0.000000000000000000e+00	0.000000000000000000e+00	0.000000000000000000e+00	0.000000000000000000e+00	0.000000000000000000e+00	0.000000000000000000e+00	0.000000000000000000e+00	0.000000000000000000e+00	0.000000000000000000e+00	4.314281278123101582e-01	5.467179486699075275e-01	-1.566979149901804313e-01	1.365317721606011725e+00	2.064338797011745275e+00	5.789062372234056175e-01	3.656475520789919526e-02	1.124271914598050093e-01	3.284408325120848349e-01	2.486625534937550175e-01	-9.200465861709111737e-02	-5.071384976284210033e-01	-3.473045791927917986e-02	9.652070323898366278e-01	-4.527717972710248451e-01	2.331140015243164498e+00	9.245937563107686774e-02	-1.174988441151887802e-01	8.586640564684004662e-02	-5.968612063570126747e-01	-4.414794373376226266e-01	-1.057953122864968121e+00	3.246721914338112636e-01	-1.969986084585936270e-01	-1.134879177982792697e-01	8.189443744479449894e-01	-6.289652366586605536e-01	3.538918657314635841e-01	1.004410705087096199e-03	8.017664592726733153e-01	7.693950806943272713e-02	1.411850036583791601e+00	-4.077822032998471014e-01
0.000000000000000000e+00	0.000000000000000000e+00	0.000000000000000000e+00	0.000000000000000000e+00	0.000000000000000000e+00	0.000000000000000000e+00	0.000000000000000000e+00	0.000000000000000000e+00	0.000000000000000000e+00	0.000000000000000000e+00	0.000000000000000000e+00	0.000000000000000000e+00	0.000000000000000000e+00	0.000000000000000000e+00	0.000000000000000000e+00	0.000000000000000000e+00	0.000000000000000000e+00	2.110551488369123152e-01	-1.784478987755546142e-01	-1.036618478121713871e-01	1.378104993277328438e-01	-3.997869320667596371e-01	5.857571763745901272e-01	-4.723648313705044455e-01	-4.408399295341271923e-02	1.167944106344087185e+00	2.972679246534070674e-01	1.012182675387977848e-02	-9.928709271638503919e-01	6.418154886633161693e-01	-1.083035707951359505e+00	-5.331317869413234600e-01	1.067485205056926345e+00	-1.562055641300531469e-02	3.018167579965339575e-01	1.761494571202531362e-02	-2.326936579813743688e-01	-3.158309581301582125e-01	-6.513055968784353666e-02	-2.876187798041674459e-01	-2.117659941583523997e-01	6.493456437466498671e-03	-6.387125357564561456e-01	-4.439746724859897076e-01	7.468988652494782388e-01	-6.958017412795733381e-02	-4.050458228282278750e-01	-3.121007157351406436e-01	1.222694453736280940e+00	-4.011974710911335451e-02
0.000000000000000000e+00	0.000000000000000000e+00	0.000000000000000000e+00	0.000000000000000000e+00	0.000000000000000000e+00	0.000000000000000000e+00	0.000000000000000000e+00	0.000000000000000000e+00	0.000000000000000000e+00	0.000000000000000000e+00	0.000000000000000000e+00	0.000000000000000000e+00	0.000000000000000000e+00	0.000000000000000000e+00	0.000000000000000000e+00	0.000000000000000000e+00	0.000000000000000000e+00	-4.394058719596187212e-01	1.970508249286493097e-01	-3.471034403966308246e-02	-6.789445601164455224e-02	9.812711519910691793e-01	3.927685568513221703e-01	-1.070967957470562171e-01	-1.755394579580223380e-01	3.996289753171759773e-02	-1.602441343774030913e-01	-1.729622286239025919e-01	-2.616272541444338851e-01	3.210127563764615943e-01	-1.890019901839147809e-01	8.142676973380433836e-01	-2.641309446069786682e-01	3.435415796139884570e-01	-2.471430652274272111e-01	-3.135003878636150043e-01	3.822305126565849615e-02	-1.250740728606107854e-01	4.609553157352567210e-01	-8.490047182828197592e-02	-4.535729826768404582e-02	2.342740209277168195e-01	2.211889537488181401e-01	8.249588371013838461e-02	-3.713491796591687488e-01	1.661671077679492126e-01	1.454885981105011328e-01	-3.805135852317710343e-01	-1.613972318526328553e-01	4.578311453406861548e-02
0.000000000000000000e+00	0.000000000000000000e+00	0.000000000000000000e+00	0.000000000000000000e+00	0.000000000000000000e+00	0.000000000000000000e+00	0.000000000000000000e+00	0.000000000000000000e+00	0.000000000000000000e+00	0.000000000000000000e+00	0.000000000000000000e+00	0.000000000000000000e+00	0.000000000000000000e+00	0.000000000000000000e+00	0.000000000000000000e+00	0.000000000000000000e+00	0.000000000000000000e+00	-3.064563968268566585e-01	7.352492971011027889e-02	-7.642846364315331043e-02	2.810904806434916803e-01	-2.698308775109739543e-01	2.111386976254971959e-01	-5.903294220836997896e-02	-1.541639800539612304e-01	-1.234679178865033533e-01	-1.648248073502872613e-01	-7.911329729772269281e-02	4.902508235111994843e-03	1.023591820242715361e-01	1.765109953019733113e-01	1.031802031689731851e-03	1.799999558302680935e-01	1.639042448566890853e-01	-1.170012671266629639e-01	-1.772565758770561495e-01	-2.930877701365569576e-01	-1.179604018128320303e-01	-3.175726689505091183e-01	-1.782860830391003459e-01	-1.218520259927488858e-01	-2.119379243514578626e-01	-1.085242802460422706e-01	-1.340275997290913956e-01	-3.970953045049397528e-02	1.607945325818800619e-01	-2.367720700702700964e-01	9.185189753400209434e-02	-2.226177023734125515e-01	1.350991337752067631e-02
0.000000000000000000e+00	0.000000000000000000e+00	0.000000000000000000e+00	0.000000000000000000e+00	0.000000000000000000e+00	0.000000000000000000e+00	0.000000000000000000e+00	0.000000000000000000e+00	0.000000000000000000e+00	0.000000000000000000e+00	0.000000000000000000e+00	0.000000000000000000e+00	0.000000000000000000e+00	0.000000000000000000e+00	0.000000000000000000e+00	0.000000000000000000e+00	0.000000000000000000e+00	-2.698591964345560257e-01	-2.957061601568757303e-01	1.263666449379021728e-01	4.085862760401169635e-02	-1.773261891018361736e-01	1.353939551187680335e-01	-2.711189820187486776e-01	2.035799509560914100e-01	-3.829780885707160798e-01	-1.997040461149770796e-01	-1.350834184215966016e-01	3.701919567855513349e-01	1.085368743880390230e-01	-8.681621559026876378e-01	-1.932508689327787910e-01	1.628362712334878726e-01	1.421145291568336189e-01	-8.627793499498349894e-02	-4.917207769876045242e-01	-3.791944123290315605e-01	-3.089366026597929402e-02	-8.738586331579784039e-02	-1.858048238895993742e-01	3.954387111357535178e-02	-2.640858760853440068e-01	2.220542343741394031e-01	-3.535024466618706396e-01	-7.138150944407045673e-01	2.493480905029952371e-02	4.475931391511444452e-02	-3.279296769344373641e-01	-3.694484225062335536e-01	-2.311837510704726484e-01
0.000000000000000000e+00	0.000000000000000000e+00	0.000000000000000000e+00	0.000000000000000000e+00	0.000000000000000000e+00	0.000000000000000000e+00	0.000000000000000000e+00	0.000000000000000000e+00	0.000000000000000000e+00	0.000000000000000000e+00	0.000000000000000000e+00	0.000000000000000000e+00	0.000000000000000000e+00	0.000000000000000000e+00	0.000000000000000000e+00	0.000000000000000000e+00	0.000000000000000000e+00	1.603412036980851108e+00	-1.884159833897023073e-01	-3.838270507971546786e-01	-5.609261152334454881e-01	1.913534635309912524e+00	3.532830982082494353e-01	1.069298259309549470e+00	2.897972894667324439e-01	-3.580560954874119073e-01	-3.181432562799919039e-01	-2.992850038782847721e-01	6.199947982157370113e-03	6.759462399137564637e-01	-2.772083960434075234e-01	3.505876027503869174e-01	-3.549366275194793530e-01	7.033852144224994607e-01	5.060922692110149113e-01	-1.616950481018283037e-01	2.123299949911504059e-01	-4.465535795791937268e-01	-1.438608298929411160e-02	-3.418183042643324621e-01	-1.359619155146159497e-01	-6.459941141202513171e-01	-5.021904222504335324e-01	1.101583223758590302e+00	-8.563907557006010807e-01	-6.692495110474467879e-01	-8.499502534677818577e-01	-7.065073141219990749e-01	-6.248751047236879019e-01	-4.371314677541855986e-01
0.000000000000000000e+00	0.000000000000000000e+00	0.000000000000000000e+00	0.000000000000000000e+00	0.000000000000000000e+00	0.000000000000000000e+00	0.000000000000000000e+00	0.000000000000000000e+00	0.000000000000000000e+00	0.000000000000000000e+00	0.000000000000000000e+00	0.000000000000000000e+00	0.000000000000000000e+00	0.000000000000000000e+00	0.000000000000000000e+00	0.000000000000000000e+00	0.000000000000000000e+00	-1.703481612656093658e-01	3.030548167069557763e-02	-8.884547018486761705e-02	6.599510949384048697e-01	2.701712689336048523e-02	-4.902687279902486206e-01	6.908554645447317899e-01	1.081667675619832347e-01	-1.821731004538681420e-01	4.673523854750922385e-02	-2.956650020400192203e-01	-6.269543228448738043e-03	-7.111088438967823055e-01	-6.304742901908845232e-01	-6.333981839805254144e-02	9.459735536674863665e-01	6.738397206382226168e-01	-2.497040510691198867e-01	4.883225831772289652e-03	-7.844344285015860674e-01	-1.192419636144551598e-01	1.014519196146408397e+00	-1.474207820081616938e-01	3.108378781138513847e-01	-2.282953902584449746e-01	-4.485230700104202162e-02	2.422139945422430718e-01	-6.179987421321728736e-01	-2.918209158756013832e-01	-1.395630220925465070e-01	-1.783277266872588529e-01	6.869248036123666301e-01	-1.481657850358013284e-01
0.000000000000000000e+00	0.000000000000000000e+00	0.000000000000000000e+00	0.000000000000000000e+00	0.000000000000000000e+00	0.000000000000000000e+00	0.000000000000000000e+00	0.000000000000000000e+00	0.000000000000000000e+00	0.000000000000000000e+00	0.000000000000000000e+00	0.000000000000000000e+00	0.000000000000000000e+00	0.000000000000000000e+00	0.000000000000000000e+00	0.000000000000000000e+00	0.000000000000000000e+00	1.133843587569162148e+00	-5.887741338323309037e-01	1.785917425803832947e-01	6.884682128320886996e-01	4.555338465927976088e-01	-5.110223970384159681e-02	9.560015422427935450e-01	6.112899652346827084e-01	8.142649473847062003e-02	-4.655380329479912316e-01	8.605481125055980396e-02	6.526161416571583107e-01	6.325037293547731698e-01	-1.575410290088239129e-01	1.339134788603337123e+00	2.132852241377434677e+00	6.538709762493778443e-01	-2.248561159322817471e-01	-5.296864765446448464e-01	4.502777847548025125e-01	3.019045403332168420e-01	5.996363688777615192e-02	2.219067496826925001e-01	3.800131693954457157e-01	-3.841779614188138847e-01	1.473690233685338302e-01	2.740566634626909970e+00	4.156877603297665785e-02	1.085345958327826432e+00	-1.571384296908295286e-01	6.743679218350947524e-01	2.384235939378671176e+00	-1.709929584049279860e+00
0.000000000000000000e+00	0.000000000000000000e+00	0.000000000000000000e+00	0.000000000000000000e+00	0.000000000000000000e+00	0.000000000000000000e+00	0.000000000000000000e+00	0.000000000000000000e+00	0.000000000000000000e+00	0.000000000000000000e+00	0.000000000000000000e+00	0.000000000000000000e+00	0.000000000000000000e+00	0.000000000000000000e+00	0.000000000000000000e+00	0.000000000000000000e+00	0.000000000000000000e+00	-5.516699605511473647e-01	-4.364579109439142846e-01	-3.531731787517720655e-01	7.636321605708580595e-02	-1.899743646645721817e-01	2.144783887837301839e-01	-4.492079140340147214e-01	-2.727330353736401661e-02	-2.655398436017898378e-01	3.809905297559996185e-01	-3.380678107945748190e-01	-2.033574466412191584e-01	-9.536263104958470072e-01	8.083907811253256137e-02	-5.607573922498161334e-01	1.247158943782008755e+00	-3.697617835426425786e-03	-1.486827186801130685e-01	-1.683099082292162096e-01	-3.429267478221980081e-01	-1.180221289030570081e-01	7.244646430876946486e-01	-3.922026531391363258e-01	4.334541713526813278e-01	8.127997610697157427e-03	-1.558901876943076330e-04	-1.127015239613974318e+00	2.787645473907724228e-02	1.854929868103816770e-01	3.640648770286092351e-01	-2.843447837015050106e-01	-8.678664069850193785e-01	-5.345219684151302220e-01
0.000000000000000000e+00	0.000000000000000000e+00	0.000000000000000000e+00	0.000000000000000000e+00	0.000000000000000000e+00	0.000000000000000000e+00	0.000000000000000000e+00	0.000000000000000000e+00	0.000000000000000000e+00	0.000000000000000000e+00	0.000000000000000000e+00	0.000000000000000000e+00	0.000000000000000000e+00	0.000000000000000000e+00	0.000000000000000000e+00	0.000000000000000000e+00	0.000000000000000000e+00	-1.394004374161469662e-01	-6.008226976142513887e-02	1.480930437303055458e-01	-5.350041655979059785e-01	1.457059401110156971e+00	-3.518684251950530140e-01	6.609570095931685541e-02	-4.141798108134633893e-01	-4.588650659260010700e-01	-3.035812729809029276e-01	-2.179328173481501485e-01	3.442148508825119690e-01	6.752168387711257602e-02	-1.098723514071576979e+00	-1.991466894282593880e-01	-2.972568735199393464e-01	-5.421361821159346173e-01	5.519344574170246265e-01	-3.246341682182533050e-01	-7.886301927923323740e-01	-5.848561590251549758e-02	2.197741912745393711e-01	1.285473544477008789e-01	5.520790126485687344e-01	5.941291558933809586e-02	-4.767789607440374167e-01	9.413879722984397347e-01	-8.582902066951386688e-01	8.784495279984726457e-01	-1.469703080879281865e-01	5.168600329786812164e-01	4.649226164987425580e-01	3.509302686688379747e-01
0.000000000000000000e+00	0.000000000000000000e+00	0.000000000000000000e+00	0.000000000000000000e+00	0.000000000000000000e+00	0.000000000000000000e+00	0.000000000000000000e+00	0.000000000000000000e+00	0.000000000000000000e+00	0.000000000000000000e+00	0.000000000000000000e+00	0.000000000000000000e+00	0.000000000000000000e+00	0.000000000000000000e+00	0.000000000000000000e+00	0.000000000000000000e+00	0.000000000000000000e+00	-3.824927593695072181e-01	-2.139331002771079071e-02	4.160953718827738179e-02	9.022724997998599061e-02	5.504250611504825363e-02	-8.572917973248153634e-02	4.792819929830449133e-01	-8.272780042453808935e-02	-1.020140486788980866e-01	-4.206370791068992504e-02	-2.141029397395077527e-01	3.910319593293597462e-01	7.092573919540511029e-02	6.649905330024220851e-02	3.063261529350903845e-02	-2.963527334341604091e-01	2.708551750856618701e-01	-2.363214536438491276e-01	-2.471470584726444819e-01	1.849651958946194399e-02	-2.185465880924065962e-01	-2.274388022608373749e-01	-3.679607763540077014e-01	-1.524259763458628292e-01	-1.637245940837842584e-01	-1.873216080222407098e-01	-1.937682244150213118e-01	-9.643798500911523464e-01	-3.351459543989353529e-01	1.789410015037614932e-01	-4.634437575553844169e-01	-4.721994464049722451e-01	-5.905436681953758066e-02
0.000000000000000000e+00	0.000000000000000000e+00	0.000000000000000000e+00	0.000000000000000000e+00	0.000000000000000000e+00	0.000000000000000000e+00	0.000000000000000000e+00	0.000000000000000000e+00	0.000000000000000000e+00	0.000000000000000000e+00	0.000000000000000000e+00	0.000000000000000000e+00	0.000000000000000000e+00	0.000000000000000000e+00	0.000000000000000000e+00	0.000000000000000000e+00	0.000000000000000000e+00	-4.534943326905292726e-02	7.022188509518046962e-01	9.019936624062881991e-01	4.725346713414707578e-01	7.427182560845680959e-01	-2.931008094457754898e-01	-9.131079976204142801e-01	7.156017904654372874e-02	-3.229050888413754344e-02	-7.187490460999580444e-01	-1.426765156235439425e-01	1.148638031431349349e-01	-3.310285543379634654e-01	-2.001614787960587893e+00	1.001966003820336404e+00	-1.390369088822653421e+00	2.104619578946304304e-01	4.676402039535030863e-01	2.196696641545130280e-01	1.217188358235941487e-01	-1.018324100402964311e-01	1.572415497463559353e+00	-3.703102805261687669e-01	1.218513260697416278e+00	2.648765860503788927e-01	-8.923564201723306610e-02	-5.194673984917811543e-02	-4.148477052945983012e-01	7.426751061332335091e-01	1.649533326269523800e-02	-6.318613587396580966e-01	1.808786925975653048e+00	1.084125186214601189e-01
0.000000000000000000e+00	0.000000000000000000e+00	0.000000000000000000e+00	0.000000000000000000e+00	0.000000000000000000e+00	0.000000000000000000e+00	0.000000000000000000e+00	0.000000000000000000e+00	0.000000000000000000e+00	0.000000000000000000e+00	0.000000000000000000e+00	0.000000000000000000e+00	0.000000000000000000e+00	0.000000000000000000e+00	0.000000000000000000e+00	0.000000000000000000e+00	0.000000000000000000e+00	-1.255113236697173729e-01	-5.053265635972378073e-02	-1.151665102750870501e-01	-3.626432331985227769e-02	3.890829789775582803e-01	1.609076344312903861e-01	1.772657905364101727e-01	-1.602743629868087494e-01	1.014238723832349698e-01	2.511686041408172088e-01	-5.303952539037495861e-02	2.626016625627894396e-01	-2.705849210654359127e-01	7.119146468111688941e-01	6.034845475040254703e-01	-2.523238319443928956e-01	1.009677305162347688e-01	-1.757913788367480024e-01	-1.385559040251035934e-01	-6.115886363493968636e-01	1.552335706359461442e-01	1.010777055416661296e+00	-2.629027534131352928e-01	-3.698760813357126476e-01	-2.483756593951393921e-01	1.257104737862040356e-01	6.997964573497922336e-01	-3.701759020314804305e-01	2.652195064072140895e-01	5.295779253852478385e-01	-3.074643521763402720e-01	4.342368271892213527e-01	-4.010762583433749029e-01
0.000000000000000000e+00	0.000000000000000000e+00	0.000000000000000000e+00	0.000000000000000000e+00	0.000000000000000000e+00	0.000000000000000000e+00	0.000000000000000000e+00	0.000000000000000000e+00	0.000000000000000000e+00	0.000000000000000000e+00	0.000000000000000000e+00	0.000000000000000000e+00	0.000000000000000000e+00	0.000000000000000000e+00	0.000000000000000000e+00	0.000000000000000000e+00	0.000000000000000000e+00	1.090825718682528755e+00	2.610400984876869446e-01	-1.594782881594631052e-01	-2.193363666484494379e-01	-4.578558575765537958e-02	1.797773395761445014e-01	4.983012041807822201e-01	4.028592163998201969e-01	-2.521320560824611978e-01	-2.603817311711214000e-01	9.842101213527028325e-02	8.953518420498645103e-01	8.121939461240138547e-01	-4.331797513467809148e-03	1.974464633505403910e+00	-2.950011846833789364e-01	6.034144793934195783e-02	-1.430239845512953634e-01	-4.724224102905204004e-01	7.967957259659360636e-01	-2.258193033128214338e-04	2.306335111724260756e+00	3.508368918740227826e-01	8.931802238951617179e-01	-2.036988036518896927e-01	1.081914551734467711e+00	2.048624950244803067e+00	-7.128211909781453359e-01	-1.089804387020474191e-01	8.551289901934910898e-01	7.411002969396933704e-01	-5.756487295862169895e-02	2.357722088204314559e-01
0.000000000000000000e+00	0.000000000000000000e+00	0.000000000000000000e+00	0.000000000000000000e+00	0.000000000000000000e+00	0.000000000000000000e+00	0.000000000000000000e+00	0.000000000000000000e+00	0.000000000000000000e+00	0.000000000000000000e+00	0.000000000000000000e+00	0.000000000000000000e+00	0.000000000000000000e+00	0.000000000000000000e+00	0.000000000000000000e+00	0.000000000000000000e+00	0.000000000000000000e+00	-2.838693811870326433e-01	-6.892432819036095060e-01	5.092327030467982268e-02	6.140036003747594284e-01	9.513760236673530768e-01	3.629448196276339744e-01	8.475321951303452783e-01	1.040861073901861028e-01	-3.557796008642876151e-01	-2.551410890049788383e-01	-9.896581082592476042e-02	-3.863278767149090631e-02	-9.023396951480228134e-01	-1.479151502343578839e+00	9.318660041394357663e-01	-3.507989289497709384e-01	2.636199392262737057e-02	-9.027071935702289662e-02	1.789624947314742698e-01	-1.184791581367837132e+00	-3.067682008496163681e-01	-6.034478391143383719e-02	8.680497344958740258e-02	7.230763523847929530e-01	-2.318962567204952419e-01	-3.636283520041935224e-01	-3.045444928856181899e-01	-6.449977412602783122e-01	-9.195363900119541967e-01	-5.435164053850070065e-01	5.851579178953024707e-01	-6.482009289302124999e-02	-4.328428358059063230e-01
0.000000000000000000e+00	0.000000000000000000e+00	0.000000000000000000e+00	0.000000000000000000e+00	0.000000000000000000e+00	0.000000000000000000e+00	0.000000000000000000e+00	0.000000000000000000e+00	0.000000000000000000e+00	0.000000000000000000e+00	0.000000000000000000e+00	0.000000000000000000e+00	0.000000000000000000e+00	0.000000000000000000e+00	0.000000000000000000e+00	0.000000000000000000e+00	0.000000000000000000e+00	-6.850410623287022105e-01	-4.580111395952849579e-02	5.049995250945595870e-01	-2.181059418758185264e-01	8.218122865387008646e-01	4.806879896846816824e-01	-4.406580441685152838e-01	3.385151878421695515e-01	-2.450250234070621147e-01	-1.125038707523028231e-01	-1.017543573007896052e-01	-4.981346334031729883e-01	3.166734797492861686e-01	-1.596270425601594711e-01	-1.240355061250430824e+00	6.100710169168971353e-01	4.401909166573401699e-01	1.267498753767830333e-01	-1.615066952542533185e-01	-2.981053046171091570e-01	7.924884901864259756e-02	-1.623168909599439713e+00	-4.639395468374415410e-01	2.518711270451652606e-02	-4.246764040976096499e-01	1.708322617537137711e-01	3.336180584018332285e-01	6.184648602654542193e-01	1.246885271856836147e-01	-2.417221599000864696e-01	-3.856908576441319125e-01	3.161740832949650470e-01	9.032567781150142583e-01
0.000000000000000000e+00	0.000000000000000000e+00	0.000000000000000000e+00	0.000000000000000000e+00	0.000000000000000000e+00	0.000000000000000000e+00	0.000000000000000000e+00	0.000000000000000000e+00	0.000000000000000000e+00	0.000000000000000000e+00	0.000000000000000000e+00	0.000000000000000000e+00	0.000000000000000000e+00	0.000000000000000000e+00	0.000000000000000000e+00	0.000000000000000000e+00	0.000000000000000000e+00	4.577426055978967012e-01	-6.032642675649016462e-02	-2.024758120935149508e-01	-1.573303676573812315e-01	-9.600537832047022213e-02	1.154876273659802832e-01	-3.690595142341691198e-02	4.022478066592637125e-02	8.768636306388688517e-02	9.089999009776086880e-02	-1.042209504039261075e-01	2.020980434914088353e-01	9.843158880327721461e-01	-2.945758137565608892e-01	6.079395815963136718e-01	-4.480930420204258802e-01	4.815103054781401382e-02	-1.381708661076501421e-01	4.184454712909543676e-03	2.652026918037586611e-01	-1.799717787214559772e-01	1.205853831741958426e-01	-1.115424476663979259e-01	-5.549623947387262168e-01	-2.080444638669629864e-01	-3.442462127265329963e-01	3.259669297378783304e-01	-1.175052319859239136e-01	-1.037909063872620719e-01	-1.126616264126217848e+00	2.384780731455408698e-01	1.289950118048633687e+00	1.247600759041551065e-02
0.000000000000000000e+00	0.000000000000000000e+00	0.000000000000000000e+00	0.000000000000000000e+00	0.000000000000000000e+00	0.000000000000000000e+00	0.000000000000000000e+00	0.000000000000000000e+00	0.000000000000000000e+00	0.000000000000000000e+00	0.000000000000000000e+00	0.000000000000000000e+00	0.000000000000000000e+00	0.000000000000000000e+00	0.000000000000000000e+00	0.000000000000000000e+00	0.000000000000000000e+00	-1.656015266123982144e-01	-6.729229591743398631e-01	9.621481094759676278e-02	1.835128924030245690e-01	4.550452678758461905e-02	1.219771066122594672e-01	2.465330406170421484e-01	2.122998078477386988e-02	8.627391398929823083e-03	-3.579600125200940175e-01	-1.905142682965475509e-01	1.147074321699767946e-01	3.598301124356913516e-01	8.515920976625225569e-02	-2.001201667859288102e-01	1.810927079463699185e-02	5.222268749311097524e-01	-1.411329958113448357e-01	-2.007067162329824461e-01	5.546780544428651753e-03	3.616127302895540824e-02	-7.445353427050638295e-01	-2.759873916680128866e-02	-2.958684451586680031e-01	-1.534297783888518008e-01	-7.929431426285600548e-02	-3.618825834858360180e-01	1.299635711068873878e-01	-2.216885167792396749e-01	2.308517364170516173e-02	-2.570453886031312529e-01	7.659078082600079274e-01	-1.334228991482136473e-01
0.000000000000000000e+00	0.000000000000000000e+00	0.000000000000000000e+00	0.000000000000000000e+00	0.000000000000000000e+00	0.000000000000000000e+00	0.000000000000000000e+00	0.000000000000000000e+00	0.000000000000000000e+00	0.000000000000000000e+00	0.000000000000000000e+00	0.000000000000000000e+00	0.000000000000000000e+00	0.000000000000000000e+00	0.000000000000000000e+00	0.000000000000000000e+00	0.000000000000000000e+00	-3.221173777549801373e-03	2.603233194457972230e-02	-4.409733860607912281e-01	-8.892557079704380141e-02	2.888488450969006194e-01	2.293582354061666218e-01	-5.370766897365401027e-01	1.039596128939409336e+00	-2.341058384780856372e-01	8.006450800096552856e-01	5.098748459800279687e-01	2.612838626559891853e-01	3.178782642982455608e-01	2.067666822788527814e-01	-1.988458798966628027e+00	-1.978848236021428786e-01	-1.939898764544092380e-01	-2.920457825952831876e-01	-5.205825929151847165e-01	7.341426042769592097e-01	-2.961335382925214255e-01	-5.719694209098028503e-01	-4.535056820819272083e-01	-1.063138357835634151e+00	2.301015482513442678e-01	7.695038765003019421e-01	-1.504670003768004083e+00	7.489696286785693657e-02	-6.061304921921055744e-01	-1.218993329443066598e-01	-6.772450828463453254e-01	4.298702802977082404e-01	7.927994153224229845e-02
0.000000000000000000e+00	0.000000000000000000e+00	0.000000000000000000e+00	0.000000000000000000e+00	0.000000000000000000e+00	0.000000000000000000e+00	0.000000000000000000e+00	0.000000000000000000e+00	0.000000000000000000e+00	0.000000000000000000e+00	0.000000000000000000e+00	0.000000000000000000e+00	0.000000000000000000e+00	0.000000000000000000e+00	0.000000000000000000e+00	0.000000000000000000e+00	0.000000000000000000e+00	5.390933041055505359e-02	-4.229642785226194746e-01	-6.073441329397931410e-02	1.053014236957671990e-01	-5.533925944712672074e-01	5.715336952900340606e-02	-7.782193472799081579e-01	-1.556905895599748624e-01	-3.466206530561068422e-01	-5.549169591084172556e-03	-4.149668970110826915e-01	-7.554833968432771441e-01	-5.317166572616508491e-01	-1.091594783205003916e+00	-2.070103483071001893e-01	3.281247018127087522e-01	-7.366150858038021942e-01	-1.706993148318972364e-01	-5.355647653372757055e-01	-1.137041534757190719e+00	-3.401899228804736164e-01	1.222594634967532207e-01	1.398160784909136534e-01	-1.632408163079387964e-01	-4.611290661896704779e-01	-5.166907587763928111e-01	-1.005982973595720198e+00	-1.361459658083496560e+00	4.762940143833351292e-01	-5.874114411815366532e-01	-5.663060309058585151e-01	-3.530147796824767426e-01	-4.712453985948439894e-01
0.000000000000000000e+00	0.000000000000000000e+00	0.000000000000000000e+00	0.000000000000000000e+00	0.000000000000000000e+00	0.000000000000000000e+00	0.000000000000000000e+00	0.000000000000000000e+00	0.000000000000000000e+00	0.000000000000000000e+00	0.000000000000000000e+00	0.000000000000000000e+00	0.000000000000000000e+00	0.000000000000000000e+00	0.000000000000000000e+00	0.000000000000000000e+00	0.000000000000000000e+00	-2.143128184524558388e-01	-2.701007117379096711e-01	1.652019587950357693e-01	5.407821091151949755e-01	-1.771042293128611833e-01	-1.911985519019372415e-01	7.724066789498414964e-01	-2.338534003194175093e-01	-1.525438532004373404e-01	1.985426097195068865e-02	-1.091295963913317402e-01	-1.969802959525941977e-01	-6.053709935597496594e-01	-4.565935368601273803e-01	1.004746259191434232e+00	3.907339124258688567e-01	-2.971407990301161983e-01	-7.034801559749676025e-02	-3.435510391034467537e-01	-5.233968936715177600e-01	-1.462209204555595110e-01	-1.000082454623884232e+00	-2.020531477017716016e-01	-4.197671252590787216e-01	6.464060390406334289e-02	-6.245366750796117472e-01	-7.691892849109539798e-02	-7.027185907155982791e-01	-4.042621947421238260e-01	-4.957163474103885581e-01	1.039716363739384836e-01	6.384092916470190948e-01	-5.642538880732992368e-01
0.000000000000000000e+00	0.000000000000000000e+00	0.000000000000000000e+00	0.000000000000000000e+00	0.000000000000000000e+00	0.000000000000000000e+00	0.000000000000000000e+00	0.000000000000000000e+00	0.000000000000000000e+00	0.000000000000000000e+00	0.000000000000000000e+00	0.000000000000000000e+00	0.000000000000000000e+00	0.000000000000000000e+00	0.000000000000000000e+00	0.000000000000000000e+00	0.000000000000000000e+00	-1.454611267573667210e-01	1.366696190435360281e-01	-1.903824013184183747e-02	6.209327307448436750e-01	4.947560067879780976e-01	6.276207491140319839e-01	4.064710915648085954e-01	-1.474862560781767425e-02	1.200552525095032949e-02	-1.184263468572953754e-01	-1.821461446576758819e-02	2.982483169615642304e-01	4.585786223161011366e-01	3.700095338449995719e-01	3.559621112850784863e-01	2.860562469312011857e-01	2.866411201742015691e-01	4.807949419011453562e-02	-1.392080861565094529e-01	3.041046557055287480e-01	-1.437027620487365404e-02	1.619867518217095459e-01	-4.386029939246890302e-02	6.256702647961036312e-02	-6.273465657503626836e-02	-2.754203852160588828e-02	2.165542288922299996e-01	-1.142834492427563103e-01	-1.734976278992941476e-02	-9.379006747833333602e-02	-3.670503314654188082e-02	2.897368769262566035e-01	7.647749993484036224e-02
0.000000000000000000e+00	0.000000000000000000e+00	0.000000000000000000e+00	0.000000000000000000e+00	0.000000000000000000e+00	0.000000000000000000e+00	0.000000000000000000e+00	0.000000000000000000e+00	0.000000000000000000e+00	0.000000000000000000e+00	0.000000000000000000e+00	0.000000000000000000e+00	0.000000000000000000e+00	0.000000000000000000e+00	0.000000000000000000e+00	0.000000000000000000e+00	0.000000000000000000e+00	-1.774098286335563657e-01	-6.905104646813501647e-03	1.448423106778798097e-01	6.247499713522524090e-01	1.290654794271720307e-01	5.578257163624912307e-01	4.604171905185128755e-01	6.263178237696533091e-02	2.468756178921846511e-01	1.763312704019436294e-01	2.588419455969435609e-02	2.217490071330232293e-01	4.348440674711323006e-01	-4.649771843003336000e-03	4.492111822842747015e-01	5.159209632259464939e-01	7.298365410642446705e-01	1.210553742343117682e-02	-9.099959071495837548e-02	7.129996336890562225e-02	2.793133076272940815e-02	2.573741048432764966e-01	-5.384275168904625528e-03	1.380155725056145810e-01	1.044519549908045353e-01	1.286872595827353444e-02	2.384477961734142171e-01	5.249584045977923052e-02	1.881135552646607395e-02	-3.546527064985565691e-01	1.259912665628122042e-01	4.939920406166667388e-01	1.885735130970787876e-01
0.000000000000000000e+00	0.000000000000000000e+00	0.000000000000000000e+00	0.000000000000000000e+00	0.000000000000000000e+00	0.000000000000000000e+00	0.000000000000000000e+00	0.000000000000000000e+00	0.000000000000000000e+00	0.000000000000000000e+00	0.000000000000000000e+00	0.000000000000000000e+00	0.000000000000000000e+00	0.000000000000000000e+00	0.000000000000000000e+00	0.000000000000000000e+00	0.000000000000000000e+00	-6.278148461369505995e-01	-1.464557750129051872e-01	2.336630937945249620e-01	2.364812297268606978e-01	1.221003033976730129e-01	3.972739082495098106e-01	-2.145675427259225998e-01	4.630543395562120024e-01	-9.001901665147123144e-02	-1.484352146775402836e-01	-3.516539159451840812e-01	-2.113906722863362897e-01	1.002898576385834184e-01	3.245289965262088683e-01	-1.322305016413743289e-02	5.480159158253723461e-01	3.418398562825593068e-01	-1.381978173340629445e-01	-6.757339808032502004e-01	2.084672857990093886e-01	-1.154202449385147156e-01	-2.356848459239680241e-02	-7.305666490773388144e-02	-5.861897993812706931e-01	-2.507328328520575522e-01	4.784431104254176503e-01	9.599196853847588029e-01	1.028979261504269882e+00	-2.378104644826689595e-02	1.515944636191706406e-02	-2.485332262067485309e-01	-1.717693292639035085e-01	1.722876678750443757e-01
0.000000000000000000e+00	0.000000000000000000e+00	0.000000000000000000e+00	0.000000000000000000e+00	0.000000000000000000e+00	0.000000000000000000e+00	0.000000000000000000e+00	0.000000000000000000e+00	0.000000000000000000e+00	0.000000000000000000e+00	0.000000000000000000e+00	0.000000000000000000e+00	0.000000000000000000e+00	0.000000000000000000e+00	0.000000000000000000e+00	0.000000000000000000e+00	0.000000000000000000e+00	-7.392305658677795765e-01	-7.329403333444873825e-01	3.479029839102383836e-01	5.527388788640335004e-01	9.556132586529736406e-01	2.891489114041161379e-01	-3.024812348926959604e-01	-6.641699756736280102e-02	5.685800402612228854e-01	4.061864553002085820e-01	2.069946863948558535e-01	1.123867017164961873e-01	-3.267072107819846138e-01	-5.311726309719937422e-01	-7.586881904423456446e-02	-1.174928415007931159e-01	2.088121131944138398e-01	1.211982676390783997e-02	1.549851214691371215e-01	1.553182291139974802e-01	-1.581581481167638192e-01	-9.021956131547376190e-01	-1.410666270774555975e-01	-8.298754139850211820e-02	-1.165786697347565154e-01	-6.789330395897540116e-02	-5.675659035638570549e-01	-6.049175402387437783e-01	3.320589609809782017e-01	1.808265898443792152e-01	-5.356114335691445349e-01	-2.325988500508487933e-01	-3.633897171171683316e-01
0.000000000000000000e+00	0.000000000000000000e+00	0.000000000000000000e+00	0.000000000000000000e+00	0.000000000000000000e+00	0.000000000000000000e+00	0.000000000000000000e+00	0.000000000000000000e+00	0.000000000000000000e+00	0.000000000000000000e+00	0.000000000000000000e+00	0.000000000000000000e+00	0.000000000000000000e+00	0.000000000000000000e+00	0.000000000000000000e+00	0.000000000000000000e+00	0.000000000000000000e+00	-2.525927553493633737e-01	-2.447846873699567050e-01	6.901312679366289338e-01	-6.982300001617249008e-02	-3.867694410257407900e-01	2.771887074858196409e-01	-8.080464186898232704e-02	2.272296487321218139e-01	-3.677994741475787421e-01	-1.972768308862061226e-01	-2.044018444606769402e-01	-2.483828780438687156e-01	5.692296605902322781e-01	-9.857392740703120326e-01	-7.856479289664924925e-02	-7.399753041920337227e-01	3.697116299185804200e-01	-1.559028351157831782e-01	-2.419443056661795266e-01	2.594610425262833253e-01	-2.481425211321574842e-01	-7.666669560478980294e-01	-1.448918608660414165e-01	-7.984152196347491515e-01	-1.232316217428197774e-01	-3.178180728383706577e-01	-2.068143978046420861e-01	-9.918358751828790232e-02	3.296909393339599315e-01	2.472785919934282484e-01	2.193873855417535490e-01	-1.275203879531237927e+00	4.328800938751092842e-01
0.000000000000000000e+00	0.000000000000000000e+00	0.000000000000000000e+00	0.000000000000000000e+00	0.000000000000000000e+00	0.000000000000000000e+00	0.000000000000000000e+00	0.000000000000000000e+00	0.000000000000000000e+00	0.000000000000000000e+00	0.000000000000000000e+00	0.000000000000000000e+00	0.000000000000000000e+00	0.000000000000000000e+00	0.000000000000000000e+00	0.000000000000000000e+00	0.000000000000000000e+00	-4.428720186630779598e-01	9.901114719139805787e-02	4.308331433450282022e-01	4.343005033136044246e-01	3.133022253050768424e-01	2.751680596998032358e-01	1.389520223884556926e-01	1.737074435972590369e-01	-2.602879009582166892e-01	-5.493086793400733248e-01	-7.644702862815064281e-02	-3.653213701376228917e-01	2.097951791005579075e-02	4.716954450914629393e-01	1.684373999174236247e-01	-9.612017637354796085e-01	1.116662261716398763e-02	-1.600251542668234273e-01	-8.489308100152632985e-02	-9.902230597735758311e-01	9.026761524644344448e-02	1.562629528623658892e+00	6.210161360762856547e-02	-4.971886152491499233e-01	1.766540746451917415e-02	-1.158561414775624993e-01	-1.483948269886237459e-01	-8.186787123062162497e-01	-2.978551332485011027e-01	4.844660090342638864e-02	-1.784052389345238410e-01	6.901444119860743465e-01	6.914879221663383646e-02
0.000000000000000000e+00	0.000000000000000000e+00	0.000000000000000000e+00	0.000000000000000000e+00	0.000000000000000000e+00	0.000000000000000000e+00	0.000000000000000000e+00	0.000000000000000000e+00	0.000000000000000000e+00	0.000000000000000000e+00	0.000000000000000000e+00	0.000000000000000000e+00	0.000000000000000000e+00	0.000000000000000000e+00	0.000000000000000000e+00	0.000000000000000000e+00	0.000000000000000000e+00	-1.134564399161531040e-01	5.087679886676670787e-02	1.057219830653924331e-02	1.999531441328828429e-01	-2.276423257462458216e-01	3.559435523579073668e-01	2.795962638137973189e-01	-1.891526319548824525e-02	-6.512741341497851888e-02	-2.520211547727580492e-01	-2.011736123910222440e-01	2.102420525399612272e-01	4.016522373841689975e-01	-1.482194347071036644e-01	4.166647181703462266e-01	2.013020619253945709e-01	3.496627949201657204e-01	-4.538096475619141784e-02	-3.349700252141470935e-01	-3.869668970004478403e-01	2.066421331139612488e-02	-8.332587514920820893e-02	-2.151183124782798106e-01	-5.260757031486888030e-02	-2.135451648982448769e-01	-7.640803299803307358e-02	-2.786981349535067043e-01	9.127606640708825492e-02	-6.960269775748639809e-02	5.427239031870133290e-02	-1.061276177425777081e-02	-7.199445573478754912e-02	2.967371700304712034e-02
0.000000000000000000e+00	0.000000000000000000e+00	0.000000000000000000e+00	0.000000000000000000e+00	0.000000000000000000e+00	0.000000000000000000e+00	0.000000000000000000e+00	0.000000000000000000e+00	0.000000000000000000e+00	0.000000000000000000e+00	0.000000000000000000e+00	0.000000000000000000e+00	0.000000000000000000e+00	0.000000000000000000e+00	0.000000000000000000e+00	0.000000000000000000e+00	0.000000000000000000e+00	-2.899186504211130888e-01	-1.481669667683276903e-01	4.098455960337994003e-02	1.178511881618383716e+00	-9.539090705982061769e-02	-6.737529065500431624e-01	1.054277950790799334e+00	3.754842794478712720e-01	1.346157299424280418e-02	5.415897532277712534e-01	4.769615497924802328e-01	2.067597581391619754e-01	1.088309685547520944e+00	-1.567485489235009188e+00	-1.134308883283798863e+00	1.399164505787649393e+00	-4.656992955500351417e-01	1.609736765859559604e-01	3.750421799046960714e-01	-7.982912373291679575e-01	1.439471909679868600e-01	1.127143331923377900e+00	-2.140131565640987221e-01	1.498351636300617296e+00	1.444315271123177147e-01	1.458836183726522684e+00	-9.563513664814370374e-01	3.957052228572046637e+00	-5.976269786455601363e-01	8.660888371053915291e-02	-2.607303952979429101e-02	3.008346173396053702e-01	1.828905124061166454e-01
0.000000000000000000e+00	0.000000000000000000e+00	0.000000000000000000e+00	0.000000000000000000e+00	0.000000000000000000e+00	0.000000000000000000e+00	0.000000000000000000e+00	0.000000000000000000e+00	0.000000000000000000e+00	0.000000000000000000e+00	0.000000000000000000e+00	0.000000000000000000e+00	0.000000000000000000e+00	0.000000000000000000e+00	0.000000000000000000e+00	0.000000000000000000e+00	0.000000000000000000e+00	1.736843105534739307e+00	-5.284008712906357319e-01	1.584059863422488057e+00	2.588235460812466845e-02	6.085926494768141293e-01	-1.859083862996501746e-01	-9.440401137471763349e-01	-2.477781035575912782e-01	-7.761645655241483643e-01	4.652356777211937855e-01	1.230707572465547378e-01	1.158445394361334424e+00	-3.317631047453315496e-01	2.895315558218790053e-01	-1.302385177076053280e+00	-7.310559180763767095e-01	-1.037612250805015485e-01	-1.299908425935549783e-01	-3.629318567052128297e-01	-9.001887914473569730e-01	5.177366450978663215e-01	5.787989809407636382e-02	2.261874096310431126e-01	1.315782431615713843e+00	-8.800347027125135502e-02	3.668085368055021278e-02	-1.393851106218255476e+00	4.373678745767398124e-01	-9.770467641163529393e-01	-6.560116391388390866e-01	-8.492033599201044280e-01	7.175283385766735300e-01	1.051647296368676265e+00
0.000000000000000000e+00	0.000000000000000000e+00	0.000000000000000000e+00	0.000000000000000000e+00	0.000000000000000000e+00	0.000000000000000000e+00	0.000000000000000000e+00	0.000000000000000000e+00	0.000000000000000000e+00	0.000000000000000000e+00	0.000000000000000000e+00	0.000000000000000000e+00	0.000000000000000000e+00	0.000000000000000000e+00	0.000000000000000000e+00	0.000000000000000000e+00	0.000000000000000000e+00	-3.398677323081554236e-01	-1.673842386063053023e-01	3.535114030884993763e-01	-1.176476259716297129e-01	-8.592723806162464451e-01	4.514033052380994615e-01	3.388617466833690473e-01	-4.353551599052514209e-01	-5.099221246304090904e-01	1.490692025581840385e-01	-2.319196886444094829e-01	4.381922204570108392e-01	-8.843753645419089038e-01	-7.335304971644932559e-01	5.184891513016233189e-01	1.440004890715715913e-01	1.257643485653137660e-01	1.682919829822477342e-01	-1.356271583094166289e-01	-1.980937234988487672e-01	7.682105761924103160e-02	-1.626415794004259618e+00	-3.536937920377432668e-03	5.699128585868873387e-01	-2.778644506627402366e-01	9.104946913558979726e-02	-2.941990260729384632e-01	-5.746214199623709273e-01	1.292863321042604596e+00	-2.071645437750984364e-01	-3.663977749601510236e-01	7.781551139335080025e-02	8.000568526601711805e-02
0.000000000000000000e+00	0.000000000000000000e+00	0.000000000000000000e+00	0.000000000000000000e+00	0.000000000000000000e+00	0.000000000000000000e+00	0.000000000000000000e+00	0.000000000000000000e+00	0.000000000000000000e+00	0.000000000000000000e+00	0.000000000000000000e+00	0.000000000000000000e+00	0.000000000000000000e+00	0.000000000000000000e+00	0.000000000000000000e+00	0.000000000000000000e+00	0.000000000000000000e+00	-6.847196306201808538e-03	-1.207557396722356430e-01	1.366107255160967371e-01	1.396910027228138451e-01	-5.109327842153375820e-02	2.386696766949535919e-01	4.593375633875036446e-01	-1.988405074922205695e-01	-3.598522469455144868e-01	3.153073443807054288e-02	-2.626680009881399158e-01	-9.086035904978459476e-02	-5.912244329752091021e-01	1.916759885444722922e-02	-1.076229706650344738e-02	-9.517614738704448241e-02	1.112464253331300196e-01	-6.656589268775689461e-02	-3.253031802688852725e-01	-2.125925260701672925e-01	-7.495256787094997653e-02	3.850782536694461466e-01	-1.017754626349499647e-01	-5.875691698229407178e-02	-4.018948081187886240e-02	-1.080429199092657888e-01	-2.478767712185242500e-01	-1.385069336535309503e-01	-3.797760895982767171e-02	-1.477481905989106170e-01	1.651044963861043324e-01	-2.903163413254981062e-01	1.219586792902620231e-01
0.000000000000000000e+00	0.000000000000000000e+00	0.000000000000000000e+00	0.000000000000000000e+00	0.000000000000000000e+00	0.000000000000000000e+00	0.000000000000000000e+00	0.000000000000000000e+00	0.000000000000000000e+00	0.000000000000000000e+00	0.000000000000000000e+00	0.000000000000000000e+00	0.000000000000000000e+00	0.000000000000000000e+00	0.000000000000000000e+00	0.000000000000000000e+00	0.000000000000000000e+00	-5.354633336777709918e-01	3.002436960167459683e-03	2.392891779677722985e-01	5.540234680980850035e-01	1.004111326567046047e+00	2.603589002328774993e-01	6.466785144091331539e-01	-2.026827976403187404e-01	-1.112553360355256649e+00	-9.142046231332612294e-01	-3.115678302222774643e-01	3.610434131302073801e-01	-6.957493497151989205e-03	3.278420745217050514e-01	8.929185553811769260e-01	8.329214010129946943e-02	-5.474411164541576058e-01	-3.880189598881317314e-01	-1.127662921620184999e+00	1.024232362465330448e+00	-4.342024075472321054e-01	-6.587484691629166278e-01	5.376313966207636463e-01	-1.986065592305091276e-01	8.761712139018454359e-02	-2.277735880212324870e-01	4.453750649327902211e-01	-1.440399795240109582e-01	-5.565571419150017185e-01	7.713187925220806873e-01	-9.594090689364151436e-02	-3.282893785423112720e-01	-1.067443756097291141e+00
0.000000000000000000e+00	0.000000000000000000e+00	0.000000000000000000e+00	0.000000000000000000e+00	0.000000000000000000e+00	0.000000000000000000e+00	0.000000000000000000e+00	0.000000000000000000e+00	0.000000000000000000e+00	0.000000000000000000e+00	0.000000000000000000e+00	0.000000000000000000e+00	0.000000000000000000e+00	0.000000000000000000e+00	0.000000000000000000e+00	0.000000000000000000e+00	0.000000000000000000e+00	-9.800307522709696961e-01	-6.417616303818679535e-01	-6.411600321633819100e-01	1.627603222728859766e-01	5.566064573355799378e-02	2.387004352252837247e-01	2.000252991578887751e-01	-3.693365461149377693e-01	-6.690170027007194542e-02	-4.410775093669487279e-01	1.360030296544287864e-01	3.422279426759629040e-01	-1.685951076907112600e-01	3.310865870599519756e-01	1.258983542300261549e+00	-1.022389532780535015e+00	9.681030155052972042e-02	-2.634348855504431985e-01	-6.227058672076650758e-01	-1.117507594493978074e+00	-1.604735660316214119e-01	9.516143245933754713e-01	-1.301042473276238787e-01	-7.357714172516304219e-01	-1.327737032000800010e-01	-6.537587201549927007e-01	-4.091333654478292448e-01	1.491793423201493329e+00	-1.888890011228990320e-02	3.769250787598838470e-01	-4.049975163639563114e-01	-1.280192411754065285e+00	5.471476769622504177e-01
0.000000000000000000e+00	0.000000000000000000e+00	0.000000000000000000e+00	0.000000000000000000e+00	0.000000000000000000e+00	0.000000000000000000e+00	0.000000000000000000e+00	0.000000000000000000e+00	0.000000000000000000e+00	0.000000000000000000e+00	0.000000000000000000e+00	0.000000000000000000e+00	0.000000000000000000e+00	0.000000000000000000e+00	0.000000000000000000e+00	0.000000000000000000e+00	0.000000000000000000e+00	-4.281763737484037824e-01	1.050772354449457158e+00	2.667562808137694530e-01	-2.993640234615395634e-01	-2.367098063667021357e-01	5.846086670513934713e-01	-4.494389214766178475e-01	-5.633353753939428499e-01	-4.894085810856098617e-01	2.429115612662478829e-01	-2.039059319511451751e-01	-5.576616854108110838e-02	5.408158274200418614e-01	1.601543214184629083e+00	6.850901260936230475e-02	7.684104201287633717e-01	6.150111032083768747e-02	-7.980197387386346597e-02	-2.095895991313778337e-02	-3.959502228214104580e-01	-1.290273684795457398e-01	-2.059183084905120420e-01	-5.024155027531920226e-01	-3.092928560452883890e-01	-1.873639181103996798e-01	-1.501644422076967578e-01	-1.123196381259594867e+00	-9.124137582336833141e-02	4.588739263409213898e-01	3.353152083442881293e-01	-2.379820936183734414e-01	-8.635300057048023170e-01	-5.613329028296301093e-01
0.000000000000000000e+00	0.000000000000000000e+00	0.000000000000000000e+00	0.000000000000000000e+00	0.000000000000000000e+00	0.000000000000000000e+00	0.000000000000000000e+00	0.000000000000000000e+00	0.000000000000000000e+00	0.000000000000000000e+00	0.000000000000000000e+00	0.000000000000000000e+00	0.000000000000000000e+00	0.000000000000000000e+00	0.000000000000000000e+00	0.000000000000000000e+00	0.000000000000000000e+00	-2.692904089284811620e-01	-6.871411117942921587e-01	2.161105544431064784e-01	6.663801735270444837e-01	-5.558588765255351172e-02	4.312413508600586587e-01	2.672689105087758255e-01	-2.142843638220356672e-01	2.548167243417311933e-01	1.217176613016718728e-01	6.332952380115690338e-02	1.600681274650565533e-01	7.327752765613919639e-01	3.333265911789770608e-01	-1.731540112620427174e-01	-3.938569103255374348e-01	2.953997777432973981e-01	-2.493549367036638209e-01	-2.755266455126048619e-01	-1.924164675956131776e-01	-4.035409259930318460e-02	-1.023861725956508151e+00	-2.817129492682431957e-01	-4.721440191431005018e-01	-3.619868905236973133e-01	-3.856776119947127324e-01	-6.476421984202884730e-01	-1.220249635321431159e+00	-4.569275226672434576e-01	-3.574408542870160521e-01	-1.392162243337978778e-01	-6.764675874709187575e-02	4.661447668687054152e-02
0.000000000000000000e+00	0.000000000000000000e+00	0.000000000000000000e+00	0.000000000000000000e+00	0.000000000000000000e+00	0.000000000000000000e+00	0.000000000000000000e+00	0.000000000000000000e+00	0.000000000000000000e+00	0.000000000000000000e+00	0.000000000000000000e+00	0.000000000000000000e+00	0.000000000000000000e+00	0.000000000000000000e+00	0.000000000000000000e+00	0.000000000000000000e+00	0.000000000000000000e+00	-4.850883887333145572e-01	-1.115653482161678811e+00	-4.189581651008699725e-01	2.050428777504132716e-01	8.597946341647572099e-01	-1.879242930299895586e-01	-1.052063252324655362e+00	-2.976521399974019766e-01	2.412536309192700110e-02	-7.842580050424806659e-01	-6.754366567623433237e-01	6.981578436775678353e-01	-1.785034236198957736e+00	-1.404390397320490091e+00	5.190633009207060722e-01	3.571068751548004183e+00	5.946209073600122741e-02	1.398040503127577772e-01	-4.323480292993926999e-01	9.624513417148677918e-01	-1.110948618488386518e-02	-3.310082678317234194e-03	-5.494942162163667099e-02	1.177236810583230486e+00	-1.613534257451202658e-01	5.683752283344296607e-01	1.357121035948138044e+00	1.000335350508377408e+00	6.377980770322346782e-01	1.582030446985502437e+00	1.004846700263428011e-01	-5.705844138366839013e-01	-1.226372215113565423e+00
0.000000000000000000e+00	0.000000000000000000e+00	0.000000000000000000e+00	0.000000000000000000e+00	0.000000000000000000e+00	0.000000000000000000e+00	0.000000000000000000e+00	0.000000000000000000e+00	0.000000000000000000e+00	0.000000000000000000e+00	0.000000000000000000e+00	0.000000000000000000e+00	0.000000000000000000e+00	0.000000000000000000e+00	0.000000000000000000e+00	0.000000000000000000e+00	0.000000000000000000e+00	-2.695559331940138303e-01	4.102440864481002869e-01	-4.792727232373541341e-02	-2.195695151500648423e-01	-9.035069546877289026e-01	8.363793350753212508e-02	-6.489824404790721368e-02	-6.804204860064040628e-02	-6.628337767854974860e-02	7.358918688340236880e-01	-5.604623358067131189e-01	-9.139018295057630414e-01	4.284286287049773878e-02	2.944441662890886047e+00	1.961089947109744047e+00	-1.244037209184011727e+00	9.426066675304816123e-01	1.029537889057649674e-01	-1.127698505209773494e-01	-2.011036648918570258e+00	5.355667623163559710e-02	1.072528490250487465e+00	-1.472925978810883663e-01	4.627020227555113108e-01	-3.837860191578690849e-01	-8.938936394046329559e-01	5.679843997169631287e-01	9.517839397952979758e-03	-9.265171399588395529e-01	3.452460330254812360e-01	-6.491590536482287899e-01	-1.381825610959046102e+00	3.668127784373962919e-01
0.000000000000000000e+00	0.000000000000000000e+00	0.000000000000000000e+00	0.000000000000000000e+00	0.000000000000000000e+00	0.000000000000000000e+00	0.000000000000000000e+00	0.000000000000000000e+00	0.000000000000000000e+00	0.000000000000000000e+00	0.000000000000000000e+00	0.000000000000000000e+00	0.000000000000000000e+00	0.000000000000000000e+00	0.000000000000000000e+00	0.000000000000000000e+00	0.000000000000000000e+00	-6.229869719671120298e-02	3.665315969796084650e-01	-9.010260124596689707e-03	1.270498576638337263e-01	7.058926675446760557e-01	2.412865505036873859e-01	2.210852257056741821e-02	1.038804392876061106e-01	1.560884646914177942e-01	2.502648919069200284e-01	-6.446882773037215797e-02	-2.573738437285181258e-01	4.749614356077051514e-01	3.356555685013306034e-01	-5.717225463115109818e-01	3.974161370917234093e-01	4.086053033430840919e-01	1.040825049704041522e-01	-2.544025341706374621e-01	3.289532766122401503e-02	-1.811794013018454830e-01	1.423377277636097768e-02	-1.578375764424926886e-01	-5.494489262218436032e-01	-4.045803445008685495e-01	7.000279203758424940e-02	-6.007652086724309948e-01	-7.843266599246163651e-01	1.605121721154816050e-01	-6.318540236256005027e-01	1.677184881272127948e-01	-4.239205496164523135e-01	2.801961824810361712e-02
0.000000000000000000e+00	0.000000000000000000e+00	0.000000000000000000e+00	0.000000000000000000e+00	0.000000000000000000e+00	0.000000000000000000e+00	0.000000000000000000e+00	0.000000000000000000e+00	0.000000000000000000e+00	0.000000000000000000e+00	0.000000000000000000e+00	0.000000000000000000e+00	0.000000000000000000e+00	0.000000000000000000e+00	0.000000000000000000e+00	0.000000000000000000e+00	0.000000000000000000e+00	9.843865531037514216e-02	1.183848873456088135e-01	7.233353380694649074e-03	8.149088247896967008e-02	-2.722102266579770058e-01	4.766668902209719727e-01	-2.452684009639519713e-01	2.410154207680927640e-01	1.734949589185414169e-03	4.953878041608746896e-01	-1.515806225082219974e-02	1.121221390860220185e-01	9.632382199966207925e-02	-5.952004719357311124e-01	4.727292260493988207e-01	-5.998363296762614372e-01	7.699164335829634942e-02	-9.869775260751124935e-02	4.484290055495350480e-02	-5.981654745140347895e-01	-1.653456630334263211e-01	-8.808158184084455278e-02	1.469108528305491101e-01	-4.444280849624467344e-01	-1.549970468449426431e-01	-6.827437268722887920e-01	3.879906496791766801e-01	-6.639021397961269999e-01	-5.904075408515917500e-01	1.088174910201319123e-01	-6.045928883512136087e-02	1.221733451793769326e-01	-2.493640686781502802e-01
0.000000000000000000e+00	0.000000000000000000e+00	0.000000000000000000e+00	0.000000000000000000e+00	0.000000000000000000e+00	0.000000000000000000e+00	0.000000000000000000e+00	0.000000000000000000e+00	0.000000000000000000e+00	0.000000000000000000e+00	0.000000000000000000e+00	0.000000000000000000e+00	0.000000000000000000e+00	0.000000000000000000e+00	0.000000000000000000e+00	0.000000000000000000e+00	0.000000000000000000e+00	-4.143693032286355771e-01	-1.990868460710308041e-01	1.971752773636466782e-01	3.275722866219060725e-01	-4.294986655564334566e-01	2.233675791784461850e-01	1.432133624506956027e-01	-3.889816068359305129e-02	-2.081386884141093740e-01	-3.054589577334241857e-01	-1.088263911845690698e-02	1.169271939256115445e-01	1.224273660200308339e-01	7.444551296794150730e-01	2.328600262880902438e-01	5.882313122297921915e-02	1.320584308890918601e-01	-1.275516041196821382e-01	-4.040752377117856065e-01	4.213537879469042569e-01	-4.167511064606048421e-02	-3.416224897107588698e-01	-1.083900287076729613e-01	-2.323229421841070674e-01	-1.800335067919390519e-01	-7.897601075818064253e-02	-2.148025229625681320e-01	-2.046029355825899898e-01	7.483358814025663219e-02	-2.786351071858684247e-01	-2.314082328441562919e-01	-5.046655390772780692e-01	1.255524176998241148e-01
0.000000000000000000e+00	0.000000000000000000e+00	0.000000000000000000e+00	0.000000000000000000e+00	0.000000000000000000e+00	0.000000000000000000e+00	0.000000000000000000e+00	0.000000000000000000e+00	0.000000000000000000e+00	0.000000000000000000e+00	0.000000000000000000e+00	0.000000000000000000e+00	0.000000000000000000e+00	0.000000000000000000e+00	0.000000000000000000e+00	0.000000000000000000e+00	0.000000000000000000e+00	9.682576972986087216e-02	-4.289269474519188940e-01	-5.004974180450146720e-02	2.683473583080144276e-01	6.548608438927791542e-02	1.608345094222543570e-01	2.314619094172161717e-01	1.888108596860576527e-01	-1.333722396653021225e-01	-1.096009510557327364e-02	-1.527412984729031864e-01	8.705893900760966822e-03	1.664689850058725662e-01	-1.040977875500409683e-01	-5.553701898509221246e-01	1.833267736454386246e-02	2.364374558122869785e-01	-1.237581202741238062e-01	-1.333353933586401696e-01	1.321280990612235529e-01	-1.000394598680972719e-01	-3.206410009335373124e-01	1.348306554137057578e-01	-7.939161515306944819e-03	2.298168477657338074e-02	-9.712516510798689662e-02	-4.750350890393374992e-01	2.947126602179643284e-01	1.229159992944934138e-01	4.444540950096039222e-01	-5.091634689748934794e-02	1.192447985095051455e-01	-2.861143185184006899e-01
0.000000000000000000e+00	0.000000000000000000e+00	0.000000000000000000e+00	0.000000000000000000e+00	0.000000000000000000e+00	0.000000000000000000e+00	0.000000000000000000e+00	0.000000000000000000e+00	0.000000000000000000e+00	0.000000000000000000e+00	0.000000000000000000e+00	0.000000000000000000e+00	0.000000000000000000e+00	0.000000000000000000e+00	0.000000000000000000e+00	0.000000000000000000e+00	0.000000000000000000e+00	-8.391054827616520884e-01	-3.691457339858926212e-01	-6.232338679429432621e-02	1.099927491919901468e-01	-9.711532218212552969e-01	-1.255425366235135010e-01	1.385632403005290669e+00	-9.915743481795857850e-02	1.174675477550215230e-01	2.171412484347730043e-01	5.192754811303426088e-01	8.385517620662975846e-02	4.007238712800556546e-02	1.284788340771751747e+00	5.706035282973340728e-01	3.949436039363759532e-01	5.974112756959707449e-01	-1.078972486003389325e-01	-2.842668507588896332e-01	-4.549736997782006381e-02	9.788826849156918863e-02	1.995836683598772865e-01	-3.646054992903222103e-01	-1.349245994734580956e+00	-2.080617455877520339e-01	5.843090300845781293e-01	2.923542062658598950e-01	-2.003686569011567276e+00	-1.365675776819786913e-01	4.853569479138150622e-02	-3.634525448642521583e-01	-7.036927255596434616e-01	-1.540355713514398317e-01
0.000000000000000000e+00	0.000000000000000000e+00	0.000000000000000000e+00	0.000000000000000000e+00	0.000000000000000000e+00	0.000000000000000000e+00	0.000000000000000000e+00	0.000000000000000000e+00	0.000000000000000000e+00	0.000000000000000000e+00	0.000000000000000000e+00	0.000000000000000000e+00	0.000000000000000000e+00	0.000000000000000000e+00	0.000000000000000000e+00	0.000000000000000000e+00	0.000000000000000000e+00	-1.733370933866259789e-01	3.400821180970944185e-02	4.358343877737246852e-01	-2.509339662499757151e-01	4.510540490188421625e-01	-6.843257030938920682e-02	-3.571432248059518977e-01	1.223475719359999186e-01	-1.304251802814410111e-01	-1.651181546476415130e-01	-5.091350508170250366e-01	-1.800272314536992269e-01	-6.601306660284217420e-01	1.864024328178017775e+00	8.265758819878568087e-01	-9.893534666427217239e-01	4.500288077457726549e-02	4.053844313928461202e-02	-1.168896559906588833e-01	2.716082561262754824e-01	-2.471985312321559880e-01	1.515697790820290214e+00	-1.766298202247098270e-01	3.769136879759011349e-01	-6.067642546255663794e-02	-2.044704464738825167e-01	2.144725572559153637e+00	-1.570453751337301807e-01	6.499953391583029871e-01	3.043453280477468326e-01	-9.490008992844549407e-02	-1.020370962862539921e+00	-1.019246771457241740e+00
0.000000000000000000e+00	0.000000000000000000e+00	0.000000000000000000e+00	0.000000000000000000e+00	0.000000000000000000e+00	0.000000000000000000e+00	0.000000000000000000e+00	0.000000000000000000e+00	0.000000000000000000e+00	0.000000000000000000e+00	0.000000000000000000e+00	0.000000000000000000e+00	0.000000000000000000e+00	0.000000000000000000e+00	0.000000000000000000e+00	0.000000000000000000e+00	0.000000000000000000e+00	2.391230369761203622e-01	-1.605378185248261536e-01	7.661702334704816320e-01	3.864644098368587577e-01	-7.090767140755531717e-01	-1.245858071648963394e-01	-6.465674256606404047e-01	4.738616036364488582e-01	9.147384715123215715e-01	2.259465007951848570e-01	-1.020813322487953700e-01	-2.429401515810535872e-01	-4.711041121627848605e-01	1.368991438635295488e+00	-1.125197857187282713e+00	1.958462317468942393e+00	2.262348737502483387e-01	-2.457217967040523435e-02	-2.942809691780862158e-01	1.317499161570004684e+00	-3.200457517899156501e-02	-1.494744449948316678e+00	-1.872021145349258009e-01	1.446987710115347880e+00	9.440197122891808013e-02	5.170033877644185649e-01	3.740429286928951824e-01	-2.385276038311487101e-01	2.772979421896656138e+00	4.522241027114818901e-01	-4.602608623148766315e-02	8.366195829866658329e-01	-1.768685203665507910e-01
0.000000000000000000e+00	0.000000000000000000e+00	0.000000000000000000e+00	0.000000000000000000e+00	0.000000000000000000e+00	0.000000000000000000e+00	0.000000000000000000e+00	0.000000000000000000e+00	0.000000000000000000e+00	0.000000000000000000e+00	0.000000000000000000e+00	0.000000000000000000e+00	0.000000000000000000e+00	0.000000000000000000e+00	0.000000000000000000e+00	0.000000000000000000e+00	0.000000000000000000e+00	5.989709538481591267e-01	-5.052537594186607972e-01	-9.105238613917800150e-02	-7.271671706284150716e-01	2.418997078161164715e+00	-5.405416073526787546e-01	-1.896558503347012703e+00	-6.446956514549877504e-01	-1.983305919646583815e-01	1.541202195689218346e+00	5.609013903129268508e-01	1.625050138194194249e-01	2.191545373359480853e-01	1.860384496428768020e-01	1.710468546608611584e+00	-4.999882947245808951e-01	1.836045869164728006e-01	-5.053729394718240453e-01	1.384068194646318473e+00	-2.650343368297191082e-01	-2.674565721812629734e-02	3.554330444003176992e-01	-1.805875333593684462e-01	-2.785942895346339987e-01	1.013505113205933894e-01	2.559259272039213773e-01	-6.732818470505193276e-02	-5.007586161273674952e-01	-1.028519269409998715e+00	-6.386121858445044097e-01	-9.775417515453347361e-01	-1.500541938834388800e+00	3.794808704521895892e-01
0.000000000000000000e+00	0.000000000000000000e+00	0.000000000000000000e+00	0.000000000000000000e+00	0.000000000000000000e+00	0.000000000000000000e+00	0.000000000000000000e+00	0.000000000000000000e+00	0.000000000000000000e+00	0.000000000000000000e+00	0.000000000000000000e+00	0.000000000000000000e+00	0.000000000000000000e+00	0.000000000000000000e+00	0.000000000000000000e+00	0.000000000000000000e+00	0.000000000000000000e+00	-1.868630144133623661e-01	2.690292753568471196e-01	1.530057296483208484e-01	2.965396236929370710e-01	-3.431006957260938628e-01	-5.259963517445558345e-01	9.251215742225759042e-01	-2.276205801842102194e-01	7.358229571221975851e-01	-1.401896310423707270e-01	-6.988237079962572595e-02	-1.614045871516046615e-01	-2.504869872553848742e-01	-1.286899366892393592e+00	7.963428505301008153e-02	5.748228265012853555e-01	-1.090526849883841215e-01	2.171269740406437943e-01	-2.383549451862070345e-01	1.164624739887575311e-01	-1.035099979410811499e-01	1.889292205914614164e-01	-6.219055422666569521e-01	3.596593637828081613e-01	8.734353256591352588e-02	-5.263519465834165523e-01	5.816681681861665121e-01	5.711863810177012502e-01	-6.016263269103443445e-01	3.700937553843089978e-01	3.172080592991123882e-01	3.434251464658895359e-02	-1.112803531127267292e-01
0.000000000000000000e+00	0.000000000000000000e+00	0.000000000000000000e+00	0.000000000000000000e+00	0.000000000000000000e+00	0.000000000000000000e+00	0.000000000000000000e+00	0.000000000000000000e+00	0.000000000000000000e+00	0.000000000000000000e+00	0.000000000000000000e+00	0.000000000000000000e+00	0.000000000000000000e+00	0.000000000000000000e+00	0.000000000000000000e+00	0.000000000000000000e+00	0.000000000000000000e+00	-9.036557538219064378e-02	5.425703164837150476e-03	4.616216716537775988e-01	1.742553822410152289e-02	-1.639482702645192469e-02	2.678639381139255593e-01	1.897685718852523407e-01	1.629583824867134600e-01	-2.705238786096816894e-02	2.073318992198293353e-01	-1.335109086561547531e-01	6.583532963571207645e-03	-8.946379028019356694e-01	5.298268005114854518e-01	-3.888348081634198650e-01	-2.714884572211827551e-01	3.674904784629615118e-01	1.620881395484376555e-02	-3.997046750239563462e-01	-1.422268678704274592e-01	-1.012527791368342533e-01	1.242076340820141289e-01	1.604553162101116648e-01	-4.851367719749299368e-01	-1.976413174343784607e-01	-1.361646863423381371e-01	-4.973890904906164701e-01	-6.529721299721162886e-01	-4.483278964976755154e-01	2.325551228493822897e-01	-2.190869218508943450e-01	5.614797462666843986e-01	-9.359161159615568826e-01
0.000000000000000000e+00	0.000000000000000000e+00	0.000000000000000000e+00	0.000000000000000000e+00	0.000000000000000000e+00	0.000000000000000000e+00	0.000000000000000000e+00	0.000000000000000000e+00	0.000000000000000000e+00	0.000000000000000000e+00	0.000000000000000000e+00	0.000000000000000000e+00	0.000000000000000000e+00	0.000000000000000000e+00	0.000000000000000000e+00	0.000000000000000000e+00	0.000000000000000000e+00	3.303364145259375384e-01	5.498592940069803037e-01	-2.546053760501809649e-01	-9.545999588915099476e-02	-1.012225711483876189e+00	-2.157191754100991066e-01	4.096339082469409587e-01	-2.624559590892172056e-01	-3.575377096755946033e-02	-1.290027725109736068e+00	1.010215111193351473e-01	-6.361188957246417530e-01	-8.621297086574633006e-01	-6.956992448840360055e-01	-8.815419019849283222e-01	9.086261733830667264e-01	-5.835147988058920869e-03	-5.418256411789222904e-01	-5.520990156086663658e-01	9.600593128242441709e-01	-1.771300665050945522e-02	-1.003284974607593222e-01	-2.965246365727627897e-01	-2.284495649644783521e-01	-8.730270526965765165e-02	-1.943405587887540864e-01	-3.612807189347194692e-02	7.597592917098028309e-01	-1.027465276445563708e-01	3.684332978383195734e-01	2.518736697375049682e-01	-5.818572805894395295e-01	4.822579931527539721e-01
0.000000000000000000e+00	0.000000000000000000e+00	0.000000000000000000e+00	0.000000000000000000e+00	0.000000000000000000e+00	0.000000000000000000e+00	0.000000000000000000e+00	0.000000000000000000e+00	0.000000000000000000e+00	0.000000000000000000e+00	0.000000000000000000e+00	0.000000000000000000e+00	0.000000000000000000e+00	0.000000000000000000e+00	0.000000000000000000e+00	0.000000000000000000e+00	0.000000000000000000e+00	-2.008771681670667650e-02	-1.952034202205195634e-01	-4.050462867654806148e-02	2.557093872076193208e-01	3.869097267348083902e-01	1.809565896589539202e-01	3.282694543791314645e-02	2.100642275157496575e-02	-9.219224748831769678e-02	-3.829778074763790507e-01	-1.439869020972495139e-01	-6.026461723329619435e-02	1.985776933038692349e-01	2.037138306167562696e-01	2.094252296825165616e-01	-2.277118160181349493e-01	4.401428170865121503e-01	-1.441897733825769079e-01	-2.773289224528793784e-01	8.247994100194970535e-02	-9.202782456585670290e-02	5.693673276983439446e-02	-8.388049416935812463e-02	-3.294237926986574583e-01	-1.197698317042917016e-01	6.620684834763415627e-02	5.533562146100696327e-02	-4.163951564354330670e-01	-3.374999997789306372e-01	-2.943510777550267105e-02	-3.573551305357267616e-01	-5.573807652929742285e-02	-1.248713414277121542e-01
0.000000000000000000e+00	0.000000000000000000e+00	0.000000000000000000e+00	0.000000000000000000e+00	0.000000000000000000e+00	0.000000000000000000e+00	0.000000000000000000e+00	0.000000000000000000e+00	0.000000000000000000e+00	0.000000000000000000e+00	0.000000000000000000e+00	0.000000000000000000e+00	0.000000000000000000e+00	0.000000000000000000e+00	0.000000000000000000e+00	0.000000000000000000e+00	0.000000000000000000e+00	-3.096487163644173202e-01	-3.536519699493405056e-01	-2.259855625659330444e-02	3.816013517411187550e-01	3.194856295735314933e-01	3.087364718998566460e-01	3.497010198098113865e-01	-1.376992752633351136e-01	-1.707528561401913669e-01	-8.348176041558677540e-02	-3.033362821161106337e-02	8.829049410023188937e-02	2.796470986494154487e-01	-4.797943215422587615e-01	5.481893984806371911e-01	4.240261339784529016e-01	3.651989396185363890e-01	6.439227007784743828e-03	-1.778425334142795244e-01	2.638416824487407539e-02	2.295446751085213760e-02	-4.265474405785407153e-01	-1.326264411040178892e-01	3.293104667120519413e-01	-2.431439983008415462e-01	-7.789633760021673348e-02	-2.126724305973016482e-01	1.463738616273571880e-01	-3.205964681168014252e-01	6.700676914573062970e-02	-3.986674474813616253e-01	2.692085290430122346e-01	-1.270676277448387625e-01
0.000000000000000000e+00	0.000000000000000000e+00	0.000000000000000000e+00	0.000000000000000000e+00	0.000000000000000000e+00	0.000000000000000000e+00	0.000000000000000000e+00	0.000000000000000000e+00	0.000000000000000000e+00	0.000000000000000000e+00	0.000000000000000000e+00	0.000000000000000000e+00	0.000000000000000000e+00	0.000000000000000000e+00	0.000000000000000000e+00	0.000000000000000000e+00	0.000000000000000000e+00	-9.860861115603765104e-01	-5.818781917625154287e-01	-1.564793167463057189e-01	-8.554181484008294145e-01	-8.458418145728184567e-02	2.876171359661319760e-01	1.245028514259455488e+00	-1.391060723734369176e-01	-3.421577610413831794e-01	4.949486457455917199e-01	-4.456805643850163257e-02	-3.102842754339006914e-01	1.341765395035493802e-01	1.269766200074124995e+00	-7.102176107793555238e-01	1.430591668189804544e-01	6.456282722975306143e-01	-4.740780755897273935e-02	-1.897537003429009342e-02	7.862940508584173038e-01	-2.107469776991504132e-02	-3.388871334660025214e-01	-3.751676922086809307e-02	-6.698475884895248589e-01	-2.243593181773655965e-01	4.060971608087600160e-01	1.113685108099910837e+00	4.944611907141428508e-01	1.504828455403858442e-03	-6.723147594788061454e-01	2.472191954518089194e-02	1.412735310177805292e+00	6.192644861565558267e-01
0.000000000000000000e+00	0.000000000000000000e+00	0.000000000000000000e+00	0.000000000000000000e+00	0.000000000000000000e+00	0.000000000000000000e+00	0.000000000000000000e+00	0.000000000000000000e+00	0.000000000000000000e+00	0.000000000000000000e+00	0.000000000000000000e+00	0.000000000000000000e+00	0.000000000000000000e+00	0.000000000000000000e+00	0.000000000000000000e+00	0.000000000000000000e+00	0.000000000000000000e+00	-4.303251037074207197e-01	-5.332056567374358069e-01	-2.398754652645207486e-01	1.221804591176828408e-01	-7.984712650497831354e-02	2.702416025734151184e-01	3.215434400742068211e-01	-3.260742803912121124e-01	-4.408867135866030851e-01	-1.870754374333934988e-01	-5.971436273445544785e-02	-4.762399902335768404e-02	4.486171795896927161e-01	-1.931074203309917359e-01	5.021977345251504854e-01	-8.072893824446575328e-01	2.607092678433283739e-01	-1.431142311061101569e-01	-6.047410431226649674e-01	9.473868908607652184e-01	7.114475359563100787e-02	5.261656543047974477e-01	-6.787419703737303245e-02	1.960310272941105936e-01	-7.555227299072077296e-02	-8.415488997896614087e-02	-1.695260997889774801e-01	-4.863887796564566601e-01	5.870723959377956158e-02	-2.697202085846499980e-02	3.552178985749676610e-01	-7.806158259937451271e-01	-1.611969942210743911e-01
0.000000000000000000e+00	0.000000000000000000e+00	0.000000000000000000e+00	0.000000000000000000e+00	0.000000000000000000e+00	0.000000000000000000e+00	0.000000000000000000e+00	0.000000000000000000e+00	0.000000000000000000e+00	0.000000000000000000e+00	0.000000000000000000e+00	0.000000000000000000e+00	0.000000000000000000e+00	0.000000000000000000e+00	0.000000000000000000e+00	0.000000000000000000e+00	0.000000000000000000e+00	2.970873571479322461e-02	-8.630311958403547035e-01	-1.199095568690215913e-01	3.468855627233050631e-01	-3.734924290915518363e-01	-3.238720318012435762e-01	1.111944632501162600e+00	1.660398012608910179e-01	-4.809030919180493080e-01	-4.475099119913590329e-01	-1.897680702417127094e-02	-6.139991178508157343e-01	1.046394973436093750e-01	-1.393882160536245474e+00	-3.773260164333888111e-01	-2.413851136362514804e-01	1.735276886454537593e-01	4.690826330175125736e-01	-2.350979986954654377e-01	-7.690464236184215707e-01	-1.998591660242221846e-01	-2.001957191684397286e-01	-1.000749447955052440e-01	-1.150445845452792264e-02	1.218418728516503236e-01	-8.117286378785736056e-02	3.771582430493057858e-01	4.842096652422447911e-01	-5.429658724748098741e-01	-4.392520674359001037e-02	-4.357799593835900986e-01	3.074824219813578341e-01	4.078996811236589859e-01
0.000000000000000000e+00	0.000000000000000000e+00	0.000000000000000000e+00	0.000000000000000000e+00	0.000000000000000000e+00	0.000000000000000000e+00	0.000000000000000000e+00	0.000000000000000000e+00	0.000000000000000000e+00	0.000000000000000000e+00	0.000000000000000000e+00	0.000000000000000000e+00	0.000000000000000000e+00	0.000000000000000000e+00	0.000000000000000000e+00	0.000000000000000000e+00	0.000000000000000000e+00	-9.197828938859079484e-01	-7.556201939754303432e-02	1.064351437254767718e-01	2.496750304051876534e-01	3.767021113713975855e-01	2.688298479175220135e-01	1.585937797316519793e-01	1.756265635004984269e-02	-2.336956829518767598e-01	-6.431768704714743157e-01	-3.227345691084531065e-01	-1.587023939037190967e-01	1.587143304264357457e+00	5.267600422850450270e-01	-8.410419480339945686e-01	-3.867418404170738233e-01	1.741373151566384947e-01	3.580018167379224736e-01	6.377333022154043143e-03	-7.274273466499145968e-01	-1.827325132673192909e-01	-9.695227548869371770e-01	-1.969085778691074540e-01	8.829493493753448607e-01	-2.319363988037454194e-01	-4.215408225141523690e-01	2.532546577788640896e+00	-9.762465405151099507e-01	1.270889818706803509e-01	-1.786905986102100274e-01	-3.373215825300404647e-01	9.317597222117496303e-01	1.014597020834987040e+00
0.000000000000000000e+00	0.000000000000000000e+00	0.000000000000000000e+00	0.000000000000000000e+00	0.000000000000000000e+00	0.000000000000000000e+00	0.000000000000000000e+00	0.000000000000000000e+00	0.000000000000000000e+00	0.000000000000000000e+00	0.000000000000000000e+00	0.000000000000000000e+00	0.000000000000000000e+00	0.000000000000000000e+00	0.000000000000000000e+00	0.000000000000000000e+00	0.000000000000000000e+00	4.845528912142996192e-02	-1.918893972696671113e-01	1.555444623257714321e-01	3.090930992590023088e-02	-7.902871512646403307e-02	3.034673683562028046e-01	4.558065471640272426e-01	-1.595641064764696804e-01	-1.243985511970520375e-01	-3.158256188576329115e-02	-1.773847218117362012e-01	3.416608183225015027e-01	-1.486132840786109910e-01	-8.806032185870867057e-02	4.334564057583283891e-01	-1.900624418071255456e-02	5.665317678985458683e-01	-5.775206305709627147e-02	-1.497514005453781105e-01	-9.515402999951973195e-02	3.296383922290824220e-02	1.462374964951050713e-03	-5.677151751229712884e-02	-3.649334224809071547e-01	-1.564803148929861942e-01	4.573515348664215774e-02	-2.057008458162242204e-01	-1.425523004585775022e-01	-9.768708993710896460e-02	-1.627378862605033949e-01	-3.534246994723083679e-01	-6.383642838717116241e-01	7.832076260964102032e-02
0.000000000000000000e+00	0.000000000000000000e+00	0.000000000000000000e+00	0.000000000000000000e+00	0.000000000000000000e+00	0.000000000000000000e+00	0.000000000000000000e+00	0.000000000000000000e+00	0.000000000000000000e+00	0.000000000000000000e+00	0.000000000000000000e+00	0.000000000000000000e+00	0.000000000000000000e+00	0.000000000000000000e+00	0.000000000000000000e+00	0.000000000000000000e+00	0.000000000000000000e+00	8.506388130555263549e-01	-1.442245037468940227e-01	2.411007518292994367e-02	4.666908208864603003e-01	1.512051106090434374e-02	6.441222402885740661e-02	-5.154057398956326391e-02	1.489884730134722344e-03	-5.566474504106760923e-01	1.138763139006587211e-01	-7.800860472008508406e-02	4.074760462838656339e-01	-5.701955178524409362e-01	1.246175572221085881e+00	7.206714974743340107e-01	-9.443526348647095503e-01	4.702020090549945963e-01	3.228461387010007205e-02	-5.421260940797267835e-01	-8.216643147406376135e-01	-2.792465566564767965e-01	-6.821127573401211119e-01	5.807119351433126520e-01	-2.540062385566105863e-01	8.326272749009802632e-02	5.242349226764982939e-01	6.160029372311062179e-01	-5.576677376569519895e-01	5.718154157092752987e-01	-5.355395583786295433e-01	2.526265356925301298e-01	-1.136664590020173282e+00	-8.332697046040508926e-02
0.000000000000000000e+00	0.000000000000000000e+00	0.000000000000000000e+00	0.000000000000000000e+00	0.000000000000000000e+00	0.000000000000000000e+00	0.000000000000000000e+00	0.000000000000000000e+00	0.000000000000000000e+00	0.000000000000000000e+00	0.000000000000000000e+00	0.000000000000000000e+00	0.000000000000000000e+00	0.000000000000000000e+00	0.000000000000000000e+00	0.000000000000000000e+00	0.000000000000000000e+00	-2.864831051217233693e-01	-8.135365731775960618e-02	-2.234821625648549248e-01	1.846511285308417849e-01	-7.928770473532312235e-02	2.283167437511861297e-01	1.252728290780792841e+00	6.144986989516335596e-01	-3.611084894142953527e-01	2.469611194138667809e-01	-3.356231888618805281e-01	-2.662480686367671434e-01	1.734359975716896374e+00	5.064631595506710049e-01	-8.051691320174256816e-01	-7.086186539973584608e-01	2.677238930069251177e-01	-6.890645964916752332e-03	2.521632462318388335e-01	2.072194473919170554e-01	1.485641901835884349e-01	1.527946618293510861e+00	2.952380381013398059e-01	1.264489780285223297e+00	-1.249421673223414520e-01	1.088628216638234392e-01	-1.664496185852607057e+00	5.240610623376713573e-01	-7.289979171216409704e-01	1.013972246192981624e-01	-7.991844858950214459e-01	-4.994452060444061758e-01	1.317784429717875350e-01
0.000000000000000000e+00	0.000000000000000000e+00	0.000000000000000000e+00	0.000000000000000000e+00	0.000000000000000000e+00	0.000000000000000000e+00	0.000000000000000000e+00	0.000000000000000000e+00	0.000000000000000000e+00	0.000000000000000000e+00	0.000000000000000000e+00	0.000000000000000000e+00	0.000000000000000000e+00	0.000000000000000000e+00	0.000000000000000000e+00	0.000000000000000000e+00	0.000000000000000000e+00	-4.640751922947142227e-02	4.852854672076258313e-01	8.080692847088153385e-01	6.241445440483127660e-01	1.046002575524380473e+00	-2.734888157956672471e-03	-6.033322506209050085e-01	-6.828941955887633808e-02	6.813833359994230232e-01	7.524313408260010494e-01	-1.435231587509610274e-01	-5.833446392791871715e-02	1.240439305405444947e-01	1.029607427857228558e-01	1.607311194131386456e+00	-7.519259831148201734e-01	7.114998074292565589e-01	-1.396961164649050680e-01	5.493157484276972591e-01	3.368288499946621717e-01	-7.622250522104889736e-02	1.243742386555792390e+00	-1.857048983463341907e-01	6.412275822704878447e-02	6.659499417621755901e-01	-2.429367444182451430e-01	4.205286911978662889e-01	3.320054124168911880e-01	6.678794365263551747e-01	1.295062482028882744e+00	9.066123869632890520e-01	7.231754647784660595e-01	4.792161763301511224e-01
0.000000000000000000e+00	0.000000000000000000e+00	0.000000000000000000e+00	0.000000000000000000e+00	0.000000000000000000e+00	0.000000000000000000e+00	0.000000000000000000e+00	0.000000000000000000e+00	0.000000000000000000e+00	0.000000000000000000e+00	0.000000000000000000e+00	0.000000000000000000e+00	0.000000000000000000e+00	0.000000000000000000e+00	0.000000000000000000e+00	0.000000000000000000e+00	0.000000000000000000e+00	-4.705086310419827611e-01	7.111482747892728939e-01	5.979670868432989117e-01	1.845631795793090417e-03	1.323716639519272563e-02	2.723065285894115117e-01	-3.483560636471695893e-01	1.484106863625261896e-01	3.230673954233987955e-01	3.608656636228997905e-01	-2.749905288275236170e-01	1.791213652796632416e-01	-3.286558574549546252e-01	-5.442261336175050479e-01	1.050549632884794971e+00	1.586009907522740070e+00	1.026495299258210481e-01	-2.076907338093942137e-02	5.152967672800220361e-02	8.580713755499042028e-02	1.887842029583101378e-01	5.325800030747593894e-01	3.291428121739228829e-01	4.374432148036203616e-01	-3.827382804335803246e-01	1.172784246389937945e-01	-7.511324164907572376e-01	2.035543409779137225e-01	4.355203705524193225e-01	4.524238871358370329e-01	2.677311721844338743e-01	5.900610545299138643e-01	1.257835330516801298e+00
0.000000000000000000e+00	0.000000000000000000e+00	0.000000000000000000e+00	0.000000000000000000e+00	0.000000000000000000e+00	0.000000000000000000e+00	0.000000000000000000e+00	0.000000000000000000e+00	0.000000000000000000e+00	0.000000000000000000e+00	0.000000000000000000e+00	0.000000000000000000e+00	0.000000000000000000e+00	0.000000000000000000e+00	0.000000000000000000e+00	0.000000000000000000e+00	0.000000000000000000e+00	2.812323998214893983e-01	-1.325877043297208902e-01	8.936551089070272902e-02	-2.436535576186105445e-01	-1.082529917117569740e+00	2.841942694676968806e-01	-1.363767828271175153e+00	1.596460446972552683e-01	-5.920717910208530554e-01	-5.459176436053801984e-01	1.186427673731418053e-01	-9.788018466538791484e-01	-2.794371963841500439e-01	1.514983939214799846e-01	-1.153718968426164171e+00	-4.234089678764257347e-01	1.754023747247488441e-01	-3.617498833741387698e-01	-1.100090086610868989e-01	5.014697579083392531e-01	6.647182760574942006e-02	2.518302017968317985e-01	2.567543817219546942e-01	-1.881196821339484460e-01	-2.733992456176188024e-01	2.915213058045636185e-02	4.439924906166051177e-01	2.398195764648876349e-02	-6.050488675924352300e-02	-3.151686825310792139e-01	4.672166933186374521e-02	-6.963965920415629007e-01	1.524097987176617763e-01
0.000000000000000000e+00	0.000000000000000000e+00	0.000000000000000000e+00	0.000000000000000000e+00	0.000000000000000000e+00	0.000000000000000000e+00	0.000000000000000000e+00	0.000000000000000000e+00	0.000000000000000000e+00	0.000000000000000000e+00	0.000000000000000000e+00	0.000000000000000000e+00	0.000000000000000000e+00	0.000000000000000000e+00	0.000000000000000000e+00	0.000000000000000000e+00	0.000000000000000000e+00	1.365909009432571541e-01	-3.023217642269253047e-01	-7.695705270017724753e-02	3.363394057011863669e-01	3.665853495081477509e-01	2.034581944744693338e-01	1.055679280847539037e+00	2.612453474881095902e-02	-1.127263101654244482e-01	-6.512570687517234280e-02	-8.184604150252938748e-02	1.813600178436252097e-01	2.679506988009177637e-01	2.995257756767101820e-01	5.912097763945128870e-01	2.133058712952375369e-01	3.265751941944433079e-01	-3.139701123110120312e-02	-8.450137406402047358e-02	-1.000283749281704049e-01	-1.346396300744107655e-01	1.675696991689049620e-01	-1.053911259469808986e-01	-1.141343071364315891e-03	-1.649153638811971800e-01	1.074690669421472095e-01	2.730442176951419220e-01	9.192773396099235272e-02	6.838409792547489596e-02	1.236934795899293366e-01	-2.360979382839321072e-01	5.929561626491808290e-01	5.497811867505455335e-02
0.000000000000000000e+00	0.000000000000000000e+00	0.000000000000000000e+00	0.000000000000000000e+00	0.000000000000000000e+00	0.000000000000000000e+00	0.000000000000000000e+00	0.000000000000000000e+00	0.000000000000000000e+00	0.000000000000000000e+00	0.000000000000000000e+00	0.000000000000000000e+00	0.000000000000000000e+00	0.000000000000000000e+00	0.000000000000000000e+00	0.000000000000000000e+00	0.000000000000000000e+00	-6.189499916084335862e-02	-1.515783294824019078e-01	-1.092599958266162949e-02	2.601393478202597143e-01	1.898038357499768139e-02	4.583331205769871630e-01	3.171161313277549576e-01	5.260908042890263814e-02	-9.569395334928706975e-02	-1.501267768589545915e-01	-1.349320284375326584e-01	4.667546931604598659e-01	4.867621565368930314e-01	3.909806696827243799e-01	5.719214055998234070e-01	5.134174412255234632e-01	3.879220055563345482e-01	-8.516570805457274185e-02	-3.881169574296287061e-01	-3.407639020487311377e-01	-2.486581304779775792e-01	-2.406414309166534371e-01	-2.611664288810589679e-02	1.860279180102725194e-01	-1.146157991811240506e-01	-2.113698080011758851e-01	1.079341977437783678e-01	-5.629002974162389261e-01	-3.464410644552546326e-01	-2.006575584761031983e-01	-2.816735225378093066e-01	-2.968856546586313705e-01	-3.908538762028216373e-01
0.000000000000000000e+00	0.000000000000000000e+00	0.000000000000000000e+00	0.000000000000000000e+00	0.000000000000000000e+00	0.000000000000000000e+00	0.000000000000000000e+00	0.000000000000000000e+00	0.000000000000000000e+00	0.000000000000000000e+00	0.000000000000000000e+00	0.000000000000000000e+00	0.000000000000000000e+00	0.000000000000000000e+00	0.000000000000000000e+00	0.000000000000000000e+00	0.000000000000000000e+00	-1.223387233938152546e-01	-1.481387955716688964e-01	-2.782908239269904840e-02	2.475128842684584107e-01	8.106059513650878956e-02	2.734196760358192924e-01	1.882855563541189214e-01	-4.194073817436595047e-02	-3.740108311154941578e-01	-2.029031992294359765e-01	-1.602630019082064705e-01	-3.518656779857153721e-02	3.682819697423247995e-01	8.630565501750947499e-02	-2.027940244233518707e-01	-5.071432015800865223e-01	3.398139564352133934e-01	-5.435157973336809251e-02	-3.274150326825665536e-01	-9.502195841000934950e-02	-8.846381911539361043e-02	2.889510581884796037e-01	-1.990700756016524631e-01	-1.551530788604056910e-01	-1.459446042669147459e-01	5.744644406570122153e-02	-1.626535434278001957e-01	-2.966762728983405872e-01	-1.365675776819786913e-01	-2.521508770442315028e-01	-4.143978018522383455e-01	-1.223461833961151796e-01	-2.350027908799356413e-01
0.000000000000000000e+00	0.000000000000000000e+00	0.000000000000000000e+00	0.000000000000000000e+00	0.000000000000000000e+00	0.000000000000000000e+00	0.000000000000000000e+00	0.000000000000000000e+00	0.000000000000000000e+00	0.000000000000000000e+00	0.000000000000000000e+00	0.000000000000000000e+00	0.000000000000000000e+00	0.000000000000000000e+00	0.000000000000000000e+00	0.000000000000000000e+00	0.000000000000000000e+00	-2.974478059445609945e-01	-2.116287231552990353e-02	-1.819645897187259775e-01	1.734020284193679706e-01	2.651162668093827723e-01	3.244339704149835080e-01	4.394375433634771164e-03	-4.920742416481814485e-02	-9.145389553392285764e-02	-2.539149673961531573e-01	-1.286461518459027509e-01	-5.182261756826322951e-02	4.739573971310065970e-01	-3.108923072341324839e-02	3.116830343396816416e-01	3.206219915964783063e-01	3.224416022764198253e-01	-1.849905369992059234e-01	-2.656182338339472260e-01	-3.487438114026246705e-01	-4.449767361944987482e-02	8.049094491805058871e-02	-1.488645630632858818e-01	-3.861782534484915763e-02	-1.279754253718248524e-01	-3.185204357521723151e-02	2.160458825960275830e-01	-4.500616830278460490e-01	-5.586073696603182093e-01	6.727715295174460652e-02	-4.357012352022378021e-01	2.983052623669162767e-02	2.595970051930552858e-01
0.000000000000000000e+00	0.000000000000000000e+00	0.000000000000000000e+00	0.000000000000000000e+00	0.000000000000000000e+00	0.000000000000000000e+00	0.000000000000000000e+00	0.000000000000000000e+00	0.000000000000000000e+00	0.000000000000000000e+00	0.000000000000000000e+00	0.000000000000000000e+00	0.000000000000000000e+00	0.000000000000000000e+00	0.000000000000000000e+00	0.000000000000000000e+00	0.000000000000000000e+00	2.399404965517518695e-01	1.003408048230581828e+00	-5.294066466169955465e-01	1.874737920199019969e-01	6.675947694498773899e-02	1.395929866184072443e-01	1.183813440661285465e+00	-5.218710925368225118e-01	3.715787356455821366e-01	-8.004581985910527164e-01	-4.134340591434559342e-01	-2.089001106248906947e-01	-2.098989381825085432e-01	2.173566225972806798e+00	-1.293955951951329508e+00	-5.144893328933105581e-01	-1.671040364219464613e-01	1.144622715876814772e-01	-4.670021468290339040e-01	8.636966325305331926e-01	5.553825537142737488e-03	-3.218490969966436230e-03	2.919058160978796890e-01	5.571796227947324320e-01	-1.979713763291390816e-01	4.275235820234714601e-01	-7.731904139929874908e-01	2.248845901140599790e-01	-1.186462245766736645e+00	3.539567715830888028e-01	-1.143824047366971686e-01	-1.336286951128769829e+00	2.530034081055281270e-01
0.000000000000000000e+00	0.000000000000000000e+00	0.000000000000000000e+00	0.000000000000000000e+00	0.000000000000000000e+00	0.000000000000000000e+00	0.000000000000000000e+00	0.000000000000000000e+00	0.000000000000000000e+00	0.000000000000000000e+00	0.000000000000000000e+00	0.000000000000000000e+00	0.000000000000000000e+00	0.000000000000000000e+00	0.000000000000000000e+00	0.000000000000000000e+00	0.000000000000000000e+00	3.316084153992635009e-01	3.078925726581935307e-01	-5.752663139396506642e-01	2.424739653667537520e-02	6.195662002658158807e-01	2.827771091351972133e-01	1.270013087889771297e+00	-5.777949255457887068e-01	-4.071612742892962156e-01	1.921121108260906429e-01	2.604281841565352085e-02	-1.607134337743042485e-01	7.053278857355006481e-01	-2.224652168203934688e-02	-7.755225860186748532e-01	-9.246150575887962519e-02	2.724511858519004237e-01	-2.956074392588942112e-01	8.524851987865971203e-01	-5.178794436441536142e-01	7.318849132116099498e-02	-9.010973996949478426e-01	7.874074065306807535e-01	-1.719114107123891344e-01	2.594164896718095248e-01	-2.897056536684216588e-01	5.499930142423801183e-01	6.063986850274383916e-02	6.733427300355100398e-01	1.880208069405856497e-01	-4.533475824539573429e-01	-2.614448232535732664e-01	7.463121729535679982e-01
0.000000000000000000e+00	0.000000000000000000e+00	0.000000000000000000e+00	0.000000000000000000e+00	0.000000000000000000e+00	0.000000000000000000e+00	0.000000000000000000e+00	0.000000000000000000e+00	0.000000000000000000e+00	0.000000000000000000e+00	0.000000000000000000e+00	0.000000000000000000e+00	0.000000000000000000e+00	0.000000000000000000e+00	0.000000000000000000e+00	0.000000000000000000e+00	0.000000000000000000e+00	7.000157048715751618e-01	3.936478200259499460e-01	2.642789891285697301e-01	-9.168538849685184955e-01	-4.216417405350756376e-01	4.891276065018261288e-01	2.746694866909036303e+00	4.134603648528271669e-01	-2.493089705117252364e-01	5.596617033020083731e-01	-2.089140695950355564e-01	1.235661350202308661e-01	-4.487270225552465464e-01	2.874153488604810902e-01	-2.864490615694171849e-01	5.003299074612465036e-01	-2.000408481655510662e-01	-2.846880772444157839e-02	9.564742855716003023e-01	-7.666448857447921705e-01	1.977072648794788723e-01	-1.542421306230793709e-01	1.458380982140584647e-01	-2.268868945242679680e-01	-2.508367332331093436e-01	-2.461088750987616980e-01	-6.827480482852792409e-01	-1.321986208471812585e+00	7.427857573766462052e-01	8.721517157396843078e-01	5.004473847583399415e-01	-5.944913671921893128e-01	-2.133321527120148053e-01
0.000000000000000000e+00	0.000000000000000000e+00	0.000000000000000000e+00	0.000000000000000000e+00	0.000000000000000000e+00	0.000000000000000000e+00	0.000000000000000000e+00	0.000000000000000000e+00	0.000000000000000000e+00	0.000000000000000000e+00	0.000000000000000000e+00	0.000000000000000000e+00	0.000000000000000000e+00	0.000000000000000000e+00	0.000000000000000000e+00	0.000000000000000000e+00	0.000000000000000000e+00	1.736597553455246912e-01	1.117540784730814279e-01	-5.247534694997563892e-02	4.296016864666110102e-01	-1.974579542180653347e-01	3.525060273247468401e-01	3.383390797486222623e-01	-6.386023169482876738e-02	-2.351502258531498191e-01	-3.274049463768785584e-01	-5.912992698599379288e-02	1.415002993535273423e-01	1.436339720700787470e-01	-3.402137425096758011e-02	-2.293941478799213507e-01	-2.731002924990668657e-01	3.977595955774337888e-01	-4.984984758224655921e-02	-1.632653026811689556e-02	-4.137527160897719325e-02	2.711089442354323170e-02	1.947352140016210265e-01	-9.439936653589338367e-02	3.508705130122639626e-01	-2.100150143831002944e-02	-1.326012583829109040e-02	-2.294806418141978003e-03	-2.374049077296448984e-01	2.624162534893488552e-02	-1.925094187881775387e-01	-3.872211217771524133e-02	2.955751110110347857e-01	2.881249042871681931e-01
0.000000000000000000e+00	0.000000000000000000e+00	0.000000000000000000e+00	0.000000000000000000e+00	0.000000000000000000e+00	0.000000000000000000e+00	0.000000000000000000e+00	0.000000000000000000e+00	0.000000000000000000e+00	0.000000000000000000e+00	0.000000000000000000e+00	0.000000000000000000e+00	0.000000000000000000e+00	0.000000000000000000e+00	0.000000000000000000e+00	0.000000000000000000e+00	0.000000000000000000e+00	-1.009703294882433322e-01	-1.123336190564050013e-01	-3.534184711726705286e-02	8.079611994135257880e-02	-3.680642180074834569e-01	3.090178249090817508e-01	-5.742515932921493649e-02	-1.370823168848193940e-01	-1.804393149535903768e-02	9.440390550841053219e-02	-1.099053722745646777e-01	7.062806685677952556e-02	2.594967866624527386e-01	-2.935444330088211595e-01	2.770492172582885715e-01	2.673213129109261454e-01	2.301840828441167885e-01	-4.049671044541310050e-02	-4.179841870171220608e-02	5.555284852189158740e-02	-5.638538713755627402e-02	1.378505860096981561e-01	-1.211552713840489681e-01	-4.845917353777628445e-01	1.151472697890986024e-01	-1.717373566587671596e-01	-9.850641627818217116e-02	-1.572523243438530283e-01	1.017385785222689742e-01	4.426534277698968567e-01	9.464888346441580058e-02	3.179959065764046966e-01	1.489460862448173661e-01
0.000000000000000000e+00	0.000000000000000000e+00	0.000000000000000000e+00	0.000000000000000000e+00	0.000000000000000000e+00	0.000000000000000000e+00	0.000000000000000000e+00	0.000000000000000000e+00	0.000000000000000000e+00	0.000000000000000000e+00	0.000000000000000000e+00	0.000000000000000000e+00	0.000000000000000000e+00	0.000000000000000000e+00	0.000000000000000000e+00	0.000000000000000000e+00	0.000000000000000000e+00	-1.008552510421907022e-01	-4.597386682007321146e-01	-6.302761197321875564e-01	-4.666841641294385279e-01	-3.077307947526954912e-01	1.667138680894036107e-01	1.221359593995431370e-01	-7.696429187741360423e-02	-6.015471176296219857e-01	-1.622537365522545294e-01	-4.350476318835491130e-01	-3.739144393770085228e-01	-1.129502306139202883e+00	-1.379913839364968753e-01	1.446362521819287705e+00	-6.803231900316711878e-01	2.082432521618719223e-01	-3.713881659025547455e-01	-9.893237806658576605e-02	-6.270938187455858959e-01	-1.269076217783047522e-01	-4.701061389633200416e-01	8.581064601037151351e-02	9.666608898438505681e-01	-5.581209065288248450e-01	6.450424693951115618e-01	2.104400122281827601e-01	-5.572767607421844627e-01	1.499288838773607857e+00	4.049879961659390015e-01	1.807354275074183336e-01	-1.397865796610210931e-01	4.806045464233913433e-01
0.000000000000000000e+00	0.000000000000000000e+00	0.000000000000000000e+00	0.000000000000000000e+00	0.000000000000000000e+00	0.000000000000000000e+00	0.000000000000000000e+00	0.000000000000000000e+00	0.000000000000000000e+00	0.000000000000000000e+00	0.000000000000000000e+00	0.000000000000000000e+00	0.000000000000000000e+00	0.000000000000000000e+00	0.000000000000000000e+00	0.000000000000000000e+00	0.000000000000000000e+00	-4.778584675449842334e-01	-2.402846807664306417e-01	5.768349768664638999e-01	-1.083287452180156929e-01	8.758187527470527867e-01	-3.001901035139433183e-01	-4.909180401852008546e-01	5.082068288968991793e-02	-7.249741972584540506e-02	9.711401706279335633e-01	-1.341030230080932605e-02	-3.632436183171016686e-01	-3.682628717564228604e-01	1.730876549333687509e+00	5.139016040377100136e-01	5.027640041259596737e-01	5.751301342169146125e-01	-2.116870711924968562e-01	-1.508955249057055553e-02	-7.357371556717402505e-01	-1.194608129023501525e-01	-2.790528728150353244e-01	2.994128759213541754e-02	-2.183692669337719550e-01	-3.218565415438412458e-01	8.883306550520769784e-02	-2.821610209397183711e-02	-1.118778334364954663e+00	6.120522003617523410e-02	5.758557880592637401e-01	-1.240464855525249960e-01	-1.302373052449163349e-01	-2.585629831207190144e-01
0.000000000000000000e+00	0.000000000000000000e+00	0.000000000000000000e+00	0.000000000000000000e+00	0.000000000000000000e+00	0.000000000000000000e+00	0.000000000000000000e+00	0.000000000000000000e+00	0.000000000000000000e+00	0.000000000000000000e+00	0.000000000000000000e+00	0.000000000000000000e+00	0.000000000000000000e+00	0.000000000000000000e+00	0.000000000000000000e+00	0.000000000000000000e+00	0.000000000000000000e+00	2.284311393249075992e-02	1.932311331812359978e-01	-3.654286496459107081e-01	1.064520947586984567e+00	-4.826632961645356268e-01	1.357983684313919526e-01	-1.789151398218044031e-01	5.625106190886963037e-02	-7.668835754392647752e-01	-4.191915253601817826e-01	-3.341789850669296680e-01	-1.387830717295207017e-01	1.052824872727462502e+00	-2.761006548095035207e-01	7.357508070814280376e-01	1.041606479671301821e+00	8.204323503368302073e-02	-1.172233233609589614e-01	-3.436373160371610225e-01	4.199541888819244284e-02	-9.211331881207883432e-02	6.485791897932964289e-01	-2.965031322836134686e-01	-6.713756427455112030e-01	-1.502121014436742785e-01	-4.061779200196261042e-02	-5.954148184157500578e-01	-5.780525270734282461e-01	-4.718676009443584785e-01	-7.228917584879587244e-01	-2.633991294758116219e-01	3.000541291632099344e-02	-2.350739728473773549e-01
0.000000000000000000e+00	0.000000000000000000e+00	0.000000000000000000e+00	0.000000000000000000e+00	0.000000000000000000e+00	0.000000000000000000e+00	0.000000000000000000e+00	0.000000000000000000e+00	0.000000000000000000e+00	0.000000000000000000e+00	0.000000000000000000e+00	0.000000000000000000e+00	0.000000000000000000e+00	0.000000000000000000e+00	0.000000000000000000e+00	0.000000000000000000e+00	0.000000000000000000e+00	-8.876249453516536769e-02	-2.262161935767837140e-01	2.390681756523269919e-01	3.095199058778163592e-01	1.512310647674160735e-01	4.679208646479872113e-01	1.018977966890693837e-01	6.732338088916922647e-02	-3.022621929130174800e-01	-3.414777327810487040e-01	-6.993717293200704677e-02	-6.051978934614005851e-02	7.018805756224987258e-01	4.521444197364392070e-01	3.509351940500460287e-01	1.825904845681030897e-01	2.294340336698919847e-01	1.671211951607780299e-01	-1.235233813217940096e-01	-2.706560790784539039e-01	-8.265277912923946202e-02	-3.684673879669283503e-01	5.512294789164084996e-02	-1.790039460611642097e-01	-2.054117927176228320e-01	1.836377304128887222e-01	-8.145663331170213683e-02	-1.720423392622247652e-02	-1.003387125464791224e-01	-1.344821902938993230e-01	2.705734939001608330e-02	1.394725888375528133e-01	-5.196308622592880899e-02
0.000000000000000000e+00	0.000000000000000000e+00	0.000000000000000000e+00	0.000000000000000000e+00	0.000000000000000000e+00	0.000000000000000000e+00	0.000000000000000000e+00	0.000000000000000000e+00	0.000000000000000000e+00	0.000000000000000000e+00	0.000000000000000000e+00	0.000000000000000000e+00	0.000000000000000000e+00	0.000000000000000000e+00	0.000000000000000000e+00	0.000000000000000000e+00	0.000000000000000000e+00	-2.811178875095023955e-01	-2.373334358010011080e-01	-2.165229589791733272e-02	2.766063907000740341e-01	1.890981518375071946e-01	2.175657667180050381e-01	3.112224608373296286e-01	2.628634572333777772e-02	-2.736326326829974231e-01	-1.285092287279185896e-01	-9.090633412120934041e-04	-2.205520378285016903e-01	4.954995416082389470e-01	5.201857066865226559e-02	-1.249209976468501210e-01	1.827235399380874592e-01	3.804773409496419734e-01	-7.220555188484249765e-02	-1.302266596965782723e-02	5.772573226779463551e-02	-8.905561140618806215e-02	3.844693688365674600e-01	-1.656438353266596886e-01	-1.122656486338867027e-01	-1.299806444473288469e-01	-2.069492896185541053e-01	2.320270602267700821e-01	-2.751393990064219808e-01	6.094935010594081104e-02	1.406510427191582369e-01	-1.120473806475889567e-01	-3.582620732818679321e-01	-1.201696165459464893e-01
0.000000000000000000e+00	0.000000000000000000e+00	0.000000000000000000e+00	0.000000000000000000e+00	0.000000000000000000e+00	0.000000000000000000e+00	0.000000000000000000e+00	0.000000000000000000e+00	0.000000000000000000e+00	0.000000000000000000e+00	0.000000000000000000e+00	0.000000000000000000e+00	0.000000000000000000e+00	0.000000000000000000e+00	0.000000000000000000e+00	0.000000000000000000e+00	0.000000000000000000e+00	-4.957546506523145546e-01	1.945123758131711844e-01	-5.186616017616160756e-02	6.772668898321815290e-02	2.088410478459331032e-01	2.278137996654438502e-01	-9.055780094369956235e-01	-9.691538324085635647e-02	6.158495457704520060e-02	-6.213066913066925961e-02	-2.500542286346597032e-01	6.334191809267303644e-03	3.817907254008480744e-01	-9.639737800197849260e-02	2.100980467185597222e-01	4.201920213132621096e-01	1.922083942037033921e-01	-8.386891134321932534e-03	-3.752298863189278411e-01	-2.169318718066406276e-02	-1.879776175561910512e-02	9.771296664250164743e-02	-1.388436190093359120e-02	1.289022308817132922e-01	1.191916309954199893e-01	-3.928704166737773118e-01	-9.532038346835175480e-01	-3.153490719653462837e-01	-4.725907378614336851e-01	-4.969404873835766012e-01	-2.299946268798923055e-01	-6.915246572813253667e-02	1.413604045379968366e-01
0.000000000000000000e+00	0.000000000000000000e+00	0.000000000000000000e+00	0.000000000000000000e+00	0.000000000000000000e+00	0.000000000000000000e+00	0.000000000000000000e+00	0.000000000000000000e+00	0.000000000000000000e+00	0.000000000000000000e+00	0.000000000000000000e+00	0.000000000000000000e+00	0.000000000000000000e+00	0.000000000000000000e+00	0.000000000000000000e+00	0.000000000000000000e+00	0.000000000000000000e+00	6.396181973074244187e-02	-1.158162395969018821e+00	-7.218439131837001144e-01	3.365787788301015659e-01	-3.541746515024396524e-01	-1.693225921799926814e-01	-1.278568682250484256e+00	8.683407295613297938e-01	-1.232226003469436143e-01	-5.576889390937904700e-01	-1.037229683545153325e+00	-5.664414658116411205e-01	-1.749761883683334240e-01	-1.335168842345166418e+00	-4.016933248710025106e-01	-3.612418056136161293e-01	6.274929178331043467e-01	5.634380082553512858e-01	-5.887696131443397318e-01	2.001949834656501004e+00	-3.830041928774400861e-01	-1.088257497422594255e+00	-3.962480061503002027e-01	9.123541300556986533e-01	-7.025982015643468526e-02	2.901209066249544888e-01	-1.387262601311956889e+00	1.238377999893463199e+00	5.690020679690439565e-01	-3.364889311595508498e-02	1.100774990618050564e-01	-5.545294451612904352e-01	1.798502905239036942e-01
0.000000000000000000e+00	0.000000000000000000e+00	0.000000000000000000e+00	0.000000000000000000e+00	0.000000000000000000e+00	0.000000000000000000e+00	0.000000000000000000e+00	0.000000000000000000e+00	0.000000000000000000e+00	0.000000000000000000e+00	0.000000000000000000e+00	0.000000000000000000e+00	0.000000000000000000e+00	0.000000000000000000e+00	0.000000000000000000e+00	0.000000000000000000e+00	0.000000000000000000e+00	-1.741679925564666720e-02	2.345421603229769225e-01	2.088397345607643230e-01	-8.163113440088945461e-02	3.877558361642722828e-01	1.719365111951714209e-01	2.682587045999292874e-01	9.058926079152769539e-02	6.118243700173103122e-02	3.524118211486321206e-01	-1.451069913646010623e-01	1.062379804181820542e-01	-1.662942255861918628e-01	-4.129411826495132942e-01	-2.281342759234903927e-01	-3.853686174575390311e-01	9.396160681154255845e-02	-8.647575076161072294e-02	3.148368914774081484e-02	2.145022595450810365e-01	-1.680084684914128212e-01	8.651515476911354752e-02	-9.607806633572084365e-02	2.267748210989641855e-01	-2.341016086631919069e-01	-1.183303971287922446e-01	6.037389918849682402e-02	-3.492850694917105092e-01	4.359375025584727448e-01	-1.801642816214967524e-01	1.136990222843402787e+00	2.499756829795697632e-01	7.888324564195856037e-02
0.000000000000000000e+00	0.000000000000000000e+00	0.000000000000000000e+00	0.000000000000000000e+00	0.000000000000000000e+00	0.000000000000000000e+00	0.000000000000000000e+00	0.000000000000000000e+00	0.000000000000000000e+00	0.000000000000000000e+00	0.000000000000000000e+00	0.000000000000000000e+00	0.000000000000000000e+00	0.000000000000000000e+00	0.000000000000000000e+00	0.000000000000000000e+00	0.000000000000000000e+00	-3.164632773354353334e-01	5.946234741842706395e-01	-5.243785002467832301e-01	5.439186092163061925e-01	1.693422554154053739e-01	3.006279648329084342e-01	-8.750560944585878964e-01	3.234677366031613738e-02	3.177225312630400644e-01	-5.112843107526461317e-01	5.438776217661308587e-01	-1.271459610100039717e-01	4.253665456815466372e-01	4.320494067379443970e-01	3.295229152943959239e-01	-4.964878049142144034e-01	-3.467129759351651047e-02	-1.566827568134946114e-01	4.455052379391356565e-01	1.507659654656128834e-01	3.091101070143432716e-01	-3.346262500733258594e-01	-4.317756407814087316e-01	3.435516728769186234e-01	3.682043685737061423e-01	-1.256479552065295491e-01	3.528022307864344120e-01	-6.090634602779940732e-01	9.588672710746527494e-01	-5.136878439966952037e-01	-4.119156078070941862e-01	2.598025983364274261e+00	7.499028629021576853e-01
0.000000000000000000e+00	0.000000000000000000e+00	0.000000000000000000e+00	0.000000000000000000e+00	0.000000000000000000e+00	0.000000000000000000e+00	0.000000000000000000e+00	0.000000000000000000e+00	0.000000000000000000e+00	0.000000000000000000e+00	0.000000000000000000e+00	0.000000000000000000e+00	0.000000000000000000e+00	0.000000000000000000e+00	0.000000000000000000e+00	0.000000000000000000e+00	0.000000000000000000e+00	-1.783932580170408400e-01	-6.413238136082984042e-02	-1.542290260442523708e-01	3.584645125124675813e-01	1.557936015265066754e-01	1.817381354821563932e-01	3.719248418017480073e-01	1.080506170548301142e-01	1.831469216786833498e-01	1.604226675358824961e-01	-2.152368892758280416e-01	-2.079396209290390318e-01	3.093740018326358032e-01	4.657881949987358744e-02	4.614415942233132673e-02	-1.057047591854192725e-01	1.240846679003176772e-01	-9.704503705850919815e-02	-2.696743732806758942e-01	-7.969545880989623021e-02	-1.510361841784261909e-02	-1.407507168728221736e-01	-2.886968015125968012e-01	1.968725099915775989e-01	-3.923961864685029943e-02	2.750879427101397476e-02	2.574413685364241311e-01	-2.231837301707307597e-01	-5.358529955833074565e-01	-2.994810967932942103e-01	-1.831941572086418779e-01	-2.178586656352101136e-01	2.085891047485428362e-01
0.000000000000000000e+00	0.000000000000000000e+00	0.000000000000000000e+00	0.000000000000000000e+00	0.000000000000000000e+00	0.000000000000000000e+00	0.000000000000000000e+00	0.000000000000000000e+00	0.000000000000000000e+00	0.000000000000000000e+00	0.000000000000000000e+00	0.000000000000000000e+00	0.000000000000000000e+00	0.000000000000000000e+00	0.000000000000000000e+00	0.000000000000000000e+00	0.000000000000000000e+00	-2.839385029281890072e-01	-1.870777951501928216e-01	-1.235595313912353915e-01	-1.775867299558257506e-01	-2.930993032192951153e-01	2.079880947333756780e-01	5.462780686803743457e-02	-8.336402478710897013e-02	-1.527870945283759940e-01	8.133282998778416928e-02	1.112444382636767204e-01	1.073100114631717200e-01	4.223811219347112789e-01	-6.033204080066815328e-02	6.048192461000334585e-01	1.091198923389034570e-01	1.896802082423948155e-01	-1.259976447390218426e-02	-2.689794180034472126e-01	2.898405848750785774e-01	2.493646561491227875e-02	5.470533760932786427e-01	3.861613898817851248e-02	-2.767812680811519432e-01	-2.927860912045986974e-01	1.619452295957195809e-01	-1.537707872934433173e-01	2.119006925513163553e-01	-1.751809886482478262e-01	-1.661058944104376600e-01	7.982768321218439156e-02	5.531869340979121974e-01	-3.351279522337766159e-01
0.000000000000000000e+00	0.000000000000000000e+00	0.000000000000000000e+00	0.000000000000000000e+00	0.000000000000000000e+00	0.000000000000000000e+00	0.000000000000000000e+00	0.000000000000000000e+00	0.000000000000000000e+00	0.000000000000000000e+00	0.000000000000000000e+00	0.000000000000000000e+00	0.000000000000000000e+00	0.000000000000000000e+00	0.000000000000000000e+00	0.000000000000000000e+00	0.000000000000000000e+00	-2.131329621003738850e-01	-7.759955746891809836e-02	-3.605376591542207992e-03	3.674246594666402688e-01	4.937563089723945864e-01	5.769520384816304026e-02	1.815016852264811353e-01	2.345818392738441560e-01	-2.461548630738426002e-01	-1.105394291142916680e-01	-1.422947598116459655e-01	1.566660455724002143e-01	-1.508389951803617290e-01	-4.868171133759495728e-01	-8.937488964410578163e-02	5.034120715688353842e-01	3.083563927009388972e-01	1.101220495970075923e-02	-2.910936283129539337e-02	5.216985262999068729e-02	-2.645742842572927356e-01	2.819972347881867791e-01	2.280092460187879422e-01	1.798829289949634980e-01	-7.022187398253507129e-02	3.755265607106998693e-02	2.819642920459439761e-01	-2.592838537652747966e-01	-5.950969081501740476e-02	-4.299690296584702393e-02	-1.333750082404109027e-01	-2.622680806298582912e-01	-8.150190261986152429e-02
0.000000000000000000e+00	0.000000000000000000e+00	0.000000000000000000e+00	0.000000000000000000e+00	0.000000000000000000e+00	0.000000000000000000e+00	0.000000000000000000e+00	0.000000000000000000e+00	0.000000000000000000e+00	0.000000000000000000e+00	0.000000000000000000e+00	0.000000000000000000e+00	0.000000000000000000e+00	0.000000000000000000e+00	0.000000000000000000e+00	0.000000000000000000e+00	0.000000000000000000e+00	-6.582297113302870706e-01	2.875570454299256618e-01	-4.549348811754685279e-02	-1.238167444202698114e-01	-7.076651235514462845e-01	-3.851524141157214864e-01	3.554552719422669066e-02	-3.924238667573475281e-01	-5.305926878204251240e-01	1.035074198497863002e-01	4.446461353696344321e-01	-4.011677296117252545e-01	4.576902177436206753e-01	1.755724131222010209e+00	1.469922719170546843e+00	-4.902801198309444386e-01	-1.376253700469262931e-01	-2.344381552904588051e-01	-1.505884717354916483e-02	-1.586441806087306172e-01	-2.312392048601883965e-01	3.103066369834239224e-01	2.365950498124092527e-01	5.387359948795774622e-01	-2.743565149595597608e-01	-3.654873436163942335e-01	9.364888530271090472e-01	1.501848637047891399e+00	-8.937147090768667868e-01	2.309827947116887062e-02	6.117383415514242584e-01	-2.814374761245151332e-02	-2.694837660111698008e-01
0.000000000000000000e+00	0.000000000000000000e+00	0.000000000000000000e+00	0.000000000000000000e+00	0.000000000000000000e+00	0.000000000000000000e+00	0.000000000000000000e+00	0.000000000000000000e+00	0.000000000000000000e+00	0.000000000000000000e+00	0.000000000000000000e+00	0.000000000000000000e+00	0.000000000000000000e+00	0.000000000000000000e+00	0.000000000000000000e+00	0.000000000000000000e+00	0.000000000000000000e+00	-5.947725418110890727e-01	-5.639234672485263777e-01	-1.485164844004243645e-01	6.300467987829578842e-01	-2.180031153719729498e-01	-2.358939197592375275e-02	-1.303755139098886184e+00	2.584690467019805094e-01	5.909479643595785814e-02	-6.550299773965424510e-01	-1.273813972224659696e-01	4.579257059592233281e-01	-4.981845173703882690e-01	1.344468753845507181e-01	3.232338067262300330e-01	-9.835907056432419138e-02	-1.039271959035820841e-01	-9.651648056182980662e-03	-2.577836820946320939e-01	1.714327404707296221e-01	-2.207989682440136825e-01	-5.288490291400528287e-01	-4.731190982139920620e-01	9.262724918011679964e-01	2.606407569555352355e-01	-1.681556786133152070e-01	-1.172301142188948209e+00	-2.236157596930376190e+00	6.826126788368934717e-01	7.957708767820154128e-02	4.819772704589567747e-01	-6.372360181598918372e-01	-1.211041291926891583e+00
0.000000000000000000e+00	0.000000000000000000e+00	0.000000000000000000e+00	0.000000000000000000e+00	0.000000000000000000e+00	0.000000000000000000e+00	0.000000000000000000e+00	0.000000000000000000e+00	0.000000000000000000e+00	0.000000000000000000e+00	0.000000000000000000e+00	0.000000000000000000e+00	0.000000000000000000e+00	0.000000000000000000e+00	0.000000000000000000e+00	0.000000000000000000e+00	0.000000000000000000e+00	-3.508282954914746510e-01	3.051866391901086537e-02	-1.925752233976348038e-01	-8.953662891614578428e-03	-2.246093765474506052e-02	3.883580202757929700e-01	3.257753945332673151e-01	-2.123261056743882824e-01	-4.213033986462983438e-01	-3.231124506987144689e-03	-1.270620487770262597e-01	-3.136886399740794196e-01	9.247131625211341133e-01	4.285583511341121282e-02	-1.287944613148023221e-01	4.046747221947871731e-01	2.805161239022228581e-01	3.881845946115717455e-02	-2.332754767527822626e-01	-4.614568458631076453e-01	-1.434405801054795260e-01	-1.249244962880079468e+00	2.819913043162131094e-01	-2.606878547285187975e-01	1.253785684607081619e-01	6.220155624826992913e-01	-1.029485426142463078e+00	-3.326996652353386708e-01	-7.014568482241246850e-01	-5.899936870562850350e-02	-1.915973638453668804e-01	5.125674919575343713e-01	-3.432857706773642104e-01
0.000000000000000000e+00	0.000000000000000000e+00	0.000000000000000000e+00	0.000000000000000000e+00	0.000000000000000000e+00	0.000000000000000000e+00	0.000000000000000000e+00	0.000000000000000000e+00	0.000000000000000000e+00	0.000000000000000000e+00	0.000000000000000000e+00	0.000000000000000000e+00	0.000000000000000000e+00	0.000000000000000000e+00	0.000000000000000000e+00	0.000000000000000000e+00	0.000000000000000000e+00	4.538979506230972349e-02	-5.161422972186381353e-01	-1.192648344832004381e-01	4.148467445549706700e-01	-1.179772584797458695e-01	1.378493470731919635e-01	-2.438677928557285435e-01	2.210728461120952948e-01	1.632821042762973573e-01	3.237958928172396389e-01	-1.136359236798458461e-01	2.635666683215233397e-02	4.423865716921292213e-02	2.288713440636349905e-01	-5.384565362690358903e-01	2.237020150589601186e-01	3.278025835486526041e-01	-4.210965270989523029e-02	-6.235000527616704757e-02	1.249806256889860245e+00	-1.569280627914692305e-01	-4.501098514354590074e-01	-9.746828897361406452e-02	-1.414240727678591214e-01	1.464617325885875405e-02	-1.329806579079839124e-01	-2.779369557063368079e-01	-5.949456239176021538e-02	3.225985216802756406e-01	-4.105798959565355455e-01	1.309686055686885287e-01	5.581664617746564527e-01	2.920695305865031455e-01
0.000000000000000000e+00	0.000000000000000000e+00	0.000000000000000000e+00	0.000000000000000000e+00	0.000000000000000000e+00	0.000000000000000000e+00	0.000000000000000000e+00	0.000000000000000000e+00	0.000000000000000000e+00	0.000000000000000000e+00	0.000000000000000000e+00	0.000000000000000000e+00	0.000000000000000000e+00	0.000000000000000000e+00	0.000000000000000000e+00	0.000000000000000000e+00	0.000000000000000000e+00	-1.208785586226981817e-01	2.903941194406968115e-02	2.755605633296031448e-02	2.822277139403294166e-01	3.405399363313612038e-01	4.799648097542868475e-01	1.582813406286227298e-01	-1.465644707007506264e-01	-2.299319772458404132e-01	-4.646694346637729178e-01	-9.745738876629776726e-02	-2.815747021490098145e-01	2.044033117106228148e-03	4.743305683778231696e-01	3.898891355794820712e-01	-5.951881277719896224e-02	3.659259918319374694e-01	-1.112146634116734090e-01	-3.683815847394817378e-01	-1.696061484795486352e-01	-7.387793546246994303e-02	7.750589250051492796e-02	-1.522115376963275313e-01	-1.927200232471677765e-01	-8.833282122807276093e-03	-3.639367135478036586e-01	-4.715092095915321968e-01	-4.687390335857357093e-01	-2.052914230253056471e-01	-4.062637118171366635e-01	-3.245550258746409122e-01	-7.285943379155431776e-01	-4.550579804650863314e-01
0.000000000000000000e+00	0.000000000000000000e+00	0.000000000000000000e+00	0.000000000000000000e+00	0.000000000000000000e+00	0.000000000000000000e+00	0.000000000000000000e+00	0.000000000000000000e+00	0.000000000000000000e+00	0.000000000000000000e+00	0.000000000000000000e+00	0.000000000000000000e+00	0.000000000000000000e+00	0.000000000000000000e+00	0.000000000000000000e+00	0.000000000000000000e+00	0.000000000000000000e+00	-4.516464274378612642e-01	-7.540918079915975847e-01	6.758124670866495765e-02	6.996386085155877899e-01	1.501190488803978873e+00	-6.823068082752589136e-01	-1.579641813220249713e-01	-9.310239426341074959e-03	3.385466143609793255e-01	4.219346865884657238e-01	-8.814865017910859801e-02	3.905386334034287033e-01	7.150807676500144927e-01	8.306899463359569413e-01	4.669611069492057842e-01	-7.841567909463595942e-01	-9.437897110819069013e-01	3.428368632057091636e-01	-8.048469932463674370e-01	4.531918699072940426e-01	-2.984324707023819911e-01	-8.401264029637401931e-01	6.503063006430062076e-01	-2.541230552718968805e-01	2.255452238885639893e-01	1.106814815903180982e+00	1.365004450059873919e+00	1.773457430206551111e+00	-7.837383857275613819e-01	-1.222223229050265481e+00	2.951770166796149897e-01	-1.745239294741626201e+00	-8.820085593804944946e-01
0.000000000000000000e+00	0.000000000000000000e+00	0.000000000000000000e+00	0.000000000000000000e+00	0.000000000000000000e+00	0.000000000000000000e+00	0.000000000000000000e+00	0.000000000000000000e+00	0.000000000000000000e+00	0.000000000000000000e+00	0.000000000000000000e+00	0.000000000000000000e+00	0.000000000000000000e+00	0.000000000000000000e+00	0.000000000000000000e+00	0.000000000000000000e+00	0.000000000000000000e+00	-8.878875833278389029e-01	-1.228023391132157943e-01	-2.626910536017162401e-01	6.333092045053351216e-02	-1.151601642731375108e+00	4.052443960585296878e-01	-3.061528516688377111e-01	-3.355438090882740809e-01	1.712854364848252070e-02	1.560408076894705121e-01	-8.771911364364646385e-03	-3.128727854718106327e-01	-3.056726399913159975e-01	1.518246101201638831e+00	-1.872987786053072590e+00	-1.179658563172185426e+00	-8.349966011849538350e-02	-3.704962986782722734e-01	-4.578614379898769404e-01	-1.532304746801280260e+00	-2.024279904215547654e-01	5.351417270102027945e-01	-3.154890459823467830e-01	-4.166852486536041233e-01	2.432102633498258726e-01	9.800710975351302479e-02	-6.440783114399161180e-01	1.283075892354514691e+00	6.906641606094291452e-01	4.184280389784853643e-02	2.505190609374199906e-01	9.102638281492982930e-01	7.230393429522903315e-01
0.000000000000000000e+00	0.000000000000000000e+00	0.000000000000000000e+00	0.000000000000000000e+00	0.000000000000000000e+00	0.000000000000000000e+00	0.000000000000000000e+00	0.000000000000000000e+00	0.000000000000000000e+00	0.000000000000000000e+00	0.000000000000000000e+00	0.000000000000000000e+00	0.000000000000000000e+00	0.000000000000000000e+00	0.000000000000000000e+00	0.000000000000000000e+00	0.000000000000000000e+00	4.303020986940121473e-01	1.832341889396580659e-01	-3.030294702278933938e-01	4.804050069596740302e-01	-9.669874877564444970e-01	1.449815672399466238e-01	7.429442455608453733e-01	-1.398837129687388603e-01	-1.374618583999712429e-01	-1.063202415817123825e+00	2.851509718061026599e-01	6.193806468210591998e-01	-2.058915741084792195e-01	-7.072238270886149758e-01	-9.706242872481488648e-01	2.959753542007506066e-01	6.646565804946431566e-01	-1.880647576501977558e-01	-5.453189616294770170e-01	-4.832778301230304385e-01	1.740022474266462449e-01	-3.420581761141728294e-01	9.706137551049175138e-02	7.136662005090332883e-02	1.631519049179647740e-01	9.546554321334134174e-01	-1.327254973410957106e+00	7.171716844810620273e-02	2.254336714030268640e-01	-3.700865639468203794e-01	-3.442153247799096261e-01	-3.046468126682070898e-01	-3.562091757608853992e-01
0.000000000000000000e+00	0.000000000000000000e+00	0.000000000000000000e+00	0.000000000000000000e+00	0.000000000000000000e+00	0.000000000000000000e+00	0.000000000000000000e+00	0.000000000000000000e+00	0.000000000000000000e+00	0.000000000000000000e+00	0.000000000000000000e+00	0.000000000000000000e+00	0.000000000000000000e+00	0.000000000000000000e+00	0.000000000000000000e+00	0.000000000000000000e+00	0.000000000000000000e+00	4.518615886471187282e-01	5.602883976216573025e-02	-9.536234373735620606e-02	1.244412544649946828e-01	3.675871080807319863e-02	2.676696201825484178e-01	3.607854259807037889e-01	-6.831387783375623968e-02	1.333062996269890610e-01	-2.291321380991814538e-01	-7.480123285762570184e-02	-2.607343368143252293e-01	2.515950636329690182e-01	-8.121082805180933339e-02	4.994659382374239814e-02	-1.228425676045743625e-01	5.227759907869918843e-01	-4.652040535023545254e-02	-3.067765698031944543e-01	9.654811041378730252e-02	-8.983033461026362909e-02	-2.691670452463882368e-01	-8.029901875449073356e-02	-2.637368460230782308e-01	-1.255822520834611877e-01	-6.598445564896884830e-02	3.787961704913183660e-03	-2.759964356555649062e-02	-2.825289641069687607e-01	9.426815307185917869e-02	-2.419966461494458543e-01	-3.510080280380133422e-01	-2.070467841577780244e-01
0.000000000000000000e+00	0.000000000000000000e+00	0.000000000000000000e+00	0.000000000000000000e+00	0.000000000000000000e+00	0.000000000000000000e+00	0.000000000000000000e+00	0.000000000000000000e+00	0.000000000000000000e+00	0.000000000000000000e+00	0.000000000000000000e+00	0.000000000000000000e+00	0.000000000000000000e+00	0.000000000000000000e+00	0.000000000000000000e+00	0.000000000000000000e+00	0.000000000000000000e+00	-3.460178352857207762e-01	6.798934173740691644e-01	2.845107588866140347e-01	1.245148921500286721e-01	-4.334554216591379183e-01	5.254119680608534404e-01	-1.357294480911235834e-01	4.309517325734387172e-01	7.294656941275146078e-02	6.379172833867078340e-01	-1.994472800945742627e-02	-1.248453603580309768e+00	-9.361623510760819222e-02	1.230906644733370303e+00	4.871510608760220573e-01	-9.656903170210705545e-01	4.604260481665681248e-01	-3.250240057604453225e-01	9.701214084044608443e-02	7.568135163849788460e-01	3.947011794366787028e-03	-6.179578335279045653e-01	1.598553495185724982e-01	7.676088300389309615e-02	-1.995636729471819137e-01	-4.535746440949907643e-01	-1.568127765705143339e+00	-2.722092484473683238e-01	-5.669146654881741521e-01	-2.330494338311193125e-01	-2.552929290950816110e-01	4.558173206658336363e-01	1.005967892907721373e+00
0.000000000000000000e+00	0.000000000000000000e+00	0.000000000000000000e+00	0.000000000000000000e+00	0.000000000000000000e+00	0.000000000000000000e+00	0.000000000000000000e+00	0.000000000000000000e+00	0.000000000000000000e+00	0.000000000000000000e+00	0.000000000000000000e+00	0.000000000000000000e+00	0.000000000000000000e+00	0.000000000000000000e+00	0.000000000000000000e+00	0.000000000000000000e+00	0.000000000000000000e+00	-9.429746707101178960e-02	3.161149366527207794e-01	-1.681805351770872259e-01	1.543275735277031824e-01	-1.855240482025124482e-01	5.435943690226250347e-01	7.412108675617810061e-01	2.135665661162070017e-01	9.558819596293663401e-02	-1.310362007094054426e-01	-4.907326412684726025e-01	2.522332094232085029e-02	8.884087970736644080e-02	-1.176175826210476144e-01	2.134596735656182631e-01	2.809560559231066845e-01	4.906574022648460542e-01	-2.085592333369960250e-01	-6.424964856981951744e-02	-2.083127531556883960e-01	-1.283770681049181961e-01	-8.754672061950700968e-02	1.635731673556897470e-01	3.443383738319265586e-01	2.973920679586663507e-01	-6.621460534679736443e-02	2.920713129332387636e-02	-2.239367269745546896e-01	-6.883877915722309837e-02	-1.578214459826760840e-01	-2.433088750809281331e-01	-1.184365504560323662e-01	-9.033299771096363340e-02
0.000000000000000000e+00	0.000000000000000000e+00	0.000000000000000000e+00	0.000000000000000000e+00	0.000000000000000000e+00	0.000000000000000000e+00	0.000000000000000000e+00	0.000000000000000000e+00	0.000000000000000000e+00	0.000000000000000000e+00	0.000000000000000000e+00	0.000000000000000000e+00	0.000000000000000000e+00	0.000000000000000000e+00	0.000000000000000000e+00	0.000000000000000000e+00	0.000000000000000000e+00	-2.726245279558333623e-01	-2.519746576335262223e-01	-5.891148225964740748e-01	8.031695628640270757e-01	-1.143995552492944823e+00	5.165782614289243790e-01	9.187468837400811772e-01	5.520383564568601825e-02	-4.366214952719575382e-01	-3.991212572804367364e-01	1.030833406674753761e-01	-1.402155898560916864e-06	-2.921716641453412366e-01	9.886702576303768586e-01	-3.059199594992360050e-01	3.195580541942019681e-01	9.798889892667746182e-02	-6.691009555629306819e-03	4.637680621788685120e-01	-1.743440540558831131e+00	-2.975232984465790431e-01	9.233532731754975909e-02	6.080948971483825932e-02	2.094202379934992017e-02	6.180857515457049978e-01	4.181597695818425331e-01	-9.637207144835896466e-01	-1.893182559877384930e-01	-7.811929494475901015e-01	-4.523832034377202049e-01	-1.915362330390637038e-02	-1.963336838402605228e-02	-3.896528698673104585e-01
0.000000000000000000e+00	0.000000000000000000e+00	0.000000000000000000e+00	0.000000000000000000e+00	0.000000000000000000e+00	0.000000000000000000e+00	0.000000000000000000e+00	0.000000000000000000e+00	0.000000000000000000e+00	0.000000000000000000e+00	0.000000000000000000e+00	0.000000000000000000e+00	0.000000000000000000e+00	0.000000000000000000e+00	0.000000000000000000e+00	0.000000000000000000e+00	0.000000000000000000e+00	-2.859266222308988470e-02	-4.724316342583058104e-01	4.258642632040740041e-03	4.954290755920374156e-01	1.755232937471048027e+00	9.009085812908718127e-01	-6.286032533748759921e-01	-6.172286153363059080e-01	8.256742395302437698e-01	-3.076884807972816716e-01	-5.832490105148003812e-01	-1.330847731527912803e+00	1.885209231627698490e+00	-1.007560874508184767e+00	-1.612396365457470226e+00	-2.107981104779310222e+00	-5.080936500868724615e-01	6.594622649464652042e-01	7.626661565035759704e-02	-5.724897853459920416e-01	-4.307234127243839833e-02	-1.959939713700905806e+00	-4.267749118068813741e-01	-2.360011795607787344e-01	-8.684006173629575942e-01	-6.128988923243104958e-01	2.788817260492256977e+00	-5.958271287664217430e-01	-2.105839004209046905e+00	1.537116374745507885e+00	1.150142618716314402e+00	-6.433780218101775583e-01	-5.246392048550344578e-01
0.000000000000000000e+00	0.000000000000000000e+00	0.000000000000000000e+00	0.000000000000000000e+00	0.000000000000000000e+00	0.000000000000000000e+00	0.000000000000000000e+00	0.000000000000000000e+00	0.000000000000000000e+00	0.000000000000000000e+00	0.000000000000000000e+00	0.000000000000000000e+00	0.000000000000000000e+00	0.000000000000000000e+00	0.000000000000000000e+00	0.000000000000000000e+00	0.000000000000000000e+00	-1.544787740063371662e-01	-1.491031569292271819e-01	-1.056570418008243029e-01	4.603330252118358334e-01	3.725545617369753759e-01	4.114781184542419257e-01	1.524303907506285582e-01	-4.966424446401964538e-02	-2.201938133324077840e-01	-3.635908556354831012e-01	-1.761825238575440433e-01	9.589292594116413659e-02	-8.973833560331322123e-02	-1.375605460364260901e-01	4.483894797169142854e-01	7.274769256333910583e-01	3.133539867261392886e-01	-6.015155697170216503e-02	-8.900420553721108408e-02	-2.098077595760722835e-01	-9.018949660152242309e-02	3.180019608461259750e-01	-8.217483106818651573e-02	-1.462757957642445983e-01	-6.869164211480442706e-02	3.169132023748506000e-01	-9.414417980753587989e-02	-3.147195679763967746e-01	-2.512343558422271417e-01	2.217992023132932256e-02	-2.571712453204963444e-01	-7.720595904810116650e-02	1.088596375473749461e-01
0.000000000000000000e+00	0.000000000000000000e+00	0.000000000000000000e+00	0.000000000000000000e+00	0.000000000000000000e+00	0.000000000000000000e+00	0.000000000000000000e+00	0.000000000000000000e+00	0.000000000000000000e+00	0.000000000000000000e+00	0.000000000000000000e+00	0.000000000000000000e+00	0.000000000000000000e+00	0.000000000000000000e+00	0.000000000000000000e+00	0.000000000000000000e+00	0.000000000000000000e+00	-5.861583286419074224e-01	-5.035481459859443287e-01	7.395724935003219480e-01	-6.547509861886247062e-01	-6.882743922619792842e-01	7.325329267004252465e-01	4.830807638143410632e-01	1.070509253602303229e-01	-9.720895674624934202e-01	-8.143998074091272077e-01	-3.445042837312891071e-01	-3.415867415777510407e-01	1.722954677887171604e+00	2.710291348513218512e-01	-1.366687516656467816e+00	-8.089948635471188032e-01	-1.808650186346867916e-01	-1.634182260620825611e-01	1.682768820014880068e-02	2.860904332251432841e-02	-2.541667160785652801e-01	5.813115969545014083e-01	3.285822579138748534e-01	-1.071966759347984910e+00	2.228507234506491019e-01	8.297685301867918639e-02	-3.170460985755370054e-01	3.619414599891155326e-01	-6.369344276537534932e-02	3.848688511547220248e-01	2.585516561008341929e-01	-5.923638592602835651e-01	-5.558853416575240125e-01
0.000000000000000000e+00	0.000000000000000000e+00	0.000000000000000000e+00	0.000000000000000000e+00	0.000000000000000000e+00	0.000000000000000000e+00	0.000000000000000000e+00	0.000000000000000000e+00	0.000000000000000000e+00	0.000000000000000000e+00	0.000000000000000000e+00	0.000000000000000000e+00	0.000000000000000000e+00	0.000000000000000000e+00	0.000000000000000000e+00	0.000000000000000000e+00	0.000000000000000000e+00	-1.227462880862401906e-01	-2.173950909087395134e-01	-7.340282917679084862e-02	1.614233419815222226e-01	-2.902311973895307373e-01	4.482585077444012911e-01	1.974488729290715949e-01	-7.271181875009903595e-02	-1.321901221106638602e-01	-2.347130606124041563e-01	-9.786022399873901823e-02	1.223795048921435813e-01	5.020031439012457436e-02	4.839387641054271327e-02	7.107110856674961341e-02	-1.374442698958009135e-01	5.391247045875586785e-01	-2.326158290769087325e-02	-3.381743341680347736e-01	-4.352072483830239924e-01	-3.635937942377111265e-02	1.397209288034822940e-03	-1.562965023435876621e-01	-8.506837207734610495e-02	-9.946569397804834456e-02	8.626187267278638549e-02	-6.119360385832219723e-02	-2.500619662586782144e-01	9.047480500003242040e-03	-8.196332366943953618e-02	-3.406385398362837824e-01	-6.462687059356224395e-02	-4.904098403764686753e-02
0.000000000000000000e+00	0.000000000000000000e+00	0.000000000000000000e+00	0.000000000000000000e+00	0.000000000000000000e+00	0.000000000000000000e+00	0.000000000000000000e+00	0.000000000000000000e+00	0.000000000000000000e+00	0.000000000000000000e+00	0.000000000000000000e+00	0.000000000000000000e+00	0.000000000000000000e+00	0.000000000000000000e+00	0.000000000000000000e+00	0.000000000000000000e+00	0.000000000000000000e+00	-3.099069469490655648e-01	-1.465951108227784849e-01	7.825000458259258329e-02	2.958931723694530613e-01	8.932998442074735479e-01	1.210792383722256865e-01	2.037378653140583529e-01	-4.746863150303389234e-01	-3.591530252089667474e-01	-8.559154176282470772e-01	-2.177934100202282564e-01	-1.121128383040465470e+00	5.540057726722504849e-01	-8.057609551900707379e-01	6.711555057074303221e-01	-1.461003895896419436e-01	1.204902886330028317e-01	1.482374424111148337e-01	-1.219848707564062662e-01	-6.773143784318170768e-01	1.845487241114853183e-01	3.193415104408532934e-01	-5.694179408201175407e-01	-8.148598593808886736e-01	-1.008185848832225673e-01	-3.438399129591576120e-01	-1.742349179351640354e+00	-4.535973268538652792e-01	-3.213559678125553765e-01	-8.810673625536303843e-01	-1.910687272435968032e-01	-1.566592213607135298e+00	1.080040265614282680e+00
0.000000000000000000e+00	0.000000000000000000e+00	0.000000000000000000e+00	0.000000000000000000e+00	0.000000000000000000e+00	0.000000000000000000e+00	0.000000000000000000e+00	0.000000000000000000e+00	0.000000000000000000e+00	0.000000000000000000e+00	0.000000000000000000e+00	0.000000000000000000e+00	0.000000000000000000e+00	0.000000000000000000e+00	0.000000000000000000e+00	0.000000000000000000e+00	0.000000000000000000e+00	-3.418458114532668679e-01	-3.973427593849687134e-01	-2.183581309022852857e-02	2.402018431108818575e-01	5.218913872576885771e-01	4.356136574513368998e-01	1.071933392693416032e-01	1.758234849537976818e-01	2.118925289945594592e-01	-3.877317122339504762e-01	-1.608200748124106738e-01	3.529914414105406184e-02	2.928729857725728691e-01	5.741744765313410159e-01	-1.493597484305958789e-01	1.591427207239831942e-01	5.367375732681767264e-01	-7.786940860172172907e-02	-3.255182908995318258e-01	2.407843940817104567e-01	1.355320178126313835e-02	-1.410973378883726981e-01	-9.800660345729415857e-02	-3.680554338507243672e-01	-1.514330238524115302e-01	-1.586259920891836539e-01	-1.584196896124270837e-01	2.620292975018777004e-01	-1.876930867173237927e-01	-2.704944963178592676e-01	-2.722228306397581621e-01	1.097366620967376860e-01	-9.627888064685853620e-02
0.000000000000000000e+00	0.000000000000000000e+00	0.000000000000000000e+00	0.000000000000000000e+00	0.000000000000000000e+00	0.000000000000000000e+00	0.000000000000000000e+00	0.000000000000000000e+00	0.000000000000000000e+00	0.000000000000000000e+00	0.000000000000000000e+00	0.000000000000000000e+00	0.000000000000000000e+00	0.000000000000000000e+00	0.000000000000000000e+00	0.000000000000000000e+00	0.000000000000000000e+00	-6.368919981728131674e-01	-2.473166133077106532e-01	-2.588023956970920691e-01	-2.245712412911786415e-01	6.005669820911347934e-01	1.850373779934650353e-01	8.167955179317950565e-01	-1.789699109210213246e-01	3.427210082615743669e-01	-7.256518049167477447e-01	2.615370315319728856e-01	-1.429988426434817550e-01	8.366514076513212883e-01	1.298422535352267149e+00	1.687377024193966957e+00	-1.171305371488753355e+00	4.654287743783627057e-02	-6.677072520964487390e-02	-2.671625603556380679e-01	3.791428705447622699e-02	9.379943231225493228e-02	1.480471038254120852e+00	1.056264710395974638e-01	-1.723853354329426824e-01	-3.579551907159024826e-01	2.635831634259084844e-01	-3.409150832590352453e-01	6.649360029871866917e-01	-1.148440586498093996e+00	-8.782141702771457670e-01	-2.654852203606558603e-01	-5.628370804874190947e-01	-4.007027111667948449e-01
0.000000000000000000e+00	0.000000000000000000e+00	0.000000000000000000e+00	0.000000000000000000e+00	0.000000000000000000e+00	0.000000000000000000e+00	0.000000000000000000e+00	0.000000000000000000e+00	0.000000000000000000e+00	0.000000000000000000e+00	0.000000000000000000e+00	0.000000000000000000e+00	0.000000000000000000e+00	0.000000000000000000e+00	0.000000000000000000e+00	0.000000000000000000e+00	0.000000000000000000e+00	-1.793882103064324551e-01	-4.216102004639084994e-02	-6.181058470759863421e-02	1.317095515817464368e-01	-1.500253068134744516e-01	2.595487606227341315e-01	5.364065957544867924e-01	3.256486367175392971e-01	-4.723694828756611758e-02	-3.989416626655014064e-01	2.783973859846254877e-03	-1.017155798855566839e-01	9.809034440695509893e-01	9.041009275974680459e-02	6.199881077437054966e-01	-2.015537472652117468e-01	7.423426158776628148e-01	-7.443945198955553844e-02	-1.952079505529946968e-01	-4.638289500388788622e-01	-9.641918119521428188e-02	4.586863603622801100e-01	1.696939919222523740e-01	3.055672507273770114e-02	-1.848323911930082608e-01	-1.088159243323799097e-01	-7.856240215980866415e-01	-1.186113863274704250e-01	-1.518399611242240710e-01	-4.938233707924272742e-01	-1.641766285372896761e-01	-4.631811092366970584e-02	-1.337429826565102731e-01
0.000000000000000000e+00	0.000000000000000000e+00	0.000000000000000000e+00	0.000000000000000000e+00	0.000000000000000000e+00	0.000000000000000000e+00	0.000000000000000000e+00	0.000000000000000000e+00	0.000000000000000000e+00	0.000000000000000000e+00	0.000000000000000000e+00	0.000000000000000000e+00	0.000000000000000000e+00	0.000000000000000000e+00	0.000000000000000000e+00	0.000000000000000000e+00	0.000000000000000000e+00	-1.440821604789995491e-01	-5.061512885419907626e-01	-1.380498744534416622e-01	5.271220233143468770e-01	2.613621155238999433e-02	4.073152015884319299e-01	-1.600655544083145754e-01	-5.979173158987888259e-01	3.250322750311689934e-01	1.606142869120654737e-01	-4.044547478485920750e-02	5.169041347732971081e-01	1.000145973458760329e-01	1.074404878548846698e+00	2.134398202400141553e+00	5.868698203811615333e-01	4.580814569680796700e-01	8.148821780236233797e-03	2.747747344571606076e-01	-5.768627960747034766e-01	9.821812782009088638e-02	1.023999485118816666e-01	7.793262762687296064e-02	-2.411332706270613579e-01	1.600041652507486478e-01	-2.853593658004829337e-01	5.869626626840519501e-01	6.946800660921884085e-02	1.011948069495616498e-01	-4.068300843368372055e-01	-7.018006593310343044e-01	1.078394826104513538e+00	1.247738412609853687e-01
0.000000000000000000e+00	0.000000000000000000e+00	0.000000000000000000e+00	0.000000000000000000e+00	0.000000000000000000e+00	0.000000000000000000e+00	0.000000000000000000e+00	0.000000000000000000e+00	0.000000000000000000e+00	0.000000000000000000e+00	0.000000000000000000e+00	0.000000000000000000e+00	0.000000000000000000e+00	0.000000000000000000e+00	0.000000000000000000e+00	0.000000000000000000e+00	0.000000000000000000e+00	-1.629186760100913012e-01	-7.858071631258833900e-02	1.254145870766212867e-01	8.408439606926529364e-02	8.293879848284796408e-02	5.126756698446454097e-01	3.042591919377510834e-01	-9.488516729762909441e-02	-1.227362235921128086e-01	3.452446919461872321e-01	-1.933144713362107137e-01	5.331855779432485148e-02	7.161480176273808951e-01	1.502234768571715229e-01	2.854724539473708078e-01	-4.896599743476281463e-01	2.185176543349720557e-01	-2.224601298671720906e-01	-3.065118447960523684e-01	-1.765902863719100158e-02	4.426643358703427622e-02	-3.337445750176868398e-01	-1.038273364251485337e-01	-4.642675659151525303e-02	-2.397999709219560405e-01	1.709644908215368631e-01	9.664362114140492843e-02	-8.740474709957067601e-02	-1.389426151200386095e-01	-6.105102825248583109e-02	-2.261834697162606322e-01	1.955773537675963708e-02	4.022275774173317275e-02
0.000000000000000000e+00	0.000000000000000000e+00	0.000000000000000000e+00	0.000000000000000000e+00	0.000000000000000000e+00	0.000000000000000000e+00	0.000000000000000000e+00	0.000000000000000000e+00	0.000000000000000000e+00	0.000000000000000000e+00	0.000000000000000000e+00	0.000000000000000000e+00	0.000000000000000000e+00	0.000000000000000000e+00	0.000000000000000000e+00	0.000000000000000000e+00	0.000000000000000000e+00	1.005534073776489290e+00	-7.886763118275261775e-01	8.331149332744699487e-01	5.676865490670339742e-01	1.641248977351055904e+00	-2.408894096856125655e-01	5.929246704119971872e-02	-3.462758321558994101e-01	-5.695567456716085220e-01	5.002656104745512033e-01	4.089646045947820108e-01	-5.061566551031998484e-01	1.684682197386125013e+00	2.787830962872296925e-01	-2.098620125577057571e+00	2.131026299192574136e+00	2.058177405090806378e-01	-3.824183862845153548e-01	3.307317858518535880e-01	-8.468676742555182324e-01	-2.582606608266722059e-01	3.080927398251172011e-01	-4.717833261296804359e-01	-4.545715880174250323e-01	-7.992091846447240133e-01	-3.926088864833611469e-02	9.096509936823928832e-01	-2.868590570153250474e-01	1.154319351635051255e-01	-7.165746587499045583e-01	-6.641716320188777445e-01	-3.708859710328598069e-01	-5.050072285937626804e-01
0.000000000000000000e+00	0.000000000000000000e+00	0.000000000000000000e+00	0.000000000000000000e+00	0.000000000000000000e+00	0.000000000000000000e+00	0.000000000000000000e+00	0.000000000000000000e+00	0.000000000000000000e+00	0.000000000000000000e+00	0.000000000000000000e+00	0.000000000000000000e+00	0.000000000000000000e+00	0.000000000000000000e+00	0.000000000000000000e+00	0.000000000000000000e+00	0.000000000000000000e+00	-1.330498106131408342e-01	6.573565934018404250e-03	1.332051631644465273e-02	-2.648166974514832780e-02	2.633411795824612267e-01	2.675812002143843071e-01	-1.410972812404122090e-01	1.782292059773538800e-02	-1.948340219195413281e-01	-7.584877763916736404e-02	-3.391641982221779011e-02	6.661414860980786889e-02	3.437706859920586222e-01	-2.559815760209821489e-01	3.863514950347893828e-01	4.743009066014827746e-02	1.659025523851976602e-01	7.877517733162940627e-03	-1.022060331221431445e-01	-3.400471841376448423e-01	-2.191385786341354114e-01	5.092000220200889604e-01	6.477814741794135633e-02	1.464848666150362355e-01	-3.773625257655049969e-02	-1.293434075834427044e-01	-6.194349057596235802e-02	-2.189823182692532677e-01	1.099583668145799747e-01	3.303779425454980712e-02	3.114896181803631162e-02	9.193235329897993247e-02	8.946669594854814167e-02
0.000000000000000000e+00	0.000000000000000000e+00	0.000000000000000000e+00	0.000000000000000000e+00	0.000000000000000000e+00	0.000000000000000000e+00	0.000000000000000000e+00	0.000000000000000000e+00	0.000000000000000000e+00	0.000000000000000000e+00	0.000000000000000000e+00	0.000000000000000000e+00	0.000000000000000000e+00	0.000000000000000000e+00	0.000000000000000000e+00	0.000000000000000000e+00	0.000000000000000000e+00	-3.015293866198630046e-01	-9.845732696688075380e-02	-6.036274942662657461e-03	3.713734001088444536e-01	-6.227261764476769990e-02	1.547035640614957408e-01	8.665142995979217833e-02	-5.378444694974221507e-02	-1.077572631058451302e-01	-1.304749426434815007e-01	-1.601488628683935544e-01	-3.079042226489365763e-01	3.677069029449238080e-01	-5.816595927086242179e-01	-1.252682698965129973e-02	-1.881346940583889793e-01	2.059246821429389640e-01	-1.723475115412840403e-02	-9.292569497178276849e-02	-2.201503603781945761e-01	-6.886291703189571789e-02	3.768351164413185073e-01	-1.259691841027519577e-01	1.601933765452153158e-01	-3.009962551920802518e-02	-4.964394066508027309e-02	2.429643095609769210e-01	2.438548130792550228e-01	-1.343133369526031684e-01	-2.106727426621390342e-01	-2.827676101241851161e-02	-2.235423566638011228e-01	-9.141784876508901592e-02
0.000000000000000000e+00	0.000000000000000000e+00	0.000000000000000000e+00	0.000000000000000000e+00	0.000000000000000000e+00	0.000000000000000000e+00	0.000000000000000000e+00	0.000000000000000000e+00	0.000000000000000000e+00	0.000000000000000000e+00	0.000000000000000000e+00	0.000000000000000000e+00	0.000000000000000000e+00	0.000000000000000000e+00	0.000000000000000000e+00	0.000000000000000000e+00	0.000000000000000000e+00	-8.767951391980066678e-01	-1.922763739992687515e-01	-5.701801459490638546e-01	9.389045403368138087e-01	-7.132737381247729047e-01	3.330304238814252304e-01	3.884900810328253962e-01	4.551026018469145340e-01	7.719603053525667669e-01	-5.569863498955126557e-01	-3.876608409001809918e-01	-4.006880901703158693e-01	1.832492440514795207e-01	1.217583700893596493e-01	-5.489302646878296832e-01	1.572555023586897249e+00	5.840239807822066309e-01	5.572282476803847029e-02	9.140469607371058680e-02	-3.640711340124384576e-01	1.479900271176691762e-01	-2.806858785514959598e-01	1.694251964388950038e-01	-1.007187397086574676e-01	-2.812731345750234535e-01	-3.212415555838899484e-01	-9.971823623560345240e-01	1.096928353293188108e-01	-2.666503908355125629e-01	-1.374305933819787162e-01	-1.028514372031478184e-02	-7.204381960093668713e-01	-5.509502214225342476e-02
0.000000000000000000e+00	0.000000000000000000e+00	0.000000000000000000e+00	0.000000000000000000e+00	0.000000000000000000e+00	0.000000000000000000e+00	0.000000000000000000e+00	0.000000000000000000e+00	0.000000000000000000e+00	0.000000000000000000e+00	0.000000000000000000e+00	0.000000000000000000e+00	0.000000000000000000e+00	0.000000000000000000e+00	0.000000000000000000e+00	0.000000000000000000e+00	0.000000000000000000e+00	-2.221256275437326899e-01	-1.604593844854604878e-01	2.721002617140309485e-03	1.140567947215568312e-01	1.051758350135588577e-01	4.376042569228256740e-01	-1.706646453696701593e-01	-1.576704464659038907e-01	-4.419595422172785393e-02	-4.261285224631795182e-02	-8.977741904595848421e-02	-6.960876705196158976e-02	1.069959921198475605e-01	3.732033502412844816e-01	3.228246124229194880e-01	-6.038430154698521540e-02	4.848185482176098904e-01	1.873019375134166165e-02	-2.585253206975988705e-01	-2.886868479181117775e-01	-5.055770652352061661e-02	-2.211485067471897492e-01	-1.070362000434733063e-01	-2.562330771538565144e-01	-1.774667994091645162e-01	-2.603072835697635146e-01	-3.684420483219490450e-01	-1.433297954342024338e-01	-9.423586981272009944e-02	6.477248351193828912e-02	-2.464375503951230229e-01	-2.437171205010623676e-01	-1.040698694513089995e-01
0.000000000000000000e+00	0.000000000000000000e+00	0.000000000000000000e+00	0.000000000000000000e+00	0.000000000000000000e+00	0.000000000000000000e+00	0.000000000000000000e+00	0.000000000000000000e+00	0.000000000000000000e+00	0.000000000000000000e+00	0.000000000000000000e+00	0.000000000000000000e+00	0.000000000000000000e+00	0.000000000000000000e+00	0.000000000000000000e+00	0.000000000000000000e+00	0.000000000000000000e+00	-2.425481208421393919e-01	2.017068813596340493e-01	1.193152631366200221e-02	1.780849176370173925e-01	1.376837413492289774e-01	4.095109826080861604e-01	-2.846850619525683260e-02	6.024166006797709166e-02	6.660671982774556132e-02	-7.685472384791308675e-02	-8.157498612624096423e-02	1.237616352760711504e-02	1.295786063002021538e-01	-3.165871056590583987e-01	5.481210597728792822e-01	2.838273106494162978e-02	2.507635699441004284e-01	-9.269440495298759963e-02	-1.617623564408691983e-01	1.424502532821351475e-01	-1.151931799878712775e-01	4.503315708975635934e-02	7.266746503204270236e-02	1.677360214164876073e-01	1.182939631615616827e-01	-3.488760866656298032e-01	1.409369513578811739e-01	1.775131778620337997e-01	-1.949127144542718848e-01	6.649576690075956198e-02	-2.374026745842270913e-01	-1.281628970174550075e-01	1.493220613250609563e-01
0.000000000000000000e+00	0.000000000000000000e+00	0.000000000000000000e+00	0.000000000000000000e+00	0.000000000000000000e+00	0.000000000000000000e+00	0.000000000000000000e+00	0.000000000000000000e+00	0.000000000000000000e+00	0.000000000000000000e+00	0.000000000000000000e+00	0.000000000000000000e+00	0.000000000000000000e+00	0.000000000000000000e+00	0.000000000000000000e+00	0.000000000000000000e+00	0.000000000000000000e+00	-1.713791729562862687e-01	-9.713650914011734416e-01	-3.753988378916714996e-01	-8.044285479898934110e-02	2.101200949117084882e+00	9.886898437116486971e-02	9.436715604705491200e-01	2.126671966205258835e-01	-5.597963184759714439e-01	-6.205103540181675648e-01	-3.096634594747532665e-01	-3.117409122630213636e-01	-7.307999885461624601e-01	1.449443877169878991e+00	-2.476075567263487653e-01	1.422596844043918729e+00	2.278131903394055302e-01	-2.506191622447671574e-01	-3.348930581557876263e-01	-5.285324946302391025e-01	1.464221833490722269e-01	-3.407904310046095397e-01	7.948954435083266379e-02	-1.035928967505607368e+00	-2.914941210574575892e-01	-1.261374184783612185e+00	4.327911375571439484e-02	-1.129829685750741719e+00	-6.115705534800243148e-01	-4.705815169911369278e-01	1.288140871037165847e-01	6.455673270687095622e-01	4.457254973637073125e-02
0.000000000000000000e+00	0.000000000000000000e+00	0.000000000000000000e+00	0.000000000000000000e+00	0.000000000000000000e+00	0.000000000000000000e+00	0.000000000000000000e+00	0.000000000000000000e+00	0.000000000000000000e+00	0.000000000000000000e+00	0.000000000000000000e+00	0.000000000000000000e+00	0.000000000000000000e+00	0.000000000000000000e+00	0.000000000000000000e+00	0.000000000000000000e+00	0.000000000000000000e+00	6.882642237225528037e-01	1.080536459814523065e+00	-6.334478736317257219e-01	1.457863760479280124e+00	-1.381347627746235540e+00	2.487795425200120536e-01	6.586401627356516242e-01	-1.982930368122401144e-01	1.221751441492457735e+00	-8.116897113150046694e-01	-4.199109403382128569e-01	-3.667490622616559337e-01	2.570554847468358162e-01	1.316736315375094390e-01	7.030336095308662436e-01	6.599438518130980313e-02	-1.591608809429826965e-01	2.384827687051673806e-01	4.838064143359435132e-01	3.233577356306575279e+00	-1.515677185153902484e-01	9.004984861609893754e-02	9.248384179659109305e-01	1.051796404151272846e+00	-6.437714807252168381e-01	1.122708026789287494e+00	-8.018353364951528173e-01	-7.252318371431937249e-01	7.202446131908243343e-01	-6.177020472346946844e-01	-7.483898371454197340e-01	-1.187546352685032724e+00	1.692403968369839973e+00
0.000000000000000000e+00	0.000000000000000000e+00	0.000000000000000000e+00	0.000000000000000000e+00	0.000000000000000000e+00	0.000000000000000000e+00	0.000000000000000000e+00	0.000000000000000000e+00	0.000000000000000000e+00	0.000000000000000000e+00	0.000000000000000000e+00	0.000000000000000000e+00	0.000000000000000000e+00	0.000000000000000000e+00	0.000000000000000000e+00	0.000000000000000000e+00	0.000000000000000000e+00	1.177985331877790393e-01	1.077264126483383905e-01	1.935505569839429674e-03	1.443916011142379330e-01	3.972825270823678728e-02	1.866658895274440066e-01	2.347015201759250769e-01	-1.166342642355530645e-01	-2.364812803089296755e-01	-1.786292429020449879e-01	-1.497602130670857568e-01	8.027502634995335729e-02	-3.027330370224578515e-01	-2.516582972017739617e-01	2.212356339926399851e-01	3.244462989252969859e-02	1.481165145868146849e-01	6.050818351409388909e-03	-5.024764211387702795e-02	-2.638026342718508555e-01	-2.548832209966773663e-02	6.708349122059040215e-02	-8.195329914319587905e-02	5.838254767657796718e-02	5.283191431366959789e-02	-5.486950775221638432e-02	-6.881546478211707230e-02	-1.366918421437934572e-01	-9.942206945019705158e-03	-4.250537149503649109e-02	-1.213131169509584634e-01	2.410575360621486640e-01	-1.440975870282143467e-01
0.000000000000000000e+00	0.000000000000000000e+00	0.000000000000000000e+00	0.000000000000000000e+00	0.000000000000000000e+00	0.000000000000000000e+00	0.000000000000000000e+00	0.000000000000000000e+00	0.000000000000000000e+00	0.000000000000000000e+00	0.000000000000000000e+00	0.000000000000000000e+00	0.000000000000000000e+00	0.000000000000000000e+00	0.000000000000000000e+00	0.000000000000000000e+00	0.000000000000000000e+00	-2.200822538312498591e-02	-1.672887250202326759e-01	2.936393391909857820e-01	4.048139237726484652e-01	3.422012041535890114e-01	-3.407871384192072139e-01	-3.761168595602034648e-01	-6.966818555506005400e-03	2.445885941703804245e-01	-5.624897613335402280e-01	-1.848817016854577278e-01	3.550597740358177878e-01	-3.507254551789894537e-01	1.451934605575001092e+00	3.104101173631002575e-01	5.188795276174614779e-01	5.864464572260566499e-02	3.997177487555739761e-01	-8.287630414210563901e-01	5.534595802549422405e-01	-2.538812011357905463e-01	1.668938854340560884e-01	2.502744413956983216e-01	6.064090921406948276e-01	1.350275774652191230e-01	-2.849372201476950764e-02	-6.150395833932839063e-01	-5.802310069560747685e-01	-5.838210925628808945e-02	7.158056610957697075e-01	3.886282671276389267e-01	-2.015757334170867054e-01	1.902363275215322724e-01
0.000000000000000000e+00	0.000000000000000000e+00	0.000000000000000000e+00	0.000000000000000000e+00	0.000000000000000000e+00	0.000000000000000000e+00	0.000000000000000000e+00	0.000000000000000000e+00	0.000000000000000000e+00	0.000000000000000000e+00	0.000000000000000000e+00	0.000000000000000000e+00	0.000000000000000000e+00	0.000000000000000000e+00	0.000000000000000000e+00	0.000000000000000000e+00	0.000000000000000000e+00	-2.352104382360291623e-01	8.067080488045017539e-01	-3.265815968490743404e-01	2.706668654727444889e-01	-8.113633254556993357e-01	6.280807962124422827e-01	-1.091371631534825137e-01	1.003760250362581152e-01	6.780745848719073321e-02	3.499996995060997151e-01	-5.421409653625330893e-01	-4.371613235742140002e-01	2.397763173329233999e-01	6.105033920921638935e-02	1.186893653743305910e+00	-8.255795626823466682e-01	1.820873136780823964e-01	-2.523569843112226097e-01	1.032910585556448824e-01	-1.306899262445920806e-01	-1.493737714336139943e-01	1.013965768285480351e+00	7.648594564581777389e-02	4.241267189015219263e-01	4.046400852184174890e-01	1.562916899487578337e-01	7.255404974523161910e-01	5.268794338030701185e-01	-4.577086502380700583e-01	2.688340661446961821e-01	-2.232840972787833445e-01	-4.218074261709470196e-01	4.330415489413014241e-01
0.000000000000000000e+00	0.000000000000000000e+00	0.000000000000000000e+00	0.000000000000000000e+00	0.000000000000000000e+00	0.000000000000000000e+00	0.000000000000000000e+00	0.000000000000000000e+00	0.000000000000000000e+00	0.000000000000000000e+00	0.000000000000000000e+00	0.000000000000000000e+00	0.000000000000000000e+00	0.000000000000000000e+00	0.000000000000000000e+00	0.000000000000000000e+00	0.000000000000000000e+00	-7.640391042760932838e-02	-1.604852566181215190e-01	1.749404104593157705e-01	1.167639821383080062e-01	4.687237536972258534e-01	4.166125898915011838e-01	-2.160467326300101465e-01	-3.915992949704161785e-01	-3.488615238262500196e-01	-6.182058318190393198e-01	-6.813041829674305883e-02	-1.260418886121625892e-01	4.348413790951261571e-01	-3.208346869893404646e-02	4.142200183702615113e-01	5.002026647802930714e-01	3.459182983064913453e-01	-1.510074226068072734e-01	-2.223686311582853126e-01	1.015273305061221570e-01	9.456212955339547699e-02	-6.442289982052441799e-02	-1.876905583915234044e-01	-5.350208913441991676e-01	-1.146327423182448707e-01	-2.823747854719071415e-01	1.719172827719287200e-01	-5.374421959835575802e-01	1.271468281952284618e-01	-1.884719633126732963e-01	-4.753728556779107106e-01	-2.479442851540929471e-01	-4.406360205526594909e-01
0.000000000000000000e+00	0.000000000000000000e+00	0.000000000000000000e+00	0.000000000000000000e+00	0.000000000000000000e+00	0.000000000000000000e+00	0.000000000000000000e+00	0.000000000000000000e+00	0.000000000000000000e+00	0.000000000000000000e+00	0.000000000000000000e+00	0.000000000000000000e+00	0.000000000000000000e+00	0.000000000000000000e+00	0.000000000000000000e+00	0.000000000000000000e+00	0.000000000000000000e+00	7.803496506703142543e-01	8.672163456192311104e-01	3.129769212088363926e-03	7.151600063917703089e-04	1.259187164251050817e+00	2.394442782537015979e-01	-6.319081513698016073e-01	-1.574180186220563715e-01	3.515161557263795644e-01	1.405311926902585717e-01	-5.620148641741266049e-01	-4.123073808092634907e-01	3.948350940207514537e-01	-1.072062259983559140e-01	3.313643989753417562e-01	1.058927801557430354e-01	-1.477188397283082100e-01	-1.406707979840187694e-01	-4.503672137123689023e-02	-1.530232243390700075e-01	2.506288754868569169e-01	-7.419169180383324846e-01	-3.654755163662845585e-01	-6.088803703044447513e-01	-5.661908789162604233e-02	-3.621269370300319035e-01	1.244586871603291289e+00	2.343332358223645606e+00	1.104002962594781367e+00	2.779340778740909124e-01	-7.646771093491575022e-02	4.992900303153851027e-01	3.861253583202620132e-01
0.000000000000000000e+00	0.000000000000000000e+00	0.000000000000000000e+00	0.000000000000000000e+00	0.000000000000000000e+00	0.000000000000000000e+00	0.000000000000000000e+00	0.000000000000000000e+00	0.000000000000000000e+00	0.000000000000000000e+00	0.000000000000000000e+00	0.000000000000000000e+00	0.000000000000000000e+00	0.000000000000000000e+00	0.000000000000000000e+00	0.000000000000000000e+00	0.000000000000000000e+00	-4.820945385162792585e-01	-4.999768791051493744e-01	5.049940095511558022e-03	-2.498985303557375304e-01	6.942575136631730093e-01	5.299588997273724233e-01	1.928660077456974264e-01	3.102956906111430935e-01	4.305373899052541975e-01	6.384307152954102893e-01	1.437880627966273417e-01	-1.345550972681767987e-01	-2.650139068172843171e-01	-1.979247101019034893e+00	-2.062331062205050025e-01	8.980782143131792461e-01	8.433610515605836910e-02	-5.264056601481911235e-01	-5.289154345525193257e-01	-5.712371717950320837e-01	6.396086596994680074e-01	-3.805401592030960845e-01	-6.584307385706215099e-01	4.152291867576443085e-01	1.635287116024015663e-01	-2.149564359060652519e-01	-4.070125631643523034e-01	-3.253807852984317850e-01	1.306450330109333535e+00	-2.518972904879845931e-01	-9.345526384523998586e-02	-8.106822034500378305e-01	1.484556828906356207e+00
0.000000000000000000e+00	0.000000000000000000e+00	0.000000000000000000e+00	0.000000000000000000e+00	0.000000000000000000e+00	0.000000000000000000e+00	0.000000000000000000e+00	0.000000000000000000e+00	0.000000000000000000e+00	0.000000000000000000e+00	0.000000000000000000e+00	0.000000000000000000e+00	0.000000000000000000e+00	0.000000000000000000e+00	0.000000000000000000e+00	0.000000000000000000e+00	0.000000000000000000e+00	-1.008396211822411570e-01	9.506479907707640065e-01	3.031451141406546479e-01	-4.103694246191641470e-03	-2.832616875524386346e-01	8.517246522125458685e-02	-3.749356200811945067e-02	-5.598991736391716045e-02	-4.296055215276374240e-01	-1.349276531331582707e-01	2.537416799409486501e-01	3.088816060535427566e-01	-1.512042548880762505e+00	5.070601388466121628e-01	-1.540889161310698974e-01	8.690765462864716850e-01	1.460052453964901797e-01	1.263353972318246865e-01	-1.076647137312162494e-01	4.379439009780264902e-01	-7.789964247265045161e-02	-2.392803329599033635e-01	6.601329106773713533e-03	3.643005797964068981e-01	-5.211190783760119016e-01	2.206149377633159492e-01	-1.288442964081550013e+00	-3.941233641829565149e-01	-7.178968248182869827e-01	-4.545851290574184356e-01	1.457700090907490253e-01	6.179637791503234112e-01	6.516009868657667292e-01
0.000000000000000000e+00	0.000000000000000000e+00	0.000000000000000000e+00	0.000000000000000000e+00	0.000000000000000000e+00	0.000000000000000000e+00	0.000000000000000000e+00	0.000000000000000000e+00	0.000000000000000000e+00	0.000000000000000000e+00	0.000000000000000000e+00	0.000000000000000000e+00	0.000000000000000000e+00	0.000000000000000000e+00	0.000000000000000000e+00	0.000000000000000000e+00	0.000000000000000000e+00	4.102444328937091683e-02	6.606031590265899478e-01	-5.035602335004994989e-01	4.120010989841355609e-01	-4.037126221621435418e-01	-5.791166902242425585e-02	-8.119212510792728210e-01	3.483572072082154469e-01	-4.415560985409645867e-02	-5.453079920152044124e-01	-4.269075653062444631e-01	-2.237668858799622962e-01	1.109255828816953504e-01	-5.487440811203679880e-01	1.799809035339222096e-01	-8.469926712683532033e-01	-4.473526725506748458e-01	2.229607063040710824e-01	-4.736886839929952409e-01	2.680533100075942476e-01	4.363697422915632784e-01	2.537388742534810171e-01	6.661689234212549160e-02	1.485629157396483713e+00	1.723449655868302122e-01	-2.040199810856251073e-01	-1.382386860927192207e-01	-3.358420397618745445e-01	-4.442572939700797918e-01	-8.735166284729150021e-01	7.608187331082232052e-02	-3.724361751555639310e-01	-1.761884343202218817e-01
0.000000000000000000e+00	0.000000000000000000e+00	0.000000000000000000e+00	0.000000000000000000e+00	0.000000000000000000e+00	0.000000000000000000e+00	0.000000000000000000e+00	0.000000000000000000e+00	0.000000000000000000e+00	0.000000000000000000e+00	0.000000000000000000e+00	0.000000000000000000e+00	0.000000000000000000e+00	0.000000000000000000e+00	0.000000000000000000e+00	0.000000000000000000e+00	0.000000000000000000e+00	-3.862940999455299201e-02	4.772247662057684248e-01	-1.107647785782478328e-01	4.590361896140630060e-01	4.967222575695590669e-01	6.452352913980072269e-02	1.038228416055906544e+00	-1.770369943660013712e-01	-8.385012010580953357e-01	2.563710774542362625e-01	-1.039686380032491808e-01	6.792433412435334716e-01	1.056010740790236727e-02	2.025965937165981057e-01	-3.875685066639395632e-02	-5.225356115768963194e-01	8.301405263641495336e-02	-7.117195316565222418e-02	-1.780037250088679635e-01	-6.733188561722581733e-01	-1.407088400499384995e-01	1.207402576275861783e+00	-3.637082849777482224e-02	-8.311093771328211810e-01	-8.838556861759655492e-02	5.544727962047570763e-02	-5.019211074357771141e-01	2.683855797143545607e-01	-4.343476858600832657e-01	-8.684039794145866076e-02	-4.864794236005323125e-01	-5.300296592761425396e-01	-5.727510390421085562e-01
0.000000000000000000e+00	0.000000000000000000e+00	0.000000000000000000e+00	0.000000000000000000e+00	0.000000000000000000e+00	0.000000000000000000e+00	0.000000000000000000e+00	0.000000000000000000e+00	0.000000000000000000e+00	0.000000000000000000e+00	0.000000000000000000e+00	0.000000000000000000e+00	0.000000000000000000e+00	0.000000000000000000e+00	0.000000000000000000e+00	0.000000000000000000e+00	0.000000000000000000e+00	1.953385380118495551e-01	-3.682168183989920629e-01	-4.452760208942382891e-01	2.284242575587142887e-01	3.810129475566214063e-01	4.965445948647811969e-01	-2.019907938753778553e-01	2.342319383511014264e-01	-3.284893970969980925e-01	5.685916319270222230e-01	-2.762294384654230828e-01	1.396368009340744898e-01	-4.058488736873558378e-01	-4.113161759110603444e-01	1.797315440701100220e-01	7.057496953559260211e-01	4.919268189489623411e-01	1.284705459354446300e-01	-1.486806138270883593e-01	4.826799396196778669e-01	1.286693657175622292e-03	8.176997997227053450e-02	-3.305974356282773141e-01	-9.674586627529925265e-01	1.066832465133520091e-02	1.763552052156055205e-01	-6.828031800876743773e-01	2.563982285272578543e-01	-5.727421695409150582e-01	3.819188932614001053e-01	-2.187604371834877548e-01	4.453828494891038936e-01	-8.323787872060259274e-02
0.000000000000000000e+00	0.000000000000000000e+00	0.000000000000000000e+00	0.000000000000000000e+00	0.000000000000000000e+00	0.000000000000000000e+00	0.000000000000000000e+00	0.000000000000000000e+00	0.000000000000000000e+00	0.000000000000000000e+00	0.000000000000000000e+00	0.000000000000000000e+00	0.000000000000000000e+00	0.000000000000000000e+00	0.000000000000000000e+00	0.000000000000000000e+00	0.000000000000000000e+00	-3.643428753703235878e-02	-3.371153259136688840e-01	8.621890517851577701e-03	3.940049605046667264e-02	4.242696031024462688e-01	2.621969591216289364e-01	1.643525239114741465e-01	1.318018818189868047e-01	-1.894646115372647099e-01	-4.765094548062582258e-01	-1.446508769416800788e-01	2.135021626788475013e-01	-2.728077832956142187e-02	-7.320465509327077347e-02	-2.719425413347907883e-01	-2.353077487590518879e-01	5.361764038678362709e-01	-1.072702995509730584e-01	-9.115755750427723125e-02	-7.712229695010995589e-02	-9.578212106649859614e-02	-1.934631715960900000e-01	-7.146075804968825274e-02	-1.757817408778453716e-01	-6.833533722133953991e-02	-2.105619535263292819e-01	4.065898241300927585e-01	-5.604786919735124107e-01	-5.849886622247055246e-02	-7.979695959897920021e-03	-4.233608561331205222e-01	1.366517657748753112e-01	-3.755945140748824795e-01
0.000000000000000000e+00	0.000000000000000000e+00	0.000000000000000000e+00	0.000000000000000000e+00	0.000000000000000000e+00	0.000000000000000000e+00	0.000000000000000000e+00	0.000000000000000000e+00	0.000000000000000000e+00	0.000000000000000000e+00	0.000000000000000000e+00	0.000000000000000000e+00	0.000000000000000000e+00	0.000000000000000000e+00	0.000000000000000000e+00	0.000000000000000000e+00	0.000000000000000000e+00	5.631793489171131872e-01	-1.304908213739730538e-01	4.111164106161838139e-01	-2.774776432539800552e-01	-3.809657380005235794e-01	1.965908051117004895e-01	4.366934833793450488e-01	-4.070872931180203880e-01	-2.307677236499141020e-04	-4.302938298417907093e-01	-1.162453692391704346e-01	4.188445467336640582e-01	3.401850064141001551e-01	7.311976842489057438e-01	-1.278106129810402392e+00	1.292599671983502285e-01	7.164801200939517889e-01	1.691814512528151959e-01	5.144127364057873159e-02	-5.407432542997165914e-01	-6.200651060148807542e-02	-1.022559094267407209e+00	-3.185742584784996279e-01	1.058787757839248833e+00	-3.878759871900322453e-01	3.212228134348588671e-01	2.125184297858886850e+00	5.580204319881129083e-01	-7.239319842566631635e-01	-4.299948961905854516e-01	-4.992363909685954559e-01	-2.116621521466937050e-01	6.388586573199973584e-01
0.000000000000000000e+00	0.000000000000000000e+00	0.000000000000000000e+00	0.000000000000000000e+00	0.000000000000000000e+00	0.000000000000000000e+00	0.000000000000000000e+00	0.000000000000000000e+00	0.000000000000000000e+00	0.000000000000000000e+00	0.000000000000000000e+00	0.000000000000000000e+00	0.000000000000000000e+00	0.000000000000000000e+00	0.000000000000000000e+00	0.000000000000000000e+00	0.000000000000000000e+00	3.050362453361122328e-01	3.839817021117066798e-01	3.292045654157725876e-01	-5.664149570290882840e-01	6.690414094184606864e-01	2.228762422993119940e-01	-2.658446319717806539e-01	-2.752905616673580469e-01	-3.159276975003131871e-01	-3.298582016891418722e-01	-4.217956859782842072e-01	-3.789907748194172588e-02	-1.057629266447210448e+00	1.055620240571148782e+00	4.453488292491084577e-01	1.202244120607867561e+00	-2.018393987368949927e-01	6.480422693977239135e-01	-4.426944941608061956e-01	-3.308799627920020470e-01	3.147315590286223208e-02	9.282603340722392904e-01	5.949511318148498901e-02	-7.527632251377622818e-01	6.164748915238293936e-01	2.076824748333927842e-02	-6.452106579018157539e-01	-1.368181671260991494e-01	1.192232226600765221e+00	-9.980569229011018815e-04	-4.653014131603932513e-01	-4.768630241312872831e-01	1.537726270259504313e-01
0.000000000000000000e+00	0.000000000000000000e+00	0.000000000000000000e+00	0.000000000000000000e+00	0.000000000000000000e+00	0.000000000000000000e+00	0.000000000000000000e+00	0.000000000000000000e+00	0.000000000000000000e+00	0.000000000000000000e+00	0.000000000000000000e+00	0.000000000000000000e+00	0.000000000000000000e+00	0.000000000000000000e+00	0.000000000000000000e+00	0.000000000000000000e+00	0.000000000000000000e+00	-1.128011127618950143e-01	-3.013361599503220842e-02	1.761671475826008804e-01	2.660061614255973539e-01	4.612456964693415484e-01	3.981543539386993569e-01	5.012493454989472297e-02	1.605322286175790356e-02	1.204837356728657299e-01	1.288324439583160563e-01	-9.546796310842745048e-02	-2.222099390111102191e-01	-1.348570228682716143e-01	-2.126191295317829411e-01	1.248707790817680796e-01	-1.082188951795189508e-01	-8.205843688387123858e-02	-7.200156575573490869e-02	-8.802756727078560328e-02	-6.418795473951388608e-01	-1.018457676601708731e-02	2.262094820241661863e-01	-3.209243412393736339e-02	-2.729024339595095272e-01	1.045777857027300681e-02	-7.589534579777899859e-02	-1.471747208357823411e-01	-1.194104538477792909e-02	-5.135333989210980055e-02	-4.405740254969632841e-01	-1.000050382186397496e-01	-5.924568815647528880e-02	-5.016414749908606474e-01
0.000000000000000000e+00	0.000000000000000000e+00	0.000000000000000000e+00	0.000000000000000000e+00	0.000000000000000000e+00	0.000000000000000000e+00	0.000000000000000000e+00	0.000000000000000000e+00	0.000000000000000000e+00	0.000000000000000000e+00	0.000000000000000000e+00	0.000000000000000000e+00	0.000000000000000000e+00	0.000000000000000000e+00	0.000000000000000000e+00	0.000000000000000000e+00	0.000000000000000000e+00	2.441002078715698298e-01	-8.213176710076924847e-02	-3.377547445592139069e-02	4.147941147878735080e-02	5.359058318940108645e-01	2.080661168038069053e-01	-9.286133359211137805e-02	-1.161610159138253134e-01	-1.233037308799105336e-01	-1.207683125052257944e-01	-2.754151745961685438e-01	-5.518097645511754051e-02	-2.536812158711116982e-01	3.749549809429473801e-01	1.494215824285055894e-01	4.252519452183236431e-02	6.053466157778015361e-02	-2.084332462175407519e-01	-3.147728992279093529e-01	4.016540209007359030e-02	-6.445909445094913370e-02	7.236359340379733274e-02	-1.245377965429989714e-01	1.307797500961843055e-03	-5.657196227641985570e-02	-1.098631536011456661e-01	6.237564867599223323e-02	-3.421105840780293006e-01	2.652742719298293306e-01	-4.062316154855352690e-01	-7.080020304660460118e-02	2.824890823759166891e-01	-2.207546760502484828e-01
0.000000000000000000e+00	0.000000000000000000e+00	0.000000000000000000e+00	0.000000000000000000e+00	0.000000000000000000e+00	0.000000000000000000e+00	0.000000000000000000e+00	0.000000000000000000e+00	0.000000000000000000e+00	0.000000000000000000e+00	0.000000000000000000e+00	0.000000000000000000e+00	0.000000000000000000e+00	0.000000000000000000e+00	0.000000000000000000e+00	0.000000000000000000e+00	0.000000000000000000e+00	-1.547738457463062878e-01	-1.545902012744233278e-01	5.115700596827661428e-01	1.515076722336709536e-01	1.038596368248095425e+00	-1.463633252286867248e-01	-2.752957387041959914e-01	-3.038995542854949772e-01	-3.382921261939974417e-02	-7.626534843603999247e-01	-2.302340773540572927e-01	-2.657351484251382900e-01	1.103302759764003049e+00	1.863168714620653046e-02	-4.471434561530883700e-01	3.055570307877918390e-01	2.202210714435934857e-01	-1.364179839218553070e-01	-3.014730863030536945e-01	1.673220624466843054e+00	-4.117836748349541776e-02	-8.940456900231195103e-01	2.596805807372105646e-01	-2.170230131515554495e-01	-2.306185934678104885e-02	-1.327968106835006323e-01	1.692245140593406083e-01	-8.947041863239024728e-01	-7.678632216277584410e-01	-6.629777329687140952e-01	-9.453128694275016175e-02	-2.965654431421738679e-01	-3.674102593561637264e-01
0.000000000000000000e+00	0.000000000000000000e+00	0.000000000000000000e+00	0.000000000000000000e+00	0.000000000000000000e+00	0.000000000000000000e+00	0.000000000000000000e+00	0.000000000000000000e+00	0.000000000000000000e+00	0.000000000000000000e+00	0.000000000000000000e+00	0.000000000000000000e+00	0.000000000000000000e+00	0.000000000000000000e+00	0.000000000000000000e+00	0.000000000000000000e+00	0.000000000000000000e+00	-2.407756932909086989e-01	2.858380238391662331e-01	1.217244994248429246e-01	1.464567918965028748e-01	-2.211517513721931727e-01	1.934269164591861934e-01	4.548473973557090599e-01	-2.208363028710482179e-01	-6.371053274248801579e-02	6.779673521507230127e-01	-1.317289373382704576e-01	1.503091519990385760e-01	-2.207802923337846834e-01	-4.659587810237159622e-01	-3.733964257587973345e-01	3.623852337417002856e-01	2.931932555927971862e-01	-1.047779009842950554e-01	-1.357544201512864701e-01	-7.463191001443417183e-02	-2.046446816172901514e-02	-2.767481062622253463e-01	-1.118843101986183308e-01	-1.777703783294240850e-02	9.423222197913407039e-02	-7.141460734947287226e-02	-4.124075485339117608e-01	3.000834241168529037e-01	5.897961235017326054e-01	2.281834564583283889e-02	9.595845329570297511e-02	-1.937147426373289072e-01	4.863353682742844186e-01
0.000000000000000000e+00	0.000000000000000000e+00	0.000000000000000000e+00	0.000000000000000000e+00	0.000000000000000000e+00	0.000000000000000000e+00	0.000000000000000000e+00	0.000000000000000000e+00	0.000000000000000000e+00	0.000000000000000000e+00	0.000000000000000000e+00	0.000000000000000000e+00	0.000000000000000000e+00	0.000000000000000000e+00	0.000000000000000000e+00	0.000000000000000000e+00	0.000000000000000000e+00	1.381019442109573600e-03	-4.074979324266679304e-01	-1.979999750592786600e-01	1.566682288555292790e-01	3.066136536998388396e-01	3.230002030257945189e-01	-6.955401169405227568e-01	-1.412982352458659885e-01	-1.982411963520714637e-01	7.058502215865206098e-02	2.441950086310883117e-01	-7.511353627674866029e-02	8.589727434814325990e-01	-4.442380084548304131e-01	4.557205150206912192e-01	-5.268882887830617090e-01	3.716726968463375802e-01	4.629857817840574152e-02	-5.642784003686988209e-02	-5.140234569994852620e-01	-8.606170047662445310e-02	2.002922896501350691e-01	3.072933590018493977e-01	2.769782971167928376e-01	6.008294122907293922e-01	2.143277932885045978e-01	-8.605687554290608610e-01	-6.504238611482157650e-02	1.078240178185563503e+00	-4.141882052509622270e-01	-2.416033744627977542e-01	8.472287364092478956e-02	-3.047010988336558701e-01
0.000000000000000000e+00	0.000000000000000000e+00	0.000000000000000000e+00	0.000000000000000000e+00	0.000000000000000000e+00	0.000000000000000000e+00	0.000000000000000000e+00	0.000000000000000000e+00	0.000000000000000000e+00	0.000000000000000000e+00	0.000000000000000000e+00	0.000000000000000000e+00	0.000000000000000000e+00	0.000000000000000000e+00	0.000000000000000000e+00	0.000000000000000000e+00	0.000000000000000000e+00	-1.464036736856850433e-03	3.114399741629651497e-01	3.768708869696880265e-02	2.825676052246304804e-01	4.927662199726504100e-01	6.467839911860399915e-02	3.290184184900808440e-01	-1.103859945533209874e-01	3.154370241028044974e-01	3.637837031469929872e-01	-3.062081283747782878e-01	1.260013615195017533e-01	3.158665784368334117e-01	-9.409991187897095988e-02	-1.209182817698311596e-01	-1.927170410466284844e-01	1.194286213598469287e-01	3.203292119383058245e-01	8.154828655996729236e-02	-1.709137705251228267e-01	-8.777825207009989916e-02	3.821649284092448196e-01	1.192613899968845287e-01	-1.057021739892199663e-01	7.360769245158382823e-02	6.721919596473678593e-02	3.335839268886707787e-01	-3.762251681732008135e-02	-3.132413052854732954e-02	4.562640483734526353e-01	2.956907553294528812e-01	1.256053424470337798e-01	1.850649372133655324e-01
0.000000000000000000e+00	0.000000000000000000e+00	0.000000000000000000e+00	0.000000000000000000e+00	0.000000000000000000e+00	0.000000000000000000e+00	0.000000000000000000e+00	0.000000000000000000e+00	0.000000000000000000e+00	0.000000000000000000e+00	0.000000000000000000e+00	0.000000000000000000e+00	0.000000000000000000e+00	0.000000000000000000e+00	0.000000000000000000e+00	0.000000000000000000e+00	0.000000000000000000e+00	8.631351803330733485e-01	1.953740339676560411e-01	5.168373727606176415e-02	2.026345711654427006e-01	-7.779840066271862531e-01	2.897338092568226275e-01	-1.050076842321878978e-01	7.816619022755572077e-02	4.605995257540997923e-01	1.896860409087577359e-01	-1.553663935416946251e-01	1.313879905441221463e-01	9.914148732296986788e-01	5.831499277589026198e-01	3.597718532845846640e-01	-7.866604052818747528e-01	2.360738744351761897e-01	-3.713100886088180341e-02	1.118126726008179667e-01	6.814776004620169969e-01	-5.176119931182821682e-02	2.200189215343194976e-02	3.074299675235053157e-03	-3.106646660719922237e-01	-3.884512136881230204e-01	9.530927160907526341e-02	-8.060929261893018394e-01	2.190021262416073089e+00	-3.763912145161488199e-01	6.107902481651340115e-02	1.880185974929415582e-01	4.489626272435501275e-01	-7.181055821188583876e-02
0.000000000000000000e+00	0.000000000000000000e+00	0.000000000000000000e+00	0.000000000000000000e+00	0.000000000000000000e+00	0.000000000000000000e+00	0.000000000000000000e+00	0.000000000000000000e+00	0.000000000000000000e+00	0.000000000000000000e+00	0.000000000000000000e+00	0.000000000000000000e+00	0.000000000000000000e+00	0.000000000000000000e+00	0.000000000000000000e+00	0.000000000000000000e+00	0.000000000000000000e+00	-2.877586761223858147e-01	1.562450287847364783e-01	7.450200565208459080e-02	6.255360866719246460e-02	4.780160097881558379e-01	2.216539472762207585e-01	2.350659543884218161e-01	-1.133431358459558169e-01	-2.787051026338333015e-01	-2.117165620244140511e-01	-8.365452919626520378e-02	-2.773681599820919733e-02	-1.895780461091138014e-01	-1.031328983387221454e+00	-4.110074218916349165e-01	5.966675322566802192e-02	1.379833289322052736e-01	-1.092647426417920342e-01	-2.154889118172748641e-01	1.554251965332222041e-01	-1.011686784941899786e-01	2.099099113981563458e-01	6.884994303490703238e-02	1.867874855366264963e-01	3.535832073916608254e-01	1.200685263527573876e-01	-2.327500822124923541e-01	-2.879800636063555852e-01	-2.188932134784797034e-01	1.685952795625863046e-03	-3.272517569084359979e-02	8.262861648672403803e-01	-3.299024687166891567e-01
0.000000000000000000e+00	0.000000000000000000e+00	0.000000000000000000e+00	0.000000000000000000e+00	0.000000000000000000e+00	0.000000000000000000e+00	0.000000000000000000e+00	0.000000000000000000e+00	0.000000000000000000e+00	0.000000000000000000e+00	0.000000000000000000e+00	0.000000000000000000e+00	0.000000000000000000e+00	0.000000000000000000e+00	0.000000000000000000e+00	0.000000000000000000e+00	0.000000000000000000e+00	-2.386204592829080096e-01	-3.382476960509729347e-01	-1.460255074111103668e-01	3.507044340260104809e-01	-3.284325535834669019e-01	1.329202883792871270e-01	-6.254723137666724775e-02	-1.289038014085951700e-01	1.981727373622943211e-01	8.061448636998770345e-01	-1.545680465258043347e-02	1.424375782447583061e-01	6.690021224778179842e-01	-1.004711281133629175e+00	-5.041466663169770213e-01	1.781893682806921231e-01	-2.381689848166562359e-02	9.355546625520247406e-02	2.464875369630881996e-01	5.567490656657282828e-03	-2.048221876644568118e-01	9.269323070774502238e-01	-4.055113783902529467e-02	-5.151940493349478345e-01	-3.340081296691127521e-01	-2.929898397158215428e-01	1.734032558132977270e-02	7.319044056869828951e-01	1.248026284608573788e-01	3.832384587917341823e-01	1.510787844203509978e-01	-6.497442870442849960e-01	5.583862840483990730e-01
0.000000000000000000e+00	0.000000000000000000e+00	0.000000000000000000e+00	0.000000000000000000e+00	0.000000000000000000e+00	0.000000000000000000e+00	0.000000000000000000e+00	0.000000000000000000e+00	0.000000000000000000e+00	0.000000000000000000e+00	0.000000000000000000e+00	0.000000000000000000e+00	0.000000000000000000e+00	0.000000000000000000e+00	0.000000000000000000e+00	0.000000000000000000e+00	0.000000000000000000e+00	-2.218714848870937673e-01	-1.161999449272087398e-01	1.423323724773380983e-01	4.475158453197978226e-01	-2.198020651061876815e-02	1.242820295245383039e-01	5.099008977221076294e-02	1.182879938313981388e-01	-7.374927700142205889e-02	-3.993469716722200524e-01	-2.603455500147797141e-02	6.582342378956096245e-03	3.185977873769767488e-01	2.848499569301401330e-02	1.566113104124325361e-01	4.956373899932513261e-02	1.834473610823733891e-01	-8.716078337872044945e-02	-3.665205115156464633e-01	-4.035522426186531897e-01	-1.085599803924843232e-01	-7.039218164258426169e-02	-2.399182565496644354e-02	1.855394162093598198e-01	-2.113911484639861837e-01	4.196386925569497994e-02	-4.138466404665753218e-01	-2.098785982229154079e-01	-4.235937709403438389e-01	-3.579514615609039052e-01	-1.099175589087321159e-01	-1.337850978932784984e-01	-3.824173303792691159e-01
0.000000000000000000e+00	0.000000000000000000e+00	0.000000000000000000e+00	0.000000000000000000e+00	0.000000000000000000e+00	0.000000000000000000e+00	0.000000000000000000e+00	0.000000000000000000e+00	0.000000000000000000e+00	0.000000000000000000e+00	0.000000000000000000e+00	0.000000000000000000e+00	0.000000000000000000e+00	0.000000000000000000e+00	0.000000000000000000e+00	0.000000000000000000e+00	0.000000000000000000e+00	7.441087848155958362e-01	-1.758682014414792161e-01	-7.846110941396865490e-01	3.285075987016956578e-01	1.812060390693050888e-02	-1.593578163903775213e-01	1.649185466473092943e+00	-3.428383084209260523e-01	3.820562412214061343e-01	2.743591103159773170e-01	-1.893131085212107489e-01	5.805637868617893327e-01	-8.309700548966432454e-02	-3.509664482427082843e-01	1.567956532788710833e+00	1.301084689004967931e-01	1.032449384578301571e-01	2.066342232527774714e-01	-1.181457048587658126e-01	-3.054639644003020460e-01	-1.920958881679445118e-01	-2.489887300192960284e-01	1.292295383121622732e-01	7.242531633255987478e-01	1.706546012926370703e-01	-4.532614063901084789e-01	1.468026464699210942e+00	7.324222584260428048e-01	9.628713143106153449e-01	1.192569547175310163e+00	5.015047187584190103e-02	1.448011711095723131e+00	-3.220195832698236060e-01
0.000000000000000000e+00	0.000000000000000000e+00	0.000000000000000000e+00	0.000000000000000000e+00	0.000000000000000000e+00	0.000000000000000000e+00	0.000000000000000000e+00	0.000000000000000000e+00	0.000000000000000000e+00	0.000000000000000000e+00	0.000000000000000000e+00	0.000000000000000000e+00	0.000000000000000000e+00	0.000000000000000000e+00	0.000000000000000000e+00	0.000000000000000000e+00	0.000000000000000000e+00	5.633489027754624151e-02	-2.711790157161607095e-01	-7.260208279173282486e-01	3.025073585363578510e-01	-7.909173726633272894e-02	-7.794133504488612307e-02	-1.137012056341059729e+00	3.852205390726316098e-02	6.154071470552899270e-02	6.876586873950421008e-01	1.555582290587787797e-01	-1.313933853352553527e-01	-7.376339945960951050e-02	-7.065442187762187298e-02	5.644181732889954617e-01	8.142392860233049756e-01	5.983271003052783588e-01	3.390725626205535193e-01	2.096928980493124595e-01	-2.306068376834736755e-01	-2.584691277136739185e-01	1.327357036616753527e+00	-3.334508013490329326e-01	-4.552143874843119220e-01	-1.198939549223616702e-01	-2.504795597923062944e-01	2.035774870293164535e-02	1.638260548228914537e+00	1.146357200888629690e-01	1.770670548394337462e-01	3.397927867750297204e-01	4.350019462541081516e-01	4.855268983266367577e-01
0.000000000000000000e+00	0.000000000000000000e+00	0.000000000000000000e+00	0.000000000000000000e+00	0.000000000000000000e+00	0.000000000000000000e+00	0.000000000000000000e+00	0.000000000000000000e+00	0.000000000000000000e+00	0.000000000000000000e+00	0.000000000000000000e+00	0.000000000000000000e+00	0.000000000000000000e+00	0.000000000000000000e+00	0.000000000000000000e+00	0.000000000000000000e+00	0.000000000000000000e+00	-2.202153143052885120e-01	-1.757119417869926759e-01	-1.126728262737011488e-01	-6.521318343420565156e-02	-9.488106429360043670e-01	2.853738749265663510e-01	-2.148935340738042932e-01	-1.700470474266743137e-01	-1.203530432083625701e-01	-7.026821925490084331e-02	2.011401994068125476e-01	-6.516024221452997034e-02	3.129441108710048214e-01	2.916887103173337881e-01	-6.144997625454632351e-01	-2.530590815983762079e-02	3.866171983417980296e-01	1.138417357329405688e-01	2.400620253046287511e-01	-2.387317336081543617e-01	1.286573976930988350e-01	1.816852069624520088e-02	-1.067195642140388728e-01	2.387267087642225838e-01	-6.783893936989504603e-01	-4.415658168434360431e-01	2.713643234921117031e-01	3.249644288400158620e-01	1.372577952955053859e-01	-3.003554485196281987e-01	5.920695499975664466e-01	7.220204447905120837e-02	-7.336243017634615227e-02
0.000000000000000000e+00	0.000000000000000000e+00	0.000000000000000000e+00	0.000000000000000000e+00	0.000000000000000000e+00	0.000000000000000000e+00	0.000000000000000000e+00	0.000000000000000000e+00	0.000000000000000000e+00	0.000000000000000000e+00	0.000000000000000000e+00	0.000000000000000000e+00	0.000000000000000000e+00	0.000000000000000000e+00	0.000000000000000000e+00	0.000000000000000000e+00	0.000000000000000000e+00	-3.322495780868329751e-01	-4.191884800333716687e-01	-1.504742426545124245e-01	-3.598348855491684817e-01	3.353675976048473006e-02	2.800138970850668194e-02	1.794703879625559606e-01	2.024426890518774280e-01	2.025853473298840635e-01	-4.263362760362857801e-02	-2.455799519026866939e-01	1.553954283514277432e-02	2.320936706322772880e-01	-5.897917260128657801e-01	-9.086122824199742432e-02	-7.814813698181195534e-01	-9.685877993257728524e-02	-2.646115154514467327e-01	-5.401948325479890567e-01	-4.549736997782006381e-02	-1.851158750551194221e-01	1.255277532371562588e-01	-6.105531611087838817e-02	8.804191217995238627e-02	-3.349762347166285875e-02	7.134670306283033558e-02	-8.088725290716458627e-01	1.122085862979575355e+00	-2.883868722400330098e-01	-7.857022594413759498e-02	-1.965359869884755403e-02	3.768749247124813517e-01	2.064765078126206410e-01
0.000000000000000000e+00	0.000000000000000000e+00	0.000000000000000000e+00	0.000000000000000000e+00	0.000000000000000000e+00	0.000000000000000000e+00	0.000000000000000000e+00	0.000000000000000000e+00	0.000000000000000000e+00	0.000000000000000000e+00	0.000000000000000000e+00	0.000000000000000000e+00	0.000000000000000000e+00	0.000000000000000000e+00	0.000000000000000000e+00	0.000000000000000000e+00	0.000000000000000000e+00	-2.490237429739527164e-01	1.286940666932304411e-01	-1.341069231503217440e-01	1.231098297828290972e-01	1.857432249432187932e-01	1.371606137744449949e-01	-1.588783806700551915e-01	6.197025160369028923e-03	-3.878174822370000219e-01	-1.906738726773597181e-01	-6.724300784536700257e-03	-5.758856614742853264e-01	3.509226001818948060e-01	4.538374593355758990e-01	-2.765724056282566068e-02	-7.074418991716734106e-02	9.925413276149448738e-02	1.836577018732230004e-01	-2.485021909565919007e-01	-4.271705925327277109e-01	6.134681859340121446e-02	-1.392800702275066027e-01	-2.281426852511520276e-01	4.071480184442793360e-01	4.215262673462092519e-02	7.012076160586167006e-02	8.233182206077088727e-02	1.162177436274444975e-01	-1.536026658257315103e-01	5.165483754927563398e-01	3.086476007489721493e-02	-3.505756807625577398e-01	1.720918486501363254e-01
0.000000000000000000e+00	0.000000000000000000e+00	0.000000000000000000e+00	0.000000000000000000e+00	0.000000000000000000e+00	0.000000000000000000e+00	0.000000000000000000e+00	0.000000000000000000e+00	0.000000000000000000e+00	0.000000000000000000e+00	0.000000000000000000e+00	0.000000000000000000e+00	0.000000000000000000e+00	0.000000000000000000e+00	0.000000000000000000e+00	0.000000000000000000e+00	0.000000000000000000e+00	-5.767078819136122192e-01	-1.529186371928139242e-02	-3.097281908732020250e-01	-4.544122574195408881e-01	1.309904901980469605e+00	2.949089154448611416e-01	5.683109736761565722e-01	2.135554934420406253e-02	-9.528218947391193794e-01	-2.542847539631428178e-01	3.709068601700467593e-01	-1.345550972681767987e-01	1.567871836270599561e-01	5.831499277589026198e-01	1.446701731272235003e+00	-1.021916699009112195e+00	1.917673986331106806e-01	-4.368297184423314827e-01	-4.812179202063114891e-01	1.028211153497449848e+00	-4.269558179216169647e-01	-2.433029940121796478e-02	5.761327889231351168e-02	7.590990835536377823e-02	1.546345038218413792e-01	1.160382305163369238e-01	6.966588362747039298e-01	1.579506564550160252e+00	-2.059072671848090064e-01	-6.428708578715214284e-01	-5.699624013929800725e-02	9.846957183464634111e-01	-7.708124878037377892e-01
0.000000000000000000e+00	0.000000000000000000e+00	0.000000000000000000e+00	0.000000000000000000e+00	0.000000000000000000e+00	0.000000000000000000e+00	0.000000000000000000e+00	0.000000000000000000e+00	0.000000000000000000e+00	0.000000000000000000e+00	0.000000000000000000e+00	0.000000000000000000e+00	0.000000000000000000e+00	0.000000000000000000e+00	0.000000000000000000e+00	0.000000000000000000e+00	0.000000000000000000e+00	-2.141893258548933227e-02	2.135149874630382638e-01	-2.040322304350764004e-02	2.930811121159848653e-01	3.869447020017003497e-02	2.185521924593414600e-01	7.565666904716805696e-02	-1.585030463010026480e-01	-3.195715962515990882e-01	1.172387097701466790e-01	-9.089597478121300145e-02	2.619132667448043073e-01	-1.241819125664951479e-01	9.127016382252177706e-01	5.677730444231388063e-01	9.642227262955031797e-02	2.891349764891218976e-01	-1.696832583253493967e-02	-5.928540749573209950e-02	7.789210901737488035e-02	-5.295375235675387621e-02	-3.884567631842630320e-01	1.009984475994940706e-01	-1.106628538686219021e-01	-1.377436153223585424e-01	-2.082252533335655353e-01	-1.754322693035686997e-02	-7.974928563724986708e-02	1.021088768626233906e-01	-7.422538393910638188e-02	-1.646583554749493292e-02	3.616165110432493779e-01	4.409331929321354537e-01
0.000000000000000000e+00	0.000000000000000000e+00	0.000000000000000000e+00	0.000000000000000000e+00	0.000000000000000000e+00	0.000000000000000000e+00	0.000000000000000000e+00	0.000000000000000000e+00	0.000000000000000000e+00	0.000000000000000000e+00	0.000000000000000000e+00	0.000000000000000000e+00	0.000000000000000000e+00	0.000000000000000000e+00	0.000000000000000000e+00	0.000000000000000000e+00	0.000000000000000000e+00	-1.610217753470564728e-01	-2.228777076688605585e-01	-1.589232136598401346e-01	3.353417764466650186e-01	-5.413537761805692350e-01	-2.480397702868569754e-01	1.063092926815382588e+00	-2.360251178650578027e-02	-3.388568386161063262e-01	8.992940379881866342e-01	5.132963667887301407e-01	-2.830453025734453454e-01	-6.431477482942541402e-01	-1.033603356449087629e+00	7.002054404549203914e-01	-1.133621126246505018e+00	3.369853262169800190e-01	-1.821182726923959438e-01	1.670484237390170157e-01	4.725643985431854377e-01	-7.899624639869182174e-02	1.177084538201730313e+00	2.491373021321443837e-01	6.080537422556488991e-01	-2.189435519971325017e-01	1.677114985837192818e-01	1.462951742312526004e-01	-1.181513983322538958e-01	-5.243075026324046650e-01	1.237232980804314209e-01	-8.175714242118988784e-01	7.271783998413594574e-01	-2.054243618857509446e-01
0.000000000000000000e+00	0.000000000000000000e+00	0.000000000000000000e+00	0.000000000000000000e+00	0.000000000000000000e+00	0.000000000000000000e+00	0.000000000000000000e+00	0.000000000000000000e+00	0.000000000000000000e+00	0.000000000000000000e+00	0.000000000000000000e+00	0.000000000000000000e+00	0.000000000000000000e+00	0.000000000000000000e+00	0.000000000000000000e+00	0.000000000000000000e+00	0.000000000000000000e+00	-8.406696760467055052e-01	1.118762046517157160e-01	4.613381711126670615e-01	4.976374459297082387e-02	9.704062334322992589e-01	-4.221704353737251031e-02	-6.639620212633752516e-02	-3.327440119031045418e-01	-3.633263594306445632e-01	5.778477870332868194e-02	-9.062132832972444318e-02	-3.782578496571247229e-01	-2.882223049967122530e-01	2.644597820989856629e+00	-8.590599595358263674e-01	9.449590947676899111e-01	9.250450360550372952e-01	2.053568896895137386e-01	3.799156552162630818e-01	-1.107618461871344051e+00	9.244752446722674655e-02	-1.941057160156994810e-01	1.251510949057432209e-01	-1.254366056939405782e-01	-6.173649946095114416e-01	5.721486679196354785e-01	2.176861509930501537e+00	2.827934166633320201e-01	2.630140667518967579e-01	4.935178978896017088e-01	-2.743061659077898340e-01	-7.176607495865382491e-01	7.134797078977601625e-01
0.000000000000000000e+00	0.000000000000000000e+00	0.000000000000000000e+00	0.000000000000000000e+00	0.000000000000000000e+00	0.000000000000000000e+00	0.000000000000000000e+00	0.000000000000000000e+00	0.000000000000000000e+00	0.000000000000000000e+00	0.000000000000000000e+00	0.000000000000000000e+00	0.000000000000000000e+00	0.000000000000000000e+00	0.000000000000000000e+00	0.000000000000000000e+00	0.000000000000000000e+00	-2.867473212085839274e-01	-2.882848192086521211e-01	1.703465580171687754e-01	4.207060850118600204e-01	3.614970060531409041e-02	3.633340459566809511e-01	-1.363052833406514786e-01	1.444144573144244548e-01	1.691098981960149558e-02	-1.835739832678064953e-01	-2.149044193614439713e-01	2.353699267795374694e-01	3.586410327426745037e-01	1.749789975249994023e-01	3.601122470333412151e-01	-2.494542961198775721e-01	3.345011122931802472e-01	-1.383906903676458966e-01	-4.071664727843468112e-01	-1.326974167225227208e-01	-9.790567325719805314e-02	-2.463383682330810287e-01	-1.129504515375214097e-01	-1.970650166937978898e-02	-4.950131369817588334e-02	-2.736051081623482317e-01	-1.942741214670453687e-01	-4.316875469689676614e-01	-7.737081649480408163e-02	-2.551262660097559573e-02	-2.529155121529372274e-01	1.125568143165155410e-01	-6.520505419537979408e-02
0.000000000000000000e+00	0.000000000000000000e+00	0.000000000000000000e+00	0.000000000000000000e+00	0.000000000000000000e+00	0.000000000000000000e+00	0.000000000000000000e+00	0.000000000000000000e+00	0.000000000000000000e+00	0.000000000000000000e+00	0.000000000000000000e+00	0.000000000000000000e+00	0.000000000000000000e+00	0.000000000000000000e+00	0.000000000000000000e+00	0.000000000000000000e+00	0.000000000000000000e+00	6.076306867104752651e-01	-1.096864467104343432e-01	-1.816361892678502177e-01	1.813711831981033307e-01	-1.201558165267964939e-01	2.317516058370986398e-01	1.015855111979850012e+00	8.035046478263138670e-02	3.442492855126348394e-01	-1.074702245226433345e-01	6.491632389413817816e-02	-4.840333465457188344e-01	-1.166476931775015213e+00	-2.767820075455239004e-01	4.048445250361902281e-01	-7.451262648562922974e-01	-1.089347490165251120e-01	-1.413523320951703965e-01	-3.876371051855986294e-01	6.685203660246178403e-01	2.535111043999276892e-01	7.697063505176877651e-01	2.936887594334842283e-02	9.431622583407965610e-02	4.408207201889771110e-01	1.863861627090400430e-01	2.398396997895941574e-01	-2.100501296180816088e-02	-2.836571774301653304e-01	5.621036945695814246e-01	-1.777821002643703574e-01	-1.943409534220306434e-01	9.129161320521129719e-01
0.000000000000000000e+00	0.000000000000000000e+00	0.000000000000000000e+00	0.000000000000000000e+00	0.000000000000000000e+00	0.000000000000000000e+00	0.000000000000000000e+00	0.000000000000000000e+00	0.000000000000000000e+00	0.000000000000000000e+00	0.000000000000000000e+00	0.000000000000000000e+00	0.000000000000000000e+00	0.000000000000000000e+00	0.000000000000000000e+00	0.000000000000000000e+00	0.000000000000000000e+00	-2.709739849874240325e-01	-5.975364725285547962e-02	-8.809764289687169528e-03	3.212095907083934998e-01	1.947082800010560000e-01	4.920916595800069460e-01	1.088721904262481555e-01	-1.148203473028184679e-01	7.892720092070405757e-02	-4.456854054549329591e-01	-1.655733644460576914e-01	-8.358909867036934394e-02	3.335378076048578500e-01	2.261371296585792945e-01	3.802592326523639432e-01	6.099283304533589800e-02	3.195247243070561405e-01	-1.344401553965440255e-01	-4.825915662467304967e-01	6.236690937138003599e-02	2.740788958550678667e-02	2.434377616364128694e-01	-1.699921026500890442e-02	-6.131326106434708406e-02	1.232740391154852067e-01	-1.117326916965876576e-01	-8.116390006185796036e-03	-5.568987972693272281e-01	-1.935101177769866510e-01	-1.475181404361943296e-02	-2.557967280503197216e-01	1.870726038146128811e-01	-3.274980127331376667e-01
0.000000000000000000e+00	0.000000000000000000e+00	0.000000000000000000e+00	0.000000000000000000e+00	0.000000000000000000e+00	0.000000000000000000e+00	0.000000000000000000e+00	0.000000000000000000e+00	0.000000000000000000e+00	0.000000000000000000e+00	0.000000000000000000e+00	0.000000000000000000e+00	0.000000000000000000e+00	0.000000000000000000e+00	0.000000000000000000e+00	0.000000000000000000e+00	0.000000000000000000e+00	-4.508882624696021191e-01	-7.971660258250096165e-01	-2.234821625648549248e-01	-1.603576854572162924e-01	6.233230354120293804e-01	-1.672220025693905987e-01	2.038471912146084530e-01	-2.612182112995501959e-01	1.855720833135193482e-01	5.067667453192232774e-01	-2.296513745607612345e-01	-5.433387107609094491e-01	1.114909737339937701e+00	-8.438639328695221042e-01	8.603236846513862002e-01	6.331480861578968611e-01	9.698153959301381022e-02	-1.122799541553381464e-01	1.993464590599538788e-01	-9.330005058592188982e-01	2.936931857476937635e-01	-6.305098055745540497e-01	-2.126848847079538529e-01	-5.231853099903210902e-01	-4.426292359877950222e-01	-1.361101211915240750e-01	5.531820827909035287e-01	-4.924533549459471360e-02	-1.123190818177728589e+00	-1.462920810806327410e-01	-1.250421955502679650e-01	-1.478188353251651321e+00	-4.988443496821987622e-01
0.000000000000000000e+00	0.000000000000000000e+00	0.000000000000000000e+00	0.000000000000000000e+00	0.000000000000000000e+00	0.000000000000000000e+00	0.000000000000000000e+00	0.000000000000000000e+00	0.000000000000000000e+00	0.000000000000000000e+00	0.000000000000000000e+00	0.000000000000000000e+00	0.000000000000000000e+00	0.000000000000000000e+00	0.000000000000000000e+00	0.000000000000000000e+00	0.000000000000000000e+00	0.000000000000000000e+00	0.000000000000000000e+00	0.000000000000000000e+00	0.000000000000000000e+00	0.000000000000000000e+00	0.000000000000000000e+00	0.000000000000000000e+00	0.000000000000000000e+00	0.000000000000000000e+00	0.000000000000000000e+00	0.000000000000000000e+00	0.000000000000000000e+00	0.000000000000000000e+00	0.000000000000000000e+00	0.000000000000000000e+00	0.000000000000000000e+00	0.000000000000000000e+00	0.000000000000000000e+00	0.000000000000000000e+00	0.000000000000000000e+00	0.000000000000000000e+00	0.000000000000000000e+00	0.000000000000000000e+00	0.000000000000000000e+00	0.000000000000000000e+00	0.000000000000000000e+00	0.000000000000000000e+00	0.000000000000000000e+00	0.000000000000000000e+00	0.000000000000000000e+00	0.000000000000000000e+00	0.000000000000000000e+00	0.000000000000000000e+00
0.000000000000000000e+00	0.000000000000000000e+00	0.000000000000000000e+00	0.000000000000000000e+00	0.000000000000000000e+00	0.000000000000000000e+00	0.000000000000000000e+00	0.000000000000000000e+00	0.000000000000000000e+00	0.000000000000000000e+00	0.000000000000000000e+00	0.000000000000000000e+00	0.000000000000000000e+00	0.000000000000000000e+00	0.000000000000000000e+00	0.000000000000000000e+00	0.000000000000000000e+00	0.000000000000000000e+00	0.000000000000000000e+00	0.000000000000000000e+00	0.000000000000000000e+00	0.000000000000000000e+00	0.000000000000000000e+00	0.000000000000000000e+00	0.000000000000000000e+00	0.000000000000000000e+00	0.000000000000000000e+00	0.000000000000000000e+00	0.000000000000000000e+00	0.000000000000000000e+00	0.000000000000000000e+00	0.000000000000000000e+00	0.000000000000000000e+00	0.000000000000000000e+00	0.000000000000000000e+00	0.000000000000000000e+00	0.000000000000000000e+00	0.000000000000000000e+00	0.000000000000000000e+00	0.000000000000000000e+00	0.000000000000000000e+00	0.000000000000000000e+00	0.000000000000000000e+00	0.000000000000000000e+00	0.000000000000000000e+00	0.000000000000000000e+00	0.000000000000000000e+00	0.000000000000000000e+00	0.000000000000000000e+00	0.000000000000000000e+00
0.000000000000000000e+00	0.000000000000000000e+00	0.000000000000000000e+00	0.000000000000000000e+00	0.000000000000000000e+00	0.000000000000000000e+00	0.000000000000000000e+00	0.000000000000000000e+00	0.000000000000000000e+00	0.000000000000000000e+00	0.000000000000000000e+00	0.000000000000000000e+00	0.000000000000000000e+00	0.000000000000000000e+00	0.000000000000000000e+00	0.000000000000000000e+00	0.000000000000000000e+00	0.000000000000000000e+00	0.000000000000000000e+00	0.000000000000000000e+00	0.000000000000000000e+00	0.000000000000000000e+00	0.000000000000000000e+00	0.000000000000000000e+00	0.000000000000000000e+00	0.000000000000000000e+00	0.000000000000000000e+00	0.000000000000000000e+00	0.000000000000000000e+00	0.000000000000000000e+00	0.000000000000000000e+00	0.000000000000000000e+00	0.000000000000000000e+00	0.000000000000000000e+00	0.000000000000000000e+00	0.000000000000000000e+00	0.000000000000000000e+00	0.000000000000000000e+00	0.000000000000000000e+00	0.000000000000000000e+00	0.000000000000000000e+00	0.000000000000000000e+00	0.000000000000000000e+00	0.000000000000000000e+00	0.000000000000000000e+00	0.000000000000000000e+00	0.000000000000000000e+00	0.000000000000000000e+00	0.000000000000000000e+00	0.000000000000000000e+00
0.000000000000000000e+00	0.000000000000000000e+00	0.000000000000000000e+00	0.000000000000000000e+00	0.000000000000000000e+00	0.000000000000000000e+00	0.000000000000000000e+00	0.000000000000000000e+00	0.000000000000000000e+00	0.000000000000000000e+00	0.000000000000000000e+00	0.000000000000000000e+00	0.000000000000000000e+00	0.000000000000000000e+00	0.000000000000000000e+00	0.000000000000000000e+00	0.000000000000000000e+00	0.000000000000000000e+00	0.000000000000000000e+00	0.000000000000000000e+00	0.000000000000000000e+00	0.000000000000000000e+00	0.000000000000000000e+00	0.000000000000000000e+00	0.000000000000000000e+00	0.000000000000000000e+00	0.000000000000000000e+00	0.000000000000000000e+00	0.000000000000000000e+00	0.000000000000000000e+00	0.000000000000000000e+00	0.000000000000000000e+00	0.000000000000000000e+00	0.000000000000000000e+00	0.000000000000000000e+00	0.000000000000000000e+00	0.000000000000000000e+00	0.000000000000000000e+00	0.000000000000000000e+00	0.000000000000000000e+00	0.000000000000000000e+00	0.000000000000000000e+00	0.000000000000000000e+00	0.000000000000000000e+00	0.000000000000000000e+00	0.000000000000000000e+00	0.000000000000000000e+00	0.000000000000000000e+00	0.000000000000000000e+00	0.000000000000000000e+00
0.000000000000000000e+00	0.000000000000000000e+00	0.000000000000000000e+00	0.000000000000000000e+00	0.000000000000000000e+00	0.000000000000000000e+00	0.000000000000000000e+00	0.000000000000000000e+00	0.000000000000000000e+00	0.000000000000000000e+00	0.000000000000000000e+00	0.000000000000000000e+00	0.000000000000000000e+00	0.000000000000000000e+00	0.000000000000000000e+00	0.000000000000000000e+00	0.000000000000000000e+00	0.000000000000000000e+00	0.000000000000000000e+00	0.000000000000000000e+00	0.000000000000000000e+00	0.000000000000000000e+00	0.000000000000000000e+00	0.000000000000000000e+00	0.000000000000000000e+00	0.000000000000000000e+00	0.000000000000000000e+00	0.000000000000000000e+00	0.000000000000000000e+00	0.000000000000000000e+00	0.000000000000000000e+00	0.000000000000000000e+00	0.000000000000000000e+00	0.000000000000000000e+00	0.000000000000000000e+00	0.000000000000000000e+00	0.000000000000000000e+00	0.000000000000000000e+00	0.000000000000000000e+00	0.000000000000000000e+00	0.000000000000000000e+00	0.000000000000000000e+00	0.000000000000000000e+00	0.000000000000000000e+00	0.000000000000000000e+00	0.000000000000000000e+00	0.000000000000000000e+00	0.000000000000000000e+00	0.000000000000000000e+00	0.000000000000000000e+00
0.000000000000000000e+00	0.000000000000000000e+00	0.000000000000000000e+00	0.000000000000000000e+00	0.000000000000000000e+00	0.000000000000000000e+00	0.000000000000000000e+00	0.000000000000000000e+00	0.000000000000000000e+00	0.000000000000000000e+00	0.000000000000000000e+00	0.000000000000000000e+00	0.000000000000000000e+00	0.000000000000000000e+00	0.000000000000000000e+00	0.000000000000000000e+00	0.000000000000000000e+00	0.000000000000000000e+00	0.000000000000000000e+00	0.000000000000000000e+00	0.000000000000000000e+00	0.000000000000000000e+00	0.000000000000000000e+00	0.000000000000000000e+00	0.000000000000000000e+00	0.000000000000000000e+00	0.000000000000000000e+00	0.000000000000000000e+00	0.000000000000000000e+00	0.000000000000000000e+00	0.000000000000000000e+00	0.000000000000000000e+00	0.000000000000000000e+00	0.000000000000000000e+00	0.000000000000000000e+00	0.000000000000000000e+00	0.000000000000000000e+00	0.000000000000000000e+00	0.000000000000000000e+00	0.000000000000000000e+00	0.000000000000000000e+00	0.000000000000000000e+00	0.000000000000000000e+00	0.000000000000000000e+00	0.000000000000000000e+00	0.000000000000000000e+00	0.000000000000000000e+00	0.000000000000000000e+00	0.000000000000000000e+00	0.000000000000000000e+00
0.000000000000000000e+00	0.000000000000000000e+00	0.000000000000000000e+00	0.000000000000000000e+00	0.000000000000000000e+00	0.000000000000000000e+00	0.000000000000000000e+00	0.000000000000000000e+00	0.000000000000000000e+00	0.000000000000000000e+00	0.000000000000000000e+00	0.000000000000000000e+00	0.000000000000000000e+00	0.000000000000000000e+00	0.000000000000000000e+00	0.000000000000000000e+00	0.000000000000000000e+00	0.000000000000000000e+00	0.000000000000000000e+00	0.000000000000000000e+00	0.000000000000000000e+00	0.000000000000000000e+00	0.000000000000000000e+00	0.000000000000000000e+00	0.000000000000000000e+00	0.000000000000000000e+00	0.000000000000000000e+00	0.000000000000000000e+00	0.000000000000000000e+00	0.000000000000000000e+00	0.000000000000000000e+00	0.000000000000000000e+00	0.000000000000000000e+00	0.000000000000000000e+00	0.000000000000000000e+00	0.000000000000000000e+00	0.000000000000000000e+00	0.000000000000000000e+00	0.000000000000000000e+00	0.000000000000000000e+00	0.000000000000000000e+00	0.000000000000000000e+00	0.000000000000000000e+00	0.000000000000000000e+00	0.000000000000000000e+00	0.000000000000000000e+00	0.000000000000000000e+00	0.000000000000000000e+00	0.000000000000000000e+00	0.000000000000000000e+00
0.000000000000000000e+00	0.000000000000000000e+00	0.000000000000000000e+00	0.000000000000000000e+00	0.000000000000000000e+00	0.000000000000000000e+00	0.000000000000000000e+00	0.000000000000000000e+00	0.000000000000000000e+00	0.000000000000000000e+00	0.000000000000000000e+00	0.000000000000000000e+00	0.000000000000000000e+00	0.000000000000000000e+00	0.000000000000000000e+00	0.000000000000000000e+00	0.000000000000000000e+00	0.000000000000000000e+00	0.000000000000000000e+00	0.000000000000000000e+00	0.000000000000000000e+00	0.000000000000000000e+00	0.000000000000000000e+00	0.000000000000000000e+00	0.000000000000000000e+00	0.000000000000000000e+00	0.000000000000000000e+00	0.000000000000000000e+00	0.000000000000000000e+00	0.000000000000000000e+00	0.000000000000000000e+00	0.000000000000000000e+00	0.000000000000000000e+00	0.000000000000000000e+00	0.000000000000000000e+00	0.000000000000000000e+00	0.000000000000000000e+00	0.000000000000000000e+00	0.000000000000000000e+00	0.000000000000000000e+00	0.000000000000000000e+00	0.000000000000000000e+00	0.000000000000000000e+00	0.000000000000000000e+00	0.000000000000000000e+00	0.000000000000000000e+00	0.000000000000000000e+00	0.000000000000000000e+00	0.000000000000000000e+00	0.000000000000000000e+00
0.000000000000000000e+00	0.000000000000000000e+00	0.000000000000000000e+00	0.000000000000000000e+00	0.000000000000000000e+00	0.000000000000000000e+00	0.000000000000000000e+00	0.000000000000000000e+00	0.000000000000000000e+00	0.000000000000000000e+00	0.000000000000000000e+00	0.000000000000000000e+00	0.000000000000000000e+00	0.000000000000000000e+00	0.000000000000000000e+00	0.000000000000000000e+00	0.000000000000000000e+00	0.000000000000000000e+00	0.000000000000000000e+00	0.000000000000000000e+00	0.000000000000000000e+00	0.000000000000000000e+00	0.000000000000000000e+00	0.000000000000000000e+00	0.000000000000000000e+00	0.000000000000000000e+00	0.000000000000000000e+00	0.000000000000000000e+00	0.000000000000000000e+00	0.000000000000000000e+00	0.000000000000000000e+00	0.000000000000000000e+00	0.000000000000000000e+00	0.000000000000000000e+00	0.000000000000000000e+00	0.000000000000000000e+00	0.000000000000000000e+00	0.000000000000000000e+00	0.000000000000000000e+00	0.000000000000000000e+00	0.000000000000000000e+00	0.000000000000000000e+00	0.000000000000000000e+00	0.000000000000000000e+00	0.000000000000000000e+00	0.000000000000000000e+00	0.000000000000000000e+00	0.000000000000000000e+00	0.000000000000000000e+00	0.000000000000000000e+00
0.000000000000000000e+00	0.000000000000000000e+00	0.000000000000000000e+00	0.000000000000000000e+00	0.000000000000000000e+00	0.000000000000000000e+00	0.000000000000000000e+00	0.000000000000000000e+00	0.000000000000000000e+00	0.000000000000000000e+00	0.000000000000000000e+00	0.000000000000000000e+00	0.000000000000000000e+00	0.000000000000000000e+00	0.000000000000000000e+00	0.000000000000000000e+00	0.000000000000000000e+00	0.000000000000000000e+00	0.000000000000000000e+00	0.000000000000000000e+00	0.000000000000000000e+00	0.000000000000000000e+00	0.000000000000000000e+00	0.000000000000000000e+00	0.000000000000000000e+00	0.000000000000000000e+00	0.000000000000000000e+00	0.000000000000000000e+00	0.000000000000000000e+00	0.000000000000000000e+00	0.000000000000000000e+00	0.000000000000000000e+00	0.000000000000000000e+00	0.000000000000000000e+00	0.000000000000000000e+00	0.000000000000000000e+00	0.000000000000000000e+00	0.000000000000000000e+00	0.000000000000000000e+00	0.000000000000000000e+00	0.000000000000000000e+00	0.000000000000000000e+00	0.000000000000000000e+00	0.000000000000000000e+00	0.000000000000000000e+00	0.000000000000000000e+00	0.000000000000000000e+00	0.000000000000000000e+00	0.000000000000000000e+00	0.000000000000000000e+00
0.000000000000000000e+00	0.000000000000000000e+00	0.000000000000000000e+00	0.000000000000000000e+00	0.000000000000000000e+00	0.000000000000000000e+00	0.000000000000000000e+00	0.000000000000000000e+00	0.000000000000000000e+00	0.000000000000000000e+00	0.000000000000000000e+00	0.000000000000000000e+00	0.000000000000000000e+00	0.000000000000000000e+00	0.000000000000000000e+00	0.000000000000000000e+00	0.000000000000000000e+00	0.000000000000000000e+00	0.000000000000000000e+00	0.000000000000000000e+00	0.000000000000000000e+00	0.000000000000000000e+00	0.000000000000000000e+00	0.000000000000000000e+00	0.000000000000000000e+00	0.000000000000000000e+00	0.000000000000000000e+00	0.000000000000000000e+00	0.000000000000000000e+00	0.000000000000000000e+00	0.000000000000000000e+00	0.000000000000000000e+00	0.000000000000000000e+00	0.000000000000000000e+00	0.000000000000000000e+00	0.000000000000000000e+00	0.000000000000000000e+00	0.000000000000000000e+00	0.000000000000000000e+00	0.000000000000000000e+00	0.000000000000000000e+00	0.000000000000000000e+00	0.000000000000000000e+00	0.000000000000000000e+00	0.000000000000000000e+00	0.000000000000000000e+00	0.000000000000000000e+00	0.000000000000000000e+00	0.000000000000000000e+00	0.000000000000000000e+00
0.000000000000000000e+00	0.000000000000000000e+00	0.000000000000000000e+00	0.000000000000000000e+00	0.000000000000000000e+00	0.000000000000000000e+00	0.000000000000000000e+00	0.000000000000000000e+00	0.000000000000000000e+00	0.000000000000000000e+00	0.000000000000000000e+00	0.000000000000000000e+00	0.000000000000000000e+00	0.000000000000000000e+00	0.000000000000000000e+00	0.000000000000000000e+00	0.000000000000000000e+00	0.000000000000000000e+00	0.000000000000000000e+00	0.000000000000000000e+00	0.000000000000000000e+00	0.000000000000000000e+00	0.000000000000000000e+00	0.000000000000000000e+00	0.000000000000000000e+00	0.000000000000000000e+00	0.000000000000000000e+00	0.000000000000000000e+00	0.000000000000000000e+00	0.000000000000000000e+00	0.000000000000000000e+00	0.000000000000000000e+00	0.000000000000000000e+00	0.000000000000000000e+00	0.000000000000000000e+00	0.000000000000000000e+00	0.000000000000000000e+00	0.000000000000000000e+00	0.000000000000000000e+00	0.000000000000000000e+00	0.000000000000000000e+00	0.000000000000000000e+00	0.000000000000000000e+00	0.000000000000000000e+00	0.000000000000000000e+00	0.000000000000000000e+00	0.000000000000000000e+00	0.000000000000000000e+00	0.000000000000000000e+00	0.000000000000000000e+00
0.000000000000000000e+00	0.000000000000000000e+00	0.000000000000000000e+00	0.000000000000000000e+00	0.000000000000000000e+00	0.000000000000000000e+00	0.000000000000000000e+00	0.000000000000000000e+00	0.000000000000000000e+00	0.000000000000000000e+00	0.000000000000000000e+00	0.000000000000000000e+00	0.000000000000000000e+00	0.000000000000000000e+00	0.000000000000000000e+00	0.000000000000000000e+00	0.000000000000000000e+00	0.000000000000000000e+00	0.000000000000000000e+00	0.000000000000000000e+00	0.000000000000000000e+00	0.000000000000000000e+00	0.000000000000000000e+00	0.000000000000000000e+00	0.000000000000000000e+00	0.000000000000000000e+00	0.000000000000000000e+00	0.000000000000000000e+00	0.000000000000000000e+00	0.000000000000000000e+00	0.000000000000000000e+00	0.000000000000000000e+00	0.000000000000000000e+00	0.000000000000000000e+00	0.000000000000000000e+00	0.000000000000000000e+00	0.000000000000000000e+00	0.000000000000000000e+00	0.000000000000000000e+00	0.000000000000000000e+00	0.000000000000000000e+00	0.000000000000000000e+00	0.000000000000000000e+00	0.000000000000000000e+00	0.000000000000000000e+00	0.000000000000000000e+00	0.000000000000000000e+00	0.000000000000000000e+00	0.000000000000000000e+00	0.000000000000000000e+00
0.000000000000000000e+00	0.000000000000000000e+00	0.000000000000000000e+00	0.000000000000000000e+00	0.000000000000000000e+00	0.000000000000000000e+00	0.000000000000000000e+00	0.000000000000000000e+00	0.000000000000000000e+00	0.000000000000000000e+00	0.000000000000000000e+00	0.000000000000000000e+00	0.000000000000000000e+00	0.000000000000000000e+00	0.000000000000000000e+00	0.000000000000000000e+00	0.000000000000000000e+00	0.000000000000000000e+00	0.000000000000000000e+00	0.000000000000000000e+00	0.000000000000000000e+00	0.000000000000000000e+00	0.000000000000000000e+00	0.000000000000000000e+00	0.000000000000000000e+00	0.000000000000000000e+00	0.000000000000000000e+00	0.000000000000000000e+00	0.000000000000000000e+00	0.000000000000000000e+00	0.000000000000000000e+00	0.000000000000000000e+00	0.000000000000000000e+00	0.000000000000000000e+00	0.000000000000000000e+00	0.000000000000000000e+00	0.000000000000000000e+00	0.000000000000000000e+00	0.000000000000000000e+00	0.000000000000000000e+00	0.000000000000000000e+00	0.000000000000000000e+00	0.000000000000000000e+00	0.000000000000000000e+00	0.000000000000000000e+00	0.000000000000000000e+00	0.000000000000000000e+00	0.000000000000000000e+00	0.000000000000000000e+00	0.000000000000000000e+00
0.000000000000000000e+00	0.000000000000000000e+00	0.000000000000000000e+00	0.000000000000000000e+00	0.000000000000000000e+00	0.000000000000000000e+00	0.000000000000000000e+00	0.000000000000000000e+00	0.000000000000000000e+00	0.000000000000000000e+00	0.000000000000000000e+00	0.000000000000000000e+00	0.000000000000000000e+00	0.000000000000000000e+00	0.000000000000000000e+00	0.000000000000000000e+00	0.000000000000000000e+00	0.000000000000000000e+00	0.000000000000000000e+00	0.000000000000000000e+00	0.000000000000000000e+00	0.000000000000000000e+00	0.000000000000000000e+00	0.000000000000000000e+00	0.000000000000000000e+00	0.000000000000000000e+00	0.000000000000000000e+00	0.000000000000000000e+00	0.000000000000000000e+00	0.000000000000000000e+00	0.000000000000000000e+00	0.000000000000000000e+00	0.000000000000000000e+00	0.000000000000000000e+00	0.000000000000000000e+00	0.000000000000000000e+00	0.000000000000000000e+00	0.000000000000000000e+00	0.000000000000000000e+00	0.000000000000000000e+00	0.000000000000000000e+00	0.000000000000000000e+00	0.000000000000000000e+00	0.000000000000000000e+00	0.000000000000000000e+00	0.000000000000000000e+00	0.000000000000000000e+00	0.000000000000000000e+00	0.000000000000000000e+00	0.000000000000000000e+00
0.000000000000000000e+00	0.000000000000000000e+00	0.000000000000000000e+00	0.000000000000000000e+00	0.000000000000000000e+00	0.000000000000000000e+00	0.000000000000000000e+00	0.000000000000000000e+00	0.000000000000000000e+00	0.000000000000000000e+00	0.000000000000000000e+00	0.000000000000000000e+00	0.000000000000000000e+00	0.000000000000000000e+00	0.000000000000000000e+00	0.000000000000000000e+00	0.000000000000000000e+00	0.000000000000000000e+00	0.000000000000000000e+00	0.000000000000000000e+00	0.000000000000000000e+00	0.000000000000000000e+00	0.000000000000000000e+00	0.000000000000000000e+00	0.000000000000000000e+00	0.000000000000000000e+00	0.000000000000000000e+00	0.000000000000000000e+00	0.000000000000000000e+00	0.000000000000000000e+00	0.000000000000000000e+00	0.000000000000000000e+00	0.000000000000000000e+00	0.000000000000000000e+00	0.000000000000000000e+00	0.000000000000000000e+00	0.000000000000000000e+00	0.000000000000000000e+00	0.000000000000000000e+00	0.000000000000000000e+00	0.000000000000000000e+00	0.000000000000000000e+00	0.000000000000000000e+00	0.000000000000000000e+00	0.000000000000000000e+00	0.000000000000000000e+00	0.000000000000000000e+00	0.000000000000000000e+00	0.000000000000000000e+00	0.000000000000000000e+00
0.000000000000000000e+00	0.000000000000000000e+00	0.000000000000000000e+00	0.000000000000000000e+00	0.000000000000000000e+00	0.000000000000000000e+00	0.000000000000000000e+00	0.000000000000000000e+00	0.000000000000000000e+00	0.000000000000000000e+00	0.000000000000000000e+00	0.000000000000000000e+00	0.000000000000000000e+00	0.000000000000000000e+00	0.000000000000000000e+00	0.000000000000000000e+00	0.000000000000000000e+00	0.000000000000000000e+00	0.000000000000000000e+00	0.000000000000000000e+00	0.000000000000000000e+00	0.000000000000000000e+00	0.000000000000000000e+00	0.000000000000000000e+00	0.000000000000000000e+00	0.000000000000000000e+00	0.000000000000000000e+00	0.000000000000000000e+00	0.000000000000000000e+00	0.000000000000000000e+00	0.000000000000000000e+00	0.000000000000000000e+00	0.000000000000000000e+00	0.000000000000000000e+00	0.000000000000000000e+00	0.000000000000000000e+00	0.000000000000000000e+00	0.000000000000000000e+00	0.000000000000000000e+00	0.000000000000000000e+00	0.000000000000000000e+00	0.000000000000000000e+00	0.000000000000000000e+00	0.000000000000000000e+00	0.000000000000000000e+00	0.000000000000000000e+00	0.000000000000000000e+00	0.000000000000000000e+00	0.000000000000000000e+00	0.000000000000000000e+00
0.000000000000000000e+00	0.000000000000000000e+00	0.000000000000000000e+00	0.000000000000000000e+00	0.000000000000000000e+00	0.000000000000000000e+00	0.000000000000000000e+00	0.000000000000000000e+00	0.000000000000000000e+00	0.000000000000000000e+00	0.000000000000000000e+00	0.000000000000000000e+00	0.000000000000000000e+00	0.000000000000000000e+00	0.000000000000000000e+00	0.000000000000000000e+00	0.000000000000000000e+00	0.000000000000000000e+00	0.000000000000000000e+00	0.000000000000000000e+00	0.000000000000000000e+00	0.000000000000000000e+00	0.000000000000000000e+00	0.000000000000000000e+00	0.000000000000000000e+00	0.000000000000000000e+00	0.000000000000000000e+00	0.000000000000000000e+00	0.000000000000000000e+00	0.000000000000000000e+00	0.000000000000000000e+00	0.000000000000000000e+00	0.000000000000000000e+00	0.000000000000000000e+00	0.000000000000000000e+00	0.000000000000000000e+00	0.000000000000000000e+00	0.000000000000000000e+00	0.000000000000000000e+00	0.000000000000000000e+00	0.000000000000000000e+00	0.000000000000000000e+00	0.000000000000000000e+00	0.000000000000000000e+00	0.000000000000000000e+00	0.000000000000000000e+00	0.000000000000000000e+00	0.000000000000000000e+00	0.000000000000000000e+00	0.000000000000000000e+00
0.000000000000000000e+00	0.000000000000000000e+00	0.000000000000000000e+00	0.000000000000000000e+00	0.000000000000000000e+00	0.000000000000000000e+00	0.000000000000000000e+00	0.000000000000000000e+00	0.000000000000000000e+00	0.000000000000000000e+00	0.000000000000000000e+00	0.000000000000000000e+00	0.000000000000000000e+00	0.000000000000000000e+00	0.000000000000000000e+00	0.000000000000000000e+00	0.000000000000000000e+00	0.000000000000000000e+00	0.000000000000000000e+00	0.000000000000000000e+00	0.000000000000000000e+00	0.000000000000000000e+00	0.000000000000000000e+00	0.000000000000000000e+00	0.000000000000000000e+00	0.000000000000000000e+00	0.000000000000000000e+00	0.000000000000000000e+00	0.000000000000000000e+00	0.000000000000000000e+00	0.000000000000000000e+00	0.000000000000000000e+00	0.000000000000000000e+00	0.000000000000000000e+00	0.000000000000000000e+00	0.000000000000000000e+00	0.000000000000000000e+00	0.000000000000000000e+00	0.000000000000000000e+00	0.000000000000000000e+00	0.000000000000000000e+00	0.000000000000000000e+00	0.000000000000000000e+00	0.000000000000000000e+00	0.000000000000000000e+00	0.000000000000000000e+00	0.000000000000000000e+00	0.000000000000000000e+00	0.000000000000000000e+00	0.000000000000000000e+00
0.000000000000000000e+00	0.000000000000000000e+00	0.000000000000000000e+00	0.000000000000000000e+00	0.000000000000000000e+00	0.000000000000000000e+00	0.000000000000000000e+00	0.000000000000000000e+00	0.000000000000000000e+00	0.000000000000000000e+00	0.000000000000000000e+00	0.000000000000000000e+00	0.000000000000000000e+00	0.000000000000000000e+00	0.000000000000000000e+00	0.000000000000000000e+00	0.000000000000000000e+00	0.000000000000000000e+00	0.000000000000000000e+00	0.000000000000000000e+00	0.000000000000000000e+00	0.000000000000000000e+00	0.000000000000000000e+00	0.000000000000000000e+00	0.000000000000000000e+00	0.000000000000000000e+00	0.000000000000000000e+00	0.000000000000000000e+00	0.000000000000000000e+00	0.000000000000000000e+00	0.000000000000000000e+00	0.000000000000000000e+00	0.000000000000000000e+00	0.000000000000000000e+00	0.000000000000000000e+00	0.000000000000000000e+00	0.000000000000000000e+00	0.000000000000000000e+00	0.000000000000000000e+00	0.000000000000000000e+00	0.000000000000000000e+00	0.000000000000000000e+00	0.000000000000000000e+00	0.000000000000000000e+00	0.000000000000000000e+00	0.000000000000000000e+00	0.000000000000000000e+00	0.000000000000000000e+00	0.000000000000000000e+00	0.000000000000000000e+00
0.000000000000000000e+00	0.000000000000000000e+00	0.000000000000000000e+00	0.000000000000000000e+00	0.000000000000000000e+00	0.000000000000000000e+00	0.000000000000000000e+00	0.000000000000000000e+00	0.000000000000000000e+00	0.000000000000000000e+00	0.000000000000000000e+00	0.000000000000000000e+00	0.000000000000000000e+00	0.000000000000000000e+00	0.000000000000000000e+00	0.000000000000000000e+00	0.000000000000000000e+00	0.000000000000000000e+00	0.000000000000000000e+00	0.000000000000000000e+00	0.000000000000000000e+00	0.000000000000000000e+00	0.000000000000000000e+00	0.000000000000000000e+00	0.000000000000000000e+00	0.000000000000000000e+00	0.000000000000000000e+00	0.000000000000000000e+00	0.000000000000000000e+00	0.000000000000000000e+00	0.000000000000000000e+00	0.000000000000000000e+00	0.000000000000000000e+00	0.000000000000000000e+00	0.000000000000000000e+00	0.000000000000000000e+00	0.000000000000000000e+00	0.000000000000000000e+00	0.000000000000000000e+00	0.000000000000000000e+00	0.000000000000000000e+00	0.000000000000000000e+00	0.000000000000000000e+00	0.000000000000000000e+00	0.000000000000000000e+00	0.000000000000000000e+00	0.000000000000000000e+00	0.000000000000000000e+00	0.000000000000000000e+00	0.000000000000000000e+00
0.000000000000000000e+00	0.000000000000000000e+00	0.000000000000000000e+00	0.000000000000000000e+00	0.000000000000000000e+00	0.000000000000000000e+00	0.000000000000000000e+00	0.000000000000000000e+00	0.000000000000000000e+00	0.000000000000000000e+00	0.000000000000000000e+00	0.000000000000000000e+00	0.000000000000000000e+00	0.000000000000000000e+00	0.000000000000000000e+00	0.000000000000000000e+00	0.000000000000000000e+00	0.000000000000000000e+00	0.000000000000000000e+00	0.000000000000000000e+00	0.000000000000000000e+00	0.000000000000000000e+00	0.000000000000000000e+00	0.000000000000000000e+00	0.000000000000000000e+00	0.000000000000000000e+00	0.000000000000000000e+00	0.000000000000000000e+00	0.000000000000000000e+00	0.000000000000000000e+00	0.000000000000000000e+00	0.000000000000000000e+00	0.000000000000000000e+00	0.000000000000000000e+00	0.000000000000000000e+00	0.000000000000000000e+00	0.000000000000000000e+00	0.000000000000000000e+00	0.000000000000000000e+00	0.000000000000000000e+00	0.000000000000000000e+00	0.000000000000000000e+00	0.000000000000000000e+00	0.000000000000000000e+00	0.000000000000000000e+00	0.000000000000000000e+00	0.000000000000000000e+00	0.000000000000000000e+00	0.000000000000000000e+00	0.000000000000000000e+00
0.000000000000000000e+00	0.000000000000000000e+00	0.000000000000000000e+00	0.000000000000000000e+00	0.000000000000000000e+00	0.000000000000000000e+00	0.000000000000000000e+00	0.000000000000000000e+00	0.000000000000000000e+00	0.000000000000000000e+00	0.000000000000000000e+00	0.000000000000000000e+00	0.000000000000000000e+00	0.000000000000000000e+00	0.000000000000000000e+00	0.000000000000000000e+00	0.000000000000000000e+00	0.000000000000000000e+00	0.000000000000000000e+00	0.000000000000000000e+00	0.000000000000000000e+00	0.000000000000000000e+00	0.000000000000000000e+00	0.000000000000000000e+00	0.000000000000000000e+00	0.000000000000000000e+00	0.000000000000000000e+00	0.000000000000000000e+00	0.000000000000000000e+00	0.000000000000000000e+00	0.000000000000000000e+00	0.000000000000000000e+00	0.000000000000000000e+00	0.000000000000000000e+00	0.000000000000000000e+00	0.000000000000000000e+00	0.000000000000000000e+00	0.000000000000000000e+00	0.000000000000000000e+00	0.000000000000000000e+00	0.000000000000000000e+00	0.000000000000000000e+00	0.000000000000000000e+00	0.000000000000000000e+00	0.000000000000000000e+00	0.000000000000000000e+00	0.000000000000000000e+00	0.000000000000000000e+00	0.000000000000000000e+00	0.000000000000000000e+00
0.000000000000000000e+00	0.000000000000000000e+00	0.000000000000000000e+00	0.000000000000000000e+00	0.000000000000000000e+00	0.000000000000000000e+00	0.000000000000000000e+00	0.000000000000000000e+00	0.000000000000000000e+00	0.000000000000000000e+00	0.000000000000000000e+00	0.000000000000000000e+00	0.000000000000000000e+00	0.000000000000000000e+00	0.000000000000000000e+00	0.000000000000000000e+00	0.000000000000000000e+00	0.000000000000000000e+00	0.000000000000000000e+00	0.000000000000000000e+00	0.000000000000000000e+00	0.000000000000000000e+00	0.000000000000000000e+00	0.000000000000000000e+00	0.000000000000000000e+00	0.000000000000000000e+00	0.000000000000000000e+00	0.000000000000000000e+00	0.000000000000000000e+00	0.000000000000000000e+00	0.000000000000000000e+00	0.000000000000000000e+00	0.000000000000000000e+00	0.000000000000000000e+00	0.000000000000000000e+00	0.000000000000000000e+00	0.000000000000000000e+00	0.000000000000000000e+00	0.000000000000000000e+00	0.000000000000000000e+00	0.000000000000000000e+00	0.000000000000000000e+00	0.000000000000000000e+00	0.000000000000000000e+00	0.000000000000000000e+00	0.000000000000000000e+00	0.000000000000000000e+00	0.000000000000000000e+00	0.000000000000000000e+00	0.000000000000000000e+00
0.000000000000000000e+00	0.000000000000000000e+00	0.000000000000000000e+00	0.000000000000000000e+00	0.000000000000000000e+00	0.000000000000000000e+00	0.000000000000000000e+00	0.000000000000000000e+00	0.000000000000000000e+00	0.000000000000000000e+00	0.000000000000000000e+00	0.000000000000000000e+00	0.000000000000000000e+00	0.000000000000000000e+00	0.000000000000000000e+00	0.000000000000000000e+00	0.000000000000000000e+00	0.000000000000000000e+00	0.000000000000000000e+00	0.000000000000000000e+00	0.000000000000000000e+00	0.000000000000000000e+00	0.000000000000000000e+00	0.000000000000000000e+00	0.000000000000000000e+00	0.000000000000000000e+00	0.000000000000000000e+00	0.000000000000000000e+00	0.000000000000000000e+00	0.000000000000000000e+00	0.000000000000000000e+00	0.000000000000000000e+00	0.000000000000000000e+00	0.000000000000000000e+00	0.000000000000000000e+00	0.000000000000000000e+00	0.000000000000000000e+00	0.000000000000000000e+00	0.000000000000000000e+00	0.000000000000000000e+00	0.000000000000000000e+00	0.000000000000000000e+00	0.000000000000000000e+00	0.000000000000000000e+00	0.000000000000000000e+00	0.000000000000000000e+00	0.000000000000000000e+00	0.000000000000000000e+00	0.000000000000000000e+00	0.000000000000000000e+00
0.000000000000000000e+00	0.000000000000000000e+00	0.000000000000000000e+00	0.000000000000000000e+00	0.000000000000000000e+00	0.000000000000000000e+00	0.000000000000000000e+00	0.000000000000000000e+00	0.000000000000000000e+00	0.000000000000000000e+00	0.000000000000000000e+00	0.000000000000000000e+00	0.000000000000000000e+00	0.000000000000000000e+00	0.000000000000000000e+00	0.000000000000000000e+00	0.000000000000000000e+00	0.000000000000000000e+00	0.000000000000000000e+00	0.000000000000000000e+00	0.000000000000000000e+00	0.000000000000000000e+00	0.000000000000000000e+00	0.000000000000000000e+00	0.000000000000000000e+00	0.000000000000000000e+00	0.000000000000000000e+00	0.000000000000000000e+00	0.000000000000000000e+00	0.000000000000000000e+00	0.000000000000000000e+00	0.000000000000000000e+00	0.000000000000000000e+00	0.000000000000000000e+00	0.000000000000000000e+00	0.000000000000000000e+00	0.000000000000000000e+00	0.000000000000000000e+00	0.000000000000000000e+00	0.000000000000000000e+00	0.000000000000000000e+00	0.000000000000000000e+00	0.000000000000000000e+00	0.000000000000000000e+00	0.000000000000000000e+00	0.000000000000000000e+00	0.000000000000000000e+00	0.000000000000000000e+00	0.000000000000000000e+00	0.000000000000000000e+00
0.000000000000000000e+00	0.000000000000000000e+00	0.000000000000000000e+00	0.000000000000000000e+00	0.000000000000000000e+00	0.000000000000000000e+00	0.000000000000000000e+00	0.000000000000000000e+00	0.000000000000000000e+00	0.000000000000000000e+00	0.000000000000000000e+00	0.000000000000000000e+00	0.000000000000000000e+00	0.000000000000000000e+00	0.000000000000000000e+00	0.000000000000000000e+00	0.000000000000000000e+00	0.000000000000000000e+00	0.000000000000000000e+00	0.000000000000000000e+00	0.000000000000000000e+00	0.000000000000000000e+00	0.000000000000000000e+00	0.000000000000000000e+00	0.000000000000000000e+00	0.000000000000000000e+00	0.000000000000000000e+00	0.000000000000000000e+00	0.000000000000000000e+00	0.000000000000000000e+00	0.000000000000000000e+00	0.000000000000000000e+00	0.000000000000000000e+00	0.000000000000000000e+00	0.000000000000000000e+00	0.000000000000000000e+00	0.000000000000000000e+00	0.000000000000000000e+00	0.000000000000000000e+00	0.000000000000000000e+00	0.000000000000000000e+00	0.000000000000000000e+00	0.000000000000000000e+00	0.000000000000000000e+00	0.000000000000000000e+00	0.000000000000000000e+00	0.000000000000000000e+00	0.000000000000000000e+00	0.000000000000000000e+00	0.000000000000000000e+00
0.000000000000000000e+00	0.000000000000000000e+00	0.000000000000000000e+00	0.000000000000000000e+00	0.000000000000000000e+00	0.000000000000000000e+00	0.000000000000000000e+00	0.000000000000000000e+00	0.000000000000000000e+00	0.000000000000000000e+00	0.000000000000000000e+00	0.000000000000000000e+00	0.000000000000000000e+00	0.000000000000000000e+00	0.000000000000000000e+00	0.000000000000000000e+00	0.000000000000000000e+00	0.000000000000000000e+00	0.000000000000000000e+00	0.000000000000000000e+00	0.000000000000000000e+00	0.000000000000000000e+00	0.000000000000000000e+00	0.000000000000000000e+00	0.000000000000000000e+00	0.000000000000000000e+00	0.000000000000000000e+00	0.000000000000000000e+00	0.000000000000000000e+00	0.000000000000000000e+00	0.000000000000000000e+00	0.000000000000000000e+00	0.000000000000000000e+00	0.000000000000000000e+00	0.000000000000000000e+00	0.000000000000000000e+00	0.000000000000000000e+00	0.000000000000000000e+00	0.000000000000000000e+00	0.000000000000000000e+00	0.000000000000000000e+00	0.000000000000000000e+00	0.000000000000000000e+00	0.000000000000000000e+00	0.000000000000000000e+00	0.000000000000000000e+00	0.000000000000000000e+00	0.000000000000000000e+00	0.000000000000000000e+00	0.000000000000000000e+00
0.000000000000000000e+00	0.000000000000000000e+00	0.000000000000000000e+00	0.000000000000000000e+00	0.000000000000000000e+00	0.000000000000000000e+00	0.000000000000000000e+00	0.000000000000000000e+00	0.000000000000000000e+00	0.000000000000000000e+00	0.000000000000000000e+00	0.000000000000000000e+00	0.000000000000000000e+00	0.000000000000000000e+00	0.000000000000000000e+00	0.000000000000000000e+00	0.000000000000000000e+00	0.000000000000000000e+00	0.000000000000000000e+00	0.000000000000000000e+00	0.000000000000000000e+00	0.000000000000000000e+00	0.000000000000000000e+00	0.000000000000000000e+00	0.000000000000000000e+00	0.000000000000000000e+00	0.000000000000000000e+00	0.000000000000000000e+00	0.000000000000000000e+00	0.000000000000000000e+00	0.000000000000000000e+00	0.000000000000000000e+00	0.000000000000000000e+00	0.000000000000000000e+00	0.000000000000000000e+00	0.000000000000000000e+00	0.000000000000000000e+00	0.000000000000000000e+00	0.000000000000000000e+00	0.000000000000000000e+00	0.000000000000000000e+00	0.000000000000000000e+00	0.000000000000000000e+00	0.000000000000000000e+00	0.000000000000000000e+00	0.000000000000000000e+00	0.000000000000000000e+00	0.000000000000000000e+00	0.000000000000000000e+00	0.000000000000000000e+00
0.000000000000000000e+00	0.000000000000000000e+00	0.000000000000000000e+00	0.000000000000000000e+00	0.000000000000000000e+00	0.000000000000000000e+00	0.000000000000000000e+00	0.000000000000000000e+00	0.000000000000000000e+00	0.000000000000000000e+00	0.000000000000000000e+00	0.000000000000000000e+00	0.000000000000000000e+00	0.000000000000000000e+00	0.000000000000000000e+00	0.000000000000000000e+00	0.000000000000000000e+00	0.000000000000000000e+00	0.000000000000000000e+00	0.000000000000000000e+00	0.000000000000000000e+00	0.000000000000000000e+00	0.000000000000000000e+00	0.000000000000000000e+00	0.000000000000000000e+00	0.000000000000000000e+00	0.000000000000000000e+00	0.000000000000000000e+00	0.000000000000000000e+00	0.000000000000000000e+00	0.000000000000000000e+00	0.000000000000000000e+00	0.000000000000000000e+00	0.000000000000000000e+00	0.000000000000000000e+00	0.000000000000000000e+00	0.000000000000000000e+00	0.000000000000000000e+00	0.000000000000000000e+00	0.000000000000000000e+00	0.000000000000000000e+00	0.000000000000000000e+00	0.000000000000000000e+00	0.000000000000000000e+00	0.000000000000000000e+00	0.000000000000000000e+00	0.000000000000000000e+00	0.000000000000000000e+00	0.000000000000000000e+00	0.000000000000000000e+00
0.000000000000000000e+00	0.000000000000000000e+00	0.000000000000000000e+00	0.000000000000000000e+00	0.000000000000000000e+00	0.000000000000000000e+00	0.000000000000000000e+00	0.000000000000000000e+00	0.000000000000000000e+00	0.000000000000000000e+00	0.000000000000000000e+00	0.000000000000000000e+00	0.000000000000000000e+00	0.000000000000000000e+00	0.000000000000000000e+00	0.000000000000000000e+00	0.000000000000000000e+00	0.000000000000000000e+00	0.000000000000000000e+00	0.000000000000000000e+00	0.000000000000000000e+00	0.000000000000000000e+00	0.000000000000000000e+00	0.000000000000000000e+00	0.000000000000000000e+00	0.000000000000000000e+00	0.000000000000000000e+00	0.000000000000000000e+00	0.000000000000000000e+00	0.000000000000000000e+00	0.000000000000000000e+00	0.000000000000000000e+00	0.000000000000000000e+00	0.000000000000000000e+00	0.000000000000000000e+00	0.000000000000000000e+00	0.000000000000000000e+00	0.000000000000000000e+00	0.000000000000000000e+00	0.000000000000000000e+00	0.000000000000000000e+00	0.000000000000000000e+00	0.000000000000000000e+00	0.000000000000000000e+00	0.000000000000000000e+00	0.000000000000000000e+00	0.000000000000000000e+00	0.000000000000000000e+00	0.000000000000000000e+00	0.000000000000000000e+00
0.000000000000000000e+00	0.000000000000000000e+00	0.000000000000000000e+00	0.000000000000000000e+00	0.000000000000000000e+00	0.000000000000000000e+00	0.000000000000000000e+00	0.000000000000000000e+00	0.000000000000000000e+00	0.000000000000000000e+00	0.000000000000000000e+00	0.000000000000000000e+00	0.000000000000000000e+00	0.000000000000000000e+00	0.000000000000000000e+00	0.000000000000000000e+00	0.000000000000000000e+00	0.000000000000000000e+00	0.000000000000000000e+00	0.000000000000000000e+00	0.000000000000000000e+00	0.000000000000000000e+00	0.000000000000000000e+00	0.000000000000000000e+00	0.000000000000000000e+00	0.000000000000000000e+00	0.000000000000000000e+00	0.000000000000000000e+00	0.000000000000000000e+00	0.000000000000000000e+00	0.000000000000000000e+00	0.000000000000000000e+00	0.000000000000000000e+00	0.000000000000000000e+00	0.000000000000000000e+00	0.000000000000000000e+00	0.000000000000000000e+00	0.000000000000000000e+00	0.000000000000000000e+00	0.000000000000000000e+00	0.000000000000000000e+00	0.000000000000000000e+00	0.000000000000000000e+00	0.000000000000000000e+00	0.000000000000000000e+00	0.000000000000000000e+00	0.000000000000000000e+00	0.000000000000000000e+00	0.000000000000000000e+00	0.000000000000000000e+00
0.000000000000000000e+00	0.000000000000000000e+00	0.000000000000000000e+00	0.000000000000000000e+00	0.000000000000000000e+00	0.000000000000000000e+00	0.000000000000000000e+00	0.000000000000000000e+00	0.000000000000000000e+00	0.000000000000000000e+00	0.000000000000000000e+00	0.000000000000000000e+00	0.000000000000000000e+00	0.000000000000000000e+00	0.000000000000000000e+00	0.000000000000000000e+00	0.000000000000000000e+00	0.000000000000000000e+00	0.000000000000000000e+00	0.000000000000000000e+00	0.000000000000000000e+00	0.000000000000000000e+00	0.000000000000000000e+00	0.000000000000000000e+00	0.000000000000000000e+00	0.000000000000000000e+00	0.000000000000000000e+00	0.000000000000000000e+00	0.000000000000000000e+00	0.000000000000000000e+00	0.000000000000000000e+00	0.000000000000000000e+00	0.000000000000000000e+00	0.000000000000000000e+00	0.000000000000000000e+00	0.000000000000000000e+00	0.000000000000000000e+00	0.000000000000000000e+00	0.000000000000000000e+00	0.000000000000000000e+00	0.000000000000000000e+00	0.000000000000000000e+00	0.000000000000000000e+00	0.000000000000000000e+00	0.000000000000000000e+00	0.000000000000000000e+00	0.000000000000000000e+00	0.000000000000000000e+00	0.000000000000000000e+00	0.000000000000000000e+00
0.000000000000000000e+00	0.000000000000000000e+00	0.000000000000000000e+00	0.000000000000000000e+00	0.000000000000000000e+00	0.000000000000000000e+00	0.000000000000000000e+00	0.000000000000000000e+00	0.000000000000000000e+00	0.000000000000000000e+00	0.000000000000000000e+00	0.000000000000000000e+00	0.000000000000000000e+00	0.000000000000000000e+00	0.000000000000000000e+00	0.000000000000000000e+00	0.000000000000000000e+00	0.000000000000000000e+00	0.000000000000000000e+00	0.000000000000000000e+00	0.000000000000000000e+00	0.000000000000000000e+00	0.000000000000000000e+00	0.000000000000000000e+00	0.000000000000000000e+00	0.000000000000000000e+00	0.000000000000000000e+00	0.000000000000000000e+00	0.000000000000000000e+00	0.000000000000000000e+00	0.000000000000000000e+00	0.000000000000000000e+00	0.000000000000000000e+00	0.000000000000000000e+00	0.000000000000000000e+00	0.000000000000000000e+00	0.000000000000000000e+00	0.000000000000000000e+00	0.000000000000000000e+00	0.000000000000000000e+00	0.000000000000000000e+00	0.000000000000000000e+00	0.000000000000000000e+00	0.000000000000000000e+00	0.000000000000000000e+00	0.000000000000000000e+00	0.000000000000000000e+00	0.000000000000000000e+00	0.000000000000000000e+00	0.000000000000000000e+00
0.000000000000000000e+00	0.000000000000000000e+00	0.000000000000000000e+00	0.000000000000000000e+00	0.000000000000000000e+00	0.000000000000000000e+00	0.000000000000000000e+00	0.000000000000000000e+00	0.000000000000000000e+00	0.000000000000000000e+00	0.000000000000000000e+00	0.000000000000000000e+00	0.000000000000000000e+00	0.000000000000000000e+00	0.000000000000000000e+00	0.000000000000000000e+00	0.000000000000000000e+00	0.000000000000000000e+00	0.000000000000000000e+00	0.000000000000000000e+00	0.000000000000000000e+00	0.000000000000000000e+00	0.000000000000000000e+00	0.000000000000000000e+00	0.000000000000000000e+00	0.000000000000000000e+00	0.000000000000000000e+00	0.000000000000000000e+00	0.000000000000000000e+00	0.000000000000000000e+00	0.000000000000000000e+00	0.000000000000000000e+00	0.000000000000000000e+00	0.000000000000000000e+00	0.000000000000000000e+00	0.000000000000000000e+00	0.000000000000000000e+00	0.000000000000000000e+00	0.000000000000000000e+00	0.000000000000000000e+00	0.000000000000000000e+00	0.000000000000000000e+00	0.000000000000000000e+00	0.000000000000000000e+00	0.000000000000000000e+00	0.000000000000000000e+00	0.000000000000000000e+00	0.000000000000000000e+00	0.000000000000000000e+00	0.000000000000000000e+00
0.000000000000000000e+00	0.000000000000000000e+00	0.000000000000000000e+00	0.000000000000000000e+00	0.000000000000000000e+00	0.000000000000000000e+00	0.000000000000000000e+00	0.000000000000000000e+00	0.000000000000000000e+00	0.000000000000000000e+00	0.000000000000000000e+00	0.000000000000000000e+00	0.000000000000000000e+00	0.000000000000000000e+00	0.000000000000000000e+00	0.000000000000000000e+00	0.000000000000000000e+00	0.000000000000000000e+00	0.000000000000000000e+00	0.000000000000000000e+00	0.000000000000000000e+00	0.000000000000000000e+00	0.000000000000000000e+00	0.000000000000000000e+00	0.000000000000000000e+00	0.000000000000000000e+00	0.000000000000000000e+00	0.000000000000000000e+00	0.000000000000000000e+00	0.000000000000000000e+00	0.000000000000000000e+00	0.000000000000000000e+00	0.000000000000000000e+00	0.000000000000000000e+00	0.000000000000000000e+00	0.000000000000000000e+00	0.000000000000000000e+00	0.000000000000000000e+00	0.000000000000000000e+00	0.000000000000000000e+00	0.000000000000000000e+00	0.000000000000000000e+00	0.000000000000000000e+00	0.000000000000000000e+00	0.000000000000000000e+00	0.000000000000000000e+00	0.000000000000000000e+00	0.000000000000000000e+00	0.000000000000000000e+00	0.000000000000000000e+00
[truncated: 252 more rows]
[truncated: 515 more columns]
