# Supplementary material for: Short- and long-range interactions in the HIV-1 5′ UTR regulate genome dimerization and packaging
Source: Nat Struct Mol Biol. 2022 Mar 28;29(4):306–19. doi: 10.1038/s41594-022-00746-2 (PMC9010304; doi:10.1038/s41594-022-00746-2)
Supplement: Source Data Fig. 5 — Source data for Fig. 5. VARNA files for constrained monomer and dimer structure. Txt file of constraints used in folding. Csv files of raw_z_scores, filtered_z_scores, detected_helices and best_helices for monomer and dimer structures. [file 41594_2022_746_MOESM17_ESM.zip › Figure 5/constraints_dimer.txt]

DS:
-1
SS:
-1
Mod:
-1
Pairs:
17 43
18 42
19 41
20 40
21 39
25 38
26 37
27 36
28 35
58 104
59 103
60 102
61 101
62 100
63 99
64 98
65 97
67 94
68 93
69 92
70 90
71 89
72 88
73 87
74 86
125 223
126 222
127 221
128 220
129 219
130 218
134 178
135 177
136 176
137 175
138 174
139 173
140 172
141 171
142 167
143 166
148 160
149 159
150 158
243 277
244 276
245 275
246 274
248 270
249 269
250 268
251 267
252 266
253 265
254 264
282 300
283 299
284 298
285 297
286 295
287 294
288 293
312 325
313 324
314 323
315 322
316 321
106 343
107 342
108 341
109 340
110 339
111 338
112 337
113 336
114 335
115 334
-1 -1
FMN:
-1
Forbids:
-1 -1
