# Supplementary material for: Short- and long-range interactions in the HIV-1 5′ UTR regulate genome dimerization and packaging
Source: Nat Struct Mol Biol. 2022 Mar 28;29(4):306–19. doi: 10.1038/s41594-022-00746-2 (PMC9010304; doi:10.1038/s41594-022-00746-2)
Supplement: Source Data Fig. 5 — Source data for Fig. 5. VARNA files for constrained monomer and dimer structure. Txt file of constraints used in folding. Csv files of raw_z_scores, filtered_z_scores, detected_helices and best_helices for monomer and dimer structures. [file 41594_2022_746_MOESM17_ESM.zip › Figure 5/raw_z_score_dimer.csv]

0.000000000000000000e+00	0.000000000000000000e+00	0.000000000000000000e+00	0.000000000000000000e+00	0.000000000000000000e+00	0.000000000000000000e+00	0.000000000000000000e+00	0.000000000000000000e+00	0.000000000000000000e+00	0.000000000000000000e+00	0.000000000000000000e+00	0.000000000000000000e+00	0.000000000000000000e+00	0.000000000000000000e+00	0.000000000000000000e+00	0.000000000000000000e+00	0.000000000000000000e+00	0.000000000000000000e+00	0.000000000000000000e+00	0.000000000000000000e+00	0.000000000000000000e+00	0.000000000000000000e+00	0.000000000000000000e+00	0.000000000000000000e+00	0.000000000000000000e+00	0.000000000000000000e+00	0.000000000000000000e+00	0.000000000000000000e+00	0.000000000000000000e+00	0.000000000000000000e+00	0.000000000000000000e+00	0.000000000000000000e+00	0.000000000000000000e+00	0.000000000000000000e+00	0.000000000000000000e+00	0.000000000000000000e+00	0.000000000000000000e+00	0.000000000000000000e+00	0.000000000000000000e+00	0.000000000000000000e+00	0.000000000000000000e+00	0.000000000000000000e+00	0.000000000000000000e+00	0.000000000000000000e+00	0.000000000000000000e+00	0.000000000000000000e+00	0.000000000000000000e+00	0.000000000000000000e+00	0.000000000000000000e+00	0.000000000000000000e+00
0.000000000000000000e+00	0.000000000000000000e+00	0.000000000000000000e+00	0.000000000000000000e+00	0.000000000000000000e+00	0.000000000000000000e+00	0.000000000000000000e+00	0.000000000000000000e+00	0.000000000000000000e+00	0.000000000000000000e+00	0.000000000000000000e+00	0.000000000000000000e+00	0.000000000000000000e+00	0.000000000000000000e+00	0.000000000000000000e+00	0.000000000000000000e+00	0.000000000000000000e+00	0.000000000000000000e+00	0.000000000000000000e+00	0.000000000000000000e+00	0.000000000000000000e+00	0.000000000000000000e+00	0.000000000000000000e+00	0.000000000000000000e+00	0.000000000000000000e+00	0.000000000000000000e+00	0.000000000000000000e+00	0.000000000000000000e+00	0.000000000000000000e+00	0.000000000000000000e+00	0.000000000000000000e+00	0.000000000000000000e+00	0.000000000000000000e+00	0.000000000000000000e+00	0.000000000000000000e+00	0.000000000000000000e+00	0.000000000000000000e+00	0.000000000000000000e+00	0.000000000000000000e+00	0.000000000000000000e+00	0.000000000000000000e+00	0.000000000000000000e+00	0.000000000000000000e+00	0.000000000000000000e+00	0.000000000000000000e+00	0.000000000000000000e+00	0.000000000000000000e+00	0.000000000000000000e+00	0.000000000000000000e+00	0.000000000000000000e+00
0.000000000000000000e+00	0.000000000000000000e+00	0.000000000000000000e+00	0.000000000000000000e+00	0.000000000000000000e+00	0.000000000000000000e+00	0.000000000000000000e+00	0.000000000000000000e+00	0.000000000000000000e+00	0.000000000000000000e+00	0.000000000000000000e+00	0.000000000000000000e+00	0.000000000000000000e+00	0.000000000000000000e+00	0.000000000000000000e+00	0.000000000000000000e+00	0.000000000000000000e+00	0.000000000000000000e+00	0.000000000000000000e+00	0.000000000000000000e+00	0.000000000000000000e+00	0.000000000000000000e+00	0.000000000000000000e+00	0.000000000000000000e+00	0.000000000000000000e+00	0.000000000000000000e+00	0.000000000000000000e+00	0.000000000000000000e+00	0.000000000000000000e+00	0.000000000000000000e+00	0.000000000000000000e+00	0.000000000000000000e+00	0.000000000000000000e+00	0.000000000000000000e+00	0.000000000000000000e+00	0.000000000000000000e+00	0.000000000000000000e+00	0.000000000000000000e+00	0.000000000000000000e+00	0.000000000000000000e+00	0.000000000000000000e+00	0.000000000000000000e+00	0.000000000000000000e+00	0.000000000000000000e+00	0.000000000000000000e+00	0.000000000000000000e+00	0.000000000000000000e+00	0.000000000000000000e+00	0.000000000000000000e+00	0.000000000000000000e+00
0.000000000000000000e+00	0.000000000000000000e+00	0.000000000000000000e+00	0.000000000000000000e+00	0.000000000000000000e+00	0.000000000000000000e+00	0.000000000000000000e+00	0.000000000000000000e+00	0.000000000000000000e+00	0.000000000000000000e+00	0.000000000000000000e+00	0.000000000000000000e+00	0.000000000000000000e+00	0.000000000000000000e+00	0.000000000000000000e+00	0.000000000000000000e+00	0.000000000000000000e+00	0.000000000000000000e+00	0.000000000000000000e+00	0.000000000000000000e+00	0.000000000000000000e+00	0.000000000000000000e+00	0.000000000000000000e+00	0.000000000000000000e+00	0.000000000000000000e+00	0.000000000000000000e+00	0.000000000000000000e+00	0.000000000000000000e+00	0.000000000000000000e+00	0.000000000000000000e+00	0.000000000000000000e+00	0.000000000000000000e+00	0.000000000000000000e+00	0.000000000000000000e+00	0.000000000000000000e+00	0.000000000000000000e+00	0.000000000000000000e+00	0.000000000000000000e+00	0.000000000000000000e+00	0.000000000000000000e+00	0.000000000000000000e+00	0.000000000000000000e+00	0.000000000000000000e+00	0.000000000000000000e+00	0.000000000000000000e+00	0.000000000000000000e+00	0.000000000000000000e+00	0.000000000000000000e+00	0.000000000000000000e+00	0.000000000000000000e+00
0.000000000000000000e+00	0.000000000000000000e+00	0.000000000000000000e+00	0.000000000000000000e+00	0.000000000000000000e+00	0.000000000000000000e+00	0.000000000000000000e+00	0.000000000000000000e+00	0.000000000000000000e+00	0.000000000000000000e+00	0.000000000000000000e+00	0.000000000000000000e+00	0.000000000000000000e+00	0.000000000000000000e+00	0.000000000000000000e+00	0.000000000000000000e+00	0.000000000000000000e+00	0.000000000000000000e+00	0.000000000000000000e+00	0.000000000000000000e+00	0.000000000000000000e+00	0.000000000000000000e+00	0.000000000000000000e+00	0.000000000000000000e+00	0.000000000000000000e+00	0.000000000000000000e+00	0.000000000000000000e+00	0.000000000000000000e+00	0.000000000000000000e+00	0.000000000000000000e+00	0.000000000000000000e+00	0.000000000000000000e+00	0.000000000000000000e+00	0.000000000000000000e+00	0.000000000000000000e+00	0.000000000000000000e+00	0.000000000000000000e+00	0.000000000000000000e+00	0.000000000000000000e+00	0.000000000000000000e+00	0.000000000000000000e+00	0.000000000000000000e+00	0.000000000000000000e+00	0.000000000000000000e+00	0.000000000000000000e+00	0.000000000000000000e+00	0.000000000000000000e+00	0.000000000000000000e+00	0.000000000000000000e+00	0.000000000000000000e+00
0.000000000000000000e+00	0.000000000000000000e+00	0.000000000000000000e+00	0.000000000000000000e+00	0.000000000000000000e+00	0.000000000000000000e+00	0.000000000000000000e+00	0.000000000000000000e+00	0.000000000000000000e+00	0.000000000000000000e+00	0.000000000000000000e+00	0.000000000000000000e+00	0.000000000000000000e+00	0.000000000000000000e+00	0.000000000000000000e+00	0.000000000000000000e+00	0.000000000000000000e+00	0.000000000000000000e+00	0.000000000000000000e+00	0.000000000000000000e+00	0.000000000000000000e+00	0.000000000000000000e+00	0.000000000000000000e+00	0.000000000000000000e+00	0.000000000000000000e+00	0.000000000000000000e+00	0.000000000000000000e+00	0.000000000000000000e+00	0.000000000000000000e+00	0.000000000000000000e+00	0.000000000000000000e+00	0.000000000000000000e+00	0.000000000000000000e+00	0.000000000000000000e+00	0.000000000000000000e+00	0.000000000000000000e+00	0.000000000000000000e+00	0.000000000000000000e+00	0.000000000000000000e+00	0.000000000000000000e+00	0.000000000000000000e+00	0.000000000000000000e+00	0.000000000000000000e+00	0.000000000000000000e+00	0.000000000000000000e+00	0.000000000000000000e+00	0.000000000000000000e+00	0.000000000000000000e+00	0.000000000000000000e+00	0.000000000000000000e+00
0.000000000000000000e+00	0.000000000000000000e+00	0.000000000000000000e+00	0.000000000000000000e+00	0.000000000000000000e+00	0.000000000000000000e+00	0.000000000000000000e+00	0.000000000000000000e+00	0.000000000000000000e+00	0.000000000000000000e+00	0.000000000000000000e+00	0.000000000000000000e+00	0.000000000000000000e+00	0.000000000000000000e+00	0.000000000000000000e+00	0.000000000000000000e+00	0.000000000000000000e+00	0.000000000000000000e+00	0.000000000000000000e+00	0.000000000000000000e+00	0.000000000000000000e+00	0.000000000000000000e+00	0.000000000000000000e+00	0.000000000000000000e+00	0.000000000000000000e+00	0.000000000000000000e+00	0.000000000000000000e+00	0.000000000000000000e+00	0.000000000000000000e+00	0.000000000000000000e+00	0.000000000000000000e+00	0.000000000000000000e+00	0.000000000000000000e+00	0.000000000000000000e+00	0.000000000000000000e+00	0.000000000000000000e+00	0.000000000000000000e+00	0.000000000000000000e+00	0.000000000000000000e+00	0.000000000000000000e+00	0.000000000000000000e+00	0.000000000000000000e+00	0.000000000000000000e+00	0.000000000000000000e+00	0.000000000000000000e+00	0.000000000000000000e+00	0.000000000000000000e+00	0.000000000000000000e+00	0.000000000000000000e+00	0.000000000000000000e+00
0.000000000000000000e+00	0.000000000000000000e+00	0.000000000000000000e+00	0.000000000000000000e+00	0.000000000000000000e+00	0.000000000000000000e+00	0.000000000000000000e+00	0.000000000000000000e+00	0.000000000000000000e+00	0.000000000000000000e+00	0.000000000000000000e+00	0.000000000000000000e+00	0.000000000000000000e+00	0.000000000000000000e+00	0.000000000000000000e+00	0.000000000000000000e+00	0.000000000000000000e+00	0.000000000000000000e+00	0.000000000000000000e+00	0.000000000000000000e+00	0.000000000000000000e+00	0.000000000000000000e+00	0.000000000000000000e+00	0.000000000000000000e+00	0.000000000000000000e+00	0.000000000000000000e+00	0.000000000000000000e+00	0.000000000000000000e+00	0.000000000000000000e+00	0.000000000000000000e+00	0.000000000000000000e+00	0.000000000000000000e+00	0.000000000000000000e+00	0.000000000000000000e+00	0.000000000000000000e+00	0.000000000000000000e+00	0.000000000000000000e+00	0.000000000000000000e+00	0.000000000000000000e+00	0.000000000000000000e+00	0.000000000000000000e+00	0.000000000000000000e+00	0.000000000000000000e+00	0.000000000000000000e+00	0.000000000000000000e+00	0.000000000000000000e+00	0.000000000000000000e+00	0.000000000000000000e+00	0.000000000000000000e+00	0.000000000000000000e+00
0.000000000000000000e+00	0.000000000000000000e+00	0.000000000000000000e+00	0.000000000000000000e+00	0.000000000000000000e+00	0.000000000000000000e+00	0.000000000000000000e+00	0.000000000000000000e+00	0.000000000000000000e+00	0.000000000000000000e+00	0.000000000000000000e+00	0.000000000000000000e+00	0.000000000000000000e+00	0.000000000000000000e+00	0.000000000000000000e+00	0.000000000000000000e+00	0.000000000000000000e+00	0.000000000000000000e+00	0.000000000000000000e+00	0.000000000000000000e+00	0.000000000000000000e+00	0.000000000000000000e+00	0.000000000000000000e+00	0.000000000000000000e+00	0.000000000000000000e+00	0.000000000000000000e+00	0.000000000000000000e+00	0.000000000000000000e+00	0.000000000000000000e+00	0.000000000000000000e+00	0.000000000000000000e+00	0.000000000000000000e+00	0.000000000000000000e+00	0.000000000000000000e+00	0.000000000000000000e+00	0.000000000000000000e+00	0.000000000000000000e+00	0.000000000000000000e+00	0.000000000000000000e+00	0.000000000000000000e+00	0.000000000000000000e+00	0.000000000000000000e+00	0.000000000000000000e+00	0.000000000000000000e+00	0.000000000000000000e+00	0.000000000000000000e+00	0.000000000000000000e+00	0.000000000000000000e+00	0.000000000000000000e+00	0.000000000000000000e+00
0.000000000000000000e+00	0.000000000000000000e+00	0.000000000000000000e+00	0.000000000000000000e+00	0.000000000000000000e+00	0.000000000000000000e+00	0.000000000000000000e+00	0.000000000000000000e+00	0.000000000000000000e+00	0.000000000000000000e+00	0.000000000000000000e+00	0.000000000000000000e+00	0.000000000000000000e+00	0.000000000000000000e+00	0.000000000000000000e+00	0.000000000000000000e+00	0.000000000000000000e+00	0.000000000000000000e+00	0.000000000000000000e+00	0.000000000000000000e+00	0.000000000000000000e+00	0.000000000000000000e+00	0.000000000000000000e+00	0.000000000000000000e+00	0.000000000000000000e+00	0.000000000000000000e+00	0.000000000000000000e+00	0.000000000000000000e+00	0.000000000000000000e+00	0.000000000000000000e+00	0.000000000000000000e+00	0.000000000000000000e+00	0.000000000000000000e+00	0.000000000000000000e+00	0.000000000000000000e+00	0.000000000000000000e+00	0.000000000000000000e+00	0.000000000000000000e+00	0.000000000000000000e+00	0.000000000000000000e+00	0.000000000000000000e+00	0.000000000000000000e+00	0.000000000000000000e+00	0.000000000000000000e+00	0.000000000000000000e+00	0.000000000000000000e+00	0.000000000000000000e+00	0.000000000000000000e+00	0.000000000000000000e+00	0.000000000000000000e+00
0.000000000000000000e+00	0.000000000000000000e+00	0.000000000000000000e+00	0.000000000000000000e+00	0.000000000000000000e+00	0.000000000000000000e+00	0.000000000000000000e+00	0.000000000000000000e+00	0.000000000000000000e+00	0.000000000000000000e+00	0.000000000000000000e+00	0.000000000000000000e+00	0.000000000000000000e+00	0.000000000000000000e+00	0.000000000000000000e+00	0.000000000000000000e+00	0.000000000000000000e+00	0.000000000000000000e+00	0.000000000000000000e+00	0.000000000000000000e+00	0.000000000000000000e+00	0.000000000000000000e+00	0.000000000000000000e+00	0.000000000000000000e+00	0.000000000000000000e+00	0.000000000000000000e+00	0.000000000000000000e+00	0.000000000000000000e+00	0.000000000000000000e+00	0.000000000000000000e+00	0.000000000000000000e+00	0.000000000000000000e+00	0.000000000000000000e+00	0.000000000000000000e+00	0.000000000000000000e+00	0.000000000000000000e+00	0.000000000000000000e+00	0.000000000000000000e+00	0.000000000000000000e+00	0.000000000000000000e+00	0.000000000000000000e+00	0.000000000000000000e+00	0.000000000000000000e+00	0.000000000000000000e+00	0.000000000000000000e+00	0.000000000000000000e+00	0.000000000000000000e+00	0.000000000000000000e+00	0.000000000000000000e+00	0.000000000000000000e+00
0.000000000000000000e+00	0.000000000000000000e+00	0.000000000000000000e+00	0.000000000000000000e+00	0.000000000000000000e+00	0.000000000000000000e+00	0.000000000000000000e+00	0.000000000000000000e+00	0.000000000000000000e+00	0.000000000000000000e+00	0.000000000000000000e+00	0.000000000000000000e+00	0.000000000000000000e+00	0.000000000000000000e+00	0.000000000000000000e+00	0.000000000000000000e+00	0.000000000000000000e+00	0.000000000000000000e+00	0.000000000000000000e+00	0.000000000000000000e+00	0.000000000000000000e+00	0.000000000000000000e+00	0.000000000000000000e+00	0.000000000000000000e+00	0.000000000000000000e+00	0.000000000000000000e+00	0.000000000000000000e+00	0.000000000000000000e+00	0.000000000000000000e+00	0.000000000000000000e+00	0.000000000000000000e+00	0.000000000000000000e+00	0.000000000000000000e+00	0.000000000000000000e+00	0.000000000000000000e+00	0.000000000000000000e+00	0.000000000000000000e+00	0.000000000000000000e+00	0.000000000000000000e+00	0.000000000000000000e+00	0.000000000000000000e+00	0.000000000000000000e+00	0.000000000000000000e+00	0.000000000000000000e+00	0.000000000000000000e+00	0.000000000000000000e+00	0.000000000000000000e+00	0.000000000000000000e+00	0.000000000000000000e+00	0.000000000000000000e+00
0.000000000000000000e+00	0.000000000000000000e+00	0.000000000000000000e+00	0.000000000000000000e+00	0.000000000000000000e+00	0.000000000000000000e+00	0.000000000000000000e+00	0.000000000000000000e+00	0.000000000000000000e+00	0.000000000000000000e+00	0.000000000000000000e+00	0.000000000000000000e+00	0.000000000000000000e+00	0.000000000000000000e+00	0.000000000000000000e+00	0.000000000000000000e+00	0.000000000000000000e+00	0.000000000000000000e+00	0.000000000000000000e+00	0.000000000000000000e+00	0.000000000000000000e+00	0.000000000000000000e+00	0.000000000000000000e+00	0.000000000000000000e+00	0.000000000000000000e+00	0.000000000000000000e+00	0.000000000000000000e+00	0.000000000000000000e+00	0.000000000000000000e+00	0.000000000000000000e+00	0.000000000000000000e+00	0.000000000000000000e+00	0.000000000000000000e+00	0.000000000000000000e+00	0.000000000000000000e+00	0.000000000000000000e+00	0.000000000000000000e+00	0.000000000000000000e+00	0.000000000000000000e+00	0.000000000000000000e+00	0.000000000000000000e+00	0.000000000000000000e+00	0.000000000000000000e+00	0.000000000000000000e+00	0.000000000000000000e+00	0.000000000000000000e+00	0.000000000000000000e+00	0.000000000000000000e+00	0.000000000000000000e+00	0.000000000000000000e+00
0.000000000000000000e+00	0.000000000000000000e+00	0.000000000000000000e+00	0.000000000000000000e+00	0.000000000000000000e+00	0.000000000000000000e+00	0.000000000000000000e+00	0.000000000000000000e+00	0.000000000000000000e+00	0.000000000000000000e+00	0.000000000000000000e+00	0.000000000000000000e+00	0.000000000000000000e+00	0.000000000000000000e+00	0.000000000000000000e+00	0.000000000000000000e+00	0.000000000000000000e+00	-1.975029177531345992e+00	0.000000000000000000e+00	0.000000000000000000e+00	0.000000000000000000e+00	0.000000000000000000e+00	0.000000000000000000e+00	0.000000000000000000e+00	0.000000000000000000e+00	0.000000000000000000e+00	0.000000000000000000e+00	0.000000000000000000e+00	0.000000000000000000e+00	0.000000000000000000e+00	0.000000000000000000e+00	0.000000000000000000e+00	0.000000000000000000e+00	0.000000000000000000e+00	0.000000000000000000e+00	0.000000000000000000e+00	0.000000000000000000e+00	0.000000000000000000e+00	0.000000000000000000e+00	0.000000000000000000e+00	0.000000000000000000e+00	0.000000000000000000e+00	0.000000000000000000e+00	0.000000000000000000e+00	0.000000000000000000e+00	0.000000000000000000e+00	0.000000000000000000e+00	0.000000000000000000e+00	0.000000000000000000e+00	0.000000000000000000e+00
0.000000000000000000e+00	0.000000000000000000e+00	0.000000000000000000e+00	0.000000000000000000e+00	0.000000000000000000e+00	0.000000000000000000e+00	0.000000000000000000e+00	0.000000000000000000e+00	0.000000000000000000e+00	0.000000000000000000e+00	0.000000000000000000e+00	0.000000000000000000e+00	0.000000000000000000e+00	0.000000000000000000e+00	0.000000000000000000e+00	0.000000000000000000e+00	0.000000000000000000e+00	-1.975029177531345992e+00	-2.727382453173023524e+00	0.000000000000000000e+00	0.000000000000000000e+00	0.000000000000000000e+00	0.000000000000000000e+00	0.000000000000000000e+00	0.000000000000000000e+00	0.000000000000000000e+00	0.000000000000000000e+00	0.000000000000000000e+00	0.000000000000000000e+00	0.000000000000000000e+00	0.000000000000000000e+00	0.000000000000000000e+00	0.000000000000000000e+00	0.000000000000000000e+00	0.000000000000000000e+00	0.000000000000000000e+00	0.000000000000000000e+00	0.000000000000000000e+00	0.000000000000000000e+00	0.000000000000000000e+00	0.000000000000000000e+00	0.000000000000000000e+00	0.000000000000000000e+00	0.000000000000000000e+00	0.000000000000000000e+00	0.000000000000000000e+00	0.000000000000000000e+00	0.000000000000000000e+00	0.000000000000000000e+00	0.000000000000000000e+00
0.000000000000000000e+00	0.000000000000000000e+00	0.000000000000000000e+00	0.000000000000000000e+00	0.000000000000000000e+00	0.000000000000000000e+00	0.000000000000000000e+00	0.000000000000000000e+00	0.000000000000000000e+00	0.000000000000000000e+00	0.000000000000000000e+00	0.000000000000000000e+00	0.000000000000000000e+00	0.000000000000000000e+00	0.000000000000000000e+00	0.000000000000000000e+00	0.000000000000000000e+00	-1.975029177531345992e+00	-2.727382453173023524e+00	-2.357293123761270870e+00	0.000000000000000000e+00	0.000000000000000000e+00	0.000000000000000000e+00	0.000000000000000000e+00	0.000000000000000000e+00	0.000000000000000000e+00	0.000000000000000000e+00	0.000000000000000000e+00	0.000000000000000000e+00	0.000000000000000000e+00	0.000000000000000000e+00	0.000000000000000000e+00	0.000000000000000000e+00	0.000000000000000000e+00	0.000000000000000000e+00	0.000000000000000000e+00	0.000000000000000000e+00	0.000000000000000000e+00	0.000000000000000000e+00	0.000000000000000000e+00	0.000000000000000000e+00	0.000000000000000000e+00	0.000000000000000000e+00	0.000000000000000000e+00	0.000000000000000000e+00	0.000000000000000000e+00	0.000000000000000000e+00	0.000000000000000000e+00	0.000000000000000000e+00	0.000000000000000000e+00
0.000000000000000000e+00	0.000000000000000000e+00	0.000000000000000000e+00	0.000000000000000000e+00	0.000000000000000000e+00	0.000000000000000000e+00	0.000000000000000000e+00	0.000000000000000000e+00	0.000000000000000000e+00	0.000000000000000000e+00	0.000000000000000000e+00	0.000000000000000000e+00	0.000000000000000000e+00	0.000000000000000000e+00	0.000000000000000000e+00	0.000000000000000000e+00	0.000000000000000000e+00	-1.975029177531345992e+00	-2.727382453173023524e+00	-2.357293123761270870e+00	-5.504393909841129862e+00	0.000000000000000000e+00	0.000000000000000000e+00	0.000000000000000000e+00	0.000000000000000000e+00	0.000000000000000000e+00	0.000000000000000000e+00	0.000000000000000000e+00	0.000000000000000000e+00	0.000000000000000000e+00	0.000000000000000000e+00	0.000000000000000000e+00	0.000000000000000000e+00	0.000000000000000000e+00	0.000000000000000000e+00	0.000000000000000000e+00	0.000000000000000000e+00	0.000000000000000000e+00	0.000000000000000000e+00	0.000000000000000000e+00	0.000000000000000000e+00	0.000000000000000000e+00	0.000000000000000000e+00	0.000000000000000000e+00	0.000000000000000000e+00	0.000000000000000000e+00	0.000000000000000000e+00	0.000000000000000000e+00	0.000000000000000000e+00	0.000000000000000000e+00
0.000000000000000000e+00	0.000000000000000000e+00	0.000000000000000000e+00	0.000000000000000000e+00	0.000000000000000000e+00	0.000000000000000000e+00	0.000000000000000000e+00	0.000000000000000000e+00	0.000000000000000000e+00	0.000000000000000000e+00	0.000000000000000000e+00	0.000000000000000000e+00	0.000000000000000000e+00	0.000000000000000000e+00	0.000000000000000000e+00	0.000000000000000000e+00	0.000000000000000000e+00	-1.975029177531345992e+00	-2.727382453173023524e+00	-2.357293123761270870e+00	-5.504393909841129862e+00	-5.152578752553115926e+00	-1.856617237788818819e+00	3.314976309708809327e-02	3.073379723942176955e+00	1.422733900221286429e+00	5.010092748815326402e+00	3.361996834857861605e-01	2.197690113140144508e+00	1.092856481725466677e+00	2.984272723565180030e-01	-5.597272724519331000e-01	-6.885503099697233287e-01	-1.300926164652069561e+00	2.784920456719274795e-01	4.118058852859977748e+00	4.515017613400880592e+00	-1.111963434492315717e+00	4.303298053487216279e+00	3.581930092229345330e+00	1.447652086014021178e+00	7.985428446658090706e+00	1.011367783833764378e+01	-9.279993814903921001e-02	3.065067989467356924e+00	3.813905239463260877e+00	3.511633823043398550e+00	3.435028680979437254e+00	2.854001967564204101e+00	2.283146389320040548e+00
0.000000000000000000e+00	0.000000000000000000e+00	0.000000000000000000e+00	0.000000000000000000e+00	0.000000000000000000e+00	0.000000000000000000e+00	0.000000000000000000e+00	0.000000000000000000e+00	0.000000000000000000e+00	0.000000000000000000e+00	0.000000000000000000e+00	0.000000000000000000e+00	0.000000000000000000e+00	0.000000000000000000e+00	0.000000000000000000e+00	0.000000000000000000e+00	0.000000000000000000e+00	-1.975029177531345992e+00	-2.727382453173023524e+00	-2.357293123761270870e+00	-5.504393909841129862e+00	-5.152578752553115926e+00	-5.253812698862850183e+00	-1.434182146112321643e+00	1.266771824578085015e+00	3.393231263544241649e+00	2.902117556342819427e+00	2.391748184551067524e+00	1.717115266963248565e+00	5.328138505904842503e-01	-4.386559738447846635e-01	-1.018208976782195130e+00	-4.887380904625904243e-01	-1.471181010870262096e+00	1.075231257905180815e+00	2.643019328703442472e+00	2.751399480302841649e+00	3.975567242390742190e-02	-2.543897817053639501e-02	1.820243115036413117e+00	2.347618803904937490e+00	1.443541353116280845e+00	6.808169136358336315e-01	8.554338055896293369e-01	1.996370959756554431e+00	3.489944478250220694e+00	3.578513385647752898e+00	3.300260209250963861e+00	2.514833991095041021e+00	3.338713915093666884e+00
0.000000000000000000e+00	0.000000000000000000e+00	0.000000000000000000e+00	0.000000000000000000e+00	0.000000000000000000e+00	0.000000000000000000e+00	0.000000000000000000e+00	0.000000000000000000e+00	0.000000000000000000e+00	0.000000000000000000e+00	0.000000000000000000e+00	0.000000000000000000e+00	0.000000000000000000e+00	0.000000000000000000e+00	0.000000000000000000e+00	0.000000000000000000e+00	0.000000000000000000e+00	-1.975029177531345992e+00	-2.727382453173023524e+00	-2.357293123761270870e+00	-5.504393909841129862e+00	-5.152578752553115926e+00	-5.253812698862850183e+00	-5.068251773580104036e+00	9.830294163157990983e-01	3.723773392429928553e+00	1.116575087744990702e+00	2.686760582061599845e+00	3.097792565261675346e+00	-1.080057574116428221e+00	4.014280699303750533e-01	-1.024562834501131059e+00	4.602424508067750608e-01	-1.318864497327024043e+00	8.971813914144988189e-01	1.219300594592054754e+00	1.444201347736770114e+00	2.409705609729405340e-01	-2.337894591088946206e-01	1.020750264965064957e+01	5.417114276375086801e-01	2.987550684239232979e-01	1.462633950371102110e+00	2.647828164314697030e+00	-5.073022057410823127e-01	4.076324330898004611e+00	2.342824646602474026e+00	2.918390133838585587e+00	1.723063290056925934e-01	2.814075869031211319e+00
0.000000000000000000e+00	0.000000000000000000e+00	0.000000000000000000e+00	0.000000000000000000e+00	0.000000000000000000e+00	0.000000000000000000e+00	0.000000000000000000e+00	0.000000000000000000e+00	0.000000000000000000e+00	0.000000000000000000e+00	0.000000000000000000e+00	0.000000000000000000e+00	0.000000000000000000e+00	0.000000000000000000e+00	0.000000000000000000e+00	0.000000000000000000e+00	0.000000000000000000e+00	5.304440284277454065e-01	-2.727382453173023524e+00	-2.357293123761270870e+00	-5.504393909841129862e+00	-5.152578752553115926e+00	-5.253812698862850183e+00	-5.068251773580104036e+00	-2.025636947830471879e+00	-3.466104788160332406e-01	9.923990909872774935e-02	-2.225496267747649193e-01	3.001659117455992079e-02	4.111494695341367384e-02	-1.043035056747155936e-01	-2.383120579168953590e-01	-1.712678401241383153e-01	-7.186910691607328872e-02	2.129584066831526346e-01	2.482244646987940562e-01	1.897397503106806049e-01	-3.546062787122235549e-01	1.887887648440384147e+00	1.110744263419076949e+00	2.253998706188885537e-01	-4.190176158185616312e-02	3.172446186523394385e-01	4.167079826405875598e-02	1.824875251109477348e-01	4.803259082791679346e-01	4.328746714832056308e-01	3.588701119745679735e-01	1.866824457877899190e-01	3.047003496813147083e-01
0.000000000000000000e+00	0.000000000000000000e+00	0.000000000000000000e+00	0.000000000000000000e+00	0.000000000000000000e+00	0.000000000000000000e+00	0.000000000000000000e+00	0.000000000000000000e+00	0.000000000000000000e+00	0.000000000000000000e+00	0.000000000000000000e+00	0.000000000000000000e+00	0.000000000000000000e+00	0.000000000000000000e+00	0.000000000000000000e+00	0.000000000000000000e+00	0.000000000000000000e+00	-6.423667915277164742e-01	-6.343031073300563483e-01	-2.357293123761270870e+00	-5.504393909841129862e+00	-5.152578752553115926e+00	-5.253812698862850183e+00	-5.068251773580104036e+00	-2.025636947830471879e+00	-2.375440362262234650e+00	-4.881095961917187309e-01	-1.628314151612407223e-01	3.206860964549499982e-01	5.635022098649159622e-02	7.109689165230688168e-01	1.172472975438330511e+00	9.170243322003780728e-02	9.040854437493574258e-02	-2.712163105025306997e-01	-2.388370878835598399e-01	-1.082344474504640247e-01	-1.857027820964528286e-01	1.528751311610332744e-02	-7.326750225887643797e-01	-1.098782968932140308e-01	-1.648737281815749744e-01	-4.421781002923425019e-01	-1.247338605733378403e+00	3.951720321275236647e-01	1.779804120813913149e-01	2.489360332931162823e-01	-9.250443596085350384e-02	-5.675027442873502581e-01	-2.817857429933159907e-01
0.000000000000000000e+00	0.000000000000000000e+00	0.000000000000000000e+00	0.000000000000000000e+00	0.000000000000000000e+00	0.000000000000000000e+00	0.000000000000000000e+00	0.000000000000000000e+00	0.000000000000000000e+00	0.000000000000000000e+00	0.000000000000000000e+00	0.000000000000000000e+00	0.000000000000000000e+00	0.000000000000000000e+00	0.000000000000000000e+00	0.000000000000000000e+00	0.000000000000000000e+00	-7.972039258677922069e-01	-1.483628225588674354e+00	-9.098003230896597460e-01	-5.504393909841129862e+00	-5.152578752553115926e+00	-5.253812698862850183e+00	-5.068251773580104036e+00	-2.025636947830471879e+00	-2.375440362262234650e+00	-2.882257320643608622e+00	-5.273636406492383522e-01	-1.797571448446786957e-01	1.617744392559675726e-01	1.528856067774591598e-01	3.413923591552698866e-01	-1.949714309087216503e-03	7.168661495446922993e-01	-5.096613431927830007e-01	-7.891876813319590456e-01	-8.215309189069237572e-01	4.974467181689650741e-01	-1.040477549358175130e-01	2.334202362037677836e-01	-6.357494642128805884e-01	-5.208729609356410606e-01	-4.126620033875658677e-01	-5.143034100213918908e-02	-8.811469972746927004e-01	-6.682034625203742140e-01	-5.781755955782229561e-01	-6.516716522019008195e-01	-7.244627645260853788e-01	-6.248731911272409345e-01
0.000000000000000000e+00	0.000000000000000000e+00	0.000000000000000000e+00	0.000000000000000000e+00	0.000000000000000000e+00	0.000000000000000000e+00	0.000000000000000000e+00	0.000000000000000000e+00	0.000000000000000000e+00	0.000000000000000000e+00	0.000000000000000000e+00	0.000000000000000000e+00	0.000000000000000000e+00	0.000000000000000000e+00	0.000000000000000000e+00	0.000000000000000000e+00	0.000000000000000000e+00	-1.569002656231982540e-01	-8.408917453504990425e-01	-7.842098434873808754e-01	-1.986308974165465813e+00	-5.152578752553115926e+00	-5.253812698862850183e+00	-5.068251773580104036e+00	-2.025636947830471879e+00	-2.375440362262234650e+00	-2.882257320643608622e+00	-1.982226286236321799e+00	-2.584931913889680910e-01	-3.475347295093670907e-01	-1.441242389787513248e-02	6.126031668024285448e-01	3.990603097238272778e-01	4.588417378787745804e-01	-2.050497278540186208e-01	-3.503644195548439311e-01	-9.859280388150702956e-01	2.181417504365222582e-01	5.319744274433323428e-01	-1.996595700600278800e-01	-7.536395091469565433e-01	-1.119770197471375017e-01	-4.814245262535613024e-01	-3.127826426640007429e-01	-4.200551683705904260e-01	-4.243217257595789382e-01	-2.892880755889900013e-01	-2.640925755541213005e-01	-1.604830774840747265e-01	-2.975478732355285594e-01
0.000000000000000000e+00	0.000000000000000000e+00	0.000000000000000000e+00	0.000000000000000000e+00	0.000000000000000000e+00	0.000000000000000000e+00	0.000000000000000000e+00	0.000000000000000000e+00	0.000000000000000000e+00	0.000000000000000000e+00	0.000000000000000000e+00	0.000000000000000000e+00	0.000000000000000000e+00	0.000000000000000000e+00	0.000000000000000000e+00	0.000000000000000000e+00	0.000000000000000000e+00	2.842095645340395826e+00	1.803068992339626586e+00	1.200651052478078018e+00	-1.896480240058478373e+00	-9.324741150366496756e-01	-5.253812698862850183e+00	-5.068251773580104036e+00	-2.025636947830471879e+00	-2.375440362262234650e+00	-2.882257320643608622e+00	-1.982226286236321799e+00	-3.508320079556748627e+00	-1.027720138632191693e+00	-6.880056257254394403e-01	-1.579258582185227633e+00	-9.945847645717215135e-02	-1.089854934124802055e+00	5.297947747759680359e-01	1.753068791562242490e+00	5.951540961528759555e-01	1.396577899281856006e+01	1.162621181920823754e-01	1.115366029858582353e+00	-4.177721622401032731e-01	4.707829266500517251e-01	3.220591546484321416e-02	1.904038560514012213e+00	-1.951804016473397962e-01	1.788375359291945355e+00	2.702513541443076317e+00	1.577950482118018805e+00	8.034820699893285845e-01	1.959674040389588923e+00
0.000000000000000000e+00	0.000000000000000000e+00	0.000000000000000000e+00	0.000000000000000000e+00	0.000000000000000000e+00	0.000000000000000000e+00	0.000000000000000000e+00	0.000000000000000000e+00	0.000000000000000000e+00	0.000000000000000000e+00	0.000000000000000000e+00	0.000000000000000000e+00	0.000000000000000000e+00	0.000000000000000000e+00	0.000000000000000000e+00	0.000000000000000000e+00	0.000000000000000000e+00	1.000272730890349848e+00	3.854622947374974018e+00	3.623429199458438887e+00	-7.465351430398220467e-01	5.742936488462226929e-01	-2.156651891361349715e+00	-5.068251773580104036e+00	-2.025636947830471879e+00	-2.375440362262234650e+00	-2.882257320643608622e+00	-1.982226286236321799e+00	-3.508320079556748627e+00	-5.370386944654081063e+00	-1.343602528139074437e+00	-9.693357892572113110e-01	1.371342963692091965e+00	-1.964674796674054091e+00	3.200644794766853707e+00	3.683645926416574845e+00	4.341247205391191244e+00	2.084678580108973556e+00	1.249604121394452427e+00	-1.672596146639674652e-01	1.202987493767022631e+00	3.378139596471774198e+00	1.136174596985070284e+00	1.940477801902362742e+00	2.799238234430531769e+00	2.659355754976727937e+00	3.139930051811636424e+00	3.821466179984625455e+00	3.734383346504865919e+00	3.845297123391172800e+00
0.000000000000000000e+00	0.000000000000000000e+00	0.000000000000000000e+00	0.000000000000000000e+00	0.000000000000000000e+00	0.000000000000000000e+00	0.000000000000000000e+00	0.000000000000000000e+00	0.000000000000000000e+00	0.000000000000000000e+00	0.000000000000000000e+00	0.000000000000000000e+00	0.000000000000000000e+00	0.000000000000000000e+00	0.000000000000000000e+00	0.000000000000000000e+00	0.000000000000000000e+00	3.193530134824695832e+00	2.790162208858545601e+00	9.207902727929886399e-01	3.409131901096516537e-01	-7.863090674976824790e-01	-2.406320372313796252e+00	-1.234165363273296290e+00	-2.025636947830471879e+00	-2.375440362262234650e+00	-2.882257320643608622e+00	-1.982226286236321799e+00	-3.508320079556748627e+00	-5.370386944654081063e+00	-4.551516156345524422e+00	-7.940836607866952335e-01	1.002449533424932371e+00	-1.518141563338785360e+00	4.399032656970968125e-01	3.098060892722783066e+00	4.751161221064413298e-01	2.060926900421384378e+00	-1.524191933066309790e-01	-1.812138584673512742e-01	-1.841907255189979831e-01	6.042878650237772931e-01	-2.722007943522204987e-01	1.382734921428781849e+00	9.433982048184627045e-01	3.260814585690870349e+00	2.970197717689066153e+00	2.794387211098217527e+00	1.706452074087953186e+00	3.212664778148753619e+00
0.000000000000000000e+00	0.000000000000000000e+00	0.000000000000000000e+00	0.000000000000000000e+00	0.000000000000000000e+00	0.000000000000000000e+00	0.000000000000000000e+00	0.000000000000000000e+00	0.000000000000000000e+00	0.000000000000000000e+00	0.000000000000000000e+00	0.000000000000000000e+00	0.000000000000000000e+00	0.000000000000000000e+00	0.000000000000000000e+00	0.000000000000000000e+00	0.000000000000000000e+00	2.467817986467200908e-01	3.378049298989401539e+00	3.243637049992522670e+00	-4.559619505553451080e-01	-2.970415066964162132e-01	-1.232428728381687044e+00	-1.036388085535272952e+00	2.139481305823733415e+00	-2.375440362262234650e+00	-2.882257320643608622e+00	-1.982226286236321799e+00	-3.508320079556748627e+00	-5.370386944654081063e+00	-4.551516156345524422e+00	-4.604326273349776955e+00	-5.817838466486851406e-02	-2.662759916937406768e+00	1.012625520820888170e+01	3.275509512337983598e+00	2.724546123662301866e+00	1.992417557950119766e+00	1.269937897324796339e+00	-5.754330065371211778e-02	1.041563909255485587e+00	3.849487547061072323e+00	2.014752051472560979e+00	1.525014717200882775e+00	3.566849797562964053e+00	5.307700286625667729e+00	3.867998780040089901e+00	4.270711042868092555e+00	3.900159152551810671e+00	4.471110855534556450e+00
0.000000000000000000e+00	0.000000000000000000e+00	0.000000000000000000e+00	0.000000000000000000e+00	0.000000000000000000e+00	0.000000000000000000e+00	0.000000000000000000e+00	0.000000000000000000e+00	0.000000000000000000e+00	0.000000000000000000e+00	0.000000000000000000e+00	0.000000000000000000e+00	0.000000000000000000e+00	0.000000000000000000e+00	0.000000000000000000e+00	0.000000000000000000e+00	0.000000000000000000e+00	1.041288935838845964e+00	1.296018733389974420e+00	2.014043028869605401e+00	9.516104458128557542e-02	4.841497158014796964e-01	-1.787542782845458478e-01	-2.480006757598929579e-01	7.631525523203517292e-01	7.875460518953034672e-01	-2.882257320643608622e+00	-1.982226286236321799e+00	-3.508320079556748627e+00	-5.370386944654081063e+00	-4.551516156345524422e+00	-4.604326273349776955e+00	-4.344813528542270653e+00	-1.317162100775367550e+00	3.465904176794445846e+00	1.216522254680569404e+00	1.834374630852487309e+00	4.859030212540684235e-01	2.714196635555359838e-01	-7.830324476252776833e-01	-4.376416630182246026e-01	2.253297496536954547e-01	-1.917295846838443230e-01	-3.513608040527955723e-01	1.211822614168465817e+00	1.746574924752540836e+00	1.950212118215281176e+00	1.699550346114065302e+00	1.275175863037901092e+00	1.858314996123885621e+00
0.000000000000000000e+00	0.000000000000000000e+00	0.000000000000000000e+00	0.000000000000000000e+00	0.000000000000000000e+00	0.000000000000000000e+00	0.000000000000000000e+00	0.000000000000000000e+00	0.000000000000000000e+00	0.000000000000000000e+00	0.000000000000000000e+00	0.000000000000000000e+00	0.000000000000000000e+00	0.000000000000000000e+00	0.000000000000000000e+00	0.000000000000000000e+00	0.000000000000000000e+00	2.311975082545638382e-01	2.076535844776251083e-01	-5.240760832257156387e-01	2.563235001800643828e-02	6.056916789498505496e-03	1.928958276707127550e-01	-2.574788700005111730e-01	-4.565223555301199387e-01	-4.404125421550342812e-01	-1.142832571126924934e+00	-1.982226286236321799e+00	-3.508320079556748627e+00	-5.370386944654081063e+00	-4.551516156345524422e+00	-4.604326273349776955e+00	-4.344813528542270653e+00	-5.049700374523274249e+00	-5.687505831013458524e-01	-6.034560049260639242e-02	-1.886981225817855601e-01	-2.592933332969407298e-02	-4.964556029229422185e-01	1.165733861798494836e-01	-7.444047147914372164e-01	-5.079156572710431528e-01	-3.611776174557912444e-01	8.257353379735149490e-01	-3.747423102906034531e-01	-1.970376513929865125e-01	-1.624260354474747203e-01	-9.436846093213686892e-02	-1.778623126629072515e-02	-6.858439387535603116e-02
0.000000000000000000e+00	0.000000000000000000e+00	0.000000000000000000e+00	0.000000000000000000e+00	0.000000000000000000e+00	0.000000000000000000e+00	0.000000000000000000e+00	0.000000000000000000e+00	0.000000000000000000e+00	0.000000000000000000e+00	0.000000000000000000e+00	0.000000000000000000e+00	0.000000000000000000e+00	0.000000000000000000e+00	0.000000000000000000e+00	0.000000000000000000e+00	0.000000000000000000e+00	-5.374254063435941059e-02	-3.542296800417059632e-01	9.878715345169356010e-02	-2.302358067855335977e-01	6.529638305130740505e-01	1.214484352796513095e-01	-2.513489316776151838e-02	-4.055582131257857714e-01	-7.531746038028244161e-01	-5.273059414082228447e-01	-6.563120686602104126e-01	-3.508320079556748627e+00	-5.370386944654081063e+00	-4.551516156345524422e+00	-4.604326273349776955e+00	-4.344813528542270653e+00	-5.049700374523274249e+00	-2.420057192608330077e+00	-4.048929662163729404e-01	-1.190686446544149568e+00	-2.099806876096347794e-02	2.022688865648169798e-01	-3.603148371339437994e-01	-6.498055872493111451e-01	-6.275613522692307100e-01	-2.360297002994159454e-01	-3.184640390846785740e-01	8.855420585767169728e-01	-5.118491636278514889e-01	-2.798793716148852972e-01	-4.914094982240763132e-01	-3.546277429413831617e-01	-7.522539299594539486e-01
0.000000000000000000e+00	0.000000000000000000e+00	0.000000000000000000e+00	0.000000000000000000e+00	0.000000000000000000e+00	0.000000000000000000e+00	0.000000000000000000e+00	0.000000000000000000e+00	0.000000000000000000e+00	0.000000000000000000e+00	0.000000000000000000e+00	0.000000000000000000e+00	0.000000000000000000e+00	0.000000000000000000e+00	0.000000000000000000e+00	0.000000000000000000e+00	0.000000000000000000e+00	-3.641474764458826896e-01	-6.470203661299586129e-01	-5.725893706714492160e-01	-2.986466151796949853e-01	1.254674675685738983e+00	4.276120303589127647e-01	7.617404623054130353e-01	-7.503092056145084232e-01	-5.272985104225357267e-01	-5.649819614493434283e-01	1.384589210173818863e-01	3.090416936012265192e-01	-5.370386944654081063e+00	-4.551516156345524422e+00	-4.604326273349776955e+00	-4.344813528542270653e+00	-5.049700374523274249e+00	-2.420057192608330077e+00	-1.781668901974778230e+00	-1.962749797131115859e-01	-1.926069165851288234e-01	-1.986504896564055267e-01	3.063921814696188850e-01	6.114006274725086384e-03	9.613542797377058191e-01	9.941717334458771704e-02	-2.733683249583668262e-01	-2.703932483885372329e-01	-3.550768755746025462e-01	-3.048700239250300981e-01	-6.619403196752471352e-02	-7.537415359701891138e-01	1.708001553308267362e-01
0.000000000000000000e+00	0.000000000000000000e+00	0.000000000000000000e+00	0.000000000000000000e+00	0.000000000000000000e+00	0.000000000000000000e+00	0.000000000000000000e+00	0.000000000000000000e+00	0.000000000000000000e+00	0.000000000000000000e+00	0.000000000000000000e+00	0.000000000000000000e+00	0.000000000000000000e+00	0.000000000000000000e+00	0.000000000000000000e+00	0.000000000000000000e+00	0.000000000000000000e+00	-4.244111623953272239e-01	-3.453967231624775480e-01	1.935835018196905288e-01	-2.055356492727603013e-01	8.711457274452301391e-02	5.849542089865531619e-02	5.767663162439136126e-01	-1.198255447064575652e-01	7.192366400470567855e-01	5.806092488996378309e-01	-8.521455367759528388e-02	5.994427274785972592e+00	6.735405279860517958e-01	-4.551516156345524422e+00	-4.604326273349776955e+00	-4.344813528542270653e+00	-5.049700374523274249e+00	-2.420057192608330077e+00	-1.781668901974778230e+00	-2.975661473948822966e+00	-1.513971142329796071e-01	-8.480941379420916526e-01	3.176702442257001158e-01	1.219323082757648863e-01	-9.381858396400487299e-02	2.716284656920091578e-01	4.632187526790348606e-03	-5.870185530988927258e-01	-1.815344900601558453e-01	2.582269663760165118e-02	2.612752595932845701e-01	1.732638070881339087e-01	-5.290368673877490213e-01
0.000000000000000000e+00	0.000000000000000000e+00	0.000000000000000000e+00	0.000000000000000000e+00	0.000000000000000000e+00	0.000000000000000000e+00	0.000000000000000000e+00	0.000000000000000000e+00	0.000000000000000000e+00	0.000000000000000000e+00	0.000000000000000000e+00	0.000000000000000000e+00	0.000000000000000000e+00	0.000000000000000000e+00	0.000000000000000000e+00	0.000000000000000000e+00	0.000000000000000000e+00	-6.515386791443155134e-01	-8.871987601217488084e-01	-7.085184050914085097e-01	-2.432343357649285331e-01	-9.898514215634496294e-02	6.182208056159760323e-01	3.884856205224960779e-01	-5.458189289370888320e-01	-9.850582906327641775e-01	-9.783981372079569860e-01	-1.102881374637159517e+00	-1.015498388469100233e+00	1.844902936235177204e+00	-4.881406615533114834e-01	-4.604326273349776955e+00	-4.344813528542270653e+00	-5.049700374523274249e+00	-2.420057192608330077e+00	-1.781668901974778230e+00	-2.975661473948822966e+00	-2.201121157804814654e+00	-9.281419150577521204e-01	-1.080348754805629641e+00	4.770010123998406071e-01	-3.187523916324043194e-01	-3.082876020927582950e-01	-1.303483995687790276e-01	-3.263038179053481813e-01	-9.649861737562923647e-01	-7.188388366708847732e-01	-8.559771758814754827e-01	-1.081671906333431021e+00	-8.385225301537598819e-01
0.000000000000000000e+00	0.000000000000000000e+00	0.000000000000000000e+00	0.000000000000000000e+00	0.000000000000000000e+00	0.000000000000000000e+00	0.000000000000000000e+00	0.000000000000000000e+00	0.000000000000000000e+00	0.000000000000000000e+00	0.000000000000000000e+00	0.000000000000000000e+00	0.000000000000000000e+00	0.000000000000000000e+00	0.000000000000000000e+00	0.000000000000000000e+00	0.000000000000000000e+00	1.173358239822187010e-01	1.220065243265304300e+00	8.623478037634157989e-01	6.074223743541462550e-01	-5.126874451938530086e-01	-9.814300718561452808e-01	-2.493604717375575708e-01	3.954247362056326764e-01	3.187975257252142036e+00	5.038753105286953859e-01	8.168785277402804468e+00	5.125041073272726067e+00	-1.165194922667921018e+00	-7.756710915780259397e-01	2.282948117426157608e-01	-4.344813528542270653e+00	-5.049700374523274249e+00	-2.420057192608330077e+00	-1.781668901974778230e+00	-2.975661473948822966e+00	-2.201121157804814654e+00	-4.739463314164948038e+00	-6.566007320667027747e-01	-2.616275908924923788e-01	-7.482492364272004259e-01	6.144955814895554091e-01	5.898905227803895590e-01	9.390749592389602274e-01	3.582786888302083916e+00	2.426034777921519670e+00	3.630552615140835826e+00	-3.038786137941157373e-01	2.866346345437593701e+00
0.000000000000000000e+00	0.000000000000000000e+00	0.000000000000000000e+00	0.000000000000000000e+00	0.000000000000000000e+00	0.000000000000000000e+00	0.000000000000000000e+00	0.000000000000000000e+00	0.000000000000000000e+00	0.000000000000000000e+00	0.000000000000000000e+00	0.000000000000000000e+00	0.000000000000000000e+00	0.000000000000000000e+00	0.000000000000000000e+00	0.000000000000000000e+00	0.000000000000000000e+00	4.398204252798707969e+00	4.234661989058082554e+00	1.700716438218307536e+00	1.060244919961947252e+00	-5.112440446281545370e-01	-2.161454270940805777e+00	-7.299004256214794983e-01	2.016244556188553805e+00	5.161357789559651188e+00	5.167086244921323512e+00	3.718395846252145365e+00	2.618605058984189160e+00	7.703080673999153360e-02	-7.971586008747431062e-01	-8.780694101224068016e-01	2.439270563033977712e+00	-5.049700374523274249e+00	-2.420057192608330077e+00	-1.781668901974778230e+00	-2.975661473948822966e+00	-2.201121157804814654e+00	-4.739463314164948038e+00	-2.685190776668268331e+00	1.065972696854226065e+01	1.068007559702416565e+00	5.674008035634092728e-01	3.282080447442956128e+00	1.687332964494729692e+00	5.416058384461882369e+00	4.877755008911267787e+00	4.431465291907713322e+00	3.330028703379087407e+00	4.624699412558507916e+00
0.000000000000000000e+00	0.000000000000000000e+00	0.000000000000000000e+00	0.000000000000000000e+00	0.000000000000000000e+00	0.000000000000000000e+00	0.000000000000000000e+00	0.000000000000000000e+00	0.000000000000000000e+00	0.000000000000000000e+00	0.000000000000000000e+00	0.000000000000000000e+00	0.000000000000000000e+00	0.000000000000000000e+00	0.000000000000000000e+00	0.000000000000000000e+00	0.000000000000000000e+00	2.823876045579280625e+00	2.616772582418616544e+00	1.187193996402701623e+00	5.665959294307602034e-01	-3.682296501566656444e-02	-1.273358084999544060e+00	-1.491566597980971354e+00	3.958767659482930190e-01	3.608571719414255252e+00	4.935277401757882654e-01	1.828412458505841887e+00	2.321091489063416891e+00	-1.397735841410673585e-01	-1.664842848093581740e+00	-1.335622633755202682e-01	-1.185087006543652288e+00	-1.381083364578739481e+00	-2.420057192608330077e+00	-1.781668901974778230e+00	-2.975661473948822966e+00	-2.201121157804814654e+00	-4.739463314164948038e+00	-2.685190776668268331e+00	-2.305731245006254149e+00	9.391486287062736915e-01	-7.647125930580404851e-02	1.657167042629951181e+00	1.724218323789348251e+00	3.110156331789042827e+00	2.534510747072218795e+00	3.498870269980574488e+00	1.658363159230990869e+00	2.648952182090876128e+00
0.000000000000000000e+00	0.000000000000000000e+00	0.000000000000000000e+00	0.000000000000000000e+00	0.000000000000000000e+00	0.000000000000000000e+00	0.000000000000000000e+00	0.000000000000000000e+00	0.000000000000000000e+00	0.000000000000000000e+00	0.000000000000000000e+00	0.000000000000000000e+00	0.000000000000000000e+00	0.000000000000000000e+00	0.000000000000000000e+00	0.000000000000000000e+00	0.000000000000000000e+00	-1.036571500638987064e+00	8.495974994955388104e-02	2.766689523536245976e-01	-7.413291514748341360e-01	-3.165866990780847878e-01	1.452702855809584248e+00	7.806162043239782689e-01	1.271951335535272065e+01	2.338668805634224857e+00	2.725369371170613064e+00	1.788202111299902475e+00	8.714457537626518757e-01	1.202390006384922855e-01	1.903516337518025847e-01	-2.591174434171692464e-01	-1.804183056978860278e-01	-1.442171049468926602e-01	1.728137838324906028e-01	-1.781668901974778230e+00	-2.975661473948822966e+00	-2.201121157804814654e+00	-4.739463314164948038e+00	-2.685190776668268331e+00	-2.305731245006254149e+00	-2.219215131240079408e+00	1.681049973156021060e-01	1.793610533905938942e+00	2.370721603266010002e-01	-3.540062130524142259e-02	3.361366565000359907e-01	5.657934379513944734e-01	1.066791841233569738e+00	5.795380273037379348e-01
0.000000000000000000e+00	0.000000000000000000e+00	0.000000000000000000e+00	0.000000000000000000e+00	0.000000000000000000e+00	0.000000000000000000e+00	0.000000000000000000e+00	0.000000000000000000e+00	0.000000000000000000e+00	0.000000000000000000e+00	0.000000000000000000e+00	0.000000000000000000e+00	0.000000000000000000e+00	0.000000000000000000e+00	0.000000000000000000e+00	0.000000000000000000e+00	0.000000000000000000e+00	1.506809490333610890e+00	-8.360036395420769595e-02	-1.856375014863216044e-01	2.134971828836224272e+00	-5.420364348896587747e-02	-1.058437091717359252e-01	6.268500209393748079e-01	-4.657117805347735229e-02	5.683753753854126067e-01	-1.852797963247294621e-01	4.322608668444206104e-01	1.415485688052725843e-01	-5.842868763334667648e-01	2.516907084620097490e-01	-2.144427602490386331e-01	-8.118216707668904908e-01	-8.929724136912190469e-01	-7.031026536140946304e-01	-4.009949017974170915e-01	-2.975661473948822966e+00	-2.201121157804814654e+00	-4.739463314164948038e+00	-2.685190776668268331e+00	-2.305731245006254149e+00	-2.219215131240079408e+00	-3.338086671486190760e+00	1.232166125867004025e+00	4.204358158328010409e-01	4.520196256554722125e-01	1.998956062416186105e-02	5.461832456443490580e-01	-1.948156996081282233e-02	2.004396816870505083e-01
0.000000000000000000e+00	0.000000000000000000e+00	0.000000000000000000e+00	0.000000000000000000e+00	0.000000000000000000e+00	0.000000000000000000e+00	0.000000000000000000e+00	0.000000000000000000e+00	0.000000000000000000e+00	0.000000000000000000e+00	0.000000000000000000e+00	0.000000000000000000e+00	0.000000000000000000e+00	0.000000000000000000e+00	0.000000000000000000e+00	0.000000000000000000e+00	0.000000000000000000e+00	2.550792162806192032e+00	2.011677674409523497e+00	9.297286729914368664e+00	2.702104047919463792e+00	-1.225945585032932161e+00	8.253704302069562182e-01	-3.193091123036205514e-02	8.795567635806100792e-01	-5.421646154984777893e-02	-1.210660457457081035e-01	-2.147092912523706088e-03	-9.097681541415164608e-01	5.569728633597821332e-01	-3.133924521035824085e-01	8.199550790448137949e-01	7.684384611440322477e-01	-1.767008814678639128e+00	-5.306893265654376579e-01	-3.532953621070337169e-01	-5.275061642919941507e-01	-2.201121157804814654e+00	-4.739463314164948038e+00	-2.685190776668268331e+00	-2.305731245006254149e+00	-2.219215131240079408e+00	-3.338086671486190760e+00	-4.367870817138754802e+00	3.831626623509782004e+00	4.859633626901095904e-01	6.907653679551210013e-01	1.061823474591202077e+00	8.047993287105472682e-01	5.708312053492446969e-01
0.000000000000000000e+00	0.000000000000000000e+00	0.000000000000000000e+00	0.000000000000000000e+00	0.000000000000000000e+00	0.000000000000000000e+00	0.000000000000000000e+00	0.000000000000000000e+00	0.000000000000000000e+00	0.000000000000000000e+00	0.000000000000000000e+00	0.000000000000000000e+00	0.000000000000000000e+00	0.000000000000000000e+00	0.000000000000000000e+00	0.000000000000000000e+00	0.000000000000000000e+00	1.198610400236084228e+00	3.003568190021787210e+00	6.564990630602204336e-01	9.026704130223002220e-01	1.794317409213141978e-02	-1.181078290108539042e+00	-1.385970963185957805e+00	-3.358739639858377424e-01	1.411836760996521667e+00	-1.430629573696329260e-01	9.711230219600428537e-01	-5.202706188049246450e-01	-1.502900486764263910e+00	-1.017080916204131436e+00	3.036817595506532408e-01	4.953029041268265376e-01	1.614906866879697755e+00	-1.909523427573645571e-01	8.366663837613497634e+00	1.780410710652764017e+00	5.887013869751626105e-01	-4.739463314164948038e+00	-2.685190776668268331e+00	-2.305731245006254149e+00	-2.219215131240079408e+00	-3.338086671486190760e+00	-4.367870817138754802e+00	-3.343187733367476433e+00	2.332100733550265925e+00	3.839170706260819799e+00	4.428582561010032670e+00	1.996625650779949801e+00	2.566192931471174887e+00
0.000000000000000000e+00	0.000000000000000000e+00	0.000000000000000000e+00	0.000000000000000000e+00	0.000000000000000000e+00	0.000000000000000000e+00	0.000000000000000000e+00	0.000000000000000000e+00	0.000000000000000000e+00	0.000000000000000000e+00	0.000000000000000000e+00	0.000000000000000000e+00	0.000000000000000000e+00	0.000000000000000000e+00	0.000000000000000000e+00	0.000000000000000000e+00	0.000000000000000000e+00	6.734221274636910337e+00	1.825822997953702398e+00	3.327370781370329045e-01	5.866472385764318759e-02	-2.699690824229477593e-01	-1.073124228113047307e+00	-2.208746872413573994e-02	4.045150470871160531e-01	3.722871299902232867e+00	7.974055289588234396e-01	3.422390738642291375e+00	4.384002740424821076e-01	-1.091711586951321866e+00	-1.122448493969852912e+00	2.211203810851459561e+00	-6.765311942894147723e-02	-4.554913114635432136e-01	-8.009394110995473604e-01	8.154044210652773295e-01	1.231838343263870428e+00	5.351939433431912585e-01	-5.528876118915475590e-01	-2.685190776668268331e+00	-2.305731245006254149e+00	-2.219215131240079408e+00	-3.338086671486190760e+00	-4.367870817138754802e+00	-3.343187733367476433e+00	-2.119111037828983246e+00	5.546806212011037296e+00	5.770100230638123939e+00	1.136568474704678255e+00	3.247747857338679545e+00
0.000000000000000000e+00	0.000000000000000000e+00	0.000000000000000000e+00	0.000000000000000000e+00	0.000000000000000000e+00	0.000000000000000000e+00	0.000000000000000000e+00	0.000000000000000000e+00	0.000000000000000000e+00	0.000000000000000000e+00	0.000000000000000000e+00	0.000000000000000000e+00	0.000000000000000000e+00	0.000000000000000000e+00	0.000000000000000000e+00	0.000000000000000000e+00	0.000000000000000000e+00	5.670557077999281326e+00	5.997139583106244620e-01	1.058264370467630444e+00	7.152860658919405479e-01	-5.689141533048801547e-01	-4.580230083454815970e-01	-5.125503626470364615e-01	2.034909400723131437e-03	8.709199676522924038e-01	-2.213830308063520491e-01	1.192467339437383256e+00	-1.253749980931526398e-01	-4.136316043038253398e-01	-1.008418253593964670e-01	3.012106747020920627e-01	4.928660013544868268e-01	-1.720145906289348436e-01	4.773221031845127915e-01	2.731754531698242783e-01	-8.202942538015776941e-02	1.117065097646343375e-01	-2.325531438050771060e-01	5.478380857392971315e+00	-2.305731245006254149e+00	-2.219215131240079408e+00	-3.338086671486190760e+00	-4.367870817138754802e+00	-3.343187733367476433e+00	-2.119111037828983246e+00	-2.561614055776032295e+00	2.063872129387946508e+00	8.893896255190471001e-01	1.532996277006366759e+00
0.000000000000000000e+00	0.000000000000000000e+00	0.000000000000000000e+00	0.000000000000000000e+00	0.000000000000000000e+00	0.000000000000000000e+00	0.000000000000000000e+00	0.000000000000000000e+00	0.000000000000000000e+00	0.000000000000000000e+00	0.000000000000000000e+00	0.000000000000000000e+00	0.000000000000000000e+00	0.000000000000000000e+00	0.000000000000000000e+00	0.000000000000000000e+00	0.000000000000000000e+00	-9.988655482320737966e-02	6.096666923694228357e-01	1.494700536402033819e+00	2.858144294017021525e-01	-1.340901637679311920e+00	2.069891320576124072e-01	-7.761314621184764451e-02	8.863491186231593488e-01	1.156802185728992072e+00	9.693447844202890407e-01	7.149238142624964043e-01	-1.756276032927179265e-01	1.303216223576257882e+00	-6.791572494374036040e-02	-9.508007361198124452e-02	1.774277604703729805e-01	2.149732208947286172e-01	3.845335891828374764e-01	1.324476633731105357e+00	1.149393921448204070e+00	9.354287949005607450e-01	1.639855458545341316e+00	2.807183141999899156e+00	1.876817736000044201e+00	-2.219215131240079408e+00	-3.338086671486190760e+00	-4.367870817138754802e+00	-3.343187733367476433e+00	-2.119111037828983246e+00	-2.561614055776032295e+00	-1.762547981648458384e+00	9.969728748113737549e-01	7.915844870277455314e-01
0.000000000000000000e+00	0.000000000000000000e+00	0.000000000000000000e+00	0.000000000000000000e+00	0.000000000000000000e+00	0.000000000000000000e+00	0.000000000000000000e+00	0.000000000000000000e+00	0.000000000000000000e+00	0.000000000000000000e+00	0.000000000000000000e+00	0.000000000000000000e+00	0.000000000000000000e+00	0.000000000000000000e+00	0.000000000000000000e+00	0.000000000000000000e+00	0.000000000000000000e+00	1.706523347346744934e+00	1.740716612468051316e+00	-3.178880563625171018e-01	5.593832615664243724e-01	8.283511099024908342e-01	-1.174132924687102175e+00	-3.562601065986796267e-01	-1.112689132080053600e-01	2.129353716119638307e+00	8.781902485747459242e-01	2.160227747824868150e+00	1.442030265496330399e+00	-3.744078177736944180e-01	1.581097603323621925e+00	-1.719512013715577547e-01	-6.111973717480371215e-01	-1.404156323843736287e-01	7.528500192562290749e-01	8.936542815851225008e-01	1.568522355255084877e+00	1.860403586724536928e-01	8.760539967134132189e-01	3.022658548667607192e+00	1.622122087155795644e-01	5.765384034773221034e-01	-3.338086671486190760e+00	-4.367870817138754802e+00	-3.343187733367476433e+00	-2.119111037828983246e+00	-2.561614055776032295e+00	-1.762547981648458384e+00	-3.539077012814233925e+00	2.599838612638648350e+00
0.000000000000000000e+00	0.000000000000000000e+00	0.000000000000000000e+00	0.000000000000000000e+00	0.000000000000000000e+00	0.000000000000000000e+00	0.000000000000000000e+00	0.000000000000000000e+00	0.000000000000000000e+00	0.000000000000000000e+00	0.000000000000000000e+00	0.000000000000000000e+00	0.000000000000000000e+00	0.000000000000000000e+00	0.000000000000000000e+00	0.000000000000000000e+00	0.000000000000000000e+00	3.204172315816311567e+00	4.404485078946192900e+00	4.412614287164226212e+00	1.288836007442792919e+00	4.316345836067382313e-01	-1.600669555386461385e+00	-9.171075764838851896e-01	1.584995445463718289e+00	2.949560537184206410e+00	4.289083699161895247e+00	4.782898056903866824e+00	2.875332434466043363e+00	-4.550011208294822973e-01	-1.009761927231118683e+00	-7.379325156377064543e-01	-3.565966709704354032e-01	-2.195999025170839225e+00	3.999419191079143232e+00	4.307421682120677886e+00	4.149703816059973072e+00	-9.006048965590174316e-02	1.089668034521767748e+00	4.638483981948645085e-01	2.289748346218682062e+00	2.208771796069591176e+00	2.378530012276537930e-01	-4.367870817138754802e+00	-3.343187733367476433e+00	-2.119111037828983246e+00	-2.561614055776032295e+00	-1.762547981648458384e+00	-3.539077012814233925e+00	-2.574801589162324156e+00
0.000000000000000000e+00	0.000000000000000000e+00	0.000000000000000000e+00	0.000000000000000000e+00	0.000000000000000000e+00	0.000000000000000000e+00	0.000000000000000000e+00	0.000000000000000000e+00	0.000000000000000000e+00	0.000000000000000000e+00	0.000000000000000000e+00	0.000000000000000000e+00	0.000000000000000000e+00	0.000000000000000000e+00	0.000000000000000000e+00	0.000000000000000000e+00	0.000000000000000000e+00	2.428898641200180730e+00	3.757809456928266734e+00	2.094470811340972904e+00	9.961788903851881427e-01	5.229583006557233515e-01	-1.105441700532483029e+00	-4.449243142531051909e-01	2.014946910333553998e+00	2.902391117475306093e+00	3.242986985432322999e+00	2.882855351748515371e+00	2.680772018807284329e+00	-2.737482278503085009e-01	-3.748588800227478646e-01	-4.955422841662500133e-01	7.925204958955786583e-02	-1.264751617264861627e+00	2.244473478547288625e+00	3.212088442245944808e+00	2.792511282673881379e+00	2.375671180952796391e-01	1.223823905927254319e-01	5.806202767621456706e-01	3.183578355818588612e+00	4.670043616220652005e+00	1.425403636296598942e+00	9.333639083710335571e-01	-3.343187733367476433e+00	-2.119111037828983246e+00	-2.561614055776032295e+00	-1.762547981648458384e+00	-3.539077012814233925e+00	-2.574801589162324156e+00
0.000000000000000000e+00	0.000000000000000000e+00	0.000000000000000000e+00	0.000000000000000000e+00	0.000000000000000000e+00	0.000000000000000000e+00	0.000000000000000000e+00	0.000000000000000000e+00	0.000000000000000000e+00	0.000000000000000000e+00	0.000000000000000000e+00	0.000000000000000000e+00	0.000000000000000000e+00	0.000000000000000000e+00	0.000000000000000000e+00	0.000000000000000000e+00	0.000000000000000000e+00	3.577078822334732511e+00	5.149869521679458551e+00	3.901830539594084879e+00	1.279718402084982998e+00	-1.845826582178321240e-01	-1.831163500603798955e+00	-5.770180095995260938e-01	1.751535472561034812e+00	5.239164265607947790e+00	4.550786443840012296e+00	4.742817213067460180e+00	3.487712139640288811e+00	-1.500303889256776047e-01	-1.123882650248554382e+00	-5.459969358091423114e-02	7.527448588593078638e-01	-2.306691663477539844e+00	5.009936113814079661e+00	4.343263208331181957e+00	5.797151028409901485e+00	6.854332634464308516e-01	1.665590825117933660e+00	1.492626872236921587e+00	5.515808932726351976e+00	7.208832068274809934e+00	3.853390657777981954e+00	1.882546827920919430e+00	6.446312211736366038e+00	-2.119111037828983246e+00	-2.561614055776032295e+00	-1.762547981648458384e+00	-3.539077012814233925e+00	-2.574801589162324156e+00
0.000000000000000000e+00	0.000000000000000000e+00	0.000000000000000000e+00	0.000000000000000000e+00	0.000000000000000000e+00	0.000000000000000000e+00	0.000000000000000000e+00	0.000000000000000000e+00	0.000000000000000000e+00	0.000000000000000000e+00	0.000000000000000000e+00	0.000000000000000000e+00	0.000000000000000000e+00	0.000000000000000000e+00	0.000000000000000000e+00	0.000000000000000000e+00	0.000000000000000000e+00	1.501936699066934500e+00	2.068324674541106578e+00	1.693843223362754280e-01	5.617810242802226961e-01	-6.519478640936622327e-01	-8.386276063263469194e-01	8.749041558612705161e-02	4.743320706042075119e-01	2.674372459499458454e+00	1.474029780762325270e+00	2.239643454240623388e+00	1.444752115570820283e+00	2.399975840161999163e-01	-1.796263783088822008e-01	-8.008589310468651190e-01	4.158866124663943564e-01	-1.264092983657400193e+00	-1.507976137518332316e-01	1.676631418121118156e+00	1.436575974479911366e+00	7.060995986938450875e-01	2.319003258657811317e-01	5.862455890208010389e-01	1.254911746163070330e+00	7.603233209885191801e-01	8.994376080247412641e-01	1.256542073885199784e+00	1.203211141697564823e+00	1.607952119248394096e+00	-2.561614055776032295e+00	-1.762547981648458384e+00	-3.539077012814233925e+00	-2.574801589162324156e+00
0.000000000000000000e+00	0.000000000000000000e+00	0.000000000000000000e+00	0.000000000000000000e+00	0.000000000000000000e+00	0.000000000000000000e+00	0.000000000000000000e+00	0.000000000000000000e+00	0.000000000000000000e+00	0.000000000000000000e+00	0.000000000000000000e+00	0.000000000000000000e+00	0.000000000000000000e+00	0.000000000000000000e+00	0.000000000000000000e+00	0.000000000000000000e+00	0.000000000000000000e+00	1.490943784304374686e+00	3.417934857768809565e+00	2.455467367996948092e+00	6.459506190428307981e-01	-5.966616283955743505e-01	-1.241168533006135055e+00	-5.094724941767311277e-01	1.398868919570115388e+00	3.471893105943778757e+00	3.422924675134859651e+00	3.263379838242118858e+00	2.474925993578775518e+00	-1.320745367257210034e-01	-1.269084327530792811e+00	3.140491400310896908e-01	-9.032116984558085093e-01	-1.540886806730116243e+00	2.586690933556274441e+00	2.973290934719434286e+00	2.841806847680856674e+00	4.107806450695576372e-01	4.029322695049879499e-01	4.225944598258312146e-01	2.032221023357216882e+00	2.648246723572983186e+00	1.818351790396987022e+00	1.107899792134651840e+00	3.083116794381139059e+00	2.010388378631624562e+00	1.134199048843610891e+00	-1.762547981648458384e+00	-3.539077012814233925e+00	-2.574801589162324156e+00
0.000000000000000000e+00	0.000000000000000000e+00	0.000000000000000000e+00	0.000000000000000000e+00	0.000000000000000000e+00	0.000000000000000000e+00	0.000000000000000000e+00	0.000000000000000000e+00	0.000000000000000000e+00	0.000000000000000000e+00	0.000000000000000000e+00	0.000000000000000000e+00	0.000000000000000000e+00	0.000000000000000000e+00	0.000000000000000000e+00	0.000000000000000000e+00	0.000000000000000000e+00	1.387783288803487558e+00	1.266672779627027401e+00	1.506371350717521151e+00	4.663302894782394570e-01	-1.022322707453594964e-01	-1.051365408161685666e+00	-5.899441500232659452e-01	1.588335254368907767e-01	1.639076698651425579e+00	-4.015128456026713089e-01	1.479259358935488544e+00	1.616822931679472664e+00	-1.137671753466869967e-01	-2.361581437824181728e-01	-3.401435984449839300e-01	-1.341101388482194068e+00	-7.496008241515828008e-01	2.624233056068869807e-01	1.331408884493830769e+00	1.150302275509714311e+00	3.593224628967169043e-03	9.262773513678412840e-01	7.434967411348213373e-01	-4.838239813887433849e-01	2.622627466896620962e-01	-4.418682859743891522e-02	1.233893892417357696e+00	6.659643639006065374e-01	-1.438089610587996170e-01	1.348269281154378607e+00	7.713242352624377629e-01	-3.539077012814233925e+00	-2.574801589162324156e+00
0.000000000000000000e+00	0.000000000000000000e+00	0.000000000000000000e+00	0.000000000000000000e+00	0.000000000000000000e+00	0.000000000000000000e+00	0.000000000000000000e+00	0.000000000000000000e+00	0.000000000000000000e+00	0.000000000000000000e+00	0.000000000000000000e+00	0.000000000000000000e+00	0.000000000000000000e+00	0.000000000000000000e+00	0.000000000000000000e+00	0.000000000000000000e+00	0.000000000000000000e+00	1.252744977255570991e+00	4.554831592182826960e-01	2.675144193334143966e-02	-1.696258515140148734e-02	9.825927872722149958e-01	9.443110961168092732e-02	1.531171740384217328e+00	-3.302179311711689325e-01	-6.720838636726787774e-02	7.340790132711788596e-01	6.539032422248792775e-01	6.869704377015417585e-02	-9.508081219299007597e-03	3.995506212779130206e-01	-5.259953311575756851e-01	1.233973343787113652e+00	-3.575745777901218614e-01	-1.817699087982141692e-01	-1.670534658723913657e-01	9.227392095705946318e-01	-4.581059414552053344e-01	-4.254866423989998592e-01	-5.034314921604147175e-01	8.754983583231600308e-01	2.430828803623799605e-01	1.489043031830359576e+00	-7.176601698204024826e-01	-5.532723582172306420e-01	8.670592472584790489e-01	-2.256790507924273104e-01	-7.882165292361408282e-01	1.693170483915892088e+00	-2.574801589162324156e+00
0.000000000000000000e+00	0.000000000000000000e+00	0.000000000000000000e+00	0.000000000000000000e+00	0.000000000000000000e+00	0.000000000000000000e+00	0.000000000000000000e+00	0.000000000000000000e+00	0.000000000000000000e+00	0.000000000000000000e+00	0.000000000000000000e+00	0.000000000000000000e+00	0.000000000000000000e+00	0.000000000000000000e+00	0.000000000000000000e+00	0.000000000000000000e+00	0.000000000000000000e+00	1.675450459047973795e-01	1.309486072969469728e+00	1.603401460455398109e-01	5.043626990379812547e-01	-8.744131577323874804e-01	5.226294811235719651e-02	-1.333025147364863994e+00	-3.282059241683832340e-02	4.873626266245981720e-01	1.567583980229689533e-01	6.009907092295181386e-01	4.309705134556335998e-02	-2.378619476130731936e-01	-4.741670453615169922e-01	-2.855598028637086339e-01	-2.110532478427111780e-01	1.681830120223323233e-01	-4.704586143864339029e-03	1.489547447935315017e+00	1.057166819347126419e+00	1.385359366392364122e-01	5.617243201054339385e-01	-6.799155136522098963e-02	-1.637418024741076061e-01	-6.109799187938483866e-01	1.567889070541519603e+00	-1.347006833151152438e+00	1.394028860823428806e+00	1.646699765039935315e+00	3.787404026043525440e-01	6.737259217836007175e-02	8.909850586877722245e-01	5.302247426366130112e-01
0.000000000000000000e+00	0.000000000000000000e+00	0.000000000000000000e+00	0.000000000000000000e+00	0.000000000000000000e+00	0.000000000000000000e+00	0.000000000000000000e+00	0.000000000000000000e+00	0.000000000000000000e+00	0.000000000000000000e+00	0.000000000000000000e+00	0.000000000000000000e+00	0.000000000000000000e+00	0.000000000000000000e+00	0.000000000000000000e+00	0.000000000000000000e+00	0.000000000000000000e+00	9.305870961635945848e-01	1.477156668321344624e+00	7.793112059160790528e-01	1.912457703063978054e-01	2.601112614417741553e-01	-4.179419932832121876e-01	1.108617336631205347e-01	8.055793421384082054e-01	1.457128509419424400e+00	1.285145249723727900e+00	1.621353308356833445e+00	1.077884963955731745e+00	1.198800807862874657e-01	-3.298876019441490115e-01	4.243261128432883056e-01	-1.283875362398965991e-01	-1.202132246944415339e+00	8.459053298725973669e-01	1.082491792429883137e+00	7.007573408353240385e-01	-3.249358873481681398e-01	7.063587490603856489e-01	-1.336666551728555863e-01	9.715052228041383131e-01	1.164102078820779651e+00	7.590070947606361029e-01	9.473273946008761159e-01	7.248878569193326626e-01	2.129000831319506570e+00	1.908362035216773833e+00	1.823427821922413372e+00	6.674323232660515082e-01	3.399962306423747194e+00
0.000000000000000000e+00	0.000000000000000000e+00	0.000000000000000000e+00	0.000000000000000000e+00	0.000000000000000000e+00	0.000000000000000000e+00	0.000000000000000000e+00	0.000000000000000000e+00	0.000000000000000000e+00	0.000000000000000000e+00	0.000000000000000000e+00	0.000000000000000000e+00	0.000000000000000000e+00	0.000000000000000000e+00	0.000000000000000000e+00	0.000000000000000000e+00	0.000000000000000000e+00	-5.556398051769290136e-01	-7.132242593501140204e-01	-6.187534362937447963e-01	-1.885262556163895542e-02	-1.658514772913352586e-02	4.908345149799242524e-01	-9.807969841401938116e-02	-8.673366872438706965e-01	-7.668003749795671009e-01	-9.032712500110720022e-01	-7.780235987757355698e-01	-7.739307990319205244e-01	-5.070527801808533130e-02	7.762064224774338772e-01	6.100769594590993439e-01	-5.451448441443155352e-02	5.806227752483841265e-01	-8.709577827890133683e-01	-8.070472512641193585e-01	-9.021840757698802449e-01	-2.967665273128121672e-01	-1.681747924090913615e-01	9.032091522835263009e-02	-6.466591268500853085e-01	-5.547108739539151623e-01	-8.752651782199067920e-01	-1.119232510492585292e-01	-6.582319931670139734e-01	-7.934589960305609146e-01	-7.780734433115183979e-01	-1.109887888374353482e+00	-1.037649410782812032e+00	-9.133663755778127502e-01
0.000000000000000000e+00	0.000000000000000000e+00	0.000000000000000000e+00	0.000000000000000000e+00	0.000000000000000000e+00	0.000000000000000000e+00	0.000000000000000000e+00	0.000000000000000000e+00	0.000000000000000000e+00	0.000000000000000000e+00	0.000000000000000000e+00	0.000000000000000000e+00	0.000000000000000000e+00	0.000000000000000000e+00	0.000000000000000000e+00	0.000000000000000000e+00	0.000000000000000000e+00	-6.955335786222118788e-01	-7.137917191970415409e-01	-4.897147850187335005e-01	-1.362347775413723094e-01	-5.503073609794200197e-03	4.552862857885274783e-01	-1.047565266275641394e+00	-7.789035731001523466e-01	-4.994151103542734949e-01	-1.486658832751480031e+00	-5.087268540834939401e-01	-5.628857715379840254e-01	3.848836064055820017e-01	-2.854464674966045168e-01	-3.528389089236220189e-01	8.296716889388547345e-02	4.478922431723991737e-01	-6.703880726664556144e-01	-9.023056864845029335e-01	-1.162694568652734572e-01	-4.420871599509291205e-01	3.300377741502577567e-01	1.901659304858112076e-01	-9.277469582054306274e-01	-7.975038862779176840e-01	-6.013422921271981414e-01	-7.770719538409909255e-01	-1.454575782532007144e+00	-7.202698017194298918e-01	-1.124484157444035182e+00	-1.137732323258632050e+00	-1.351044474289748942e+00	-9.208875278051900093e-01
0.000000000000000000e+00	0.000000000000000000e+00	0.000000000000000000e+00	0.000000000000000000e+00	0.000000000000000000e+00	0.000000000000000000e+00	0.000000000000000000e+00	0.000000000000000000e+00	0.000000000000000000e+00	0.000000000000000000e+00	0.000000000000000000e+00	0.000000000000000000e+00	0.000000000000000000e+00	0.000000000000000000e+00	0.000000000000000000e+00	0.000000000000000000e+00	0.000000000000000000e+00	-9.146266901776937130e-01	-1.029260514935934206e-01	-3.575907800306602491e-01	3.231084663651982991e-01	1.078726655506913740e-01	3.510473125816225282e-01	4.863378304301680388e-01	-4.592735082727077978e-01	3.184448489592730386e-02	-5.379793027615306089e-01	-3.233155568483347952e-01	-1.871772854111186934e-01	1.515228691412984774e-01	1.550853808906162423e-01	9.408998548407697090e-04	2.402791657996812269e-01	3.113445378416588860e-01	-4.272677783506836913e-01	-2.304957660825892041e-01	-4.064366468294489110e-01	-8.535797561466060279e-02	-3.760416411938900805e-02	-1.933945923520673238e-01	-7.234348236304912749e-01	-6.479366967091316765e-01	-4.967343407531205624e-01	-6.237949679353239629e-01	-5.995742059331862217e-01	-1.084899733230990510e-01	-2.626448732329475511e-01	-2.743224767526992180e-01	-6.402619014246287987e-01	-2.251206751268039208e-01
0.000000000000000000e+00	0.000000000000000000e+00	0.000000000000000000e+00	0.000000000000000000e+00	0.000000000000000000e+00	0.000000000000000000e+00	0.000000000000000000e+00	0.000000000000000000e+00	0.000000000000000000e+00	0.000000000000000000e+00	0.000000000000000000e+00	0.000000000000000000e+00	0.000000000000000000e+00	0.000000000000000000e+00	0.000000000000000000e+00	0.000000000000000000e+00	0.000000000000000000e+00	-8.031834371929905680e-01	-1.093793519134889536e+00	-1.103009423558285906e+00	-1.017744944180379169e-01	2.250091746094650402e-01	7.196504830030089339e-01	3.425349275351032285e-01	-1.749853290995836697e-01	-1.255790470034805706e+00	-1.543794321845715523e+00	-1.195862947404367826e+00	-9.268241204227918306e-01	4.069536318006171383e-02	2.370072058838766649e-01	5.248926202158232801e-01	-1.040439547717399021e-01	5.994725351404485147e-01	-1.123767156310658599e+00	-1.166652716978052950e+00	-1.179956375455032402e+00	-2.925100750664415550e-01	-9.832136299046155548e-02	-2.051824128479101672e-01	-1.217751959643811110e+00	-1.406381198305681757e+00	-7.033545138190518964e-01	-1.061580145423574262e+00	-1.392015847607730006e+00	-1.393106831812284785e+00	-1.345258690895622111e+00	-1.524700961974670088e+00	-1.320021174938343034e+00	-1.584612358900672202e+00
0.000000000000000000e+00	0.000000000000000000e+00	0.000000000000000000e+00	0.000000000000000000e+00	0.000000000000000000e+00	0.000000000000000000e+00	0.000000000000000000e+00	0.000000000000000000e+00	0.000000000000000000e+00	0.000000000000000000e+00	0.000000000000000000e+00	0.000000000000000000e+00	0.000000000000000000e+00	0.000000000000000000e+00	0.000000000000000000e+00	0.000000000000000000e+00	0.000000000000000000e+00	-8.770470310622655585e-01	-8.655626498348895081e-01	-7.684476498598199479e-01	7.365521832494244248e-02	3.653845731812181974e-01	5.533691080810597684e-01	3.978807822776279091e-01	-3.143945120803308124e-01	-9.496801712565624554e-01	-1.104432369112940737e+00	-9.421027078198237481e-01	-5.959120891888880500e-01	-8.130785821035832472e-02	4.626370770324820247e-01	5.978709110599199628e-01	-2.089209277250458630e-01	8.956242411976271800e-01	-8.016053693093410093e-01	-8.349715158140673665e-01	-9.111098345433087387e-01	-3.500657019590743824e-01	-5.575754673404811346e-01	-5.114855722511917335e-01	-7.993237274002533699e-01	-9.643347288955503860e-01	-5.725623370107343346e-01	-3.713229447795391991e-01	-9.495573333186051457e-01	-1.168044602514706654e+00	-9.644701403127885486e-01	-1.105792616096788361e+00	-1.053451148337971821e+00	-1.252120662107615079e+00
0.000000000000000000e+00	0.000000000000000000e+00	0.000000000000000000e+00	0.000000000000000000e+00	0.000000000000000000e+00	0.000000000000000000e+00	0.000000000000000000e+00	0.000000000000000000e+00	0.000000000000000000e+00	0.000000000000000000e+00	0.000000000000000000e+00	0.000000000000000000e+00	0.000000000000000000e+00	0.000000000000000000e+00	0.000000000000000000e+00	0.000000000000000000e+00	0.000000000000000000e+00	-4.982015181913266311e-01	-1.330514381162231308e+00	-6.062885288763570912e-01	1.049159323731747862e-01	1.834139666812045766e-02	7.436441634553240254e-01	3.021546603125053743e-01	-6.055586908663366241e-01	-1.149873234976063419e+00	-1.063154566062844752e+00	-1.057496519423479109e+00	-8.364210662559257159e-01	-6.982205925738384396e-03	-3.494551964553591766e-02	-1.436931792877642056e-01	5.789887468414219862e-01	6.143992382288737675e-01	-7.375311637077471838e-01	-1.149367690213717763e+00	-1.218819062814610055e+00	-2.273471381104815447e-01	6.566828859475307145e-02	2.772030885711593631e-02	-1.225170254146570548e+00	-1.228649832309869128e+00	-6.461730461432492190e-01	-4.819249513252194667e-02	-1.304509052564915672e+00	-1.350117211222972680e+00	-1.248246535391131617e+00	-1.387143215839153232e+00	-3.135452637517677776e-01	-1.405860974746645731e+00
0.000000000000000000e+00	0.000000000000000000e+00	0.000000000000000000e+00	0.000000000000000000e+00	0.000000000000000000e+00	0.000000000000000000e+00	0.000000000000000000e+00	0.000000000000000000e+00	0.000000000000000000e+00	0.000000000000000000e+00	0.000000000000000000e+00	0.000000000000000000e+00	0.000000000000000000e+00	0.000000000000000000e+00	0.000000000000000000e+00	0.000000000000000000e+00	0.000000000000000000e+00	-6.269171743983256162e-01	-5.006968580244606226e-01	-7.105255269547479102e-01	-2.575865047409149344e-01	4.102719031929702997e-01	5.324400040882247831e-01	4.297557009748622092e-01	-1.689240248286340562e-01	-6.294076240499806296e-01	7.829657952778015795e-02	-6.083854936639566252e-02	-4.304815333486191817e-03	8.357776949394131183e-01	1.511718156659053625e+00	-2.085701150522019376e-01	-1.432461722821576355e-01	-3.524192783525383760e-02	-1.640259100916397483e-01	-5.162868222112749761e-01	1.376112461819739285e-01	1.371806503833422342e-01	3.407870302924381201e-01	5.434220236322270248e-01	6.420921151184182385e-01	-3.578517415065082807e-01	3.186430760035416365e-01	1.207614655504463119e+00	6.625039366896475768e-01	-7.093988017827617121e-01	-4.358045078938382888e-01	-7.745732886224927505e-01	9.711758020976637429e-01	-9.606690048643143909e-01
0.000000000000000000e+00	0.000000000000000000e+00	0.000000000000000000e+00	0.000000000000000000e+00	0.000000000000000000e+00	0.000000000000000000e+00	0.000000000000000000e+00	0.000000000000000000e+00	0.000000000000000000e+00	0.000000000000000000e+00	0.000000000000000000e+00	0.000000000000000000e+00	0.000000000000000000e+00	0.000000000000000000e+00	0.000000000000000000e+00	0.000000000000000000e+00	0.000000000000000000e+00	6.869254840777286875e-01	8.338515807907752320e-02	-1.877720928405371137e-01	3.919050599185861516e-01	-4.999868660981396373e-01	-5.497962187988992416e-02	3.678403077663047749e-01	-5.498577314396474458e-01	-2.236776291740118772e-01	2.867839388317406923e-01	1.123554104017803479e-01	-9.287701714830952637e-01	1.086439090802172602e+00	-2.447358074890234603e-01	4.838154027079670794e-01	9.090745939673227083e-01	-1.938936525490816687e-01	5.953231396673037690e-01	1.091869272841497068e-01	-1.249027883288751639e-01	-2.861068830858681245e-01	1.856212121073730348e-01	-2.184344852475453291e-01	1.786546463672962146e-02	-2.420977824651093790e-01	1.298896322100891731e-01	3.774915572552229870e-01	5.088914310575218813e-01	2.175930220050205019e-03	-7.371034324315717257e-02	-7.450657364466013212e-03	1.368532034487165289e-02	3.034247776979769329e-01
0.000000000000000000e+00	0.000000000000000000e+00	0.000000000000000000e+00	0.000000000000000000e+00	0.000000000000000000e+00	0.000000000000000000e+00	0.000000000000000000e+00	0.000000000000000000e+00	0.000000000000000000e+00	0.000000000000000000e+00	0.000000000000000000e+00	0.000000000000000000e+00	0.000000000000000000e+00	0.000000000000000000e+00	0.000000000000000000e+00	0.000000000000000000e+00	0.000000000000000000e+00	-7.703791478566938133e-01	-1.015990268625827087e+00	-7.518593831669696526e-01	6.973998209328283182e-02	2.420440190352019308e-02	9.238899584390173336e-01	1.753085200416762968e-01	-8.007977100430144768e-01	-1.269453161002485952e+00	-9.175249482410822166e-01	-8.074918875033090249e-01	-6.346368065368475087e-01	-3.410887018726536657e-01	-9.031530225569757431e-02	-4.031027894655674348e-01	2.698685287033182889e-01	5.753061660764403618e-01	-8.817986971600663137e-01	-8.676802395441737259e-01	-1.005622364393253809e+00	-2.695741902689042235e-01	1.275541680332950567e-01	-1.276117385574155882e-01	-9.472885009808704737e-01	-9.970638807702365547e-01	4.789603730070680909e-02	-4.958665864961626091e-01	-1.369992643208516325e+00	-1.320087137425689283e+00	-1.209406418866243449e+00	-1.277413883777267944e+00	-1.198392684526863761e+00	-1.381467837626669359e+00
0.000000000000000000e+00	0.000000000000000000e+00	0.000000000000000000e+00	0.000000000000000000e+00	0.000000000000000000e+00	0.000000000000000000e+00	0.000000000000000000e+00	0.000000000000000000e+00	0.000000000000000000e+00	0.000000000000000000e+00	0.000000000000000000e+00	0.000000000000000000e+00	0.000000000000000000e+00	0.000000000000000000e+00	0.000000000000000000e+00	0.000000000000000000e+00	0.000000000000000000e+00	-1.122209453427277293e+00	-3.455079304103935711e-01	1.097973584511293538e-01	-4.433028915019358029e-01	6.709842280325378772e-01	-1.309282782490432395e-01	-3.984680766160358933e-01	-4.415760191504630727e-01	-2.136432756309812608e-01	2.790934521938166490e-01	-1.387548315648015895e-01	-1.559103285965616204e-01	4.134459594277370420e-02	9.888243285294167073e-01	-4.795194874670684615e-01	-3.684745510878947305e-01	-1.492394646516274070e-01	-1.627464932617820326e-01	8.662078131876941797e-03	-1.308776504369772997e-01	4.535293138041809197e-02	5.934588468704390385e-01	-9.990411993838124727e-02	2.600729105614377201e-01	-2.292332003074543101e-01	-1.160483521269654039e-01	2.981474765423846041e-01	-2.929873254839709951e-01	-1.439652821202245803e-01	-3.245115536140094070e-01	-3.096498190175140386e-01	-1.645359543301025962e-01	-2.074326109412615582e-01
0.000000000000000000e+00	0.000000000000000000e+00	0.000000000000000000e+00	0.000000000000000000e+00	0.000000000000000000e+00	0.000000000000000000e+00	0.000000000000000000e+00	0.000000000000000000e+00	0.000000000000000000e+00	0.000000000000000000e+00	0.000000000000000000e+00	0.000000000000000000e+00	0.000000000000000000e+00	0.000000000000000000e+00	0.000000000000000000e+00	0.000000000000000000e+00	0.000000000000000000e+00	1.443237652920404956e+00	-4.065077065872493289e-01	-1.194526664524259707e-01	1.882900843004174096e-01	2.788503727484921146e+00	-5.092999758984852188e-02	8.033005013844398690e-01	4.156441723650335374e-01	-2.652223770513295609e-01	-2.517146321901230221e-01	-3.761434697582666797e-01	-1.035595445221082767e-01	5.974589800554167551e-01	1.168406624002357619e+00	-9.565903171874702293e-01	4.515564380122872312e-01	-1.736364518419787895e-01	4.193328839830748889e-01	-1.099885411844176708e-01	1.045577042870446727e+00	1.563692861439309190e-01	1.603680013385509362e+00	-1.900842296946843035e-01	4.990616482374802820e-01	2.907884084291811333e-01	1.840645263312604141e-01	-5.926021472324043415e-01	1.176651526942398274e+00	-6.405843565950799512e-01	-3.493589955064388408e-01	-4.056165072846115716e-01	2.598687751364898713e+00	-2.030699133483911401e-01
0.000000000000000000e+00	0.000000000000000000e+00	0.000000000000000000e+00	0.000000000000000000e+00	0.000000000000000000e+00	0.000000000000000000e+00	0.000000000000000000e+00	0.000000000000000000e+00	0.000000000000000000e+00	0.000000000000000000e+00	0.000000000000000000e+00	0.000000000000000000e+00	0.000000000000000000e+00	0.000000000000000000e+00	0.000000000000000000e+00	0.000000000000000000e+00	0.000000000000000000e+00	1.473168466682008753e-03	4.166105367578330498e-01	1.268734029913665129e-01	1.028616847656181610e-01	1.055917820962882225e-01	2.055927511201832703e-01	2.220162896792213930e-02	2.088243829456603584e-01	4.291946435224098244e-01	3.077621166185116608e-01	2.327081974624498339e-01	4.630329120784395375e-02	2.430642860735016675e-01	-1.216379647566385724e-01	-2.318773620939829916e-01	2.265802768789775250e-03	9.069031998915481896e-02	2.501660058543976328e-01	1.769204171403007675e-01	2.461503006369063773e-01	1.119932727011144127e-03	-2.305153672405072240e-01	-3.876484386051152753e-01	5.294185757869045855e-02	2.504487425099493070e-01	2.512275263415791327e-01	9.754564223496216269e-02	4.168224646791757887e-02	1.422064991071903539e-01	3.035009908071903961e-01	2.032912868322836464e-01	-3.321554431039736577e-01	4.230962439408808007e-01
0.000000000000000000e+00	0.000000000000000000e+00	0.000000000000000000e+00	0.000000000000000000e+00	0.000000000000000000e+00	0.000000000000000000e+00	0.000000000000000000e+00	0.000000000000000000e+00	0.000000000000000000e+00	0.000000000000000000e+00	0.000000000000000000e+00	0.000000000000000000e+00	0.000000000000000000e+00	0.000000000000000000e+00	0.000000000000000000e+00	0.000000000000000000e+00	0.000000000000000000e+00	4.071793111720820729e-02	7.504488322705644976e-02	-3.320448528959802324e-03	3.314157499954152319e-01	-9.579639936530978672e-02	2.961623022226130275e-01	1.131960980225446833e-01	-2.589128201655760408e-01	7.107410527703009184e-02	-1.061605614820353150e-01	-8.560191034125094744e-02	2.326090404672087331e-01	6.273458838794242487e-01	5.705922186902384619e-01	-4.830671265633447731e-01	4.352591613484668026e-02	3.777474586321482031e-01	2.444692319198845526e-02	-1.268844764080402365e-01	9.338031366153499990e-02	1.465454131846497497e-02	2.541851759842335690e-01	-6.506483461398032686e-02	3.985112253032792318e-02	-1.118968221395073154e-01	-8.483582085678999241e-02	-3.685210091178178216e-01	-3.619480679622019137e-01	2.322856235314983420e-01	-3.479188553590834010e-02	-1.099227982614399829e-01	-2.022440551923521956e-01	-3.185472417189411098e-02
0.000000000000000000e+00	0.000000000000000000e+00	0.000000000000000000e+00	0.000000000000000000e+00	0.000000000000000000e+00	0.000000000000000000e+00	0.000000000000000000e+00	0.000000000000000000e+00	0.000000000000000000e+00	0.000000000000000000e+00	0.000000000000000000e+00	0.000000000000000000e+00	0.000000000000000000e+00	0.000000000000000000e+00	0.000000000000000000e+00	0.000000000000000000e+00	0.000000000000000000e+00	1.502126174725237351e-01	-8.806720040813598160e-01	-5.460886399965194649e-01	2.388934052949680531e-01	-1.009460750856816524e+00	5.846064422249528381e-01	1.985517990202391392e+00	2.443044712625581372e-01	-3.984728499924337086e-01	1.568421905615101919e-01	-6.918196320616282202e-02	-3.535262502770844528e-02	-7.693623615260472559e-02	5.069258102000938349e-02	-8.729361853634334256e-01	1.753098390734595613e+00	1.676541078888354741e-01	-1.794380633240378053e-01	-8.378823597686710922e-01	-3.806569584829817554e-01	8.305481888392810541e-01	4.090514247697967787e-01	-2.742460970668151865e-01	-4.400993791910388642e-01	-1.064752187564852043e-01	-1.126107122513990560e-01	7.030049676456173735e-01	5.548395577488273167e-01	-9.091638553615793983e-01	-5.985391986961375865e-01	-6.485024898485396427e-01	4.400389502082528437e-01	-7.677582583119549886e-01
0.000000000000000000e+00	0.000000000000000000e+00	0.000000000000000000e+00	0.000000000000000000e+00	0.000000000000000000e+00	0.000000000000000000e+00	0.000000000000000000e+00	0.000000000000000000e+00	0.000000000000000000e+00	0.000000000000000000e+00	0.000000000000000000e+00	0.000000000000000000e+00	0.000000000000000000e+00	0.000000000000000000e+00	0.000000000000000000e+00	0.000000000000000000e+00	0.000000000000000000e+00	-2.625562379441692684e-01	-4.358851063419443284e-01	-6.286810214331525204e-01	-2.351625970095048423e-01	-2.821758588043967730e-01	3.242063250771752281e-01	5.337928020746777191e-01	-3.570128674302607275e-01	-5.063241232572277539e-01	-3.985453766047602348e-02	-2.009502247723426172e-01	-6.437746499651540999e-01	-1.186186846504000830e-01	-5.135260714705632834e-01	1.605326401262554825e-01	-6.737608179982585987e-01	4.873032150669194262e-01	-1.102384493333571913e-01	-6.432498409865533562e-01	3.335691515183388245e-01	1.225103967310738409e-02	4.983065356937350088e-01	2.331553322349285418e-01	-4.817454600568988887e-01	7.587119567774484874e-02	-7.917697344863823539e-02	1.239028916238334332e+00	-5.665929090800166934e-01	-9.637636204829267417e-01	-2.702602940247940122e-01	-5.615831561299322594e-01	2.874387756750117484e-01	-7.033646907511528212e-01
0.000000000000000000e+00	0.000000000000000000e+00	0.000000000000000000e+00	0.000000000000000000e+00	0.000000000000000000e+00	0.000000000000000000e+00	0.000000000000000000e+00	0.000000000000000000e+00	0.000000000000000000e+00	0.000000000000000000e+00	0.000000000000000000e+00	0.000000000000000000e+00	0.000000000000000000e+00	0.000000000000000000e+00	0.000000000000000000e+00	0.000000000000000000e+00	0.000000000000000000e+00	-1.237510088131393501e-02	-6.732984350372136495e-01	7.880805998808965498e-03	6.606395220473332275e-02	-1.785754689062586109e-01	6.570459717070384897e-01	-5.772415773075179057e-02	-4.781033969086385671e-01	-6.169806047931852833e-01	-5.504590798973503230e-01	-4.510946215306413931e-01	-2.943997949087218124e-01	2.118902876404770153e-01	-3.013909417845077598e-01	-6.298511343519529460e-01	1.434783643668965158e+00	9.010824181855595083e-02	-1.952732133823418537e-01	-7.380618793579262205e-01	1.611478648475585251e-01	-5.684993709151986430e-01	1.202144803659069699e-01	8.016901763781306700e-01	-1.624042914441571617e-01	-3.650914353457996309e-01	3.477835601734768911e-01	3.849002158104005700e-01	-1.905068820441513378e-01	-1.042535302354257620e+00	-7.275929281511924751e-01	-5.528857225236009088e-01	-3.241099532062200472e-01	-6.873202381744633049e-01
0.000000000000000000e+00	0.000000000000000000e+00	0.000000000000000000e+00	0.000000000000000000e+00	0.000000000000000000e+00	0.000000000000000000e+00	0.000000000000000000e+00	0.000000000000000000e+00	0.000000000000000000e+00	0.000000000000000000e+00	0.000000000000000000e+00	0.000000000000000000e+00	0.000000000000000000e+00	0.000000000000000000e+00	0.000000000000000000e+00	0.000000000000000000e+00	0.000000000000000000e+00	3.181052012008683122e-02	-2.085227155697232382e-01	4.425282523299274295e-01	4.813849450676548347e-01	7.339768115499264445e-01	7.635478096018519789e-01	-1.633577312328423903e-01	1.335095229746177947e-01	-4.775004782064886655e-01	4.117312101264743451e-01	-3.513905196231173478e-01	-4.684167061533606180e-01	9.036431025837764475e-01	3.572681164620520461e-02	4.124748183700102100e-01	-2.578271392605275270e-01	3.468429653763041021e-01	6.118275347243627982e-01	-4.358577786398600828e-01	1.021743875424245829e-01	2.658475564104047506e-01	6.357265480071854213e-01	2.013454026342751113e-01	2.389367587422938088e-01	6.214356298565101855e-02	7.805530706204819591e-01	-5.061425871638931540e-01	3.785699483258335163e-01	-4.182576136607398243e-01	-4.291148878085003227e-01	-4.716886107202088452e-01	1.621401005919342220e+00	-4.873050638332703799e-01
0.000000000000000000e+00	0.000000000000000000e+00	0.000000000000000000e+00	0.000000000000000000e+00	0.000000000000000000e+00	0.000000000000000000e+00	0.000000000000000000e+00	0.000000000000000000e+00	0.000000000000000000e+00	0.000000000000000000e+00	0.000000000000000000e+00	0.000000000000000000e+00	0.000000000000000000e+00	0.000000000000000000e+00	0.000000000000000000e+00	0.000000000000000000e+00	0.000000000000000000e+00	-7.041953005807928268e-01	-1.050034810794616469e+00	-9.331465422683190569e-01	2.818514328572156447e-01	2.707940943819758806e-01	8.254582255900695387e-01	4.682271753813064263e-01	-7.606561480168684275e-01	-1.046518120962795839e+00	-1.282053258595382772e+00	-8.882458861778537162e-01	-5.615324685476134059e-01	-3.209103624183330949e-01	3.830854251284773193e-01	-6.046019213412592852e-02	-2.019914909411131831e-01	8.750405742590617875e-01	-9.232945606899489732e-01	-1.022705516753019461e+00	-1.433228689396980338e+00	1.999127765167963700e-01	1.845653667836195944e-01	-3.299008789632132399e-01	-9.327455937767471505e-01	-1.039354828880953541e+00	-5.051134993319658095e-01	6.614632728390181793e-01	-9.399402229840622125e-01	-1.265252682507404636e+00	-1.054385938454838412e+00	-1.208783804761734304e+00	-1.388338252222393931e+00	-1.322639305993022374e+00
0.000000000000000000e+00	0.000000000000000000e+00	0.000000000000000000e+00	0.000000000000000000e+00	0.000000000000000000e+00	0.000000000000000000e+00	0.000000000000000000e+00	0.000000000000000000e+00	0.000000000000000000e+00	0.000000000000000000e+00	0.000000000000000000e+00	0.000000000000000000e+00	0.000000000000000000e+00	0.000000000000000000e+00	0.000000000000000000e+00	0.000000000000000000e+00	0.000000000000000000e+00	5.355919427092371565e-01	-9.055239481766258480e-02	-1.842232196848783699e-01	-3.339950840524886222e-01	9.118981441511386787e-01	1.180374703767193278e-01	8.702485399344397909e-02	-7.621357284308864777e-02	-5.216692906179015710e-01	-1.475402818615991485e-01	-6.951245371718121902e-02	1.270025960236325080e-01	-3.070722824496001646e-01	9.984966475354798421e-01	6.656181802386654800e-01	-5.598895217102800581e-02	1.500141248597886001e-02	-5.766662501282608932e-01	-3.199103209980126428e-01	-5.390347704896792935e-01	-2.997661864030752854e-01	1.107436355809934270e-01	1.688745809375012397e-01	5.896028190045249709e-03	-1.068402079440957525e-01	-7.691301279696749482e-01	-1.041950975295038884e+00	-4.248491463475397301e-01	-2.467326340716290145e-01	-2.130605672263050643e-01	-1.637903849811228052e-01	-5.337329574117302133e-01	-4.804683346254718934e-01
0.000000000000000000e+00	0.000000000000000000e+00	0.000000000000000000e+00	0.000000000000000000e+00	0.000000000000000000e+00	0.000000000000000000e+00	0.000000000000000000e+00	0.000000000000000000e+00	0.000000000000000000e+00	0.000000000000000000e+00	0.000000000000000000e+00	0.000000000000000000e+00	0.000000000000000000e+00	0.000000000000000000e+00	0.000000000000000000e+00	0.000000000000000000e+00	0.000000000000000000e+00	-1.331766211850351003e-02	-1.482488833552895735e-01	-9.388123137125323203e-02	2.977375548731224231e-01	-3.877801112215001345e-02	4.223242615226229790e-01	6.460739539242033036e-02	-1.297081777829812987e-01	-1.726671386900613947e-01	-2.427011634414367180e-01	-5.791135996628889171e-02	-3.064692913479223901e-01	1.922924457435757073e-01	-1.107181827675742525e-01	2.327942474552386620e-01	1.790471191959556729e-01	4.560255062895892664e-01	-2.355879254640976320e-02	-2.936819994870039641e-01	-4.962170611496694583e-01	-1.463574449426898738e-01	-5.480698686864902969e-02	4.238816144629403010e-02	-1.308554850460780239e-01	-2.273731865447513878e-01	-3.900372015173967921e-01	-2.692676949350785165e-01	-4.591825583647601294e-01	-2.799097527287626730e-01	-4.071202965888564423e-02	-1.828159164885576615e-01	-1.579377258294438202e-01	-2.041679735631564407e-01
0.000000000000000000e+00	0.000000000000000000e+00	0.000000000000000000e+00	0.000000000000000000e+00	0.000000000000000000e+00	0.000000000000000000e+00	0.000000000000000000e+00	0.000000000000000000e+00	0.000000000000000000e+00	0.000000000000000000e+00	0.000000000000000000e+00	0.000000000000000000e+00	0.000000000000000000e+00	0.000000000000000000e+00	0.000000000000000000e+00	0.000000000000000000e+00	0.000000000000000000e+00	-1.649252955303606438e-01	-1.452691548582802361e-01	7.595343304187508748e-02	2.145343731978000823e-01	4.134562823767409245e-01	-2.355762743650181290e-01	5.060566149426847238e-01	2.231508379681194365e-01	-4.627149213986107151e-03	4.346586952515349433e-01	3.054116592582273859e-01	1.735551862110282506e-01	1.064670653219038643e+00	2.567447811148584891e-01	-2.424864779142139187e-02	-1.225015700819378939e+00	3.490006639369872543e-01	1.474613552848778597e-01	2.228126072287721360e-01	1.071903192104339375e+00	-1.870649484645388605e-01	1.228570809637611783e+00	-1.462240787081980908e-01	8.295374839720510984e-02	-1.138518216650035442e-01	-2.378516469038813863e-01	1.845657833249570556e+00	8.347189612988467067e-01	4.509100689901208159e-01	-3.383535822701913554e-01	1.727398287697995971e-01	9.678430425287393168e-01	3.706167882149062343e-01
0.000000000000000000e+00	0.000000000000000000e+00	0.000000000000000000e+00	0.000000000000000000e+00	0.000000000000000000e+00	0.000000000000000000e+00	0.000000000000000000e+00	0.000000000000000000e+00	0.000000000000000000e+00	0.000000000000000000e+00	0.000000000000000000e+00	0.000000000000000000e+00	0.000000000000000000e+00	0.000000000000000000e+00	0.000000000000000000e+00	0.000000000000000000e+00	0.000000000000000000e+00	-9.609389395438888704e-02	1.177209219045796673e-01	-2.586872483861024086e-01	5.394332401591898085e-01	-2.165327089979480479e-01	4.778412290760453152e-01	2.305378276241225599e-01	1.512575136125426656e-01	1.695930054609881277e-01	-9.824628314324652945e-02	-1.588258202283836240e-02	3.552651610163771179e-01	2.172281662862070029e-01	2.450747210449192026e-01	-9.156327493885070556e-02	4.297220864934833129e-01	3.041509741849916515e-01	3.814824949986684866e-01	-9.204364430350810145e-02	5.034307111434311865e-01	-1.730582388077964440e-01	-1.158037428793423196e+00	-1.620180442408380439e-01	-2.328103725542660651e-01	6.754865291695319462e-02	-4.716312700245889333e-01	-6.009038179917288724e-01	-2.617247642645104677e-01	1.997680760887215468e-01	4.445141902171608622e-02	-1.222379714320251942e-01	3.009919602859537635e-01	2.474654446839263389e-01
0.000000000000000000e+00	0.000000000000000000e+00	0.000000000000000000e+00	0.000000000000000000e+00	0.000000000000000000e+00	0.000000000000000000e+00	0.000000000000000000e+00	0.000000000000000000e+00	0.000000000000000000e+00	0.000000000000000000e+00	0.000000000000000000e+00	0.000000000000000000e+00	0.000000000000000000e+00	0.000000000000000000e+00	0.000000000000000000e+00	0.000000000000000000e+00	0.000000000000000000e+00	-1.781110387027204645e-01	4.636774727335710167e-02	-1.147665168857368578e-01	2.448135097119433778e-01	1.800207608777360246e-01	2.060162371508683921e-01	2.351416240812571889e-01	-1.407704559057945393e-01	1.347672283490315148e-01	1.003095862709202923e-01	6.312429310409388428e-02	2.955734773899562073e-01	2.251214418022460390e-02	1.000622287696973506e-01	1.436197679276158545e-01	2.976059274587808390e-01	2.708129073078990312e-01	1.883402050408148898e-01	-4.186549864231935841e-02	-4.634595599335743221e-02	1.264019312084233015e-01	3.016644796735714062e-01	-7.069907204330150297e-02	-1.779520476721455080e-01	-2.264062287157303857e-02	-1.256970965365109827e-01	4.050396665644191985e-01	2.469941238539451467e-01	5.688744729384433846e-02	9.703626957544278508e-02	7.095385340247527262e-02	-2.507598379119382881e-01	1.520277185014354826e-01
0.000000000000000000e+00	0.000000000000000000e+00	0.000000000000000000e+00	0.000000000000000000e+00	0.000000000000000000e+00	0.000000000000000000e+00	0.000000000000000000e+00	0.000000000000000000e+00	0.000000000000000000e+00	0.000000000000000000e+00	0.000000000000000000e+00	0.000000000000000000e+00	0.000000000000000000e+00	0.000000000000000000e+00	0.000000000000000000e+00	0.000000000000000000e+00	0.000000000000000000e+00	-5.350830218426151641e-02	5.846572616071817746e-02	1.819986286735202907e-01	1.000109939512302398e-01	4.805471612717425178e-01	2.560494619364893643e-01	-7.116076675770112436e-02	1.022102973146318513e-03	2.748537045233756526e-02	-9.973401116866402460e-02	-5.778010633490427567e-02	3.010258336654564500e-03	1.962192119211702002e-01	3.742689114812731699e-01	-1.744791343645195614e-01	-1.766367879088916737e-01	3.192884176851670253e-01	-1.649540301049484958e-01	-3.225706125332500947e-03	-4.384075086141870845e-03	-1.151877303012188714e-01	1.590706668037127347e-01	-1.084009699144713873e-01	-1.269039865875101203e-01	1.051910764782864292e-02	-6.909798982728974567e-03	-7.773991237442619447e-03	-9.390806414066664443e-02	1.682580059534660721e-01	3.707092769960501633e-02	-5.008133519208093909e-02	-3.520078849949901389e-01	1.768317580163904917e-03
0.000000000000000000e+00	0.000000000000000000e+00	0.000000000000000000e+00	0.000000000000000000e+00	0.000000000000000000e+00	0.000000000000000000e+00	0.000000000000000000e+00	0.000000000000000000e+00	0.000000000000000000e+00	0.000000000000000000e+00	0.000000000000000000e+00	0.000000000000000000e+00	0.000000000000000000e+00	0.000000000000000000e+00	0.000000000000000000e+00	0.000000000000000000e+00	0.000000000000000000e+00	-2.294816668999661302e-01	-7.928795072448333037e-02	6.644266657424761080e-01	7.597906587890067287e-02	3.771521058654097036e-01	2.598373842512398668e-01	1.620345731597432892e-01	3.661858367731744002e-01	5.005683273121704774e-02	8.747593004652295945e-02	4.646855274405496949e-01	-1.322191891314866141e-01	-4.492105054207820580e-01	1.197205233629333510e+00	6.604633817417725483e-01	2.390705725441738316e+00	2.784255298295104653e-01	-2.127786875761783492e-01	1.507512944596385573e-01	-2.274519404963189495e-01	-8.600762807310183278e-02	1.809504671344500659e-01	5.683991847566709499e-01	7.110497073856857086e-02	-2.601502350511604444e-02	-2.696479856357564819e-01	-1.378775043051496119e-01	2.986417421320743948e-01	1.549185677319998566e-01	-3.532659986639999916e-01	-5.189963357947417061e-02	8.576027073021258440e-01	4.210734807778856309e-02
0.000000000000000000e+00	0.000000000000000000e+00	0.000000000000000000e+00	0.000000000000000000e+00	0.000000000000000000e+00	0.000000000000000000e+00	0.000000000000000000e+00	0.000000000000000000e+00	0.000000000000000000e+00	0.000000000000000000e+00	0.000000000000000000e+00	0.000000000000000000e+00	0.000000000000000000e+00	0.000000000000000000e+00	0.000000000000000000e+00	0.000000000000000000e+00	0.000000000000000000e+00	6.277177022075184354e-01	2.843589918023368690e-01	5.232068359420810263e-03	3.749375120385747828e-01	-1.475624368703529476e-01	1.401676257991833763e-01	4.657785338706033756e-02	-1.836259911103626241e-01	4.509429469221559739e-01	6.102027653234070037e-01	1.818478690089538607e-01	1.992455508353578042e-01	1.328140151517762380e-01	1.651313651391655424e-01	4.996619510763211647e-02	-6.324637189052097208e-02	1.832526772420892125e-01	3.842814157502745798e-01	1.415035046919247697e-01	2.718475083370590628e-01	2.169335333760670850e-02	-5.248492218866687709e-02	1.521085015856248057e-01	2.125853140925471896e-01	1.264999106313935973e-01	-2.960463860699463767e-01	2.423958667790314103e-01	3.020210469818580545e-01	4.465858973663804354e-01	4.474521356763581648e-01	4.252957767449261350e-01	2.106030560987091071e-01	4.999420022186430446e-01
0.000000000000000000e+00	0.000000000000000000e+00	0.000000000000000000e+00	0.000000000000000000e+00	0.000000000000000000e+00	0.000000000000000000e+00	0.000000000000000000e+00	0.000000000000000000e+00	0.000000000000000000e+00	0.000000000000000000e+00	0.000000000000000000e+00	0.000000000000000000e+00	0.000000000000000000e+00	0.000000000000000000e+00	0.000000000000000000e+00	0.000000000000000000e+00	0.000000000000000000e+00	-3.483355900180517550e-01	3.040521585542031446e-01	3.922504217830755646e-01	3.774492111361860136e-02	9.784231109809351512e-01	2.293996808615333116e-01	1.014427385845464297e-01	5.119529833336197155e-01	1.679031892787770097e-01	7.939294759161928949e-01	1.165668711564944587e-01	1.232453917457910081e-01	5.953782631685317073e-01	9.803307041610488312e-03	6.589931840613729719e-01	-4.418697218337908628e-01	7.824656571701990582e-02	7.377301944083030083e-01	1.228114632548465285e-01	7.161864869605809591e-01	3.698735498268200805e-01	4.662245697943683265e-01	-1.016656629012620827e-01	7.060169402446084819e-01	5.882925935213143553e-01	6.278000890823218771e-01	9.565672726269849879e-02	-2.103955899120436845e-01	3.757230552974855642e-01	4.918196987591152425e-01	2.243444205107204270e-01	-3.935406004712391770e-01	4.972734803435690520e-01
0.000000000000000000e+00	0.000000000000000000e+00	0.000000000000000000e+00	0.000000000000000000e+00	0.000000000000000000e+00	0.000000000000000000e+00	0.000000000000000000e+00	0.000000000000000000e+00	0.000000000000000000e+00	0.000000000000000000e+00	0.000000000000000000e+00	0.000000000000000000e+00	0.000000000000000000e+00	0.000000000000000000e+00	0.000000000000000000e+00	0.000000000000000000e+00	0.000000000000000000e+00	2.260750079479064700e-01	-1.307459677940395193e-01	1.552184186624790130e-01	3.193973403065136218e-01	4.820812015809062268e-01	4.407789354500714074e-01	-1.400009346116213860e-01	1.922229535350978291e-01	-6.730760797614246393e-02	-2.592806649957853787e-02	2.552780861762874443e-01	-1.276617150565382552e-01	5.726089564096777940e-01	7.053345272200017835e-02	-5.590589940657252344e-01	5.453081839768962880e-01	7.546232220234951743e-03	-5.480878763162989886e-02	1.699168138950255535e-01	1.315851053984747054e-01	-2.613972854116233813e-01	6.028065889464734317e-01	-1.057925150980299212e-01	4.760372416852153288e-01	-1.632403657456867399e-02	-5.380893542614696434e-01	4.941016869453448423e-01	8.236619192246489307e-01	-6.387283567502619053e-02	1.615727965461123961e-01	2.027707740269323045e-02	1.357992263808666111e+00	-1.824154654326794467e-01
0.000000000000000000e+00	0.000000000000000000e+00	0.000000000000000000e+00	0.000000000000000000e+00	0.000000000000000000e+00	0.000000000000000000e+00	0.000000000000000000e+00	0.000000000000000000e+00	0.000000000000000000e+00	0.000000000000000000e+00	0.000000000000000000e+00	0.000000000000000000e+00	0.000000000000000000e+00	0.000000000000000000e+00	0.000000000000000000e+00	0.000000000000000000e+00	0.000000000000000000e+00	6.711772268495118654e-01	-6.481032572429420990e-02	-2.218244853650641057e-01	-3.202433398435501899e-01	-1.435170794331758204e-01	3.686626018688214379e-01	6.530538920420478899e-01	8.393061191262544130e-01	-1.144286228139570344e-01	1.435049167590755348e-01	-5.163602170485025872e-02	2.787551172859420445e-01	4.512814471860099319e-01	-1.014258737778535924e+00	1.787096788516178592e+00	-8.151270067999925040e-01	3.813769146030671076e-01	1.062006460283504775e-02	-4.566847171943939215e-02	-1.347707518398906512e-01	-3.836112426213157400e-01	2.524058414694017594e-01	-5.138624746261237497e-02	3.582398815529076463e-01	-2.841250729943370357e-01	-2.935400611869622423e-01	-2.638297588978228969e-01	6.868393340553824444e-02	2.740081505014950111e-02	-1.658246441301371443e-01	2.086681318873573332e-01	-4.887505685208610173e-01	4.983376858771736417e-01
0.000000000000000000e+00	0.000000000000000000e+00	0.000000000000000000e+00	0.000000000000000000e+00	0.000000000000000000e+00	0.000000000000000000e+00	0.000000000000000000e+00	0.000000000000000000e+00	0.000000000000000000e+00	0.000000000000000000e+00	0.000000000000000000e+00	0.000000000000000000e+00	0.000000000000000000e+00	0.000000000000000000e+00	0.000000000000000000e+00	0.000000000000000000e+00	0.000000000000000000e+00	-6.643025226838553121e-02	3.017065664815400394e-01	3.729829123356100951e-01	3.759664794911351526e-01	2.682082742297319244e-01	2.685715472116392832e-01	3.667794275398169601e-01	2.348946789799468415e-01	5.805642425881597513e-01	3.330169712464134402e-01	3.817139386920041511e-01	3.943776277161509247e-01	1.360111826433827165e-01	1.833021750995951216e-01	-4.770983752255826549e-02	1.135005720629311543e-01	1.700059859372841098e-01	1.690954744783901842e-01	3.958426247251313201e-01	4.158143587160227916e-01	6.649006973104924778e-02	1.223941635174474879e-01	-2.838620024704053835e-01	1.045052188887702627e-01	3.599863338684763936e-01	3.272126787738550147e-01	7.791171763034115960e-02	1.876606954597761501e-01	5.218322818623088999e-01	4.236264645394892114e-01	4.784601029324159760e-01	1.768303793956923498e-01	6.345174564918243387e-01
0.000000000000000000e+00	0.000000000000000000e+00	0.000000000000000000e+00	0.000000000000000000e+00	0.000000000000000000e+00	0.000000000000000000e+00	0.000000000000000000e+00	0.000000000000000000e+00	0.000000000000000000e+00	0.000000000000000000e+00	0.000000000000000000e+00	0.000000000000000000e+00	0.000000000000000000e+00	0.000000000000000000e+00	0.000000000000000000e+00	0.000000000000000000e+00	0.000000000000000000e+00	3.380685423566999193e-01	3.933174608186941756e-01	1.164168348908821843e-01	1.948768395889083349e-01	2.006961773990997011e-01	1.749309052669100473e-01	-2.211725344200023979e-01	1.167129828609876352e-01	2.170798556446799643e-01	2.638635076339802543e-01	5.412936911877950369e-02	4.012272798470210566e-01	5.554187457815844553e-01	3.415450589920884239e-01	-4.770330578247323206e-01	-2.126296664159487149e-01	9.461584916330491313e-02	2.463011802235606784e-01	3.954789225803549413e-01	3.778681987334118753e-01	-4.220849495441958768e-03	1.819478660666334902e-01	7.330619263519259909e-02	2.406481579565156736e-01	1.796363425286350568e-01	3.099543144274316542e-01	-7.459532256230980152e-02	4.945835555661678984e-01	5.158042081309185400e-01	3.923152577044800582e-01	4.299107191947058593e-01	2.745675982281080008e-01	3.784237619841709366e-01
0.000000000000000000e+00	0.000000000000000000e+00	0.000000000000000000e+00	0.000000000000000000e+00	0.000000000000000000e+00	0.000000000000000000e+00	0.000000000000000000e+00	0.000000000000000000e+00	0.000000000000000000e+00	0.000000000000000000e+00	0.000000000000000000e+00	0.000000000000000000e+00	0.000000000000000000e+00	0.000000000000000000e+00	0.000000000000000000e+00	0.000000000000000000e+00	0.000000000000000000e+00	-2.386167280710962402e-01	-1.438047427295217617e-01	9.692429293175940375e-01	4.512788031565585500e-01	4.398929525587719214e-01	3.459095907682225857e-01	1.267061676215563093e+00	5.122889601034930074e-01	-1.039724258708029092e-01	4.322015442850918321e-01	-3.494127216619367926e-02	8.611045763069130610e-02	3.005476833179349661e-01	7.754327431148353433e-01	2.790435182748030596e-01	-1.273856480094642363e+00	2.872759319956518231e-01	-2.715500851036654617e-01	-2.295838575755182742e-01	-1.713615774432394531e-02	2.917140554898426941e-01	6.615447228416203584e-01	1.787264917081024529e-02	5.090275642679351620e-01	1.573038286325579571e-01	1.354378830347936491e+00	-4.780503934470343996e-02	3.830905023957498212e-01	6.105658589534949249e-02	1.564493832597758649e-01	-5.367190362775953877e-02	6.613786756551884860e-01	-3.388123607794392700e-01
0.000000000000000000e+00	0.000000000000000000e+00	0.000000000000000000e+00	0.000000000000000000e+00	0.000000000000000000e+00	0.000000000000000000e+00	0.000000000000000000e+00	0.000000000000000000e+00	0.000000000000000000e+00	0.000000000000000000e+00	0.000000000000000000e+00	0.000000000000000000e+00	0.000000000000000000e+00	0.000000000000000000e+00	0.000000000000000000e+00	0.000000000000000000e+00	0.000000000000000000e+00	-4.815517291702023361e-01	-1.044106473663798246e-01	1.591248622939283042e-01	1.036816247232986293e-02	5.248570884691162730e-01	1.044332879774707706e-01	9.598284337951162870e-01	1.913242910660350182e-01	-7.430360997807321510e-01	3.046066745315278296e-02	-1.981494762480283667e-01	-2.642607520201810042e-02	4.868242215526254468e-01	5.691797798070384884e-01	-5.259142119920493519e-01	9.978380262997696981e-01	5.497068646162121125e-03	-4.706057882618324140e-01	-9.156314608858533155e-02	1.809421625030816771e-01	2.163230001243153511e-02	1.829384600085921520e+00	6.796592984418153849e-02	-2.034841880980659684e-02	6.625307284792913975e-01	-7.519374660512850861e-01	1.326259729700341339e+00	7.965374393585546997e-01	-3.003579927812627393e-01	-5.569607035277040347e-02	-4.100908564353561436e-01	1.340045769304053946e+00	-3.077184616946337936e-01
0.000000000000000000e+00	0.000000000000000000e+00	0.000000000000000000e+00	0.000000000000000000e+00	0.000000000000000000e+00	0.000000000000000000e+00	0.000000000000000000e+00	0.000000000000000000e+00	0.000000000000000000e+00	0.000000000000000000e+00	0.000000000000000000e+00	0.000000000000000000e+00	0.000000000000000000e+00	0.000000000000000000e+00	0.000000000000000000e+00	0.000000000000000000e+00	0.000000000000000000e+00	-4.968437910329651652e-01	-3.200587734306482579e-01	-4.769836987512909299e-01	-1.120379009846052126e-01	3.973503922456589899e-01	4.978898916166497601e-01	-1.122092254958437230e-01	-5.853013523369188231e-01	-9.392717429216135283e-01	-5.377761535229655943e-01	-6.048150017544791091e-01	-1.145575132835783272e+00	-4.556863149054736772e-01	4.278308755776602523e-01	1.072425156095619503e+00	1.359039314807917620e+00	1.121204154335582848e+00	6.885664220271719982e-01	-2.085361857476379088e-01	-4.252268290945221407e-01	-1.244304960391798276e-01	-3.332305916259922784e-01	-4.769234039142882658e-02	3.183385725513511177e-01	-3.324627206366694843e-01	-7.870360615978387875e-01	-8.016977850271886918e-01	-3.668660599422728374e-01	-8.290951016557978059e-01	3.046383173540422040e-02	-6.759044479009562734e-01	7.207456209562845828e-01	-5.740754527674666319e-01
0.000000000000000000e+00	0.000000000000000000e+00	0.000000000000000000e+00	0.000000000000000000e+00	0.000000000000000000e+00	0.000000000000000000e+00	0.000000000000000000e+00	0.000000000000000000e+00	0.000000000000000000e+00	0.000000000000000000e+00	0.000000000000000000e+00	0.000000000000000000e+00	0.000000000000000000e+00	0.000000000000000000e+00	0.000000000000000000e+00	0.000000000000000000e+00	0.000000000000000000e+00	-9.921346435123640228e-01	-6.929230074428969210e-01	-9.157258651796892357e-01	8.773802517091763842e-02	-4.553131459106078416e-01	4.376419274461577635e-01	-1.501747147443666941e-01	-3.838193166868665296e-01	-9.282028039135750141e-01	-8.779272908370040485e-01	-6.458231445862696596e-01	-7.085837548130359265e-01	-5.228152070777634108e-01	2.527153973453486469e-01	-3.189165928730064992e-01	6.192070579250419371e-02	7.147510482899750439e-01	-7.766179624435884943e-01	-7.057542174895221621e-01	-5.820639927199116048e-01	-2.922476302370024051e-02	-4.920901131455233113e-01	-2.002709829782017836e-01	-6.975084135535589702e-01	-7.574236792002519980e-01	-2.376306208822527577e-01	-7.964526068259236702e-01	-1.012961972770053842e+00	-1.016258212196562871e+00	-7.647238885386682394e-01	-9.914888635579766074e-01	-9.281991156191597980e-01	-1.113529106952463543e+00
0.000000000000000000e+00	0.000000000000000000e+00	0.000000000000000000e+00	0.000000000000000000e+00	0.000000000000000000e+00	0.000000000000000000e+00	0.000000000000000000e+00	0.000000000000000000e+00	0.000000000000000000e+00	0.000000000000000000e+00	0.000000000000000000e+00	0.000000000000000000e+00	0.000000000000000000e+00	0.000000000000000000e+00	0.000000000000000000e+00	0.000000000000000000e+00	0.000000000000000000e+00	7.985620254643743809e-01	-7.594758460654807974e-01	-4.725962582319354621e-01	-2.078722254376804413e-01	-4.195965340768962881e-01	2.235380618622234139e-01	4.070157606549619778e-01	-1.203238305951851717e-01	-9.202736897306291741e-01	9.848269786087823219e-01	-7.810810136907384016e-02	-4.276688921621794037e-01	9.223856027859627105e-01	1.054278590599142751e+00	-9.144633555830793403e-01	1.149093746678904848e+00	7.012370415187806350e-01	-2.236830157975886191e-01	-3.551266931716899333e-01	-4.106309619197038296e-01	-2.682070813713572505e-02	-1.671050341919207149e-01	2.235308855584431098e-01	-4.181112865122214584e-01	-2.676769041925118886e-01	6.173594130710767514e-02	1.597020126770787085e+00	-2.745875171523869951e-01	-5.439112928271856440e-01	-6.489340010785896729e-01	-5.954689353768822802e-01	7.549615653066873433e-01	-9.063305443576517018e-01
0.000000000000000000e+00	0.000000000000000000e+00	0.000000000000000000e+00	0.000000000000000000e+00	0.000000000000000000e+00	0.000000000000000000e+00	0.000000000000000000e+00	0.000000000000000000e+00	0.000000000000000000e+00	0.000000000000000000e+00	0.000000000000000000e+00	0.000000000000000000e+00	0.000000000000000000e+00	0.000000000000000000e+00	0.000000000000000000e+00	0.000000000000000000e+00	0.000000000000000000e+00	-3.677442050980269106e-01	2.560011842606164101e-01	-1.401234883981224144e-01	5.013706081793721792e-01	6.380139889947525900e-01	1.890747915167816373e-01	-9.560452214389940362e-02	3.062838327994019116e-01	-6.675656506367341758e-02	3.034208744779546274e-01	4.886872423616054339e-01	2.636161606613088848e-01	-3.935578964039907618e-02	1.590672930057015044e+00	5.748520244617021380e-01	7.323201211987728776e-01	1.507000102255053875e-01	1.407436757932820359e-01	8.529779357458143474e-02	9.586053180526594303e-03	-3.935922159221388189e-02	1.013482060757970427e+00	3.203694354176522818e-01	4.836098903446908737e-02	6.996965480484791389e-01	2.141177756299686430e-01	3.243875988350924389e-01	1.255712728182249105e+00	4.299927598523979877e-01	2.847792441166777100e-01	2.923016255125908680e-01	1.044578872670706593e+00	-1.215091612990789162e-03
0.000000000000000000e+00	0.000000000000000000e+00	0.000000000000000000e+00	0.000000000000000000e+00	0.000000000000000000e+00	0.000000000000000000e+00	0.000000000000000000e+00	0.000000000000000000e+00	0.000000000000000000e+00	0.000000000000000000e+00	0.000000000000000000e+00	0.000000000000000000e+00	0.000000000000000000e+00	0.000000000000000000e+00	0.000000000000000000e+00	0.000000000000000000e+00	0.000000000000000000e+00	-3.993580054313573546e-01	-5.331339301976190104e-01	3.097391241393502859e-01	1.186299204579565336e-01	1.717716952855841417e-01	4.424787692789260984e-01	-6.925374717411668379e-02	9.010767169984695846e-01	-6.287675302750550532e-01	1.084335609780454623e+00	-3.688573945005046428e-01	-6.968963268535819378e-01	5.819328562838274044e-01	-5.707162957126864500e-01	7.046849835173025767e-01	-7.981352814155967534e-01	5.821275487150618932e-01	-5.632782846010336852e-01	-1.277596207165657693e-01	1.483689061408187924e-02	4.019708920851757655e-02	-3.489556437620522922e-01	-6.022337712571040891e-02	-3.441102298960257433e-01	-9.804551661629558323e-02	2.428047728271244543e-02	-7.701543085423537827e-01	-4.627927209225103367e-01	8.235839058834551474e-02	-5.907066509100613594e-01	-3.291427259099988234e-01	-1.335097289680314270e-01	-3.433934211350431753e-01
0.000000000000000000e+00	0.000000000000000000e+00	0.000000000000000000e+00	0.000000000000000000e+00	0.000000000000000000e+00	0.000000000000000000e+00	0.000000000000000000e+00	0.000000000000000000e+00	0.000000000000000000e+00	0.000000000000000000e+00	0.000000000000000000e+00	0.000000000000000000e+00	0.000000000000000000e+00	0.000000000000000000e+00	0.000000000000000000e+00	0.000000000000000000e+00	0.000000000000000000e+00	1.782451151534127365e-01	-7.102111229506832268e-01	-4.104052487106308877e-01	1.887282219333117489e-02	-4.047077285888397297e-02	6.136458916673517283e-01	1.129838853784085773e+00	-1.535909941795877420e-01	-4.414666198597881897e-01	-4.173916544114237293e-01	-7.078642775786015973e-01	-7.137444176685389108e-01	7.976955394945418609e-01	5.401705400274807722e-01	2.862534706033992293e-01	2.871085995290642567e-01	3.933452227694272385e-01	-2.393486731880254681e-01	-4.567284069056165019e-01	4.064707258790883349e-01	-8.875456390834716991e-02	-1.204066933460451738e-01	-2.761381470409970951e-01	1.284712896727237263e-01	-2.200845571280525548e-01	-2.834582464568777826e-01	3.535552679388271335e-01	-5.813011806624697186e-01	-4.929082675930069324e-01	-6.701345673380617596e-01	-7.112741939214349829e-01	-2.208114085131812065e-01	-1.162237651108317449e+00
0.000000000000000000e+00	0.000000000000000000e+00	0.000000000000000000e+00	0.000000000000000000e+00	0.000000000000000000e+00	0.000000000000000000e+00	0.000000000000000000e+00	0.000000000000000000e+00	0.000000000000000000e+00	0.000000000000000000e+00	0.000000000000000000e+00	0.000000000000000000e+00	0.000000000000000000e+00	0.000000000000000000e+00	0.000000000000000000e+00	0.000000000000000000e+00	0.000000000000000000e+00	5.712434405021364903e-01	-2.001155575302021594e-01	1.667845128733534132e-01	1.495923923280518542e-01	-3.976759751105850560e-01	3.446494009344228671e-01	8.653145984494813314e-01	-1.648315706348753296e-01	-3.932762558288348531e-01	-7.951129036923516857e-02	-5.446768974862332691e-01	-3.250635401996870288e-01	-1.033078280382716818e-01	-3.918692764783411331e-01	-6.715302149121269437e-01	-3.802325948959790480e-01	-1.765416960199732155e-01	4.662927733581057610e-01	-3.749821615632806804e-01	-1.596917031368418755e-02	-2.524679616364420842e-01	1.513192031881602784e+00	3.892000427322312994e-01	3.637126505562842116e-01	-2.948395814291253636e-01	7.687280905149208587e-01	2.739976236012123256e-01	2.996181533127775798e-01	-1.961068022379576503e-01	-2.511927255399662995e-01	-4.059741520324339770e-01	5.249506571236308705e-01	3.475706434174953285e-01
0.000000000000000000e+00	0.000000000000000000e+00	0.000000000000000000e+00	0.000000000000000000e+00	0.000000000000000000e+00	0.000000000000000000e+00	0.000000000000000000e+00	0.000000000000000000e+00	0.000000000000000000e+00	0.000000000000000000e+00	0.000000000000000000e+00	0.000000000000000000e+00	0.000000000000000000e+00	0.000000000000000000e+00	0.000000000000000000e+00	0.000000000000000000e+00	0.000000000000000000e+00	-1.305555908316588798e-01	2.991862289413199094e-01	4.809031972347181383e-01	2.754223919245480379e-01	1.982037281771096282e-01	1.836254401380502110e-01	2.814535467197673002e-01	2.443206451716175009e-01	4.734826209501135086e-01	1.282182256837384460e-01	2.736043196768325747e-01	4.105029402587587750e-01	2.558780516634406310e-01	-6.728082013225630820e-02	9.846773824604704295e-02	-2.754634333946359148e-01	2.230109557328592007e-01	3.442360658893952041e-01	3.073250610022799645e-01	7.858924612185307426e-03	-3.361840267257013709e-02	-1.178897518607538858e-01	-1.875116191068111615e-01	1.021574721881677028e-01	3.879680591223138020e-01	8.706916881413748199e-02	-1.696436734353992670e-01	8.356434446381347247e-02	5.449810043213724198e-01	5.991613641409154756e-01	4.747023449091641867e-01	1.970281346786173227e-01	4.533577362059538207e-01
0.000000000000000000e+00	0.000000000000000000e+00	0.000000000000000000e+00	0.000000000000000000e+00	0.000000000000000000e+00	0.000000000000000000e+00	0.000000000000000000e+00	0.000000000000000000e+00	0.000000000000000000e+00	0.000000000000000000e+00	0.000000000000000000e+00	0.000000000000000000e+00	0.000000000000000000e+00	0.000000000000000000e+00	0.000000000000000000e+00	0.000000000000000000e+00	0.000000000000000000e+00	-2.110584858506368011e-01	-2.917053314610722550e-02	-8.979033237004231671e-02	-1.644563070236751412e-02	-1.519512518427681147e-01	2.920170750183575525e-01	1.990880280599963831e-03	-7.958812928367890727e-02	-7.186690397448224077e-02	3.496717129470542362e-01	1.216680642695301129e-01	1.857149269486274845e-01	1.519312254813990626e-01	9.089484219014221100e-01	5.722365876680336472e-01	5.419823317034363486e-01	3.125162601545670715e-01	-4.348639164630210829e-01	9.659486329335362220e-02	-8.431414676006092346e-02	3.723818892297200422e-01	-1.891734603082772248e-01	-1.615727884422484273e-01	-3.930203458324623561e-02	-4.169101749487069131e-01	1.507855291086211136e-01	-1.239222357291893811e-01	-2.695583621533744756e-01	-2.950332448727654988e-01	2.199543375358730402e-01	-2.767285565112228077e-02	-3.333825038016392794e-02	-3.931894654125185629e-02
0.000000000000000000e+00	0.000000000000000000e+00	0.000000000000000000e+00	0.000000000000000000e+00	0.000000000000000000e+00	0.000000000000000000e+00	0.000000000000000000e+00	0.000000000000000000e+00	0.000000000000000000e+00	0.000000000000000000e+00	0.000000000000000000e+00	0.000000000000000000e+00	0.000000000000000000e+00	0.000000000000000000e+00	0.000000000000000000e+00	0.000000000000000000e+00	0.000000000000000000e+00	6.557015250539868778e-02	-3.298084274775915370e-01	-3.538287917834584961e-01	-2.430601430871726920e-01	-2.333072009598701479e-01	3.821364822172072517e-01	-4.341726342375504255e-02	2.476274633867738828e-01	-3.244255650191510409e-01	-9.001898446167745649e-02	-2.835105196056162402e-01	2.165578754544456724e-02	6.757594431440103744e-01	7.296268465584060392e-01	-7.419155181498156004e-01	-5.038225547011135896e-01	3.628849044840443683e-01	-1.630689177861568973e-02	-3.580738017429740960e-01	-6.227275001176330038e-01	-2.083306376817253835e-01	-4.048152033233484715e-01	3.812986249804090622e-01	-1.577252767901420882e-01	-5.039800278209946027e-01	-1.606881287051780544e-02	-8.685841871161532612e-01	-4.475542566973612080e-01	-5.629678168220689782e-01	-4.314244668605760058e-01	-3.663710934864686242e-01	3.732205064297797747e-01	-2.844005021206077455e-01
0.000000000000000000e+00	0.000000000000000000e+00	0.000000000000000000e+00	0.000000000000000000e+00	0.000000000000000000e+00	0.000000000000000000e+00	0.000000000000000000e+00	0.000000000000000000e+00	0.000000000000000000e+00	0.000000000000000000e+00	0.000000000000000000e+00	0.000000000000000000e+00	0.000000000000000000e+00	0.000000000000000000e+00	0.000000000000000000e+00	0.000000000000000000e+00	0.000000000000000000e+00	-9.211163049789683477e-01	-8.736160648037998300e-01	-7.562175146945634419e-01	1.333812274161310374e-01	9.828134171551744513e-02	5.539856795406185030e-01	1.802808958490252911e-01	-4.677422766674323995e-01	-7.800893976169888111e-01	-9.421142511405002917e-01	-7.582807017809257699e-01	-5.233478021870354713e-01	-8.040488178234414529e-02	3.241936648871672766e-01	-3.243613601171786431e-01	-1.856695547793010270e-01	7.866022715668813392e-01	-7.056640352442418163e-01	-8.577040071573795998e-01	-9.836842635632898624e-01	-1.164562834143876291e-01	-8.520587417157398508e-03	6.225931873750414208e-02	-6.408045936887751814e-01	-9.208180814266488934e-01	-6.131759423395876096e-01	-3.186961485304590780e-01	-1.047261315790814162e+00	-9.215839026365535425e-01	-8.256026642075160460e-01	-1.022483403333686702e+00	-8.629801496123120641e-01	-1.087091474001713021e+00
0.000000000000000000e+00	0.000000000000000000e+00	0.000000000000000000e+00	0.000000000000000000e+00	0.000000000000000000e+00	0.000000000000000000e+00	0.000000000000000000e+00	0.000000000000000000e+00	0.000000000000000000e+00	0.000000000000000000e+00	0.000000000000000000e+00	0.000000000000000000e+00	0.000000000000000000e+00	0.000000000000000000e+00	0.000000000000000000e+00	0.000000000000000000e+00	0.000000000000000000e+00	-9.497175055563625845e-01	-6.911492542087757096e-01	-9.459639890484544678e-01	4.165037307158107049e-01	-1.918575739935295954e-01	1.410935487666244714e-01	9.250054379066429133e-01	-4.589323974934962913e-01	-7.019943360236348129e-01	-8.709961432504579326e-01	-8.369439789386039497e-01	-8.265369167062911471e-01	-4.183680376108360466e-02	-7.164330321911188681e-01	-1.504259804971808334e+00	3.115544227528098051e-02	7.825868824035601135e-01	-1.286400712326840334e-01	-3.997015997575693591e-01	-6.598083987320666477e-01	3.327649534821625621e-01	5.154210548171379580e-01	-1.192168566425522297e-01	-1.783066926450826428e-01	-4.123093135935597675e-01	1.005186551469466005e+00	5.953907903275736935e-01	3.502258175598869233e-02	-1.147667321100819704e+00	-8.027603175108122269e-01	-8.190187667391171100e-01	-4.892947545524223285e-01	-7.524893160099517253e-01
0.000000000000000000e+00	0.000000000000000000e+00	0.000000000000000000e+00	0.000000000000000000e+00	0.000000000000000000e+00	0.000000000000000000e+00	0.000000000000000000e+00	0.000000000000000000e+00	0.000000000000000000e+00	0.000000000000000000e+00	0.000000000000000000e+00	0.000000000000000000e+00	0.000000000000000000e+00	0.000000000000000000e+00	0.000000000000000000e+00	0.000000000000000000e+00	0.000000000000000000e+00	4.476272034220705187e-01	-5.592437679583952548e-01	-1.258575386946679704e-02	-7.189690652751024036e-02	8.460750729075049437e-01	3.745439829554735311e-01	1.622532318536239027e+00	-3.772709821969981725e-01	-3.083158201786839747e-01	3.346882229601920722e-01	-2.225760033453837439e-01	3.066265437763935897e-01	7.671708598661421963e-01	-1.494821622342099310e-01	2.096626342659565712e+00	1.350109321004930196e+00	3.835224953178523188e-01	-3.845420432435002200e-01	7.073904179717063756e-02	1.665514493713368960e-01	-2.470023462290938110e-01	7.822606130098365140e-01	-2.485384601457049647e-01	-5.234603139837981645e-02	-6.897395825067156316e-01	-7.780414448670988081e-01	1.332911782476455809e+00	6.008302996968802878e-01	-2.389916526781709349e-01	-4.693306877990722770e-01	-4.028901322828170040e-01	1.361000183361084748e+00	-3.824738189455717530e-01
0.000000000000000000e+00	0.000000000000000000e+00	0.000000000000000000e+00	0.000000000000000000e+00	0.000000000000000000e+00	0.000000000000000000e+00	0.000000000000000000e+00	0.000000000000000000e+00	0.000000000000000000e+00	0.000000000000000000e+00	0.000000000000000000e+00	0.000000000000000000e+00	0.000000000000000000e+00	0.000000000000000000e+00	0.000000000000000000e+00	0.000000000000000000e+00	0.000000000000000000e+00	-5.637556424831197122e-01	-5.394885581295381094e-01	-5.144155599793853034e-02	-5.767931026832639335e-02	-1.850429259905856938e-01	3.494516402528549670e-01	6.242622567830141689e-01	-6.661264446726016253e-01	-7.205021927730335118e-01	-8.379242811350439135e-01	-5.809772550050104067e-01	-4.823152160671612121e-01	-2.897897368817743402e-01	8.815705397077456817e-01	-1.699555807797260842e-01	-4.668427896328876114e-01	6.495519419775376280e-01	-7.639831347893011326e-01	-4.574329680779360974e-01	-8.948551426754212113e-01	3.390753577225959908e-02	3.319504216928364504e-01	8.986798443918427026e-02	-6.996256381058902907e-01	-2.848148667168496906e-01	-7.070701208868990228e-02	-1.672103015966219519e-01	-4.879967168110743714e-01	-7.949022813802315568e-01	-9.219736584327115070e-01	-1.012750743274555054e+00	-1.030621764724145795e+00	-7.514662369664403263e-01
0.000000000000000000e+00	0.000000000000000000e+00	0.000000000000000000e+00	0.000000000000000000e+00	0.000000000000000000e+00	0.000000000000000000e+00	0.000000000000000000e+00	0.000000000000000000e+00	0.000000000000000000e+00	0.000000000000000000e+00	0.000000000000000000e+00	0.000000000000000000e+00	0.000000000000000000e+00	0.000000000000000000e+00	0.000000000000000000e+00	0.000000000000000000e+00	0.000000000000000000e+00	-2.797152854350229978e-01	-9.447626221945842895e-01	-2.813363636947050495e-01	-1.053994888365542976e-01	1.991725174285117750e-01	6.795088479856546959e-01	1.656396411702689142e-01	-7.215018950126717012e-01	-9.229082148755097803e-01	-6.903603449083193233e-01	-6.248510911026985415e-01	-7.471049460225661631e-01	4.477675142561581834e-01	5.366387050097392031e-01	1.796364088252232927e+00	-6.149062655246071429e-01	6.498520290295387580e-01	-5.177305529210101120e-01	-5.289996841960991070e-01	-1.005091848706424873e+00	-1.515774592166280743e-01	1.333114047228326458e-02	6.776328959155758502e-01	-2.136756131524664981e-01	4.714171357878308988e-01	-1.917386310609220934e-01	2.449145346533869727e-01	8.267778520884041527e-01	-9.600660111252256046e-01	-1.038636772581321255e+00	-9.478881347923931999e-01	-8.557256872252289037e-02	-1.065189816667055922e+00
0.000000000000000000e+00	0.000000000000000000e+00	0.000000000000000000e+00	0.000000000000000000e+00	0.000000000000000000e+00	0.000000000000000000e+00	0.000000000000000000e+00	0.000000000000000000e+00	0.000000000000000000e+00	0.000000000000000000e+00	0.000000000000000000e+00	0.000000000000000000e+00	0.000000000000000000e+00	0.000000000000000000e+00	0.000000000000000000e+00	0.000000000000000000e+00	0.000000000000000000e+00	-1.682137058744442859e-01	-5.878164785152120153e-01	-9.876543540169354651e-01	8.378405697036234168e-02	1.896551278509388816e-01	2.641087814845328730e-01	3.221496789275486994e-01	-1.145125966842409915e-01	-7.300675062010139049e-01	-7.267278199192248045e-02	-3.501078973605382672e-01	-1.996342498572343249e-01	9.790799533517197117e-01	-2.107133725606369704e-02	-1.392353228014564237e-01	1.342816073302901758e+00	2.935772709520377832e-01	-1.236670566061756904e-01	-7.211089259449527944e-01	-1.207362168051976659e-01	6.338135987092502477e-02	-4.381171429706806619e-02	2.443381397381068354e-01	1.606969622030969547e-01	-2.392080952790531789e-01	-4.239224933616502211e-01	6.957846742150139985e-01	8.742921869334705498e-01	-1.099290191497210190e+00	-6.040532064879587937e-01	-7.181428602266224370e-01	1.036212439224526854e-01	-8.943953009235711127e-01
0.000000000000000000e+00	0.000000000000000000e+00	0.000000000000000000e+00	0.000000000000000000e+00	0.000000000000000000e+00	0.000000000000000000e+00	0.000000000000000000e+00	0.000000000000000000e+00	0.000000000000000000e+00	0.000000000000000000e+00	0.000000000000000000e+00	0.000000000000000000e+00	0.000000000000000000e+00	0.000000000000000000e+00	0.000000000000000000e+00	0.000000000000000000e+00	0.000000000000000000e+00	-9.499226404769602894e-01	-8.053830879804438903e-01	-1.804953643108067052e-01	-9.831389720332063542e-02	4.332748691974407096e-02	5.015877543412491368e-01	-1.537128639906595040e-01	-9.034939495729672754e-02	-8.973809696975615369e-01	-9.255370435617378266e-01	-7.993076016065904232e-01	-4.646375106912189468e-01	4.097251486929025521e-01	-9.134006920444622812e-01	3.537748127112564367e-01	4.348262524382419114e-01	7.250915693762177705e-01	-8.217925117509499167e-01	-6.047862422297941576e-01	-9.711342447727643323e-01	2.831615016295215836e-01	2.758336090383219918e-01	8.642284631242157233e-02	-7.636570302963786583e-01	-1.338831207367380538e-01	-2.182061327351564883e-01	-3.932381976107974797e-01	-5.322791419946969471e-01	-1.086865342047945493e+00	-1.022924943150348653e+00	-9.995520356948733864e-01	-6.227713437603797642e-02	-9.239534814273043795e-01
0.000000000000000000e+00	0.000000000000000000e+00	0.000000000000000000e+00	0.000000000000000000e+00	0.000000000000000000e+00	0.000000000000000000e+00	0.000000000000000000e+00	0.000000000000000000e+00	0.000000000000000000e+00	0.000000000000000000e+00	0.000000000000000000e+00	0.000000000000000000e+00	0.000000000000000000e+00	0.000000000000000000e+00	0.000000000000000000e+00	0.000000000000000000e+00	0.000000000000000000e+00	2.088988031299631731e-01	-4.733128408157590838e-01	-2.737619900371804360e-01	1.339978063771035122e-01	1.259645506686739025e-01	2.799389581201375821e-01	8.340275745003474794e-01	-2.744643210146938128e-01	-4.680319377448134421e-01	-8.684045834815589116e-01	-3.000725578176545102e-02	-2.610546667056216075e-01	3.057871859374405310e-01	-9.607561954981835850e-01	5.782382855903457353e-01	-2.092962985733344550e-01	1.512889333882743992e-01	-3.348203341390563748e-01	-6.593635540465668798e-01	-1.286448010123049102e-01	-2.962910593606207232e-01	-2.211707782729730593e-02	3.855214536248641882e-02	-3.169310014767598993e-01	-7.601013657971403825e-01	-3.330569306893613191e-01	-3.849079384939699811e-01	2.441095790885503547e-01	-1.032349686187016002e-01	-1.732950951625152058e-01	-2.333578299053202243e-01	-3.196452992880773891e-01	-3.806474971411968333e-01
0.000000000000000000e+00	0.000000000000000000e+00	0.000000000000000000e+00	0.000000000000000000e+00	0.000000000000000000e+00	0.000000000000000000e+00	0.000000000000000000e+00	0.000000000000000000e+00	0.000000000000000000e+00	0.000000000000000000e+00	0.000000000000000000e+00	0.000000000000000000e+00	0.000000000000000000e+00	0.000000000000000000e+00	0.000000000000000000e+00	0.000000000000000000e+00	0.000000000000000000e+00	-7.137045273453841432e-01	-9.021969031664069938e-01	-4.067168495379253623e-01	7.838180164971716990e-02	-3.243708849650469017e-01	8.087561921533614751e-01	9.342945208983237659e-01	4.834730207799241286e-02	-9.087849787990451844e-01	-5.531537289758383658e-01	-4.600993158890947510e-01	-6.656941717539623105e-02	1.090302120375480577e+00	1.309606837957581593e+00	8.450949551247546321e-01	1.434814778875060926e+00	7.559144298529624217e-01	-1.219293038763930720e-01	-4.990882218457968200e-01	-3.913444036367785817e-01	8.372229793202125639e-03	-1.927237286365678440e-02	-4.891744628812977891e-01	-5.228120349946276946e-01	4.477968318105655932e-02	-2.273323744998686780e-01	7.434981211557931124e-02	-2.228983875296710604e-01	-1.190343901154381490e+00	-7.156919241147472466e-01	-1.027142744691913911e+00	-8.968024017968199146e-01	-1.146203124096266457e+00
0.000000000000000000e+00	0.000000000000000000e+00	0.000000000000000000e+00	0.000000000000000000e+00	0.000000000000000000e+00	0.000000000000000000e+00	0.000000000000000000e+00	0.000000000000000000e+00	0.000000000000000000e+00	0.000000000000000000e+00	0.000000000000000000e+00	0.000000000000000000e+00	0.000000000000000000e+00	0.000000000000000000e+00	0.000000000000000000e+00	0.000000000000000000e+00	0.000000000000000000e+00	-7.051592262445927073e-01	-7.449350327903154767e-01	-1.315148561070644373e+00	2.525757043547485758e-01	-1.463916173130348219e-01	5.451946055479945930e-01	-1.541001951756577337e-01	-2.469402891001974132e-01	-7.741586183464351789e-01	-7.979169221537125711e-01	-5.650210368967553132e-01	-7.350855397890264653e-01	8.367144347607587962e-01	3.881225559827566896e-01	8.839248076771616391e-02	1.015091262230691654e-01	3.539013598940395910e-01	-5.936559367600409143e-01	-7.727195924247141079e-01	-3.707929400546386423e-01	5.865017074636008632e-02	1.130460445751148457e+00	2.048667689647325763e-01	-4.027769409803295120e-01	-1.931412929825962743e-01	-2.876998094727577504e-01	-1.048965522449595067e+00	-5.508065092029046372e-01	-6.379343143947908690e-01	-7.947081507005131495e-01	-8.803841443131580347e-01	2.893239345125296902e-01	-8.719452517959617177e-01
0.000000000000000000e+00	0.000000000000000000e+00	0.000000000000000000e+00	0.000000000000000000e+00	0.000000000000000000e+00	0.000000000000000000e+00	0.000000000000000000e+00	0.000000000000000000e+00	0.000000000000000000e+00	0.000000000000000000e+00	0.000000000000000000e+00	0.000000000000000000e+00	0.000000000000000000e+00	0.000000000000000000e+00	0.000000000000000000e+00	0.000000000000000000e+00	0.000000000000000000e+00	2.835138082380952995e-01	1.261418774198964365e-01	-2.998868502134985348e-01	3.286264265929819683e-01	1.175490727625452481e+00	-1.926265165806662072e-01	-7.894943660269460040e-02	-2.925764939256476627e-01	3.488154848738231339e-01	-2.831013403736934997e-01	1.321310359748505692e-01	4.585653407937360093e-01	7.662078384460198344e-02	-8.018473797234701994e-01	1.579704739733824581e-01	5.936907603626300212e-01	-4.051673512908456759e-02	2.031388092688886024e-02	-1.913321699714633783e-01	-4.556986688769417149e-01	-2.497207922556597681e-01	1.290383399631392480e+00	3.248797573804836358e-01	-1.969130492129917698e-01	-2.733257748050204605e-01	-1.969717142060029708e-02	6.139006587159804296e-01	4.265078456581677391e-01	3.484742743359897088e-01	1.633663644221283739e-01	2.397737644831272052e-01	1.858739188604117409e-01	4.058153738885102862e-02
0.000000000000000000e+00	0.000000000000000000e+00	0.000000000000000000e+00	0.000000000000000000e+00	0.000000000000000000e+00	0.000000000000000000e+00	0.000000000000000000e+00	0.000000000000000000e+00	0.000000000000000000e+00	0.000000000000000000e+00	0.000000000000000000e+00	0.000000000000000000e+00	0.000000000000000000e+00	0.000000000000000000e+00	0.000000000000000000e+00	0.000000000000000000e+00	0.000000000000000000e+00	-6.765195967027664015e-01	-8.346132576385484336e-01	-1.005857380598686124e+00	1.850426814449080970e-01	8.432416384570412538e-01	5.935992449714275754e-01	3.330946474730241413e-01	-8.933725865054105153e-01	-9.753571688740320100e-01	-6.191958035807280103e-01	-9.289256231175448963e-01	-7.734654700229269819e-01	6.332819700182024114e-01	4.332529766868575827e-01	2.070586598604899076e-01	3.810370549385409533e-01	5.100186468607068591e-01	-9.369690732689532897e-01	-9.723962284927207822e-01	-1.091667537882728745e+00	-1.612605552646604046e-01	4.530025203071820494e-02	-4.703745333042351207e-01	-8.728618551821173410e-01	-1.159788167604292264e+00	-6.993075404040453025e-01	-9.503810233175550293e-01	-1.232161568613676650e+00	-1.111701037454810637e+00	-1.169422483179463512e+00	-1.127982348572002858e+00	-1.101521066151482042e+00	-1.210049293182983821e+00
0.000000000000000000e+00	0.000000000000000000e+00	0.000000000000000000e+00	0.000000000000000000e+00	0.000000000000000000e+00	0.000000000000000000e+00	0.000000000000000000e+00	0.000000000000000000e+00	0.000000000000000000e+00	0.000000000000000000e+00	0.000000000000000000e+00	0.000000000000000000e+00	0.000000000000000000e+00	0.000000000000000000e+00	0.000000000000000000e+00	0.000000000000000000e+00	0.000000000000000000e+00	-5.993502272105970530e-01	-9.766825990800428459e-01	-1.100561385632173428e+00	5.663223686891364489e-02	-1.064480890178053224e-01	5.364600986346489409e-01	3.222882065298454113e-01	-7.689614204724356528e-01	-8.263294560091176688e-01	-1.031514326267332970e+00	-1.064346863661348452e+00	-4.138492558604757177e-01	4.179311961463637037e-01	1.197491486270151562e+00	6.131848361780400936e-01	-3.635789871944011264e-01	7.761352467464243121e-01	-8.448924392996135513e-01	-1.069175474532758185e+00	-1.114281426905856298e+00	6.469207770299571780e-02	-8.045554298889298628e-02	1.622485107635863455e-01	-1.133923512393236299e+00	-1.309490244386651625e+00	-3.746267215178068488e-01	-8.493666416176549605e-01	-1.306026617786377075e+00	-1.173124545318972478e+00	-1.074265219450197373e+00	-1.319443718124476250e+00	-1.386733781256211717e+00	-1.355256826625356181e+00
0.000000000000000000e+00	0.000000000000000000e+00	0.000000000000000000e+00	0.000000000000000000e+00	0.000000000000000000e+00	0.000000000000000000e+00	0.000000000000000000e+00	0.000000000000000000e+00	0.000000000000000000e+00	0.000000000000000000e+00	0.000000000000000000e+00	0.000000000000000000e+00	0.000000000000000000e+00	0.000000000000000000e+00	0.000000000000000000e+00	0.000000000000000000e+00	0.000000000000000000e+00	-9.197902879826931333e-01	-8.945584662726072667e-01	-9.706809858671580082e-01	-5.325483460556570264e-02	1.984306380964001235e-02	5.576269528443948964e-01	-1.338249149637698310e-01	-6.985172202931437813e-01	-9.258434930929848594e-01	-9.678158527916594922e-01	-8.526823678047807942e-01	-6.553374073041120518e-01	4.659158522992495888e-01	5.855722562159078048e-01	3.728192047613096971e-01	-5.202599399745581193e-02	7.399796752568028602e-01	-8.130740448923167163e-01	-1.079737075679926050e+00	-1.154971155207525246e+00	-1.118353106745390291e-01	-1.881927176690284809e-01	-7.067312264497185303e-01	-1.053121732451692827e+00	-1.038716001671025957e+00	-7.420320317474236038e-01	-7.902182176382851475e-01	-1.224969106574669953e+00	-1.107181398853699594e+00	-1.123984921182918262e+00	-1.264098196552883691e+00	-1.149814197790761883e+00	-1.157606010832668675e+00
0.000000000000000000e+00	0.000000000000000000e+00	0.000000000000000000e+00	0.000000000000000000e+00	0.000000000000000000e+00	0.000000000000000000e+00	0.000000000000000000e+00	0.000000000000000000e+00	0.000000000000000000e+00	0.000000000000000000e+00	0.000000000000000000e+00	0.000000000000000000e+00	0.000000000000000000e+00	0.000000000000000000e+00	0.000000000000000000e+00	0.000000000000000000e+00	0.000000000000000000e+00	-6.986159578053223740e-01	-2.939580526775898428e-01	-1.988620770310573216e-01	1.055418047262095260e-01	-7.259474838551439602e-01	1.628049544888093003e-01	-2.561338367030244756e-01	-1.275825884853616470e-02	-1.507023519229402919e-01	6.413432962448275543e-01	-1.086019617562206802e-01	4.472797794791851800e-01	-4.647961242366150381e-01	1.122104094121083362e+00	-4.861668086845311043e-01	5.372597477734626370e-01	2.647995529717912522e-01	1.375758578404420451e-01	-5.123922464569431456e-01	2.466519693472040975e-01	-7.756810136855639415e-02	-9.014115193910858526e-02	2.650144403733056819e-01	-6.330345286956550188e-01	-4.871519852454030152e-04	-1.231420283968684554e-01	4.943250996939276276e-01	2.066416611986040749e-02	8.281518286034300624e-02	-1.472900942136420310e-01	-3.091446540856255809e-01	2.137409034728134649e-01	-3.470717706204206610e-01
0.000000000000000000e+00	0.000000000000000000e+00	0.000000000000000000e+00	0.000000000000000000e+00	0.000000000000000000e+00	0.000000000000000000e+00	0.000000000000000000e+00	0.000000000000000000e+00	0.000000000000000000e+00	0.000000000000000000e+00	0.000000000000000000e+00	0.000000000000000000e+00	0.000000000000000000e+00	0.000000000000000000e+00	0.000000000000000000e+00	0.000000000000000000e+00	0.000000000000000000e+00	5.503526032574540539e-01	5.471024078072236341e-01	-2.572405244594199586e-02	4.759316548090971044e-01	8.623659162981888171e-01	6.156417372573921853e-02	5.698674555531362262e-01	1.787561897102890873e-01	4.957924145225650059e-01	-1.809473023097590838e-01	4.530785459880759536e-01	5.400073769624563758e-01	1.020933324041473522e+00	-9.552906489757116704e-02	1.022548719917382609e+00	7.530844885336670513e-01	5.198641253634526949e-02	5.100820915150708901e-01	1.695972501185457892e-01	6.069651412299117421e-01	1.197891597967729177e-01	2.517666234224620880e-01	1.425486643496116645e-01	5.471183726363298971e-01	4.753386738353438390e-01	1.662228532108162016e-01	2.015569173801010638e-01	9.722427766696594142e-01	7.523251526295395841e-01	5.490915685723817274e-01	4.512787449097883652e-01	1.779187185473315003e+00	6.323121140505421067e-01
0.000000000000000000e+00	0.000000000000000000e+00	0.000000000000000000e+00	0.000000000000000000e+00	0.000000000000000000e+00	0.000000000000000000e+00	0.000000000000000000e+00	0.000000000000000000e+00	0.000000000000000000e+00	0.000000000000000000e+00	0.000000000000000000e+00	0.000000000000000000e+00	0.000000000000000000e+00	0.000000000000000000e+00	0.000000000000000000e+00	0.000000000000000000e+00	0.000000000000000000e+00	-2.675672107545208622e-02	-5.915616147825617649e-02	-3.888491538954073068e-01	6.068812226246977914e-02	2.430205099629966226e-01	2.571985417255084894e-01	2.187426302683805890e-01	-1.653083962382572714e-01	-3.306993135018852781e-02	-1.915013488376367534e-01	-4.049590283344969288e-01	1.380480438410610078e-01	2.074929360442302195e-01	3.042931220707464912e-01	3.220010061546141888e-01	4.897279542113350259e-01	4.606209992666633890e-01	2.669918479783468523e-01	4.388984386741190402e-02	5.604403193107160286e-02	-7.082158837403836060e-02	5.487320470021782581e-01	1.338373843304610233e-01	1.404960956447349085e+00	1.172235384246720358e+00	9.364056937627289745e-01	7.821601218690485968e-01	3.644224650849212654e-01	-2.757209768554040874e-01	-1.874396081739455044e-01	-4.429663752206937366e-02	-2.828208642513501125e-01	-2.073610302456668081e-02
0.000000000000000000e+00	0.000000000000000000e+00	0.000000000000000000e+00	0.000000000000000000e+00	0.000000000000000000e+00	0.000000000000000000e+00	0.000000000000000000e+00	0.000000000000000000e+00	0.000000000000000000e+00	0.000000000000000000e+00	0.000000000000000000e+00	0.000000000000000000e+00	0.000000000000000000e+00	0.000000000000000000e+00	0.000000000000000000e+00	0.000000000000000000e+00	0.000000000000000000e+00	-5.079302013283474304e-01	-4.263797116132562737e-01	5.142577687846895396e-01	4.001625740731390990e-01	7.344217903104053313e-01	2.133732122828795041e-01	4.137622951117547188e-01	6.505515116202970072e-02	-8.949729517505726484e-02	-5.688882678265957393e-01	-1.795873413487669157e-01	-3.670781892708724903e-01	9.853661742203827512e-01	5.513557945440389352e-02	6.577812362174904059e-01	-2.877105881963195055e-01	5.688723839748954791e-01	-2.018264865741044023e-01	-2.802214935146271624e-01	-4.190420597533584535e-01	-1.297001266858077706e-01	-5.469089886111491161e-01	2.958014206316972872e-01	-2.053082195595082871e-01	4.546260064579333432e-02	1.841503088276688974e-02	2.207430655472767955e-01	2.249323780878430823e-01	-5.346892987100371197e-01	-5.104951031463925704e-01	-5.638022423035781161e-01	5.294385696901837690e-01	-4.401518759624346022e-01
0.000000000000000000e+00	0.000000000000000000e+00	0.000000000000000000e+00	0.000000000000000000e+00	0.000000000000000000e+00	0.000000000000000000e+00	0.000000000000000000e+00	0.000000000000000000e+00	0.000000000000000000e+00	0.000000000000000000e+00	0.000000000000000000e+00	0.000000000000000000e+00	0.000000000000000000e+00	0.000000000000000000e+00	0.000000000000000000e+00	0.000000000000000000e+00	0.000000000000000000e+00	-3.047539896736069509e-01	-6.251821735617971720e-01	1.785855907476546767e-01	3.923983695632799612e-02	-3.447040055667353609e-01	6.421698858106269503e-01	-4.974708066711634458e-01	-5.563599516953100510e-01	-4.534025967914790956e-01	-2.536474583567593921e-01	-8.119058580886168164e-01	-4.246172001968003817e-01	2.520494365415454907e-01	1.789360708825796120e+00	-2.070031778978592141e-01	-1.162064384375634196e+00	9.509262936117405252e-01	-1.859971158147152581e-01	-6.209784525573945890e-01	-1.578399182260710465e-01	-1.152935436771960892e-01	-3.860010333705136687e-01	-2.933004987842730699e-02	-5.728998821272985875e-01	6.817387993482912356e-02	-4.035897078861143683e-01	2.693629944681653621e-01	-1.865996081712387455e-01	-4.372035373751609888e-01	-6.832863838079950014e-01	-6.001808777473484069e-01	-5.523096234264771587e-01	-7.885537112574273477e-01
0.000000000000000000e+00	0.000000000000000000e+00	0.000000000000000000e+00	0.000000000000000000e+00	0.000000000000000000e+00	0.000000000000000000e+00	0.000000000000000000e+00	0.000000000000000000e+00	0.000000000000000000e+00	0.000000000000000000e+00	0.000000000000000000e+00	0.000000000000000000e+00	0.000000000000000000e+00	0.000000000000000000e+00	0.000000000000000000e+00	0.000000000000000000e+00	0.000000000000000000e+00	-3.679951238210869002e-01	-3.989414578114904852e-01	-1.970248006342992519e-01	1.540872044834093735e-01	-5.367993057942236357e-01	1.943695984319438741e-01	5.514286404781594264e-01	-1.465749260804252163e-01	-4.918484835949856748e-01	-4.069167603190024796e-01	-2.521193651366900323e-01	-2.502554408859725688e-01	5.724154198351505407e-01	-7.466828628005331980e-01	3.422497913647118417e-01	-3.348080785584751085e-01	-9.813792880057869983e-02	-1.405804283046701852e-01	-6.430590231754591546e-01	4.181818726972535427e-01	4.268522455368757296e-01	-1.907516893994085083e-01	-4.310627205770092285e-01	3.884989944414786178e-01	1.345535667299660176e-01	4.127730892487501690e-01	3.842539505157181456e-01	-1.857690754303994163e-01	-3.617176718717782236e-01	-3.231252145011493937e-01	-2.740309083182017047e-01	9.752134970152381843e-01	-6.026900686114154970e-01
0.000000000000000000e+00	0.000000000000000000e+00	0.000000000000000000e+00	0.000000000000000000e+00	0.000000000000000000e+00	0.000000000000000000e+00	0.000000000000000000e+00	0.000000000000000000e+00	0.000000000000000000e+00	0.000000000000000000e+00	0.000000000000000000e+00	0.000000000000000000e+00	0.000000000000000000e+00	0.000000000000000000e+00	0.000000000000000000e+00	0.000000000000000000e+00	0.000000000000000000e+00	-2.651867647330897748e-01	-3.840679441748286460e-01	9.262344169092022739e-01	8.217451611857232163e-02	6.829270187587137553e-01	1.208320427125852831e-01	-1.113073042589996786e-01	2.735271076518465128e-01	-4.158830149182757285e-01	5.233865668016194350e-01	-3.682013757047323810e-01	9.546288025203147898e-02	7.540522167702820022e-01	3.359974703205862445e-01	-4.563464156362669333e-01	-1.045941277131753111e+00	2.351690986308434539e-01	-3.667323695394528738e-01	-4.625330630537875520e-01	-2.851415118343102462e-01	-3.919179240612297860e-02	2.863902049722796272e-01	5.424731225795071943e-01	4.899043976146676971e-01	-9.495741432759984349e-03	6.240195892073365780e-01	7.589814736280721119e-01	4.402269183226734661e-01	-3.629257483766243353e-01	-1.566543160798980136e-02	-2.557292326499077673e-01	7.727857420447251657e-01	-2.502416570048721089e-01
0.000000000000000000e+00	0.000000000000000000e+00	0.000000000000000000e+00	0.000000000000000000e+00	0.000000000000000000e+00	0.000000000000000000e+00	0.000000000000000000e+00	0.000000000000000000e+00	0.000000000000000000e+00	0.000000000000000000e+00	0.000000000000000000e+00	0.000000000000000000e+00	0.000000000000000000e+00	0.000000000000000000e+00	0.000000000000000000e+00	0.000000000000000000e+00	0.000000000000000000e+00	9.471480272319791893e-02	-3.013254409505893294e-01	-3.590397277171726576e-02	8.844759688029224520e-02	7.727849157630979349e-01	3.055310360568257444e-01	-2.690314078202380998e-01	-1.769522073465638057e-01	-1.719937731010837412e-01	-5.410892678336814976e-01	-2.030924825432444680e-01	1.590175429420627173e-01	-6.457567480528594306e-01	1.535188917171213641e+00	7.946849815959428076e-01	-2.036697660221750417e-01	2.101897606976439736e-01	-1.686755188215583179e-01	-3.031519555155313683e-01	1.192912258798901060e-01	-4.079984626172697415e-01	4.167504368001028192e-01	3.546299373351122775e-01	-1.266586598786477447e-01	4.226013010869861808e-01	1.695153961555033728e-01	4.273096921275824078e-01	1.296648167591313572e-01	-1.160033220704959900e-01	-1.683088978331754304e-01	-5.845673221305008882e-02	-2.356220937026667350e-01	-2.114792687735508880e-01
0.000000000000000000e+00	0.000000000000000000e+00	0.000000000000000000e+00	0.000000000000000000e+00	0.000000000000000000e+00	0.000000000000000000e+00	0.000000000000000000e+00	0.000000000000000000e+00	0.000000000000000000e+00	0.000000000000000000e+00	0.000000000000000000e+00	0.000000000000000000e+00	0.000000000000000000e+00	0.000000000000000000e+00	0.000000000000000000e+00	0.000000000000000000e+00	0.000000000000000000e+00	3.982416545527763807e-01	-1.225291219175788787e-01	-2.727567203176023414e-01	5.945772766969701362e-01	1.268455404815027165e+00	2.200728065348505347e-01	7.201732111926945068e-01	-5.256357406879407224e-01	-2.154822323166830367e-01	-1.993354819097138131e-01	-2.308381668230920225e-01	-9.635408318645781456e-02	7.601035295922570212e-01	-7.549048236484121599e-01	1.209981156542106584e+00	-4.672261885732201803e-01	5.642111789109283126e-01	-2.571406116847719248e-01	-2.274126929245029460e-02	-5.396699955826902984e-02	-3.898455415511412059e-01	1.844409764758489612e+00	3.838889412664526768e-01	3.028232547491360171e-01	8.341465252591949431e-02	-2.615289294160797265e-02	1.418661490392650604e-01	4.803507518383383634e-01	-2.298780259266933468e-01	-3.499688418997896067e-01	-8.203655992137552644e-02	4.023915189502491052e-01	-3.299542350163391785e-02
0.000000000000000000e+00	0.000000000000000000e+00	0.000000000000000000e+00	0.000000000000000000e+00	0.000000000000000000e+00	0.000000000000000000e+00	0.000000000000000000e+00	0.000000000000000000e+00	0.000000000000000000e+00	0.000000000000000000e+00	0.000000000000000000e+00	0.000000000000000000e+00	0.000000000000000000e+00	0.000000000000000000e+00	0.000000000000000000e+00	0.000000000000000000e+00	0.000000000000000000e+00	-7.667990252976708554e-01	-5.278381123843147726e-01	1.199855458762436348e-03	-3.599441934848347791e-02	1.445405358883992575e+00	1.887744360319184578e-01	4.808326783756716183e-01	-7.049010760097869366e-02	-8.501012047335051447e-01	-5.903158713241042355e-01	-5.683555488916448573e-01	-2.918994728429184088e-02	-3.203406644344181792e-02	-6.622293215377908493e-02	3.483725545364187992e-01	9.535831496162071319e-02	8.135625801928858536e-01	-5.425391114169131335e-01	-6.719734205815772743e-01	-8.016602490365063449e-01	5.087089702709173267e-01	9.241592571477375007e-02	3.001408607046811630e-02	-4.434158260090116377e-01	2.902732717355599457e-01	-1.861909399311439395e-01	4.909008108371929607e-02	-5.445903618719922790e-01	-6.200310344671355889e-01	-7.110442502836120671e-01	-5.691958174815910931e-01	-6.464483510864309501e-01	-6.084983327553330490e-01
0.000000000000000000e+00	0.000000000000000000e+00	0.000000000000000000e+00	0.000000000000000000e+00	0.000000000000000000e+00	0.000000000000000000e+00	0.000000000000000000e+00	0.000000000000000000e+00	0.000000000000000000e+00	0.000000000000000000e+00	0.000000000000000000e+00	0.000000000000000000e+00	0.000000000000000000e+00	0.000000000000000000e+00	0.000000000000000000e+00	0.000000000000000000e+00	0.000000000000000000e+00	-1.973686487965607694e-01	1.783363157906894814e-02	2.686786573776427378e-01	-4.469327048847545059e-01	-5.297715308124980454e-02	2.720154392751416572e-01	3.000332290597492735e-01	-3.476238974113733393e-01	-3.967899901480593378e-02	-5.459642507588920862e-02	9.799178965281869769e-02	-1.435393290820444374e-02	-6.094965812820517248e-02	5.811797007538274107e-01	8.539265054616109740e-01	-7.245570655049544673e-01	9.708157819363676111e-02	2.387327424437670764e-01	-3.044757569797824082e-01	2.192798827861923983e-01	-2.344022302220228060e-01	9.868096142554835803e-02	3.005523066650250819e-01	3.223087110860162752e-01	-1.717955473507930819e-01	7.040583938456398405e-01	-1.557870561858223646e-01	1.183856164145212220e-01	-9.412748913086323166e-02	-4.206404280445442678e-01	-2.188979489038264392e-01	3.706472246846482382e-02	-1.353178128668031110e-01
0.000000000000000000e+00	0.000000000000000000e+00	0.000000000000000000e+00	0.000000000000000000e+00	0.000000000000000000e+00	0.000000000000000000e+00	0.000000000000000000e+00	0.000000000000000000e+00	0.000000000000000000e+00	0.000000000000000000e+00	0.000000000000000000e+00	0.000000000000000000e+00	0.000000000000000000e+00	0.000000000000000000e+00	0.000000000000000000e+00	0.000000000000000000e+00	0.000000000000000000e+00	-2.857006335318945101e-01	-1.864796438752450436e-01	-7.629540828345640069e-01	5.391191544385365297e-01	8.013048058743039992e-02	4.969439582306396375e-01	1.336788053582155911e+00	4.434715178231075638e-01	-4.896797922104604295e-01	-2.028918008232780124e-01	-2.250245075621223334e-01	-8.394801095689941040e-01	-5.500729788305157575e-01	1.003587629332376663e+00	1.695793731842342167e-01	6.044847147667373743e-01	-3.228978485834143718e-03	1.525569595519360167e-01	-5.010171074555742621e-01	2.629354981007864245e-01	5.353661504319090492e-02	-1.236425754886989470e+00	1.190257062929157561e+00	1.868530281307105301e-01	7.180585810460204943e-02	7.592901838269876524e-01	6.780645163792675678e-01	5.827003029775603554e-02	-3.329628102701588377e-01	-4.847639629798076166e-01	-6.324562221938817563e-01	-3.185137732417160916e-01	-3.729783806117218936e-01
0.000000000000000000e+00	0.000000000000000000e+00	0.000000000000000000e+00	0.000000000000000000e+00	0.000000000000000000e+00	0.000000000000000000e+00	0.000000000000000000e+00	0.000000000000000000e+00	0.000000000000000000e+00	0.000000000000000000e+00	0.000000000000000000e+00	0.000000000000000000e+00	0.000000000000000000e+00	0.000000000000000000e+00	0.000000000000000000e+00	0.000000000000000000e+00	0.000000000000000000e+00	-3.705160149894117239e-01	-3.418208029059747743e-01	-5.085391851035290234e-01	1.241249261512783475e-01	3.686836139871405710e-02	4.369297277476785757e-01	2.504345821187469179e-01	-3.806866339017281886e-01	-5.178314103036550931e-01	-6.299437526173399249e-01	-5.445203357498294983e-01	-2.615009938559458291e-01	1.126564549148972028e-01	1.209551843509979602e-01	2.089271588636783250e-01	3.627679285359555750e-02	4.961639613944478500e-01	-4.952153851355460268e-01	-4.740208007809338375e-01	-6.945012486579847932e-01	-8.349177548512813629e-02	2.313154933059568749e-02	-7.101838444989869159e-02	-2.492289658262464846e-01	3.513866818847357631e-01	3.068179635615936873e-01	-3.104904239196882854e-01	-2.300731613447852542e-01	-4.032509254982336033e-01	-5.193071105145098398e-01	-6.136382314020710771e-01	-7.879233942929425583e-01	-5.616599909886790254e-01
0.000000000000000000e+00	0.000000000000000000e+00	0.000000000000000000e+00	0.000000000000000000e+00	0.000000000000000000e+00	0.000000000000000000e+00	0.000000000000000000e+00	0.000000000000000000e+00	0.000000000000000000e+00	0.000000000000000000e+00	0.000000000000000000e+00	0.000000000000000000e+00	0.000000000000000000e+00	0.000000000000000000e+00	0.000000000000000000e+00	0.000000000000000000e+00	0.000000000000000000e+00	-2.348849069445343440e-01	-2.116471832981597079e-01	8.473176907787825785e-02	-1.596216334137273707e-02	-3.434793878892785646e-01	-9.946130010754161699e-02	-2.029303168371408561e-01	5.722443652059118202e-01	-8.608297463766255431e-02	5.012176684013422978e-01	-6.227067591197863600e-02	2.757624962785482081e-01	1.697899599613884314e-01	4.010810428344726009e-01	9.702635702638001680e-02	-1.561385276373954967e-01	2.393938743749716991e-01	5.688110469819575299e-02	7.233127196261062153e-01	2.497888025626446018e-01	4.103135112389734440e-02	4.798446297104833058e-01	1.339420137442518755e+00	2.284932557043593437e+00	9.042294191953299531e-01	2.517659057661578714e-01	-7.546861715503981605e-02	9.482781241918988302e-01	3.065218403174689299e-01	7.806842308500719363e-02	2.604387406612816980e-01	1.508852179126010107e-01	2.814522827601094734e-01
0.000000000000000000e+00	0.000000000000000000e+00	0.000000000000000000e+00	0.000000000000000000e+00	0.000000000000000000e+00	0.000000000000000000e+00	0.000000000000000000e+00	0.000000000000000000e+00	0.000000000000000000e+00	0.000000000000000000e+00	0.000000000000000000e+00	0.000000000000000000e+00	0.000000000000000000e+00	0.000000000000000000e+00	0.000000000000000000e+00	0.000000000000000000e+00	0.000000000000000000e+00	1.359943449131470194e-01	8.615394729604065605e-01	9.252519076098064676e-01	-1.506391952922797942e-02	2.913009204769727023e-01	-2.309473550131181108e-01	7.910508819867456687e-01	3.290518737368573476e-01	5.598359919890645298e-01	1.790678462266797888e-01	4.230847080997994225e-01	-2.187076444937202657e-01	-8.563082523154783021e-02	9.823069453290642628e-01	-1.120260325849658650e-01	3.711622368297621821e-01	-1.123221588926813508e-01	4.563404696296577967e-01	1.426166130700404489e-01	4.749596081241442280e-01	7.002649902809560123e-02	5.739858350948964238e-01	-5.368596594353094442e-01	8.756581110410481816e-01	-3.445838066506606290e-01	3.465741650839743726e-01	1.123642432087147564e-01	1.213484580105374855e+00	1.035912891792966084e+00	2.306142224583207778e-01	5.529837151761132219e-01	1.071598682212598019e+00	6.417197508187787447e-01
0.000000000000000000e+00	0.000000000000000000e+00	0.000000000000000000e+00	0.000000000000000000e+00	0.000000000000000000e+00	0.000000000000000000e+00	0.000000000000000000e+00	0.000000000000000000e+00	0.000000000000000000e+00	0.000000000000000000e+00	0.000000000000000000e+00	0.000000000000000000e+00	0.000000000000000000e+00	0.000000000000000000e+00	0.000000000000000000e+00	0.000000000000000000e+00	0.000000000000000000e+00	-1.125954062469399913e-01	3.593804144268133993e-02	-4.167149963490145437e-01	-1.081662799472920683e-01	3.541024492855090466e-01	2.379882560471685282e-01	2.965501683395930788e-01	1.617789948181639070e-01	-6.132186740026426136e-02	-7.625010064375314922e-01	-1.919886663103002322e-01	4.193003360806532576e-01	-2.756378355246208445e-01	-4.223917523752530045e-01	-4.973175494999605012e-02	7.884340421046224234e-01	-1.672707525533674855e-01	1.557022651304980909e-01	3.739692821847872550e-01	1.459367534099305641e-01	-3.508690718218416826e-01	5.621568989862877341e-01	5.410312937216624762e-01	-6.991510470074417671e-02	-1.656910593156207534e-01	-4.062277995094393801e-01	6.869628279863846387e-01	3.046080944894171139e-01	-3.609194731656853450e-01	2.624323881416367743e-01	2.089735552585787748e-01	-1.949318819626544019e-01	4.103573091460178957e-02
0.000000000000000000e+00	0.000000000000000000e+00	0.000000000000000000e+00	0.000000000000000000e+00	0.000000000000000000e+00	0.000000000000000000e+00	0.000000000000000000e+00	0.000000000000000000e+00	0.000000000000000000e+00	0.000000000000000000e+00	0.000000000000000000e+00	0.000000000000000000e+00	0.000000000000000000e+00	0.000000000000000000e+00	0.000000000000000000e+00	0.000000000000000000e+00	0.000000000000000000e+00	8.230796906436754767e-02	-9.954969146236458677e-02	7.854248778226297079e-01	-1.649216194792096912e-02	6.138220189196801069e-02	-2.906122884619368602e-02	6.809047656591805664e-01	-3.512920472880436407e-01	1.681019845465360138e-02	1.289899469031872137e-01	7.873586549366111409e-02	-1.764014482949466944e-01	9.362176817352197977e-01	-1.716413512829587651e+00	-9.146358159969411594e-02	1.549008532611340305e+00	-1.434021981484521757e-01	-3.856153429555845280e-01	-5.162148090975566400e-02	2.190619920487427985e-01	-4.669193941574015239e-01	2.359642007820595896e-02	-1.887381653247129434e-02	8.090462727423841649e-02	3.657343038679781166e-01	7.724586046383880023e-02	-1.618756872709659067e-01	4.474439454534314131e-01	4.092620236312827786e-01	-2.698914676366658688e-02	-9.204499693836663832e-02	9.759455215141449314e-01	2.871575702114154138e-01
0.000000000000000000e+00	0.000000000000000000e+00	0.000000000000000000e+00	0.000000000000000000e+00	0.000000000000000000e+00	0.000000000000000000e+00	0.000000000000000000e+00	0.000000000000000000e+00	0.000000000000000000e+00	0.000000000000000000e+00	0.000000000000000000e+00	0.000000000000000000e+00	0.000000000000000000e+00	0.000000000000000000e+00	0.000000000000000000e+00	0.000000000000000000e+00	0.000000000000000000e+00	2.846375732822633564e-01	5.213470805695009647e-01	1.147601133507049953e+00	-2.717754657893989845e-01	1.478182386225012019e-03	7.119098824271691273e-02	4.545739890986968956e-01	-1.089869109727636953e+00	-7.171388961024332057e-03	3.683042060796635764e-01	-3.369079060483774479e-01	2.715458171876581894e-01	2.811724132518881869e-01	7.767501910962100187e-01	1.191865702171479802e+00	1.468082354647729959e+00	4.937377797225273035e-01	3.328712098426661048e-01	3.676312436033148806e-02	5.592402106196845413e-01	-2.011310372984409511e-01	1.219570323721633626e-01	6.225972798953113285e-01	4.136534857006522459e-01	-1.960691402170091149e-03	3.297677105224388616e-01	-7.854409745561574674e-01	-6.851280050715901071e-01	-4.580662868956673628e-01	3.326955354764023487e-01	-8.398865022995071275e-03	4.882760486247336718e-01	2.004697883668526692e-01
0.000000000000000000e+00	0.000000000000000000e+00	0.000000000000000000e+00	0.000000000000000000e+00	0.000000000000000000e+00	0.000000000000000000e+00	0.000000000000000000e+00	0.000000000000000000e+00	0.000000000000000000e+00	0.000000000000000000e+00	0.000000000000000000e+00	0.000000000000000000e+00	0.000000000000000000e+00	0.000000000000000000e+00	0.000000000000000000e+00	0.000000000000000000e+00	0.000000000000000000e+00	4.204300455636985623e-01	8.507565291982146505e-01	-2.418328701633168654e-01	3.350592759351365690e-01	5.223669850300715067e-01	-7.001288845227122970e-02	8.647867647015882175e-01	2.940534066241952058e-02	6.376525222262989789e-01	6.443167988751132835e-01	5.365605655881818814e-01	3.941623957511920517e-01	2.812349028511575422e-01	-1.393990074939539747e+00	-5.367702594010183292e-02	1.817402670490203986e+00	-3.408599742176084413e-01	3.442306978531730066e-01	2.681161108849065555e-01	5.105037881347953554e-01	3.228997691436932271e-01	-6.900426749640630186e-01	2.502216837489824597e-01	2.817264386947563107e-02	1.033595189241198087e+00	7.717045060183386207e-01	9.087240196645041124e-01	8.785353912801227017e-01	1.263131466996602059e+00	2.969949257459802983e-01	6.629689736964718971e-01	6.582623608585975727e-01	6.282983589632827881e-01
0.000000000000000000e+00	0.000000000000000000e+00	0.000000000000000000e+00	0.000000000000000000e+00	0.000000000000000000e+00	0.000000000000000000e+00	0.000000000000000000e+00	0.000000000000000000e+00	0.000000000000000000e+00	0.000000000000000000e+00	0.000000000000000000e+00	0.000000000000000000e+00	0.000000000000000000e+00	0.000000000000000000e+00	0.000000000000000000e+00	0.000000000000000000e+00	0.000000000000000000e+00	2.060031331480873529e-01	2.471723938307921475e-01	3.042229279682066023e-01	-7.485084814535665487e-02	-3.461050998711149851e-01	4.286195147644299430e-01	-2.546337792232491459e-01	9.195932592277182849e-01	2.356214847931753231e-01	5.489950291073653066e-01	5.145338284174847399e-01	7.903642182049698262e-01	7.494236546465619098e-01	1.403599846642644033e+00	-8.998136932105467445e-02	-1.978393265335952333e-01	-2.258767868385583577e-01	1.999379039192867580e-01	3.583559572290425654e-01	4.929481043968178544e-01	-2.293534032503675296e-02	-5.704801610075535545e-02	-3.233120666313539227e-01	1.143928780504118586e-01	3.679633829332241146e-01	4.038210436872203823e-01	9.266266509635953108e-01	1.840825645872765093e-01	6.166172893546268963e-01	6.836570888741493324e-01	4.207560278677362486e-01	5.474068096998744304e-01	1.276611166164111077e-01
0.000000000000000000e+00	0.000000000000000000e+00	0.000000000000000000e+00	0.000000000000000000e+00	0.000000000000000000e+00	0.000000000000000000e+00	0.000000000000000000e+00	0.000000000000000000e+00	0.000000000000000000e+00	0.000000000000000000e+00	0.000000000000000000e+00	0.000000000000000000e+00	0.000000000000000000e+00	0.000000000000000000e+00	0.000000000000000000e+00	0.000000000000000000e+00	0.000000000000000000e+00	3.135279926145286833e-01	-4.484286205822932136e-02	-3.643520704344670874e-02	1.809878747582565478e-02	-3.423047181645931802e-01	2.950055566886076175e-01	2.998081712872523452e-01	-6.778749635664432782e-02	2.716256369289429817e-02	-2.895614603322599345e-01	5.071130943557239368e-03	1.922659576693028505e-01	1.822661851430764091e-01	2.863549866419070611e-01	-1.388253409330753307e-01	1.056408560307094124e-01	1.901137765907416621e-01	8.514609439059722673e-02	-9.679756326032128155e-02	8.296422490537215533e-02	-1.801537580550252871e-01	3.945569359131115839e-01	1.898770010540160591e-01	-6.713417212395575429e-02	6.290133917619357418e-02	1.692706091747701869e-01	-4.523097478448729891e-01	-2.163287334440134324e-01	7.838992291351684627e-02	1.833771287437842845e-01	-5.494854157543939410e-02	2.803094204877070728e-01	1.103015376166021078e-01
0.000000000000000000e+00	0.000000000000000000e+00	0.000000000000000000e+00	0.000000000000000000e+00	0.000000000000000000e+00	0.000000000000000000e+00	0.000000000000000000e+00	0.000000000000000000e+00	0.000000000000000000e+00	0.000000000000000000e+00	0.000000000000000000e+00	0.000000000000000000e+00	0.000000000000000000e+00	0.000000000000000000e+00	0.000000000000000000e+00	0.000000000000000000e+00	0.000000000000000000e+00	-2.766204691522837229e-03	1.720282907865650357e-01	1.431132785439707678e-01	2.755184028651845862e-01	2.673858387584356899e-01	1.973500436186374496e-01	1.427160482710874978e-01	1.330570407741522680e-02	1.802210764266050647e-01	2.136979201252578175e-01	1.146232994846508174e-01	2.534701712380776351e-01	8.925582476244127428e-02	1.360935286437354730e-01	5.808355547653885204e-02	1.138884253033580762e-01	2.240769528945600331e-01	2.184566076377120192e-01	1.528258303424205045e-01	2.156015739179220903e-01	-8.626185999584880248e-02	-1.034397206200739217e-01	-3.224292174877084194e-01	-3.032692599472766593e-01	-2.346483212354370101e-03	-2.156644231767826381e-01	-1.930896429986899698e-01	2.323731664266883573e-02	2.758940710204334512e-01	2.533207315649088076e-01	2.703359483129020302e-01	-7.930084221533995059e-02	3.094279193193760769e-01
0.000000000000000000e+00	0.000000000000000000e+00	0.000000000000000000e+00	0.000000000000000000e+00	0.000000000000000000e+00	0.000000000000000000e+00	0.000000000000000000e+00	0.000000000000000000e+00	0.000000000000000000e+00	0.000000000000000000e+00	0.000000000000000000e+00	0.000000000000000000e+00	0.000000000000000000e+00	0.000000000000000000e+00	0.000000000000000000e+00	0.000000000000000000e+00	0.000000000000000000e+00	-3.274322505683965323e-01	-4.954249035913058652e-01	-2.082633254842659598e-01	1.807079264577500788e-01	-6.068601540049370913e-01	5.002452401833558104e-01	-3.922021700637847719e-01	-4.885429797330191337e-01	-4.156086907502370975e-01	-5.548359977859860237e-01	-7.242289417909617555e-01	-6.174269877607777568e-01	-7.073120360536397366e-02	4.586832977406039014e-01	4.021809085635149050e-01	-2.191637108542897894e-01	6.661663625280135337e-01	-2.923110457141465668e-01	-6.455960640420357333e-01	3.642719792754089969e-02	3.723869859903824325e-02	-7.811917864058147420e-02	7.204619172860174392e-02	-2.254722230829899754e-01	-2.057151117268767038e-01	-8.589341850063297867e-02	-2.721694742936643929e-01	-6.684391067845216750e-01	-4.459199809329965070e-01	-5.230393168337718057e-01	-6.956776159451112385e-01	-4.617931372328822337e-01	-8.007983212297432596e-01
0.000000000000000000e+00	0.000000000000000000e+00	0.000000000000000000e+00	0.000000000000000000e+00	0.000000000000000000e+00	0.000000000000000000e+00	0.000000000000000000e+00	0.000000000000000000e+00	0.000000000000000000e+00	0.000000000000000000e+00	0.000000000000000000e+00	0.000000000000000000e+00	0.000000000000000000e+00	0.000000000000000000e+00	0.000000000000000000e+00	0.000000000000000000e+00	0.000000000000000000e+00	-1.138849537999451350e-01	-1.211105137951195149e-01	-2.424512449816732806e-01	-3.202287423882216322e-02	-1.282429561888443148e+00	1.309345168709277474e-01	-4.252444331854377535e-01	-1.947110075199509627e-01	-4.044269649484192319e-01	-6.010234472269206929e-01	-8.353492168548877495e-02	-1.795524967451657405e-01	-3.139798367571895038e-02	-3.145280693876772449e-01	9.974471679353492659e-01	-1.122313882309102784e+00	3.361922022591009585e-01	-2.398527984788568213e-01	-1.286589944982222400e-01	-4.561163376549225434e-01	-2.400913379367409783e-01	1.661811353832271410e+00	1.768528349570535063e-01	4.568680125255082380e-01	4.018957462516254409e-01	2.678565351564575758e-01	8.869964570941646365e-01	2.069883612387702632e-01	-8.865260645793392458e-01	-6.460128401640645723e-01	-3.607058871889278207e-01	7.453199713118734415e-01	-2.279836136627844678e-01
0.000000000000000000e+00	0.000000000000000000e+00	0.000000000000000000e+00	0.000000000000000000e+00	0.000000000000000000e+00	0.000000000000000000e+00	0.000000000000000000e+00	0.000000000000000000e+00	0.000000000000000000e+00	0.000000000000000000e+00	0.000000000000000000e+00	0.000000000000000000e+00	0.000000000000000000e+00	0.000000000000000000e+00	0.000000000000000000e+00	0.000000000000000000e+00	0.000000000000000000e+00	-5.292066153110569493e-01	-1.302168701553585994e-01	-3.688096344060558529e-01	-8.776120254521611874e-02	8.280438298805760100e-01	3.335299723442881059e-01	1.479665793981413124e-01	-3.496490277920830114e-01	-4.136682722845876903e-01	-3.558587849488428073e-02	-3.097720892834638917e-01	-2.475081296629364769e-01	-1.934148030216333025e-01	2.708314023969894402e-01	6.302374266853394413e-01	4.782760900776460156e-02	5.577846671528053912e-01	-4.026552339845560491e-01	-6.107518282508775931e-01	-4.810650676524755864e-01	1.838164477451268708e-01	3.198252731736267451e-01	-3.323679356081228886e-01	-9.221778536598492990e-03	-5.360182972314406213e-02	1.989100713285746891e-01	9.105070709436610676e-02	-3.712692842388231051e-01	-4.548761953918845635e-01	-1.712027355808432016e-01	-3.309949723153614576e-01	-4.754951784652165503e-01	-3.854471158857307733e-01
0.000000000000000000e+00	0.000000000000000000e+00	0.000000000000000000e+00	0.000000000000000000e+00	0.000000000000000000e+00	0.000000000000000000e+00	0.000000000000000000e+00	0.000000000000000000e+00	0.000000000000000000e+00	0.000000000000000000e+00	0.000000000000000000e+00	0.000000000000000000e+00	0.000000000000000000e+00	0.000000000000000000e+00	0.000000000000000000e+00	0.000000000000000000e+00	0.000000000000000000e+00	9.630127023232180061e-01	-3.273645827233577221e-01	2.196381140971342127e-01	1.166519038267249259e-01	1.052382058656285757e+00	5.464214527391572096e-01	-1.486895479333584513e-01	-2.140139697103738137e-01	-4.622983603165249367e-01	5.923421803014203846e-01	-8.411070145397205045e-02	7.612563906821742110e-01	6.574460234618150212e-01	1.148067923588937722e+00	7.844248518457218600e-01	8.513024186673329163e-01	2.334914402301548619e-01	-3.027866114638999018e-01	-7.105319237102451779e-02	-2.509423159625437383e-01	1.980644831231717640e-01	6.865835117686398537e-01	4.441371712580127751e-01	6.661460079623261477e-01	-1.756982324937164108e-01	5.161551475174647186e-01	1.422875777947167242e+00	6.849629335997744484e-01	-3.891339693836181474e-02	-7.503587572867589373e-01	-1.953335770862994480e-01	2.249300608246428634e+00	-7.107496727027373673e-01
0.000000000000000000e+00	0.000000000000000000e+00	0.000000000000000000e+00	0.000000000000000000e+00	0.000000000000000000e+00	0.000000000000000000e+00	0.000000000000000000e+00	0.000000000000000000e+00	0.000000000000000000e+00	0.000000000000000000e+00	0.000000000000000000e+00	0.000000000000000000e+00	0.000000000000000000e+00	0.000000000000000000e+00	0.000000000000000000e+00	0.000000000000000000e+00	0.000000000000000000e+00	-7.101696215404833534e-01	-3.113304164436127286e-02	-2.747400594204282842e-01	4.597327568701770062e-01	3.013342414869398800e-01	3.657864122209218416e-01	3.566113193422262295e-01	-3.502451921285400505e-01	-7.507527744954542448e-03	-3.104389329323419822e-01	-5.740390043567552558e-01	-2.993590359964332648e-01	2.551610776715764750e-01	-6.711925489837768932e-01	9.634745689424564219e-01	2.647322283764383943e-01	1.414487757510351496e-01	-2.416093838721015408e-01	-2.258118575912218817e-01	-4.659404935964668315e-01	-1.353691987659983165e-01	-2.724267872219388043e-01	-8.198226329743993901e-01	-3.045776660079205778e-01	4.862730564470713612e-01	-3.292339632298232899e-01	-1.992804430225669221e-01	-1.261888560423594097e-01	-1.449249731339236902e-01	1.952262032748959888e-02	-3.782732985024346850e-01	-9.028759236930417043e-02	1.516998966292632534e-01
0.000000000000000000e+00	0.000000000000000000e+00	0.000000000000000000e+00	0.000000000000000000e+00	0.000000000000000000e+00	0.000000000000000000e+00	0.000000000000000000e+00	0.000000000000000000e+00	0.000000000000000000e+00	0.000000000000000000e+00	0.000000000000000000e+00	0.000000000000000000e+00	0.000000000000000000e+00	0.000000000000000000e+00	0.000000000000000000e+00	0.000000000000000000e+00	0.000000000000000000e+00	7.991338344399090410e-01	-2.831788388578213578e-01	-5.003815364280661537e-01	6.437041321907151226e-02	-6.851988525069743208e-01	3.305291837256977283e-01	1.483865259403466252e+00	-5.684814901496325623e-01	-8.514484475714076406e-02	1.434574760716641029e+00	8.054280532786636804e-02	-1.149607313515092072e-01	1.095592814066019827e+00	-4.593097449078816646e-02	8.230614135725844438e-01	4.499656135903254972e-01	8.133288807070719606e-02	6.947888310326154337e-02	1.292725813229756437e-01	-1.635978495294788948e-01	-1.915247377266217355e-01	5.187541423477304292e-01	-7.134739428102764014e-02	-6.868209910830334053e-01	-7.876260725833267307e-01	1.829660982772189026e+00	1.138905090842135814e-01	-3.582475403067903602e-02	-4.953989623994536351e-01	-5.836997827566950958e-01	-3.171639766440011998e-01	8.886795289328981440e-01	-2.410680845589592836e-01
0.000000000000000000e+00	0.000000000000000000e+00	0.000000000000000000e+00	0.000000000000000000e+00	0.000000000000000000e+00	0.000000000000000000e+00	0.000000000000000000e+00	0.000000000000000000e+00	0.000000000000000000e+00	0.000000000000000000e+00	0.000000000000000000e+00	0.000000000000000000e+00	0.000000000000000000e+00	0.000000000000000000e+00	0.000000000000000000e+00	0.000000000000000000e+00	0.000000000000000000e+00	2.264858754012019290e-03	-1.977486458731025076e-01	-9.451905476875241408e-02	2.316135829171453719e-01	1.266107907226929619e-01	2.444061440002898433e-01	-1.508432545297715491e-03	-1.970898303441406263e-01	-2.931237795255778877e-01	-1.351360370842407121e-01	-4.777612255839073230e-01	-1.704274444867765609e-02	6.991061369506035295e-02	-4.061913621473446645e-02	5.694448427552960545e-01	7.573897339756830993e-01	1.050880322163452868e-01	-9.929752263508745402e-02	-2.795123780781981204e-01	2.674528431854815702e-01	3.661901802371550496e-02	-1.267713591997072786e-01	-3.811590178412209151e-01	-4.012690839338909909e-01	-4.139873925855438452e-01	3.612545771569140030e-01	-6.197859758583784684e-01	-6.038171348879518147e-02	-3.345272801555320141e-01	-2.396172770757336867e-01	-2.040212490104329202e-01	-2.175913536273909321e-01	-2.876733513189135838e-01
0.000000000000000000e+00	0.000000000000000000e+00	0.000000000000000000e+00	0.000000000000000000e+00	0.000000000000000000e+00	0.000000000000000000e+00	0.000000000000000000e+00	0.000000000000000000e+00	0.000000000000000000e+00	0.000000000000000000e+00	0.000000000000000000e+00	0.000000000000000000e+00	0.000000000000000000e+00	0.000000000000000000e+00	0.000000000000000000e+00	0.000000000000000000e+00	0.000000000000000000e+00	-7.906047050149958011e-01	2.469924015734895756e-02	-1.216425343369656326e-01	2.461415057951308605e-01	-1.039115337962179808e+00	1.189552723587479904e-01	5.729716969207077071e-01	-1.983173320083855273e-01	-2.575564555181907300e-01	-6.978844960264745101e-01	9.679371569361111538e-02	3.881390552544974337e-01	-1.393144305520241100e-01	8.252509541485458788e-03	-1.171415880805865450e+00	1.408726818656592383e-01	4.758316787489382665e-02	-1.009951065121201530e-01	3.138313778362081946e-02	9.752691674898773533e-01	-2.320682934881670156e-01	-1.855284448440291944e-01	-7.874920115986417946e-01	9.722465553432042829e-02	4.847985726704438086e-02	8.712572956344913355e-02	8.027796541873483127e-01	-5.190410373609321004e-01	1.469679862763345612e-01	1.474541142506427260e-01	-1.169362610937443453e-01	8.193996024947064472e-01	4.434187268159966444e-01
0.000000000000000000e+00	0.000000000000000000e+00	0.000000000000000000e+00	0.000000000000000000e+00	0.000000000000000000e+00	0.000000000000000000e+00	0.000000000000000000e+00	0.000000000000000000e+00	0.000000000000000000e+00	0.000000000000000000e+00	0.000000000000000000e+00	0.000000000000000000e+00	0.000000000000000000e+00	0.000000000000000000e+00	0.000000000000000000e+00	0.000000000000000000e+00	0.000000000000000000e+00	1.161921957503731298e-02	2.905869102826714664e-02	-4.851632772367615587e-01	2.868524317354800290e-01	5.188194496663274258e-01	-7.998999029832315130e-03	1.285978083465035837e-01	2.021778116992423990e-01	2.882913400124136882e-01	-1.533036848498652294e-01	-3.155246736594610746e-02	5.549695223363755592e-02	5.345626293249460259e-01	-7.439237835395701159e-01	3.098792056501187830e-01	-2.916045298574566069e-01	1.974028030098382569e-01	3.519761620686668313e-01	2.946358653955674090e-01	6.411821686213236005e-01	-1.944695465732959039e-01	-7.831408193246043592e-02	-4.625568273135392539e-01	8.224807110743272143e-02	-3.010051072199940725e-01	-5.485909280532870191e-01	-4.367832495244421409e-01	1.850402812036098521e-01	-9.103412414482014992e-02	2.822720804790116444e-01	1.365078857516477673e-01	5.064629329438258276e-01	2.377590325845364561e-01
0.000000000000000000e+00	0.000000000000000000e+00	0.000000000000000000e+00	0.000000000000000000e+00	0.000000000000000000e+00	0.000000000000000000e+00	0.000000000000000000e+00	0.000000000000000000e+00	0.000000000000000000e+00	0.000000000000000000e+00	0.000000000000000000e+00	0.000000000000000000e+00	0.000000000000000000e+00	0.000000000000000000e+00	0.000000000000000000e+00	0.000000000000000000e+00	0.000000000000000000e+00	9.751487421167199798e-01	1.705227762099291999e-01	2.006764013523436030e-01	-1.144002579451414842e-02	2.653267854500098721e-01	-1.857841552376273964e-01	6.470914029917704813e-01	2.709479742150141535e-01	2.288231569801306084e-02	9.838806507061353956e-02	1.692056420926300320e-01	1.392302268237363971e-01	7.593243620180005760e-01	4.482632313989731720e-01	7.491756070681340196e-01	-1.045158626538298385e+00	2.719835145867894877e-01	3.558755427501226337e-02	3.052144059829261513e-01	5.653362660383113303e-01	-1.197704646016471697e-01	5.967857978618106296e-01	4.675725590812452315e-01	4.621788350336233364e-01	3.707525242913387725e-02	1.131109520916604216e+00	1.666451315842094827e+00	8.226732862417029946e-02	-1.623081405779739361e-01	-8.620645856129850737e-02	1.723404327944883518e-01	9.648859386551809081e-01	-1.731723889489794332e-01
0.000000000000000000e+00	0.000000000000000000e+00	0.000000000000000000e+00	0.000000000000000000e+00	0.000000000000000000e+00	0.000000000000000000e+00	0.000000000000000000e+00	0.000000000000000000e+00	0.000000000000000000e+00	0.000000000000000000e+00	0.000000000000000000e+00	0.000000000000000000e+00	0.000000000000000000e+00	0.000000000000000000e+00	0.000000000000000000e+00	0.000000000000000000e+00	0.000000000000000000e+00	-9.456356792346888307e-01	-2.960162115181483311e-01	-7.635289260914265852e-02	3.041887750610006852e-02	1.954974766187091706e-01	2.268157925308184886e-01	1.861690134026176002e-01	7.201721391846857001e-01	6.637479780988728151e-02	2.957600545040766082e-01	2.864297257455199475e-01	1.421540797585076066e-01	-4.281250409715167127e-01	-4.647402896309676956e-01	-1.046416717712743027e+00	9.513277951964591583e-01	-5.713491838523692551e-02	6.704019148176546539e-01	-1.609086592485157730e-01	-2.404718742919924324e-01	-9.691968736088672765e-02	-1.670877798066018952e-02	-5.598346753250590391e-01	6.418024131023065681e-01	2.936482278058685780e-01	5.078522520444581634e-01	-4.298331423057574763e-01	-3.977995068691511094e-01	7.321867662935327425e-02	-1.159037189324353123e-01	7.630026508668120988e-02	1.576356522326419762e-01	3.373875353563465795e-02
0.000000000000000000e+00	0.000000000000000000e+00	0.000000000000000000e+00	0.000000000000000000e+00	0.000000000000000000e+00	0.000000000000000000e+00	0.000000000000000000e+00	0.000000000000000000e+00	0.000000000000000000e+00	0.000000000000000000e+00	0.000000000000000000e+00	0.000000000000000000e+00	0.000000000000000000e+00	0.000000000000000000e+00	0.000000000000000000e+00	0.000000000000000000e+00	0.000000000000000000e+00	4.880247834440803317e-02	2.883830825613245552e-01	-2.875580123262733157e-01	-7.836963151521716964e-02	3.710104878819748819e-01	1.383102569128468462e-01	7.928215089427280704e-01	2.221987811524159598e-02	-1.490874843618000128e-02	-1.432146388598625752e-01	-3.730052988910224632e-01	2.416303009995204587e-01	7.026883220321869516e-02	-5.622216847389994721e-01	4.718728532227004502e-01	1.105095337997804572e-01	3.703702107730272308e-01	-1.508804213557909391e-01	-5.565674910088456995e-02	4.087789384607742882e-01	-2.327071481900618299e-01	-1.392648327790474150e-01	-3.127590622626974515e-01	2.138240895754999760e-01	1.559756697503640321e-01	-3.778707755110272820e-02	1.391107867241688500e-01	7.400399494081993934e-01	-1.556474825699117326e-01	5.554991452258505047e-02	-1.042689344058965739e-01	1.399364629797697823e+00	1.586044728414821303e-01
0.000000000000000000e+00	0.000000000000000000e+00	0.000000000000000000e+00	0.000000000000000000e+00	0.000000000000000000e+00	0.000000000000000000e+00	0.000000000000000000e+00	0.000000000000000000e+00	0.000000000000000000e+00	0.000000000000000000e+00	0.000000000000000000e+00	0.000000000000000000e+00	0.000000000000000000e+00	0.000000000000000000e+00	0.000000000000000000e+00	0.000000000000000000e+00	0.000000000000000000e+00	-2.493374617111575320e-01	-9.445047599987842213e-02	4.624123726244099009e-02	-1.462455431407309360e-02	-2.168126336707415780e-01	1.674112056086384803e-01	6.743681720585776862e-01	-2.420412281088053785e-01	-1.336590467641747722e-02	3.421752094084813955e-01	5.641031356769603267e-02	5.154095791982725092e-03	-1.735026952969870306e-01	7.522530301293635369e-02	-6.172506924345207979e-01	-1.275089398954222519e-01	6.433679279563433995e-02	2.186595409017330072e-01	-9.105244923925070316e-03	-4.922630625330328552e-02	-2.581294772332358156e-01	-4.069934083194671759e-01	-3.906633666782617365e-01	-4.480857051711312211e-02	-2.191130876245591663e-01	-1.920070229230841086e-01	5.006301792441870679e-01	2.542764268173637321e-01	1.448768039049167233e-01	1.999312990970525672e-01	3.121409525111555339e-01	6.120821976175528922e-01	5.010989891745734615e-02
0.000000000000000000e+00	0.000000000000000000e+00	0.000000000000000000e+00	0.000000000000000000e+00	0.000000000000000000e+00	0.000000000000000000e+00	0.000000000000000000e+00	0.000000000000000000e+00	0.000000000000000000e+00	0.000000000000000000e+00	0.000000000000000000e+00	0.000000000000000000e+00	0.000000000000000000e+00	0.000000000000000000e+00	0.000000000000000000e+00	0.000000000000000000e+00	0.000000000000000000e+00	-8.854193205434146563e-02	-1.199491312801273107e-01	-2.908610007347072757e-01	1.007168869970869740e-01	8.758240699720620803e-02	1.369865030742449807e-01	-2.769485767800561327e-02	5.400189707765483405e-02	-3.610883961166831690e-02	-1.862102141702716707e-01	-4.592803971046402478e-02	4.844763876559743387e-02	-3.311988639268354656e-02	-3.047691004611990384e-01	-1.525087528091368938e-01	1.790833844153769949e-01	4.738143067730722358e-01	7.717430675213732272e-02	-1.077636758538513678e-01	1.523635248096343875e-01	4.939685361875989500e-02	1.462317525534914953e-01	-1.545603088042752093e-01	-1.064353676747484129e-01	-1.071941666386036079e-01	-3.381620349940240300e-01	-2.932658403404446723e-01	8.760321014960856245e-02	-6.180326023513059430e-03	5.883898953014148753e-02	-3.634157006341403456e-02	-1.581211545568727839e-01	-1.302323543159044500e-02
0.000000000000000000e+00	0.000000000000000000e+00	0.000000000000000000e+00	0.000000000000000000e+00	0.000000000000000000e+00	0.000000000000000000e+00	0.000000000000000000e+00	0.000000000000000000e+00	0.000000000000000000e+00	0.000000000000000000e+00	0.000000000000000000e+00	0.000000000000000000e+00	0.000000000000000000e+00	0.000000000000000000e+00	0.000000000000000000e+00	0.000000000000000000e+00	0.000000000000000000e+00	1.743002814881556839e+00	-4.985994225126418877e-01	-1.056484939713060012e+00	-3.522329075239138962e-01	6.332905354069437998e-01	9.839253468369524303e-02	2.847342464744348489e-01	-5.240694018498527340e-01	-5.187012855290068503e-01	1.145312786123184212e+00	-1.121281926226879028e-01	6.488255550010223471e-01	-4.324693249613096868e-01	-8.789504110848515017e-01	1.521128987058591342e+00	2.199302978630188754e+00	3.160412203200884534e-02	-7.860817965612554303e-02	2.210049713701117413e-01	6.303502574379445111e-02	-6.340912596645904564e-01	5.103100834102272110e-01	2.648436819179519897e-01	4.924093345580213277e-02	-1.820039106180799116e-01	-4.629498192232259224e-01	1.499644622563051533e+00	5.762041333878312743e-01	-5.009956832681174838e-02	-4.971445987690349400e-01	7.588825151881571640e-02	-2.538411905910507860e-02	1.032389407998495490e-01
0.000000000000000000e+00	0.000000000000000000e+00	0.000000000000000000e+00	0.000000000000000000e+00	0.000000000000000000e+00	0.000000000000000000e+00	0.000000000000000000e+00	0.000000000000000000e+00	0.000000000000000000e+00	0.000000000000000000e+00	0.000000000000000000e+00	0.000000000000000000e+00	0.000000000000000000e+00	0.000000000000000000e+00	0.000000000000000000e+00	0.000000000000000000e+00	0.000000000000000000e+00	3.748844808930768685e-02	-6.895714949046548581e-01	-4.134711314361605994e-01	-8.619566125248853683e-02	4.273172853645616498e-01	-5.838341838855801158e-03	-4.987422468248414176e-01	-1.400735354611305494e-01	-4.697305208606258886e-01	2.990718867398851205e-02	-2.612298065155376214e-01	-2.368248431623883599e-01	-3.346573935702661928e-01	-1.348122976976850795e+00	-4.987650806660615665e-01	-1.964839214201683781e-01	-5.183009690477790032e-01	-4.779031066535628369e-01	-3.192057088619358329e-01	-5.361046240698527088e-01	-1.458408822762609636e-01	-2.251723328019148707e-01	8.831241109492826702e-02	6.054598688766792830e-02	2.816334323334417356e-01	-3.486791185072384835e-01	-4.463082684135344369e-01	3.480857240640383155e-01	-4.433237864095707637e-01	-3.485758121066471760e-01	-3.559402295258446980e-01	-5.328643041141968295e-01	-1.612771197807166268e-01
0.000000000000000000e+00	0.000000000000000000e+00	0.000000000000000000e+00	0.000000000000000000e+00	0.000000000000000000e+00	0.000000000000000000e+00	0.000000000000000000e+00	0.000000000000000000e+00	0.000000000000000000e+00	0.000000000000000000e+00	0.000000000000000000e+00	0.000000000000000000e+00	0.000000000000000000e+00	0.000000000000000000e+00	0.000000000000000000e+00	0.000000000000000000e+00	0.000000000000000000e+00	-2.020845562573596321e-01	-3.750293447740950525e-01	2.418713378867271280e-01	1.877976835122792398e-01	3.845180153501897014e-01	-9.704924562367461816e-03	-1.744248452347147704e-01	-1.803022787971830798e-01	-3.113796541084536962e-01	-3.496872348125643626e-01	-4.733539068125983684e-01	-2.011156121141505215e-01	-1.635157387783972849e-01	-2.856166002604714205e-01	4.058716354915336555e-01	-4.750234149864465127e-01	4.370671316993762767e-01	-1.759429948093096663e-01	-1.392147342194420823e-01	-5.469953420504712893e-01	1.877781820960524040e-01	-3.945960713487319249e-01	1.671800165032560626e-01	1.021399282775400097e-01	2.880665234662325158e-01	-6.316776522833396079e-01	2.982635246254218830e-01	-4.992892832508537548e-01	-3.338190822952725179e-01	-3.451018046681695872e-01	-3.123005714114931997e-01	-3.234604666844502208e-01	-1.670386452381282250e-01
0.000000000000000000e+00	0.000000000000000000e+00	0.000000000000000000e+00	0.000000000000000000e+00	0.000000000000000000e+00	0.000000000000000000e+00	0.000000000000000000e+00	0.000000000000000000e+00	0.000000000000000000e+00	0.000000000000000000e+00	0.000000000000000000e+00	0.000000000000000000e+00	0.000000000000000000e+00	0.000000000000000000e+00	0.000000000000000000e+00	0.000000000000000000e+00	0.000000000000000000e+00	-8.214658582797791653e-02	2.727883993273392260e-01	2.115887197364885730e-01	5.369245978890974103e-01	6.059988825818548586e-01	4.948884362760366251e-01	2.032805871286563482e-01	1.228793322516750913e-01	3.100795784273518985e-01	1.709279052118485853e-01	1.709179581028623662e-01	4.007008039709797909e-01	3.330021980446101759e-01	4.388565519625112210e-01	4.166389635968446026e-01	4.423940548996974642e-01	1.935470150017931656e-01	1.475863773111405763e-01	1.321958214270682087e-02	3.450506876175284399e-01	1.220915126394000877e-01	4.805482859212834024e-02	6.132725405164717036e-02	-2.550218425742941178e-02	6.808518012867154079e-02	1.328526534189462815e-01	7.670278631839115568e-02	6.262734403613405554e-02	1.956472967009645070e-01	1.087883826077136185e-01	1.008611241572441725e-01	2.157639057241350078e-01	3.039046271344822414e-01
0.000000000000000000e+00	0.000000000000000000e+00	0.000000000000000000e+00	0.000000000000000000e+00	0.000000000000000000e+00	0.000000000000000000e+00	0.000000000000000000e+00	0.000000000000000000e+00	0.000000000000000000e+00	0.000000000000000000e+00	0.000000000000000000e+00	0.000000000000000000e+00	0.000000000000000000e+00	0.000000000000000000e+00	0.000000000000000000e+00	0.000000000000000000e+00	0.000000000000000000e+00	2.684011678326050920e-01	3.272348712170626284e-01	1.961718286696428615e-01	6.405444058276674735e-01	4.503155055208438173e-01	5.096532622726170914e-01	4.016411358429480272e-01	8.703440458928689977e-03	3.532039090192608533e-01	2.487686206047700355e-01	8.789729060508900960e-02	2.417666197268047990e-01	4.402558761197546411e-01	4.903292804856816400e-01	5.558186008270833423e-01	1.270556182654860033e-01	5.093397240587108632e-01	2.297878208156392266e-01	2.606017160219841269e-02	3.992756981598584720e-01	1.008312256723983419e-01	1.820154813143604056e-01	-2.357122748646875154e-01	-1.564778745933339404e-02	2.820864936593337272e-02	1.232774710020588249e-01	9.519496313034059298e-02	1.408229867962479120e-01	2.363374510553170604e-01	1.904006803623682631e-01	1.574204304938406351e-01	2.696814690287553939e-01	2.847477394032040809e-01
0.000000000000000000e+00	0.000000000000000000e+00	0.000000000000000000e+00	0.000000000000000000e+00	0.000000000000000000e+00	0.000000000000000000e+00	0.000000000000000000e+00	0.000000000000000000e+00	0.000000000000000000e+00	0.000000000000000000e+00	0.000000000000000000e+00	0.000000000000000000e+00	0.000000000000000000e+00	0.000000000000000000e+00	0.000000000000000000e+00	0.000000000000000000e+00	0.000000000000000000e+00	-2.882596070970476210e-01	3.109068202601319997e-01	1.527353136703328840e-01	1.334734208030632086e-01	6.521903492761728371e-02	3.604125896205078172e-01	9.897527102648810970e-01	-1.584830213303404511e-01	-1.325693689934396013e-01	-1.978009936749677011e-01	-1.728569199096718911e-01	2.841750997375066534e-01	-4.182774456466197832e-01	3.226125412820575467e-02	4.103875285461197620e-01	-2.928202234296489181e-01	2.951240173554318669e-01	1.702458548200225796e-01	3.442019814853790327e-02	4.996054655902477659e-01	1.527233362682194583e-02	8.157568304722812025e-01	5.502961756878682609e-01	-1.234487586249418123e-01	-1.532957496143615428e-01	2.648273569367241564e-01	1.460738852984751479e-01	8.443620409560763651e-01	-4.031095515193011125e-01	-2.212503241147099620e-01	-1.082715514598348444e-01	-2.728034936974740865e-01	1.335166675423327398e-01
0.000000000000000000e+00	0.000000000000000000e+00	0.000000000000000000e+00	0.000000000000000000e+00	0.000000000000000000e+00	0.000000000000000000e+00	0.000000000000000000e+00	0.000000000000000000e+00	0.000000000000000000e+00	0.000000000000000000e+00	0.000000000000000000e+00	0.000000000000000000e+00	0.000000000000000000e+00	0.000000000000000000e+00	0.000000000000000000e+00	0.000000000000000000e+00	0.000000000000000000e+00	1.743042117129092183e-01	1.467201623593995252e-01	-2.272741342015668908e-02	-1.502758669249522061e-01	3.212320954446046817e-01	1.594503891519539751e-01	-2.726622608472279441e-01	2.380533056443540629e-01	-4.675271910382725743e-02	5.569539512030761280e-02	-2.808015569634973452e-01	-6.105670593406464786e-02	9.397424766811039998e-01	1.941252359518934600e-01	1.777937379983914601e-01	2.491915329893922559e-01	-1.129768177656835376e-01	1.379414323406103204e-01	-1.145098542040014489e-01	7.763884259866818960e-01	9.020799036471485732e-02	-4.873687238589466952e-01	2.152409012828774837e-01	9.461683212859095526e-02	1.409193385360010820e-01	1.382923420173493567e-01	5.015562198584956333e-01	-7.204552438956287608e-01	-1.044004891634680160e-01	-6.744131084003709975e-02	-2.401543557243490112e-01	6.733569397170280357e-01	5.386942092598406839e-02
0.000000000000000000e+00	0.000000000000000000e+00	0.000000000000000000e+00	0.000000000000000000e+00	0.000000000000000000e+00	0.000000000000000000e+00	0.000000000000000000e+00	0.000000000000000000e+00	0.000000000000000000e+00	0.000000000000000000e+00	0.000000000000000000e+00	0.000000000000000000e+00	0.000000000000000000e+00	0.000000000000000000e+00	0.000000000000000000e+00	0.000000000000000000e+00	0.000000000000000000e+00	3.858585753461239998e-01	2.829020360887338770e-01	7.479239579347676803e-02	1.764501872510872427e-01	8.306780907403832348e-01	-1.105976676863482805e-01	-5.727223667825764863e-02	8.561832946979508474e-02	1.617172510666976259e-01	-9.794846304525817171e-02	3.200324499392655508e-01	1.186933726138186540e-01	2.485303686437272397e-01	-1.565601910297578225e-01	6.222713459361209898e-01	-6.954224333004410674e-02	1.235834186714422356e-01	9.395385030607016075e-02	-3.720645850165408414e-02	-8.137975496063194758e-02	2.995654857650004166e-01	1.883455646498398972e-01	-9.932963855696468058e-02	-1.271351893333994842e-01	-7.809262834280901455e-02	-4.691868511256265806e-01	-8.990471455970198145e-01	-2.485722022412822918e-02	-8.274046173880532373e-02	9.216593095219308140e-02	-4.025722576700291322e-02	1.051115643791071114e-01	1.675054590879375971e-01
0.000000000000000000e+00	0.000000000000000000e+00	0.000000000000000000e+00	0.000000000000000000e+00	0.000000000000000000e+00	0.000000000000000000e+00	0.000000000000000000e+00	0.000000000000000000e+00	0.000000000000000000e+00	0.000000000000000000e+00	0.000000000000000000e+00	0.000000000000000000e+00	0.000000000000000000e+00	0.000000000000000000e+00	0.000000000000000000e+00	0.000000000000000000e+00	0.000000000000000000e+00	1.002185461075328021e+00	4.661585776916801066e-02	5.746808577724547007e-01	8.657643840426594295e-01	3.460688714525041454e-01	4.139476587972969884e-02	1.833949807839151680e-01	-6.320839607797935911e-02	-6.209351319502314642e-02	-1.885731901343118133e-01	3.631686112130394495e-01	-8.080729968863845092e-02	-1.038248383143261649e-01	-8.485976482795222486e-02	8.015478308953947195e-01	-2.526345028923540070e-01	3.700015213732250202e-02	2.596350500724097787e-01	-1.808494102681753590e-01	2.071604939469470774e-01	-2.082044471911554395e-01	1.177333555974923313e-01	-4.659332852456613550e-01	-3.677114082360841141e-01	3.793894211685304163e-01	-5.282213983650031232e-03	5.513271442203357964e-01	1.923344437870785628e-01	1.558031133806364876e-01	1.922753051646430011e-01	1.299557939067846613e-01	-6.739963987217956198e-01	3.135635800079514257e-01
0.000000000000000000e+00	0.000000000000000000e+00	0.000000000000000000e+00	0.000000000000000000e+00	0.000000000000000000e+00	0.000000000000000000e+00	0.000000000000000000e+00	0.000000000000000000e+00	0.000000000000000000e+00	0.000000000000000000e+00	0.000000000000000000e+00	0.000000000000000000e+00	0.000000000000000000e+00	0.000000000000000000e+00	0.000000000000000000e+00	0.000000000000000000e+00	0.000000000000000000e+00	-9.791179001171141857e-03	2.392112806622666565e-01	2.728574624359042522e-01	3.419153635280363646e-01	1.504054445043277455e-01	2.678628314007856503e-01	9.375478443747349566e-02	-1.057744539256611216e-01	2.277518976795596672e-01	1.289791223034698342e-01	1.480251027086303406e-01	3.400635452962180727e-01	1.225540699093186914e-01	-1.199392347882947407e-01	2.413957182187889683e-01	2.145286585587650730e-01	3.500723700264132265e-01	-2.618160360691576191e-02	-1.292896184972408026e-02	-9.489408671635089776e-02	-1.184316477300500631e-01	4.086370659263225541e-02	-2.645603351714716570e-02	-1.691603595183422681e-01	-4.151073034443263088e-02	1.084420170688634583e-01	-2.326115522630273214e-01	2.080438760514808916e-01	2.224800251704042997e-01	1.681108323156915163e-01	1.254531440903716988e-01	-6.218442764114193166e-02	2.109430517107158121e-01
0.000000000000000000e+00	0.000000000000000000e+00	0.000000000000000000e+00	0.000000000000000000e+00	0.000000000000000000e+00	0.000000000000000000e+00	0.000000000000000000e+00	0.000000000000000000e+00	0.000000000000000000e+00	0.000000000000000000e+00	0.000000000000000000e+00	0.000000000000000000e+00	0.000000000000000000e+00	0.000000000000000000e+00	0.000000000000000000e+00	0.000000000000000000e+00	0.000000000000000000e+00	1.830950921091032413e-01	-4.745063137499258565e-01	6.857933105993094802e-01	-3.544372023308789976e-01	-1.466855051864286719e-02	3.343595653204874396e-01	-7.526315489176412798e-01	-8.786200838539659497e-01	-3.937538943539159453e-02	-8.170225100247754946e-02	-3.751302128976112260e-01	-7.515849134116805441e-01	6.756211633345742262e-01	8.299928309874371468e-01	3.855064170723075945e-01	7.129731376844977708e-02	4.337386127689098481e-01	-1.579033990683246513e-01	-2.628993455958119618e-01	1.386129964002814352e-01	-5.120624694063494881e-02	-4.677338902614327498e-01	1.301248827769224903e+00	-6.677957607819644259e-02	-1.767234253391217480e-01	-4.369895185258401704e-02	1.514853319918422203e+00	-6.856190379050886019e-02	-1.040044957481893878e-01	-3.235153624463497080e-01	-7.510999749657340518e-02	-3.294143860367537147e-01	-4.061622366902635783e-01
0.000000000000000000e+00	0.000000000000000000e+00	0.000000000000000000e+00	0.000000000000000000e+00	0.000000000000000000e+00	0.000000000000000000e+00	0.000000000000000000e+00	0.000000000000000000e+00	0.000000000000000000e+00	0.000000000000000000e+00	0.000000000000000000e+00	0.000000000000000000e+00	0.000000000000000000e+00	0.000000000000000000e+00	0.000000000000000000e+00	0.000000000000000000e+00	0.000000000000000000e+00	-7.922205437367876302e-01	3.321405927075452708e-02	-1.046853625629434736e+00	9.685082380527408608e-02	-4.420307041907420853e-01	-2.064888758373287503e-01	-3.030499491011296453e-01	-5.438227739646297465e-01	-4.912094455978081170e-02	2.028553773950096950e-01	2.804684005533198896e-02	-6.535586761003816525e-01	-1.228878435851048743e-02	-3.862478626879497362e-02	2.558219591013210170e+00	1.106045239509932943e-01	1.386773347096020292e-01	-4.717617722539734215e-01	1.914922688482161572e-01	-4.100882593009282373e-01	3.626727249268101860e-01	-9.947097116705433395e-01	-8.249121085327301706e-02	6.042675158705850258e-01	1.464844507889331571e-01	-1.068235514464834779e+00	-1.670400148858676849e-04	2.829044023801826069e-01	-4.346315837245061098e-01	7.612398747966270252e-02	3.168139804035955409e-01	-3.307989568394090890e-02	-3.512831740976088968e-01
0.000000000000000000e+00	0.000000000000000000e+00	0.000000000000000000e+00	0.000000000000000000e+00	0.000000000000000000e+00	0.000000000000000000e+00	0.000000000000000000e+00	0.000000000000000000e+00	0.000000000000000000e+00	0.000000000000000000e+00	0.000000000000000000e+00	0.000000000000000000e+00	0.000000000000000000e+00	0.000000000000000000e+00	0.000000000000000000e+00	0.000000000000000000e+00	0.000000000000000000e+00	-2.399849613765448753e-01	-4.596750234896945786e-01	-6.592932449798675210e-01	1.369973908491910197e-01	1.736314529961739739e+00	2.171569821222006647e-01	-5.911548706415343801e-01	-5.040812820810073314e-01	-7.614470482998492162e-01	-3.767729282806658309e-01	-1.041539482518143711e-01	-5.624839395506121553e-01	7.329504351442107934e-02	-7.316592356368395444e-01	1.479037160719132438e-01	-8.299435992193404665e-01	5.969197189435290762e-02	-4.006364024346252273e-01	-6.092741009519326845e-01	-9.100676218101101389e-01	-2.449876451440289038e-01	7.922077199260080249e-01	-6.097366098207797069e-01	-5.569854411423883628e-02	-5.686412785678439663e-01	-2.790069663942074119e-01	-5.557539783576854742e-01	-1.067812032088927943e+00	-6.186828849881438608e-02	-4.856081547280621247e-01	-5.859309860250205837e-01	-7.698261269980302135e-01	-6.112908415078007751e-01
0.000000000000000000e+00	0.000000000000000000e+00	0.000000000000000000e+00	0.000000000000000000e+00	0.000000000000000000e+00	0.000000000000000000e+00	0.000000000000000000e+00	0.000000000000000000e+00	0.000000000000000000e+00	0.000000000000000000e+00	0.000000000000000000e+00	0.000000000000000000e+00	0.000000000000000000e+00	0.000000000000000000e+00	0.000000000000000000e+00	0.000000000000000000e+00	0.000000000000000000e+00	1.605743370963555461e-02	-7.483559218265889608e-03	2.165599944227750498e-02	3.924723393034756924e-01	1.593894175827215709e-01	3.008566306836007453e-01	2.123892050471450632e-01	1.730283529910612295e-01	-9.835269378510950664e-03	-2.578157920610451015e-01	-3.487454010252818981e-02	1.014598330985652802e-01	2.920712232068586323e-01	-1.658451461653393244e-01	1.312248938861733383e-01	5.218460993355684280e-02	2.534318336371412239e-01	-7.905900819025842019e-02	-1.162386504697472400e-01	1.414454371257163057e-01	2.763063392025590925e-01	2.924766891090843091e-01	-2.142165903985523978e-01	3.939814653128956984e-02	2.404480312513381790e-01	2.984101134369332789e-02	-8.401938304874603802e-02	2.384238338655422507e-01	7.012089841757290776e-02	-8.722002511410600900e-03	-2.291240392782648017e-02	-1.333364373823860694e-01	1.553650807814959955e-01
0.000000000000000000e+00	0.000000000000000000e+00	0.000000000000000000e+00	0.000000000000000000e+00	0.000000000000000000e+00	0.000000000000000000e+00	0.000000000000000000e+00	0.000000000000000000e+00	0.000000000000000000e+00	0.000000000000000000e+00	0.000000000000000000e+00	0.000000000000000000e+00	0.000000000000000000e+00	0.000000000000000000e+00	0.000000000000000000e+00	0.000000000000000000e+00	0.000000000000000000e+00	-1.902077054208362317e-01	-3.359263981263365534e-02	-8.693064648125740923e-02	-5.268189635014096650e-01	1.665077655959225078e-01	4.490675770918947651e-01	-5.382106459373746654e-01	3.956815541195868313e-02	-1.893817230768872206e-01	-1.172679834693700490e-01	-1.256948989293959484e-01	7.435996569076178120e-02	7.668685479075455780e-02	-1.044360295636675984e+00	4.394346540487690800e-01	1.139330925503671210e+00	4.066965137067291014e-01	2.116926264692844950e-01	-3.115352178646262904e-01	-6.831455024654057295e-01	-7.075097569388676642e-03	-1.154066971633348704e+00	1.094787793784166574e-01	-5.980821391769751694e-01	-7.953763802959165075e-01	-9.134425272997320766e-02	4.059476218362111088e-02	7.706902338416895537e-01	-1.870656533668145216e-01	-9.521069221768087287e-02	-9.623453667571674197e-02	-5.321171281205731018e-01	-2.559716345615895561e-01
0.000000000000000000e+00	0.000000000000000000e+00	0.000000000000000000e+00	0.000000000000000000e+00	0.000000000000000000e+00	0.000000000000000000e+00	0.000000000000000000e+00	0.000000000000000000e+00	0.000000000000000000e+00	0.000000000000000000e+00	0.000000000000000000e+00	0.000000000000000000e+00	0.000000000000000000e+00	0.000000000000000000e+00	0.000000000000000000e+00	0.000000000000000000e+00	0.000000000000000000e+00	-1.418427216163544169e-01	-6.117959061262749632e-02	-4.331913815438790949e-01	-1.024563383636825781e-01	-1.077236422437571894e+00	1.896210544037814083e-01	-3.338278683422194471e-01	4.069489605847116942e-01	-2.393748396247994195e-02	-1.597825582044426207e-01	1.441507253764865715e-01	-1.997609798079355292e-01	-4.861980569065202373e-02	-7.906878367686882569e-01	3.034556309582920330e-01	6.073049296029880972e-02	7.074770299039800925e-01	5.678045566259404958e-02	-3.764883653388646501e-01	-4.453037581450148275e-01	-1.678879063183204567e-01	2.472265258436874211e-02	3.503355775254967108e-01	6.171028210549757143e-01	-4.181271724214755126e-01	-6.244056514185917228e-01	6.200524638367376218e-01	-2.604419182567338509e-01	1.106062774715051711e-01	6.173530094319932410e-02	-1.156243932213789766e-01	-3.570548307248661707e-02	-9.358097317282902672e-02
0.000000000000000000e+00	0.000000000000000000e+00	0.000000000000000000e+00	0.000000000000000000e+00	0.000000000000000000e+00	0.000000000000000000e+00	0.000000000000000000e+00	0.000000000000000000e+00	0.000000000000000000e+00	0.000000000000000000e+00	0.000000000000000000e+00	0.000000000000000000e+00	0.000000000000000000e+00	0.000000000000000000e+00	0.000000000000000000e+00	0.000000000000000000e+00	0.000000000000000000e+00	1.110449677296254656e-01	-2.930034481636557553e-01	7.943047815932418043e-01	3.158319901469295865e-01	4.946740401129143261e-01	2.170468545587408704e-01	3.333589469914211012e-01	-6.743806732639745505e-01	-1.526485680817793456e-01	-3.011098989977416540e-01	-3.733038856521724846e-01	9.219731640495587577e-02	-2.461606471735449386e-01	5.818829749277952823e-01	8.991193480775686586e-01	-3.200612702776948759e-01	-1.115515261726569562e-01	3.474507159414959301e-02	2.230881948998855030e-02	-1.289621210850979693e-01	5.685664231294900589e-02	-5.366136399090918330e-01	-3.545354125269742918e-01	-4.759959146497959037e-01	-4.067495353489566923e-02	-2.730989410737979517e-01	-9.364670341789150809e-01	-6.752914224016367539e-01	1.581327219696287700e-01	-9.731439468810504367e-02	-1.126256030109130668e-01	-4.365706766770537928e-01	4.906116233795440595e-02
0.000000000000000000e+00	0.000000000000000000e+00	0.000000000000000000e+00	0.000000000000000000e+00	0.000000000000000000e+00	0.000000000000000000e+00	0.000000000000000000e+00	0.000000000000000000e+00	0.000000000000000000e+00	0.000000000000000000e+00	0.000000000000000000e+00	0.000000000000000000e+00	0.000000000000000000e+00	0.000000000000000000e+00	0.000000000000000000e+00	0.000000000000000000e+00	0.000000000000000000e+00	7.271593800560353094e-01	2.219861388784637457e-01	-1.643272765080023567e-01	2.629911254978089530e-01	3.147276536108840617e-01	9.656427530644955126e-02	3.977732754612026689e-01	-1.118378695002417017e-01	5.132936789327217919e-02	-2.897914584094370659e-03	-6.935059508266951112e-02	-1.501141013739354900e-02	-2.153038852258201685e-02	4.787884328093303804e-02	-2.967454453077419396e-01	2.893626499723124246e-01	2.704351626725290392e-01	2.217097995537365973e-01	-8.942295752117329632e-03	5.196065326240983939e-02	-1.474347663310543628e-02	8.562778384994278180e-02	-2.361930282652152380e-01	-1.460806589537199662e-01	-2.072592476667386441e-01	-2.711436891005921668e-01	-1.942525573215909962e-01	3.954068226720973689e-01	-2.144058341714507043e-01	1.080468676623734525e-01	-5.658654961874729113e-03	-9.143502743843952285e-02	-3.367492617117955056e-02
0.000000000000000000e+00	0.000000000000000000e+00	0.000000000000000000e+00	0.000000000000000000e+00	0.000000000000000000e+00	0.000000000000000000e+00	0.000000000000000000e+00	0.000000000000000000e+00	0.000000000000000000e+00	0.000000000000000000e+00	0.000000000000000000e+00	0.000000000000000000e+00	0.000000000000000000e+00	0.000000000000000000e+00	0.000000000000000000e+00	0.000000000000000000e+00	0.000000000000000000e+00	4.113095173162233803e-02	-3.818301338220339014e-01	-4.099529616587052616e-01	-3.387700304955808539e-01	-6.980513077760682750e-01	1.772310124650427815e-03	1.317313946370762601e+00	-2.122198548189525580e-01	-4.278096126633771923e-01	3.612442834931934299e-01	3.165888501494731333e-01	2.793009769416590071e-01	-3.832644319492571339e-01	3.837340737666375401e-02	4.526310370478024425e-01	8.416720056741155975e-01	2.823308509432216895e-01	5.153166272969482709e-01	2.532062926374895606e-01	-4.068147168136016512e-01	-2.728511514186220954e-01	5.065920307774589570e-01	6.693675003416560410e-01	-5.316290640193377381e-02	7.784787893670848738e-03	4.735993624875273894e-02	1.645384710868530220e+00	-1.502879020967759667e-02	-2.685044759757844179e-01	-4.748652905174544775e-02	-6.030745056601045651e-01	-1.172915709109184808e-02	-2.890765960025498682e-01
0.000000000000000000e+00	0.000000000000000000e+00	0.000000000000000000e+00	0.000000000000000000e+00	0.000000000000000000e+00	0.000000000000000000e+00	0.000000000000000000e+00	0.000000000000000000e+00	0.000000000000000000e+00	0.000000000000000000e+00	0.000000000000000000e+00	0.000000000000000000e+00	0.000000000000000000e+00	0.000000000000000000e+00	0.000000000000000000e+00	0.000000000000000000e+00	0.000000000000000000e+00	-3.418311719854747466e-01	-1.062624940861913933e-02	4.465170960870671842e-04	-1.823750233020717537e-01	-5.745335930352259979e-01	-2.116074113307949423e-01	1.086752289179358621e+00	2.529284769843708758e-01	-4.556573676165578402e-01	-3.685875076186663213e-01	-4.185433333005287859e-01	-8.097969071075222791e-02	4.649333477441319751e-01	3.784132120549119627e-01	4.323373984354827310e-02	1.002336139448238628e+00	7.512470596704670101e-01	6.707789859190113613e-02	-2.232211362148454059e-01	2.521041763327505625e-01	-2.299657320527011273e-01	2.827754286736977596e-01	-1.079470722632672519e+00	-1.184593620951815141e-01	7.267160634960036225e-02	2.768867185495800798e-01	2.374949897564283263e-01	1.188249877082045547e+00	-7.834656681197280093e-02	-2.438918971326652085e-01	-6.315835145497497582e-02	-6.361641426725787030e-01	-2.933595133865610910e-02
0.000000000000000000e+00	0.000000000000000000e+00	0.000000000000000000e+00	0.000000000000000000e+00	0.000000000000000000e+00	0.000000000000000000e+00	0.000000000000000000e+00	0.000000000000000000e+00	0.000000000000000000e+00	0.000000000000000000e+00	0.000000000000000000e+00	0.000000000000000000e+00	0.000000000000000000e+00	0.000000000000000000e+00	0.000000000000000000e+00	0.000000000000000000e+00	0.000000000000000000e+00	-4.713433393323420151e-01	-6.016053812497740988e-02	2.056929220826429483e-01	6.965778387209196898e-02	-2.831866463222234009e-01	1.963202071153084260e-01	2.596159750123350207e-01	1.157844963588623571e-01	6.345180892662825867e-02	2.407588048604527020e-01	-4.965994267553378028e-02	-1.545920326050021221e-01	2.260515403757645259e-01	-5.995105080861610203e-01	6.004307668691011290e-01	-5.014420918302989749e-01	3.122500935526736909e-01	-3.985651355609690083e-01	7.491540291328345480e-02	-4.610575030140303121e-01	9.827130063644959335e-02	-2.871994244308205824e-01	-5.371072744574748592e-01	5.427300041908189598e-02	-7.384247590744889844e-02	1.903307001760956574e-01	1.725349360449057387e-02	-3.093920997701452014e-01	1.463022342878999293e-01	1.336042047630166818e-01	-6.364946699935261631e-02	-1.601936239722492189e-02	5.489752770307337534e-03
0.000000000000000000e+00	0.000000000000000000e+00	0.000000000000000000e+00	0.000000000000000000e+00	0.000000000000000000e+00	0.000000000000000000e+00	0.000000000000000000e+00	0.000000000000000000e+00	0.000000000000000000e+00	0.000000000000000000e+00	0.000000000000000000e+00	0.000000000000000000e+00	0.000000000000000000e+00	0.000000000000000000e+00	0.000000000000000000e+00	0.000000000000000000e+00	0.000000000000000000e+00	-1.013187443209219302e-01	8.372994838363184700e-02	1.961527223714503998e-01	4.183421977297074879e-01	-3.259590740026424571e-01	2.334153312297538030e-01	-1.786403260271198223e-01	-2.031182716567252189e-01	6.719360144262814805e-02	2.277712390752578142e-01	-3.666591252969170905e-02	3.410760735555738443e-01	-2.079577542419098757e-01	1.346312241776987662e-01	3.521636481521464579e-01	1.527588158541536290e-01	1.784913320866974573e-01	1.423371560144707539e-02	-1.715676520063646737e-01	1.023916919937092884e-01	5.677687134710847350e-02	3.087904144521315675e-01	-2.029965634404562180e-01	2.145596877132478417e-02	-5.919641881590585741e-02	4.617873789163633447e-01	7.073365561862174911e-01	1.932036314921334874e-01	2.446531924102196276e-01	5.956394827041339157e-02	1.196425836451426028e-01	2.517886289534108646e-01	2.331318069291505590e-01
0.000000000000000000e+00	0.000000000000000000e+00	0.000000000000000000e+00	0.000000000000000000e+00	0.000000000000000000e+00	0.000000000000000000e+00	0.000000000000000000e+00	0.000000000000000000e+00	0.000000000000000000e+00	0.000000000000000000e+00	0.000000000000000000e+00	0.000000000000000000e+00	0.000000000000000000e+00	0.000000000000000000e+00	0.000000000000000000e+00	0.000000000000000000e+00	0.000000000000000000e+00	1.815778169519091378e-01	-2.243259105268531270e-02	5.788075649835479342e-02	2.538607826487062624e-01	3.495503624362761991e-02	2.215073549575254930e-01	1.329166466449551165e-01	5.816395491544560509e-03	4.576425038038417319e-03	-1.022664455761907037e-01	3.381583564093178489e-03	-1.328846590237062891e-02	-1.166848181418619623e-01	3.410010303700866108e-01	1.354218116131108152e-01	-4.888719824715755807e-02	2.795538055451443626e-01	2.634765139994469166e-02	-2.877846691665899084e-02	5.427218588405781363e-02	5.352197844762245083e-02	-5.693205310343232156e-02	9.142251936035139526e-02	-1.351844356791457036e-01	1.033655230908678002e-01	-8.716597502107066575e-02	5.554966816807672958e-02	-3.580272294018099211e-01	1.484052254840540763e-01	-3.921722276588102130e-02	3.766460617948460404e-02	2.271105962688050317e-01	1.156639207011898179e-01
0.000000000000000000e+00	0.000000000000000000e+00	0.000000000000000000e+00	0.000000000000000000e+00	0.000000000000000000e+00	0.000000000000000000e+00	0.000000000000000000e+00	0.000000000000000000e+00	0.000000000000000000e+00	0.000000000000000000e+00	0.000000000000000000e+00	0.000000000000000000e+00	0.000000000000000000e+00	0.000000000000000000e+00	0.000000000000000000e+00	0.000000000000000000e+00	0.000000000000000000e+00	-1.695180201096568029e-01	6.047332059559155232e-02	3.345775982042525909e-02	9.011197176901182548e-02	7.541866185732543082e-02	2.158821049628142363e-01	-1.976138201599852151e-01	-2.461020784949622398e-01	1.569977470713250500e-02	-1.023033606129317985e-01	-2.000137499731962504e-02	1.894078914041772976e-01	-2.285987510851565652e-02	2.843291782599075002e-01	1.519007170726102418e-01	2.539516833110593286e-01	2.207946427235304432e-01	-1.382455783539326688e-01	-4.235931341312415555e-02	-1.596876334900289018e-01	-1.460166572641252991e-01	1.744802254442209821e-01	-2.365957119730385805e-01	-2.033867330403703322e-01	-9.565544759256769392e-02	1.424239763268978221e-01	-1.860017934371893389e-01	-2.220131427439756000e-01	-1.186191588416059955e-01	1.229949164692078489e-01	1.298556645746790361e-01	1.389090138930240970e-01	1.306645196330561975e-01
0.000000000000000000e+00	0.000000000000000000e+00	0.000000000000000000e+00	0.000000000000000000e+00	0.000000000000000000e+00	0.000000000000000000e+00	0.000000000000000000e+00	0.000000000000000000e+00	0.000000000000000000e+00	0.000000000000000000e+00	0.000000000000000000e+00	0.000000000000000000e+00	0.000000000000000000e+00	0.000000000000000000e+00	0.000000000000000000e+00	0.000000000000000000e+00	0.000000000000000000e+00	-5.615594496181208761e-01	1.170404870056306890e-01	2.069177891233122540e-02	1.307061325880454206e-02	-1.773125558901150478e-01	-1.152290439682025491e-01	8.666516204420511293e-01	-1.710796216355104163e-02	-2.862826612579610353e-01	-5.882828700385264176e-01	-1.750321868409883963e-01	3.825997612808289955e-02	-4.954985459143411708e-01	-1.302636500684367926e-01	-1.224490833731361361e+00	6.043093849318786903e-01	2.966581005203208776e-01	1.424657347320561485e-01	1.141110993367187160e-01	2.760390650589700789e-01	-2.153489999571275015e-01	1.611056672391360856e+00	-1.631632751469871689e-01	-7.089760123906571065e-01	-2.459266226467117789e-01	2.879955477743910697e-01	-3.894858211362978162e-01	2.517809778170341795e-01	-5.060223275171870094e-01	-4.063136331999118167e-01	-8.964566238435742185e-02	-5.937492894998864790e-01	-2.719558353288603070e-01
0.000000000000000000e+00	0.000000000000000000e+00	0.000000000000000000e+00	0.000000000000000000e+00	0.000000000000000000e+00	0.000000000000000000e+00	0.000000000000000000e+00	0.000000000000000000e+00	0.000000000000000000e+00	0.000000000000000000e+00	0.000000000000000000e+00	0.000000000000000000e+00	0.000000000000000000e+00	0.000000000000000000e+00	0.000000000000000000e+00	0.000000000000000000e+00	0.000000000000000000e+00	-8.119927717789771071e-01	-5.808793495635310444e-01	-4.079728360319518354e-01	-3.535498892738548338e-01	1.000392021613168425e-01	6.803523120315310702e-02	4.823170415085838991e-01	-2.603725034569609464e-01	-4.946102008434473674e-01	-6.085213519448070402e-02	-4.118589529292530638e-01	-5.601795590643604550e-01	-3.958211483796312824e-01	9.812207103745558545e-02	1.346643469919130087e+00	-2.022363241092242081e-01	1.848181485988568129e-01	-4.542821137831761780e-01	-2.439485559704314133e-01	-3.206665282081593848e-01	-5.608963570976405189e-01	-3.566552928666248401e-01	-1.050561635135005001e-01	-5.960794435099939226e-02	-4.206899439030219456e-01	-4.087079995902525575e-01	2.592922213671358320e-02	-5.807288304923632904e-02	-3.218674834686783837e-01	-4.820941731079561587e-01	-4.721990825171669126e-01	-2.905751924934483199e-01	-6.239052627500765169e-01
0.000000000000000000e+00	0.000000000000000000e+00	0.000000000000000000e+00	0.000000000000000000e+00	0.000000000000000000e+00	0.000000000000000000e+00	0.000000000000000000e+00	0.000000000000000000e+00	0.000000000000000000e+00	0.000000000000000000e+00	0.000000000000000000e+00	0.000000000000000000e+00	0.000000000000000000e+00	0.000000000000000000e+00	0.000000000000000000e+00	0.000000000000000000e+00	0.000000000000000000e+00	-5.228545141890851289e-01	-2.624523650958023313e-01	-3.583922362692634755e-01	-1.127001128501103344e-01	7.581780651920368985e-01	3.431164465442885780e-01	5.534521725013262783e-01	-2.408188909586841397e-01	-6.070430485251271380e-01	1.149606872858654150e+00	-6.176091343268693690e-01	-7.037784706844268934e-01	6.435962854169955394e-01	4.037412964035060892e-01	2.110864977944685972e+00	3.247578358943699062e-01	-2.578499242336981800e-02	-4.670781771481855582e-01	-3.093523188738108165e-01	-1.967718614008402145e-01	2.192367259281664260e-01	-4.792022988731162170e-01	2.568237885118968555e-01	-8.697570575391683212e-02	-3.235365570127717305e-01	-2.900526162448243128e-01	1.023758018652588087e+00	-3.842631015725210264e-01	-4.840071201252103550e-01	-4.102019891336384227e-01	-3.825324892031676804e-01	-7.472159312899507855e-01	-1.824255252691083795e-01
0.000000000000000000e+00	0.000000000000000000e+00	0.000000000000000000e+00	0.000000000000000000e+00	0.000000000000000000e+00	0.000000000000000000e+00	0.000000000000000000e+00	0.000000000000000000e+00	0.000000000000000000e+00	0.000000000000000000e+00	0.000000000000000000e+00	0.000000000000000000e+00	0.000000000000000000e+00	0.000000000000000000e+00	0.000000000000000000e+00	0.000000000000000000e+00	0.000000000000000000e+00	4.654680568087289916e-01	-4.221947950237505687e-01	8.146351257327497097e-02	-7.389665649126013480e-02	-1.196759016858140873e-01	5.913376296850192393e-01	-4.811052176134233971e-02	-1.372197097559228751e-01	-4.924864270613094619e-01	-5.470933766379683094e-01	-5.262928226272144405e-01	-1.010881970358713078e+00	2.397481892558574190e-01	5.261271367262623233e-01	-5.786813360486807722e-01	-6.518284973947240379e-01	6.078498853034349780e-01	-3.275512728681980179e-01	-5.761737160335149710e-01	-2.510324518968447549e-01	1.283336436350889787e-01	2.840071544653395841e-01	3.729149135527204950e-01	1.368078098681959343e-01	-6.731449882340668767e-01	1.181738300898750538e+00	4.561534200379699922e-01	1.482913913410790208e-01	-3.627258979880664813e-01	-6.653712398238458281e-01	-4.993199788762947011e-01	-7.895220792442332325e-01	-1.027865033129248123e-01
0.000000000000000000e+00	0.000000000000000000e+00	0.000000000000000000e+00	0.000000000000000000e+00	0.000000000000000000e+00	0.000000000000000000e+00	0.000000000000000000e+00	0.000000000000000000e+00	0.000000000000000000e+00	0.000000000000000000e+00	0.000000000000000000e+00	0.000000000000000000e+00	0.000000000000000000e+00	0.000000000000000000e+00	0.000000000000000000e+00	0.000000000000000000e+00	0.000000000000000000e+00	-1.900824389680836335e-01	-3.051820065413503036e-01	6.756140175794485281e-02	-7.485021479017582580e-02	6.096707644956728123e-01	7.933656281419396161e-02	1.941336735496848945e-02	-4.569611212587992161e-02	-1.813215616562335319e-01	1.862497642326109426e-01	9.408510890151910999e-02	-2.133027242465131978e-01	-1.317183620973551572e-01	-6.402005060227178301e-01	2.596416854614583825e-01	2.468854662639135278e-01	-3.440868350836529671e-02	1.733537021688657531e-01	-1.339255640380966339e-01	-5.338872807173488111e-01	2.035429762467850512e-01	-3.020214085921538172e-02	9.342570214174064636e-02	4.869721239575471733e-02	-4.113215545330233813e-01	1.943315551313442580e-01	1.527175457187341517e-02	-4.855645596787785401e-01	-2.511221133661354354e-01	-2.870174326089296457e-01	-1.935915814274324354e-01	-3.086292980494319549e-01	-6.877353670685348299e-04
0.000000000000000000e+00	0.000000000000000000e+00	0.000000000000000000e+00	0.000000000000000000e+00	0.000000000000000000e+00	0.000000000000000000e+00	0.000000000000000000e+00	0.000000000000000000e+00	0.000000000000000000e+00	0.000000000000000000e+00	0.000000000000000000e+00	0.000000000000000000e+00	0.000000000000000000e+00	0.000000000000000000e+00	0.000000000000000000e+00	0.000000000000000000e+00	0.000000000000000000e+00	-3.974520816509733989e-01	-4.182676705331520028e-01	-3.910120292850614576e-01	-2.163793272464942241e-01	3.210010403969801862e-01	4.082204773465954450e-01	5.723542582620274599e-01	-2.139577817648203317e-01	-4.414686764090052784e-01	-6.939398854434343233e-01	-4.548144657370763455e-01	-3.133686823507611519e-01	3.668565069945282087e-01	6.135155477485521036e-01	1.905862227227206884e-01	-5.945562008330886883e-01	4.073118145724215489e-01	-1.524554424164515365e-01	-3.918874278966774649e-01	-4.189977806166436114e-01	-8.176012005636487667e-02	3.427453412724930648e-01	1.029791850171647982e-01	-3.778604454333622797e-02	7.644167404345400540e-02	5.053247975785113422e-01	6.565775361530907794e-01	-6.697780490041298496e-01	-5.957917934007945782e-01	-4.956987691607115942e-01	-5.473392930802328804e-01	-5.378033874140052406e-01	-5.814751614324054074e-01
0.000000000000000000e+00	0.000000000000000000e+00	0.000000000000000000e+00	0.000000000000000000e+00	0.000000000000000000e+00	0.000000000000000000e+00	0.000000000000000000e+00	0.000000000000000000e+00	0.000000000000000000e+00	0.000000000000000000e+00	0.000000000000000000e+00	0.000000000000000000e+00	0.000000000000000000e+00	0.000000000000000000e+00	0.000000000000000000e+00	0.000000000000000000e+00	0.000000000000000000e+00	-7.410156632904134621e-01	4.711897657857333499e-02	-4.070012804232654713e-02	2.449674744197403720e-01	1.031760605037819883e-01	1.686588534628337410e-01	3.838175908349087395e-01	4.919213116443524880e-01	2.552064740182481417e-01	-1.854019337485601215e-01	-5.683638813056578198e-02	8.210425873300739160e-04	5.542842235183905730e-01	2.733885045702698635e-01	-1.782364965028359616e-01	-9.719637139474827103e-01	7.203703033334366013e-02	6.321395575239917297e-02	-2.705007213101774943e-01	5.729132940126059337e-01	7.430178911552032250e-02	-1.014861638823287698e-01	-1.575830809603844807e-01	-6.841058837275417748e-01	-1.519068848620920287e-01	-1.409175836657574829e-02	-6.170831557028517989e-02	-4.008007176155320983e-01	3.661040936071651153e-01	1.726735434425500648e-01	-2.762757550048258737e-02	-2.564584435938848106e-01	-1.390361747871722287e-01
0.000000000000000000e+00	0.000000000000000000e+00	0.000000000000000000e+00	0.000000000000000000e+00	0.000000000000000000e+00	0.000000000000000000e+00	0.000000000000000000e+00	0.000000000000000000e+00	0.000000000000000000e+00	0.000000000000000000e+00	0.000000000000000000e+00	0.000000000000000000e+00	0.000000000000000000e+00	0.000000000000000000e+00	0.000000000000000000e+00	0.000000000000000000e+00	0.000000000000000000e+00	-4.833373052802235614e-01	-6.351412336686167448e-01	-4.440424282130331357e-01	8.528056300138282808e-02	-1.497316185584914583e-01	5.110493882502825658e-01	1.385132921961756414e-01	-4.524666163503569538e-01	-6.687518080831078571e-01	-8.421970964397857973e-01	-6.808825078746585380e-01	-3.392246472004694646e-01	-4.065973301502892601e-02	5.098647070633869349e-01	9.649565841483612183e-02	3.758713159058521026e-03	7.039158997760304182e-01	-5.487226530410684866e-01	-6.026609318985437502e-01	-6.084385238175358257e-01	-2.096111895882416531e-01	1.843509845351929202e-02	-1.735375624185113153e-01	-7.984008144239983229e-02	-1.766278431859794329e-01	1.116141736260769929e-01	2.267794440817548496e-01	-3.273651767239266208e-01	-6.673997280254329034e-01	-6.202226982208757233e-01	-6.846238585289663447e-01	-6.414334448111883580e-01	-6.686331289713558501e-01
0.000000000000000000e+00	0.000000000000000000e+00	0.000000000000000000e+00	0.000000000000000000e+00	0.000000000000000000e+00	0.000000000000000000e+00	0.000000000000000000e+00	0.000000000000000000e+00	0.000000000000000000e+00	0.000000000000000000e+00	0.000000000000000000e+00	0.000000000000000000e+00	0.000000000000000000e+00	0.000000000000000000e+00	0.000000000000000000e+00	0.000000000000000000e+00	0.000000000000000000e+00	-3.242857201731117467e-01	-4.729878213023619993e-01	-4.500463297691584263e-01	8.263964229684839236e-02	-2.767853283107318818e-01	5.485379479580351214e-01	8.579197470914824708e-02	-4.875325213497790355e-01	-5.766250267567532006e-01	-6.002764391413139000e-01	-6.231375415880383573e-01	-3.367844836346816639e-01	1.274001637549680432e-01	7.854959425874130652e-02	3.091630926407056279e-01	2.049723338573556652e-01	5.144425946480817302e-01	-2.140217056879297752e-01	-5.533018490538967882e-01	-3.024568179398305356e-01	-6.422132638693579809e-02	-1.137931618374772025e-01	1.240935458489925702e-01	-9.162532104688549117e-02	-1.578304214943029582e-01	2.059281277162507973e-01	3.926639734853851899e-02	-4.361413093970096799e-01	-6.230952673767168326e-01	-6.046792957048161554e-01	-5.315445806320825417e-01	-3.680261315646115583e-01	-5.391208446612029137e-01
0.000000000000000000e+00	0.000000000000000000e+00	0.000000000000000000e+00	0.000000000000000000e+00	0.000000000000000000e+00	0.000000000000000000e+00	0.000000000000000000e+00	0.000000000000000000e+00	0.000000000000000000e+00	0.000000000000000000e+00	0.000000000000000000e+00	0.000000000000000000e+00	0.000000000000000000e+00	0.000000000000000000e+00	0.000000000000000000e+00	0.000000000000000000e+00	0.000000000000000000e+00	-4.482619289242791294e-01	-3.110761949093089340e-01	-5.315331273840597781e-01	1.804988456102719352e-01	4.057364572595024699e-01	3.267458803459017402e-01	1.395220036549407461e-01	-3.785698685650057405e-01	-6.102756689628430209e-01	-6.618468554197858289e-01	-3.373989481435388793e-01	-2.368886849973266817e-01	2.957209825358480537e-01	6.439610606666592574e-01	6.110282879286637048e-01	4.243462179422047287e-01	4.451254666364090617e-01	-6.336803947000617387e-02	-4.175705450593621970e-01	-3.664927137179802008e-01	1.583160606356602829e-01	-7.820307626761950903e-01	7.222476238772840285e-03	-2.993962555277281390e-01	-2.685767074658561293e-02	-8.354468639931321716e-01	-4.589794075889659930e-01	-7.082096463479681248e-01	-4.060080385433836869e-01	-4.601243331952934446e-01	-5.888832030804161954e-01	-4.930440095384078791e-01	-7.707302117493189941e-01
0.000000000000000000e+00	0.000000000000000000e+00	0.000000000000000000e+00	0.000000000000000000e+00	0.000000000000000000e+00	0.000000000000000000e+00	0.000000000000000000e+00	0.000000000000000000e+00	0.000000000000000000e+00	0.000000000000000000e+00	0.000000000000000000e+00	0.000000000000000000e+00	0.000000000000000000e+00	0.000000000000000000e+00	0.000000000000000000e+00	0.000000000000000000e+00	0.000000000000000000e+00	-8.456057010055806344e-01	-8.518098860879155798e-02	-4.926199801726910965e-01	1.383349346267171986e-01	-5.784693217620155981e-01	4.522511388012838696e-01	-3.280889034785927638e-01	5.476001960817118430e-01	1.089802684133421296e-01	-2.357016529630092116e-01	2.504801865319147792e-04	-8.544852155726385956e-02	4.304481846730485173e-01	-1.395474176278168887e-01	8.547108535313228117e-01	-7.217603694097167455e-02	1.289231583679650295e-01	2.538240338039622346e-01	-9.929971146314969799e-02	-2.016481024670429278e-01	2.495069544537068668e-02	3.492274657809041338e-01	-3.337102816510341685e-01	-2.241991936710780176e-01	2.611737104929056086e-01	-5.212593870637562965e-01	-5.944385395493039306e-03	-3.333618683670263039e-01	-7.199060264570342205e-02	-2.081814273703675444e-01	-2.065398707492407948e-01	5.168589113806622004e-01	4.293179996532254378e-02
0.000000000000000000e+00	0.000000000000000000e+00	0.000000000000000000e+00	0.000000000000000000e+00	0.000000000000000000e+00	0.000000000000000000e+00	0.000000000000000000e+00	0.000000000000000000e+00	0.000000000000000000e+00	0.000000000000000000e+00	0.000000000000000000e+00	0.000000000000000000e+00	0.000000000000000000e+00	0.000000000000000000e+00	0.000000000000000000e+00	0.000000000000000000e+00	0.000000000000000000e+00	1.653266008608582360e-01	-1.963556065169159981e-01	1.401756160444084763e-02	-5.393432512352629854e-02	1.025161332766250100e+00	3.345351421727125740e-01	2.040840950359501527e+00	3.640565990941095342e-01	-2.406169460230467849e-01	-6.322692375558057742e-01	-4.052282115555812525e-01	-4.650752563447278498e-01	5.510103744293289862e-01	1.692540813344902695e-01	-6.495560657520560444e-01	9.055402879837602670e-02	6.426296671627047541e-01	-1.426059094105016148e-02	-3.307186545167920544e-01	2.659118223936915437e-01	5.803246818435743304e-01	-4.398603009350426363e-01	-1.132134503078982557e-01	2.355279019253384565e-01	-2.129428983023030630e-01	-5.926773154691654666e-01	4.884490210530073040e-01	1.158330751471027958e-01	-4.308225671236552978e-01	-2.464426456752211725e-01	-1.655285248408252530e-01	-1.229207672920062527e-01	-5.540722851652679637e-01
0.000000000000000000e+00	0.000000000000000000e+00	0.000000000000000000e+00	0.000000000000000000e+00	0.000000000000000000e+00	0.000000000000000000e+00	0.000000000000000000e+00	0.000000000000000000e+00	0.000000000000000000e+00	0.000000000000000000e+00	0.000000000000000000e+00	0.000000000000000000e+00	0.000000000000000000e+00	0.000000000000000000e+00	0.000000000000000000e+00	0.000000000000000000e+00	0.000000000000000000e+00	-8.595126503193467604e-02	-5.679911070218097296e-02	-5.633628070134397703e-01	2.633028706866603619e-01	3.758870220014342012e-01	1.958344122221828965e-01	2.591410781633649019e-01	7.354235235617658795e-01	5.240722275036437949e-01	-1.548167486316994260e-02	-6.137604360038558804e-01	-2.355022422713345387e-01	3.546897734365339061e-01	1.487278105898015568e+00	-1.165662668495015819e-01	8.086809376362774637e-02	4.637054033548966836e-01	-4.228990707800638765e-02	-4.665076852989558792e-02	-1.819061039964101900e-01	-7.793621010340199273e-01	-1.227123103419087979e-01	-9.605598200742586634e-01	-9.392443169691296057e-02	4.449618042857016453e-01	-3.926062955078698513e-01	-1.126863149649121598e-01	5.176625437413898689e-01	-2.236706959212522161e-01	6.326789145234031908e-01	-3.956952014895728093e-02	6.827399123248896473e-02	2.357259139848598140e-01
0.000000000000000000e+00	0.000000000000000000e+00	0.000000000000000000e+00	0.000000000000000000e+00	0.000000000000000000e+00	0.000000000000000000e+00	0.000000000000000000e+00	0.000000000000000000e+00	0.000000000000000000e+00	0.000000000000000000e+00	0.000000000000000000e+00	0.000000000000000000e+00	0.000000000000000000e+00	0.000000000000000000e+00	0.000000000000000000e+00	0.000000000000000000e+00	0.000000000000000000e+00	-3.380369208548901216e-01	-2.965469157512111709e-01	-3.212419306149186943e-02	9.114026311961281879e-02	2.016881652467013564e-01	4.153462102910728260e-01	1.598194453813222837e-01	-3.027502369794335957e-01	-2.956061266007784516e-01	-5.924466204255898205e-01	-4.022589335218105799e-01	-2.785482185371474517e-01	3.794957392570513788e-02	1.043276097834086730e-01	3.992981437104736048e-02	-4.374049062312306002e-02	5.596051051092156836e-01	-2.041343376247303498e-01	-4.635902820342782116e-01	-4.698787448894090057e-01	-4.874690597242942874e-02	-1.217070041483968128e-02	6.142127606528743899e-02	-1.777734811344550137e-01	-1.448301702419802217e-01	-5.483989352946922607e-02	-3.390061011921430834e-01	-4.710892127951348679e-02	-3.502587890349733724e-01	-2.910920020848695167e-01	-4.582630965013679281e-01	-5.076134115916299816e-01	-4.022652205877383369e-01
0.000000000000000000e+00	0.000000000000000000e+00	0.000000000000000000e+00	0.000000000000000000e+00	0.000000000000000000e+00	0.000000000000000000e+00	0.000000000000000000e+00	0.000000000000000000e+00	0.000000000000000000e+00	0.000000000000000000e+00	0.000000000000000000e+00	0.000000000000000000e+00	0.000000000000000000e+00	0.000000000000000000e+00	0.000000000000000000e+00	0.000000000000000000e+00	0.000000000000000000e+00	3.847298140434152192e-01	2.276870054038422631e-01	9.182052164578831110e-01	4.968934295753131281e-01	-1.001750703082247562e-01	2.933591575820542613e-02	-4.328660955579365921e-01	-3.606005347714781317e-01	2.511376895113997532e-01	1.971447741522219521e-01	-4.607955021751642538e-02	4.253641183057658148e-01	8.087161606222814658e-02	-4.987135461371677847e-01	1.498136030757875714e+00	-5.769921526977437320e-01	4.179485982142212147e-02	5.171585460082204350e-03	4.399937821140154082e-02	2.881439147266752834e-02	-4.349164379973651795e-01	-3.734939523458171151e-01	-9.846064681373621619e-02	-1.108487758712137228e-01	-3.789146430764240847e-01	-6.737125311319027698e-01	-3.502133493811793175e-02	8.864777858921777387e-01	4.127636603789081038e-01	-2.444778428963666483e-01	2.509071626785531195e-01	-2.272961782730991698e-01	3.376776640701104615e-01
0.000000000000000000e+00	0.000000000000000000e+00	0.000000000000000000e+00	0.000000000000000000e+00	0.000000000000000000e+00	0.000000000000000000e+00	0.000000000000000000e+00	0.000000000000000000e+00	0.000000000000000000e+00	0.000000000000000000e+00	0.000000000000000000e+00	0.000000000000000000e+00	0.000000000000000000e+00	0.000000000000000000e+00	0.000000000000000000e+00	0.000000000000000000e+00	0.000000000000000000e+00	-8.435426745385007363e-01	1.535056340711322687e-01	4.157765845925527337e-01	-8.792078163212264930e-02	1.480523417327926916e-01	2.865746916045658899e-01	1.922736741787985704e+00	3.422627332946358014e-01	1.219612307173080779e-01	5.435787502819504347e-02	3.449188407439003901e-01	-3.939711842902301475e-01	-5.696395592980664224e-01	4.974483200132821525e-01	1.499971325234119357e+00	-1.698722127207020538e+00	-1.112741522358740368e-02	1.757783586675570886e-01	-2.700899940748265893e-01	-7.394517457249372150e-01	6.168348543287740515e-01	-6.023215841185393382e-02	8.544217832231540966e-01	-8.606183108829294770e-02	1.809912689997706103e-01	5.913386591978050388e-01	-2.200687720728940755e-01	2.867425798275175519e-01	-1.614721908816543205e-01	-3.832760934570876576e-02	4.089855256092032876e-02	-9.302938321829580526e-03	-2.234557403027178368e-01
0.000000000000000000e+00	0.000000000000000000e+00	0.000000000000000000e+00	0.000000000000000000e+00	0.000000000000000000e+00	0.000000000000000000e+00	0.000000000000000000e+00	0.000000000000000000e+00	0.000000000000000000e+00	0.000000000000000000e+00	0.000000000000000000e+00	0.000000000000000000e+00	0.000000000000000000e+00	0.000000000000000000e+00	0.000000000000000000e+00	0.000000000000000000e+00	0.000000000000000000e+00	8.563105268116417979e-02	9.480449917163883411e-01	2.060928084600173182e-01	7.699729140403689387e-01	7.798647853154316856e-01	-4.240176724419407288e-03	-9.850681799956348961e-01	6.097263346170530562e-01	1.059831318280520129e+00	5.920801461160865031e-01	6.089541930936454017e-01	9.546080426721278434e-01	4.300963662605937765e-01	3.414196230628523399e-01	-7.774444266542503146e-02	2.586518535464208957e-01	-1.771718951401294109e-02	6.944491087296705834e-01	9.789765015747324828e-01	4.487754640531527728e-01	3.586726007366574098e-01	-3.961420030524383518e-01	-4.637100912479741877e-01	-3.929294088703713661e-01	2.336398825009041169e-01	-8.279590884909560078e-02	1.456494296155730894e-01	1.027194003958464830e+00	1.132650099175557479e+00	1.145406066252855126e+00	1.204530318826341428e+00	6.803081299851856389e-01	1.192939054818979328e+00
0.000000000000000000e+00	0.000000000000000000e+00	0.000000000000000000e+00	0.000000000000000000e+00	0.000000000000000000e+00	0.000000000000000000e+00	0.000000000000000000e+00	0.000000000000000000e+00	0.000000000000000000e+00	0.000000000000000000e+00	0.000000000000000000e+00	0.000000000000000000e+00	0.000000000000000000e+00	0.000000000000000000e+00	0.000000000000000000e+00	0.000000000000000000e+00	0.000000000000000000e+00	2.701575768235915387e-01	1.161948262851549840e+00	1.130406142298276295e+00	4.815094163381498649e-01	2.665002100686274522e-01	-1.836454058101292530e-01	2.081283882427788501e-01	1.099724677502492837e-01	1.095521070136875386e+00	1.305746621611721947e+00	1.013471359553948847e+00	1.266713551892318268e+00	5.028045212429224087e-01	-1.783341445645703072e-01	-8.625707248807746863e-01	7.890946606221183046e-01	-1.900788852488299874e-01	6.113981402491137640e-01	1.065972657358924103e+00	4.062318634891577962e-01	-3.070042522021227543e-02	1.517721803844792883e-01	-3.960224460346574160e-01	1.788286178630076884e-01	-2.490111924703995727e-01	-3.908900979631300676e-01	-7.513097701168285070e-02	5.316778719755389515e-01	1.342101207887534953e+00	1.390725746557251563e+00	1.213034422088774544e+00	1.352649062265075086e+00	1.495775011696999224e+00
0.000000000000000000e+00	0.000000000000000000e+00	0.000000000000000000e+00	0.000000000000000000e+00	0.000000000000000000e+00	0.000000000000000000e+00	0.000000000000000000e+00	0.000000000000000000e+00	0.000000000000000000e+00	0.000000000000000000e+00	0.000000000000000000e+00	0.000000000000000000e+00	0.000000000000000000e+00	0.000000000000000000e+00	0.000000000000000000e+00	0.000000000000000000e+00	0.000000000000000000e+00	2.680321655740036668e-01	-3.640836096756027707e-01	-2.272085364094248994e-01	9.254863566535878605e-02	4.305561319892063366e-01	-8.699949826816093246e-03	1.052363358135205706e-01	-3.278735359738353949e-01	1.582481416640058591e-01	-5.686253871762142476e-01	2.020229762626586135e-03	2.571693785173923552e-01	3.004643230163597800e-01	-6.772037979379023076e-01	-3.204730213448623299e-01	1.013209998947399493e+00	1.410402881410265929e-01	9.958155669762676077e-01	4.722484771152123117e-02	4.798188376853120274e-01	-5.713979890682384377e-02	-7.526579425078263608e-01	-8.606049075829305672e-02	-6.435384893068027967e-01	1.101988538684395419e-01	-1.433307760453449708e-01	-9.304877134101442460e-01	-3.633844293218777555e-01	3.009061573522319177e-01	3.448657912460973973e-01	3.415905587911025609e-01	5.844096560462770373e-01	3.166144967382636399e-01
0.000000000000000000e+00	0.000000000000000000e+00	0.000000000000000000e+00	0.000000000000000000e+00	0.000000000000000000e+00	0.000000000000000000e+00	0.000000000000000000e+00	0.000000000000000000e+00	0.000000000000000000e+00	0.000000000000000000e+00	0.000000000000000000e+00	0.000000000000000000e+00	0.000000000000000000e+00	0.000000000000000000e+00	0.000000000000000000e+00	0.000000000000000000e+00	0.000000000000000000e+00	-1.975358988359573464e-01	-2.462299342015971670e-01	-2.428273049501827874e-01	-1.316010836799515471e-01	3.339704307453830179e-01	2.789849499147403766e-01	2.625754671062094925e-01	4.149728221744070078e-02	-4.977857434095299682e-01	-4.595865435736727900e-01	-4.888768996278831103e-01	-3.120135046292558112e-01	2.476981526091738273e-01	5.930338447510713484e-01	4.112952226040348935e-01	-4.867453162029406477e-01	5.445326869713612572e-01	-5.274743250246500814e-01	-4.227192711150502547e-01	-4.396081915220242387e-01	-2.309855572769752563e-01	1.183846272091751937e-02	-1.142205388111737219e-01	-7.157550930744141504e-02	4.480109033286417547e-02	2.851521542761520922e-01	8.532600405582585479e-02	-4.223332290978032422e-02	-5.908354661025576604e-01	-3.069865938802751049e-01	-5.277441421035188318e-01	-3.883674686583319935e-01	-4.581252115825587001e-01
0.000000000000000000e+00	0.000000000000000000e+00	0.000000000000000000e+00	0.000000000000000000e+00	0.000000000000000000e+00	0.000000000000000000e+00	0.000000000000000000e+00	0.000000000000000000e+00	0.000000000000000000e+00	0.000000000000000000e+00	0.000000000000000000e+00	0.000000000000000000e+00	0.000000000000000000e+00	0.000000000000000000e+00	0.000000000000000000e+00	0.000000000000000000e+00	0.000000000000000000e+00	-5.891711015802578721e-01	-3.746566409270213338e-01	-4.360759473449117851e-01	2.621456412781058565e-01	1.562689451924193229e-01	5.021441006370701565e-01	3.973015656590695999e-01	-1.675764916086500411e-01	-3.871446954524803696e-01	-5.111997162025369024e-01	-4.207905034560581736e-01	-1.540641441558995850e-01	-5.695074482215634754e-02	4.271888551202297490e-01	-9.019836518602953809e-03	2.623415951019557601e-01	4.515655005753869133e-01	-3.652474287502500139e-01	-4.193133388589169175e-01	-3.417345762587087332e-01	2.068343847057485529e-02	2.094708577595837951e-01	5.037336628618764578e-02	-2.300744056447707325e-02	-1.411757463652089928e-01	4.959223245886250353e-02	6.860390217879325236e-02	-1.404171619871920074e-01	-5.185688507175149065e-01	-4.393746499043991727e-01	-5.240348341901419627e-01	-5.104404334102343732e-01	-3.575559141816520015e-01
0.000000000000000000e+00	0.000000000000000000e+00	0.000000000000000000e+00	0.000000000000000000e+00	0.000000000000000000e+00	0.000000000000000000e+00	0.000000000000000000e+00	0.000000000000000000e+00	0.000000000000000000e+00	0.000000000000000000e+00	0.000000000000000000e+00	0.000000000000000000e+00	0.000000000000000000e+00	0.000000000000000000e+00	0.000000000000000000e+00	0.000000000000000000e+00	0.000000000000000000e+00	-3.315849989562696387e-01	-5.298521990708644491e-01	-3.563318993547745506e-01	1.839987607927740521e-01	1.151613159434818207e-01	4.811933372332984904e-01	2.399058609478013637e-01	-4.336570925224601525e-01	-4.389805711524312759e-01	-4.471032249000130299e-01	-6.817573814195325710e-01	-3.096540788321305304e-01	1.479267886429842527e-01	1.318665076244361356e-01	1.459722413913923655e-01	2.186692584283866647e-01	5.896834356439351055e-01	-3.623740445447871661e-01	-5.226987054692286971e-01	-5.152144399280917941e-01	3.119958618952808644e-03	-3.431514578727570264e-01	3.304573373066219816e-02	-1.957993606426380317e-01	-2.831894841952166050e-02	8.266566709068939867e-02	-2.687405313089094236e-02	-5.225867612177451660e-01	-5.896310110030010820e-01	-6.322111924458028165e-01	-5.919846642627539790e-01	-4.754355625273492536e-01	-5.589353198962293545e-01
0.000000000000000000e+00	0.000000000000000000e+00	0.000000000000000000e+00	0.000000000000000000e+00	0.000000000000000000e+00	0.000000000000000000e+00	0.000000000000000000e+00	0.000000000000000000e+00	0.000000000000000000e+00	0.000000000000000000e+00	0.000000000000000000e+00	0.000000000000000000e+00	0.000000000000000000e+00	0.000000000000000000e+00	0.000000000000000000e+00	0.000000000000000000e+00	0.000000000000000000e+00	-5.266893348729764224e-01	-4.891083379547354615e-01	-3.537810035009438248e-01	1.509161918359081533e-01	2.564913498040168327e-01	3.694085710546343160e-01	2.092480763561024582e-01	-1.210416804577764405e-01	-4.785753153446193897e-01	-6.140874096354955736e-01	-6.017717599998760880e-01	-2.835073876587078656e-01	3.434911186236597747e-01	3.627338578205701602e-01	1.609302418379941757e-01	2.019159110589198725e-01	5.158643564121032643e-01	-3.497279308064260572e-01	-5.201574826914608929e-01	-4.146012626355846664e-01	-4.910285078561916344e-02	2.936375795190272475e-01	-9.200625078167998239e-02	-1.257111290234295131e-01	-2.491336054360307126e-02	1.175346722975679492e-01	1.034818477575059764e-01	-4.555759422456718832e-01	-5.914710465166388431e-01	-6.701425193751273657e-01	-5.845167417010854738e-01	-6.723687873612246291e-01	-5.191007025645950623e-01
0.000000000000000000e+00	0.000000000000000000e+00	0.000000000000000000e+00	0.000000000000000000e+00	0.000000000000000000e+00	0.000000000000000000e+00	0.000000000000000000e+00	0.000000000000000000e+00	0.000000000000000000e+00	0.000000000000000000e+00	0.000000000000000000e+00	0.000000000000000000e+00	0.000000000000000000e+00	0.000000000000000000e+00	0.000000000000000000e+00	0.000000000000000000e+00	0.000000000000000000e+00	-1.040376319785885517e+00	7.937469374837413660e-02	-2.862801351222590274e-01	-4.641555911573186366e-01	1.032396951289456188e+00	2.411864998173310071e-01	-5.873635241031262000e-01	-4.318760181870515136e-01	2.763632748759540791e-01	3.755960605026483212e-01	2.052349730259880045e-01	2.960603621474040548e-01	1.605930470818830169e-01	-5.035367137880327748e-01	1.702469606884330078e-01	-4.377375896027144719e-01	2.682612914321396702e-01	1.894128001759419755e-01	5.782225846454165652e-02	1.700975197019418461e+00	1.952611937645267193e-01	2.269731719889507282e-01	-2.347169910487904021e-01	-1.401615950800145782e-01	-7.652600955401465121e-01	-1.992314776570601464e-01	5.445509702545711095e-01	-3.717341243337679013e-01	-9.561258927414144349e-02	-4.639179625764525139e-01	-2.475323022587106736e-01	-4.312212324650906980e-01	5.175527405757777144e-01
0.000000000000000000e+00	0.000000000000000000e+00	0.000000000000000000e+00	0.000000000000000000e+00	0.000000000000000000e+00	0.000000000000000000e+00	0.000000000000000000e+00	0.000000000000000000e+00	0.000000000000000000e+00	0.000000000000000000e+00	0.000000000000000000e+00	0.000000000000000000e+00	0.000000000000000000e+00	0.000000000000000000e+00	0.000000000000000000e+00	0.000000000000000000e+00	0.000000000000000000e+00	-5.018624992566631526e-01	2.432852760581964424e-01	6.349426475550253857e-01	-1.653940693354209179e-01	7.429763650788269447e-02	-2.185845333776064714e-01	3.741178761488117566e-01	3.428479525896798163e-01	8.038563155527330695e-01	3.454022350272339947e-01	4.312329005837423623e-01	4.837568169102920423e-01	3.537103960298825234e-01	3.400330690545193546e-01	-1.850888772571812058e-01	1.080347981709233185e-01	2.003175766544228187e-01	4.323031372222454483e-01	4.025011014613535387e-01	-6.880635640984833490e-01	-5.904384134724994376e-02	3.582315867496618234e-01	-9.471333431836862493e-01	3.535814407541294502e-01	3.721374483691127777e-01	1.361897926111758750e+00	3.539586975238958044e-01	5.909520721624389461e-01	6.178104234851220511e-01	8.247255506008465131e-01	9.567499676544347631e-01	3.405286766497138129e-01	1.080742807538103367e+00
0.000000000000000000e+00	0.000000000000000000e+00	0.000000000000000000e+00	0.000000000000000000e+00	0.000000000000000000e+00	0.000000000000000000e+00	0.000000000000000000e+00	0.000000000000000000e+00	0.000000000000000000e+00	0.000000000000000000e+00	0.000000000000000000e+00	0.000000000000000000e+00	0.000000000000000000e+00	0.000000000000000000e+00	0.000000000000000000e+00	0.000000000000000000e+00	0.000000000000000000e+00	4.147387668203035838e-01	4.303740804496816175e-01	1.545663388069508093e-01	3.706246921121001403e-01	1.602690878142235320e+00	6.943880612957388510e-02	-6.617275873407524323e-01	-1.052262122693830432e-02	5.658101128602328611e-01	1.689680104518244963e-01	4.916060144252647479e-01	5.199230161132576411e-01	3.766804493549335553e-01	1.021603648540448717e+00	1.989123190823854026e+00	-5.616900649404850121e-01	-3.918548677728310725e-01	1.219229467085970686e+00	5.096845814350369208e-01	9.572969812642092569e-01	4.718583812259004029e-01	3.351467141844450826e-01	-2.753846393832968809e-01	-3.223144408392453752e-01	6.184384421010715727e-01	-2.513233873704759924e-01	1.937621899872475906e-01	-2.749408722847951347e-01	9.074135997970018686e-01	1.506338827867331531e+00	1.071250772423575137e+00	1.284569851739838231e-01	9.085647899528292992e-01
0.000000000000000000e+00	0.000000000000000000e+00	0.000000000000000000e+00	0.000000000000000000e+00	0.000000000000000000e+00	0.000000000000000000e+00	0.000000000000000000e+00	0.000000000000000000e+00	0.000000000000000000e+00	0.000000000000000000e+00	0.000000000000000000e+00	0.000000000000000000e+00	0.000000000000000000e+00	0.000000000000000000e+00	0.000000000000000000e+00	0.000000000000000000e+00	0.000000000000000000e+00	-3.281854684419711898e-02	1.452517274070720954e-01	2.826800801369556693e-01	2.638418895775776485e-01	5.040775405764503780e-01	3.357449604417251932e-01	1.910385381548145300e-01	4.023694890554631309e-02	3.525912595272293060e-01	2.334493099182073372e-01	2.151857856369736033e-01	2.746224128554903277e-01	2.088395372807854422e-01	4.617455091856477178e-01	4.620090582623660458e-01	1.544305673209885044e-01	3.034888630400822684e-01	1.748597755747770544e-01	-6.722927898494175658e-02	-1.439318463867376441e-01	3.604181597932950426e-02	3.448917749148875944e-01	-9.915566807491466017e-02	4.680375166636200485e-02	8.054239749579061858e-02	-9.815619525125113265e-02	1.057507740945301533e-01	2.209967400145799454e-01	2.953535385016087811e-01	1.892458775353111911e-01	2.566252076729674120e-02	8.423875224241179904e-02	1.908515070815371140e-01
0.000000000000000000e+00	0.000000000000000000e+00	0.000000000000000000e+00	0.000000000000000000e+00	0.000000000000000000e+00	0.000000000000000000e+00	0.000000000000000000e+00	0.000000000000000000e+00	0.000000000000000000e+00	0.000000000000000000e+00	0.000000000000000000e+00	0.000000000000000000e+00	0.000000000000000000e+00	0.000000000000000000e+00	0.000000000000000000e+00	0.000000000000000000e+00	0.000000000000000000e+00	3.455614092094067558e-01	2.583478390856667195e-01	-2.121253983181225697e-02	1.818753745440012670e-01	4.101151169948953901e-01	2.882882918219604185e-01	-9.856809068055651102e-02	4.040718558338515093e-02	3.464778783826377717e-01	3.712180560538179130e-01	4.714221643084913760e-01	9.562365659174744403e-02	3.246438405545865047e-01	1.456152244224944228e-02	4.827141751453132429e-03	2.536119068537788790e-01	1.485139070828336849e-01	2.169430452979996260e-01	1.301999935519428386e-01	3.941229689782037027e-01	-2.003311653563730199e-01	-3.581666065896770695e-02	-6.778094325051392532e-02	-1.206475084695445010e-01	9.813362285373386507e-02	-3.809973733026824627e-01	-3.851783334685464633e-01	-2.086292710633756153e-01	2.526328289489616075e-01	3.674194829956069497e-01	2.014161225120738585e-01	-1.501725177717203319e-01	4.332564922618901138e-01
0.000000000000000000e+00	0.000000000000000000e+00	0.000000000000000000e+00	0.000000000000000000e+00	0.000000000000000000e+00	0.000000000000000000e+00	0.000000000000000000e+00	0.000000000000000000e+00	0.000000000000000000e+00	0.000000000000000000e+00	0.000000000000000000e+00	0.000000000000000000e+00	0.000000000000000000e+00	0.000000000000000000e+00	0.000000000000000000e+00	0.000000000000000000e+00	0.000000000000000000e+00	-5.027612084277958138e-01	-5.341330482589475015e-02	4.106900102028906430e-01	1.476510968952230163e-01	4.159628098994898604e-01	3.200427758623859698e-02	-5.766008878408809268e-01	-2.894815759044047088e-01	-2.339614123808394786e-01	-4.163368867331989076e-01	-1.549635212713937615e-01	-9.406457039939171427e-02	-2.744454059841016091e-01	-9.285676955887697259e-01	-4.583634696318835133e-01	1.311411418512697935e-01	2.864277897239109749e-01	-2.362316767925851657e-01	-2.714192732081545101e-01	1.880730978229584460e-01	-4.100944242786517258e-01	2.562482663269376459e-01	3.852586902826219406e-01	1.103509051085685005e-01	-4.894974715788723563e-01	4.544422972083220769e-01	6.046837372314425169e-02	7.726846140398686488e-03	-2.794368813823681075e-01	-9.917605797873749185e-02	-3.545824994526530771e-01	-7.085857859154273131e-01	-1.291944808358045649e-01
0.000000000000000000e+00	0.000000000000000000e+00	0.000000000000000000e+00	0.000000000000000000e+00	0.000000000000000000e+00	0.000000000000000000e+00	0.000000000000000000e+00	0.000000000000000000e+00	0.000000000000000000e+00	0.000000000000000000e+00	0.000000000000000000e+00	0.000000000000000000e+00	0.000000000000000000e+00	0.000000000000000000e+00	0.000000000000000000e+00	0.000000000000000000e+00	0.000000000000000000e+00	-3.787976461275615048e-01	1.102051895561058648e-01	-1.467021761322214735e-01	4.082548045777723567e-01	5.783613276457461039e-01	1.476433405126180154e-01	-1.540748463260872558e-01	-8.530614182055491074e-03	2.230739820175254573e-01	5.423035565262503827e-02	4.134276263121963724e-02	5.181616719370271684e-02	-1.127114105822852180e-01	7.294579569099807204e-01	2.101077093871643597e-01	1.806350855187055168e-02	2.696863187441276288e-01	-7.603266149241244554e-02	1.468905230016666896e-01	-2.674539431808853340e-01	-6.359131388394035104e-04	-3.433840872270161881e-01	-3.529243682965291784e-01	-4.251132201068497790e-02	-1.419954129414384703e-01	-6.298455160720917156e-01	2.395318371030333848e-01	-3.934903188746696756e-01	4.225082735252795318e-01	1.480913798582031982e-01	-1.696281498750901173e-01	-4.606107530556778351e-01	2.608569845835525536e-01
0.000000000000000000e+00	0.000000000000000000e+00	0.000000000000000000e+00	0.000000000000000000e+00	0.000000000000000000e+00	0.000000000000000000e+00	0.000000000000000000e+00	0.000000000000000000e+00	0.000000000000000000e+00	0.000000000000000000e+00	0.000000000000000000e+00	0.000000000000000000e+00	0.000000000000000000e+00	0.000000000000000000e+00	0.000000000000000000e+00	0.000000000000000000e+00	0.000000000000000000e+00	2.222782999319693475e-01	-1.493373992733342537e-01	4.060886495147367214e-01	1.188284501918731167e-01	1.652705612504741517e-01	3.173344954831109899e-01	5.757074041829898237e-01	3.613379488700770303e-01	2.707178532687954942e-01	3.903138141575119846e-01	-1.406275006713352815e-01	8.291228570336435511e-03	4.116581456280932194e-01	7.640252369391852261e-01	-5.378707932093111932e-01	3.910475273479542269e-01	1.508460001581959642e-01	3.835123777077679152e-01	6.501925289660839824e-02	-1.476348983087511502e-01	-1.737265424647568279e-01	9.175492011315453666e-01	-3.691521048581521969e-01	-1.000619051227645689e-01	1.471983376153631340e-01	-6.207305210100158011e-01	2.066130891408404224e-01	-3.129077125100317991e-01	4.194106712579606100e-01	-2.337954302421352271e-01	-7.697676424378144255e-02	-1.268071794029528854e-01	1.759796752677900145e-01
0.000000000000000000e+00	0.000000000000000000e+00	0.000000000000000000e+00	0.000000000000000000e+00	0.000000000000000000e+00	0.000000000000000000e+00	0.000000000000000000e+00	0.000000000000000000e+00	0.000000000000000000e+00	0.000000000000000000e+00	0.000000000000000000e+00	0.000000000000000000e+00	0.000000000000000000e+00	0.000000000000000000e+00	0.000000000000000000e+00	0.000000000000000000e+00	0.000000000000000000e+00	1.648828035604034958e-01	1.111682122748191698e-01	-3.530375405394097291e-03	3.240865604111922149e-01	-1.715283510371419518e-01	2.021082475646758803e-01	-4.072348548495118015e-02	-7.365120279857494123e-02	1.221359976793146424e-01	8.189830497391524522e-02	4.749586788293203715e-02	1.330306891647084211e-01	5.454112582509549473e-02	-6.440384946803654961e-03	2.950246255872723267e-01	5.164678529877457791e-01	3.124123345381364381e-01	-5.269971619150365556e-03	-5.866504679613588485e-02	-1.653654273723531298e-01	-1.053310186413967536e-01	3.064598175959880599e-01	4.938606987548736088e-02	-4.734203817145564430e-02	1.130187552110340221e-01	-1.390643938647168620e-01	-3.168393334143022044e-01	-2.376890271972081359e-01	1.411193611812029125e-01	1.572111392292759313e-01	6.167280811848935285e-02	-1.789151259477331779e-01	2.034948847863094767e-01
0.000000000000000000e+00	0.000000000000000000e+00	0.000000000000000000e+00	0.000000000000000000e+00	0.000000000000000000e+00	0.000000000000000000e+00	0.000000000000000000e+00	0.000000000000000000e+00	0.000000000000000000e+00	0.000000000000000000e+00	0.000000000000000000e+00	0.000000000000000000e+00	0.000000000000000000e+00	0.000000000000000000e+00	0.000000000000000000e+00	0.000000000000000000e+00	0.000000000000000000e+00	9.710677419217642048e-02	-2.660780971848696747e-02	5.359443787057271980e-02	2.414822454713446698e-01	2.518425021579989709e-01	4.359461828784013671e-01	8.322472760537218128e-02	3.632166348243909965e-02	2.466097724083871068e-02	9.493152586296954923e-03	1.424279722438361873e-01	1.001383766098825311e-02	1.621116540055423105e-01	3.059955170979208883e-01	1.055888739333098458e-01	-1.205367651725760408e-01	3.308424601391983799e-01	6.804719359836178955e-03	1.457480086414627771e-02	-1.987866515397117839e-01	-8.136849223077304016e-02	1.023006722926101952e-01	4.765605731886470020e-02	-8.085173766078319890e-02	1.893333887393960635e-01	1.286841935688404492e-01	-2.701348754883245995e-01	-1.916227224383897365e-01	3.076194505213285246e-02	1.888955584744041738e-01	8.955417208869557999e-02	8.929009275447315208e-02	1.557127612841565922e-01
0.000000000000000000e+00	0.000000000000000000e+00	0.000000000000000000e+00	0.000000000000000000e+00	0.000000000000000000e+00	0.000000000000000000e+00	0.000000000000000000e+00	0.000000000000000000e+00	0.000000000000000000e+00	0.000000000000000000e+00	0.000000000000000000e+00	0.000000000000000000e+00	0.000000000000000000e+00	0.000000000000000000e+00	0.000000000000000000e+00	0.000000000000000000e+00	0.000000000000000000e+00	-1.595408779954777256e-01	1.443393250685032492e-01	7.787837773016824394e-02	1.880278584497620809e-01	2.370011928955471636e-01	2.224561520135356629e-01	4.863161625794215071e-01	-7.305963003902041231e-02	-5.569589042219484643e-02	9.133328309259164390e-02	-1.550363212907185095e-01	7.861828922851396562e-02	4.431046955426551914e-01	3.195106612523503364e-01	3.324957605695825213e-01	-2.702057138999039085e-02	2.995667687250693767e-01	5.404801015753155080e-02	3.857135818049108739e-02	-3.869896905743261395e-01	-1.005144968016081636e-01	-2.112336295129394748e-01	-1.256493241676084616e-01	-1.841474676229103713e-01	-3.869749910673074833e-01	2.855870036371944143e-01	-2.926299285829685529e-02	-1.332987322056246315e-01	3.066862224144923862e-02	-9.510840744669299407e-02	-5.028726350261037044e-03	7.804755706411596779e-03	7.049434421379086046e-02
0.000000000000000000e+00	0.000000000000000000e+00	0.000000000000000000e+00	0.000000000000000000e+00	0.000000000000000000e+00	0.000000000000000000e+00	0.000000000000000000e+00	0.000000000000000000e+00	0.000000000000000000e+00	0.000000000000000000e+00	0.000000000000000000e+00	0.000000000000000000e+00	0.000000000000000000e+00	0.000000000000000000e+00	0.000000000000000000e+00	0.000000000000000000e+00	0.000000000000000000e+00	-8.476452547050673525e-01	-4.936594085371764223e-02	3.720778806795905225e-01	8.135863451939687740e-01	-2.319190356853471635e-01	2.901891549728676245e-01	6.898824694630588672e-01	9.952837187045895373e-01	1.298552172406115257e-01	2.858892198769048473e-02	-3.697919068912494667e-01	4.100272590855959520e-01	-9.227192938729392724e-01	2.407607797253765725e-01	2.153620313265252051e-01	3.276452527985464491e-01	9.890572759000314240e-02	5.334180940614313866e-03	-5.489992635008221766e-01	9.338148037502816412e-02	1.746576377467605468e-01	-4.048408233251856725e-01	3.937428508464823618e-01	2.674050346303207260e-01	-3.755088949197525894e-01	2.376801961992001389e-01	3.569981334396999523e-02	5.396796667531743585e-01	3.783617063468829728e-02	-2.301276326343088541e-01	1.021673897821692018e-01	-4.027689177110906765e-02	4.487723692329926295e-01
0.000000000000000000e+00	0.000000000000000000e+00	0.000000000000000000e+00	0.000000000000000000e+00	0.000000000000000000e+00	0.000000000000000000e+00	0.000000000000000000e+00	0.000000000000000000e+00	0.000000000000000000e+00	0.000000000000000000e+00	0.000000000000000000e+00	0.000000000000000000e+00	0.000000000000000000e+00	0.000000000000000000e+00	0.000000000000000000e+00	0.000000000000000000e+00	0.000000000000000000e+00	1.992612528983835618e-01	6.627036754178190492e-01	6.189289962232238373e-01	2.719651645392536787e-01	5.331255551288621719e-02	6.239400119515375182e-02	1.170516840032704980e-01	2.800855935918105111e-01	5.749088764300990251e-01	4.285512889242301116e-01	5.851747270262940281e-01	5.220873795781524329e-01	8.400174516990528695e-02	3.275024007891153555e-01	-1.116419977605837138e-01	3.821067046684672452e-01	-9.622340723947792052e-02	6.391520798799286140e-01	6.044630660619815243e-01	4.373714659313626685e-01	-7.200178922293481998e-02	-3.017215236752078533e-02	-4.971373860903802733e-01	-3.774858454643963829e-02	-5.690482259826979972e-01	-5.204887216732256849e-01	-5.864317519441621940e-01	6.611040461311341876e-02	1.045452382640573497e+00	5.976095285287826853e-01	7.415849235654219385e-01	5.866410788356009043e-01	8.843561868141377458e-01
0.000000000000000000e+00	0.000000000000000000e+00	0.000000000000000000e+00	0.000000000000000000e+00	0.000000000000000000e+00	0.000000000000000000e+00	0.000000000000000000e+00	0.000000000000000000e+00	0.000000000000000000e+00	0.000000000000000000e+00	0.000000000000000000e+00	0.000000000000000000e+00	0.000000000000000000e+00	0.000000000000000000e+00	0.000000000000000000e+00	0.000000000000000000e+00	0.000000000000000000e+00	-5.427790826038892957e-01	2.084471286021006842e-01	1.953801803418929728e-01	1.006459590097558560e-01	4.762217115093100861e-01	8.544073293950585346e-02	4.108639242389928725e-01	6.772780758070194584e-02	2.892088214432504967e-01	7.560182415748013529e-01	1.431599234650168806e-01	2.520468298343991331e-01	5.117789176095298709e-01	3.480117017402356017e-01	-1.544226292825715517e-02	1.805932673647115960e-01	3.794036617485216922e-01	7.265042476759359102e-02	-4.135842357411875780e-02	6.558968098430625338e-01	-2.458299082541600677e-01	-7.445541066456132784e-01	2.943793764776528321e-01	-5.355821125052271370e-01	1.950964594137360453e-01	-2.011682455676909731e-01	-1.184310192108556509e-01	5.173184394386168838e-01	1.947190680092516502e-01	3.546543682709983325e-01	6.670890524768427476e-02	2.377437654348916185e-01	1.082676588516904154e-01
0.000000000000000000e+00	0.000000000000000000e+00	0.000000000000000000e+00	0.000000000000000000e+00	0.000000000000000000e+00	0.000000000000000000e+00	0.000000000000000000e+00	0.000000000000000000e+00	0.000000000000000000e+00	0.000000000000000000e+00	0.000000000000000000e+00	0.000000000000000000e+00	0.000000000000000000e+00	0.000000000000000000e+00	0.000000000000000000e+00	0.000000000000000000e+00	0.000000000000000000e+00	1.309756347361822337e-01	2.078630994092028061e-01	2.719183128521002746e-01	4.637467636016539552e-01	-2.782548699247147303e-02	3.710923125894527441e-01	2.559586893749498104e-01	-2.349758974457607022e-02	1.869573281161713285e-01	3.795757703483445406e-02	1.659859333473563403e-01	7.997571474873735320e-02	4.645316937753156683e-01	4.126235068587507104e-01	1.600340152922795078e-01	-1.737354718236992779e-01	2.601840402305869993e-01	-7.246869146319992461e-02	-2.347846283646811555e-02	7.918800166256907691e-02	2.200693643829572648e-03	-7.288317109924784265e-02	-1.870669622241337704e-01	6.761428480389899617e-03	1.626076998105002724e-01	3.859918030397689881e-01	5.652028704237009871e-01	1.637372886101619643e-02	1.441898885751789761e-01	5.648495760516397159e-03	6.882570334932867212e-03	1.345886562759314731e-01	-2.422399826933709782e-02
0.000000000000000000e+00	0.000000000000000000e+00	0.000000000000000000e+00	0.000000000000000000e+00	0.000000000000000000e+00	0.000000000000000000e+00	0.000000000000000000e+00	0.000000000000000000e+00	0.000000000000000000e+00	0.000000000000000000e+00	0.000000000000000000e+00	0.000000000000000000e+00	0.000000000000000000e+00	0.000000000000000000e+00	0.000000000000000000e+00	0.000000000000000000e+00	0.000000000000000000e+00	-1.164033326945712876e-01	9.648103409003196129e-02	2.789441241329212451e-01	1.853276085131674578e-01	4.123178704104558667e-01	2.413249444333810390e-01	-1.004088833470312414e-01	3.663712151448820786e-01	-8.457974232871966550e-03	-2.231590508249433336e-01	1.309437252831778878e-02	1.537241098879187640e-01	5.908711272723540242e-01	1.382083771439096831e-01	8.307980335145521977e-02	2.460186325988139855e-01	2.600153481330759186e-01	8.474862065427646307e-02	-4.872229680380264771e-02	5.522783480651926452e-02	-2.080833483805309969e-01	8.050645642981127947e-01	-1.409086751396166348e-01	6.275716879363693601e-02	5.406417249261685765e-02	2.109264323123240248e-01	-6.527281449592921281e-02	-1.752845897447526504e-03	1.745989810503835102e-02	-4.338298565056387945e-02	-6.170891001341042258e-03	-1.066051778771006653e-01	-1.215029098999063570e-02
0.000000000000000000e+00	0.000000000000000000e+00	0.000000000000000000e+00	0.000000000000000000e+00	0.000000000000000000e+00	0.000000000000000000e+00	0.000000000000000000e+00	0.000000000000000000e+00	0.000000000000000000e+00	0.000000000000000000e+00	0.000000000000000000e+00	0.000000000000000000e+00	0.000000000000000000e+00	0.000000000000000000e+00	0.000000000000000000e+00	0.000000000000000000e+00	0.000000000000000000e+00	-2.035821047136086581e-01	-1.691980780958485531e-01	-2.362595540580627040e-01	1.346325471286338449e-01	2.779858182004130152e-01	4.553544658140820101e-01	2.318332281659011562e-01	-1.804809731979871087e-02	-4.398102102835395322e-02	-2.543736393164520160e-01	-1.953890804199181486e-01	-1.700961307772684838e-01	5.076809662204433415e-01	5.376178819762308242e-02	4.317236148779054483e-01	4.524672082383723315e-01	3.159908481973848215e-01	-2.733627332095666662e-01	-2.581905755225150645e-01	-9.975918540084800085e-03	1.057793226281577431e-01	-3.660830315375158267e-02	2.705555903680102389e-02	-2.238570423525003406e-01	2.102216967104985346e-01	1.941740022746740457e-01	1.967595604894846195e-01	2.268943169644589697e-02	-3.443853381534714986e-01	5.341511432180614388e-02	-1.827723855761992020e-02	-4.886551051267548629e-03	-1.625762288322099569e-01
0.000000000000000000e+00	0.000000000000000000e+00	0.000000000000000000e+00	0.000000000000000000e+00	0.000000000000000000e+00	0.000000000000000000e+00	0.000000000000000000e+00	0.000000000000000000e+00	0.000000000000000000e+00	0.000000000000000000e+00	0.000000000000000000e+00	0.000000000000000000e+00	0.000000000000000000e+00	0.000000000000000000e+00	0.000000000000000000e+00	0.000000000000000000e+00	0.000000000000000000e+00	2.508570112711427588e-02	-3.649003138937798041e-01	1.797942844289603381e-01	4.747364589295339776e-01	1.734825802417880036e-01	1.700213121186310017e-01	-2.124925003664027978e-01	-2.377690606127327161e-02	-4.825121399211819706e-01	4.558005823635701698e-03	-3.201078519308218073e-01	-2.208066138770199971e-01	2.029445683750832063e-01	1.411794296644642621e+00	2.160800066102593342e-01	1.583362997000286487e+00	2.906805879097840717e-01	-2.633337944647377027e-01	-3.326070164189913192e-01	-1.548747661357149363e-01	-2.952453016205306424e-01	-5.807004086809531840e-01	1.077576478679943134e-01	-2.487505226328690644e-01	-6.895311291683849930e-01	5.314941797566982151e-01	-9.699016085542525034e-02	4.720781327260459292e-01	-3.064711707124734841e-01	-3.306937728101346646e-02	4.978654094085645937e-02	-4.161532736035634117e-01	-2.207507314275151400e-01
0.000000000000000000e+00	0.000000000000000000e+00	0.000000000000000000e+00	0.000000000000000000e+00	0.000000000000000000e+00	0.000000000000000000e+00	0.000000000000000000e+00	0.000000000000000000e+00	0.000000000000000000e+00	0.000000000000000000e+00	0.000000000000000000e+00	0.000000000000000000e+00	0.000000000000000000e+00	0.000000000000000000e+00	0.000000000000000000e+00	0.000000000000000000e+00	0.000000000000000000e+00	-4.444472547287587894e-01	-6.509662003300395461e-02	-4.533052117803884618e-01	-2.311265023237349045e-02	1.555155965763065640e-01	5.089247559780863961e-01	-2.747787511758876255e-01	-2.889519714305396891e-01	-3.821259823614245321e-01	-7.434090603638879302e-02	-3.796750020121432700e-01	-2.607987060897857257e-01	6.559534800469766225e-01	-7.406956980518912548e-02	2.813371031205744166e-01	1.043147869870473476e+00	3.453333739112260936e-01	4.540920861258640473e-01	-6.084418574974750360e-01	-1.958312717798042779e-01	-1.300406845553373214e-01	1.466048651466946573e-01	-5.995485755949427897e-01	-3.333845722064464612e-01	-3.394877157265698275e-01	-4.636492382713955918e-01	5.046709051819883163e-01	1.142579290594366165e-01	-5.373106861223726494e-01	1.814586237434632765e-01	1.188401026663599286e-01	-6.782951054754360332e-01	-4.001801601278541232e-01
0.000000000000000000e+00	0.000000000000000000e+00	0.000000000000000000e+00	0.000000000000000000e+00	0.000000000000000000e+00	0.000000000000000000e+00	0.000000000000000000e+00	0.000000000000000000e+00	0.000000000000000000e+00	0.000000000000000000e+00	0.000000000000000000e+00	0.000000000000000000e+00	0.000000000000000000e+00	0.000000000000000000e+00	0.000000000000000000e+00	0.000000000000000000e+00	0.000000000000000000e+00	4.696588997029189638e-01	2.641804075256392048e-01	8.728544307967424365e-02	3.736500214528570840e-02	-1.166402662014173058e-01	2.370970666212603717e-01	-2.634756878870033736e-01	-1.840978105520177932e-01	3.513383816453054947e-02	1.142354715934172232e-01	-1.690710070688861231e-03	-2.921756440964274823e-02	-9.595592539780047059e-02	-4.485510666958611448e-02	-4.837591520872433493e-01	-7.408156739682452141e-01	-2.474283538466538757e-02	-1.535747400807564167e-01	1.083449178204421715e-01	-1.463426971297117074e-01	7.358948280170166112e-02	-2.501448048057048346e-01	-1.830261998173534077e-01	-7.383296916192522152e-02	-4.099865646381862794e-01	-5.407729627120635985e-02	-1.874954134421887575e-01	-1.685568311635288752e-01	-2.557831745436005000e-01	-3.457528888376389456e-03	-2.247500307316014079e-01	1.764734306333897232e-02	1.119031358118084130e-01
0.000000000000000000e+00	0.000000000000000000e+00	0.000000000000000000e+00	0.000000000000000000e+00	0.000000000000000000e+00	0.000000000000000000e+00	0.000000000000000000e+00	0.000000000000000000e+00	0.000000000000000000e+00	0.000000000000000000e+00	0.000000000000000000e+00	0.000000000000000000e+00	0.000000000000000000e+00	0.000000000000000000e+00	0.000000000000000000e+00	0.000000000000000000e+00	0.000000000000000000e+00	-3.155415745879229239e-01	7.160198952294352659e-02	1.860405606037205950e-01	2.488511534522939439e-01	2.680766446010908188e-01	3.172550352244278837e-01	1.732638966731763486e-01	1.472007068110921524e-01	1.703916605111005511e-01	2.761861068515770179e-01	2.644813104578073171e-01	3.155014722182857279e-01	8.020100042508687688e-02	4.196561763973988279e-01	4.279511894818070483e-01	6.890026829308667500e-01	1.949482239261925154e-01	1.763096616454788435e-01	-1.341336236401027837e-01	1.595975481828012799e-01	-1.251877383675633823e-02	-3.197252716110129955e-01	2.955598965959779084e-02	-2.311553406040890435e-01	-9.442972144433697812e-02	1.857227542605175974e-01	-1.069275463823383815e-01	2.509866443128567770e-01	1.263553953262086804e-01	3.159658493443713856e-01	3.729261898904892569e-01	-1.305199330631474745e-02	3.253955285232499328e-01
0.000000000000000000e+00	0.000000000000000000e+00	0.000000000000000000e+00	0.000000000000000000e+00	0.000000000000000000e+00	0.000000000000000000e+00	0.000000000000000000e+00	0.000000000000000000e+00	0.000000000000000000e+00	0.000000000000000000e+00	0.000000000000000000e+00	0.000000000000000000e+00	0.000000000000000000e+00	0.000000000000000000e+00	0.000000000000000000e+00	0.000000000000000000e+00	0.000000000000000000e+00	-3.575514401313787949e-01	-4.737999298081420063e-01	-3.346640715169305613e-01	4.943678224795632070e-02	4.062412234629079327e-02	5.244575653728826836e-01	9.658283587465540942e-02	-3.198997340376232290e-01	-4.651326105374969933e-01	-6.427187973725733139e-01	-5.027492831860967959e-01	-3.077855060389032005e-01	1.687297453570988925e-01	6.695198289248963097e-02	1.623652781699000125e-01	1.386794539598506792e-01	6.469883772595343974e-01	-4.356928109345399869e-01	-5.754846068877054188e-01	-4.251122308101137337e-01	-1.020448356749162483e-01	-1.487589154032377750e-02	-3.810530862305591682e-02	-1.263819044437319294e-01	-9.505328681673164137e-02	-2.044497449499437652e-02	3.211447313147266502e-01	6.927781771284767520e-02	-5.712903784113411154e-01	-5.622674733330075281e-01	-5.942031835284243835e-01	-5.571579588015784790e-01	-5.749092922317192711e-01
0.000000000000000000e+00	0.000000000000000000e+00	0.000000000000000000e+00	0.000000000000000000e+00	0.000000000000000000e+00	0.000000000000000000e+00	0.000000000000000000e+00	0.000000000000000000e+00	0.000000000000000000e+00	0.000000000000000000e+00	0.000000000000000000e+00	0.000000000000000000e+00	0.000000000000000000e+00	0.000000000000000000e+00	0.000000000000000000e+00	0.000000000000000000e+00	0.000000000000000000e+00	1.607823675359142390e-01	-6.987685785332031774e-01	-7.454818625170572810e-01	2.838851478592744892e-01	-3.280904059575541210e-01	5.922541134770081817e-01	-4.018338691750520525e-02	-5.761859463117993685e-02	-3.108961911342054130e-01	-3.236414821815990495e-01	-7.144520558881549688e-01	-6.191039237772839599e-01	-2.484064262921503174e-01	-3.956314288206643770e-01	-3.046965570178609140e-01	-4.032621972213313866e-01	4.554220006592557546e-01	-4.604486585442099100e-01	-5.388971494227875469e-01	4.455647755199914836e-03	4.015595882413585116e-01	-5.873912776416627679e-01	6.015737037306209123e-01	-3.212440687265179229e-02	-5.237440051195590279e-02	1.703089364489731583e-01	1.488946129234492988e+00	-5.090239573802767259e-01	-6.183062444615072817e-01	-5.226062507743167718e-01	-5.337915774586992068e-01	4.256257778339422315e-01	-8.361175123056260317e-01
0.000000000000000000e+00	0.000000000000000000e+00	0.000000000000000000e+00	0.000000000000000000e+00	0.000000000000000000e+00	0.000000000000000000e+00	0.000000000000000000e+00	0.000000000000000000e+00	0.000000000000000000e+00	0.000000000000000000e+00	0.000000000000000000e+00	0.000000000000000000e+00	0.000000000000000000e+00	0.000000000000000000e+00	0.000000000000000000e+00	0.000000000000000000e+00	0.000000000000000000e+00	2.054909212732117518e-01	-6.181965234420792044e-01	-8.138596385765520802e-01	-1.966288376825872375e-01	-5.474565948640349733e-01	3.995892207906093785e-01	4.661088790603594156e-01	-5.870470477615107319e-01	-8.710517436994673623e-01	-7.106902538891923804e-01	-5.764592972661745085e-01	-2.154624717398992972e-01	-2.305769418326025499e-01	1.266762617946506631e-01	3.726520795135342401e-01	-2.098234177692872779e-02	4.331305207552126335e-01	-5.093766116392974830e-01	-3.670687395770502737e-01	-8.646321917197270501e-01	-3.630841558128465318e-01	-1.136324701117261027e+00	3.430191633999229994e-02	-2.948989956914839228e-01	-7.188905518219893542e-01	-1.597597843711850429e-01	-8.295047388483857143e-01	-7.146824101713297184e-01	-8.382825876174200275e-01	-7.484927993615566599e-01	-7.767375591959803094e-01	-6.388592743979116806e-01	-9.533879300049455940e-01
0.000000000000000000e+00	0.000000000000000000e+00	0.000000000000000000e+00	0.000000000000000000e+00	0.000000000000000000e+00	0.000000000000000000e+00	0.000000000000000000e+00	0.000000000000000000e+00	0.000000000000000000e+00	0.000000000000000000e+00	0.000000000000000000e+00	0.000000000000000000e+00	0.000000000000000000e+00	0.000000000000000000e+00	0.000000000000000000e+00	0.000000000000000000e+00	0.000000000000000000e+00	-6.099361853974192282e-01	-5.145355932654671616e-01	-5.470042521059221841e-01	-2.785564945420200278e-01	6.301419360545509885e-02	3.926831543774641498e-01	4.088239753003862775e-01	-1.211197472392402663e-01	-8.169845072936362529e-01	-8.430252678866971827e-01	-1.050391181368944604e+00	-1.142617189337905154e-01	-4.652775938729136196e-01	6.888559682605562839e-01	3.323767290099186034e-01	1.162081527382865076e+00	6.120780626520541112e-01	-5.841912771038435537e-01	-5.930338857460982771e-01	-6.417663071871466673e-01	2.963879932064616973e-01	-5.175476797068789825e-01	1.939607918701228770e-02	-4.388967189802603919e-01	-3.035634382889480509e-01	-4.207366774237997764e-01	-9.355327256520609147e-01	-5.616991279821620386e-01	-9.288324693488201333e-01	-7.254880549465569928e-01	-9.291809814181851701e-01	-9.393926584178229344e-01	-7.691383464969913097e-01
0.000000000000000000e+00	0.000000000000000000e+00	0.000000000000000000e+00	0.000000000000000000e+00	0.000000000000000000e+00	0.000000000000000000e+00	0.000000000000000000e+00	0.000000000000000000e+00	0.000000000000000000e+00	0.000000000000000000e+00	0.000000000000000000e+00	0.000000000000000000e+00	0.000000000000000000e+00	0.000000000000000000e+00	0.000000000000000000e+00	0.000000000000000000e+00	0.000000000000000000e+00	-8.711501670947314757e-01	-4.691293464294198912e-01	-5.316659209489499327e-01	2.980758951891294695e-01	7.769477887510597980e-02	5.087659747430762769e-01	6.151597752469526587e-02	-2.543820250170462649e-01	-5.248539935539006107e-01	-4.445757823272021847e-01	-3.909289090696915214e-01	-4.655800622822070522e-01	2.617374095569374726e-01	-3.045001150286729893e-02	6.852143584195685699e-01	-4.865506889647619460e-01	5.155439050003572943e-01	-1.699489622770213315e-01	-1.947662412890760752e-01	-3.506077473578582127e-01	-2.658684938512463972e-02	8.430158101057826092e-02	2.010957622482455742e-01	5.822203065341717831e-01	9.814997927652592546e-02	-1.849780143246414765e-01	3.215819915854766231e-01	-7.023636558193208090e-02	-6.402439504651542546e-01	-4.868533932959545618e-01	-5.892487473132196341e-01	-6.568916746079579427e-01	-6.151462047238309694e-01
0.000000000000000000e+00	0.000000000000000000e+00	0.000000000000000000e+00	0.000000000000000000e+00	0.000000000000000000e+00	0.000000000000000000e+00	0.000000000000000000e+00	0.000000000000000000e+00	0.000000000000000000e+00	0.000000000000000000e+00	0.000000000000000000e+00	0.000000000000000000e+00	0.000000000000000000e+00	0.000000000000000000e+00	0.000000000000000000e+00	0.000000000000000000e+00	0.000000000000000000e+00	1.068017214347108279e+00	-8.390148729685129592e-01	-1.096890889636898681e-01	-4.791778986057668721e-01	1.400172994344705824e-01	3.022865743644319036e-01	4.341335910412477128e-01	-2.596419340404648723e-01	-5.770888194612935340e-01	8.887199253729384518e-02	-9.697929519047643332e-01	-6.637590629184360047e-01	7.454649265081246812e-01	-8.044241271900665069e-01	-5.186372329390477320e-01	2.971654072322951409e-02	5.332115967508013199e-01	-7.455361798689641439e-01	-4.367807624323570559e-02	-1.122572819845942593e+00	-2.773031188938795411e-01	1.037102023703260434e+00	-6.319615762456574082e-01	2.941646463401772493e-01	6.082084033148446034e-01	3.439379430046231034e-01	-3.886793781228676248e-01	-5.262096569353605924e-01	1.684386937795455744e-02	-4.428501422257565268e-01	-7.085243123815614386e-01	-1.106677927012323925e-01	-6.500179193565747138e-01
0.000000000000000000e+00	0.000000000000000000e+00	0.000000000000000000e+00	0.000000000000000000e+00	0.000000000000000000e+00	0.000000000000000000e+00	0.000000000000000000e+00	0.000000000000000000e+00	0.000000000000000000e+00	0.000000000000000000e+00	0.000000000000000000e+00	0.000000000000000000e+00	0.000000000000000000e+00	0.000000000000000000e+00	0.000000000000000000e+00	0.000000000000000000e+00	0.000000000000000000e+00	-4.497433859495290065e-01	-2.316944139430620053e-01	-4.524816875970056884e-01	1.441362589158017848e-01	5.864362184779498000e-01	5.241624186685998055e-01	6.934432140408716139e-01	-3.462948628570343135e-01	-3.106120627037192716e-01	-4.438255078991877323e-01	-3.695632393801567273e-01	-2.283929665305737822e-01	4.782413289079854857e-01	4.319645903147468768e-01	1.728152801584575404e-01	-2.096375047082447637e-02	3.965387833532268980e-01	-2.981010874208263606e-01	-1.885466083424539585e-01	-5.932796591625859595e-01	1.927823776017026369e-02	1.159712959818978373e+00	-1.397773348257234372e-01	8.216140512118914607e-01	-1.154414190358726416e-01	1.414277398337830116e-01	1.557984741720658539e-01	-2.039706336414486287e-01	-4.306223153152244909e-01	-2.652682378989744683e-01	-3.205383451296009434e-01	-2.237243012573389422e-01	-2.839569350601812148e-01
0.000000000000000000e+00	0.000000000000000000e+00	0.000000000000000000e+00	0.000000000000000000e+00	0.000000000000000000e+00	0.000000000000000000e+00	0.000000000000000000e+00	0.000000000000000000e+00	0.000000000000000000e+00	0.000000000000000000e+00	0.000000000000000000e+00	0.000000000000000000e+00	0.000000000000000000e+00	0.000000000000000000e+00	0.000000000000000000e+00	0.000000000000000000e+00	0.000000000000000000e+00	-3.396391034279278576e-01	-3.151070708051394442e-01	9.877929179354238975e-02	-2.302526888184328324e-01	-2.711492654026903537e-01	2.881136899805410434e-01	-1.180736342739122785e-01	2.451218790476113463e-01	1.194782905452310140e-01	-5.922013386286720249e-02	-1.960752884860171297e-01	8.139354758114600852e-01	2.536472636963682525e-01	1.036081890741525902e+00	2.304526980031537942e-01	7.035515327621284509e-01	7.990968423246339047e-02	4.669732295996606442e-02	-4.942238103543740713e-01	-4.549671032871495657e-01	2.749870711044656232e-02	5.168800742810896187e-01	-6.128182427262071075e-01	6.956434949681825075e-02	-1.448533214359375709e-01	1.402742737724717859e-01	-8.169795491907206886e-01	-6.395822580800111234e-01	4.333970879497748285e-01	4.741028511608689350e-02	-1.539939020857562790e-01	-5.808549196295856865e-01	3.221295719071944758e-02
0.000000000000000000e+00	0.000000000000000000e+00	0.000000000000000000e+00	0.000000000000000000e+00	0.000000000000000000e+00	0.000000000000000000e+00	0.000000000000000000e+00	0.000000000000000000e+00	0.000000000000000000e+00	0.000000000000000000e+00	0.000000000000000000e+00	0.000000000000000000e+00	0.000000000000000000e+00	0.000000000000000000e+00	0.000000000000000000e+00	0.000000000000000000e+00	0.000000000000000000e+00	-3.268788469977975675e-01	-1.547797704523987128e-02	-9.117146585391225910e-01	4.916488325536680359e-01	-1.924523153018441179e-01	7.255950966250356016e-02	-3.041005243536685221e-01	-8.964544165580100588e-01	-2.865073309461246276e-01	8.792457634238903807e-01	1.875221334878677260e-01	4.203330262206401158e-01	-3.097475103443891320e-01	-9.018152756062793041e-02	-3.635498747365754207e-02	1.749893361287412574e+00	3.198387809150999295e-01	4.484061421486560950e-01	1.105047156391633922e-01	7.922266118370923094e-01	7.511069596094077649e-01	-1.349514533491708197e-02	2.855807114367825972e-01	3.445794562404211336e-01	5.172322346914254299e-01	-7.435545901688688231e-01	1.170434635341219165e+00	-1.476505856396865157e+00	-1.275567672861664947e-01	4.247129980759491441e-01	1.320729895362871553e-01	-5.796945167783410513e-01	3.995636680648618211e-01
0.000000000000000000e+00	0.000000000000000000e+00	0.000000000000000000e+00	0.000000000000000000e+00	0.000000000000000000e+00	0.000000000000000000e+00	0.000000000000000000e+00	0.000000000000000000e+00	0.000000000000000000e+00	0.000000000000000000e+00	0.000000000000000000e+00	0.000000000000000000e+00	0.000000000000000000e+00	0.000000000000000000e+00	0.000000000000000000e+00	0.000000000000000000e+00	0.000000000000000000e+00	-2.464692364131562952e-01	-2.326315460161927917e-01	-2.662327409818002755e-01	2.063133170932632265e-01	3.963492894098213370e-01	3.837714552689440173e-01	2.596808042949105277e-01	-1.854263061129522161e-01	-3.120347152909113686e-01	-2.426813041594118592e-01	-5.444262012392262484e-01	-3.996151950620688842e-01	-7.693398291181514914e-02	6.147668757600742717e-01	6.115117227510142861e-01	-6.040965668690962548e-02	6.914266940196038824e-01	-4.320677914547105813e-01	-1.082623115130320751e-01	8.414682710680194966e-02	3.763784347225712645e-02	3.137983991126966354e-01	-2.114487123317578682e-02	-1.964238423198641503e-01	-3.878122267753229546e-01	-7.078923045661492108e-02	-2.054739315778179864e-02	-6.028902824449566822e-01	-5.088225176181337961e-01	-3.921882561317492355e-01	-4.186293947323577180e-01	-4.707311184524547443e-01	-3.707920472055493133e-01
0.000000000000000000e+00	0.000000000000000000e+00	0.000000000000000000e+00	0.000000000000000000e+00	0.000000000000000000e+00	0.000000000000000000e+00	0.000000000000000000e+00	0.000000000000000000e+00	0.000000000000000000e+00	0.000000000000000000e+00	0.000000000000000000e+00	0.000000000000000000e+00	0.000000000000000000e+00	0.000000000000000000e+00	0.000000000000000000e+00	0.000000000000000000e+00	0.000000000000000000e+00	-8.399717593750408717e-01	-5.232910193587657632e-01	2.835318287234975254e-01	-1.935729097389753128e-01	2.170827679278345967e-01	3.997683286390387725e-01	-9.709999758557937843e-01	5.872729724753096292e-01	-5.171153019633374370e-01	-5.626490088231774628e-02	-3.440586674400080147e-01	8.016902739717847448e-02	-1.996329745539811018e-01	-3.729746815813784755e-01	-8.292509555926661502e-01	1.056976621707720554e+00	2.961672666425186340e-01	-2.717341922262785925e-01	6.309512655942973725e-01	5.103043768161599214e-01	2.865062624888061182e-01	3.356718991065971713e-01	1.791078336296132445e-01	2.849189877970587648e-01	2.256089908261126042e-01	4.495335020758705474e-02	-6.123987905777960039e-01	-2.578510537588573071e-01	-6.446896594788330548e-01	8.646267170834077975e-02	-2.782346558246314924e-02	-5.168858894928834991e-02	-2.106036392629269671e-01
0.000000000000000000e+00	0.000000000000000000e+00	0.000000000000000000e+00	0.000000000000000000e+00	0.000000000000000000e+00	0.000000000000000000e+00	0.000000000000000000e+00	0.000000000000000000e+00	0.000000000000000000e+00	0.000000000000000000e+00	0.000000000000000000e+00	0.000000000000000000e+00	0.000000000000000000e+00	0.000000000000000000e+00	0.000000000000000000e+00	0.000000000000000000e+00	0.000000000000000000e+00	-4.039530861669640149e-01	5.741995509448803714e-02	-3.262122065274707106e-02	4.741133227977348957e-02	3.110851349749682582e-01	3.906796116723110224e-01	5.351628198532455694e-02	-8.528738644765773702e-02	-1.325788202535157501e-01	-5.550079151175907333e-02	-1.233258092498299430e-01	-8.137765736643720604e-02	2.195863970261529297e-01	3.400389548960029429e-01	7.575060762469623121e-01	8.065735370986897024e-02	2.625857625893823766e-01	6.653827997219804308e-03	-1.284601497188214703e-01	-8.424109346200633897e-02	-5.506742732147780787e-04	4.546871319001475481e-02	-1.382455722385199925e-01	-5.149957668717745074e-01	-3.166697815998122389e-01	-1.152307504641643388e-01	-2.906178000137446538e-01	-6.460098144697822287e-01	6.565519981979660302e-02	-5.159978057295855347e-02	-4.539903603948752114e-02	-3.252383918572330224e-01	1.080877085950687592e-02
0.000000000000000000e+00	0.000000000000000000e+00	0.000000000000000000e+00	0.000000000000000000e+00	0.000000000000000000e+00	0.000000000000000000e+00	0.000000000000000000e+00	0.000000000000000000e+00	0.000000000000000000e+00	0.000000000000000000e+00	0.000000000000000000e+00	0.000000000000000000e+00	0.000000000000000000e+00	0.000000000000000000e+00	0.000000000000000000e+00	0.000000000000000000e+00	0.000000000000000000e+00	-5.523438760616823373e-01	-9.592371530690478598e-02	7.006931873844066648e-03	6.445023752363530090e-01	7.439927728762669723e-01	8.098364165378614532e-02	1.725773702736344839e-01	-4.372318325996570054e-02	-2.083284585604344152e-01	1.046559149025042858e-02	-3.520840439080089590e-01	-1.617233926506213004e-01	2.687556595265963577e-01	-8.930383284811076461e-01	-8.931938684926735705e-01	5.730386523634202200e-01	-5.353962043684320354e-02	-6.210441802250032950e-01	-2.766752080395450397e-01	2.767839480018267628e-01	4.743776489637278881e-02	-7.637171561971011213e-01	5.402630528609795452e-02	2.772137832600333196e-01	3.663317748742048185e-01	9.597147728289559532e-02	5.966729467840595769e-01	-3.573733474488117318e-02	9.693175649142928008e-02	2.678657631892266133e-01	-2.330006705511373510e-01	7.985812056628119326e-02	-2.738440801017561627e-02
0.000000000000000000e+00	0.000000000000000000e+00	0.000000000000000000e+00	0.000000000000000000e+00	0.000000000000000000e+00	0.000000000000000000e+00	0.000000000000000000e+00	0.000000000000000000e+00	0.000000000000000000e+00	0.000000000000000000e+00	0.000000000000000000e+00	0.000000000000000000e+00	0.000000000000000000e+00	0.000000000000000000e+00	0.000000000000000000e+00	0.000000000000000000e+00	0.000000000000000000e+00	2.844631028636724832e-02	-5.103452993470530830e-01	-4.434526538981157784e-01	3.424792545175067704e-01	3.762088543220054593e-01	4.000149573334442210e-01	5.442007024287923156e-02	3.390803610659127998e-02	-6.111408948776418937e-01	-6.209746831279644441e-01	-4.192484821725073751e-01	-2.150886277438658623e-01	3.741487494706335903e-01	9.552503617671109781e-02	-2.492036064368803039e-01	4.654509866184166622e-01	5.563102045595291756e-01	-3.628003000000294409e-01	-4.603117246273104590e-01	-9.016049959514618184e-01	-2.256931379148515576e-02	1.014465441948483537e+00	4.751921543955959781e-01	2.774364265468025337e-02	3.699817440375918198e-01	1.484662556832674549e-02	9.271622326309264528e-02	-2.603688460520192649e-01	-5.979700918807776544e-01	-4.972257510443274797e-01	-5.660495228478862328e-01	-5.865471151114161064e-01	-5.862164001473113562e-01
0.000000000000000000e+00	0.000000000000000000e+00	0.000000000000000000e+00	0.000000000000000000e+00	0.000000000000000000e+00	0.000000000000000000e+00	0.000000000000000000e+00	0.000000000000000000e+00	0.000000000000000000e+00	0.000000000000000000e+00	0.000000000000000000e+00	0.000000000000000000e+00	0.000000000000000000e+00	0.000000000000000000e+00	0.000000000000000000e+00	0.000000000000000000e+00	0.000000000000000000e+00	-1.024481694765359663e+00	-1.760908160547106360e-01	1.877377593436757863e-01	1.115389846455860090e-01	-1.672948570126310541e-01	1.988341686155691099e-03	1.143209906696234651e-01	-3.179406432672606808e-01	-2.164466635304616859e-01	1.154506261714004223e-01	4.159729398359040403e-02	1.625043216888559516e-02	2.369636076544491543e-01	7.088637128618264782e-01	-4.200996134679783056e-01	3.928441362462436470e-01	3.012434260857025925e-01	4.061169084838667787e-01	-3.370161199796768980e-01	-2.969006672941743585e-01	1.525503350166267369e-01	-8.896955762924622091e-01	-2.190043050662260349e-01	-8.689830685487953676e-02	-1.718108520712151588e-01	3.196817876685109638e-01	-5.185230435112552216e-01	-9.455290153933593178e-02	-1.329887052460872743e-01	-3.942738764766821058e-01	-1.012308743152049162e-01	-7.576542325702890768e-01	6.385293467666132428e-02
0.000000000000000000e+00	0.000000000000000000e+00	0.000000000000000000e+00	0.000000000000000000e+00	0.000000000000000000e+00	0.000000000000000000e+00	0.000000000000000000e+00	0.000000000000000000e+00	0.000000000000000000e+00	0.000000000000000000e+00	0.000000000000000000e+00	0.000000000000000000e+00	0.000000000000000000e+00	0.000000000000000000e+00	0.000000000000000000e+00	0.000000000000000000e+00	0.000000000000000000e+00	-7.114625161723043233e-03	-4.265174871715996519e-01	-7.192125263350921394e-01	2.525716638435753225e-01	-1.916317298807995451e-01	3.491207650335974577e-01	4.982355554513413776e-02	-2.821511129090065531e-02	-5.622580998069984792e-01	3.157063430817760863e-02	-4.591751586356029313e-01	-3.053110790156176590e-01	3.564487107523021114e-01	8.148382933378202075e-01	3.253530260098857485e-01	1.159515774248281783e+00	7.640316869233835240e-01	-4.561271000904032480e-01	-3.226134634420247393e-01	-5.180352914408220544e-01	8.963623259743806748e-02	-7.578208674167884185e-02	9.929066434206575142e-02	3.451316215767235018e-01	4.608301323366822411e-01	6.351027618660325391e-01	1.009582481407006904e+00	-4.533244781612477681e-01	-5.007882685506241938e-01	-2.092527184053247225e-01	-4.708933365389512127e-01	1.128750927986510028e-01	-5.125272414347936678e-01
0.000000000000000000e+00	0.000000000000000000e+00	0.000000000000000000e+00	0.000000000000000000e+00	0.000000000000000000e+00	0.000000000000000000e+00	0.000000000000000000e+00	0.000000000000000000e+00	0.000000000000000000e+00	0.000000000000000000e+00	0.000000000000000000e+00	0.000000000000000000e+00	0.000000000000000000e+00	0.000000000000000000e+00	0.000000000000000000e+00	0.000000000000000000e+00	0.000000000000000000e+00	2.723929359340467871e-01	-2.603574530642619247e-02	-4.027492544932573942e-02	1.246473837923723904e-01	-5.018259421019736349e-02	2.652885031984525965e-01	2.926061742968892321e-01	2.737140050307985961e-02	-7.575447869118492883e-02	3.506901277831794284e-01	4.285456393340358883e-01	3.293840472584655399e-01	-7.984935368491588581e-02	6.532454577993462852e-01	4.642865009464426929e-01	6.536860287638398548e-01	1.983531727430402347e-01	6.533959619891636927e-02	-7.384016779759275395e-02	2.234096300700189330e-01	-3.264237539923724452e-01	7.218439656926107784e-01	-4.142026503536440640e-01	-1.295768911161862824e-01	-5.289226791188749886e-04	-5.077580706914835984e-01	-3.982046444074361924e-01	-7.977754300184628500e-01	3.702702033474792320e-01	-1.922093143057739262e-01	1.555131335838244415e-02	-6.246057608931996352e-01	1.643069723476175692e-01
0.000000000000000000e+00	0.000000000000000000e+00	0.000000000000000000e+00	0.000000000000000000e+00	0.000000000000000000e+00	0.000000000000000000e+00	0.000000000000000000e+00	0.000000000000000000e+00	0.000000000000000000e+00	0.000000000000000000e+00	0.000000000000000000e+00	0.000000000000000000e+00	0.000000000000000000e+00	0.000000000000000000e+00	0.000000000000000000e+00	0.000000000000000000e+00	0.000000000000000000e+00	1.052719402129613652e-01	-1.491562038349251718e-01	5.882453556076811668e-02	2.482111053385415433e-01	6.417024064714728082e-01	2.465453441298596782e-01	2.117438834193436925e-01	7.851227418581870066e-02	-4.318643483658739513e-01	-2.900557250542510346e-01	1.113305607143729933e-02	1.185716350106879799e-02	-4.555869730407330898e-01	3.668658904983815305e-01	6.452709869768989970e-01	-9.852613802737221482e-02	1.505186358877783903e-01	9.644021979005582557e-01	-2.824245217438884348e-01	-1.874404596979749871e-01	7.342263504230418791e-02	-8.575065969847793512e-02	-7.669117762472271727e-02	-1.162389471913556627e-01	-2.493928759867755085e-01	1.584291856560144859e-02	-4.712885802531381896e-01	-1.082233386966595379e-01	3.001274293875388823e-03	7.864586354551342251e-02	-1.049514077089521713e-01	-2.067420801736035707e-01	-2.662419329803523624e-02
0.000000000000000000e+00	0.000000000000000000e+00	0.000000000000000000e+00	0.000000000000000000e+00	0.000000000000000000e+00	0.000000000000000000e+00	0.000000000000000000e+00	0.000000000000000000e+00	0.000000000000000000e+00	0.000000000000000000e+00	0.000000000000000000e+00	0.000000000000000000e+00	0.000000000000000000e+00	0.000000000000000000e+00	0.000000000000000000e+00	0.000000000000000000e+00	0.000000000000000000e+00	-6.904149757898683237e-01	-1.574933769230389691e-01	8.253039710112657079e-02	2.442260097697040722e-01	-5.016789227909953519e-01	1.140155832818928044e-01	5.534244560428885906e-02	-2.151120561318310420e-01	4.413193960273751326e-01	5.902361071404642612e-01	-8.526121399172355286e-02	1.249832602739775478e+00	5.718307254542561724e-01	1.277081336286723934e+00	-7.746481794782659192e-01	3.760650207910887777e-01	5.497506667421315774e-01	4.944157863455322377e-01	-4.573472598320106330e-01	-6.261239973210712406e-02	4.191790573954171095e-02	-1.243211501159179777e+00	-5.801890373090705655e-01	9.317621017680986772e-02	-7.039764270174939664e-01	6.678951854783845565e-01	-1.934706277167146105e-01	-1.926328109125581833e-01	1.261406653620057994e-01	-3.107226366879570212e-01	6.414858445232520801e-01	1.147399210484858045e+00	8.848697274059297291e-02
0.000000000000000000e+00	0.000000000000000000e+00	0.000000000000000000e+00	0.000000000000000000e+00	0.000000000000000000e+00	0.000000000000000000e+00	0.000000000000000000e+00	0.000000000000000000e+00	0.000000000000000000e+00	0.000000000000000000e+00	0.000000000000000000e+00	0.000000000000000000e+00	0.000000000000000000e+00	0.000000000000000000e+00	0.000000000000000000e+00	0.000000000000000000e+00	0.000000000000000000e+00	-1.834044163754308676e-01	-9.731135290029960250e-02	-2.543191994074511242e-01	2.326444042255596811e-01	-8.433270344481065550e-02	3.793884482824765869e-01	3.093160576263406791e-01	9.104487894092200967e-03	6.774375913627221635e-02	2.844174057162837665e-01	1.332206513587464447e-01	2.726929677371356942e-01	2.870398434231829499e-01	2.719710176503342680e-01	-8.237411525078534857e-02	5.505622099684917004e-01	3.220771886466510803e-01	3.233995333261875660e-02	6.587957323767357209e-02	-2.144114085874121098e-02	-1.276251662956015831e-01	-3.275498556685520202e-02	-1.588139385095466982e-01	-1.154489566875859935e-01	5.804472576781531147e-03	-7.761334726207366752e-02	-8.222952011667167271e-02	1.251800201454259520e-01	-4.634390043941850890e-02	8.733542627026052996e-02	-3.385456581594946390e-02	1.474334205613291593e-01	8.610792633006431052e-02
0.000000000000000000e+00	0.000000000000000000e+00	0.000000000000000000e+00	0.000000000000000000e+00	0.000000000000000000e+00	0.000000000000000000e+00	0.000000000000000000e+00	0.000000000000000000e+00	0.000000000000000000e+00	0.000000000000000000e+00	0.000000000000000000e+00	0.000000000000000000e+00	0.000000000000000000e+00	0.000000000000000000e+00	0.000000000000000000e+00	0.000000000000000000e+00	0.000000000000000000e+00	1.643397649313038111e-01	-1.403303960578752563e-01	-8.285757563436441098e-03	2.731293441108293418e-01	2.207597038436880099e-01	5.099629196608578274e-01	1.673040758352325186e-01	1.988575296550598448e-01	-6.611249645054241564e-02	4.542290585924228519e-01	9.001310104151694080e-02	6.275278533531996050e-01	3.240167851109072572e-01	4.025753568760976342e-01	-1.192219915873723862e-01	1.361144666208110622e-02	2.289855461024056793e-01	-1.366714264769870180e-01	-2.023181071675903692e-02	1.061430860084620342e-01	1.256834907841432036e-01	4.522931531109448122e-01	-1.583176318106538638e-01	-1.458210683321497503e-01	3.841123817724434453e-02	2.180822771278143890e-01	-2.927687677899258323e-01	2.560581251333736430e-02	1.491568522461456277e-02	1.366573128956476424e-01	6.990293657566051810e-02	2.478997733796894920e-01	1.016671862858672531e-01
0.000000000000000000e+00	0.000000000000000000e+00	0.000000000000000000e+00	0.000000000000000000e+00	0.000000000000000000e+00	0.000000000000000000e+00	0.000000000000000000e+00	0.000000000000000000e+00	0.000000000000000000e+00	0.000000000000000000e+00	0.000000000000000000e+00	0.000000000000000000e+00	0.000000000000000000e+00	0.000000000000000000e+00	0.000000000000000000e+00	0.000000000000000000e+00	0.000000000000000000e+00	7.508970233038377851e-01	1.753393862826193028e-01	2.538064994674214536e-01	2.715378190563487171e-01	8.562751294111253797e-01	-1.231450994593845383e-02	7.693604510320353196e-01	-3.448064001266747391e-01	-1.566650170311796320e-01	-1.675235434213863672e-01	-1.713057255782640398e-01	-7.296900578753630073e-01	-3.484192134100162486e-01	9.210476270763736650e-01	-3.268022807518486395e-01	-1.264597628344917013e-01	2.392629193657133668e-01	-2.147272647487504516e-01	-2.169070155049968862e-01	3.166235667500357787e-01	6.900819037366906321e-03	1.292409577642484042e-01	7.207232573563958633e-01	5.753133840105497665e-01	2.883747473183756460e-01	4.166922417611723661e-01	8.000051487916985671e-02	2.316527134108184172e-01	1.677236197922822927e-02	-9.202526598318326589e-02	1.423929818798438662e-01	-1.400401017306739659e-01	1.154917850628451592e-01
0.000000000000000000e+00	0.000000000000000000e+00	0.000000000000000000e+00	0.000000000000000000e+00	0.000000000000000000e+00	0.000000000000000000e+00	0.000000000000000000e+00	0.000000000000000000e+00	0.000000000000000000e+00	0.000000000000000000e+00	0.000000000000000000e+00	0.000000000000000000e+00	0.000000000000000000e+00	0.000000000000000000e+00	0.000000000000000000e+00	0.000000000000000000e+00	0.000000000000000000e+00	-1.637206287799266580e-01	-1.323129415450188251e-01	-3.242000790383597897e-01	6.601108512939125872e-02	-1.645366655303850956e-01	4.068818873793523805e-01	2.851720197034207094e-01	-4.009188281693100431e-02	-1.677751091643564230e-01	-1.409408373835330797e-01	1.067688984966637666e-01	1.132132310216424215e-01	2.222818778297071807e-01	-3.202801717525599057e-01	-1.896827533808490354e-02	5.787650783739579224e-02	3.254489157730730553e-01	-2.470978261022248323e-02	-2.153857303416018831e-01	-1.260702147720829114e-01	-2.264797035929312363e-01	-3.809015208355492899e-01	-1.658482547749564051e-01	-2.638237071727624339e-01	4.381077394206442377e-02	1.105080156647758466e-01	-2.315110696079401842e-01	-3.777754622474072121e-01	-1.975291039994546693e-01	-6.608453062629741914e-02	-2.424031710327528566e-01	-4.716852558885358815e-01	-1.660905457165625654e-01
0.000000000000000000e+00	0.000000000000000000e+00	0.000000000000000000e+00	0.000000000000000000e+00	0.000000000000000000e+00	0.000000000000000000e+00	0.000000000000000000e+00	0.000000000000000000e+00	0.000000000000000000e+00	0.000000000000000000e+00	0.000000000000000000e+00	0.000000000000000000e+00	0.000000000000000000e+00	0.000000000000000000e+00	0.000000000000000000e+00	0.000000000000000000e+00	0.000000000000000000e+00	-2.128137616214907657e-01	1.822204038491699041e-01	-9.145693800917699401e-02	-2.049946309777175499e-02	3.773442063657387879e-01	3.190559857546712008e-01	-2.353858911325915678e-03	-4.670988803502535563e-02	2.252670889387063322e-02	2.417906825746547472e-01	3.673165489258278793e-02	1.678820539077410523e-01	1.141448099507059999e-01	1.836141987281640076e-01	1.188363494065648868e-01	7.567287568634396833e-02	2.539616255235838671e-01	1.170288550637410135e-01	2.325701197736801396e-02	1.389327686794847305e-02	-8.573972148699454676e-02	-4.337686851351794937e-03	6.635509204858928978e-02	-6.401422220527448748e-02	1.655008684183857104e-01	9.733621227071305448e-02	1.061210811802236198e-01	-2.853086469040627682e-01	-1.527739107739870261e-01	1.084060782766240322e-01	-8.512317136838454257e-02	1.313158547259208053e-01	-2.799333123784154484e-02
0.000000000000000000e+00	0.000000000000000000e+00	0.000000000000000000e+00	0.000000000000000000e+00	0.000000000000000000e+00	0.000000000000000000e+00	0.000000000000000000e+00	0.000000000000000000e+00	0.000000000000000000e+00	0.000000000000000000e+00	0.000000000000000000e+00	0.000000000000000000e+00	0.000000000000000000e+00	0.000000000000000000e+00	0.000000000000000000e+00	0.000000000000000000e+00	0.000000000000000000e+00	-6.724583966737102125e-02	-1.529474541027034951e-01	-4.678247965190294733e-01	2.035051441094313240e-01	4.881880794139945023e-01	2.244631040594100846e-01	3.608026907050436161e-01	3.191540996746879966e-01	1.575130561928546058e-01	-3.233211063556766518e-02	-3.416860332030118297e-01	2.631591066569886617e-01	1.301791018378892391e-02	-4.202134654430138561e-01	3.289517954229300573e-02	6.186465686352633497e-01	3.008500167503232459e-01	3.246088385568084850e-02	5.017454232393610269e-02	-1.627924237334029134e-01	-8.130340731190122128e-02	3.179631328865094586e-01	1.567570867306175564e-01	-3.624825181454686129e-01	-3.513902291379539244e-01	-3.166366249296353463e-01	6.083091146445457342e-01	1.305380478342259565e-01	3.433510714165378674e-01	3.242902447932080046e-01	1.479707896372104703e-01	-7.890144158974214672e-02	8.563412768329041469e-02
0.000000000000000000e+00	0.000000000000000000e+00	0.000000000000000000e+00	0.000000000000000000e+00	0.000000000000000000e+00	0.000000000000000000e+00	0.000000000000000000e+00	0.000000000000000000e+00	0.000000000000000000e+00	0.000000000000000000e+00	0.000000000000000000e+00	0.000000000000000000e+00	0.000000000000000000e+00	0.000000000000000000e+00	0.000000000000000000e+00	0.000000000000000000e+00	0.000000000000000000e+00	-5.678006591998897568e-01	2.614011305108204786e-01	4.628143750404474510e-02	-1.058401977037046193e-01	7.170791275323110670e-01	5.658023423036290245e-01	1.404416150769356719e-01	-6.115914657994773185e-01	-2.318730742931925937e-01	-8.384752591632894658e-01	-3.011806375964108939e-01	3.756919712006763223e-01	1.385913641500304383e+00	2.051079382891418224e+00	-1.581032570480634183e-02	1.650869538890034738e+00	1.126096882174915798e-02	1.056387726528720261e-01	4.109055734934798365e-01	9.091496185288119314e-01	1.712835619403376974e-01	-2.255779860313191221e-01	-3.792700770933509768e-01	-6.336915723765631885e-03	-6.405384659292108207e-01	5.755586607492388929e-01	-6.394474294804641801e-01	1.689914667153598282e+00	-1.264141575707581344e-01	-1.174323763806841142e-01	5.296744745439259383e-02	7.424258709399179645e-01	5.864479403054780882e-01
0.000000000000000000e+00	0.000000000000000000e+00	0.000000000000000000e+00	0.000000000000000000e+00	0.000000000000000000e+00	0.000000000000000000e+00	0.000000000000000000e+00	0.000000000000000000e+00	0.000000000000000000e+00	0.000000000000000000e+00	0.000000000000000000e+00	0.000000000000000000e+00	0.000000000000000000e+00	0.000000000000000000e+00	0.000000000000000000e+00	0.000000000000000000e+00	0.000000000000000000e+00	-1.616658144945792852e-01	2.247517910860164503e-01	7.062335048171873575e-02	3.418022911493279192e-01	2.151184837409955142e-01	1.971711093581706986e-01	2.228719718268139527e-01	9.677664366820848754e-03	-1.318072562699391589e-02	-2.828356722592879208e-02	1.313170674185195896e-01	2.288811692014091140e-02	1.358295000419987852e-01	4.026598378919605259e-01	3.237839572901658469e-01	1.666609303890982108e-01	2.687033808537204194e-01	-4.676857140226579196e-02	7.433938501175210711e-02	-6.380980061359124711e-02	-1.214437234458481396e-01	1.256274714186133568e-01	-2.772721611920385132e-01	-8.117555596471247303e-02	-1.158701481046083004e-01	7.076718204881131402e-02	-4.286793698234767080e-02	-9.086986570029219334e-02	1.408270998262968199e-01	6.885162072934550292e-02	-5.007040932170665239e-03	-6.251333512557760708e-02	7.678710865626714455e-02
0.000000000000000000e+00	0.000000000000000000e+00	0.000000000000000000e+00	0.000000000000000000e+00	0.000000000000000000e+00	0.000000000000000000e+00	0.000000000000000000e+00	0.000000000000000000e+00	0.000000000000000000e+00	0.000000000000000000e+00	0.000000000000000000e+00	0.000000000000000000e+00	0.000000000000000000e+00	0.000000000000000000e+00	0.000000000000000000e+00	0.000000000000000000e+00	0.000000000000000000e+00	-4.552760617848707891e-01	3.939797245179354479e-01	-1.403662287820747756e-01	7.446506866667637059e-01	8.494173607030384154e-01	-7.600275306407483500e-02	7.477922477433364412e-02	7.509361003206674878e-01	5.792400491856710687e-01	-2.083841113608915774e-01	2.556124139612404589e-01	-1.018087512995261290e-01	-2.797728364537887535e-01	-5.378379699482919302e-02	2.519874602768623628e-01	-9.728699817245431980e-01	9.076188339498952873e-02	2.656694653555085120e-02	1.924092635572207666e-01	-4.321712578869121302e-01	-1.674490496281590135e-01	6.376152303199659199e-01	7.904931343329395232e-02	2.957772999363557087e-01	-3.097152884199340095e-01	-6.266908153988285379e-01	3.068613569111154349e-01	2.685858985663601775e-02	5.551531250060949274e-01	3.713003566653175769e-01	3.137697048676795775e-01	7.360982595018480401e-01	4.535420323040622037e-01
0.000000000000000000e+00	0.000000000000000000e+00	0.000000000000000000e+00	0.000000000000000000e+00	0.000000000000000000e+00	0.000000000000000000e+00	0.000000000000000000e+00	0.000000000000000000e+00	0.000000000000000000e+00	0.000000000000000000e+00	0.000000000000000000e+00	0.000000000000000000e+00	0.000000000000000000e+00	0.000000000000000000e+00	0.000000000000000000e+00	0.000000000000000000e+00	0.000000000000000000e+00	-6.957722931074613593e-01	-5.993924206323563153e-01	-4.246181387806766128e-01	7.854703511895151369e-01	-2.403776955113329228e-01	6.236866138275636295e-01	7.367612376780676708e-01	1.840689673526609837e-01	1.343892959713528235e-01	-5.272795581855546088e-01	-3.718320317749658210e-01	-3.568579770680563867e-01	1.871803013583568653e-01	-1.863062607725711195e-01	-2.814028079014037620e-01	-1.502730038046892869e+00	4.388329940745346325e-01	-4.181858290963400698e-02	-3.015625586259240154e-01	-7.283234752448427551e-01	4.555015218215594831e-03	-9.412766081451827693e-01	-1.727046507972699457e-02	-4.476954834307412812e-01	-6.745108795027592308e-01	-8.482766578898583987e-01	2.013841856778819939e-01	-1.820034899980251253e-01	-5.030482068252084549e-01	-1.277364588529991962e-01	-2.160055497819022841e-01	-1.543698467285129050e+00	-1.175046846577952608e-01
0.000000000000000000e+00	0.000000000000000000e+00	0.000000000000000000e+00	0.000000000000000000e+00	0.000000000000000000e+00	0.000000000000000000e+00	0.000000000000000000e+00	0.000000000000000000e+00	0.000000000000000000e+00	0.000000000000000000e+00	0.000000000000000000e+00	0.000000000000000000e+00	0.000000000000000000e+00	0.000000000000000000e+00	0.000000000000000000e+00	0.000000000000000000e+00	0.000000000000000000e+00	2.348410157721693703e-01	-1.970805480525298081e-01	-1.009926488307680836e-01	3.355621287236058015e-01	4.479505147778828356e-01	-1.532782885066637513e-01	2.106695376156599853e-01	-4.106730553234281267e-01	-4.164872476513258315e-01	-7.893428572436889112e-01	-3.216152157978373061e-01	-2.919676530287241417e-02	3.627302299496509841e-01	9.320612318853110922e-02	3.548702883217013659e-01	2.113835644616211817e-01	3.235368680872165864e-02	-5.867212602302510766e-02	-4.427828800719726954e-01	-4.187953522089825631e-01	3.191068563257292157e-01	-8.730237728871649283e-01	-5.977043581234544600e-01	-2.019009179723804392e-01	-6.559192271199001389e-01	-4.731956806605977506e-01	2.830260649340414036e-04	-5.535986694231822547e-01	-4.010791018806770802e-01	-2.090355366336761889e-01	-2.660787356772020829e-01	3.511135080006271281e-01	-4.803790596108926253e-02
0.000000000000000000e+00	0.000000000000000000e+00	0.000000000000000000e+00	0.000000000000000000e+00	0.000000000000000000e+00	0.000000000000000000e+00	0.000000000000000000e+00	0.000000000000000000e+00	0.000000000000000000e+00	0.000000000000000000e+00	0.000000000000000000e+00	0.000000000000000000e+00	0.000000000000000000e+00	0.000000000000000000e+00	0.000000000000000000e+00	0.000000000000000000e+00	0.000000000000000000e+00	-3.282875224939802439e-01	3.985493479719302845e-02	-5.762988365141186176e-01	3.909118513858811927e-01	8.093905863292046865e-01	2.612934865139164842e-01	4.381814526469230975e-01	3.738918793706179355e-02	-1.761393331024177222e-01	4.627888000567980525e-02	-3.534382512461529124e-01	-1.437812658909846941e-01	6.679237483781404194e-02	2.031734674033477683e-01	-1.905731924064007305e-03	7.234640924390991490e-01	-1.606074762309760845e-02	-4.752635684237325742e-01	-3.155231416111551335e-01	-6.214757620363975388e-01	-3.668509177341782723e-01	5.198279320978800300e-01	-2.180885494058920904e-01	-1.580077233342861431e-01	-3.190624904477248336e-01	1.183327052203043267e-01	-7.193618997259119130e-01	1.906602248165633895e-01	-5.819280444461132074e-02	-1.806476501438207261e-01	-2.216874507945003347e-01	-4.883555508513069965e-01	-1.778847720980301361e-01
0.000000000000000000e+00	0.000000000000000000e+00	0.000000000000000000e+00	0.000000000000000000e+00	0.000000000000000000e+00	0.000000000000000000e+00	0.000000000000000000e+00	0.000000000000000000e+00	0.000000000000000000e+00	0.000000000000000000e+00	0.000000000000000000e+00	0.000000000000000000e+00	0.000000000000000000e+00	0.000000000000000000e+00	0.000000000000000000e+00	0.000000000000000000e+00	0.000000000000000000e+00	4.545136973658973067e-01	5.626410226723169844e-02	7.014597066409756776e-01	-2.202771533206086124e-02	2.510978604181475851e-02	-2.343222330310676393e-02	3.195653143778277583e-01	3.551468336480461674e-01	-5.376490549485096054e-02	8.570740790649280516e-01	3.869826275834913898e-01	-2.201529330941241203e-01	-6.355067922844875872e-01	1.028515162742598132e+00	1.445164047295721454e+00	-5.806722622508775355e-01	1.963393123000025439e-03	2.226987986665830421e-01	-5.740015658622335537e-02	3.397423171563251354e-01	3.355405280900768950e-01	-1.451817253015249554e-01	-4.318062117595179716e-02	-1.976469158483661337e-01	3.576624287489688081e-01	-4.660689549188685998e-02	1.423281805282516632e-01	2.906108621765141065e-01	3.162316382913684665e-01	1.663472363001427534e-01	2.174825298041583865e-01	-6.748528214323499252e-01	1.240032718921401655e-01
0.000000000000000000e+00	0.000000000000000000e+00	0.000000000000000000e+00	0.000000000000000000e+00	0.000000000000000000e+00	0.000000000000000000e+00	0.000000000000000000e+00	0.000000000000000000e+00	0.000000000000000000e+00	0.000000000000000000e+00	0.000000000000000000e+00	0.000000000000000000e+00	0.000000000000000000e+00	0.000000000000000000e+00	0.000000000000000000e+00	0.000000000000000000e+00	0.000000000000000000e+00	4.153623144896337327e-01	4.972694372556174525e-02	8.141595760207337440e-01	3.089688989348911563e-01	7.964390328210134429e-03	-6.495541146307631797e-02	7.491096235209903087e-01	-4.081479641101667388e-01	1.940739948746771082e-01	-1.490025385556584536e-01	-3.936726479379289989e-01	-4.427756671928284038e-01	-1.708233539337819240e-01	6.248739542598227281e-01	3.609261816288842906e-01	-2.453604098679862122e-01	-1.907490850096653923e-01	-3.591827093911157953e-01	2.511534476110516834e-01	4.885361275616535021e-02	1.123341815495709495e-01	1.484732415935468286e-01	-1.089393588631255128e+00	-2.788072360025728100e-02	6.729640973266097781e-01	1.182749504748019237e-01	-2.944244467153453448e-01	-9.227081528835248680e-02	5.687490862733690644e-01	6.201144751232544605e-01	5.628456670261064998e-01	-6.456102417956574753e-03	6.139964889844451434e-01
0.000000000000000000e+00	0.000000000000000000e+00	0.000000000000000000e+00	0.000000000000000000e+00	0.000000000000000000e+00	0.000000000000000000e+00	0.000000000000000000e+00	0.000000000000000000e+00	0.000000000000000000e+00	0.000000000000000000e+00	0.000000000000000000e+00	0.000000000000000000e+00	0.000000000000000000e+00	0.000000000000000000e+00	0.000000000000000000e+00	0.000000000000000000e+00	0.000000000000000000e+00	-1.513864647277619047e-01	-2.587513406997368204e-01	-4.865313426898393301e-01	4.090010345965434113e-01	2.822019911613375398e-01	-4.102950115409998572e-02	2.460357549062602012e-01	1.044848557180679503e-02	-3.303233155764940809e-01	-3.934523353454608130e-01	-4.212254785917822208e-01	-2.205534954767052469e-01	3.535342637254880183e-01	-1.260602605383997821e+00	2.848599971662414965e-01	8.580460563431162313e-02	2.755276410010941146e-01	-8.371953085559535879e-02	6.605960269048628819e-02	3.456235415244863218e-01	-4.931072525271760210e-01	2.238277130328117093e-01	2.034679671865222417e-01	4.060535823758746887e-01	-7.280365831252922915e-01	-6.161489769668055949e-01	-3.872797067342463873e-01	3.882443381441139096e-02	-7.316444952246483127e-03	3.494776484075445833e-01	7.038868134296265289e-03	-7.901201286040315797e-01	2.058485591850558738e-01
0.000000000000000000e+00	0.000000000000000000e+00	0.000000000000000000e+00	0.000000000000000000e+00	0.000000000000000000e+00	0.000000000000000000e+00	0.000000000000000000e+00	0.000000000000000000e+00	0.000000000000000000e+00	0.000000000000000000e+00	0.000000000000000000e+00	0.000000000000000000e+00	0.000000000000000000e+00	0.000000000000000000e+00	0.000000000000000000e+00	0.000000000000000000e+00	0.000000000000000000e+00	-4.887665155761777847e-01	-5.073261410002534166e-01	-3.114705178284924991e-01	-2.432982868983618319e-01	-1.874193979675915223e-01	4.991671393876199181e-01	-4.576978458700340369e-01	-7.419997692362715336e-01	1.006146697543639362e-01	4.368897777431212659e-01	-3.747613684884705254e-01	-2.311205689797174445e-01	-2.109195999349853246e-01	8.126507390404336117e-01	5.943468043022326341e-01	-3.476780210031317764e-01	3.861516055511130530e-01	-2.742621548191108705e-01	-5.407110527934821942e-01	8.333908223841049109e-03	-5.496726362788065812e-01	-5.367979096105126580e-01	-3.383237255063793469e-01	-4.834537791106681137e-01	-1.006604333162130827e+00	-1.050644210678224610e-01	-1.154747157007326663e+00	2.650968651353270422e-01	-2.211330660454387809e-01	-3.597002599720038329e-01	-3.726278354395076015e-02	-8.863588768087002356e-02	1.175699579125307898e-01
0.000000000000000000e+00	0.000000000000000000e+00	0.000000000000000000e+00	0.000000000000000000e+00	0.000000000000000000e+00	0.000000000000000000e+00	0.000000000000000000e+00	0.000000000000000000e+00	0.000000000000000000e+00	0.000000000000000000e+00	0.000000000000000000e+00	0.000000000000000000e+00	0.000000000000000000e+00	0.000000000000000000e+00	0.000000000000000000e+00	0.000000000000000000e+00	0.000000000000000000e+00	-3.534749593588214396e-03	1.385929067134722414e-01	1.389678652116179691e-01	2.804160851753059736e-01	-1.561711456702483680e-01	2.176137496316888631e-01	1.047545663078591760e+00	-6.877884874612235633e-01	8.728822647497529175e-02	-7.740069535197403872e-02	-4.991275524564756649e-01	-1.633837196890862709e-01	-8.736182952877072361e-02	1.243498753019964681e-01	7.220657225457852713e-01	-2.171277129279896467e+00	3.297266840584796577e-01	-3.980907296280598584e-01	-7.908892335156788439e-03	-5.459605828250928550e-01	1.135872308781635115e-01	-2.498047306818236557e-01	-8.456578176591960858e-03	-3.188372521664660786e-01	-5.004165936526510094e-01	3.270499098416242978e-01	-1.310250646257610452e+00	1.455484484061420752e-02	-2.898684403354062078e-01	-1.942370839449855668e-01	1.380855661769819220e-01	6.189853928304918096e-01	-5.417191789199649055e-01
0.000000000000000000e+00	0.000000000000000000e+00	0.000000000000000000e+00	0.000000000000000000e+00	0.000000000000000000e+00	0.000000000000000000e+00	0.000000000000000000e+00	0.000000000000000000e+00	0.000000000000000000e+00	0.000000000000000000e+00	0.000000000000000000e+00	0.000000000000000000e+00	0.000000000000000000e+00	0.000000000000000000e+00	0.000000000000000000e+00	0.000000000000000000e+00	0.000000000000000000e+00	-1.344756022819786789e+00	-4.410040248630945903e-01	-3.954511807012691116e-01	8.653992244943917167e-02	3.619680672466633609e-01	5.230753352438991532e-01	-1.525874083406312219e-02	-2.490331493861622780e-01	2.001447387411153800e-02	-4.014058724423545943e-01	-2.964078903513021612e-01	-7.370389197658107072e-01	3.599677541140097747e-01	1.492845304557669506e+00	3.436505388090307922e-02	-5.809637322918883573e-01	2.140887687197415568e-01	-4.989190139104813376e-02	-3.323751992378738696e-02	-3.036119005902448986e-01	2.845073991290016924e-01	6.867193977672790828e-01	-6.491353518520844856e-01	-5.496003276098714307e-01	-4.414597610108675907e-01	-2.387013106570430310e-01	-1.320372470774933971e-01	5.641597681278721632e-01	-3.919221818716565053e-01	2.552281711464773548e-02	-3.447693334410754651e-01	1.254903247104951769e-01	-2.186878624588225462e-01
0.000000000000000000e+00	0.000000000000000000e+00	0.000000000000000000e+00	0.000000000000000000e+00	0.000000000000000000e+00	0.000000000000000000e+00	0.000000000000000000e+00	0.000000000000000000e+00	0.000000000000000000e+00	0.000000000000000000e+00	0.000000000000000000e+00	0.000000000000000000e+00	0.000000000000000000e+00	0.000000000000000000e+00	0.000000000000000000e+00	0.000000000000000000e+00	0.000000000000000000e+00	5.501185765888609858e-01	3.265358485157799917e-01	-4.498224831143379787e-01	1.208895327333815439e-01	-2.559571458272064115e-01	1.320919584480835240e-01	-4.718571063104006202e-01	-2.222097013322681947e-01	-9.053050088922084959e-02	-2.455310483070853242e-02	-4.823767160207744209e-01	-3.316103098313800263e-02	-3.979221211567606775e-01	-2.432337080421560493e-01	-1.460554443968910432e+00	-1.465977834053332485e+00	1.285992000944643221e-01	-4.723610187892882117e-01	-3.359247133610902547e-01	3.452220646377479607e-02	-9.677330332258748946e-02	-9.019100787742984071e-03	2.316894529512008791e-02	4.568837785106868998e-01	-8.182685637167753656e-01	8.291604057157794805e-02	-5.109191467294315059e-01	-2.232290332431192126e-01	-2.135576547396362060e-02	-3.071494275511048588e-01	-2.285803745431077838e-01	-2.873488823816900961e-01	-8.913521072892929831e-02
0.000000000000000000e+00	0.000000000000000000e+00	0.000000000000000000e+00	0.000000000000000000e+00	0.000000000000000000e+00	0.000000000000000000e+00	0.000000000000000000e+00	0.000000000000000000e+00	0.000000000000000000e+00	0.000000000000000000e+00	0.000000000000000000e+00	0.000000000000000000e+00	0.000000000000000000e+00	0.000000000000000000e+00	0.000000000000000000e+00	0.000000000000000000e+00	0.000000000000000000e+00	-9.619282382005351906e-01	3.228355309976415621e-01	4.487556498143687733e-01	5.815392187177295114e-01	-2.314852719816039295e-01	3.139489748702329885e-01	2.887136537463717012e-01	-8.216588614299155657e-02	-4.295404008077338687e-02	1.445663757142704731e-01	-6.342015279958733605e-03	8.116715825457740396e-03	-5.629064848899133500e-01	-7.122454860062245041e-01	5.159339558973835560e-01	7.046190536769751933e-01	-4.062636723810522654e-02	1.696644053879831082e-01	1.125217558013465596e-01	-3.536820950383228190e-01	1.473193767379597785e-01	1.267493467561463971e+00	3.859815547690930715e-01	-6.240604935548887955e-01	-2.189205995577143959e-01	-5.737112040191686413e-01	-3.088512343486094491e-01	-1.169109805031302463e+00	2.910086635700326330e-01	-1.992500768991712495e-02	-1.203727128614894976e-01	2.120350721876234967e+00	-3.846367474931159380e-01
0.000000000000000000e+00	0.000000000000000000e+00	0.000000000000000000e+00	0.000000000000000000e+00	0.000000000000000000e+00	0.000000000000000000e+00	0.000000000000000000e+00	0.000000000000000000e+00	0.000000000000000000e+00	0.000000000000000000e+00	0.000000000000000000e+00	0.000000000000000000e+00	0.000000000000000000e+00	0.000000000000000000e+00	0.000000000000000000e+00	0.000000000000000000e+00	0.000000000000000000e+00	-3.368504402420489097e-01	-6.212508404343516921e-02	4.063589233069718476e-02	7.714732753772725327e-02	2.068592433057113988e-01	1.931491649916701470e-01	-2.843556358418155086e-02	-3.941616899894661435e-02	1.428990049773872992e-02	-4.968342755904016188e-03	-2.917839135534400774e-01	1.985172462881573396e-01	4.261934279117799984e-01	-2.730472377621682711e-01	2.127984314545955935e-01	-9.235852211526858480e-02	5.457059941553760868e-02	-3.873350085217631966e-02	-5.482296158663800198e-03	2.259743928644386002e-01	6.791314465854955684e-02	2.865110649792980690e-01	-1.423682005191670985e-01	-1.674099561640355338e-01	1.117384712807611979e-01	-2.684918949135842725e-01	-3.258864545007444380e-01	5.865308725977585319e-02	1.078321145549827331e-01	8.429035450049034150e-03	1.142355438192084677e-03	-7.466991748488334413e-02	6.689403265777699170e-02
0.000000000000000000e+00	0.000000000000000000e+00	0.000000000000000000e+00	0.000000000000000000e+00	0.000000000000000000e+00	0.000000000000000000e+00	0.000000000000000000e+00	0.000000000000000000e+00	0.000000000000000000e+00	0.000000000000000000e+00	0.000000000000000000e+00	0.000000000000000000e+00	0.000000000000000000e+00	0.000000000000000000e+00	0.000000000000000000e+00	0.000000000000000000e+00	0.000000000000000000e+00	6.941497072017821512e-02	4.806137531570877502e-02	5.282528174156037731e-02	1.702042890603956693e-01	3.907183962974103975e-01	1.723010612916071327e-01	2.063375219606874422e-01	-1.270573488338986590e-01	-1.935897449465403750e-02	-3.119481851036190120e-02	1.176604101238430816e-01	1.893010118024402721e-01	-4.937520147873484394e-02	9.325923391806786311e-01	-3.134610893666671116e-01	3.023522723421174715e-02	1.678154123185227053e-01	1.592337761277439756e-01	4.216165964279056100e-02	-1.845109618620632275e-01	-1.579546628687205911e-01	4.723415750033195526e-02	-1.163095793994266547e-01	-2.125035240714290841e-01	1.461984485067975049e-02	1.323307152070589965e-01	-1.863458710516514294e-01	1.138623613075358809e-01	4.924777499329131142e-02	1.406964884349789779e-01	7.671908735791085898e-03	-2.190054431814049685e-01	2.654195754967540039e-02
0.000000000000000000e+00	0.000000000000000000e+00	0.000000000000000000e+00	0.000000000000000000e+00	0.000000000000000000e+00	0.000000000000000000e+00	0.000000000000000000e+00	0.000000000000000000e+00	0.000000000000000000e+00	0.000000000000000000e+00	0.000000000000000000e+00	0.000000000000000000e+00	0.000000000000000000e+00	0.000000000000000000e+00	0.000000000000000000e+00	0.000000000000000000e+00	0.000000000000000000e+00	-5.332900550598563827e-01	3.145079517392708746e-01	9.191532672899437040e-02	6.239523286741676111e-01	8.458545670222560042e-02	8.464809614383796144e-02	-1.079126652449899776e-01	8.159689084636607970e-02	6.545552622021288958e-02	1.520922365726909975e+00	4.359832012054202233e-01	6.397599535722303665e-01	5.535493805828035629e-01	2.754105477099165825e-02	4.728010724915592822e-01	8.475234252511798516e-01	3.741499213716621419e-01	8.916525784337615834e-02	-2.305087348147321913e-01	4.074077668348851655e-01	7.763456156720078827e-01	-4.792414062605198644e-01	-5.117177698470301017e-01	-1.518713704152235000e-01	-3.559797417545478293e-01	5.117941447286374762e-02	-4.490896556416651419e-02	3.695162031083265020e-01	-2.463150451569876553e-01	1.052146852630991662e-02	5.267305213345649939e-01	8.330426595303489501e-01	2.705982870736195478e-02
0.000000000000000000e+00	0.000000000000000000e+00	0.000000000000000000e+00	0.000000000000000000e+00	0.000000000000000000e+00	0.000000000000000000e+00	0.000000000000000000e+00	0.000000000000000000e+00	0.000000000000000000e+00	0.000000000000000000e+00	0.000000000000000000e+00	0.000000000000000000e+00	0.000000000000000000e+00	0.000000000000000000e+00	0.000000000000000000e+00	0.000000000000000000e+00	0.000000000000000000e+00	-1.776068635423399544e-01	-7.993987927122031198e-03	5.383008540009322218e-02	2.748337542100177111e-01	-2.735462672277099716e-01	1.829570106067630528e-02	-5.509542676561077768e-01	-5.531388622608802985e-02	-5.674286449626744777e-02	-1.533203622917208298e-01	-4.385107535196319101e-02	1.173398373337460471e-01	1.485915573471894013e-01	7.527184155102578655e-01	-3.121438018053997454e-01	2.619791145865328907e-01	-1.250188280623532912e-02	6.414795381152882392e-02	-2.279396646600055087e-01	-1.754238786803311301e-01	-8.999303671439311259e-02	1.832968238780316172e-01	-4.848767436945112252e-01	-2.416642060083890042e-02	-1.506164190101250133e-01	5.566606575665633549e-01	5.788398903430395093e-01	-5.322030175030512122e-02	7.677219413280220173e-02	-5.638567291227879891e-02	1.074247230876912602e-02	-5.542482792557025251e-01	-1.478184274691664302e-02
0.000000000000000000e+00	0.000000000000000000e+00	0.000000000000000000e+00	0.000000000000000000e+00	0.000000000000000000e+00	0.000000000000000000e+00	0.000000000000000000e+00	0.000000000000000000e+00	0.000000000000000000e+00	0.000000000000000000e+00	0.000000000000000000e+00	0.000000000000000000e+00	0.000000000000000000e+00	0.000000000000000000e+00	0.000000000000000000e+00	0.000000000000000000e+00	0.000000000000000000e+00	-1.372243648075428257e-01	9.130956191358054197e-02	1.133186276792651492e+00	6.585026211956555020e-01	1.390232812502833815e+00	1.054441492954955872e-01	-4.777740159986919588e-01	-5.866440168922044673e-01	1.645137360545684546e-01	-5.290672538991962881e-01	2.707820932740493403e-01	4.896245496417648418e-02	6.683268194500477932e-01	7.548362073076135825e-01	-6.664071368385464655e-01	2.140150924392317244e-01	3.331042227043928827e-01	-1.163487677228638439e+00	-3.348747560614335761e-01	1.405892537876391422e-02	-4.859905279218524332e-01	5.821525428265596214e-02	-4.480957712308539787e-01	4.725089244822630041e-01	-4.284712099661192597e-01	7.397894074837956246e-01	1.111389594666578606e-01	1.038881795077872816e+00	-1.735380432309566526e-02	5.459798424020255725e-01	-4.290914778699121690e-02	-6.058130889289640164e-01	3.112100677895890746e-02
0.000000000000000000e+00	0.000000000000000000e+00	0.000000000000000000e+00	0.000000000000000000e+00	0.000000000000000000e+00	0.000000000000000000e+00	0.000000000000000000e+00	0.000000000000000000e+00	0.000000000000000000e+00	0.000000000000000000e+00	0.000000000000000000e+00	0.000000000000000000e+00	0.000000000000000000e+00	0.000000000000000000e+00	0.000000000000000000e+00	0.000000000000000000e+00	0.000000000000000000e+00	-1.150708549738973657e-01	6.767349123480136119e-02	-1.784622814992513629e-01	1.212634030096331750e-01	2.623076521669717165e-01	1.541880900052413350e-01	-3.730211036258577334e-02	2.982416761314408693e-01	1.491521877073398727e-01	3.576455009030589660e-01	6.557755656973190961e-02	1.014014988982316484e-01	2.479370546398343700e-01	-2.783607750534718983e-01	5.082987884820917568e-01	6.685162333229224818e-02	1.473788813013827415e-01	-3.574391728909340898e-02	-1.337493143702049025e-01	-4.257758341164195881e-02	1.716880755468033204e-01	2.371303674307495279e-01	-3.067675822554422407e-02	-1.188301342236871005e-01	7.824922722525153029e-02	-2.182863585089455521e-02	2.227345529293401072e-01	3.477872738300740729e-01	1.736953172791921296e-01	2.691672206800062306e-02	8.594316686188821497e-02	-1.184279742909271488e-02	-1.702507854836195558e-03
0.000000000000000000e+00	0.000000000000000000e+00	0.000000000000000000e+00	0.000000000000000000e+00	0.000000000000000000e+00	0.000000000000000000e+00	0.000000000000000000e+00	0.000000000000000000e+00	0.000000000000000000e+00	0.000000000000000000e+00	0.000000000000000000e+00	0.000000000000000000e+00	0.000000000000000000e+00	0.000000000000000000e+00	0.000000000000000000e+00	0.000000000000000000e+00	0.000000000000000000e+00	-2.067473429383497596e-01	3.596523972162648519e-01	-8.553255539593912493e-01	2.871367261656107006e-01	-7.365778672333384014e-02	5.398940467474217658e-02	-7.796591903379442856e-01	8.173195802290399437e-01	-1.383600371275931218e-01	5.223840878159444756e-01	2.594537706726310344e-01	-1.023684109229059613e+00	-3.949880437432279345e-01	-2.117421697450949658e-01	8.308727868844279635e-03	7.726193703751736974e-01	4.739402755724628769e-01	1.958533751152393976e-01	-2.736008137261244921e-01	1.428115985429529756e-02	-1.516191903123836893e-01	1.104431048896275636e+00	-7.739405512762391470e-02	-4.712226300983851091e-01	1.929865858643836640e-01	6.703608370216269652e-01	-5.284342049471530967e-01	-3.074527076309241935e-01	1.244407988352568273e-01	-1.955858752035585790e-01	1.093068858764993101e-01	6.238161210078558838e-01	3.504309942970529335e-01
0.000000000000000000e+00	0.000000000000000000e+00	0.000000000000000000e+00	0.000000000000000000e+00	0.000000000000000000e+00	0.000000000000000000e+00	0.000000000000000000e+00	0.000000000000000000e+00	0.000000000000000000e+00	0.000000000000000000e+00	0.000000000000000000e+00	0.000000000000000000e+00	0.000000000000000000e+00	0.000000000000000000e+00	0.000000000000000000e+00	0.000000000000000000e+00	0.000000000000000000e+00	-8.118174772475188206e-02	-1.538050722369555152e-02	9.653735662856458011e-02	3.300492257289714959e-01	9.446878433785099727e-02	2.541354280355472839e-01	1.096506201838274991e-01	3.670682972055679394e-01	4.370722418854484578e-03	-1.970030505493083617e-01	-2.272252783985291916e-02	1.482347152861477890e-01	1.633199608733053587e-01	-2.418599046899016225e-01	-6.187450745270248881e-02	2.380202896900054099e-01	4.014592317083162665e-01	1.567494867122779523e-01	4.057590770241396513e-03	-7.358027980536294144e-02	-1.312249526688195334e-01	1.528131355260394231e-01	7.096655016000910643e-02	-1.078451428308685317e-01	2.582638425374464419e-01	5.757547650823947177e-02	6.104279643865828664e-01	-3.582349632528861183e-01	9.335931859107353403e-03	8.420532929001664502e-02	5.109396970336212151e-02	-4.267084790493801960e-01	1.285170316390713552e-01
0.000000000000000000e+00	0.000000000000000000e+00	0.000000000000000000e+00	0.000000000000000000e+00	0.000000000000000000e+00	0.000000000000000000e+00	0.000000000000000000e+00	0.000000000000000000e+00	0.000000000000000000e+00	0.000000000000000000e+00	0.000000000000000000e+00	0.000000000000000000e+00	0.000000000000000000e+00	0.000000000000000000e+00	0.000000000000000000e+00	0.000000000000000000e+00	0.000000000000000000e+00	4.881982245005715704e-02	1.710881933711318886e-02	1.771958972667745658e-01	-8.964030538863484998e-02	5.322952956376479638e-02	2.473178893156655900e-01	1.965152258615440461e-01	9.808462722412839008e-02	5.627524795186970158e-03	6.783751632641592255e-02	7.992205383530966156e-02	1.179650978471081663e-01	9.928618458947979786e-02	3.180869023219472513e-01	-1.866289479391820003e-03	1.772947005600236936e-01	1.571250178463916569e-01	-1.274656808532350760e-03	1.414808682550931784e-02	-3.439638550124528293e-02	-9.599369020484357917e-02	-6.860772224238748107e-02	-3.680109109601674144e-01	-1.011014338750549496e-01	-6.755326031036677781e-02	2.214814746868986814e-02	-1.827806050510829283e-01	-1.470997645085447836e-02	-1.203585531440477946e-01	4.555759957299480856e-02	-6.219656070688048266e-02	5.866549818286401208e-02	5.424640076541149825e-02
0.000000000000000000e+00	0.000000000000000000e+00	0.000000000000000000e+00	0.000000000000000000e+00	0.000000000000000000e+00	0.000000000000000000e+00	0.000000000000000000e+00	0.000000000000000000e+00	0.000000000000000000e+00	0.000000000000000000e+00	0.000000000000000000e+00	0.000000000000000000e+00	0.000000000000000000e+00	0.000000000000000000e+00	0.000000000000000000e+00	0.000000000000000000e+00	0.000000000000000000e+00	-2.790116809367121364e-01	-4.481078569083078722e-02	-2.735013375893856069e-01	2.325466117069373562e-01	4.268927581123552750e-01	3.392088432199386050e-01	-4.616189607614159390e-02	7.188111454014710355e-02	-7.868865159484697558e-02	-5.110856518609029342e-01	-8.660300141016896713e-02	5.977755581698792481e-02	-1.263546648988577992e-01	2.983629689012775588e-01	1.175822835975022240e-01	-5.691990115747834755e-01	4.544947987559839753e-01	-1.464683356180077403e-02	-1.127020940939588572e-01	4.458331234538355781e-01	-2.078832085677960739e-01	-4.532317463437552374e-01	2.981299336749777470e-02	1.643891118096146853e-01	2.278853977107155593e-01	3.449854233679441884e-01	3.027378373935023514e-01	-5.746091047635286664e-01	-3.308169269729685502e-01	-1.277850288803530354e-01	1.338889295904118967e-02	1.179239071817438506e-01	-1.468030830762125372e-01
0.000000000000000000e+00	0.000000000000000000e+00	0.000000000000000000e+00	0.000000000000000000e+00	0.000000000000000000e+00	0.000000000000000000e+00	0.000000000000000000e+00	0.000000000000000000e+00	0.000000000000000000e+00	0.000000000000000000e+00	0.000000000000000000e+00	0.000000000000000000e+00	0.000000000000000000e+00	0.000000000000000000e+00	0.000000000000000000e+00	0.000000000000000000e+00	0.000000000000000000e+00	2.069864624488551921e-02	-9.411874081756696486e-02	-1.462164600688472260e-01	-3.026520855306583657e-01	-8.815282971804847545e-01	3.140188812267823426e-01	-2.655582223189753011e-01	4.051456266671111806e-01	-6.101678937756342680e-02	4.302985681203518320e-01	-3.605929387614499604e-02	3.641787761126196177e-01	-4.680870813247242634e-01	9.226959212948072642e-01	-1.567529629409406100e+00	-7.510665157875312525e-01	-6.369009910733283708e-02	-3.649669561742610591e-01	-1.756376633878985738e-01	5.452446778485012940e-02	-1.543604184349026687e-01	-8.597175993566644747e-01	-1.998002163525735009e-01	-2.352581936493020887e-01	5.987823780524319517e-01	4.040169675418129325e-01	3.093264995587076127e-01	8.301997738976840679e-02	5.335961917934479715e-01	-2.450200932156749722e-01	-1.252651711348047592e-01	7.080163214705927910e-01	6.639188740604258510e-02
0.000000000000000000e+00	0.000000000000000000e+00	0.000000000000000000e+00	0.000000000000000000e+00	0.000000000000000000e+00	0.000000000000000000e+00	0.000000000000000000e+00	0.000000000000000000e+00	0.000000000000000000e+00	0.000000000000000000e+00	0.000000000000000000e+00	0.000000000000000000e+00	0.000000000000000000e+00	0.000000000000000000e+00	0.000000000000000000e+00	0.000000000000000000e+00	0.000000000000000000e+00	-8.981612822242433791e-02	-2.414041490339286222e-01	-1.816297883962857129e-01	-2.156966598631419318e-01	3.219179220627133020e-01	-1.323502759462331230e-02	-3.498637546962211631e-01	-7.340377511010122147e-01	-3.806235169115420036e-01	1.185599812861018787e+00	-6.034287744633399786e-01	-6.701727024919010844e-01	7.338912073663017566e-01	-2.989882853005602081e-01	-7.624084412521142662e-01	-4.044893302634615662e-01	3.287090898358185354e-01	-2.156013699531593442e-01	1.353140370442776075e-01	-6.987624445956387431e-01	2.818668337754386966e-01	1.165320726837409671e-01	-1.140611578307298757e+00	9.014728662228582712e-02	5.724474814308798676e-01	3.220991117237936296e-01	1.396620320279676752e-01	-4.213662806614948964e-01	1.944935861802499499e-01	-7.550949173398201208e-02	9.276898693114402072e-02	-5.301462558097035371e-01	5.084284923340933737e-01
0.000000000000000000e+00	0.000000000000000000e+00	0.000000000000000000e+00	0.000000000000000000e+00	0.000000000000000000e+00	0.000000000000000000e+00	0.000000000000000000e+00	0.000000000000000000e+00	0.000000000000000000e+00	0.000000000000000000e+00	0.000000000000000000e+00	0.000000000000000000e+00	0.000000000000000000e+00	0.000000000000000000e+00	0.000000000000000000e+00	0.000000000000000000e+00	0.000000000000000000e+00	3.934079728129524223e-01	6.629858720398807970e-01	5.291103502874004993e-01	1.115773142979197413e-01	6.497310684404918879e-01	-7.032924562120509981e-02	-2.369385206074585970e-01	2.821550006552436818e-01	5.548097415523172149e-01	4.199402447258125948e-01	1.580221882921778176e-01	-7.474969344289163209e-02	3.063968872222034845e-01	7.459850929423117102e-03	1.161960615161895749e+00	-1.552324619233537595e+00	-1.820087593329957482e-02	4.825603030413130878e-01	3.521813486482887057e-01	-3.875706942251103126e-01	-5.374220852716676822e-01	-8.411541710986232268e-01	-4.600945517835360876e-01	-2.908753649292467602e-01	4.808564692571314775e-02	-3.553557614179224111e-01	-2.048603032365079457e-01	3.087403745089111751e-01	5.877864173929331360e-01	5.735872408330935368e-01	4.051032736206690577e-01	1.466081703843664097e-01	5.062161849969225580e-01
0.000000000000000000e+00	0.000000000000000000e+00	0.000000000000000000e+00	0.000000000000000000e+00	0.000000000000000000e+00	0.000000000000000000e+00	0.000000000000000000e+00	0.000000000000000000e+00	0.000000000000000000e+00	0.000000000000000000e+00	0.000000000000000000e+00	0.000000000000000000e+00	0.000000000000000000e+00	0.000000000000000000e+00	0.000000000000000000e+00	0.000000000000000000e+00	0.000000000000000000e+00	7.710700854161981477e-01	5.280138545155730334e-01	-9.939884381002257741e-02	-1.668515594569617844e-01	-2.940542984983324781e-01	-6.771353465162546770e-02	3.673565538075987402e-01	1.705252313018727761e-01	5.068168220018736125e-01	-4.423240415033579537e-02	-7.232486382927422186e-02	2.618558436905106812e-01	-1.058808363469731506e-01	-6.992676414534226836e-01	4.302652902685448200e-01	1.536301563978911822e-01	8.141438403960093995e-02	4.852147084689229645e-02	1.694258765148577428e-01	4.750842726089748447e-01	-5.011946221075996161e-02	2.364093834850031772e-01	-1.550984695005926117e-01	-4.351013268850436044e-01	3.141574418382520051e-02	-2.059997248149212645e-01	-2.964060964854253744e-01	-2.051803712847192762e-01	2.600250372217038364e-01	2.159508001419729317e-01	2.531171957906446779e-01	4.924236767291348960e-01	1.836149977053735949e-01
0.000000000000000000e+00	0.000000000000000000e+00	0.000000000000000000e+00	0.000000000000000000e+00	0.000000000000000000e+00	0.000000000000000000e+00	0.000000000000000000e+00	0.000000000000000000e+00	0.000000000000000000e+00	0.000000000000000000e+00	0.000000000000000000e+00	0.000000000000000000e+00	0.000000000000000000e+00	0.000000000000000000e+00	0.000000000000000000e+00	0.000000000000000000e+00	0.000000000000000000e+00	-2.216857620590339251e-01	3.851595249767006401e-01	-1.106206332361492350e-01	3.271151926160343337e-01	-1.816466183287352154e-01	7.298145101769543119e-02	4.307513270801218708e-01	-3.568326006202210410e-02	1.279217842978519759e-01	-9.548151336563499847e-02	1.265293017423282096e-01	2.822460622978087974e-01	6.960506946042026299e-02	9.328418153430586557e-01	3.678047136111071702e-01	-6.544856009023235499e-01	-3.980020643167492267e-02	7.306410879496350042e-03	-1.155459168800596070e-01	-9.714983630030739337e-02	1.445722036527658794e-01	1.564457026875064882e-01	6.599469592543770469e-02	-6.228469907894475244e-02	-3.118598902369437154e-01	6.328308652980370319e-02	1.505395885239406428e-01	2.669325160586156695e-02	4.289047416188035977e-01	8.155456358697135699e-02	4.428026262469664937e-02	6.499726802502307776e-02	4.575605022014013756e-01
0.000000000000000000e+00	0.000000000000000000e+00	0.000000000000000000e+00	0.000000000000000000e+00	0.000000000000000000e+00	0.000000000000000000e+00	0.000000000000000000e+00	0.000000000000000000e+00	0.000000000000000000e+00	0.000000000000000000e+00	0.000000000000000000e+00	0.000000000000000000e+00	0.000000000000000000e+00	0.000000000000000000e+00	0.000000000000000000e+00	0.000000000000000000e+00	0.000000000000000000e+00	-2.163000708278152162e-01	-1.824334176823862730e-01	-8.147269659842819589e-01	2.663098303780241372e-01	-4.168131714680778366e-01	-2.925884416015404610e-01	-6.664329189024886801e-01	-9.772913724899083554e-02	1.399492321490100333e-01	7.667174980567824649e-01	2.902199642640689858e-01	-1.618853926838728363e-01	6.679862543093452176e-01	-1.060367396780943050e+00	-1.599760859826145631e-01	8.863566162358388345e-01	-2.151224448441791184e-02	-8.417723046444973711e-01	-1.375246147938465058e-01	8.933002267731781076e-01	-2.090190988730791233e-01	-3.831882608309006288e-02	4.128501841337022249e-01	2.063134826571661612e-02	6.946712300502497217e-02	-2.003330702679254061e-01	-1.627602997052628453e-01	6.406572947998344647e-01	2.717085058018899324e-01	2.290946597657022021e-01	-6.079887663185213481e-02	4.083421312592018237e-01	2.189121573340442606e-01
0.000000000000000000e+00	0.000000000000000000e+00	0.000000000000000000e+00	0.000000000000000000e+00	0.000000000000000000e+00	0.000000000000000000e+00	0.000000000000000000e+00	0.000000000000000000e+00	0.000000000000000000e+00	0.000000000000000000e+00	0.000000000000000000e+00	0.000000000000000000e+00	0.000000000000000000e+00	0.000000000000000000e+00	0.000000000000000000e+00	0.000000000000000000e+00	0.000000000000000000e+00	1.517180865779430288e-01	1.326190277755516234e-01	2.713375865525852193e-01	2.972564310762297324e-01	1.594017208988078860e-01	9.231395954333341397e-03	1.805540702666577069e-01	-1.345219781469029763e-01	1.449775315648328955e-01	2.746273407696553370e-02	-1.144879914288402106e-01	8.621895932411967334e-02	-6.389500387369481671e-02	2.136799153146274888e-01	-2.615855117508161451e-03	3.197385780777329822e-01	1.915153346311649074e-01	-1.467862563841459411e-01	2.162988755392585699e-02	-4.434224176324087080e-02	-6.864854569349754937e-03	-1.700586825047238626e-01	-3.202644460300618778e-01	1.225835941419494424e-01	-5.236032349043124451e-02	-1.465616134703564936e-02	-5.897295639045509880e-02	1.391116012458581963e-01	2.019423465432974296e-01	1.092316436270975577e-01	1.121936096460978555e-01	-1.446408997714675737e-01	1.549269644985045435e-01
0.000000000000000000e+00	0.000000000000000000e+00	0.000000000000000000e+00	0.000000000000000000e+00	0.000000000000000000e+00	0.000000000000000000e+00	0.000000000000000000e+00	0.000000000000000000e+00	0.000000000000000000e+00	0.000000000000000000e+00	0.000000000000000000e+00	0.000000000000000000e+00	0.000000000000000000e+00	0.000000000000000000e+00	0.000000000000000000e+00	0.000000000000000000e+00	0.000000000000000000e+00	-7.981350741710094288e-02	4.826746634696821303e-01	4.090030133793685074e-01	-4.360105502035786090e-02	2.223104113262915349e-01	1.443337241680984484e-01	7.345674926507441693e-01	3.156990881978796182e-01	2.102781500849209562e-01	1.072366453539481901e+00	2.003519235686838096e-01	1.600877708154321843e-01	-7.008064694772669911e-02	3.343022012780922370e-01	-6.610994454554388611e-01	5.885875803812494755e-01	2.994902139487238754e-02	3.875598854240688285e-01	1.129219433439620918e-01	-2.973993136484909816e-01	-1.661545549712203362e-01	6.773298471279477762e-02	-2.599049320211616609e-01	-2.119822155137834202e-02	-1.615273955475021034e-02	-3.830362060545005054e-01	-4.487797432181274693e-01	-7.232128959019004655e-02	7.707738336137134327e-01	1.476492649226417431e-01	4.663576433751399214e-02	-1.900854186455599726e-01	2.278920732993956755e-01
0.000000000000000000e+00	0.000000000000000000e+00	0.000000000000000000e+00	0.000000000000000000e+00	0.000000000000000000e+00	0.000000000000000000e+00	0.000000000000000000e+00	0.000000000000000000e+00	0.000000000000000000e+00	0.000000000000000000e+00	0.000000000000000000e+00	0.000000000000000000e+00	0.000000000000000000e+00	0.000000000000000000e+00	0.000000000000000000e+00	0.000000000000000000e+00	0.000000000000000000e+00	2.486849273780197545e-01	1.179589982897297357e-01	2.029849272830124840e-01	2.009856224570659433e-01	9.627764609349657998e-02	9.601101252675355024e-02	-1.448204150157915947e-02	6.509669948420866437e-01	9.498690884810432125e-03	6.784459184971730616e-01	-1.782802705984199224e-02	-1.386859604616018093e-01	6.272744603208994796e-02	1.208140221980454898e+00	1.726784396551196421e-01	-1.736979903386785651e+00	7.367836632602067781e-02	2.833790321449502492e-01	1.062303853380516527e-01	6.805418457539126331e-01	-2.345508370991739033e-02	5.498015394094283304e-01	3.584830792430414026e-01	2.998194544039620713e-01	-2.469837719384494479e-01	-4.341429033701904583e-02	1.628944042039106865e-01	4.619443769927682464e-01	4.296262718214036713e-01	2.544827504086313308e-01	-5.765563760759331857e-02	1.145131939434056723e-01	1.497562660012687619e-01
0.000000000000000000e+00	0.000000000000000000e+00	0.000000000000000000e+00	0.000000000000000000e+00	0.000000000000000000e+00	0.000000000000000000e+00	0.000000000000000000e+00	0.000000000000000000e+00	0.000000000000000000e+00	0.000000000000000000e+00	0.000000000000000000e+00	0.000000000000000000e+00	0.000000000000000000e+00	0.000000000000000000e+00	0.000000000000000000e+00	0.000000000000000000e+00	0.000000000000000000e+00	5.943143277129884355e-02	1.665786743524465263e-01	-1.823915456426689619e-01	2.592527467917162820e-01	-1.920834240672523660e-02	2.579058108003487448e-02	-7.068579555571588569e-02	-1.280421531386366774e-01	8.483559472348671526e-02	4.137994763345925753e-02	-1.496941643840691838e-01	-1.365134018702283403e-01	1.889694631380937073e-01	-4.937062508411133033e-01	3.927523382298539478e-02	-1.614064719523946867e-01	1.875457675719224837e-01	-1.429947245862173699e-01	-8.171492787858071483e-02	-3.337575678251796241e-01	-1.928615374916420322e-01	-5.658518969831597412e-01	-5.182732488996125708e-01	-2.284009179271138668e-01	6.791666047808632423e-02	-1.129468640438534982e-01	-7.780343613104553913e-02	-5.219619618770091618e-01	7.642646468868284637e-02	2.418512547501863175e-01	-2.512562395535592949e-02	-3.132995634404799334e-01	-5.666525688207711686e-02
0.000000000000000000e+00	0.000000000000000000e+00	0.000000000000000000e+00	0.000000000000000000e+00	0.000000000000000000e+00	0.000000000000000000e+00	0.000000000000000000e+00	0.000000000000000000e+00	0.000000000000000000e+00	0.000000000000000000e+00	0.000000000000000000e+00	0.000000000000000000e+00	0.000000000000000000e+00	0.000000000000000000e+00	0.000000000000000000e+00	0.000000000000000000e+00	0.000000000000000000e+00	-1.168945003625561085e+00	6.026012646362980396e-01	-4.223197854971532661e-01	-2.944886700561636927e-01	-5.561003944411672117e-01	6.665878414675041608e-02	-8.059271783817087975e-01	1.097887173622103529e-01	8.030245992381104814e-02	-4.739339403013506646e-01	1.401527590423449210e-01	2.671446953767525612e-01	5.698013242448989324e-01	-1.351296460077991313e+00	3.895940984767657933e-01	9.688300194192781545e-01	-7.997954832207979092e-02	6.926713364314512900e-01	2.013998654583632197e-01	8.410562270060301104e-02	2.195144835715383547e-01	2.750908064557011645e-01	5.509411571927048668e-01	4.121596932118163914e-01	2.343041099434770014e-02	-5.464088351081756167e-01	5.286204835664604085e-01	5.008732587237882949e-01	7.247354383265046385e-02	5.150794493088305392e-01	6.404454061651709829e-02	1.598009258916149589e-01	1.679420347401752445e-01
0.000000000000000000e+00	0.000000000000000000e+00	0.000000000000000000e+00	0.000000000000000000e+00	0.000000000000000000e+00	0.000000000000000000e+00	0.000000000000000000e+00	0.000000000000000000e+00	0.000000000000000000e+00	0.000000000000000000e+00	0.000000000000000000e+00	0.000000000000000000e+00	0.000000000000000000e+00	0.000000000000000000e+00	0.000000000000000000e+00	0.000000000000000000e+00	0.000000000000000000e+00	-6.914634744173088488e-02	1.540169343085890097e-01	2.052517229087769957e-01	3.226820680473492797e-01	5.270319780081515748e-02	1.389052071820708334e-01	2.126043921722566565e-01	-4.032343210754398173e-03	3.063054467894184008e-01	-1.795218137030146488e-01	2.789820043462591659e-02	-1.252489303163513423e-01	-1.722766615836954507e-01	4.315173149290502108e-02	-8.153120611725164224e-01	3.794883097944037331e-01	1.434128338713254180e-01	2.045786945158665215e-01	5.618489678090930750e-02	-2.364121988694063703e-01	7.610406026107893740e-02	3.613232763677942661e-01	-4.657181455633335743e-01	-1.556975528225381100e-01	3.448249965273972317e-01	-1.688834302029109391e-01	-4.267212661261581830e-01	8.937473336642187682e-02	6.649087759903658801e-02	1.888208101341533329e-01	2.255862485004662132e-01	8.612514688253170014e-02	1.940411196490915424e-01
0.000000000000000000e+00	0.000000000000000000e+00	0.000000000000000000e+00	0.000000000000000000e+00	0.000000000000000000e+00	0.000000000000000000e+00	0.000000000000000000e+00	0.000000000000000000e+00	0.000000000000000000e+00	0.000000000000000000e+00	0.000000000000000000e+00	0.000000000000000000e+00	0.000000000000000000e+00	0.000000000000000000e+00	0.000000000000000000e+00	0.000000000000000000e+00	0.000000000000000000e+00	-7.996983711687186691e-01	-1.122520670722509384e-01	-6.934286872869060980e-01	-5.177802494658396704e-01	1.135725088185729259e+00	2.255374975385133207e-01	1.118913899681798885e+00	1.932573795806009076e-01	-2.070023342416654755e-01	6.292576702591560212e-01	-2.630113763703210705e-01	-1.660538749059345398e-01	-2.961267416806156461e-01	1.245832709013206641e+00	-8.996993352107180986e-01	-3.134960178330695735e-01	-7.680197746133714254e-02	-1.614160602384177856e-01	-1.110463730543946870e-01	-5.421877553544037776e-01	-5.454462413141789034e-02	-1.739240651916400260e-02	-5.309031353999683900e-02	2.142587954648342563e-01	1.013905395412668525e-01	-4.881446073400269592e-02	-8.234633769890499222e-01	1.131841881704844649e-01	-5.213642038380871258e-01	5.803000266114703987e-01	-1.554910615290351905e-01	-1.780725450150158762e-01	6.182201703487811423e-02
0.000000000000000000e+00	0.000000000000000000e+00	0.000000000000000000e+00	0.000000000000000000e+00	0.000000000000000000e+00	0.000000000000000000e+00	0.000000000000000000e+00	0.000000000000000000e+00	0.000000000000000000e+00	0.000000000000000000e+00	0.000000000000000000e+00	0.000000000000000000e+00	0.000000000000000000e+00	0.000000000000000000e+00	0.000000000000000000e+00	0.000000000000000000e+00	0.000000000000000000e+00	0.000000000000000000e+00	0.000000000000000000e+00	0.000000000000000000e+00	0.000000000000000000e+00	0.000000000000000000e+00	0.000000000000000000e+00	0.000000000000000000e+00	0.000000000000000000e+00	0.000000000000000000e+00	0.000000000000000000e+00	0.000000000000000000e+00	0.000000000000000000e+00	0.000000000000000000e+00	0.000000000000000000e+00	0.000000000000000000e+00	0.000000000000000000e+00	0.000000000000000000e+00	0.000000000000000000e+00	0.000000000000000000e+00	0.000000000000000000e+00	0.000000000000000000e+00	0.000000000000000000e+00	0.000000000000000000e+00	0.000000000000000000e+00	0.000000000000000000e+00	0.000000000000000000e+00	0.000000000000000000e+00	0.000000000000000000e+00	0.000000000000000000e+00	0.000000000000000000e+00	0.000000000000000000e+00	0.000000000000000000e+00	0.000000000000000000e+00
0.000000000000000000e+00	0.000000000000000000e+00	0.000000000000000000e+00	0.000000000000000000e+00	0.000000000000000000e+00	0.000000000000000000e+00	0.000000000000000000e+00	0.000000000000000000e+00	0.000000000000000000e+00	0.000000000000000000e+00	0.000000000000000000e+00	0.000000000000000000e+00	0.000000000000000000e+00	0.000000000000000000e+00	0.000000000000000000e+00	0.000000000000000000e+00	0.000000000000000000e+00	0.000000000000000000e+00	0.000000000000000000e+00	0.000000000000000000e+00	0.000000000000000000e+00	0.000000000000000000e+00	0.000000000000000000e+00	0.000000000000000000e+00	0.000000000000000000e+00	0.000000000000000000e+00	0.000000000000000000e+00	0.000000000000000000e+00	0.000000000000000000e+00	0.000000000000000000e+00	0.000000000000000000e+00	0.000000000000000000e+00	0.000000000000000000e+00	0.000000000000000000e+00	0.000000000000000000e+00	0.000000000000000000e+00	0.000000000000000000e+00	0.000000000000000000e+00	0.000000000000000000e+00	0.000000000000000000e+00	0.000000000000000000e+00	0.000000000000000000e+00	0.000000000000000000e+00	0.000000000000000000e+00	0.000000000000000000e+00	0.000000000000000000e+00	0.000000000000000000e+00	0.000000000000000000e+00	0.000000000000000000e+00	0.000000000000000000e+00
0.000000000000000000e+00	0.000000000000000000e+00	0.000000000000000000e+00	0.000000000000000000e+00	0.000000000000000000e+00	0.000000000000000000e+00	0.000000000000000000e+00	0.000000000000000000e+00	0.000000000000000000e+00	0.000000000000000000e+00	0.000000000000000000e+00	0.000000000000000000e+00	0.000000000000000000e+00	0.000000000000000000e+00	0.000000000000000000e+00	0.000000000000000000e+00	0.000000000000000000e+00	0.000000000000000000e+00	0.000000000000000000e+00	0.000000000000000000e+00	0.000000000000000000e+00	0.000000000000000000e+00	0.000000000000000000e+00	0.000000000000000000e+00	0.000000000000000000e+00	0.000000000000000000e+00	0.000000000000000000e+00	0.000000000000000000e+00	0.000000000000000000e+00	0.000000000000000000e+00	0.000000000000000000e+00	0.000000000000000000e+00	0.000000000000000000e+00	0.000000000000000000e+00	0.000000000000000000e+00	0.000000000000000000e+00	0.000000000000000000e+00	0.000000000000000000e+00	0.000000000000000000e+00	0.000000000000000000e+00	0.000000000000000000e+00	0.000000000000000000e+00	0.000000000000000000e+00	0.000000000000000000e+00	0.000000000000000000e+00	0.000000000000000000e+00	0.000000000000000000e+00	0.000000000000000000e+00	0.000000000000000000e+00	0.000000000000000000e+00
0.000000000000000000e+00	0.000000000000000000e+00	0.000000000000000000e+00	0.000000000000000000e+00	0.000000000000000000e+00	0.000000000000000000e+00	0.000000000000000000e+00	0.000000000000000000e+00	0.000000000000000000e+00	0.000000000000000000e+00	0.000000000000000000e+00	0.000000000000000000e+00	0.000000000000000000e+00	0.000000000000000000e+00	0.000000000000000000e+00	0.000000000000000000e+00	0.000000000000000000e+00	0.000000000000000000e+00	0.000000000000000000e+00	0.000000000000000000e+00	0.000000000000000000e+00	0.000000000000000000e+00	0.000000000000000000e+00	0.000000000000000000e+00	0.000000000000000000e+00	0.000000000000000000e+00	0.000000000000000000e+00	0.000000000000000000e+00	0.000000000000000000e+00	0.000000000000000000e+00	0.000000000000000000e+00	0.000000000000000000e+00	0.000000000000000000e+00	0.000000000000000000e+00	0.000000000000000000e+00	0.000000000000000000e+00	0.000000000000000000e+00	0.000000000000000000e+00	0.000000000000000000e+00	0.000000000000000000e+00	0.000000000000000000e+00	0.000000000000000000e+00	0.000000000000000000e+00	0.000000000000000000e+00	0.000000000000000000e+00	0.000000000000000000e+00	0.000000000000000000e+00	0.000000000000000000e+00	0.000000000000000000e+00	0.000000000000000000e+00
0.000000000000000000e+00	0.000000000000000000e+00	0.000000000000000000e+00	0.000000000000000000e+00	0.000000000000000000e+00	0.000000000000000000e+00	0.000000000000000000e+00	0.000000000000000000e+00	0.000000000000000000e+00	0.000000000000000000e+00	0.000000000000000000e+00	0.000000000000000000e+00	0.000000000000000000e+00	0.000000000000000000e+00	0.000000000000000000e+00	0.000000000000000000e+00	0.000000000000000000e+00	0.000000000000000000e+00	0.000000000000000000e+00	0.000000000000000000e+00	0.000000000000000000e+00	0.000000000000000000e+00	0.000000000000000000e+00	0.000000000000000000e+00	0.000000000000000000e+00	0.000000000000000000e+00	0.000000000000000000e+00	0.000000000000000000e+00	0.000000000000000000e+00	0.000000000000000000e+00	0.000000000000000000e+00	0.000000000000000000e+00	0.000000000000000000e+00	0.000000000000000000e+00	0.000000000000000000e+00	0.000000000000000000e+00	0.000000000000000000e+00	0.000000000000000000e+00	0.000000000000000000e+00	0.000000000000000000e+00	0.000000000000000000e+00	0.000000000000000000e+00	0.000000000000000000e+00	0.000000000000000000e+00	0.000000000000000000e+00	0.000000000000000000e+00	0.000000000000000000e+00	0.000000000000000000e+00	0.000000000000000000e+00	0.000000000000000000e+00
0.000000000000000000e+00	0.000000000000000000e+00	0.000000000000000000e+00	0.000000000000000000e+00	0.000000000000000000e+00	0.000000000000000000e+00	0.000000000000000000e+00	0.000000000000000000e+00	0.000000000000000000e+00	0.000000000000000000e+00	0.000000000000000000e+00	0.000000000000000000e+00	0.000000000000000000e+00	0.000000000000000000e+00	0.000000000000000000e+00	0.000000000000000000e+00	0.000000000000000000e+00	0.000000000000000000e+00	0.000000000000000000e+00	0.000000000000000000e+00	0.000000000000000000e+00	0.000000000000000000e+00	0.000000000000000000e+00	0.000000000000000000e+00	0.000000000000000000e+00	0.000000000000000000e+00	0.000000000000000000e+00	0.000000000000000000e+00	0.000000000000000000e+00	0.000000000000000000e+00	0.000000000000000000e+00	0.000000000000000000e+00	0.000000000000000000e+00	0.000000000000000000e+00	0.000000000000000000e+00	0.000000000000000000e+00	0.000000000000000000e+00	0.000000000000000000e+00	0.000000000000000000e+00	0.000000000000000000e+00	0.000000000000000000e+00	0.000000000000000000e+00	0.000000000000000000e+00	0.000000000000000000e+00	0.000000000000000000e+00	0.000000000000000000e+00	0.000000000000000000e+00	0.000000000000000000e+00	0.000000000000000000e+00	0.000000000000000000e+00
0.000000000000000000e+00	0.000000000000000000e+00	0.000000000000000000e+00	0.000000000000000000e+00	0.000000000000000000e+00	0.000000000000000000e+00	0.000000000000000000e+00	0.000000000000000000e+00	0.000000000000000000e+00	0.000000000000000000e+00	0.000000000000000000e+00	0.000000000000000000e+00	0.000000000000000000e+00	0.000000000000000000e+00	0.000000000000000000e+00	0.000000000000000000e+00	0.000000000000000000e+00	0.000000000000000000e+00	0.000000000000000000e+00	0.000000000000000000e+00	0.000000000000000000e+00	0.000000000000000000e+00	0.000000000000000000e+00	0.000000000000000000e+00	0.000000000000000000e+00	0.000000000000000000e+00	0.000000000000000000e+00	0.000000000000000000e+00	0.000000000000000000e+00	0.000000000000000000e+00	0.000000000000000000e+00	0.000000000000000000e+00	0.000000000000000000e+00	0.000000000000000000e+00	0.000000000000000000e+00	0.000000000000000000e+00	0.000000000000000000e+00	0.000000000000000000e+00	0.000000000000000000e+00	0.000000000000000000e+00	0.000000000000000000e+00	0.000000000000000000e+00	0.000000000000000000e+00	0.000000000000000000e+00	0.000000000000000000e+00	0.000000000000000000e+00	0.000000000000000000e+00	0.000000000000000000e+00	0.000000000000000000e+00	0.000000000000000000e+00
0.000000000000000000e+00	0.000000000000000000e+00	0.000000000000000000e+00	0.000000000000000000e+00	0.000000000000000000e+00	0.000000000000000000e+00	0.000000000000000000e+00	0.000000000000000000e+00	0.000000000000000000e+00	0.000000000000000000e+00	0.000000000000000000e+00	0.000000000000000000e+00	0.000000000000000000e+00	0.000000000000000000e+00	0.000000000000000000e+00	0.000000000000000000e+00	0.000000000000000000e+00	0.000000000000000000e+00	0.000000000000000000e+00	0.000000000000000000e+00	0.000000000000000000e+00	0.000000000000000000e+00	0.000000000000000000e+00	0.000000000000000000e+00	0.000000000000000000e+00	0.000000000000000000e+00	0.000000000000000000e+00	0.000000000000000000e+00	0.000000000000000000e+00	0.000000000000000000e+00	0.000000000000000000e+00	0.000000000000000000e+00	0.000000000000000000e+00	0.000000000000000000e+00	0.000000000000000000e+00	0.000000000000000000e+00	0.000000000000000000e+00	0.000000000000000000e+00	0.000000000000000000e+00	0.000000000000000000e+00	0.000000000000000000e+00	0.000000000000000000e+00	0.000000000000000000e+00	0.000000000000000000e+00	0.000000000000000000e+00	0.000000000000000000e+00	0.000000000000000000e+00	0.000000000000000000e+00	0.000000000000000000e+00	0.000000000000000000e+00
0.000000000000000000e+00	0.000000000000000000e+00	0.000000000000000000e+00	0.000000000000000000e+00	0.000000000000000000e+00	0.000000000000000000e+00	0.000000000000000000e+00	0.000000000000000000e+00	0.000000000000000000e+00	0.000000000000000000e+00	0.000000000000000000e+00	0.000000000000000000e+00	0.000000000000000000e+00	0.000000000000000000e+00	0.000000000000000000e+00	0.000000000000000000e+00	0.000000000000000000e+00	0.000000000000000000e+00	0.000000000000000000e+00	0.000000000000000000e+00	0.000000000000000000e+00	0.000000000000000000e+00	0.000000000000000000e+00	0.000000000000000000e+00	0.000000000000000000e+00	0.000000000000000000e+00	0.000000000000000000e+00	0.000000000000000000e+00	0.000000000000000000e+00	0.000000000000000000e+00	0.000000000000000000e+00	0.000000000000000000e+00	0.000000000000000000e+00	0.000000000000000000e+00	0.000000000000000000e+00	0.000000000000000000e+00	0.000000000000000000e+00	0.000000000000000000e+00	0.000000000000000000e+00	0.000000000000000000e+00	0.000000000000000000e+00	0.000000000000000000e+00	0.000000000000000000e+00	0.000000000000000000e+00	0.000000000000000000e+00	0.000000000000000000e+00	0.000000000000000000e+00	0.000000000000000000e+00	0.000000000000000000e+00	0.000000000000000000e+00
0.000000000000000000e+00	0.000000000000000000e+00	0.000000000000000000e+00	0.000000000000000000e+00	0.000000000000000000e+00	0.000000000000000000e+00	0.000000000000000000e+00	0.000000000000000000e+00	0.000000000000000000e+00	0.000000000000000000e+00	0.000000000000000000e+00	0.000000000000000000e+00	0.000000000000000000e+00	0.000000000000000000e+00	0.000000000000000000e+00	0.000000000000000000e+00	0.000000000000000000e+00	0.000000000000000000e+00	0.000000000000000000e+00	0.000000000000000000e+00	0.000000000000000000e+00	0.000000000000000000e+00	0.000000000000000000e+00	0.000000000000000000e+00	0.000000000000000000e+00	0.000000000000000000e+00	0.000000000000000000e+00	0.000000000000000000e+00	0.000000000000000000e+00	0.000000000000000000e+00	0.000000000000000000e+00	0.000000000000000000e+00	0.000000000000000000e+00	0.000000000000000000e+00	0.000000000000000000e+00	0.000000000000000000e+00	0.000000000000000000e+00	0.000000000000000000e+00	0.000000000000000000e+00	0.000000000000000000e+00	0.000000000000000000e+00	0.000000000000000000e+00	0.000000000000000000e+00	0.000000000000000000e+00	0.000000000000000000e+00	0.000000000000000000e+00	0.000000000000000000e+00	0.000000000000000000e+00	0.000000000000000000e+00	0.000000000000000000e+00
0.000000000000000000e+00	0.000000000000000000e+00	0.000000000000000000e+00	0.000000000000000000e+00	0.000000000000000000e+00	0.000000000000000000e+00	0.000000000000000000e+00	0.000000000000000000e+00	0.000000000000000000e+00	0.000000000000000000e+00	0.000000000000000000e+00	0.000000000000000000e+00	0.000000000000000000e+00	0.000000000000000000e+00	0.000000000000000000e+00	0.000000000000000000e+00	0.000000000000000000e+00	0.000000000000000000e+00	0.000000000000000000e+00	0.000000000000000000e+00	0.000000000000000000e+00	0.000000000000000000e+00	0.000000000000000000e+00	0.000000000000000000e+00	0.000000000000000000e+00	0.000000000000000000e+00	0.000000000000000000e+00	0.000000000000000000e+00	0.000000000000000000e+00	0.000000000000000000e+00	0.000000000000000000e+00	0.000000000000000000e+00	0.000000000000000000e+00	0.000000000000000000e+00	0.000000000000000000e+00	0.000000000000000000e+00	0.000000000000000000e+00	0.000000000000000000e+00	0.000000000000000000e+00	0.000000000000000000e+00	0.000000000000000000e+00	0.000000000000000000e+00	0.000000000000000000e+00	0.000000000000000000e+00	0.000000000000000000e+00	0.000000000000000000e+00	0.000000000000000000e+00	0.000000000000000000e+00	0.000000000000000000e+00	0.000000000000000000e+00
0.000000000000000000e+00	0.000000000000000000e+00	0.000000000000000000e+00	0.000000000000000000e+00	0.000000000000000000e+00	0.000000000000000000e+00	0.000000000000000000e+00	0.000000000000000000e+00	0.000000000000000000e+00	0.000000000000000000e+00	0.000000000000000000e+00	0.000000000000000000e+00	0.000000000000000000e+00	0.000000000000000000e+00	0.000000000000000000e+00	0.000000000000000000e+00	0.000000000000000000e+00	0.000000000000000000e+00	0.000000000000000000e+00	0.000000000000000000e+00	0.000000000000000000e+00	0.000000000000000000e+00	0.000000000000000000e+00	0.000000000000000000e+00	0.000000000000000000e+00	0.000000000000000000e+00	0.000000000000000000e+00	0.000000000000000000e+00	0.000000000000000000e+00	0.000000000000000000e+00	0.000000000000000000e+00	0.000000000000000000e+00	0.000000000000000000e+00	0.000000000000000000e+00	0.000000000000000000e+00	0.000000000000000000e+00	0.000000000000000000e+00	0.000000000000000000e+00	0.000000000000000000e+00	0.000000000000000000e+00	0.000000000000000000e+00	0.000000000000000000e+00	0.000000000000000000e+00	0.000000000000000000e+00	0.000000000000000000e+00	0.000000000000000000e+00	0.000000000000000000e+00	0.000000000000000000e+00	0.000000000000000000e+00	0.000000000000000000e+00
0.000000000000000000e+00	0.000000000000000000e+00	0.000000000000000000e+00	0.000000000000000000e+00	0.000000000000000000e+00	0.000000000000000000e+00	0.000000000000000000e+00	0.000000000000000000e+00	0.000000000000000000e+00	0.000000000000000000e+00	0.000000000000000000e+00	0.000000000000000000e+00	0.000000000000000000e+00	0.000000000000000000e+00	0.000000000000000000e+00	0.000000000000000000e+00	0.000000000000000000e+00	0.000000000000000000e+00	0.000000000000000000e+00	0.000000000000000000e+00	0.000000000000000000e+00	0.000000000000000000e+00	0.000000000000000000e+00	0.000000000000000000e+00	0.000000000000000000e+00	0.000000000000000000e+00	0.000000000000000000e+00	0.000000000000000000e+00	0.000000000000000000e+00	0.000000000000000000e+00	0.000000000000000000e+00	0.000000000000000000e+00	0.000000000000000000e+00	0.000000000000000000e+00	0.000000000000000000e+00	0.000000000000000000e+00	0.000000000000000000e+00	0.000000000000000000e+00	0.000000000000000000e+00	0.000000000000000000e+00	0.000000000000000000e+00	0.000000000000000000e+00	0.000000000000000000e+00	0.000000000000000000e+00	0.000000000000000000e+00	0.000000000000000000e+00	0.000000000000000000e+00	0.000000000000000000e+00	0.000000000000000000e+00	0.000000000000000000e+00
0.000000000000000000e+00	0.000000000000000000e+00	0.000000000000000000e+00	0.000000000000000000e+00	0.000000000000000000e+00	0.000000000000000000e+00	0.000000000000000000e+00	0.000000000000000000e+00	0.000000000000000000e+00	0.000000000000000000e+00	0.000000000000000000e+00	0.000000000000000000e+00	0.000000000000000000e+00	0.000000000000000000e+00	0.000000000000000000e+00	0.000000000000000000e+00	0.000000000000000000e+00	0.000000000000000000e+00	0.000000000000000000e+00	0.000000000000000000e+00	0.000000000000000000e+00	0.000000000000000000e+00	0.000000000000000000e+00	0.000000000000000000e+00	0.000000000000000000e+00	0.000000000000000000e+00	0.000000000000000000e+00	0.000000000000000000e+00	0.000000000000000000e+00	0.000000000000000000e+00	0.000000000000000000e+00	0.000000000000000000e+00	0.000000000000000000e+00	0.000000000000000000e+00	0.000000000000000000e+00	0.000000000000000000e+00	0.000000000000000000e+00	0.000000000000000000e+00	0.000000000000000000e+00	0.000000000000000000e+00	0.000000000000000000e+00	0.000000000000000000e+00	0.000000000000000000e+00	0.000000000000000000e+00	0.000000000000000000e+00	0.000000000000000000e+00	0.000000000000000000e+00	0.000000000000000000e+00	0.000000000000000000e+00	0.000000000000000000e+00
0.000000000000000000e+00	0.000000000000000000e+00	0.000000000000000000e+00	0.000000000000000000e+00	0.000000000000000000e+00	0.000000000000000000e+00	0.000000000000000000e+00	0.000000000000000000e+00	0.000000000000000000e+00	0.000000000000000000e+00	0.000000000000000000e+00	0.000000000000000000e+00	0.000000000000000000e+00	0.000000000000000000e+00	0.000000000000000000e+00	0.000000000000000000e+00	0.000000000000000000e+00	0.000000000000000000e+00	0.000000000000000000e+00	0.000000000000000000e+00	0.000000000000000000e+00	0.000000000000000000e+00	0.000000000000000000e+00	0.000000000000000000e+00	0.000000000000000000e+00	0.000000000000000000e+00	0.000000000000000000e+00	0.000000000000000000e+00	0.000000000000000000e+00	0.000000000000000000e+00	0.000000000000000000e+00	0.000000000000000000e+00	0.000000000000000000e+00	0.000000000000000000e+00	0.000000000000000000e+00	0.000000000000000000e+00	0.000000000000000000e+00	0.000000000000000000e+00	0.000000000000000000e+00	0.000000000000000000e+00	0.000000000000000000e+00	0.000000000000000000e+00	0.000000000000000000e+00	0.000000000000000000e+00	0.000000000000000000e+00	0.000000000000000000e+00	0.000000000000000000e+00	0.000000000000000000e+00	0.000000000000000000e+00	0.000000000000000000e+00
0.000000000000000000e+00	0.000000000000000000e+00	0.000000000000000000e+00	0.000000000000000000e+00	0.000000000000000000e+00	0.000000000000000000e+00	0.000000000000000000e+00	0.000000000000000000e+00	0.000000000000000000e+00	0.000000000000000000e+00	0.000000000000000000e+00	0.000000000000000000e+00	0.000000000000000000e+00	0.000000000000000000e+00	0.000000000000000000e+00	0.000000000000000000e+00	0.000000000000000000e+00	0.000000000000000000e+00	0.000000000000000000e+00	0.000000000000000000e+00	0.000000000000000000e+00	0.000000000000000000e+00	0.000000000000000000e+00	0.000000000000000000e+00	0.000000000000000000e+00	0.000000000000000000e+00	0.000000000000000000e+00	0.000000000000000000e+00	0.000000000000000000e+00	0.000000000000000000e+00	0.000000000000000000e+00	0.000000000000000000e+00	0.000000000000000000e+00	0.000000000000000000e+00	0.000000000000000000e+00	0.000000000000000000e+00	0.000000000000000000e+00	0.000000000000000000e+00	0.000000000000000000e+00	0.000000000000000000e+00	0.000000000000000000e+00	0.000000000000000000e+00	0.000000000000000000e+00	0.000000000000000000e+00	0.000000000000000000e+00	0.000000000000000000e+00	0.000000000000000000e+00	0.000000000000000000e+00	0.000000000000000000e+00	0.000000000000000000e+00
0.000000000000000000e+00	0.000000000000000000e+00	0.000000000000000000e+00	0.000000000000000000e+00	0.000000000000000000e+00	0.000000000000000000e+00	0.000000000000000000e+00	0.000000000000000000e+00	0.000000000000000000e+00	0.000000000000000000e+00	0.000000000000000000e+00	0.000000000000000000e+00	0.000000000000000000e+00	0.000000000000000000e+00	0.000000000000000000e+00	0.000000000000000000e+00	0.000000000000000000e+00	0.000000000000000000e+00	0.000000000000000000e+00	0.000000000000000000e+00	0.000000000000000000e+00	0.000000000000000000e+00	0.000000000000000000e+00	0.000000000000000000e+00	0.000000000000000000e+00	0.000000000000000000e+00	0.000000000000000000e+00	0.000000000000000000e+00	0.000000000000000000e+00	0.000000000000000000e+00	0.000000000000000000e+00	0.000000000000000000e+00	0.000000000000000000e+00	0.000000000000000000e+00	0.000000000000000000e+00	0.000000000000000000e+00	0.000000000000000000e+00	0.000000000000000000e+00	0.000000000000000000e+00	0.000000000000000000e+00	0.000000000000000000e+00	0.000000000000000000e+00	0.000000000000000000e+00	0.000000000000000000e+00	0.000000000000000000e+00	0.000000000000000000e+00	0.000000000000000000e+00	0.000000000000000000e+00	0.000000000000000000e+00	0.000000000000000000e+00
0.000000000000000000e+00	0.000000000000000000e+00	0.000000000000000000e+00	0.000000000000000000e+00	0.000000000000000000e+00	0.000000000000000000e+00	0.000000000000000000e+00	0.000000000000000000e+00	0.000000000000000000e+00	0.000000000000000000e+00	0.000000000000000000e+00	0.000000000000000000e+00	0.000000000000000000e+00	0.000000000000000000e+00	0.000000000000000000e+00	0.000000000000000000e+00	0.000000000000000000e+00	0.000000000000000000e+00	0.000000000000000000e+00	0.000000000000000000e+00	0.000000000000000000e+00	0.000000000000000000e+00	0.000000000000000000e+00	0.000000000000000000e+00	0.000000000000000000e+00	0.000000000000000000e+00	0.000000000000000000e+00	0.000000000000000000e+00	0.000000000000000000e+00	0.000000000000000000e+00	0.000000000000000000e+00	0.000000000000000000e+00	0.000000000000000000e+00	0.000000000000000000e+00	0.000000000000000000e+00	0.000000000000000000e+00	0.000000000000000000e+00	0.000000000000000000e+00	0.000000000000000000e+00	0.000000000000000000e+00	0.000000000000000000e+00	0.000000000000000000e+00	0.000000000000000000e+00	0.000000000000000000e+00	0.000000000000000000e+00	0.000000000000000000e+00	0.000000000000000000e+00	0.000000000000000000e+00	0.000000000000000000e+00	0.000000000000000000e+00
0.000000000000000000e+00	0.000000000000000000e+00	0.000000000000000000e+00	0.000000000000000000e+00	0.000000000000000000e+00	0.000000000000000000e+00	0.000000000000000000e+00	0.000000000000000000e+00	0.000000000000000000e+00	0.000000000000000000e+00	0.000000000000000000e+00	0.000000000000000000e+00	0.000000000000000000e+00	0.000000000000000000e+00	0.000000000000000000e+00	0.000000000000000000e+00	0.000000000000000000e+00	0.000000000000000000e+00	0.000000000000000000e+00	0.000000000000000000e+00	0.000000000000000000e+00	0.000000000000000000e+00	0.000000000000000000e+00	0.000000000000000000e+00	0.000000000000000000e+00	0.000000000000000000e+00	0.000000000000000000e+00	0.000000000000000000e+00	0.000000000000000000e+00	0.000000000000000000e+00	0.000000000000000000e+00	0.000000000000000000e+00	0.000000000000000000e+00	0.000000000000000000e+00	0.000000000000000000e+00	0.000000000000000000e+00	0.000000000000000000e+00	0.000000000000000000e+00	0.000000000000000000e+00	0.000000000000000000e+00	0.000000000000000000e+00	0.000000000000000000e+00	0.000000000000000000e+00	0.000000000000000000e+00	0.000000000000000000e+00	0.000000000000000000e+00	0.000000000000000000e+00	0.000000000000000000e+00	0.000000000000000000e+00	0.000000000000000000e+00
0.000000000000000000e+00	0.000000000000000000e+00	0.000000000000000000e+00	0.000000000000000000e+00	0.000000000000000000e+00	0.000000000000000000e+00	0.000000000000000000e+00	0.000000000000000000e+00	0.000000000000000000e+00	0.000000000000000000e+00	0.000000000000000000e+00	0.000000000000000000e+00	0.000000000000000000e+00	0.000000000000000000e+00	0.000000000000000000e+00	0.000000000000000000e+00	0.000000000000000000e+00	0.000000000000000000e+00	0.000000000000000000e+00	0.000000000000000000e+00	0.000000000000000000e+00	0.000000000000000000e+00	0.000000000000000000e+00	0.000000000000000000e+00	0.000000000000000000e+00	0.000000000000000000e+00	0.000000000000000000e+00	0.000000000000000000e+00	0.000000000000000000e+00	0.000000000000000000e+00	0.000000000000000000e+00	0.000000000000000000e+00	0.000000000000000000e+00	0.000000000000000000e+00	0.000000000000000000e+00	0.000000000000000000e+00	0.000000000000000000e+00	0.000000000000000000e+00	0.000000000000000000e+00	0.000000000000000000e+00	0.000000000000000000e+00	0.000000000000000000e+00	0.000000000000000000e+00	0.000000000000000000e+00	0.000000000000000000e+00	0.000000000000000000e+00	0.000000000000000000e+00	0.000000000000000000e+00	0.000000000000000000e+00	0.000000000000000000e+00
0.000000000000000000e+00	0.000000000000000000e+00	0.000000000000000000e+00	0.000000000000000000e+00	0.000000000000000000e+00	0.000000000000000000e+00	0.000000000000000000e+00	0.000000000000000000e+00	0.000000000000000000e+00	0.000000000000000000e+00	0.000000000000000000e+00	0.000000000000000000e+00	0.000000000000000000e+00	0.000000000000000000e+00	0.000000000000000000e+00	0.000000000000000000e+00	0.000000000000000000e+00	0.000000000000000000e+00	0.000000000000000000e+00	0.000000000000000000e+00	0.000000000000000000e+00	0.000000000000000000e+00	0.000000000000000000e+00	0.000000000000000000e+00	0.000000000000000000e+00	0.000000000000000000e+00	0.000000000000000000e+00	0.000000000000000000e+00	0.000000000000000000e+00	0.000000000000000000e+00	0.000000000000000000e+00	0.000000000000000000e+00	0.000000000000000000e+00	0.000000000000000000e+00	0.000000000000000000e+00	0.000000000000000000e+00	0.000000000000000000e+00	0.000000000000000000e+00	0.000000000000000000e+00	0.000000000000000000e+00	0.000000000000000000e+00	0.000000000000000000e+00	0.000000000000000000e+00	0.000000000000000000e+00	0.000000000000000000e+00	0.000000000000000000e+00	0.000000000000000000e+00	0.000000000000000000e+00	0.000000000000000000e+00	0.000000000000000000e+00
0.000000000000000000e+00	0.000000000000000000e+00	0.000000000000000000e+00	0.000000000000000000e+00	0.000000000000000000e+00	0.000000000000000000e+00	0.000000000000000000e+00	0.000000000000000000e+00	0.000000000000000000e+00	0.000000000000000000e+00	0.000000000000000000e+00	0.000000000000000000e+00	0.000000000000000000e+00	0.000000000000000000e+00	0.000000000000000000e+00	0.000000000000000000e+00	0.000000000000000000e+00	0.000000000000000000e+00	0.000000000000000000e+00	0.000000000000000000e+00	0.000000000000000000e+00	0.000000000000000000e+00	0.000000000000000000e+00	0.000000000000000000e+00	0.000000000000000000e+00	0.000000000000000000e+00	0.000000000000000000e+00	0.000000000000000000e+00	0.000000000000000000e+00	0.000000000000000000e+00	0.000000000000000000e+00	0.000000000000000000e+00	0.000000000000000000e+00	0.000000000000000000e+00	0.000000000000000000e+00	0.000000000000000000e+00	0.000000000000000000e+00	0.000000000000000000e+00	0.000000000000000000e+00	0.000000000000000000e+00	0.000000000000000000e+00	0.000000000000000000e+00	0.000000000000000000e+00	0.000000000000000000e+00	0.000000000000000000e+00	0.000000000000000000e+00	0.000000000000000000e+00	0.000000000000000000e+00	0.000000000000000000e+00	0.000000000000000000e+00
0.000000000000000000e+00	0.000000000000000000e+00	0.000000000000000000e+00	0.000000000000000000e+00	0.000000000000000000e+00	0.000000000000000000e+00	0.000000000000000000e+00	0.000000000000000000e+00	0.000000000000000000e+00	0.000000000000000000e+00	0.000000000000000000e+00	0.000000000000000000e+00	0.000000000000000000e+00	0.000000000000000000e+00	0.000000000000000000e+00	0.000000000000000000e+00	0.000000000000000000e+00	0.000000000000000000e+00	0.000000000000000000e+00	0.000000000000000000e+00	0.000000000000000000e+00	0.000000000000000000e+00	0.000000000000000000e+00	0.000000000000000000e+00	0.000000000000000000e+00	0.000000000000000000e+00	0.000000000000000000e+00	0.000000000000000000e+00	0.000000000000000000e+00	0.000000000000000000e+00	0.000000000000000000e+00	0.000000000000000000e+00	0.000000000000000000e+00	0.000000000000000000e+00	0.000000000000000000e+00	0.000000000000000000e+00	0.000000000000000000e+00	0.000000000000000000e+00	0.000000000000000000e+00	0.000000000000000000e+00	0.000000000000000000e+00	0.000000000000000000e+00	0.000000000000000000e+00	0.000000000000000000e+00	0.000000000000000000e+00	0.000000000000000000e+00	0.000000000000000000e+00	0.000000000000000000e+00	0.000000000000000000e+00	0.000000000000000000e+00
0.000000000000000000e+00	0.000000000000000000e+00	0.000000000000000000e+00	0.000000000000000000e+00	0.000000000000000000e+00	0.000000000000000000e+00	0.000000000000000000e+00	0.000000000000000000e+00	0.000000000000000000e+00	0.000000000000000000e+00	0.000000000000000000e+00	0.000000000000000000e+00	0.000000000000000000e+00	0.000000000000000000e+00	0.000000000000000000e+00	0.000000000000000000e+00	0.000000000000000000e+00	0.000000000000000000e+00	0.000000000000000000e+00	0.000000000000000000e+00	0.000000000000000000e+00	0.000000000000000000e+00	0.000000000000000000e+00	0.000000000000000000e+00	0.000000000000000000e+00	0.000000000000000000e+00	0.000000000000000000e+00	0.000000000000000000e+00	0.000000000000000000e+00	0.000000000000000000e+00	0.000000000000000000e+00	0.000000000000000000e+00	0.000000000000000000e+00	0.000000000000000000e+00	0.000000000000000000e+00	0.000000000000000000e+00	0.000000000000000000e+00	0.000000000000000000e+00	0.000000000000000000e+00	0.000000000000000000e+00	0.000000000000000000e+00	0.000000000000000000e+00	0.000000000000000000e+00	0.000000000000000000e+00	0.000000000000000000e+00	0.000000000000000000e+00	0.000000000000000000e+00	0.000000000000000000e+00	0.000000000000000000e+00	0.000000000000000000e+00
0.000000000000000000e+00	0.000000000000000000e+00	0.000000000000000000e+00	0.000000000000000000e+00	0.000000000000000000e+00	0.000000000000000000e+00	0.000000000000000000e+00	0.000000000000000000e+00	0.000000000000000000e+00	0.000000000000000000e+00	0.000000000000000000e+00	0.000000000000000000e+00	0.000000000000000000e+00	0.000000000000000000e+00	0.000000000000000000e+00	0.000000000000000000e+00	0.000000000000000000e+00	0.000000000000000000e+00	0.000000000000000000e+00	0.000000000000000000e+00	0.000000000000000000e+00	0.000000000000000000e+00	0.000000000000000000e+00	0.000000000000000000e+00	0.000000000000000000e+00	0.000000000000000000e+00	0.000000000000000000e+00	0.000000000000000000e+00	0.000000000000000000e+00	0.000000000000000000e+00	0.000000000000000000e+00	0.000000000000000000e+00	0.000000000000000000e+00	0.000000000000000000e+00	0.000000000000000000e+00	0.000000000000000000e+00	0.000000000000000000e+00	0.000000000000000000e+00	0.000000000000000000e+00	0.000000000000000000e+00	0.000000000000000000e+00	0.000000000000000000e+00	0.000000000000000000e+00	0.000000000000000000e+00	0.000000000000000000e+00	0.000000000000000000e+00	0.000000000000000000e+00	0.000000000000000000e+00	0.000000000000000000e+00	0.000000000000000000e+00
0.000000000000000000e+00	0.000000000000000000e+00	0.000000000000000000e+00	0.000000000000000000e+00	0.000000000000000000e+00	0.000000000000000000e+00	0.000000000000000000e+00	0.000000000000000000e+00	0.000000000000000000e+00	0.000000000000000000e+00	0.000000000000000000e+00	0.000000000000000000e+00	0.000000000000000000e+00	0.000000000000000000e+00	0.000000000000000000e+00	0.000000000000000000e+00	0.000000000000000000e+00	0.000000000000000000e+00	0.000000000000000000e+00	0.000000000000000000e+00	0.000000000000000000e+00	0.000000000000000000e+00	0.000000000000000000e+00	0.000000000000000000e+00	0.000000000000000000e+00	0.000000000000000000e+00	0.000000000000000000e+00	0.000000000000000000e+00	0.000000000000000000e+00	0.000000000000000000e+00	0.000000000000000000e+00	0.000000000000000000e+00	0.000000000000000000e+00	0.000000000000000000e+00	0.000000000000000000e+00	0.000000000000000000e+00	0.000000000000000000e+00	0.000000000000000000e+00	0.000000000000000000e+00	0.000000000000000000e+00	0.000000000000000000e+00	0.000000000000000000e+00	0.000000000000000000e+00	0.000000000000000000e+00	0.000000000000000000e+00	0.000000000000000000e+00	0.000000000000000000e+00	0.000000000000000000e+00	0.000000000000000000e+00	0.000000000000000000e+00
0.000000000000000000e+00	0.000000000000000000e+00	0.000000000000000000e+00	0.000000000000000000e+00	0.000000000000000000e+00	0.000000000000000000e+00	0.000000000000000000e+00	0.000000000000000000e+00	0.000000000000000000e+00	0.000000000000000000e+00	0.000000000000000000e+00	0.000000000000000000e+00	0.000000000000000000e+00	0.000000000000000000e+00	0.000000000000000000e+00	0.000000000000000000e+00	0.000000000000000000e+00	0.000000000000000000e+00	0.000000000000000000e+00	0.000000000000000000e+00	0.000000000000000000e+00	0.000000000000000000e+00	0.000000000000000000e+00	0.000000000000000000e+00	0.000000000000000000e+00	0.000000000000000000e+00	0.000000000000000000e+00	0.000000000000000000e+00	0.000000000000000000e+00	0.000000000000000000e+00	0.000000000000000000e+00	0.000000000000000000e+00	0.000000000000000000e+00	0.000000000000000000e+00	0.000000000000000000e+00	0.000000000000000000e+00	0.000000000000000000e+00	0.000000000000000000e+00	0.000000000000000000e+00	0.000000000000000000e+00	0.000000000000000000e+00	0.000000000000000000e+00	0.000000000000000000e+00	0.000000000000000000e+00	0.000000000000000000e+00	0.000000000000000000e+00	0.000000000000000000e+00	0.000000000000000000e+00	0.000000000000000000e+00	0.000000000000000000e+00
0.000000000000000000e+00	0.000000000000000000e+00	0.000000000000000000e+00	0.000000000000000000e+00	0.000000000000000000e+00	0.000000000000000000e+00	0.000000000000000000e+00	0.000000000000000000e+00	0.000000000000000000e+00	0.000000000000000000e+00	0.000000000000000000e+00	0.000000000000000000e+00	0.000000000000000000e+00	0.000000000000000000e+00	0.000000000000000000e+00	0.000000000000000000e+00	0.000000000000000000e+00	0.000000000000000000e+00	0.000000000000000000e+00	0.000000000000000000e+00	0.000000000000000000e+00	0.000000000000000000e+00	0.000000000000000000e+00	0.000000000000000000e+00	0.000000000000000000e+00	0.000000000000000000e+00	0.000000000000000000e+00	0.000000000000000000e+00	0.000000000000000000e+00	0.000000000000000000e+00	0.000000000000000000e+00	0.000000000000000000e+00	0.000000000000000000e+00	0.000000000000000000e+00	0.000000000000000000e+00	0.000000000000000000e+00	0.000000000000000000e+00	0.000000000000000000e+00	0.000000000000000000e+00	0.000000000000000000e+00	0.000000000000000000e+00	0.000000000000000000e+00	0.000000000000000000e+00	0.000000000000000000e+00	0.000000000000000000e+00	0.000000000000000000e+00	0.000000000000000000e+00	0.000000000000000000e+00	0.000000000000000000e+00	0.000000000000000000e+00
0.000000000000000000e+00	0.000000000000000000e+00	0.000000000000000000e+00	0.000000000000000000e+00	0.000000000000000000e+00	0.000000000000000000e+00	0.000000000000000000e+00	0.000000000000000000e+00	0.000000000000000000e+00	0.000000000000000000e+00	0.000000000000000000e+00	0.000000000000000000e+00	0.000000000000000000e+00	0.000000000000000000e+00	0.000000000000000000e+00	0.000000000000000000e+00	0.000000000000000000e+00	0.000000000000000000e+00	0.000000000000000000e+00	0.000000000000000000e+00	0.000000000000000000e+00	0.000000000000000000e+00	0.000000000000000000e+00	0.000000000000000000e+00	0.000000000000000000e+00	0.000000000000000000e+00	0.000000000000000000e+00	0.000000000000000000e+00	0.000000000000000000e+00	0.000000000000000000e+00	0.000000000000000000e+00	0.000000000000000000e+00	0.000000000000000000e+00	0.000000000000000000e+00	0.000000000000000000e+00	0.000000000000000000e+00	0.000000000000000000e+00	0.000000000000000000e+00	0.000000000000000000e+00	0.000000000000000000e+00	0.000000000000000000e+00	0.000000000000000000e+00	0.000000000000000000e+00	0.000000000000000000e+00	0.000000000000000000e+00	0.000000000000000000e+00	0.000000000000000000e+00	0.000000000000000000e+00	0.000000000000000000e+00	0.000000000000000000e+00
0.000000000000000000e+00	0.000000000000000000e+00	0.000000000000000000e+00	0.000000000000000000e+00	0.000000000000000000e+00	0.000000000000000000e+00	0.000000000000000000e+00	0.000000000000000000e+00	0.000000000000000000e+00	0.000000000000000000e+00	0.000000000000000000e+00	0.000000000000000000e+00	0.000000000000000000e+00	0.000000000000000000e+00	0.000000000000000000e+00	0.000000000000000000e+00	0.000000000000000000e+00	0.000000000000000000e+00	0.000000000000000000e+00	0.000000000000000000e+00	0.000000000000000000e+00	0.000000000000000000e+00	0.000000000000000000e+00	0.000000000000000000e+00	0.000000000000000000e+00	0.000000000000000000e+00	0.000000000000000000e+00	0.000000000000000000e+00	0.000000000000000000e+00	0.000000000000000000e+00	0.000000000000000000e+00	0.000000000000000000e+00	0.000000000000000000e+00	0.000000000000000000e+00	0.000000000000000000e+00	0.000000000000000000e+00	0.000000000000000000e+00	0.000000000000000000e+00	0.000000000000000000e+00	0.000000000000000000e+00	0.000000000000000000e+00	0.000000000000000000e+00	0.000000000000000000e+00	0.000000000000000000e+00	0.000000000000000000e+00	0.000000000000000000e+00	0.000000000000000000e+00	0.000000000000000000e+00	0.000000000000000000e+00	0.000000000000000000e+00
0.000000000000000000e+00	0.000000000000000000e+00	0.000000000000000000e+00	0.000000000000000000e+00	0.000000000000000000e+00	0.000000000000000000e+00	0.000000000000000000e+00	0.000000000000000000e+00	0.000000000000000000e+00	0.000000000000000000e+00	0.000000000000000000e+00	0.000000000000000000e+00	0.000000000000000000e+00	0.000000000000000000e+00	0.000000000000000000e+00	0.000000000000000000e+00	0.000000000000000000e+00	0.000000000000000000e+00	0.000000000000000000e+00	0.000000000000000000e+00	0.000000000000000000e+00	0.000000000000000000e+00	0.000000000000000000e+00	0.000000000000000000e+00	0.000000000000000000e+00	0.000000000000000000e+00	0.000000000000000000e+00	0.000000000000000000e+00	0.000000000000000000e+00	0.000000000000000000e+00	0.000000000000000000e+00	0.000000000000000000e+00	0.000000000000000000e+00	0.000000000000000000e+00	0.000000000000000000e+00	0.000000000000000000e+00	0.000000000000000000e+00	0.000000000000000000e+00	0.000000000000000000e+00	0.000000000000000000e+00	0.000000000000000000e+00	0.000000000000000000e+00	0.000000000000000000e+00	0.000000000000000000e+00	0.000000000000000000e+00	0.000000000000000000e+00	0.000000000000000000e+00	0.000000000000000000e+00	0.000000000000000000e+00	0.000000000000000000e+00
0.000000000000000000e+00	0.000000000000000000e+00	0.000000000000000000e+00	0.000000000000000000e+00	0.000000000000000000e+00	0.000000000000000000e+00	0.000000000000000000e+00	0.000000000000000000e+00	0.000000000000000000e+00	0.000000000000000000e+00	0.000000000000000000e+00	0.000000000000000000e+00	0.000000000000000000e+00	0.000000000000000000e+00	0.000000000000000000e+00	0.000000000000000000e+00	0.000000000000000000e+00	0.000000000000000000e+00	0.000000000000000000e+00	0.000000000000000000e+00	0.000000000000000000e+00	0.000000000000000000e+00	0.000000000000000000e+00	0.000000000000000000e+00	0.000000000000000000e+00	0.000000000000000000e+00	0.000000000000000000e+00	0.000000000000000000e+00	0.000000000000000000e+00	0.000000000000000000e+00	0.000000000000000000e+00	0.000000000000000000e+00	0.000000000000000000e+00	0.000000000000000000e+00	0.000000000000000000e+00	0.000000000000000000e+00	0.000000000000000000e+00	0.000000000000000000e+00	0.000000000000000000e+00	0.000000000000000000e+00	0.000000000000000000e+00	0.000000000000000000e+00	0.000000000000000000e+00	0.000000000000000000e+00	0.000000000000000000e+00	0.000000000000000000e+00	0.000000000000000000e+00	0.000000000000000000e+00	0.000000000000000000e+00	0.000000000000000000e+00
0.000000000000000000e+00	0.000000000000000000e+00	0.000000000000000000e+00	0.000000000000000000e+00	0.000000000000000000e+00	0.000000000000000000e+00	0.000000000000000000e+00	0.000000000000000000e+00	0.000000000000000000e+00	0.000000000000000000e+00	0.000000000000000000e+00	0.000000000000000000e+00	0.000000000000000000e+00	0.000000000000000000e+00	0.000000000000000000e+00	0.000000000000000000e+00	0.000000000000000000e+00	0.000000000000000000e+00	0.000000000000000000e+00	0.000000000000000000e+00	0.000000000000000000e+00	0.000000000000000000e+00	0.000000000000000000e+00	0.000000000000000000e+00	0.000000000000000000e+00	0.000000000000000000e+00	0.000000000000000000e+00	0.000000000000000000e+00	0.000000000000000000e+00	0.000000000000000000e+00	0.000000000000000000e+00	0.000000000000000000e+00	0.000000000000000000e+00	0.000000000000000000e+00	0.000000000000000000e+00	0.000000000000000000e+00	0.000000000000000000e+00	0.000000000000000000e+00	0.000000000000000000e+00	0.000000000000000000e+00	0.000000000000000000e+00	0.000000000000000000e+00	0.000000000000000000e+00	0.000000000000000000e+00	0.000000000000000000e+00	0.000000000000000000e+00	0.000000000000000000e+00	0.000000000000000000e+00	0.000000000000000000e+00	0.000000000000000000e+00
0.000000000000000000e+00	0.000000000000000000e+00	0.000000000000000000e+00	0.000000000000000000e+00	0.000000000000000000e+00	0.000000000000000000e+00	0.000000000000000000e+00	0.000000000000000000e+00	0.000000000000000000e+00	0.000000000000000000e+00	0.000000000000000000e+00	0.000000000000000000e+00	0.000000000000000000e+00	0.000000000000000000e+00	0.000000000000000000e+00	0.000000000000000000e+00	0.000000000000000000e+00	0.000000000000000000e+00	0.000000000000000000e+00	0.000000000000000000e+00	0.000000000000000000e+00	0.000000000000000000e+00	0.000000000000000000e+00	0.000000000000000000e+00	0.000000000000000000e+00	0.000000000000000000e+00	0.000000000000000000e+00	0.000000000000000000e+00	0.000000000000000000e+00	0.000000000000000000e+00	0.000000000000000000e+00	0.000000000000000000e+00	0.000000000000000000e+00	0.000000000000000000e+00	0.000000000000000000e+00	0.000000000000000000e+00	0.000000000000000000e+00	0.000000000000000000e+00	0.000000000000000000e+00	0.000000000000000000e+00	0.000000000000000000e+00	0.000000000000000000e+00	0.000000000000000000e+00	0.000000000000000000e+00	0.000000000000000000e+00	0.000000000000000000e+00	0.000000000000000000e+00	0.000000000000000000e+00	0.000000000000000000e+00	0.000000000000000000e+00
0.000000000000000000e+00	0.000000000000000000e+00	0.000000000000000000e+00	0.000000000000000000e+00	0.000000000000000000e+00	0.000000000000000000e+00	0.000000000000000000e+00	0.000000000000000000e+00	0.000000000000000000e+00	0.000000000000000000e+00	0.000000000000000000e+00	0.000000000000000000e+00	0.000000000000000000e+00	0.000000000000000000e+00	0.000000000000000000e+00	0.000000000000000000e+00	0.000000000000000000e+00	0.000000000000000000e+00	0.000000000000000000e+00	0.000000000000000000e+00	0.000000000000000000e+00	0.000000000000000000e+00	0.000000000000000000e+00	0.000000000000000000e+00	0.000000000000000000e+00	0.000000000000000000e+00	0.000000000000000000e+00	0.000000000000000000e+00	0.000000000000000000e+00	0.000000000000000000e+00	0.000000000000000000e+00	0.000000000000000000e+00	0.000000000000000000e+00	0.000000000000000000e+00	0.000000000000000000e+00	0.000000000000000000e+00	0.000000000000000000e+00	0.000000000000000000e+00	0.000000000000000000e+00	0.000000000000000000e+00	0.000000000000000000e+00	0.000000000000000000e+00	0.000000000000000000e+00	0.000000000000000000e+00	0.000000000000000000e+00	0.000000000000000000e+00	0.000000000000000000e+00	0.000000000000000000e+00	0.000000000000000000e+00	0.000000000000000000e+00
0.000000000000000000e+00	0.000000000000000000e+00	0.000000000000000000e+00	0.000000000000000000e+00	0.000000000000000000e+00	0.000000000000000000e+00	0.000000000000000000e+00	0.000000000000000000e+00	0.000000000000000000e+00	0.000000000000000000e+00	0.000000000000000000e+00	0.000000000000000000e+00	0.000000000000000000e+00	0.000000000000000000e+00	0.000000000000000000e+00	0.000000000000000000e+00	0.000000000000000000e+00	0.000000000000000000e+00	0.000000000000000000e+00	0.000000000000000000e+00	0.000000000000000000e+00	0.000000000000000000e+00	0.000000000000000000e+00	0.000000000000000000e+00	0.000000000000000000e+00	0.000000000000000000e+00	0.000000000000000000e+00	0.000000000000000000e+00	0.000000000000000000e+00	0.000000000000000000e+00	0.000000000000000000e+00	0.000000000000000000e+00	0.000000000000000000e+00	0.000000000000000000e+00	0.000000000000000000e+00	0.000000000000000000e+00	0.000000000000000000e+00	0.000000000000000000e+00	0.000000000000000000e+00	0.000000000000000000e+00	0.000000000000000000e+00	0.000000000000000000e+00	0.000000000000000000e+00	0.000000000000000000e+00	0.000000000000000000e+00	0.000000000000000000e+00	0.000000000000000000e+00	0.000000000000000000e+00	0.000000000000000000e+00	0.000000000000000000e+00
[truncated: 252 more rows]
[truncated: 515 more columns]
