# Supplementary material for: Short- and long-range interactions in the HIV-1 5′ UTR regulate genome dimerization and packaging
Source: Nat Struct Mol Biol. 2022 Mar 28;29(4):306–19. doi: 10.1038/s41594-022-00746-2 (PMC9010304; doi:10.1038/s41594-022-00746-2)
Supplement: Source Data Fig. 6 — Uncropped gels for Fig. 6a. Source data for color plotting on structure in Fig. 6. [file 41594_2022_746_MOESM18_ESM.zip]

Archive with 7 entries (6 files):
- Figure 6/
- Figure 6/.DS_Store
- __MACOSX/Figure 6/._.DS_Store
- Figure 6/figure6a_Kdimer_values.xlsx
- __MACOSX/Figure 6/._figure6a_Kdimer_values.xlsx
- Figure 6/figure6a_gels.pdf
- __MACOSX/Figure 6/._figure6a_gels.pdf
