# Supplementary material for: Short- and long-range interactions in the HIV-1 5′ UTR regulate genome dimerization and packaging
Source: Nat Struct Mol Biol. 2022 Mar 28;29(4):306–19. doi: 10.1038/s41594-022-00746-2 (PMC9010304; doi:10.1038/s41594-022-00746-2)
Supplement: Source Data Fig. 6 — Uncropped gels for Fig. 6a. Source data for color plotting on structure in Fig. 6. [file 41594_2022_746_MOESM18_ESM.zip › Figure 6/figure6a_Kdimer_values.xlsx]

## Sheet: Kdimerization
position	1	2	3
21	-0.484965	-0.0915695	0.175626		1,2,3 is order ACGU, where base at position is removed
22	0.00407063	0.108795	0.125547
23	-0.0290192	2.04951	-0.196866
24	-0.0572229	-0.0153109	-0.197269
25	-0.405443	-0.105757	-0.656621
26	-0.058087	-0.0469835	-0.0511832
27	-0.760378	-1.17298	-0.881843
28	-0.654648	-1.12492	0.0360612
29	-0.0921003	0.507514	0.0609587
30	-0.192152	-0.182183	-0.353759
31	-0.103695	-0.164743	-0.231066
32	-0.0130858	-0.123382	-0.139985
33	-0.155095	-0.163235	-0.227202
34	-0.13609	0.0689919	-0.0831362
35	-0.626065	-0.666249	-0.460468
36	-0.404577	0.471623	-0.279489
37	-0.239316	-0.345328	-0.142159
38	0.00580688	0.970576	-0.27341
39	0.0258856	-0.0798542	0.0808589
40	-0.0445869	0.75746	-0.109926
41	-0.545349	-0.0385148	-0.338603
42	-0.317209	-0.4126	0.199096
43	-0.18079	-0.0762907	0.0602853
44	0.0492937	0.127168	-0.137968
45	-0.145489	-0.0347333	-0.202183
46	-0.398326	-0.0842135	-0.390862
47	-0.241721	-0.00128863	-0.288682
48	-0.585314	-0.807368	-0.364793
49	-0.129036	0.0655439	-0.0227036
50	-0.298295	-0.00386983	-0.176293
51	-0.0523808	-0.216181	-0.0195649
52	0.0859771	-0.320509	0.0408251
53	0.0954982	-0.195902	-0.0407899
54	-0.657049	0.0595703	-0.377288
55	0.0233404	0.16802	0.143219
56	0.108988	-0.0692799	0.176021
57	-0.430085	-0.275547	-0.0343839
58	0.327978	0.718562	0.170502
59	0.477866	0.217606	0.16413
60	0.169314	0.394719	0.171357
61	0.12471	0.148416	0.172755
62	-0.107069	0.575285	0.316011
63	0.026255	0.137367	-0.0502368
64	0.0740618	0.107142	0.0641732
65	0.029665	0.323236	0.0632553
66	0.375357	-0.337508	-0.100678
67	0.169258	-0.0131049	0.00584636
68	0.0725826	0.00809423	-0.137622
69	-0.051183	-0.11002	-0.0561885
70	0.219985	0.207142	-0.339137
71	-0.0353788	-0.0803204	0.39101
72	-0.013317	0.622751	-0.054945
73	-0.241231	0.133785	0.0467466
74	0.331191	0.046559	0.0778265
75	0.0679459	0.00765389	0.626094
76	-0.176317	0.0781699	0.0169838
77	0.149235	0.109449	0.0184719
78	0.135909	-0.254269	-0.00619759
79	0.352312	0.324281	0.559438
80	0.219312	0.0259481	0.0962633
81	-0.0264303	0.316386	0.50663
82	0.0256466	0.264748	0.0467528
83	-0.40022	-0.177787	-0.123833
84	-0.409945	-0.347681	-0.099763
85	-0.337868	-0.446317	-0.366468
86	0.0760024	0.113327	-0.13542
87	-0.103301	0.20241	0.315846
88	-0.0467553	-0.147567	-0.244509
89	0.776673	0.34876	0.224608
90	-0.415761	-0.403856	-0.441904
91	-0.160942	-0.175482	-0.171039
92	0.496198	0.963699	0.233323
93	-0.148176	-0.520965	-0.145704
94	0.483697	0.201054	0.520296
95	0.374363	0.330909	-0.0225376
96	0.32158	0.0536466	-0.148985
97	0.881973	0.154366	0.028168
98	0.071324	-0.297642	0.0473328
99	0.0212401	-0.00160019	-0.186203
100	0.0840098	0.11412	0.352476
101	1.33372	0.135177	0.34561
102	-0.14271	-0.063658	-0.295841
103	0.187141	0.528373	0.204157
104	-0.136586	0.688891	0.0229328
105	0.284688	0.0903328	-0.365796
106	0.473913	0.446958	-0.119256
107	1.19273	0.00649116	0.668637
108	-0.313547	0.397697	-0.208453
109	0.406087	1.22756	1.05396
110	0.899035	5.60335	0.328138
111	1.12449	4.11385	0.699961
112	-0.451329	0.801794	0.433144
113	0.359755	0.192667	0.912757
114	0.380228	1.6594	-0.0257927
115	0.26357	0.455779	0.962832
116	-0.383691	-0.415564	-0.127841
117	-0.189028	0.634207	-0.720349
118	-0.107707	0.484247	-0.100727
119	-0.489708	0.0650473	-0.415739
120	0.73245	-0.0380545	0.549844
121	-0.624961	-0.524423	-0.502777
122	0.754071	0.283595	0.675658
123	-0.541739	-0.0104421	0.171585
124	0.353569	0.396492	0.406803
125	0.233774	0.986243	0.502195
126	0.491013	0.310225	0.544006
127	0.541408	0.730737	0.6182
128	0.765506	0.527658	0.561551
129	0.832451	0.776302	0.962689
130	0.617248	0.357946	0.519932
131	0.551916	-0.440146	0.627058
132	0.589345	-0.0729027	-0.0284395
133	0.761934	-0.220079	0.193498
134	-0.153429	-0.163716	-0.159769
135	-0.0604338	0.786985	-0.329565
136	0.447958	-0.108728	-0.251445
137	0.468742	0.643637	0.621698
138	0.608024	0.0977336	0.550851
139	0.548089	0.885345	0.293068
140	-0.098605	0.334475	0.306752
141	0.223161	0.62895	0.254685
142	0.0890791	0.328978	-0.0104355
143	0.493415	0.0879589	0.180695
144	0.0167066	0.038372	0.454422
145	-0.000565783	0.175996	0.106488
146	0.0901018	0.125818	0.094989
147	0.0557139	0.0234519	-0.0817058
148	0.422825	0.0955519	0.189127
149	0.552237	-0.156091	-0.506413
150	0.375244	0.775516	0.474618
151	-0.0316595	-0.303477	-0.0803873
152	-0.0355064	0.0380036	-0.139127
153	-0.127184	0.0833659	0.310381
154	-0.0251014	0.553955	-0.165484
155	-0.0407657	0.525767	-0.0128902
156	-0.0555558	-0.269794	-0.19483
157	-0.223815	-0.0380736	0.168387
158	-0.159693	-0.44671	-0.324044
159	-0.125219	0.148253	-0.0934956
160	-0.206092	-0.216656	-0.357439
161	0.462149	-0.00378969	-0.015509
162	0.277038	-0.653004	-0.41915
163	0.0206007	0.404339	-0.130675
164	0.0726597	0.046069	0.253694
165	-0.0400457	0.156614	-0.0432427
166	-0.120256	0.129097	0.0853765
167	0.167601	0.887029	0.298008
168	0.57634	-0.0380276	0.357563
169	-0.00727341	0.0374525	0.0419518
170	-0.0453548	0.0203388	0.101077
171	0.18256	0.418341	0.0108901
172	0.302282	0.598923	0.382734
173	-0.390169	-0.225375	-0.422739
174	0.111663	-0.599902	-0.625979
175	-0.280426	-0.473641	-0.30093
176	0.403018	-0.35313	-0.0347865
177	-0.574607	-0.779913	0.742713
178	-0.0543944	0.636577	0.3273
179	-0.407982	-0.333522	-0.217224
180	0.67471	-0.171834	-0.204808
181	-0.54753	-0.698435	-0.715747
182	0.412528	-0.372693	0.473194
183	-0.477181	0.0380299	0.325075
184	-0.223503	1.03258	0.541488
185	0.211671	-0.404933	-0.396019
186	0.221055	-0.381217	-0.510555
187	-0.295929	0.304044	-0.216707
188	0.388687	1.06299	-0.127028
189	0.210266	0.122698	0.16045
190	0.258046	0.953231	0.280278
191	-0.255152	0.531085	-0.0999616
192	0.168722	0.735676	0.0516932
193	-0.356032	-0.30616	-0.204392
194	1.06092	0.568752	0.32853
195	0.682048	0.588172	0.41872
196	0.523451	1.37111	0.603295
197	0.770932	0.675931	0.516956
198	-0.410442	0.185636	-0.338246
199	-0.0709423	-0.269003	0.0937369
200	0.0812057	-0.347524	1.10377
201	-0.117452	0.204974	0.0426834
202	-0.300776	-0.199867	-0.193491
203	1.95816	0.12758	0.693637
204	0.137013	0.0259311	-0.160776
205	0.499961	-0.467888	-0.0403953
206	-0.609915	-1.2139	-0.770594
207	-0.458359	-0.842348	-0.3164
208	-0.260712	-0.82939	-0.078371
209	1.00753	0.822017	0.212125
210	0.399138	-0.16213	-0.135658
211	-0.469697	0.0421125	-0.471363
212	-0.685621	-0.798371	-0.802232
213	-0.66441	0.793239	-0.528305
214	0.698944	-0.130679	-0.0289197
215	-0.34065	-0.145285	-0.164473
216	-0.835055	-0.516401	-0.450738
217	-1.1192	-1.44683	-1.06176
218	-0.888313	-0.969346	-0.566625
219	1.72606	0.561899	-0.527651
220	-0.357596	0.745471	-0.0963303
221	0.624178	-0.0441373	0.342698
222	1.40751	0.136185	0.583027
223	0.599757	0.718156	0.570892
224	-0.233896	-0.240635	-0.36656
225	-0.00760184	-0.276223	-0.16218
226	-0.632383	-0.902545	-0.435219
227	-0.364378	1.24596	1.62523
228	0.177403	-0.165591	4.05701
229	0.280081	2.01346	0.310835
230	0.53212	0.694296	1.78434
231	0.29577	-0.591232	0.111935
232	0.918226	-0.510937	1.96932
233	0.502372	0.762419	1.0947
234	0.646575	-0.497658	0.107728
235	-1.70303	0.0791467	-1.40538
236	1.62595	2.58297	1.56189
237	0.804222	-0.0202637	1.64934
238	2.08852	5.95567	1.46008
239	-1.40151	1.21876	-0.316892
240	-0.0775901	-0.2367	-0.38591
241	-0.214311	-1.09893	-0.464877
242	1.15254	1.765	2.27784
243	1.28297	0.933395	1.59004
244	2.04202	0.880626	2.17303
245	1.41865	7.14556	1.77044
246	1.14456	2.3504	1.964
247	-1.09672	-1.8218	-1.16215
248	0.127702	5.32683	0.6699
249	1.80557	1.55542	4.48456
250	2.80225	0.736175	5.92362
251	3.37301	5.62837	4.83144
252	3.36665	5.06573	2.579
253	2.33745	-0.886073	4.13643
254	2.4837	2.52656	1.99583
255	0.489207	-0.399687	-0.497575
256	1.82169	1.07006	1.9693
257	3.56953	3.0989	2.52044
258	3.63633	7.1438	3.19398
259	3.49015	5.08917	3.7255
260	3.80655	5.86502	3.43539
261	3.42736	4.77035	3.73692
262	3.67141	3.0268	3.30757
263	4.09921	-0.466473	1.1157
264	3.17665	4.21807	1.94695
265	-0.964638	6.03109	3.13174
266	3.1329	4.71464	3.75625
267	3.34043	5.57676	2.42934
268	4.91001	2.02567	3.00538
269	2.11762	1.20553	1.66944
270	0.645863	2.14996	0.869633
271	-0.46319	0.715942	-0.244351
272	-0.174243	-0.63897	-0.421387
273	-0.112983	-1.4786	-0.288322
274	0.336419	1.15937	1.20708
275	2.60626	2.85238	1.82173
276	5.18268	1.35443	2.94434
277	2.14328	3.20445	2.39023
278	0.456755	0.698859	-0.727647
279	-0.540437	0.589036	-0.11599
280	0.157657	-1.27156	-0.539856
281	0.413132	1.22367	0.400783
282	1.07805	1.52362	-1.31111
283	-0.0872141	0.239926	-1.59353
284	-0.0451478	0.650122	0.648659
285	0.950272	1.90265	1.32631
286	0.333623	0.481217	-0.682945
287	-0.485611	-1.62788	-0.666546
288	-0.0591654	0.0405668	-0.913004
289	0.219349	-0.42169	0.228617
290	-0.194014	0.996612	0.260907
291	-0.274177	-0.619307	-0.0610772
292	-0.019257	-1.29785	-0.240369
293	0.556524	-0.383347	-0.357381
294	-0.770967	-0.620199	-0.7238
295	-0.386375	-0.605943	-1.08035
296	0.945678	0.114689	0.191863
297	0.341525	-0.0502618	-0.118915
298	-0.449276	-0.653461	-0.478393
299	-0.537271	-0.39417	0.0400688
300	-0.294728	-0.408188	-0.553541
301	0.63302	0.316576	0.335113
302	0.589638	-0.316	-0.138359
303	0.236759	-0.00616661	0.0443252
304	0.349962	-0.0233738	0.0535208
305	-0.0165298	0.25221	-0.0718334
306	0.0236025	-0.193876	0.0245883
307	0.112105	-0.228453	-0.0965015
308	0.0602073	-0.107468	-0.425514
309	0.253893	-0.0372468	0.170652
310	0.0288495	0.00398079	-0.0757158
311	0.754819	1.12814	-0.0531499
312	0.287318	-0.0583559	0.258778
313	1.88101	0.421006	1.41304
314	-0.23528	-0.824525	0.0557246
315	0.622135	0.313574	0.461094
316	0.569239	0.702559	0.378241
317	0.0898702	1.37461	0.186374
318	-0.0765512	0.0864036	-0.205026
319	-0.198599	0.569196	0.139785
320	-0.168824	-0.27418	-0.202622
321	0.413711	0.924017	1.23106
322	0.852702	-0.0679959	0.629952
323	1.21944	-0.0941102	0.476942
324	0.670407	0.731982	1.5471
325	0.772722	0.364771	0.678769
326	0.308112	-0.0550925	-0.139131
327	0.230145	0.569495	0.069884
328	-0.104753	-0.239187	-0.0961768
329	-0.00728009	0.326213	0.0166379
330	0.317697	0.62885	0.263987
331	-0.0950879	-0.110731	0.0652445
332	0.927187	0.459406	0.12558
333	0.0410536	-0.447785	-0.270905
334	0.924826	0.459448	0.421237
335	0.647138	0.617797	0.557442
336	2.20168	0.546275	0.497983
337	0.704557	-0.219392	-0.00193672
338	0.72522	0.507401	0.370598
339	0.901175	0.376301	0.731371
340	0.665965	0.00284545	0.386985
341	0.473745	0.385333	0.399226
342	-0.606808	0.674954	0.109999
343	0.343419	0.291298	0.238569
344	-0.305039	-0.638332	-0.265507
345	0.40761	-0.0356047	0.173306
346	0.343704	-0.241292	0.329938
347	0.667236	-0.555271	0.432659
348	-0.0480091	0.0512079	-0.246936
349	-0.229125	-0.0572068	0.107074
350	0.23956	0.0479203	0.30037
351	0.0523269	0.290808	0.0908654
352	-0.109517	0.0823641	-0.157743
353	0.381384	0.446655	0.279637
354	0.07262	-0.564731	-0.447723
355	-0.0233968	0.0794707	0.15194
356	-0.00321159	-0.0906469	-0.125913
357	0.0294601	-0.10837	0.0710771
358	-0.0581492	-0.0997139	-0.345484
359	0.202534	0.0050508	0.0638028
360	-0.0166549	0.108386	-0.291628
361	0.220492	-0.0333628	0.0200384
362	0.184282	0.165269	0.167338
363	0.200284	0.572107	0.13272
364	-0.0446044	-0.0349218	-0.118719
365	0.181544	0.229457	0.121968
366	-0.171109	0.172749	0.248
367	0.288613	0.107449	0.122394
368	-0.0352918	0.024857	0.12644
369	0.0990811	0.187193	0.119724
370	0.199368	-0.095433	0.0802432
371	-0.298721	-0.0551011	-0.548237
372	-0.0159654	-0.162348	-0.109144
373	0.0181952	-0.0770436	-0.224353
374	-0.253196	0.0773789	0.13961
375	0.0475219	-0.266657	-0.0527642
376	-0.313669	-0.161999	0.103144
377	0.059792	-0.184646	-0.0997253
378	0.110374	0.0686138	0.104527
379	0.0582804	-0.641948	0.0708277
380	-0.343026	-0.0643989	0.10195
381	-0.0741481	-0.180205	-0.0341821
382	0.183287	0.20006	-0.0122449
383	0.180383	0.199997	0.142264
384	0.052818	-0.659946	-0.0601246
385	-0.783193	-0.0346143	-0.213227
386	-0.20016	0.0488588	0.0102959
387	-0.130917	-0.0353614	0.0237864
388	0.108478	-0.0605446	0.0701984
389	-0.0459331	-0.154722	0.0524469
390	-0.0370657	-0.0533792	-0.133817
391	-0.00736747	0.127016	0.0367527
392	0.0432327	0.0249288	-0.0859106
393	0.00899032	0.113451	-0.0785322
394	0.0473399	0.0479237	0.0658845
395	-0.0151004	-0.502706	-0.297224
396	0.00301279	0.0360173	-0.163046
397	0.0187137	-0.0925245	0.025497
398	-0.185228	-0.000373109	0.0317431
399	0.0474286	-0.0370998	0.0681304
400	0.00158161	0.0846908	-0.0358829
401	0.0637729	-0.0456249	-0.800559
402	-0.0264802	-0.159223	-0.271734
403	-0.25541	-0.0675534	-0.22803
404	-0.0697976	-0.0279227	-0.18274
405	-0.0924081	-0.247459	-0.101413
406	-0.00562132	-0.0391755	-0.0621087
407	0.0290711	-0.0471927	-0.0189672
408	0.0607068	-0.205715	-0.00549766
409	-0.0250878	-0.198585	-0.0254749
410	-0.0163121	4.71348e-05	-0.0114075
411	0.192061	-0.02434	0.0937658
412	0.0492167	0.00242895	0.0722844
413	-0.0221189	-0.203107	0.0163148
414	0.0193784	0.0193697	0.0221732
415	-0.311658	0.00140812	0.116061
416	0.0218423	0.0814862	0.137782
417	-0.0174487	0.164119	0.131432
418	0.169322	0.030875	0.108542
419	-0.241141	0.0305644	-0.00452194
420	0.029025	-0.0211512	-0.0272489
421	0.135331	0.0421452	0.00485061
422	0.0102554	0.00461419	-0.356727
423	0.0974246	0.053072	-0.0429682
424	-0.0561391	0.0259342	0.0965593
425	0.104781	0.075231	0.0365065
426	0.0688254	-0.0386595	-0.0205809
427	0.0407898	0.0388351	-0.0723156
428	-0.0912591	0.0737546	0.0469151
429	-0.0562311	-0.0489895	0.019249
430	-0.119094	-0.00183873	0.0720141
431	0.0728435	-0.142813	-0.0141019
432	0.0385807	0.0855247	0.0371067
433	0.0120199	0.0279769	-0.0138094
434	0.115544	-0.075861	-0.239926
435	0.0146461	0.0311715	-0.018805
436	0.0204957	-0.0882709	-0.213645
437	0.126056	0.0125217	0.0475598
438	-0.00439512	-0.0832815	-0.00380445
439	0.0425059	-0.0186505	-0.158645
440	0.0990829	0.0112105	0.0748122
441	0.0256677	-0.0829908	-0.115971
442	0.0520315	-0.0128078	0.101821
443	0.112764	0.175851	0.0982349
444	0.109283	0.143625	0.0795965
445	0.0889315	0.108666	0.0638121
446	0.0961186	0.0538739	0.0614528
447	-0.279752	0.156315	-0.0772838
448	0.155076	0.0262084	0.03303
449	0.0913968	0.0252584	0.0449893
450	0.04438	0.0112889	-0.00511634
451	0.0091883	-0.0599893	-0.0054432
452	0.0626882	-0.0439812	0.0411257
453	0.108267	0.0461574	0.0592185
454	-0.0174709	-0.218697	0.0309637
455	0.0344537	0.00970042	0.0118071
456	0.0107937	-0.0363415	-0.0253957
457	-0.00509998	0.0769148	0.0155875
458	0.223832	0.0533589	-0.00145932
459	-0.0146906	0.0337258	-0.0221205
460	0.0519521	0.0023787	0.041994
461	0.0742209	-0.0981455	0.0146024
462	-0.065714	-0.0400835	0.0455678
463	-0.0387341	0.0958752	0.00844486
464	0.0507833	0.0215108	-0.00415303
465	0.0670817	-0.0094004	-0.0419431
466	0.0261235	-0.00231511	0.00919708
467	-0.0436796	-0.032994	-0.00488478
468	-0.0314051	-0.0203209	-0.068633
469	-0.0186426	-0.130925	-0.0194224
470	0.19475	-0.0366399	0.0995778
471	0.0145763	-0.0336218	-0.00141682
472	-0.00821606	0.0210325	-0.0377561
473	0.0310628	-0.0274839	-0.127119
474	-0.0451948	0.0336033	0.013226
475	-0.00874298	-0.0247523	0.013184
476	0.0197702	-0.0143963	-0.0523453
477	-0.00770335	-0.0302117	-0.0442818
478	-0.0301412	-0.0999325	-0.0422049
479	-0.0183264	0.0305787	-0.0064548
480	-0.0358761	0.336505	-0.0173162
481	0.0644616	-0.171166	-0.0806503
482	-0.0821604	-0.0287685	-0.0210839
483	-0.0185763	-0.0212463	-0.0262574
484	0.0680232	0.0916501	0.0378799
485	0.0421934	0.0966116	-0.058379
486	0.0152504	0.0149947	0.0800077
487	0.0323076	0.00791969	-0.0327842
488	0.0798803	0.0275444	0.020234
489	-0.0106168	0.571447	-0.0185124
490	-0.0662166	-0.0427383	-0.00678223
491	0.00388604	0.0525393	-0.0503282
492	0.204628	0.0373296	0.0527109
493	0.0515438	0.133994	0.0323421
494	0.0964747	0.0724784	0.0405852
495	-0.00452041	0.122777	0.472399
496	-0.0207324	0.00990507	0.033959
497	0.0443158	-0.0182007	0.0109509
498	-0.00144577	-0.105592	-0.0338944
499	0.0782487	0.0240268	-0.0617704
500	-0.0619997	-0.0209388	-0.0884637
501	-0.00800413	-0.0932524	0.0164292
502	0.115239	0.416354	-0.059268
503	0.079497	0.00928026	-0.0420052
504	0.0714721	0.0834724	0.0866185
505	0.127447	0.276372	-0.0518868
506	0.0995601	0.121362	-0.103655
507	-0.156373	-0.0273794	-0.0233702
508	0.116516	0.0212881	-0.0599278
509	-0.133845	-0.00306218	-0.0040678
510	0.00119547	0.0011378	0.0300888
511	0.00167303	0.0178813	0.101207
512	-0.0597494	-0.0330849	-0.0621661
513	-0.0253693	-0.0098351	-0.019034
514	-0.00603216	-0.0741077	0.432438
515	0.067811	-0.0377692	-0.0728294
