# Supplementary material for: Short- and long-range interactions in the HIV-1 5′ UTR regulate genome dimerization and packaging
Source: Nat Struct Mol Biol. 2022 Mar 28;29(4):306–19. doi: 10.1038/s41594-022-00746-2 (PMC9010304; doi:10.1038/s41594-022-00746-2)
Supplement: Source Data Fig. 7 — Uncropped gels for Fig. 7a. Excel file of competition assay results. Excel file of MST analysis for Fig. 7b. [file 41594_2022_746_MOESM19_ESM.zip]

Archive with 7 entries (6 files):
- Figure 7/
- Figure 7/figure7c_competition.xlsx
- __MACOSX/Figure 7/._figure7c_competition.xlsx
- Figure 7/GAG 14_05_21_delta fnorm.xlsx
- __MACOSX/Figure 7/._GAG 14_05_21_delta fnorm.xlsx
- Figure 7/figure7a.pdf
- __MACOSX/Figure 7/._figure7a.pdf
