# Supplementary material for: Short- and long-range interactions in the HIV-1 5′ UTR regulate genome dimerization and packaging
Source: Nat Struct Mol Biol. 2022 Mar 28;29(4):306–19. doi: 10.1038/s41594-022-00746-2 (PMC9010304; doi:10.1038/s41594-022-00746-2)
Supplement: Source Data Fig. 7 — Uncropped gels for Fig. 7a. Excel file of competition assay results. Excel file of MST analysis for Fig. 7b. [file 41594_2022_746_MOESM19_ESM.zip › Figure 7/figure7c_competition.xlsx]

## Sheet: 5-way
WT	C218G	A220G G221A	C84A C85A	U86G A89C
100	103.68	67.11	124.59	53.39
100	102.38	64.68	126.1	51.05
	p=0.2294	p=0.0390	p=0.0326	p=0.0268
	one-way ANOVA with Dunnett's multiple comparisons

## Sheet: head_to_head
	C218G	A220G G221A
Dimer	2.944	4.08
Monomer	2	2
