# Supplementary material for: Short- and long-range interactions in the HIV-1 5′ UTR regulate genome dimerization and packaging
Source: Nat Struct Mol Biol. 2022 Mar 28;29(4):306–19. doi: 10.1038/s41594-022-00746-2 (PMC9010304; doi:10.1038/s41594-022-00746-2)
Supplement: Source Data Fig. 7 — Uncropped gels for Fig. 7a. Excel file of competition assay results. Excel file of MST analysis for Fig. 7b. [file 41594_2022_746_MOESM19_ESM.zip › Figure 7/GAG 14_05_21_delta fnorm.xlsx]

## Sheet: Export
NanoTemper Technologies	NanoTemper Technologies
MO.Affinity Analysis v2.3	MO.Affinity Analysis v2.3
Origin of exported data	Origin of exported data
Project Title:
Comment:
Project File Path:	C:\Users\Nanotemper\Desktop\REMI\GAG\GAG 14_05_21.nta
Analysis-Set Name:	RNA labeled- GAG titrated
Exported from:	Compare Results (Chart)
Exported on:	2021-09-30 17:12:34
Sample Information	Sample Information			Sample Information	Sample Information			Sample Information	Sample Information			Sample Information	Sample Information			Sample Information	Sample Information
Merge-Set Name:	rna labeled wt 2 (#30)			Merge-Set Name:	b9 rna labeled (#28)			Merge-Set Name:	b10 rna labeled (#33)			Merge-Set Name:	c84a 30-9-21 (#39)			Merge-Set Name:	u86g 30-9-21 (#41)
Date of Measurement:	2021-05-16 18:29:56.146 → 2021-05-16 20:41:24.483			Date of Measurement:	2021-05-16 18:50:39.349 → 2021-05-16 21:04:28.511			Date of Measurement:	2021-05-16 19:11:40.803 → 2021-05-16 20:21:12.673			Date of Measurement:	2021-09-30 15:16:01.413 → 2021-09-30 16:50:59.399			Date of Measurement:	2021-09-30 15:35:40.58 → 2021-09-30 17:09:42.312
Capillary Type:	Monolith NT.115 Premium Capillary			Capillary Type:	Monolith NT.115 Premium Capillary			Capillary Type:	Monolith NT.115 Premium Capillary			Capillary Type:	Monolith NT.115 Premium Capillary			Capillary Type:	Monolith NT.115 Premium Capillary
Target:	WT tRNA dimer			Target:	B9 tRNA dimer			Target:	B10 tRNA dimer			Target:	c mut tRNA dimer			Target:	u86g tRNA dimer
TargetConcentration:	1e-08			TargetConcentration:	2.5e-09			TargetConcentration:	2.5e-09			TargetConcentration:	2.5e-09			TargetConcentration:	1e-08
Ligand:	gag			Ligand:	gag			Ligand:	gag			Ligand:	gag			Ligand:	gag
Measurement Settings	Measurement Settings			Measurement Settings	Measurement Settings			Measurement Settings	Measurement Settings			Measurement Settings	Measurement Settings			Measurement Settings	Measurement Settings
MST-Power:	Medium			MST-Power:	Medium			MST-Power:	Medium			MST-Power:	Medium			MST-Power:	Medium
Excitation-Power:	5			Excitation-Power:	5			Excitation-Power:	5			Excitation-Power:	15			Excitation-Power:	15
Excitation type:	Pico - RED			Excitation type:	Pico - RED			Excitation type:	Pico - RED			Excitation type:	Pico - RED			Excitation type:	Pico - RED
Thermostat Setpoint:	25			Thermostat Setpoint:	25			Thermostat Setpoint:	25			Thermostat Setpoint:	25.09			Thermostat Setpoint:	25.09
Analysis Settings	Analysis Settings			Analysis Settings	Analysis Settings			Analysis Settings	Analysis Settings			Analysis Settings	Analysis Settings			Analysis Settings	Analysis Settings
Type of Analysis:	MST			Type of Analysis:	MST			Type of Analysis:	MST			Type of Analysis:	MST			Type of Analysis:	MST
Evaluation strategy:	Manual			Evaluation strategy:	Manual			Evaluation strategy:	Manual			Evaluation strategy:	Manual			Evaluation strategy:	Manual
Cold Region Start:	-1			Cold Region Start:	-1			Cold Region Start:	-1			Cold Region Start:	-1			Cold Region Start:	-1
Cold Region End:	0			Cold Region End:	0			Cold Region End:	0			Cold Region End:	0			Cold Region End:	0
Hot Region Start:	0.5			Hot Region Start:	0.5			Hot Region Start:	0.5			Hot Region Start:	0.5			Hot Region Start:	0.5
Hot Region End:	1.5			Hot Region End:	1.5			Hot Region End:	1.5			Hot Region End:	1.5			Hot Region End:	1.5
Fit Results (Kd)	Fit Results (Kd)			Fit Results (Kd)	Fit Results (Kd)			Fit Results (Kd)	Fit Results (Kd)			Fit Results (Kd)	Fit Results (Kd)			Fit Results (Kd)	Fit Results (Kd)
Fit Model:	Kd			Fit Model:	Kd			Fit Model:	Kd			Fit Model:	Kd			Fit Model:	Kd
Bound	904.595			Bound	902.789			Bound	1902-06-18 08:03:32			Bound	916.176			Bound	916.833
Unbound	898.514			Unbound	898.528			Unbound	1902-06-18 08:03:32			Unbound	900.695			Unbound	901.06
Kd	3.80016e-08			Kd	1.93658e-08			Kd	00:00:00			Kd	1.74928e-08			Kd	1.10411e-07
TargetConc	00:00:00.001000			TargetConc	00:00:00			TargetConc	00:00:00			TargetConc	5.47026e-08			TargetConc	3.30581e-09
Standard Deviation:	0.727804			Standard Deviation:	1.09441			Standard Deviation:	1.28261			Standard Deviation:	0.510032			Standard Deviation:	0.23171
Kd Confidence:	1.65244e-08			Kd Confidence:	1.61206e-08			Kd Confidence:	n/a			Kd Confidence:	8.54354e-09			Kd Confidence:	2.15738e-08
Dose Response Curve	Dose Response Curve	Dose Response Curve		Dose Response Curve	Dose Response Curve	Dose Response Curve		Dose Response Curve	Dose Response Curve	Dose Response Curve		Dose Response Curve	Dose Response Curve	Dose Response Curve		Dose Response Curve	Dose Response Curve	Dose Response Curve
Dose	Response	Err-Values		Dose	Response	Err-Values		Dose	Response	Err-Values		Dose	Response	Err-Values		Dose	Response	Err-Values
3.0518e-11	0.598314	0.69515		3.0518e-11	0.00452605	0.451049		3.0518e-11	-0.991278	0.568344		3.0518e-11	1.04815	0		3.0518e-11	-0.0158119	0.015927
6.1035e-11	0.221873	0.470193		6.1035e-11	0.982351	0.677023		6.1035e-11	-0.311915	0.72251		6.1035e-11	0.0360749	0.107979		6.1035e-11	-0.230571	0.517972
1.2207e-10	0.305363	0.277576		1.2207e-10	0.369385	0.21634		1.2207e-10	-1.98386	0.318965		1.2207e-10	-0.337526	0.471119		1.2207e-10	0.0115005	0.562157
2.44141e-10	0.325914	0.737183		2.44141e-10	0.298568	1.32499		2.44141e-10	-1.21825	0.91666		2.44141e-10	-0.0308275	0.737391		2.44141e-10	0.156454	0.53731
4.88281e-10	-0.0239315	0.34517		4.88281e-10	-0.441922	0.418671		4.88281e-10	-1.51454	1.33853		4.88281e-10	0.584452	0.243712		4.88281e-10	-0.0082273	1.13206
9.76562e-10	0.243841	0.400917		9.76562e-10	-0.132741	0.966142		9.76562e-10	-1.70091	0.371123		9.76562e-10	-0.0796952	0.422553		9.76562e-10	-0.0601377	0.247501
1.95312e-09	0.091605	0.275854		1.95312e-09	0.52017	1.29439		1.95312e-09	-1.21874	0.926442		1.95312e-09	0.221043	0.704517		1.95312e-09	0.622992	0.302808
3.90625e-09	-0.0633214	0.492583		3.90625e-09	0.0258484	0.72086		3.90625e-09	-1.76283	0.364907		3.90625e-09	0.614618	0.355876		3.90625e-09	0.464191	0.222088
7.8125e-09	0.514116	0.463687		7.8125e-09	0.515217	0.682753		7.8125e-09	-1.46608	0.0744706		7.8125e-09	0.885065	1.39353		7.8125e-09	1.15084	0.726028
1.5625e-08	0.655391	1.74388		1.5625e-08	1.48819	1.45506		1.5625e-08	-0.576096	0.338549		1.5625e-08	3.34559	1.37316		1.5625e-08	1.97607	0.369892
3.125e-08	2.20556	0.460103		3.125e-08	2.105	0.238879		3.125e-08	0.656741	1.503		3.125e-08	5.93862	0.691317		3.125e-08	3.33386	0.996221
6.25e-08	3.4369	1.44787		6.25e-08	4.1584	1.62843		6.25e-08	0.762266	3.36983		6.25e-08	9.74645	0.785107		6.25e-08	5.78631	1.13225
1.25e-07	6.20518	0.468041		1.25e-07	6.66165	0.398779		1.25e-07	-0.838747	0		1.25e-07	12.7736	1.36042		1.25e-07	7.90643	1.28942
2.5e-07	6.15935	1.85291		2.5e-07	2.72446	0.870426		2.5e-07	-1.81405	0		2.5e-07	13.6066	0.554481		2.5e-07	11.2469	0.869366
5e-07	5.33977	1.24247		5e-07	2.84171	0.728466		5e-07	-0.953257	0		5e-07	15.3701	1.86169
1e-06	4.67297	0.054833		1e-06	3.95528	1.18522										1e-06	14.1224	0.87917
								Dose Response Curve (Outlier and Hidden)	Dose Response Curve (Outlier and Hidden)	Dose Response Curve (Outlier and Hidden)		Dose Response Curve (Outliers)	Dose Response Curve (Outliers)	Dose Response Curve (Outliers)		Dose Response Curve (Outliers)	Dose Response Curve (Outliers)	Dose Response Curve (Outliers)
								Dose	Response	Err-Values		Dose	Response	Err-Values		Dose	Response	Err-Values
								1e-06	4.45666	2.79919		1e-06	30.02	11.8203		5e-07	14.2536	0

## Sheet: Fit-Values
Dose	rna labeled wt 2 (#30)	DeltaFNorm		Dose	b9 rna labeled (#28)	DeltaFNorm		Dose	b10 rna labeled (#33)	DeltaFNorm		Dose	c84a 30-9-21 (#39)	DeltaFNorm		Dose	u86g 30-9-21 (#41)	DeltaFNorm
9.33033e-07	904.354	5.84045		9.33033e-07	902.702	4.17472		9.33033e-07	900.336	0		9.33033e-07	915.874	15.1794		9.33033e-07	915.159	14.0994
8.70551e-07	904.338	5.82375		8.70551e-07	902.696	4.1686		8.70551e-07	900.336	0		8.70551e-07	915.852	15.1568		8.70551e-07	915.053	13.9925
8.12253e-07	904.32	5.80593		8.12253e-07	902.69	4.16207		8.12253e-07	900.336	0		8.12253e-07	915.827	15.1324		8.12253e-07	914.94	13.8797
7.57859e-07	904.301	5.78693		7.57859e-07	902.683	4.15508		7.57859e-07	900.336	0		7.57859e-07	915.801	15.1062		7.57859e-07	914.821	13.7607
7.07107e-07	904.281	5.76667		7.07107e-07	902.675	4.14761		7.07107e-07	900.336	0		7.07107e-07	915.773	15.0779		7.07107e-07	914.695	13.6354
6.59754e-07	904.259	5.74508		6.59754e-07	902.667	4.13964		6.59754e-07	900.336	0		6.59754e-07	915.742	15.0474		6.59754e-07	914.564	13.5036
6.15573e-07	904.236	5.72207		6.15573e-07	902.659	4.13112		6.15573e-07	900.336	0		6.15573e-07	915.709	15.0144		6.15573e-07	914.425	13.365
5.7435e-07	904.211	5.69757		5.7435e-07	902.65	4.12202		5.7435e-07	900.336	0		5.7435e-07	915.674	14.9788		5.7435e-07	914.28	13.2196
5.35887e-07	904.185	5.67149		5.35887e-07	902.64	4.11232		5.35887e-07	900.336	0		5.35887e-07	915.635	14.9403		5.35887e-07	914.127	13.0671
5e-07	904.158	5.64374		5e-07	902.63	4.10195		5e-07	900.336	0		5e-07	915.594	14.8987		5e-07	913.967	12.9074
4.66517e-07	904.128	5.61424		4.66517e-07	902.619	4.0909		4.66517e-07	900.336	0		4.66517e-07	915.549	14.8537		4.66517e-07	913.801	12.7405
4.35276e-07	904.097	5.58288		4.35276e-07	902.607	4.07911		4.35276e-07	900.336	0		4.35276e-07	915.5	14.805		4.35276e-07	913.626	12.5662
4.06127e-07	904.064	5.54958		4.06127e-07	902.594	4.06654		4.06127e-07	900.336	0		4.06127e-07	915.447	14.7523		4.06127e-07	913.445	12.3846
3.7893e-07	904.028	5.51424		3.7893e-07	902.581	4.05315		3.7893e-07	900.336	0		3.7893e-07	915.39	14.6952		3.7893e-07	913.256	12.1955
3.53554e-07	903.991	5.47675		3.53554e-07	902.567	4.03888		3.53554e-07	900.336	0		3.53554e-07	915.328	14.6333		3.53554e-07	913.059	11.9991
3.29877e-07	903.951	5.43701		3.29877e-07	902.551	4.02368		3.29877e-07	900.336	0		3.29877e-07	915.261	14.5661		3.29877e-07	912.855	11.7954
3.07787e-07	903.909	5.39493		3.07787e-07	902.535	4.00751		3.07787e-07	900.336	0		3.07787e-07	915.188	14.4932		3.07787e-07	912.645	11.5845
2.87175e-07	903.864	5.35041		2.87175e-07	902.518	3.9903		2.87175e-07	900.336	0		2.87175e-07	915.109	14.414		2.87175e-07	912.427	11.3665
2.67944e-07	903.817	5.30334		2.67944e-07	902.5	3.972		2.67944e-07	900.336	0		2.67944e-07	915.023	14.328		2.67944e-07	912.202	11.1417
2.5e-07	903.768	5.25363		2.5e-07	902.48	3.95255		2.5e-07	900.336	0		2.5e-07	914.929	14.2345		2.5e-07	911.97	10.9103
2.33259e-07	903.715	5.20119		2.33259e-07	902.46	3.9319		2.33259e-07	900.336	0		2.33259e-07	914.828	14.1327		2.33259e-07	911.733	10.6725
2.17638e-07	903.66	5.14592		2.17638e-07	902.438	3.90998		2.17638e-07	900.336	0		2.17638e-07	914.717	14.0221		2.17638e-07	911.489	10.4288
2.03064e-07	903.602	5.08775		2.03064e-07	902.414	3.88672		2.03064e-07	900.336	0		2.03064e-07	914.596	13.9016		2.03064e-07	911.24	10.1795
1.89465e-07	903.541	5.0266		1.89465e-07	902.39	3.86207		1.89465e-07	900.336	0		1.89465e-07	914.465	13.7706		1.89465e-07	910.985	9.92509
1.76777e-07	903.476	4.96241		1.76777e-07	902.364	3.83595		1.76777e-07	900.336	0		1.76777e-07	914.323	13.6279		1.76777e-07	910.726	9.66601
1.64939e-07	903.409	4.89511		1.64939e-07	902.336	3.80832		1.64939e-07	900.336	0		1.64939e-07	914.168	13.4727		1.64939e-07	910.463	9.40278
1.53893e-07	903.339	4.82466		1.53893e-07	902.307	3.77909		1.53893e-07	900.336	0		1.53893e-07	913.999	13.304		1.53893e-07	910.196	9.13597
1.43588e-07	903.265	4.75104		1.43588e-07	902.276	3.74821		1.43588e-07	900.336	0		1.43588e-07	913.816	13.1207		1.43588e-07	909.926	8.86617
1.33972e-07	903.188	4.67423		1.33972e-07	902.243	3.71562		1.33972e-07	900.336	0		1.33972e-07	913.617	12.9218		1.33972e-07	909.654	8.59401
1.25e-07	903.108	4.59424		1.25e-07	902.209	3.68125		1.25e-07	900.336	0		1.25e-07	913.401	12.7065		1.25e-07	909.38	8.32013
1.16629e-07	903.025	4.51109		1.16629e-07	902.173	3.64505		1.16629e-07	900.336	0		1.16629e-07	913.169	12.4738		1.16629e-07	909.105	8.04519
1.08819e-07	902.939	4.42483		1.08819e-07	902.135	3.60696		1.08819e-07	900.336	0		1.08819e-07	912.918	12.2233		1.08819e-07	908.83	7.76986
1.01532e-07	902.849	4.33553		1.01532e-07	902.095	3.56694		1.01532e-07	900.336	0		1.01532e-07	912.649	11.9544		1.01532e-07	908.555	7.49482
9.47326e-08	902.757	4.24327		9.47326e-08	902.053	3.52493		9.47326e-08	900.336	0		9.47326e-08	912.362	11.6671		9.47326e-08	908.281	7.22074
8.83886e-08	902.662	4.14818		8.83886e-08	902.009	3.4809		8.83886e-08	900.336	0		8.83886e-08	912.056	11.3616		8.83886e-08	908.008	6.94828
8.24695e-08	902.564	4.0504		8.24695e-08	901.962	3.43482		8.24695e-08	900.336	0		8.24695e-08	911.734	11.0387		8.24695e-08	907.738	6.6781
7.69468e-08	902.464	3.95009		7.69468e-08	901.914	3.38666		7.69468e-08	900.336	0		7.69468e-08	911.394	10.6995		7.69468e-08	907.471	6.4108
7.17939e-08	902.361	3.84746		7.17939e-08	901.864	3.33641		7.17939e-08	900.336	0		7.17939e-08	911.04	10.3456		7.17939e-08	907.207	6.147
6.69861e-08	902.257	3.74271		6.69861e-08	901.812	3.28406		6.69861e-08	900.336	0		6.69861e-08	910.674	9.97905		6.69861e-08	906.947	5.88726
6.25002e-08	902.15	3.63608		6.25002e-08	901.757	3.22961		6.25002e-08	900.336	0		6.25002e-08	910.297	9.60226		6.25002e-08	906.692	5.63211
5.83148e-08	902.042	3.52784		5.83148e-08	901.701	3.1731		5.83148e-08	900.336	0		5.83148e-08	909.913	9.21784		5.83148e-08	906.442	5.38203
5.44096e-08	901.932	3.41827		5.44096e-08	901.642	3.11454		5.44096e-08	900.336	0		5.44096e-08	909.523	8.82859		5.44096e-08	906.197	5.13746
5.0766e-08	901.822	3.30766		5.0766e-08	901.582	3.05398		5.0766e-08	900.336	0		5.0766e-08	909.132	8.43733		5.0766e-08	905.959	4.8988
4.73663e-08	901.71	3.19632		4.73663e-08	901.519	2.99147		4.73663e-08	900.336	0		4.73663e-08	908.742	8.04677		4.73663e-08	905.726	4.66641
4.41944e-08	901.598	3.08456		4.41944e-08	901.455	2.9271		4.41944e-08	900.336	0		4.41944e-08	908.354	7.6595		4.41944e-08	905.501	4.44058
4.12348e-08	901.487	2.9727		4.12348e-08	901.389	2.86095		4.12348e-08	900.336	0		4.12348e-08	907.973	7.27781		4.12348e-08	905.282	4.22156
3.84734e-08	901.375	2.86107		3.84734e-08	901.321	2.79312		3.84734e-08	900.336	0		3.84734e-08	907.599	6.90375		3.84734e-08	905.07	4.00956
3.5897e-08	901.264	2.74997		3.5897e-08	901.251	2.72374		3.5897e-08	900.336	0		3.5897e-08	907.234	6.53903		3.5897e-08	904.865	3.80474
3.34931e-08	901.154	2.63973		3.34931e-08	901.181	2.65292		3.34931e-08	900.336	0		3.34931e-08	906.88	6.18505		3.34931e-08	904.667	3.60722
3.12501e-08	901.045	2.53064		3.12501e-08	901.108	2.58083		3.12501e-08	900.336	0		3.12501e-08	906.538	5.84293		3.12501e-08	904.477	3.41705
2.91574e-08	900.937	2.42299		2.91574e-08	901.035	2.5076		2.91574e-08	900.336	0		2.91574e-08	906.208	5.51348		2.91574e-08	904.294	3.23429
2.72048e-08	900.831	2.31704		2.72048e-08	900.961	2.43343		2.72048e-08	900.336	0		2.72048e-08	905.892	5.19729		2.72048e-08	904.119	3.05891
2.5383e-08	900.727	2.21304		2.5383e-08	900.886	2.35848		2.5383e-08	900.336	0		2.5383e-08	905.59	4.8947		2.5383e-08	903.951	2.89088
2.36832e-08	900.625	2.11123		2.36832e-08	900.811	2.28294		2.36832e-08	900.336	0		2.36832e-08	905.301	4.60589		2.36832e-08	903.79	2.73013
2.20972e-08	900.526	2.0118		2.20972e-08	900.735	2.20701		2.20972e-08	900.336	0		2.20972e-08	905.026	4.33086		2.20972e-08	903.637	2.57656
2.06174e-08	900.429	1.91493		2.06174e-08	900.659	2.13089		2.06174e-08	900.336	0		2.06174e-08	904.764	4.0695		2.06174e-08	903.49	2.43005
1.92367e-08	900.335	1.82079		1.92367e-08	900.582	2.05477		1.92367e-08	900.336	0		1.92367e-08	904.516	3.82156		1.92367e-08	903.35	2.29045
1.79485e-08	900.243	1.72949		1.79485e-08	900.507	1.97885		1.79485e-08	900.336	0		1.79485e-08	904.282	3.58675		1.79485e-08	903.218	2.15759
1.67466e-08	900.155	1.64116		1.67466e-08	900.431	1.90334		1.67466e-08	900.336	0		1.67466e-08	904.06	3.36468		1.67466e-08	903.091	2.0313
1.56251e-08	900.07	1.55586		1.56251e-08	900.356	1.82842		1.56251e-08	900.336	0		1.56251e-08	903.85	3.15493		1.56251e-08	902.971	1.91139
1.45787e-08	899.988	1.47365		1.45787e-08	900.282	1.75428		1.45787e-08	900.336	0		1.45787e-08	903.652	2.95704		1.45787e-08	902.858	1.79764
1.36024e-08	899.909	1.39458		1.36024e-08	900.209	1.68111		1.36024e-08	900.336	0		1.36024e-08	903.465	2.77053		1.36024e-08	902.75	1.68986
1.26915e-08	899.833	1.31867		1.26915e-08	900.137	1.60907		1.26915e-08	900.336	0		1.26915e-08	903.29	2.59491		1.26915e-08	902.648	1.58782
1.18416e-08	899.76	1.24591		1.18416e-08	900.066	1.53831		1.18416e-08	900.336	0		1.18416e-08	903.125	2.42968		1.18416e-08	902.551	1.4913
1.10486e-08	899.69	1.17628		1.10486e-08	899.997	1.46898		1.10486e-08	900.336	0		1.10486e-08	902.969	2.27432		1.10486e-08	902.46	1.40008
1.03087e-08	899.624	1.10976		1.03087e-08	899.929	1.40122		1.03087e-08	900.336	0		1.03087e-08	902.823	2.12836		1.03087e-08	902.374	1.31394
9.61838e-09	899.56	1.0463		9.61838e-09	899.863	1.33513		9.61838e-09	900.336	0		9.61838e-09	902.686	1.99131		9.61838e-09	902.293	1.23266
8.97426e-09	899.5	0.985838		8.97426e-09	899.798	1.27082		8.97426e-09	900.336	0		8.97426e-09	902.558	1.86268		8.97426e-09	902.216	1.15601
8.37328e-09	899.442	0.928312		8.37328e-09	899.736	1.20838		8.37328e-09	900.336	0		8.37328e-09	902.437	1.74202		8.37328e-09	902.144	1.08378
7.81255e-09	899.388	0.873645		7.81255e-09	899.676	1.14787		7.81255e-09	900.336	0		7.81255e-09	902.324	1.62888		7.81255e-09	902.076	1.01576
7.28937e-09	899.336	0.821756		7.28937e-09	899.617	1.08936		7.28937e-09	900.336	0		7.28937e-09	902.218	1.52285		7.28937e-09	902.012	0.951736
6.80122e-09	899.286	0.772559		6.80122e-09	899.561	1.03289		6.80122e-09	900.336	0		6.80122e-09	902.118	1.4235		6.80122e-09	901.952	0.891511
6.34576e-09	899.24	0.72596		6.34576e-09	899.506	0.978492		6.34576e-09	900.336	0		6.34576e-09	902.025	1.33045		6.34576e-09	901.895	0.834887
5.92081e-09	899.196	0.681866		5.92081e-09	899.454	0.926178		5.92081e-09	900.336	0		5.92081e-09	901.938	1.24333		5.92081e-09	901.842	0.781675
5.52431e-09	899.154	0.64018		5.52431e-09	899.404	0.875956		5.52431e-09	900.336	0		5.52431e-09	901.857	1.16177		5.52431e-09	901.792	0.731693
5.15436e-09	899.115	0.600803		5.15436e-09	899.355	0.827821		5.15436e-09	900.336	0		5.15436e-09	901.78	1.08545		5.15436e-09	901.745	0.684764
4.80919e-09	899.078	0.563638		4.80919e-09	899.309	0.781757		4.80919e-09	900.336	0		4.80919e-09	901.709	1.01404		4.80919e-09	901.701	0.640721
4.48714e-09	899.043	0.528587		4.48714e-09	899.265	0.737742		4.48714e-09	900.336	0		4.48714e-09	901.642	0.947245		4.48714e-09	901.659	0.5994
4.18665e-09	899.009	0.495552		4.18665e-09	899.223	0.695742		4.18665e-09	900.336	0		4.18665e-09	901.58	0.884773		4.18665e-09	901.621	0.560648
3.90628e-09	898.978	0.464439		3.90628e-09	899.183	0.655719		3.90628e-09	900.336	0		3.90628e-09	901.521	0.826357		3.90628e-09	901.584	0.524318
3.64469e-09	898.949	0.435153		3.64469e-09	899.145	0.617628		3.64469e-09	900.336	0		3.64469e-09	901.467	0.771742		3.64469e-09	901.55	0.490267
3.40061e-09	898.922	0.407603		3.40061e-09	899.109	0.581419		3.40061e-09	900.336	0		3.40061e-09	901.416	0.720689		3.40061e-09	901.518	0.458364
3.17289e-09	898.896	0.3817		3.17289e-09	899.075	0.547038		3.17289e-09	900.336	0		3.17289e-09	901.368	0.672971		3.17289e-09	901.489	0.428479
2.96041e-09	898.871	0.357358		2.96041e-09	899.042	0.514429		2.96041e-09	900.336	0		2.96041e-09	901.323	0.628377		2.96041e-09	901.461	0.400494
2.76216e-09	898.848	0.334493		2.76216e-09	899.011	0.483531		2.76216e-09	900.336	0		2.76216e-09	901.282	0.586707		2.76216e-09	901.434	0.374293
2.57718e-09	898.827	0.313026		2.57718e-09	898.982	0.454282		2.57718e-09	900.336	0		2.57718e-09	901.243	0.547773		2.57718e-09	901.41	0.349768
2.4046e-09	898.807	0.29288		2.4046e-09	898.954	0.426619		2.4046e-09	900.336	0		2.4046e-09	901.206	0.5114		2.4046e-09	901.387	0.326817
2.24357e-09	898.788	0.273979		2.24357e-09	898.928	0.400479		2.24357e-09	900.336	0		2.24357e-09	901.172	0.477422		2.24357e-09	901.365	0.305343
2.09332e-09	898.77	0.256255		2.09332e-09	898.903	0.375797		2.09332e-09	900.336	0		2.09332e-09	901.141	0.445684		2.09332e-09	901.345	0.285254
1.95314e-09	898.754	0.239639		1.95314e-09	898.88	0.35251		1.95314e-09	900.336	0		1.95314e-09	901.111	0.41604		1.95314e-09	901.326	0.266465
1.82235e-09	898.738	0.224067		1.82235e-09	898.858	0.330554		1.82235e-09	900.336	0		1.82235e-09	901.083	0.388355		1.82235e-09	901.309	0.248895
1.70031e-09	898.723	0.209477		1.70031e-09	898.838	0.309867		1.70031e-09	900.336	0		1.70031e-09	901.057	0.362502		1.70031e-09	901.292	0.232466
1.58644e-09	898.71	0.195811		1.58644e-09	898.818	0.290388		1.58644e-09	900.336	0		1.58644e-09	901.033	0.338359		1.58644e-09	901.277	0.217106
1.4802e-09	898.697	0.183015		1.4802e-09	898.8	0.272058		1.4802e-09	900.336	0		1.4802e-09	901.011	0.315816		1.4802e-09	901.263	0.202749
1.38108e-09	898.685	0.171035		1.38108e-09	898.782	0.254817		1.38108e-09	900.336	0		1.38108e-09	900.99	0.294767		1.38108e-09	901.249	0.18933
1.28859e-09	898.674	0.159823		1.28859e-09	898.766	0.23861		1.28859e-09	900.336	0		1.28859e-09	900.97	0.275115		1.28859e-09	901.237	0.176789
1.2023e-09	898.663	0.14933		1.2023e-09	898.751	0.223382		1.2023e-09	900.336	0		1.2023e-09	900.952	0.256767		1.2023e-09	901.225	0.16507
1.12179e-09	898.653	0.139513		1.12179e-09	898.737	0.20908		1.12179e-09	900.336	0		1.12179e-09	900.935	0.239639		1.12179e-09	901.214	0.154121
1.04666e-09	898.644	0.130331		1.04666e-09	898.723	0.195654		1.04666e-09	900.336	0		1.04666e-09	900.919	0.223648		1.04666e-09	901.204	0.143892
9.76571e-10	898.636	0.121742		9.76571e-10	898.711	0.183055		9.76571e-10	900.336	0		9.76571e-10	900.904	0.208721		9.76571e-10	901.194	0.134335
9.11174e-10	898.628	0.113711		9.11174e-10	898.699	0.171237		9.11174e-10	900.336	0		9.11174e-10	900.89	0.194787		9.11174e-10	901.185	0.125409
8.50155e-10	898.62	0.106202		8.50155e-10	898.688	0.160155		8.50155e-10	900.336	0		8.50155e-10	900.877	0.181781		8.50155e-10	901.177	0.117071
7.93223e-10	898.613	0.0991828		7.93223e-10	898.677	0.149766		7.93223e-10	900.336	0		7.93223e-10	900.865	0.16964		7.93223e-10	901.169	0.109284
7.40103e-10	898.607	0.0926215		7.40103e-10	898.668	0.140031		7.40103e-10	900.336	0		7.40103e-10	900.853	0.158309		7.40103e-10	901.162	0.102011
6.90541e-10	898.6	0.0864891		6.90541e-10	898.659	0.130911		6.90541e-10	900.336	0		6.90541e-10	900.843	0.147732		6.90541e-10	901.155	0.0952202
6.44297e-10	898.595	0.0807585		6.44297e-10	898.65	0.122368		6.44297e-10	900.336	0		6.44297e-10	900.833	0.13786		6.44297e-10	901.149	0.0888785
6.01151e-10	898.589	0.0754037		6.01151e-10	898.642	0.11437		6.01151e-10	900.336	0		6.01151e-10	900.824	0.128647		6.01151e-10	901.143	0.0829569
5.60893e-10	898.584	0.0704007		5.60893e-10	898.635	0.106882		5.60893e-10	900.336	0		5.60893e-10	900.815	0.120049		5.60893e-10	901.137	0.0774281
5.23332e-10	898.58	0.0657267		5.23332e-10	898.628	0.0998737		5.23332e-10	900.336	0		5.23332e-10	900.807	0.112023		5.23332e-10	901.132	0.072266
4.88286e-10	898.575	0.0613605		4.88286e-10	898.621	0.0933158		4.88286e-10	900.336	0		4.88286e-10	900.799	0.104534		4.88286e-10	901.127	0.0674467
4.55587e-10	898.571	0.0572821		4.55587e-10	898.615	0.0871805		4.55587e-10	900.336	0		4.55587e-10	900.792	0.0975445		4.55587e-10	901.123	0.0629475
4.25078e-10	898.567	0.0534729		4.25078e-10	898.609	0.0814415		4.25078e-10	900.336	0		4.25078e-10	900.786	0.0910216		4.25078e-10	901.119	0.0587473
3.96612e-10	898.564	0.0499154		3.96612e-10	898.604	0.0760742		3.96612e-10	900.336	0		3.96612e-10	900.78	0.0849344		3.96612e-10	901.115	0.0548265
3.70052e-10	898.561	0.046593		3.70052e-10	898.599	0.0710553		3.70052e-10	900.336	0		3.70052e-10	900.774	0.0792537		3.70052e-10	901.111	0.0511665
3.45271e-10	898.557	0.0434906		3.45271e-10	898.594	0.0663628		3.45271e-10	900.336	0		3.45271e-10	900.769	0.0739525		3.45271e-10	901.108	0.0477501
3.22149e-10	898.555	0.0405936		3.22149e-10	898.59	0.0619761		3.22149e-10	900.336	0		3.22149e-10	900.764	0.0690055		3.22149e-10	901.105	0.0445612
3.00576e-10	898.552	0.0378886		3.00576e-10	898.586	0.0578759		3.00576e-10	900.336	0		3.00576e-10	900.759	0.0643891		3.00576e-10	901.102	0.0415847
2.80447e-10	898.549	0.035363		2.80447e-10	898.582	0.0540438		2.80447e-10	900.336	0		2.80447e-10	900.755	0.0600813		2.80447e-10	901.099	0.0388066
2.61666e-10	898.547	0.0330051		2.61666e-10	898.578	0.0504627		2.61666e-10	900.336	0		2.61666e-10	900.751	0.0560613		2.61666e-10	901.096	0.0362136
2.44143e-10	898.545	0.0308037		2.44143e-10	898.575	0.0471165		2.44143e-10	900.336	0		2.44143e-10	900.747	0.0523102		2.44143e-10	901.094	0.0337935
2.27794e-10	898.543	0.0287486		2.27794e-10	898.572	0.0439902		2.27794e-10	900.336	0		2.27794e-10	900.744	0.0488098		2.27794e-10	901.092	0.0315349
2.12539e-10	898.541	0.0268301		2.12539e-10	898.569	0.0410695		2.12539e-10	900.336	0		2.12539e-10	900.74	0.0455435		2.12539e-10	901.089	0.0294269
1.98306e-10	898.539	0.0250393		1.98306e-10	898.566	0.0383412		1.98306e-10	900.336	0		1.98306e-10	900.737	0.0424956		1.98306e-10	901.087	0.0274596
1.85026e-10	898.537	0.0233676		1.85026e-10	898.563	0.0357927		1.85026e-10	900.336	0		1.85026e-10	900.735	0.0396516		1.85026e-10	901.086	0.0256236
1.72635e-10	898.536	0.0218072		1.72635e-10	898.561	0.0334125		1.72635e-10	900.336	0		1.72635e-10	900.732	0.0369978		1.72635e-10	901.084	0.0239102
1.61075e-10	898.534	0.0203507		1.61075e-10	898.559	0.0311895		1.61075e-10	900.336	0		1.61075e-10	900.729	0.0345215		1.61075e-10	901.082	0.0223112
1.50288e-10	898.533	0.0189912		1.50288e-10	898.557	0.0291135		1.50288e-10	900.336	0		1.50288e-10	900.727	0.0322109		1.50288e-10	901.081	0.020819
1.40224e-10	898.532	0.0177224		1.40224e-10	898.555	0.0271748		1.40224e-10	900.336	0		1.40224e-10	900.725	0.0300548		1.40224e-10	901.079	0.0194265
1.30833e-10	898.53	0.0165381		1.30833e-10	898.553	0.0253646		1.30833e-10	900.336	0		1.30833e-10	900.723	0.0280431		1.30833e-10	901.078	0.018127
1.22072e-10	898.529	0.0154329		1.22072e-10	898.551	0.0236744		1.22072e-10	900.336	0		1.22072e-10	900.721	0.0261659		1.22072e-10	901.077	0.0169144
1.13897e-10	898.528	0.0144013		1.13897e-10	898.55	0.0220963		1.13897e-10	900.336	0		1.13897e-10	900.719	0.0244143		1.13897e-10	901.076	0.0157828
1.0627e-10	898.527	0.0134386		1.0627e-10	898.548	0.0206229		1.0627e-10	900.336	0		1.0627e-10	900.718	0.0227799		1.0627e-10	901.075	0.0147268
9.91531e-11	898.526	0.0125401		9.91531e-11	898.547	0.0192474		9.91531e-11	900.336	0		9.91531e-11	900.716	0.0212549		9.91531e-11	901.074	0.0137414
9.25131e-11	898.526	0.0117016		9.25131e-11	898.546	0.0179633		9.25131e-11	900.336	0		9.25131e-11	900.715	0.019832		9.25131e-11	901.073	0.0128219
8.63178e-11	898.525	0.0109191		8.63178e-11	898.544	0.0167645		8.63178e-11	900.336	0		8.63178e-11	900.713	0.0185043		8.63178e-11	901.072	0.0119639
8.05374e-11	898.524	0.0101889		8.05374e-11	898.543	0.0156455		8.05374e-11	900.336	0		8.05374e-11	900.712	0.0172655		8.05374e-11	901.071	0.0111633
7.5144e-11	898.523	0.0095074		7.5144e-11	898.542	0.014601		7.5144e-11	900.336	0		7.5144e-11	900.711	0.0161095		7.5144e-11	901.07	0.0104162
7.01119e-11	898.523	0.00887145		7.01119e-11	898.541	0.013626		7.01119e-11	900.336	0		7.01119e-11	900.71	0.015031		7.01119e-11	901.07	0.00971907
6.54167e-11	898.522	0.008278		6.54167e-11	898.54	0.0127159		6.54167e-11	900.336	0		6.54167e-11	900.709	0.0140246		6.54167e-11	901.069	0.00906858
6.10359e-11	898.522	0.0077242		6.10359e-11	898.54	0.0118664		6.10359e-11	900.336	0		6.10359e-11	900.708	0.0130856		6.10359e-11	901.068	0.0084616
5.69486e-11	898.521	0.00720742		5.69486e-11	898.539	0.0110736		5.69486e-11	900.336	0		5.69486e-11	900.707	0.0122095		5.69486e-11	901.068	0.00789523
5.31349e-11	898.521	0.00672519		5.31349e-11	898.538	0.0103336		5.31349e-11	900.336	0		5.31349e-11	900.706	0.011392		5.31349e-11	901.067	0.00736675
4.95766e-11	898.52	0.00627519		4.95766e-11	898.537	0.00964301		4.95766e-11	900.336	0		4.95766e-11	900.705	0.0106292		4.95766e-11	901.067	0.00687363
4.62566e-11	898.52	0.00585528		4.62566e-11	898.537	0.00899846		4.62566e-11	900.336	0		4.62566e-11	900.705	0.00991755		4.62566e-11	901.066	0.00641351
4.31589e-11	898.519	0.00546345		4.31589e-11	898.536	0.00839691		4.31589e-11	900.336	0		4.31589e-11	900.704	0.0092535		4.31589e-11	901.066	0.00598417
4.02687e-11	898.519	0.00509782		4.02687e-11	898.535	0.00783551		4.02687e-11	900.336	0		4.02687e-11	900.703	0.0086339		4.02687e-11	901.066	0.00558357
3.75721e-11	898.519	0.00475665		3.75721e-11	898.535	0.00731159		3.75721e-11	900.336	0		3.75721e-11	900.703	0.00805579		3.75721e-11	901.065	0.00520977
3.5056e-11	898.518	0.00443829		3.5056e-11	898.534	0.00682265		3.5056e-11	900.336	0		3.5056e-11	900.702	0.00751638		3.5056e-11	901.065	0.00486099
3.27084e-11	898.518	0.00414123		3.27084e-11	898.534	0.00636636		3.27084e-11	900.336	0		3.27084e-11	900.702	0.00701309		3.27084e-11	901.065	0.00453556
3.0518e-11	898.518	0.00386405		3.0518e-11	898.534	0.00594055		3.0518e-11	900.336	0		3.0518e-11	900.701	0.00654349		3.0518e-11	901.064	0.00423191
