# Supplementary material for: Short- and long-range interactions in the HIV-1 5′ UTR regulate genome dimerization and packaging
Source: Nat Struct Mol Biol. 2022 Mar 28;29(4):306–19. doi: 10.1038/s41594-022-00746-2 (PMC9010304; doi:10.1038/s41594-022-00746-2)
Supplement: Source Data Extended Data Fig. 2 — Source data for a–d. [file 41594_2022_746_MOESM20_ESM.zip]

Archive with 11 entries (10 files):
- Extended Data Fig 2/
- Extended Data Fig 2/edfigure2d.xlsx
- __MACOSX/Extended Data Fig 2/._edfigure2d.xlsx
- Extended Data Fig 2/.DS_Store
- __MACOSX/Extended Data Fig 2/._.DS_Store
- Extended Data Fig 2/edfigure2b.xlsx
- __MACOSX/Extended Data Fig 2/._edfigure2b.xlsx
- Extended Data Fig 2/edfigure2c.xlsx
- __MACOSX/Extended Data Fig 2/._edfigure2c.xlsx
- Extended Data Fig 2/edfigure2a.xlsx
- __MACOSX/Extended Data Fig 2/._edfigure2a.xlsx
