# Supplementary material for: Short- and long-range interactions in the HIV-1 5′ UTR regulate genome dimerization and packaging
Source: Nat Struct Mol Biol. 2022 Mar 28;29(4):306–19. doi: 10.1038/s41594-022-00746-2 (PMC9010304; doi:10.1038/s41594-022-00746-2)
Supplement: Source Data Extended Data Fig. 2 — Source data for a–d. [file 41594_2022_746_MOESM20_ESM.zip › Extended Data Fig 2/edfigure2d.xlsx]

## Sheet: figure2d_0
position	median	lower	upper
21	-0.0565022	-1.43058	0.344977
22	-0.168477	-0.214913	0.155465
23	-0.525423	-0.580468	-0.470379
24	-0.319508	-0.542043	0.121105
25	-0.613683	-4.52158	-0.322501
26	0.121192	-0.342209	0.222631
27	-0.863424	-1.07225	-0.855381
28	-0.587723	-0.957117	0.341777
29	-0.191444	-0.671029	0.0406245
30	-0.249151	-0.556544	-0.241715
31	-0.213507	-0.336601	-0.177479
32	-0.0761768	-0.579942	0.0526563
33	-0.443014	-0.637605	-0.231919
34	-0.0208044	-0.293048	0.00748086
35	-0.548678	-0.592119	-0.299913
36	-0.258589	-0.267454	1.75018
37	-0.224971	-0.381783	-0.0849491
38	-0.214021	-0.446343	0.0182999
39	-0.0184702	-0.0789362	0.0410978
40	-0.0188118	-0.158433	1.7777
41	-0.535805	-0.583014	-0.090907
42	-0.430777	-0.75187	0.0712345
43	-0.221236	-0.305821	-0.204699
44	-0.151548	-0.208977	-0.0323588
45	-0.0352087	-0.720771	0.0205293
46	-0.277659	-0.371183	-0.0657781
47	-0.202932	-0.322583	-0.0819109
48	-0.4957	-0.974519	-0.380395
49	0.0138515	-0.0857134	0.0989073
50	-0.134144	-0.192887	-0.0580753
51	-0.0604837	-0.555865	-0.0448215
52	0.0801468	0.0386942	0.117914
53	0.00348939	-0.092208	0.114401
54	-0.14126	-0.529866	0.139317
55	0.165715	-0.11633	0.166405
56	-0.0323061	-0.313947	0.276195
57	-0.149895	-0.202136	0.144016
58	0.329873	0.183742	1.01536
59	0.312394	0.254619	0.516241
60	0.236266	0.148481	0.767427
61	0.187593	-0.34033	0.218906
62	0.195153	-0.112262	0.690618
63	0.213338	-0.0406271	0.55985
64	0.159125	0.141802	0.172946
65	0.162169	-0.835666	0.368184
66	-0.0825385	-0.194459	0.307402
67	0.00498784	-0.0682434	0.0288832
68	0.220809	0.127777	0.228359
69	-0.226035	-0.252466	-0.0114358
70	0.097797	-0.268617	0.140504
71	0.219894	-0.186719	0.288189
72	-0.164144	-0.191513	0.819598
73	0.130971	-0.193199	0.159374
74	0.0751131	0.0171642	0.427986
75	-0.0946715	-0.0977605	0.155813
76	0.0441425	-0.507756	0.0688979
77	0.11405	0.0202892	0.224501
78	0.0456108	-0.322928	0.279157
79	0.214263	0.153456	0.231744
80	-0.0172487	-0.419692	0.254046
81	0.202874	-0.0757585	0.523707
82	0.0227706	-0.0674569	0.144112
83	-0.191654	-0.342789	-0.0815529
84	-0.146475	-0.314023	0.148493
85	-0.204147	-0.217542	0.144116
86	0.228221	0.118945	0.229666
87	0.33556	0.0438996	0.381017
88	-0.075897	-0.298065	0.00026493
89	0.312036	0.265358	0.77977
90	-0.444303	-0.481492	-0.348487
91	-0.125472	-0.136961	-0.0510344
92	0.394707	0.095729	0.562333
93	-0.180589	-0.421458	-0.173137
94	0.330077	0.271082	0.336943
95	0.0462585	-0.186829	0.213244
96	0.145732	-0.101316	0.188954
97	0.226448	0.0313267	0.828879
98	0.155751	-0.307686	0.225629
99	0.15815	-0.125284	0.18591
100	0.102247	-0.176903	0.466215
101	0.434769	0.283766	1.22418
102	-0.0951826	-0.129419	0.177008
103	0.208624	0.0909581	0.354875
104	-0.108698	-0.245652	0.713613
105	0.132636	-0.258655	0.145714
106	0.494653	0.0271589	0.558224
107	0.153376	-0.0153564	1.0163
108	0.0436849	-0.285173	0.51828
109	0.587104	0.213088	0.764008
110	0.714586	0.178159	4.89061
111	0.8995	0.477035	3.74517
112	0.138534	-0.364163	0.473744
113	0.30435	0.00884323	0.350275
114	0.114423	-0.0186739	1.50093
115	0.363087	0.175399	0.522824
116	-0.352958	-0.359255	-0.259252
117	-0.295827	-0.607188	0.39956
118	-0.116166	-0.360027	0.283759
119	-0.221489	-0.435101	0.0941652
120	0.322601	-0.0463472	0.512291
121	-0.569547	-0.706696	-0.481816
122	0.362218	0.144149	0.529723
123	-0.360429	-0.452226	-0.178701
124	0.111456	0.00153381	0.326581
125	0.368966	0.212391	0.420075
126	0.297872	0.238058	0.427179
127	0.3993	0.321337	0.886394
128	0.369078	0.0818865	0.456542
129	0.55952	0.420818	0.750723
130	0.30482	0.278834	0.340918
131	0.216565	-0.382388	0.315155
132	0.0558968	-0.025118	0.569261
133	0.109521	-0.172138	0.837207
134	-0.168547	-0.250657	-0.0260685
135	-0.00209016	-0.289244	0.629771
136	0.0186553	-0.104843	0.52525
137	0.48719	0.255017	0.589359
138	0.577142	0.108615	0.74684
139	0.480332	0.430294	1.08148
140	0.318315	-0.0373262	0.342409
141	0.0971585	-0.323958	0.402281
142	0.00751727	-0.100654	0.347009
143	0.0910033	-0.388285	0.351016
144	0.185704	0.0353668	0.362361
145	0.149821	-0.0710494	0.193528
146	-0.0144514	-0.478306	0.0144309
147	-0.0315186	-0.136993	0.0792181
148	0.127706	0.113602	0.404981
149	-0.116999	-0.286094	0.796469
150	0.437479	0.304363	0.615598
151	-0.158244	-0.170696	0.0200716
152	-0.0621826	-0.0842317	0.495445
153	0.0572599	-0.220795	0.118351
154	-0.0348551	-0.252738	0.425016
155	-0.0297987	-0.136544	0.400725
156	-0.242827	-0.947768	-0.177339
157	-0.0115328	-0.566079	0.178002
158	-0.276249	-0.491137	-0.112791
159	-0.0849098	-0.102251	0.139418
160	-0.396454	-0.48712	-0.152293
161	-0.00512347	-0.0102756	0.391618
162	-0.258718	-0.529422	0.224381
163	0.118726	-0.0381262	0.262878
164	0.0175425	-0.0188661	0.206731
165	-0.0235046	-0.0484655	0.149436
166	0.0339921	-0.16413	0.321527
167	0.364485	0.0814026	0.998562
168	0.284072	-0.0602253	0.383357
169	0.00208885	-0.0977153	0.0656838
170	0.00250468	-0.0376356	0.208391
171	-0.043017	-0.0430364	0.455671
172	0.478206	0.129184	0.586806
173	-0.290318	-0.361838	-0.156368
174	-0.534082	-0.607191	0.128551
175	-0.24481	-0.397323	-0.214164
176	0.0496684	-0.289882	0.363962
177	-0.707164	-0.729293	0.822691
178	0.17838	-0.0783653	0.272859
179	-0.330945	-0.338522	-0.168713
180	-0.164043	-0.175872	0.431555
181	-0.521603	-0.643926	-0.499734
182	0.233205	-0.306939	0.326395
183	0.119935	-0.404058	0.203988
184	0.265989	-0.187886	1.17582
185	-0.275236	-0.364564	0.10871
186	-0.419291	-0.431405	0.0160295
187	-0.189919	-0.360625	0.0765822
188	0.298534	-0.197771	0.361221
189	0.144147	0.0508503	0.508453
190	0.156639	0.153111	0.621807
191	-0.131506	-0.228836	0.204894
192	0.392044	0.0951806	0.642773
193	-0.538077	-0.551441	-0.18334
194	0.382487	0.180522	1.07533
195	0.378862	0.276272	0.662982
196	0.335266	0.263208	0.640803
197	0.317614	0.146711	0.328174
198	-0.107736	-0.278426	0.116691
199	-0.00138319	-0.0110103	0.108367
200	0.0501351	-0.272406	0.832988
201	0.0266555	-0.0393432	0.152715
202	-0.201883	-0.21537	-0.190779
203	0.666965	0.0822897	2.11653
204	-0.0630922	-0.0855631	0.0853432
205	-0.0250706	-0.422679	0.320615
206	-0.645542	-0.975098	-0.441763
207	-0.386468	-0.742756	-0.272683
208	-0.32713	-0.788636	-0.0359637
209	0.756114	0.209339	0.771831
210	-0.0436948	-0.0946074	0.49266
211	-0.309584	-0.532228	0.0390375
212	-0.566197	-0.816965	-0.531541
213	-0.611266	-0.90959	0.68057
214	0.0151451	-0.180566	0.208956
215	-0.129855	-0.390602	-0.0740295
216	-0.427339	-0.653965	-0.332614
217	-1.06267	-1.44333	-0.944421
218	-0.954361	-1.3196	-0.573225
219	0.458562	-0.580206	1.52387
220	-0.0510625	-0.330386	0.529529
221	0.262285	-0.0215469	0.460266
222	0.447257	-0.0420233	1.31906
223	0.456088	0.451838	0.533206
224	-0.17739	-0.302164	-0.0667437
225	-0.390608	-0.397356	-0.216256
226	-0.569802	-0.792503	-0.44451
227	1.10411	-0.431919	1.49426
228	0.172612	-0.175222	4.53624
229	0.240862	0.165203	1.81809
230	0.619696	0.373905	1.4267
231	-0.0541649	-0.338576	0.323302
232	0.711903	-0.214301	1.55817
233	0.816212	0.41679	0.899614
234	0.0541415	-0.643949	0.622269
235	-1.47365	-1.65149	0.201259
236	1.73012	1.32928	2.87693
237	0.752441	0.041751	1.4033
238	2.14389	1.48654	6.62692
239	-0.361777	-1.57143	0.920357
240	-0.410301	-0.454368	-0.122485
241	-0.599911	-1.37398	-0.108263
242	1.32443	1.03405	1.99812
243	1.15181	0.747424	1.32767
244	1.4813	0.967575	1.525
245	1.46575	1.32676	3.79133
246	1.69444	1.02037	2.28719
247	-1.1496	-1.655	-0.967859
248	0.568305	0.0565889	4.05967
249	1.61194	1.37631	3.02118
250	2.53347	0.742478	5.76441
251	3.86214	2.83797	4.76197
252	3.08845	2.25595	4.38386
253	1.96067	-0.524182	3.14545
254	1.86034	1.76021	2.09852
255	-0.534816	-0.575907	0.373356
256	1.74303	1.00537	2.12636
257	0.675605	0.329246	3.00992
258	3.66281	2.80737	8.21367
259	3.05344	2.97496	3.50403
260	3.10853	3.00847	7.28192
261	3.00654	3.00621	3.50632
262	2.81772	2.71528	2.92015
263	1.13751	-0.544381	3.4029
264	2.81813	1.63464	3.45536
265	2.75454	-0.817867	5.50238
266	2.82047	2.64466	4.20949
267	3.20507	2.26361	4.94094
268	2.5574	1.72576	5.527
269	1.58637	1.19807	1.97554
270	0.679336	0.626647	1.50028
271	-0.402154	-0.587327	0.718763
272	-0.419047	-0.922691	-0.24656
273	-0.566752	-1.23634	-0.0350197
274	0.885092	0.334996	1.07107
275	1.9031	1.877	2.44086
276	2.8062	1.30402	3.79126
277	2.29711	1.83179	3.46958
278	0.428481	-0.416364	0.685995
279	0.0390308	-0.474259	0.439505
280	-0.432921	-1.19827	0.0447586
281	0.402134	0.316507	1.07151
282	0.84642	-1.21712	1.46093
283	-0.283345	-1.36533	-0.0424208
284	0.581482	0.133216	0.909389
285	1.30239	0.773694	1.48621
286	-0.0237231	-0.590118	0.426923
287	-0.551852	-1.51282	-0.243323
288	-0.0507492	-1.02257	0.198656
289	0.155643	-0.6084	0.271979
290	0.0261255	-0.0396981	0.692376
291	-0.291443	-0.567815	0.0581637
292	-0.307752	-0.872077	-0.0402006
293	-0.210548	-0.235472	0.576815
294	-0.644864	-0.656727	-0.255711
295	-0.659508	-1.00577	-0.355165
296	0.207416	0.116617	1.12767
297	-0.119419	-0.208698	0.441616
298	-0.493049	-0.777564	-0.485281
299	-0.620059	-0.73652	-0.147502
300	-0.634987	-0.65598	-0.292204
301	0.456197	0.42671	0.628817
302	-0.240999	-0.251219	0.424739
303	0.0163542	-0.0528814	0.24653
304	0.0363594	0.0172886	0.307243
305	-0.060601	-0.17121	0.3673
306	-0.0480144	-0.181808	0.0574259
307	-0.129742	-0.279161	0.165613
308	-0.108729	-0.491164	0.0713298
309	0.0474297	-0.0409912	0.211398
310	-0.049941	-0.227853	0.166907
311	0.934875	-0.0658836	1.07435
312	0.139703	-0.0253981	0.256446
313	1.22874	0.380371	1.69824
314	-0.205517	-0.75788	0.0611481
315	0.344337	0.00549648	0.491266
316	0.318233	0.260706	0.662775
317	0.190088	0.0568806	1.15345
318	-0.117169	-0.311313	-0.109321
319	0.118801	-0.166068	0.395733
320	-0.187243	-0.345049	-0.0889549
321	0.667858	0.222661	0.806103
322	0.48144	-0.105472	0.811017
323	0.777137	-0.0440001	1.2273
324	0.667558	0.382174	1.41783
325	0.546144	0.261508	0.587127
326	-0.0354418	-0.0488909	0.366864
327	0.406982	0.0999365	0.488631
328	-0.0702352	-0.186744	-0.0578571
329	0.0254796	-0.0744631	0.247714
330	0.372916	0.223091	0.481348
331	-0.106623	-0.289277	-0.0438468
332	0.33855	0.125392	1.18517
333	-0.300235	-0.520478	-0.0441804
334	0.230446	0.227312	0.890252
335	0.426477	0.126653	0.570887
336	0.53484	0.448703	2.20653
337	-0.146495	-0.746433	0.474546
338	0.0324692	-0.119114	0.521844
339	0.562503	0.472781	0.67702
340	-0.240177	-0.297487	0.146491
341	0.0473006	0.00357493	0.130909
342	-0.0910468	-0.698822	0.626524
343	-0.110269	-0.159533	0.0713354
344	-0.613035	-0.628947	-0.345072
345	0.337059	-0.103694	0.491328
346	0.0778315	-0.163719	0.087057
347	0.553217	-0.437373	0.83842
348	-0.461286	-0.527625	-0.290532
349	-0.204222	-0.228669	-0.152042
350	0.0677291	0.00414268	0.336324
351	0.0973049	-0.118849	0.159359
352	-0.0889497	-0.183371	0.0148655
353	-0.1225	-0.135094	0.422075
354	-0.760681	-0.823177	-0.0902989
355	0.184906	-0.201759	0.353816
356	-0.0622373	-0.577196	-0.0461324
357	0.115257	-0.100049	0.145862
358	-0.0646095	-1.13492	-0.0135514
359	-0.161587	-0.28216	-0.00742448
360	-0.387574	-0.627146	0.102963
361	-0.209196	-0.464143	-0.0772337
362	-0.0757858	-0.209477	-0.0505268
363	0.0729782	0.0656796	0.510093
364	-0.276344	-0.351866	-0.258676
365	-0.0857503	-0.116342	0.263745
366	0.158839	-0.391367	0.177669
367	0.188632	-0.0300402	0.205648
368	0.127505	0.0295483	0.191119
369	0.120895	0.0855725	0.125425
370	-0.00538751	-0.0908772	0.0116547
371	-0.186004	-0.726655	-0.0979469
372	-0.143635	-0.449041	0.0138044
373	0.0186001	-0.95637	0.0539583
374	0.0405866	-0.0755096	0.215813
375	-0.0879953	-0.198202	0.151217
376	-0.192472	-0.297132	0.0670744
377	0.0288053	-0.131876	0.0485551
378	0.135355	-0.0345627	0.328644
379	-0.04506	-0.63157	0.111112
380	-0.12462	-0.669678	-0.0868903
381	-0.215659	-0.338625	-0.170293
382	0.154579	0.0417535	0.252138
383	0.141115	0.0855375	0.237917
384	-0.126869	-0.950362	-0.0919541
385	-0.406595	-1.0971	-0.13703
386	0.030119	-0.128809	0.0455583
387	-0.0755477	-0.327659	0.0621919
388	0.165097	-0.174058	0.298837
389	-0.0427987	-0.394586	0.102931
390	-0.0341161	-0.27316	-0.0232564
391	-0.0127751	-0.133843	0.108776
392	-0.151106	-0.175431	-0.0736788
393	-0.172857	-0.254244	-0.0323126
394	-0.0307876	-0.0428592	0.0698153
395	-0.0613574	-0.559614	0.00720656
396	-0.0152941	-0.0856006	0.0352624
397	0.0445553	-0.00132107	0.170775
398	0.0306043	-0.132884	0.116733
399	0.0134085	-0.280245	0.0676186
400	0.0159743	-0.0446359	0.341705
401	0.0137525	-0.446242	0.108404
402	-0.202195	-0.509265	-0.041478
403	-0.177637	-0.369684	0.0622135
404	-0.27169	-0.30553	-0.0587846
405	-0.164179	-0.300142	-0.117319
406	-0.0357684	-0.210009	0.00364145
407	-0.0642704	-0.213885	-0.0241599
408	0.0113229	-0.272863	0.0246199
409	-0.0878185	-0.245564	-0.0838188
410	-0.0647308	-0.131705	-0.0438026
411	0.0554794	0.0211222	0.197836
412	0.0584762	0.0132879	0.0829874
413	-0.139912	-0.382871	0.06708
414	-0.00832743	-0.0368395	0.0341269
415	-0.0168491	-0.107591	0.0315392
416	0.00838071	-0.131887	0.0210339
417	0.0600181	-0.0444566	0.0672048
418	0.00928432	-0.0101351	0.0481779
419	0.0210166	-0.054369	0.127811
420	-0.0600778	-0.176646	0.0142462
421	0.0836896	0.00660604	0.108654
422	-0.117708	-0.669706	-0.027198
423	-0.0687552	-0.0847475	0.0447882
424	0.0827533	0.0335022	0.106708
425	-0.00503132	-0.00633388	0.335487
426	-0.054396	-0.125309	-0.0156264
427	0.061227	-0.0303051	0.108406
428	0.150822	-0.10209	0.165946
429	0.00637073	-0.0736088	0.0216053
430	-0.00769366	-0.0810428	-0.00343799
431	-0.0838636	-0.113762	0.000313168
432	0.0332987	-0.0722366	0.0765786
433	-0.0964194	-0.110239	0.0554322
434	0.125862	-0.066637	0.173016
435	-0.0274288	-0.0466273	0.00256899
436	0.0253186	-0.146649	0.0337516
437	0.000353452	-0.0504939	0.091053
438	-0.0190385	-0.0237242	-0.00588733
439	-0.026531	-0.609189	-0.0051776
440	-0.120118	-0.222431	0.0577102
441	-0.0998356	-0.324558	0.101848
442	-0.0715698	-0.299482	-0.0556057
443	0.0629831	0.00135103	0.117189
444	0.072841	-0.0106881	0.110361
445	0.0835219	0.025313	0.15266
446	-0.0148784	-0.0289001	0.0723036
447	-0.0459489	-0.0505506	0.163581
448	0.00915293	-0.0419328	0.0683149
449	0.0463605	0.0158275	0.355566
450	0.00628547	-0.0349232	0.0711443
451	0.0123943	-0.0489609	0.0719591
452	-0.0237712	-0.404204	0.015498
453	0.0368425	-0.114489	0.0906432
454	-0.0921208	-0.179954	-0.040506
455	-0.0550858	-0.136131	0.0609603
456	-0.0656253	-0.105112	0.0482321
457	0.0225194	-0.0854002	0.0660074
458	0.0143471	-0.116196	0.123951
459	-0.0878477	-0.234115	-0.0100179
460	0.0626374	0.000913656	0.0883327
461	0.0842968	-0.0288145	0.10008
462	-0.0104118	-0.255051	0.113583
463	0.0430366	-0.140671	0.199449
464	-0.140645	-0.244675	-0.00759725
465	-0.0612843	-0.0725343	0.0361029
466	-0.00434939	-0.0516428	0.0613337
467	0.0158322	-0.00979279	0.254695
468	0.0320091	0.0114225	0.0378735
469	-0.140523	-0.188519	0.0243132
470	0.00552313	-0.0232639	0.248131
471	-0.172437	-0.197193	-0.0561305
472	0.00383319	-0.122996	0.125152
473	-0.0382139	-0.272849	0.0128184
474	-0.000291367	-0.158974	0.125449
475	-0.00182015	-0.132789	0.0676299
476	-0.0718899	-0.0750095	-0.0152094
477	-0.0155771	-0.0243696	0.235842
478	-0.00859345	-0.11341	0.0882011
479	0.0289485	-0.0603522	0.0965336
480	0.0472158	0.0420722	0.452497
481	0.0364839	0.0153259	0.108216
482	-0.0692289	-0.113385	0.195126
483	-0.0181328	-0.0812494	0.0241584
484	-0.0731106	-0.181759	0.0982908
485	0.0247739	-0.103996	0.104306
486	-0.0481749	-0.101208	0.0646401
487	-0.0292895	-0.475317	-0.00123902
488	0.0959964	0.0442062	0.131825
489	0.0394502	-0.136075	0.0751074
490	0.0180287	-0.0644359	0.0881474
491	-0.0823951	-0.0889243	0.118236
492	0.0879331	0.0729935	0.0936637
493	-0.00874469	-0.0386516	0.194218
494	-0.0161053	-0.141447	0.0511487
495	-0.0233995	-0.0647042	0.560688
496	0.0572095	0.0382602	0.0654596
497	0.0729153	0.0146059	0.0770423
498	-0.0195938	-0.539325	-0.0102323
499	0.0465378	-0.0989559	0.19779
500	-0.0854447	-0.209954	-0.0848416
501	-0.15723	-0.489569	0.0698715
502	0.00692245	-0.306565	0.172326
503	-0.0599757	-0.0616748	0.0577287
504	-0.0053795	-0.0792232	0.0411536
505	0.112235	-0.109613	0.165542
506	-0.00212221	-0.0324506	0.0158859
507	-0.0479779	-0.0614061	0.0455791
508	-0.0717264	-0.434285	0.167639
509	-0.0698008	-0.171208	-0.028446
510	-0.0248513	-0.15429	0.0536017
511	0.0945011	0.0763946	0.187661
512	-0.031172	-0.14007	0.0197711
513	0.0890595	0.014832	0.172304
514	-0.0845984	-1.99318	0.0528136
515	-0.0246523	-0.0695863	0.191952

## Sheet: figure2c_1
position	median	lower	upper
21	-0.076	-0.554	0.185
22	-0.0193	-0.278	0.741
23	0.00602	-0.0238	2.97
24	-0.0945	-0.296	-0.0855
25	-1.32	-1.53	-0.455
26	-0.112	-0.714	-0.0785
27	-0.931	-1.03	-0.685
28	-0.569	-0.981	0.00275
29	-0.16	-0.189	0.49
30	-0.305	-0.76	-0.0274
31	-0.341	-0.654	-0.0205
32	-0.0964	-0.494	-0.0776
33	-0.176	-0.271	-0.0573
34	-0.0786	-0.233	0.0754
35	-0.55	-0.65	-0.391
36	-0.323	-0.357	0.419
37	-0.132	-0.628	0.00932
38	-0.00292	-2.66	0.0917
39	0.0364	-0.0682	0.325
40	0.0418	-0.126	0.0863
41	-0.0764	-0.603	0.107
42	-0.18	-0.234	0.348
43	-0.0159	-0.288	0.291
44	-0.0738	-0.565	0.0226
45	-0.251	-0.44	-0.246
46	-0.415	-0.54	0.0405
47	0.0327	-0.411	0.107
48	-0.639	-0.649	-0.406
49	-0.0322	-0.227	0.117
50	0.046	-0.273	0.0671
51	-0.0928	-0.123	0.074
52	0.0161	-0.491	0.107
53	-0.228	-0.276	0.157
54	-0.298	-0.405	-0.0178
55	0.178	0.137	0.378
56	-0.00545	-0.134	0.437
57	0.0749	-0.169	0.166
58	0.538	0.105	0.62
59	0.269	0.133	0.62
60	0.164	0.0885	0.389
61	0.0496	0.0339	0.216
62	0.664	-0.277	0.667
63	0.0635	-0.296	0.0968
64	0.163	0.0604	0.359
65	0.334	0.0418	0.524
66	-0.0219	-0.449	0.063
67	0.106	0.0582	0.519
68	0.02	-0.34	0.076
69	-0.0303	-0.832	0.0157
70	0.217	-0.473	0.319
71	-0.00479	-0.164	0.111
72	0.0912	-0.0927	0.638
73	-0.0141	-0.687	0.253
74	0.129	0.1	0.48
75	-0.154	-0.305	0.115
76	0.0354	-0.503	0.0827
77	0.0707	-0.0109	0.188
78	0.0266	-0.363	0.315
79	0.214	0.13	0.292
80	0.0587	-0.234	0.0978
81	0.272	-0.134	0.609
82	0.258	-0.15	0.344
83	-0.0789	-0.38	-0.0444
84	-0.291	-0.304	-0.164
85	-0.449	-0.496	-0.397
86	0.0494	-0.355	0.084
87	0.148	-0.161	0.207
88	-0.0575	-0.35	0.0874
89	0.381	0.285	0.542
90	-0.34	-0.499	-0.18
91	-0.223	-0.226	-0.0776
92	0.551	0.347	0.764
93	-0.1	-0.419	-0.0748
94	0.408	0.24	0.679
95	-0.191	-0.645	0.264
96	-0.179	-0.221	0.135
97	0.168	0.0646	0.829
98	-0.048	-0.368	0.102
99	-0.0342	-0.0352	0.0203
100	0.112	-0.146	0.224
101	0.347	0.0331	1.76
102	-0.225	-0.261	-0.138
103	0.242	-0.00506	0.459
104	0.706	-0.145	0.818
105	0.12	-0.28	0.271
106	0.104	-0.752	0.122
107	0.485	-0.00922	0.849
108	-0.556	-0.685	-0.385
109	0.389	-0.221	0.589
110	0.461	0.385	1.63
111	0.399	0.283	0.948
112	-0.118	-0.405	0.694
113	0.109	0.0518	0.357
114	0.145	-0.717	0.502
115	0.338	0.254	0.773
116	-0.279	-0.503	0.00139
117	-0.194	-0.726	0.691
118	-0.0621	-0.0922	0.433
119	-0.296	-0.472	-0.0435
120	0.255	-0.0688	0.78
121	-0.603	-0.615	-0.536
122	0.435	0.199	0.789
123	0.169	-0.535	0.489
124	0.205	-0.14	0.332
125	0.411	0.0297	1.06
126	0.0471	0.00814	0.2
127	0.385	-0.189	0.457
128	0.503	0.401	0.809
129	0.873	0.801	0.927
130	0.396	0.229	0.608
131	0.571	-0.422	0.593
132	0.00651	-0.0597	0.35
133	0.276	-0.246	0.638
134	-0.221	-0.24	0.0743
135	-0.111	-0.159	0.853
136	-0.157	-0.165	0.708
137	0.667	0.549	0.831
138	0.504	0.0869	0.786
139	0.715	0.431	0.842
140	0.2	0.0355	0.297
141	0.187	0.179	0.74
142	0.162	-0.132	0.388
143	0.192	0.0327	0.451
144	0.175	0.024	0.407
145	7.56e-05	-0.0984	0.221
146	0.0414	-0.0227	0.243
147	-0.0737	-0.153	-0.0196
148	0.026	-0.157	0.477
149	-0.0533	-0.488	0.242
150	0.608	0.404	0.616
151	-0.167	-0.381	-0.0874
152	-0.322	-0.685	-0.167
153	0.169	-0.034	0.349
154	-0.146	-0.229	0.525
155	0.0559	-0.0286	0.46
156	-0.167	-0.37	-0.15
157	-0.107	-0.43	0.196
158	-0.292	-0.464	-0.292
159	-0.285	-0.42	0.301
160	-0.344	-0.646	-0.323
161	-0.0509	-0.0885	0.228
162	-0.466	-0.631	0.224
163	-0.0413	-0.211	0.493
164	0.096	0.0893	0.473
165	-0.0804	-0.148	0.203
166	0.226	-0.0342	0.277
167	0.472	0.146	0.926
168	0.453	-0.0832	0.721
169	0.0208	-0.407	0.0258
170	-0.0665	-0.152	0.0145
171	0.175	0.0207	0.534
172	0.365	0.238	0.628
173	-0.383	-0.383	-0.286
174	-0.536	-0.609	0.118
175	-0.383	-0.526	-0.332
176	0.000612	-0.36	0.569
177	-0.466	-0.807	0.748
178	0.399	0.0469	0.604
179	-0.496	-0.574	-0.193
180	-0.133	-0.149	0.632
181	-0.621	-0.711	-0.566
182	0.136	-0.315	0.143
183	0.0321	-0.405	0.328
184	0.245	-0.344	1.29
185	-0.301	-0.477	0.202
186	-0.48	-0.486	0.0296
187	-0.165	-0.203	0.279
188	0.0498	-0.316	0.549
189	-0.0252	-0.79	0.172
190	0.25	0.203	0.92
191	-0.134	-0.4	0.192
192	0.114	-0.00254	0.663
193	-0.291	-0.306	-0.146
194	0.357	0.289	0.675
195	0.384	0.239	0.755
196	0.599	0.316	1.14
197	0.511	0.378	0.594
198	-0.349	-0.434	0.129
199	-0.0781	-0.363	0.0396
200	0.0837	-0.389	1.16
201	-0.0862	-0.194	0.184
202	-0.268	-0.36	-0.13
203	0.752	0.162	1.48
204	-0.0248	-0.353	0.393
205	-0.0622	-0.545	0.442
206	-0.788	-1.5	-0.752
207	-0.559	-0.916	-0.373
208	-0.322	-0.982	-0.0381
209	0.821	0.161	0.856
210	-0.14	-0.205	0.607
211	-0.486	-0.563	0.117
212	-0.824	-0.974	-0.726
213	-0.451	-0.728	0.821
214	1.39e-06	-0.166	0.59
215	-0.273	-0.378	-0.25
216	-0.62	-1.02	-0.53
217	-1.19	-1.29	-1.12
218	-0.878	-1.04	-0.678
219	-0.301	-0.713	1.49
220	-0.188	-0.528	0.742
221	0.0824	-0.286	0.379
222	0.4	0.0309	1.08
223	0.449	0.406	0.583
224	-0.294	-0.315	-0.116
225	-0.206	-0.291	-0.142
226	-0.651	-1.19	-0.472
227	1.12	0.0536	1.43
228	0.336	-0.17	1.62
229	0.25	0.234	1.56
230	0.67	0.516	1.19
231	0.308	-0.263	0.396
232	0.946	-0.692	1.19
233	0.482	0.384	0.839
234	-0.045	-0.722	0.529
235	-1.31	-1.46	0.0352
236	1.52	1.41	1.9
237	0.703	-0.115	1.43
238	1.72	1.11	2.49
239	-0.306	-1.06	1.1
240	-0.101	-0.385	-0.063
241	-0.176	-0.75	-0.0915
242	1.65	0.738	1.96
243	1.12	0.741	1.42
244	1.42	0.802	1.95
245	1.63	1.29	1.95
246	1.9	1	1.94
247	-1.1	-1.86	-0.808
248	0.53	0.194	2.61
249	1.77	1.44	3.24
250	2.73	0.633	3.45
251	2.8	2.19	3.06
252	3.02	2.17	3.23
253	2.13	-0.96	2.55
254	2.27	1.98	2.44
255	-0.323	-0.486	0.349
256	2.05	1.05	2.25
257	3.25	2.31	3.4
258	3.18	3.14	3.24
259	3.18	2.65	3.42
260	3.05	2.68	3.2
261	3	2.78	3.41
262	3.06	2.92	3.38
263	1.09	-0.479	2.82
264	2.59	1.78	2.77
265	2.86	-0.952	2.96
266	3.22	3.06	3.32
267	2.73	2.08	2.89
268	2.63	1.9	4.22
269	1.62	1.18	1.73
270	0.783	0.505	1.11
271	-0.126	-0.252	0.681
272	-0.372	-0.493	-0.164
273	-0.329	-1.56	0.179
274	0.846	0.224	1.01
275	1.74	1.5	2.49
276	2.67	1.35	3.4
277	1.98	1.39	2.19
278	0.418	-0.78	0.593
279	0.0267	-0.617	0.579
280	-0.59	-1.3	-0.0322
281	0.249	0.188	0.506
282	1.03	-1.39	1.35
283	-0.177	-1.73	0.0785
284	0.397	-0.142	0.661
285	0.955	0.953	1.46
286	-0.12	-0.63	0.437
287	-0.683	-1.61	-0.413
288	-0.106	-0.789	-0.069
289	0.0857	-0.644	0.187
290	0.178	-0.256	0.833
291	-0.321	-0.645	0.0199
292	-0.233	-1.51	-0.0226
293	-0.348	-0.439	0.204
294	-0.802	-0.826	-0.737
295	-0.704	-0.928	-0.264
296	0.162	0.0312	0.609
297	-0.0259	-0.0996	0.382
298	-0.589	-0.834	-0.489
299	-0.444	-0.455	0.124
300	-0.308	-0.401	-0.242
301	0.399	0.21	0.468
302	-0.231	-0.307	0.648
303	-0.0199	-0.0389	0.137
304	-0.00211	-0.0205	0.458
305	-0.0525	-0.137	0.187
306	-0.00181	-0.315	0.046
307	-0.11	-0.41	0.0402
308	-0.117	-0.473	-0.0848
309	0.229	-0.149	0.347
310	-0.0819	-0.231	0.0413
311	0.814	-0.105	1.26
312	0.262	-0.149	0.271
313	1.26	0.364	1.98
314	-0.256	-0.797	0.0756
315	0.553	0.453	0.712
316	0.572	0.328	0.729
317	0.269	0.0451	1.24
318	-0.05	-0.143	-0.0424
319	0.0597	-0.108	0.686
320	-0.408	-0.514	-0.219
321	1.22	0.483	1.51
322	0.701	0.114	0.888
323	0.632	0.0643	1.46
324	0.857	0.667	1.63
325	0.611	-0.024	0.744
326	-0.0201	-0.19	0.324
327	0.193	0.0673	0.673
328	-0.2	-0.28	-0.113
329	0.0395	-0.106	0.269
330	0.467	0.143	0.557
331	-0.195	-0.374	0.0115
332	0.455	0.143	0.715
333	-0.244	-0.737	0.0377
334	0.389	0.348	0.746
335	0.315	0.129	0.581
336	0.377	0.298	1.48
337	0.0953	-0.266	0.478
338	0.0634	-0.229	0.588
339	0.514	0.121	0.667
340	0.209	-0.348	0.406
341	0.235	0.203	0.266
342	-0.0644	-0.568	0.479
343	0.171	0.116	0.211
344	-0.376	-0.62	-0.211
345	0.186	0.00548	0.493
346	0.197	-0.861	0.263
347	0.229	-0.694	0.367
348	-0.332	-0.494	-0.238
349	-0.0599	-0.394	0.0736
350	0.182	-0.0162	0.376
351	0.0874	0.083	0.248
352	-0.0109	-0.0936	0.182
353	0.297	0.162	0.298
354	-0.626	-0.664	-0.0543
355	0.00322	-0.00116	0.189
356	-0.0457	-0.315	0.262
357	0.00331	-0.168	0.154
358	-0.184	-0.322	0.152
359	-0.0119	-0.0191	0.224
360	-0.346	-0.445	0.0241
361	0.0831	-0.325	0.093
362	0.163	0.0975	0.23
363	0.26	0.207	0.338
364	-0.201	-0.273	-0.075
365	0.0466	-0.146	0.112
366	0.0235	-0.277	0.203
367	0.179	0.173	0.193
368	-0.0676	-0.139	0.121
369	0.115	0.0651	0.166
370	0.0794	-0.195	0.446
371	-0.543	-0.618	-0.133
372	-0.0665	-0.179	-0.0168
373	0.0578	-0.137	0.209
374	0.0638	-0.376	0.0942
375	-0.104	-0.19	0.259
376	-0.0917	-0.728	0.117
377	-0.169	-0.305	0.0836
378	-0.0173	-0.0308	0.0838
379	0.0501	-0.777	0.136
380	-0.101	-0.325	0.179
381	-0.0762	-0.263	0.0407
382	-0.118	-0.193	0.103
383	0.112	0.0874	0.154
384	-0.141	-0.41	-0.065
385	-0.251	-0.692	-0.131
386	0.0223	-0.367	0.0348
387	-0.0234	-0.0368	0.0335
388	-0.0605	-0.081	-0.0351
389	0.0163	-0.0809	0.22
390	-0.0945	-0.292	0.00331
391	-0.0585	-0.0994	0.16
392	-0.0259	-0.566	0.0542
393	-0.0327	-0.135	0.112
394	0.145	-0.0917	0.153
395	-0.419	-0.623	-0.0702
396	-0.0291	-0.384	0.0208
397	-0.00964	-0.175	0.101
398	0.00743	0.00248	0.00754
399	0.00225	-0.104	0.0387
400	-0.0483	-0.0833	0.196
401	-0.246	-0.907	-0.0149
402	-0.204	-0.339	0.0472
403	-0.419	-0.558	-0.375
404	-0.216	-0.272	-0.192
405	-0.254	-0.545	-0.226
406	-0.199	-0.258	-0.00523
407	-0.064	-0.0902	0.0101
408	0.00969	-0.427	0.123
409	-0.0479	-0.183	-0.0238
410	-0.052	-0.0582	-0.0386
411	0.0713	-0.169	0.32
412	-0.0143	-0.0391	0.0346
413	-0.094	-0.125	0.106
414	-0.0798	-0.163	0.0782
415	-0.05	-0.269	0.171
416	0.0913	-0.105	0.189
417	0.0945	-0.0385	0.215
418	0.0437	-0.0219	0.236
419	-0.0262	-0.0616	0.00845
420	0.0546	-0.0357	0.231
421	-0.0425	-0.246	0.102
422	-0.0633	-0.15	0.0487
423	-0.0249	-0.213	0.105
424	0.00153	-0.222	0.15
425	-0.0306	-0.0533	0.0412
426	-0.114	-0.266	-0.0617
427	-0.0126	-0.0723	0.0652
428	0.141	-0.575	0.219
429	0.0108	-0.103	0.0402
430	0.0162	-0.0776	0.177
431	-0.0296	-0.205	0.193
432	0.0472	-0.13	0.206
433	0.0169	-0.0915	0.0508
434	-0.203	-0.265	0.192
435	-0.0575	-0.543	0.0839
436	-0.0952	-0.138	-0.04
437	0.119	-0.00397	0.34
438	-0.0114	-0.0637	0.00783
439	0.0731	-0.095	0.549
440	0.0827	-0.0361	0.139
441	-0.146	-0.166	0.0199
442	-0.0231	-0.0534	0.00438
443	0.136	-0.122	0.182
444	0.101	-0.0597	0.114
445	0.103	-0.0564	0.138
446	0.0932	0.0505	0.103
447	-0.0689	-0.288	0.146
448	0.0613	0.0589	0.17
449	0.122	-0.0647	0.39
450	0.00477	-0.163	0.0733
451	0.00274	-0.17	0.104
452	0.0322	-0.0304	0.332
453	-0.117	-0.362	0.168
454	-0.115	-0.241	0.000916
455	-0.0665	-0.249	0.0126
456	-0.077	-0.153	-0.0392
457	0.0424	7.79e-05	0.324
458	0.0955	0.0933	0.304
459	-0.177	-0.233	-0.0322
460	-0.0963	-0.199	-0.0278
461	0.0246	-0.0719	0.116
462	-0.0396	-0.274	0.0283
463	0.142	-0.0372	0.304
464	0.0766	0.0481	0.449
465	0.0709	-0.0421	0.0864
466	0.0771	0.0152	0.153
467	0.0925	-0.119	0.104
468	-0.0675	-0.106	-0.014
469	-0.0702	-0.14	-0.0524
470	0.102	0.0385	0.353
471	0.0883	-0.0234	0.119
472	-0.0564	-0.253	-0.0267
473	0.0643	0.0322	0.0682
474	0.0104	-0.00188	0.0801
475	-0.103	-0.109	-0.0528
476	-0.108	-0.125	0.139
477	-0.153	-0.156	4.3e-05
478	-0.111	-0.173	-0.0468
479	-0.0602	-0.063	-0.00216
480	-0.217	-0.271	0.12
481	-0.161	-0.423	-0.0881
482	-0.0915	-0.274	-0.0462
483	-0.196	-0.389	-0.0336
484	0.123	0.0275	0.219
485	-0.00494	-0.0474	0.0633
486	0.0426	-0.01	0.131
487	0.0421	-0.0159	0.139
488	0.00081	-0.0403	0.0355
489	-0.145	-0.215	0.0159
490	-0.0487	-0.0713	0.0526
491	-0.0595	-0.105	0.15
492	0.0742	0.0715	0.416
493	0.131	-0.0625	0.137
494	0.13	-0.0416	0.155
495	0.102	0.024	0.52
496	0.0355	-0.0211	0.0938
497	-0.0399	-0.1	0.0534
498	-0.0639	-0.299	0.065
499	0.00304	-0.111	0.0598
500	-0.119	-0.133	-0.0132
501	-0.0145	-0.0448	0.0752
502	0.0784	0.0543	0.486
503	-0.0209	-0.0344	0.00603
504	0.03	0.00553	0.0823
505	0.0633	-0.057	0.184
506	0.143	-0.202	0.262
507	-0.0895	-0.559	0.0287
508	0.065	-0.0218	1.08
509	0.0538	-0.373	0.113
510	0.0814	-0.0561	0.315
511	0.0452	-0.0782	0.155
512	-0.0309	-0.138	0.0125
513	-0.106	-0.112	-0.0719
514	-0.102	-0.173	-0.0325
515	-0.027	-0.233	0.0397

## Sheet: figure2c_2
position	median	lower	upper
21	-0.099498	-0.181849	0.131904
22	0.0999929	-0.149466	0.386968
23	-0.0660293	-1.08728	0.0348579
24	-0.027886	-0.896112	0.131415
25	-0.398065	-0.471411	0.389718
26	-0.066062	-0.0917553	0.143557
27	-0.99048	-1.28699	-0.682801
28	-0.075256	-1.72669	0.158375
29	0.0916817	0.0524724	1.45666
30	-0.0442279	-1.35313	0.0236721
31	-0.199456	-0.287725	0.0790228
32	-0.0335694	-0.193789	0.149722
33	0.0698424	-0.398158	0.114167
34	0.132553	-0.193205	0.301214
35	-0.528633	-0.569416	-0.521491
36	-0.410707	-0.601604	-0.169657
37	-0.220128	-0.252001	-0.217546
38	-0.0123883	-0.281156	0.0916294
39	0.0396018	-0.0983179	0.195234
40	-0.174355	-0.287465	-0.112599
41	-0.189137	-0.539494	-0.0223035
42	-0.354929	-0.542304	-0.183513
43	-0.0817389	-0.205506	0.0910421
44	0.0157351	-0.059205	0.610255
45	-0.120534	-0.28769	0.108395
46	-0.157176	-0.28831	-0.0998951
47	-0.0608609	-0.210925	-0.00177644
48	-0.61486	-0.685275	-0.511902
49	-0.0294845	-0.259403	0.219185
50	-0.232267	-0.47518	-0.0277453
51	-0.0112424	-0.0433319	0.197318
52	0.0401889	-0.365144	0.127819
53	-0.122822	-0.710465	0.150244
54	-0.523016	-1.21393	0.0469071
55	0.087211	-0.0213699	0.206241
56	0.123513	-0.14187	0.318956
57	-0.812993	-1.08139	-0.0341319
58	0.197014	0.00581418	1.03635
59	0.043342	-0.014997	0.770811
60	0.187988	-0.0130748	0.318789
61	-0.0042761	-0.0198289	0.0614264
62	0.0472677	-0.0494911	0.3632
63	-0.128816	-0.269541	0.225559
64	-0.115727	-0.139457	0.0268154
65	0.100157	-0.168983	0.384498
66	-0.490641	-0.863814	-0.0816135
67	-0.0812386	-0.13246	-0.0363597
68	-0.497972	-0.663222	-0.173007
69	-0.285743	-0.362491	-0.0390843
70	-0.169051	-0.414901	0.320238
71	-0.0537488	-0.247813	0.357393
72	-0.097161	-0.191793	-0.0161112
73	-0.267241	-0.716033	-0.0232451
74	-0.00411724	-0.0950315	0.222641
75	-0.0347136	-0.356543	0.0694275
76	0.0444493	-0.138235	0.120953
77	0.204035	0.0527629	0.248676
78	-0.107914	-0.127279	0.0518537
79	0.541467	0.354336	0.973303
80	0.320094	0.196653	0.407204
81	0.366878	0.117514	0.4365
82	0.177907	-0.0923613	0.440554
83	-0.203557	-0.43436	-0.110519
84	-0.41031	-0.454906	0.0841604
85	-0.389523	-0.397922	-0.3784
86	-0.00542898	-0.397719	0.0767985
87	-0.188916	-0.33478	-0.138347
88	-0.280748	-0.347624	-0.195975
89	0.234012	0.115831	0.66251
90	-0.564878	-0.599646	-0.541664
91	-0.296263	-0.383022	-0.094501
92	0.5077	0.145418	0.808001
93	-0.251338	-0.792426	-0.19217
94	0.0720845	0.0486713	0.593525
95	0.498661	-0.0401869	0.770172
96	0.0129017	-0.311091	0.540427
97	0.00815597	-0.184427	0.548394
98	-0.130909	-0.296434	-0.0975216
99	-0.209313	-0.31863	-0.0140392
100	0.213746	-0.0575736	0.495329
101	0.133294	0.0336026	1.06728
102	-0.234373	-0.596645	-0.12706
103	0.27175	0.11962	0.640564
104	-0.239049	-0.379974	0.526318
105	-0.00398424	-0.524165	0.32084
106	0.360423	-0.520198	0.619562
107	0.782435	-0.00931787	1.50706
108	-0.359234	-0.488202	0.320455
109	1.03654	0.985202	1.59512
110	1.22057	0.311165	2.2171
111	1.25789	0.945005	1.40618
112	0.620529	-0.627243	0.757096
113	0.593012	0.266002	1.24799
114	0.531646	-0.190708	1.03562
115	0.544957	0.334296	1.14289
116	-0.330936	-0.495435	0.0709924
117	-0.166885	-0.72063	0.82577
118	-0.0058056	-0.00954723	0.647824
119	-0.463282	-0.5758	0.0970332
120	0.763792	-0.0474433	0.951411
121	-0.716781	-0.774432	-0.634365
122	0.883385	0.426803	0.968054
123	-0.139913	-0.670326	-0.0359974
124	0.547216	0.538328	0.711267
125	0.537586	0.357889	0.976575
126	0.85615	0.542324	0.894497
127	0.84082	0.482972	0.892036
128	0.847313	0.660561	0.9134
129	1.10186	0.883923	1.25232
130	0.70342	0.451611	0.971306
131	0.785441	-0.548127	0.890581
132	-0.0720316	-0.078768	-0.0251654
133	0.0941528	-0.244579	0.792072
134	-0.222911	-0.262488	-0.188994
135	-0.0199257	-0.420401	0.845088
136	-0.158063	-0.392361	0.214688
137	0.327448	0.306661	0.524342
138	0.269381	0.02836	0.526166
139	0.392749	0.119557	0.432715
140	0.253625	-0.208859	0.378553
141	0.358461	0.266612	0.690625
142	0.116815	-0.0435883	0.267255
143	0.276236	-0.121731	0.640351
144	0.202022	0.003566	0.543327
145	0.178288	-0.118852	0.258128
146	0.0244534	0.0232922	0.123718
147	-0.167255	-0.197543	-0.0164085
148	0.419454	0.2069	0.50678
149	-0.162939	-0.360879	0.0815337
150	0.521053	0.26241	0.826755
151	-0.0909534	-0.20702	-0.0118097
152	-0.37725	-0.457694	-0.0492847
153	0.137863	-0.0376775	0.42858
154	0.0244256	-0.196348	0.644711
155	-0.0345974	-0.142731	0.641283
156	-0.25721	-0.269668	0.0863756
157	-0.0340459	-0.174446	0.120206
158	-0.387862	-0.473032	-0.145116
159	-0.140156	-0.150348	0.116333
160	-0.359382	-0.363443	0.109243
161	0.0973959	-0.00604551	0.315314
162	-0.453443	-0.544647	0.342774
163	0.0287225	-0.197612	0.503772
164	0.0924796	0.0762007	0.129121
165	0.141994	0.000922833	0.151539
166	-0.0684793	-0.147207	0.153923
167	0.174845	0.154117	0.52684
168	0.238188	0.0501706	0.375233
169	0.00149074	-0.0373089	0.0763405
170	0.0018566	-0.0747187	0.0776769
171	0.124255	0.101669	0.559499
172	0.477037	0.339116	0.60764
173	-0.376794	-0.569359	-0.161767
174	-0.549448	-0.676879	0.0843541
175	-0.358738	-0.624963	-0.340294
176	-0.237104	-0.363519	0.313741
177	-0.706898	-0.750358	0.619948
178	0.719358	-0.0991617	1.26467
179	-0.269278	-0.374583	-0.242254
180	-0.240623	-0.287832	0.85435
181	-0.711829	-0.851634	-0.570584
182	0.718275	-0.408479	0.732602
183	-0.119321	-0.485614	0.35738
184	0.789215	-0.23091	0.870313
185	-0.463641	-0.493898	0.234908
186	-0.454619	-0.593721	0.459663
187	-0.258193	-0.318535	0.106626
188	0.667539	0.0380727	1.38994
189	0.302892	0.288632	0.352726
190	0.404232	0.387063	1.3441
191	-0.102775	-0.315126	0.866298
192	0.256128	0.0457617	0.864619
193	-0.329505	-0.526979	-0.0856349
194	0.921455	0.398956	0.933818
195	0.826272	0.579777	0.88418
196	0.865398	0.820833	2.24451
197	0.980515	0.822572	1.21923
198	-0.482784	-0.608245	0.203619
199	-0.13958	-0.389339	0.0467001
200	0.0726482	-0.421704	0.809361
201	-0.187371	-0.272484	0.239238
202	-0.218818	-0.40285	-0.0907314
203	0.764328	0.200838	1.85471
204	-0.0328347	-0.0882002	0.212597
205	-0.0359476	-0.47608	0.583195
206	-1.09829	-1.24636	-0.828739
207	-0.422925	-0.725573	-0.217937
208	-0.155618	-0.62897	-0.00542708
209	0.914474	0.217152	0.926355
210	-0.0927148	-0.150758	0.460369
211	-0.248777	-0.632587	-0.00233613
212	-0.902822	-0.923186	-0.875126
213	-0.52612	-0.755234	0.826865
214	0.0445824	-0.0377043	0.921305
215	-0.156064	-0.274927	-0.125561
216	-0.531656	-0.744636	-0.472009
217	-1.24121	-1.6983	-1.22972
218	-0.711104	-0.812534	-0.453412
219	0.856943	-0.403574	1.91668
220	-0.0698912	-0.327458	0.973248
221	0.301461	0.0660568	0.805352
222	0.792524	0.305057	1.35596
223	0.752079	0.7271	0.845005
224	-0.158895	-0.575946	0.149998
225	-0.0741746	-0.149737	0.102252
226	-0.59531	-1.31382	-0.502557
227	1.3862	-0.414959	1.68576
228	0.0908019	-0.308063	2.08207
229	0.446417	0.405318	2.01032
230	0.769045	0.565182	1.48845
231	0.220603	-0.79862	0.224853
232	0.911385	-0.828956	1.8542
233	0.937981	0.493892	1.17458
234	0.287222	-0.508367	0.910115
235	-1.5918	-1.68786	0.0848902
236	1.94316	1.77657	2.64492
237	1.00173	-0.110397	1.89616
238	2.35086	1.50745	2.64845
239	-0.34131	-1.36815	1.46206
240	-0.275271	-0.422281	-0.0199637
241	-0.44882	-0.756939	-0.236517
242	2.01768	1.14646	2.41252
243	1.44065	1.02301	1.85997
244	1.44569	0.672298	2.24666
245	2.06135	1.51019	2.61785
246	1.91643	1.14082	2.21043
247	-1.26972	-1.81254	-1.21737
248	0.79999	0.125079	2.66917
249	1.85075	1.64396	3.43823
250	2.93131	0.718315	2.94892
251	3.65172	3.34696	3.89281
252	3.57332	2.91713	3.66127
253	2.64582	-1.22558	2.78759
254	2.97197	2.06876	3.33516
255	-0.399656	-0.467418	0.474666
256	1.43966	0.93597	1.97926
257	4.39058	4.12602	5.10888
258	3.47393	3.36477	4.32931
259	3.62862	3.09037	3.86818
260	3.6593	3.32942	3.77754
261	3.59296	3.56965	3.8098
262	3.31912	3.12473	3.41803
263	1.13074	-0.363966	2.78722
264	2.91853	2.12826	3.12599
265	3.24501	-1.07056	3.26446
266	3.55754	3.38628	3.7907
267	3.21987	2.68066	3.79201
268	3.05628	2.23573	4.29289
269	1.70237	1.22478	2.40962
270	1.0409	0.813184	2.1012
271	-0.235343	-0.433719	0.617203
272	-0.144122	-0.366572	-0.111824
273	-0.1129	-1.78052	0.180506
274	1.23138	0.362015	1.39067
275	2.46743	1.98505	2.93581
276	2.97106	1.44963	3.30995
277	2.48277	1.85062	2.58559
278	0.589214	-0.940386	0.863098
279	-0.187573	-0.618629	0.86212
280	-0.428652	-1.44758	0.169236
281	0.677629	0.433917	1.28497
282	1.24426	-1.43013	1.27514
283	-0.0112902	-2.05855	0.277137
284	0.223387	-0.114404	0.749849
285	1.33475	1.06127	1.8115
286	0.200271	-0.841132	0.57213
287	-0.786621	-1.69305	-0.592996
288	-0.133054	-1.01675	0.190948
289	0.233488	-0.11146	0.39365
290	0.302825	-0.229963	1.37018
291	-0.183637	-0.657464	-0.158661
292	-0.191978	-1.684	-0.0795882
293	-0.488538	-0.549228	0.585642
294	-0.818807	-0.819125	-0.688661
295	-0.522969	-0.863894	-0.504208
296	0.274286	0.135994	1.02969
297	-0.0280364	-0.16409	0.30188
298	-0.487052	-0.555891	-0.343322
299	-0.33766	-0.546158	0.122681
300	-0.327808	-0.641138	-0.118493
301	0.353994	0.237328	0.64598
302	-0.00925902	-0.3523	0.518909
303	0.0123829	-0.0302863	0.294803
304	-0.0128592	-0.0255512	0.355899
305	0.230001	-0.0991889	0.240153
306	-0.0127881	-0.0565662	0.0561644
307	-0.0593443	-0.205692	0.160034
308	-0.0818245	-0.426077	0.179461
309	0.321315	0.0241737	0.331379
310	-0.0181817	-0.144079	-0.012915
311	0.343068	-0.0119954	1.17367
312	0.171313	-0.109124	0.285539
313	1.15636	0.58187	1.94226
314	-0.308179	-0.97431	0.0978197
315	0.615814	0.512671	0.807701
316	0.627067	0.45063	0.631232
317	0.195295	0.0689719	1.82295
318	-0.138683	-0.182463	0.238132
319	0.206872	-0.221609	0.678494
320	-0.211445	-0.230074	-0.156298
321	1.1521	0.453925	1.77463
322	0.702134	-0.0811373	0.900722
323	-0.037521	-0.157364	0.99212
324	0.786757	0.761964	1.65841
325	0.889025	0.56487	1.00789
326	-0.0253816	-0.185095	0.106488
327	0.101744	-0.00653096	0.543489
328	-0.0900753	-0.160104	0.0176861
329	0.164934	0.0686202	0.664894
330	0.423849	0.390819	0.843513
331	0.0887784	0.0265368	0.184364
332	0.589026	0.208307	0.770206
333	-0.192966	-0.244756	-0.0400947
334	0.771192	0.50893	0.802539
335	0.852633	0.82395	0.926477
336	0.639945	0.555207	1.51239
337	0.0597943	-0.14536	1.04788
338	0.657289	0.563078	1.0442
339	0.946195	0.248982	1.13703
340	0.865353	0.378473	1.21412
341	0.654431	0.639367	0.898477
342	0.43706	-0.493556	0.797303
343	0.589429	0.491776	0.722041
344	-0.331986	-0.828477	-0.103115
345	0.0803641	-0.00330792	0.120749
346	0.613197	-0.27181	0.677963
347	0.386425	-0.455629	0.521874
348	0.260497	0.0945602	0.392284
349	0.0557358	-0.280912	0.304463
350	0.339357	0.1023	0.438994
351	0.0993877	0.0765718	0.648344
352	-0.13793	-0.169066	0.0635011
353	0.592336	0.366743	0.873895
354	-0.245178	-0.377246	0.190265
355	0.10605	-0.0616475	0.10767
356	-0.110003	-0.180989	0.240497
357	-0.0668801	-0.107781	-0.0386822
358	-0.12511	-0.172719	-0.0845379
359	-0.0276389	-0.135922	0.261276
360	0.0150135	-0.017714	0.477778
361	0.413458	0.375867	0.478429
362	0.392711	0.32848	0.523463
363	0.284738	0.159507	0.560485
364	0.105242	0.0610943	0.211203
365	0.360887	0.0696524	0.534271
366	0.227213	-0.0483167	0.37396
367	-0.0699462	-0.102708	0.463321
368	0.152931	-0.0730149	0.163345
369	0.0799469	0.0586636	0.177754
370	0.046268	-0.174947	0.160003
371	-0.197078	-0.43942	-0.0198838
372	-0.0846453	-0.14764	-0.0225502
373	-0.017028	-0.188947	-0.0021734
374	0.0958933	-0.316931	0.146628
375	0.0128025	-0.313049	0.0158251
376	-0.142357	-0.281494	0.246961
377	0.110492	-0.224384	0.208768
378	0.0904294	-0.0478701	0.0964001
379	0.0159284	-0.612445	0.197095
380	0.0598371	-0.256618	0.0671489
381	0.018773	-0.0602947	0.0535434
382	0.168072	-0.137441	0.26453
383	0.22095	0.202791	0.224046
384	-0.0589772	-0.60801	0.0574827
385	-0.063858	-0.442048	0.00444106
386	-0.0281969	-0.174424	0.144095
387	0.0553763	-0.0131509	0.280743
388	0.0779168	-0.0333293	0.149905
389	0.0135602	-0.0964408	0.0819808
390	0.0864062	-0.0381467	0.0880648
391	0.234009	0.0198099	0.315433
392	0.2044	0.177225	0.223567
393	0.10104	0.00444365	0.339018
394	0.143013	0.130143	0.271628
395	-0.440917	-0.649298	0.0248658
396	0.0729158	-0.184815	0.0912988
397	-0.024987	-0.300655	0.0448579
398	-0.0565789	-0.58998	-0.000805555
399	0.0437089	-0.0441509	0.0632573
400	-0.0839115	-0.258265	-0.0706885
401	-0.0568116	-1.09839	-0.0470998
402	-0.100386	-0.384307	0.0628309
403	-0.323698	-0.373827	-0.158492
404	-0.0919007	-0.184366	0.216248
405	-0.0808577	-0.318588	-0.0296141
406	-0.0256439	-0.251659	0.139653
407	0.0394565	-0.005576	0.108866
408	-0.0577333	-0.243101	0.053114
409	-0.00394791	-0.322858	0.0215747
410	-0.0212326	-0.280001	-0.0101525
411	0.0255193	-0.0840668	0.144229
412	-0.0328525	-0.0447216	0.093561
413	0.104919	0.00426048	0.146463
414	0.0235868	-0.0171266	0.053182
415	0.0233935	-0.559163	0.141537
416	0.128569	0.0381681	0.399398
417	0.0905156	-0.169251	0.182937
418	0.15586	0.115248	0.639001
419	0.0154839	-0.514402	0.0335985
420	0.127251	-0.0216761	0.156727
421	0.031314	0.0246367	0.0747059
422	0.0610941	-0.467677	0.125056
423	0.0929166	-0.0202547	0.429834
424	-0.0258751	-0.0879052	0.0831814
425	0.142519	0.0393949	0.188621
426	0.0676767	-0.00653006	0.170113
427	-0.0608691	-0.0656688	0.170908
428	-0.0133948	-0.293738	0.0123497
429	-0.0704023	-0.265491	0.0335994
430	0.0325915	-0.15866	0.151244
431	0.0499195	-0.255918	0.198132
432	0.0687455	0.0352923	0.219505
433	0.0933401	0.0225901	0.146386
434	-0.154849	-0.399909	0.150406
435	0.069525	-0.01915	0.378708
436	-0.140273	-0.42398	0.0563151
437	0.10091	-0.120696	0.209554
438	-0.0849643	-0.197397	0.0563295
439	0.0782064	-0.193044	0.0923634
440	0.148149	0.13684	0.332797
441	-0.129361	-0.190445	0.0479375
442	0.223993	0.121209	0.243739
443	0.26035	0.218266	0.299929
444	0.167037	0.0667501	0.182615
445	0.187403	0.0537607	0.234747
446	0.143825	0.00414244	0.178882
447	-0.148306	-0.437077	0.164069
448	0.22029	0.0392174	0.286433
449	0.225682	0.0288545	0.285423
450	0.0538754	0.0223392	0.11868
451	0.0900496	-0.108677	0.125462
452	0.116383	-0.00273147	0.130517
453	0.153601	0.127415	0.250204
454	0.0491182	-0.354704	0.0970776
455	0.154567	0.0575362	0.190802
456	0.00625579	-0.00565806	0.0814645
457	0.0426243	-0.135877	0.149678
458	0.149377	0.0344028	0.382859
459	0.0228943	-0.042108	0.133358
460	0.0597316	-0.0356516	0.164706
461	0.0687248	-0.167391	0.149652
462	0.0172908	-0.266889	0.0471898
463	0.0657386	-0.0644682	0.365414
464	0.0402342	0.0311039	0.058558
465	-0.0729043	-0.0834493	0.201097
466	0.0690607	-0.198688	0.147903
467	-0.0542859	-0.105209	0.0372007
468	-0.0252501	-0.0594121	0.0741317
469	0.0330537	-0.195688	0.0740526
470	0.174256	-0.035122	0.409274
471	0.0431426	0.0333236	0.0822037
472	0.100386	-0.0356102	0.103396
473	0.0427759	-0.159259	0.10443
474	0.0129002	-0.0258018	0.113286
475	-0.0383618	-0.165878	0.0292002
476	0.0135304	-0.208686	0.0146963
477	-0.133439	-0.332885	-0.0312317
478	-0.193211	-0.32855	-0.105413
479	-0.151793	-0.155207	0.0163769
480	0.0629679	-0.107694	0.466525
481	-0.0904488	-0.164248	0.149176
482	-0.0549608	-0.34728	-0.0372595
483	-0.0861986	-0.231373	-0.0567801
484	0.0218345	-0.0968496	0.206341
485	0.0887777	-0.106545	0.0996139
486	0.136526	-0.0423637	0.13957
487	0.152697	0.0955663	0.492425
488	0.0305286	-0.0627088	0.0713846
489	0.088118	0.0133416	0.294593
490	0.0381495	-0.112784	0.0947547
491	0.120893	-0.0232776	0.138456
492	0.0979138	0.0285181	0.173041
493	0.147885	0.054836	0.167282
494	-0.0238808	-0.206828	0.114913
495	0.256835	-0.00901232	0.258467
496	-0.00639453	-0.0140087	0.113272
497	-0.036304	-0.0997551	-0.00384799
498	0.0915572	0.0686069	0.0918873
499	0.0737348	-0.00213029	0.157034
500	-0.0518672	-0.0923044	-0.0163374
501	0.0452067	-0.4484	0.106195
502	0.289384	0.156506	0.505866
503	-0.0268072	-0.0571988	0.0585564
504	0.177213	0.101943	0.17999
505	0.197195	0.083129	0.317686
506	0.148122	-0.0470095	0.161451
507	-0.0625578	-0.322598	-0.0194207
508	0.0190485	-0.188919	0.180067
509	0.0187531	-0.0181489	0.0510647
510	0.0523662	-0.0138522	0.0884567
511	0.110614	-0.0243192	0.140426
512	0.00453486	-0.143429	0.0581093
513	0.0234576	-0.0383942	0.0561603
514	0.0288212	-0.0441551	0.700022
515	-0.108515	-0.26809	-0.106028
