# Supplementary material for: Short- and long-range interactions in the HIV-1 5′ UTR regulate genome dimerization and packaging
Source: Nat Struct Mol Biol. 2022 Mar 28;29(4):306–19. doi: 10.1038/s41594-022-00746-2 (PMC9010304; doi:10.1038/s41594-022-00746-2)
Supplement: Source Data Extended Data Fig. 2 — Source data for a–d. [file 41594_2022_746_MOESM20_ESM.zip › Extended Data Fig 2/edfigure2c.xlsx]

## Sheet: figure2c_0
position	median	lower	upper
21	0.12983	0.125788	0.316392
22	0.219199	0.11052	0.298917
23	-0.57292	-1.8543	-0.0524955
24	-0.0255832	-0.071432	0.114968
25	-0.339046	-0.418381	-0.163906
26	0.189757	0.00743861	0.409505
27	-0.716433	-1.10805	-0.494466
28	-0.0612917	-0.389024	0.193829
29	-0.0447325	-0.326242	0.0645124
30	0.0874781	-0.276039	0.407838
31	-0.249943	-0.699504	0.0789437
32	-0.124941	-0.338982	-0.0573371
33	0.0261148	-0.00772376	0.114982
34	0.0798465	-0.0131984	1.08316
35	0.0339618	-0.189071	0.0969202
36	-0.146343	-0.184515	0.0867017
37	0.00389342	-0.315736	0.30895
38	-0.00634361	-1.76748	0.277784
39	0.238812	0.046501	0.323549
40	-0.324362	-0.457696	0.00653507
41	-0.238782	-0.476575	-0.153413
42	-0.575461	-0.682626	-0.434438
43	-0.17744	-0.223408	0.157574
44	-0.194803	-0.248114	0.0882939
45	-0.0999344	-0.160073	-0.0847576
46	-0.321283	-0.541337	-0.0982024
47	-0.0481645	-0.295908	0.0932701
48	-0.309757	-0.473808	-0.275242
49	-0.11582	-0.23884	0.0814567
50	0.10353	-0.183425	0.140596
51	-0.0176139	-0.036151	0.0357365
52	0.190028	0.148928	0.257432
53	-0.19101	-0.295734	-0.118365
54	-0.519181	-1.06631	0.141117
55	0.173792	0.160351	0.317618
56	0.163707	0.120305	1.08931
57	0.145989	-0.389963	0.518378
58	0.453448	0.311146	0.465859
59	0.477289	0.276076	0.933717
60	0.607938	0.447752	0.648228
61	0.440704	0.433137	0.549959
62	0.27012	-0.329029	0.465272
63	0.493256	0.493042	0.558078
64	0.396687	0.20184	0.434821
65	0.187883	0.16855	0.314096
66	-0.255627	-0.697938	1.00377
67	0.116801	0.0733461	0.466092
68	0.888972	0.650005	1.00047
69	0.251757	-0.0906826	0.310256
70	0.252197	0.175445	0.415578
71	0.475408	0.0485475	0.489386
72	0.17674	-0.257083	0.33806
73	0.180209	0.159883	0.286327
74	-0.101957	-0.164742	0.0837388
75	0.0136748	-0.0938808	0.145916
76	0.15069	-0.255166	0.454569
77	-0.0461006	-0.35365	0.0661813
78	-0.147753	-0.616222	0.14363
79	0.00274748	-0.0214692	0.384103
80	-0.16181	-0.236656	0.0219314
81	0.00607017	-0.215872	1.89328
82	0.117233	-0.327934	0.275035
83	-0.261016	-0.580344	0.193892
84	-0.437108	-0.615353	-0.408139
85	-0.538228	-0.685646	-0.432954
86	0.101346	0.0315292	0.230881
87	0.159633	0.0718809	0.283031
88	0.278782	0.260142	0.484087
89	0.42964	-0.172601	1.348
90	0.119264	-0.138853	0.448604
91	0.0840943	-0.259559	0.190626
92	0.789474	0.496073	0.843817
93	0.272466	-0.612895	0.448978
94	0.0493644	-0.234199	0.13817
95	0.0711471	-0.208549	0.166659
96	-0.0751348	-0.175422	0.123785
97	0.201545	0.123138	0.278329
98	0.161753	-0.417226	0.568265
99	0.176527	0.133661	0.199612
100	0.157594	-0.495742	0.179287
101	0.737676	0.0424923	1.02214
102	-0.113247	-0.126058	0.530212
103	0.142324	-0.397568	0.409666
104	0.122965	-0.467142	0.498906
105	-0.222438	-0.306604	0.658228
106	-0.063377	-0.362885	0.0846273
107	0.274897	0.0326141	0.408816
108	-0.139922	-0.365465	0.118941
109	-0.128211	-0.507017	0.33529
110	-0.204086	-0.291655	3.21135
111	-0.060792	-0.474905	0.0409599
112	-0.0357362	-0.211297	0.155594
113	-0.19691	-0.4096	-0.173816
114	0.215296	-0.203882	0.49044
115	0.0162706	-0.280871	0.0412315
116	0.265628	-0.477273	0.310624
117	-0.00291337	-0.3026	0.116595
118	0.0596594	-0.0781796	0.28933
119	-0.27481	-0.319078	0.189887
120	0.123624	0.104029	0.132766
121	-0.348992	-0.574947	0.210992
122	-0.240417	-0.367359	0.232743
123	-0.375715	-0.476585	-0.340033
124	0.247689	0.236649	0.318188
125	-0.371387	-0.386059	-0.177961
126	0.279262	0.244257	0.468244
127	-0.349314	-0.595706	-0.287994
128	-0.0354744	-0.317422	0.201133
129	0.00990508	-0.101145	0.394156
130	0.145136	0.0825531	0.153883
131	0.133209	-0.0879578	0.166824
132	0.0149815	-0.106977	0.0486905
133	-0.00591666	-0.312651	0.139723
134	-0.151794	-0.235559	-0.0404919
135	-0.0801541	-0.221553	0.0229298
136	-0.135576	-0.162717	0.147523
137	-0.128596	-0.280173	0.290839
138	-0.0193461	-0.133721	0.0240981
139	-0.0810631	-0.274081	0.113447
140	-0.119184	-0.129879	0.196855
141	-0.0930632	-0.509462	0.0268927
142	0.0238605	-0.0852407	0.0686794
143	-0.131943	-0.135203	0.295185
144	-0.0286643	-0.1263	0.0617052
145	0.113534	0.0715741	0.284424
146	0.0418341	-0.150583	0.0917614
147	-0.0636437	-0.154161	0.0280121
148	0.0725214	-0.0560816	0.302794
149	0.183642	0.12434	0.828698
150	0.0554932	-0.014752	0.112207
151	0.0345493	0.0131054	0.0641665
152	-0.0542566	-0.0627877	0.0598589
153	0.0312221	-0.0902097	0.182426
154	0.0226887	-0.148862	0.406464
155	0.00462381	-0.0721359	0.0376672
156	-0.0217238	-0.170502	0.00580844
157	0.0257432	-0.0417409	0.259465
158	-0.584813	-0.593572	-0.269077
159	0.00413714	-0.346504	0.167181
160	-0.497624	-0.52106	-0.376425
161	0.0239475	-0.00353277	0.0490069
162	0.0690809	-0.11338	0.512272
163	0.0885365	0.0854723	0.165802
164	-0.15806	-0.178338	0.0454526
165	-0.0533912	-0.329983	0.176203
166	-0.257215	-0.346048	-0.168155
167	-0.135542	-0.28318	0.153912
168	0.0678116	0.0273194	0.148642
169	0.00991743	-0.136046	0.0930373
170	0.114137	0.112524	0.117588
171	0.0292946	-0.294214	0.277224
172	-0.158272	-0.240087	0.0501411
173	-0.477533	-0.487393	-0.470509
174	-0.276907	-0.337735	-0.18919
175	-0.319295	-0.56238	-0.300474
176	-0.211879	-0.244267	0.144573
177	0.107724	-0.261459	0.751115
178	0.112303	-0.230041	0.373986
179	-0.387441	-0.570105	-0.252545
180	-0.0707405	-0.105206	0.728961
181	-0.29225	-0.399467	0.183023
182	0.235566	-0.0978324	0.297214
183	-0.226425	-0.291587	-0.0418225
184	0.292152	-0.177955	0.404121
185	0.0408613	-0.329205	0.271288
186	-0.345609	-0.417135	0.146923
187	0.0976484	0.057188	0.235139
188	0.277802	0.246254	0.852208
189	0.100671	-0.0124346	0.207241
190	0.279673	0.153243	0.372718
191	0.142833	0.0230894	0.220503
192	0.0742062	0.00335182	0.342691
193	0.0810529	-0.154167	0.150108
194	0.131197	0.0355047	0.396446
195	0.312234	0.259697	0.651866
196	0.316982	-0.229614	0.483102
197	0.108733	-0.0971817	0.248399
198	0.183668	0.0825582	0.330898
199	-0.164062	-0.237599	-0.0392806
200	0.185906	-0.00341598	2.0225
201	0.151018	0.0874648	0.5655
202	-0.128183	-0.185869	-0.0471999
203	0.501396	0.456126	1.48269
204	0.210754	0.00104885	0.655257
205	0.168105	0.115895	1.01501
206	-0.811595	-0.849857	-0.622176
207	-0.530566	-0.701334	-0.336628
208	-0.0868051	-0.178563	0.165167
209	0.993585	0.0724901	1.14158
210	0.0439045	-0.131073	1.60248
211	-0.244852	-0.407568	0.463739
212	-0.781493	-0.805757	-0.704203
213	-0.112665	-0.740485	0.827699
214	-0.0360832	-0.154488	0.794125
215	-0.270915	-0.568122	-0.237474
216	-0.272706	-0.778726	-0.241225
217	-1.01942	-1.04868	-0.911305
218	-0.661917	-0.825626	-0.0532962
219	0.218138	-0.459005	1.58746
220	0.0802124	0.0508263	0.279971
221	-0.291274	-0.29343	-0.120378
222	-0.125181	-0.203084	-0.114958
223	0.0238561	-0.147726	0.630869
224	0.136085	-0.574492	0.324039
225	-0.159317	-0.340649	-0.0289979
226	-0.637755	-0.663858	-0.441833
227	1.13561	0.465199	2.22465
228	0.0620636	-0.246926	2.78996
229	0.362757	0.273378	2.15085
230	0.449948	-0.411057	1.31636
231	-0.185896	-0.323466	0.182371
232	0.183844	-0.142663	1.67313
233	0.777132	0.708319	1.12065
234	0.945068	-0.358364	1.01688
235	-1.02119	-1.41016	-0.110963
236	2.54695	2.41777	2.58164
237	1.11089	-0.134421	1.15784
238	2.54401	1.71892	3.49865
239	-0.410346	-1.07116	1.16494
240	-0.355037	-0.498747	-0.309758
241	-0.211894	-0.240386	-0.111322
242	0.797858	0.0688652	2.59663
243	0.603494	0.131901	0.918906
244	0.491969	0.447833	0.663508
245	0.914546	0.838172	1.89166
246	1.16135	0.517419	1.26981
247	-0.763991	-0.868062	-0.531136
248	0.723394	0.217914	2.46915
249	1.23169	0.960464	4.20865
250	2.55448	1.29948	4.33075
251	3.6493	3.35485	3.80951
252	3.11268	1.58999	3.56245
253	1.85002	-0.915558	2.10292
254	2.1282	1.36752	2.6155
255	-0.236961	-0.819273	0.0125658
256	0.872487	0.343495	0.921995
257	3.37286	3.27723	3.84979
258	3.92829	2.58426	4.05479
259	4.38627	3.80885	5.28815
260	3.90985	2.85726	4.90566
261	4.35085	3.6864	4.5049
262	3.22561	2.68367	3.43667
263	0.011962	-0.567988	3.33052
264	1.77452	1.35341	2.39124
265	2.63548	-0.754235	3.47971
266	4.32381	3.85942	4.50888
267	3.50487	2.36517	3.56182
268	3.00312	1.30015	3.0991
269	1.61953	0.803184	1.7875
270	1.47219	1.17848	1.74776
271	-0.484513	-0.52583	0.239953
272	-0.588809	-0.935357	-0.101702
273	-0.583844	-0.947011	0.00404915
274	0.530788	-0.278539	1.07912
275	2.55369	2.13829	2.9052
276	3.03291	1.03218	4.1001
277	2.56501	2.31206	2.70226
278	0.380379	-0.385986	0.418677
279	-0.255066	-0.560825	0.326537
280	-0.0744582	-0.777721	-0.0198176
281	0.878896	0.578514	0.935005
282	0.427346	-0.888786	0.656989
283	-0.12999	-1.1535	-0.0720642
284	0.372237	-0.090928	0.81504
285	0.965026	0.540033	1.41345
286	0.448194	-0.514333	0.708207
287	-0.321688	-0.983774	-0.0632009
288	-0.24654	-0.734809	0.925207
289	0.724598	0.591128	0.736839
290	0.378917	-0.301656	0.396835
291	-0.204702	-0.349244	-0.00578816
292	-0.0349975	-0.770468	0.31779
293	-0.227382	-0.245278	0.792666
294	-0.482026	-0.587734	-0.339045
295	-0.286198	-0.480912	0.496129
296	0.862489	0.718191	0.917071
297	-0.245908	-0.444546	-0.149579
298	-0.642066	-0.646116	-0.438056
299	-0.376392	-0.550663	-0.274348
300	-0.422699	-0.700303	-0.413989
301	0.294208	-0.124491	0.819643
302	-0.0843344	-0.34591	0.00466396
303	-0.0464484	-0.218279	0.0581412
304	0.0368685	-0.121282	0.247751
305	-0.15231	-0.191593	0.089148
306	0.0171366	-0.208415	0.148215
307	0.122639	-0.0365166	0.14326
308	0.140645	-0.21513	0.259464
309	0.128603	-0.0813692	0.222595
310	0.157067	-0.115675	0.224441
311	0.360272	0.126856	0.573415
312	0.195807	0.141217	0.211858
313	0.789284	0.279914	1.2772
314	0.212743	-0.0846898	0.417706
315	0.116334	-0.32947	0.163793
316	-0.0215169	-0.238377	0.1223
317	0.192111	0.0518095	0.732517
318	0.0621063	-0.0358598	0.171003
319	0.129223	-0.0101106	0.168137
320	0.0533751	-0.0296731	0.0940718
321	0.281545	0.170873	0.933432
322	0.202056	0.119261	0.321467
323	0.646162	0.130059	0.77546
324	0.256666	0.134433	0.865273
325	0.208479	0.201593	0.281029
326	0.0773525	-0.0205388	0.117273
327	0.149432	0.0837933	0.20742
328	-0.0223731	-0.127422	0.00743119
329	0.0212553	-0.390339	0.137604
330	0.105125	0.0579769	0.238579
331	-0.0522793	-0.125134	-0.0263932
332	-0.0145002	-0.0177615	0.417167
333	0.0275773	-0.185715	0.196087
334	0.113062	0.0919071	0.378009
335	0.202297	-0.1279	0.281787
336	0.0468569	0.0163327	0.842851
337	0.196676	-0.152942	0.206347
338	0.0486873	0.0110487	0.115652
339	0.18708	0.158881	0.326095
340	-0.0346802	-0.150881	0.0582869
341	0.104381	0.00762012	0.116478
342	0.208518	-0.152607	0.241407
343	0.0327908	-0.110931	0.27207
344	-0.0341815	-0.0592521	-0.0164208
345	0.238608	0.0510817	0.612542
346	0.147267	0.0528928	0.250652
347	0.362274	-0.198273	0.712479
348	-0.163135	-0.27949	0.0829912
349	-0.211443	-0.241788	-0.137226
350	-0.0272271	-0.16583	0.112624
351	0.00371593	-0.0333211	0.0630419
352	0.0150261	-0.0982185	0.225553
353	0.0447598	0.0107342	0.0640169
354	-0.0313005	-0.114219	0.0370241
355	0.0297915	0.0296646	0.183923
356	0.0998111	0.0137388	0.282144
357	-0.000414214	-0.0110966	0.0713925
358	0.00841224	-0.160149	0.0157483
359	0.0322504	-0.0260994	0.393612
360	-0.0539542	-0.222668	0.0841525
361	0.0989596	0.0428123	0.160633
362	0.235134	0.0861894	0.301632
363	0.213667	0.0432923	0.377563
364	-0.0665202	-0.200688	0.132492
365	0.0623785	-0.12323	0.122949
366	0.0290297	-0.116091	0.141721
367	0.191366	0.0899705	0.398136
368	0.154621	0.0536308	0.259154
369	0.11831	0.101252	0.206893
370	0.0620856	0.029957	0.187099
371	-0.102963	-0.187775	-0.0682131
372	0.0575082	-0.130032	0.0768869
373	0.105016	-0.144659	0.171217
374	-0.00331803	-0.0319294	0.127907
375	0.0971544	0.0148965	0.14513
376	0.0597049	-0.043148	0.085025
377	0.0664598	-0.0239067	0.19164
378	0.0376352	-0.0944469	0.0529468
379	-0.113275	-0.146083	0.0940099
380	0.0823451	0.00741615	0.253151
381	0.00821436	-0.0535775	0.103733
382	0.188657	0.0131919	0.286056
383	0.108644	0.0774466	0.126651
384	-0.410359	-0.963727	-0.108672
385	-0.0850381	-0.17128	-0.0819545
386	0.143646	0.113981	0.170782
387	-0.0150089	-0.068862	0.00625767
388	0.0820128	-0.0785819	0.240232
389	0.109693	0.0919512	0.116528
390	0.0357978	0.0247682	0.146528
391	0.02323	-0.194204	0.176348
392	0.0174599	-0.0107071	0.182125
393	0.0434223	0.0402719	0.0827549
394	0.0372684	-0.026632	0.192037
395	0.170221	-0.0890468	0.689022
396	-0.00836355	-0.00904726	0.217749
397	0.00777366	-0.0714193	0.0668628
398	0.0581426	-0.0691922	0.0587281
399	0.0644064	0.0641493	0.110129
400	-0.0722082	-0.127064	0.0233916
401	-0.128848	-0.472496	-0.0756818
402	0.0237848	-0.0739859	0.0569951
403	-0.126915	-0.504764	-0.123526
404	-0.0118851	-0.309673	0.00870946
405	-0.123227	-0.132737	-0.114276
406	-0.130751	-0.212735	0.167946
407	0.081334	0.0667601	0.0897523
408	0.0703008	0.0415849	0.222818
409	0.109421	-0.00349386	0.120689
410	0.0894709	0.0771255	0.124754
411	0.00443985	-0.217491	0.171985
412	0.0269048	0.0037909	0.114463
413	0.060184	-0.324386	0.16173
414	0.0159812	-0.222596	0.0617489
415	-0.0879913	-0.202258	0.140232
416	0.0967551	0.0933114	0.15663
417	0.00449221	-0.0686887	0.0145342
418	0.0912851	0.0630366	0.277649
419	0.0415064	-0.212214	0.0768265
420	0.0165185	-0.0859446	0.059194
421	0.153065	-0.0280357	0.434353
422	-0.0379507	-0.323667	-0.023201
423	0.070203	-0.032748	0.442718
424	-0.0418839	-0.0583256	0.0588636
425	-0.0540094	-0.0889594	0.0279691
426	0.124806	0.0993329	0.237008
427	-0.0205332	-0.114183	-0.00177286
428	-0.0279665	-0.128721	0.00403856
429	0.00929151	0.00238319	0.0611052
430	-0.0307841	-0.343634	0.0297357
431	-0.00516571	-0.0355165	0.0128544
432	-0.00258001	-0.224229	0.0634281
433	0.0779614	0.0117087	0.641031
434	-0.131789	-0.206293	0.00467154
435	0.0778203	0.000617487	0.106751
436	0.0614532	-0.207514	0.0968619
437	0.0570254	-0.078455	0.0952467
438	0.112641	-0.11377	0.124027
439	0.0977945	0.0172763	0.273874
440	0.0595179	-0.0272874	0.13226
441	0.110927	-0.0558795	0.129017
442	-0.152467	-0.184466	-0.0903272
443	0.0482065	-0.0163106	0.237222
444	0.134632	0.0463012	0.23592
445	0.12592	0.10331	0.17296
446	0.175377	0.0568963	0.212954
447	0.113362	0.0455286	0.145019
448	0.196155	-0.035573	0.199877
449	0.119681	-0.0140773	0.398325
450	0.131376	-0.0213824	0.379294
451	0.148235	-0.111439	0.180148
452	-0.130282	-0.516499	-0.0109426
453	-0.200914	-0.342701	0.111201
454	-0.0853021	-0.184597	0.0282683
455	0.0162961	-0.076034	0.0581462
456	-0.00321729	-0.124087	0.116739
457	-0.162541	-0.33008	0.0483147
458	0.0511153	-0.246544	0.262051
459	0.0424321	0.0173972	0.113193
460	-0.0383557	-0.133323	0.0489201
461	0.0317569	-0.0339881	0.15691
462	0.0530203	0.00668557	0.139169
463	0.0772936	-0.118388	0.10045
464	0.0231051	0.0224221	0.384842
465	-0.0356435	-0.0447345	0.0925505
466	0.032046	0.00693087	0.456827
467	-0.0147314	-0.0823002	0.174509
468	0.0950983	-0.0478186	0.167542
469	-0.116908	-0.192335	-0.0500164
470	0.0871859	-0.0479398	0.134767
471	0.0592767	-0.183961	0.110973
472	0.0156682	-0.2245	0.0642601
473	0.0706655	-0.372591	0.115354
474	-0.0292751	-0.0796331	0.0417424
475	0.0253957	-0.10551	0.0567108
476	-0.00843241	-0.393364	0.103807
477	-0.135028	-0.252171	-0.0835524
478	-0.0622813	-0.0968347	0.00474822
479	-0.139168	-0.175456	-0.0407927
480	-0.0754062	-0.126334	-0.0264744
481	-0.234439	-0.332536	-0.142006
482	-0.0611379	-0.105875	0.0668543
483	-0.0516534	-0.185541	-0.0428258
484	-0.0720773	-0.0842123	0.118699
485	-0.0542244	-0.129243	-0.051175
486	-0.0124869	-0.0707576	0.0232365
487	-0.0854149	-0.495416	-0.0414147
488	-0.018004	-0.0245125	0.0328316
489	0.099883	-0.0427481	0.892136
490	0.0264079	0.0212581	0.180831
491	0.122811	0.0560737	0.389921
492	0.0357747	-0.00984363	0.0387573
493	0.108795	0.0418498	0.264182
494	-0.0102284	-0.186499	0.380455
495	-0.0410617	-0.391243	-0.0400808
496	0.0737795	0.0658174	0.113058
497	0.0367698	0.0104755	0.0674931
498	0.167231	0.0260391	0.19774
499	0.190853	-0.0170847	0.429671
500	-0.118597	-0.194814	-0.00875059
501	0.250886	0.0947963	0.296871
502	0.0150339	-0.0162055	0.160523
503	-0.0219416	-0.0400336	0.0550384
504	-0.01501	-0.0378467	-0.0133765
505	-0.0483945	-0.0828992	-0.0451792
506	0.064604	0.0454219	0.11947
507	-0.0535831	-0.165542	0.0417546
508	0.262587	-0.00751662	1.01562
509	-0.0724006	-0.0739537	0.0170416
510	0.151301	0.0204951	0.526931
511	0.0928678	0.0276548	0.107558
512	0.127297	-0.126738	0.16325
513	0.0615545	-0.157874	0.189764
514	-0.0132299	-0.220025	0.0668981
515	-0.0029123	-0.196302	0.0927397

## Sheet: figure2c_1
position	median	lower	upper
21	0.0443555	-0.0731786	0.728774
22	-0.0287814	-0.129877	0.139181
23	0.0747424	-2.06005	0.161568
24	-0.130463	-0.713761	0.0577171
25	-0.637792	-1.88275	-0.540405
26	-0.0526532	-0.360863	0.00502221
27	-0.427586	-0.658869	-0.204423
28	-0.525225	-0.693622	-0.0427257
29	-0.0514943	-0.373179	0.471057
30	0.0175343	-0.0649647	1.82268
31	0.0962534	0.0406471	0.310372
32	0.106315	-0.064662	0.126945
33	-0.00583252	-0.00849623	0.246449
34	0.0430436	-0.385979	0.163651
35	-0.444173	-0.477706	-0.374809
36	-0.32889	-0.493807	-0.263264
37	-0.435685	-0.562774	-0.316324
38	-0.179789	-0.641291	0.0129555
39	0.0836732	-0.152179	0.112339
40	0.142729	0.00409618	0.845815
41	-0.288376	-0.425882	0.0636264
42	-0.372326	-0.517302	-0.261031
43	-0.144915	-0.349	-0.0654185
44	0.0306139	0.0201101	0.214372
45	-0.0350428	-0.0598179	0.451297
46	-0.0895189	-1.12418	0.00518826
47	0.0350084	-0.00137815	0.111035
48	-0.325246	-0.35271	-0.248306
49	0.0593331	-0.0852689	0.0862246
50	-0.0661679	-0.239878	0.209427
51	0.00204705	-0.166377	0.0416241
52	-0.022454	-0.12829	0.547169
53	0.151664	0.0155094	0.437117
54	-0.535611	-0.92704	0.0440802
55	0.212016	0.209937	0.317116
56	0.246429	0.0907548	0.614365
57	-0.0646907	-0.452951	-0.0604815
58	0.190026	0.0787813	0.431398
59	0.190481	0.163428	0.277907
60	0.499891	0.339846	1.62804
61	0.246252	0.145776	0.335821
62	0.298809	-0.175847	0.377296
63	0.363905	0.0389593	0.457947
64	0.238301	0.185222	0.262818
65	0.0803849	0.0393956	0.141244
66	-0.163329	-0.342209	0.315783
67	0.185048	-0.0795816	0.247035
68	0.30322	0.148627	0.576111
69	-0.0065713	-0.190584	0.0812027
70	0.241096	0.0530039	0.459946
71	0.220117	0.0128931	0.383385
72	-0.0255065	-0.969964	0.0900848
73	0.0119609	-0.0877309	0.108631
74	-0.0564121	-0.20878	-0.0115788
75	0.0251847	-0.0805645	0.332021
76	0.00747194	-0.387116	0.255564
77	-0.0329955	-0.0453442	0.231391
78	0.0864498	-0.393572	0.161626
79	0.0699951	-0.116979	0.130684
80	-0.154433	-0.329777	0.02914
81	0.0288379	-0.13252	2.29062
82	0.0485905	-0.0739276	0.179642
83	-0.110461	-0.256618	0.0646915
84	-0.35356	-0.386226	-0.300565
85	-0.395653	-0.396855	-0.247505
86	0.0205046	-0.0673444	0.291583
87	0.0578239	-0.00997101	0.132453
88	0.141873	-0.191274	0.221927
89	0.0359219	-0.185384	0.994114
90	-0.0777432	-0.086386	-0.0299117
91	0.0231476	-0.152579	0.211332
92	0.707024	0.419892	0.747342
93	0.0861249	-0.272683	0.10274
94	-0.0854501	-0.0933358	0.006267
95	0.130606	-0.158835	0.444744
96	-0.10431	-0.90898	0.170196
97	0.0107318	-0.0618381	0.142641
98	0.207818	-0.219181	0.290378
99	-0.0771997	-0.238802	-0.0253446
100	0.0392203	-0.290172	0.0429809
101	0.428938	0.00763127	0.94974
102	-0.0878487	-0.278689	0.267123
103	-0.0733645	-0.486402	0.178195
104	-0.147994	-0.25156	0.0693157
105	-0.244432	-0.451443	0.602975
106	-0.244083	-0.603188	0.0481371
107	0.13531	0.0928693	0.714509
108	-0.348684	-0.350748	-0.291855
109	0.0856027	-0.123558	0.235639
110	0.100453	-0.0126145	3.48012
111	-0.0850663	-0.464629	0.114149
112	0.00929115	-0.127225	0.220333
113	-0.234601	-0.263541	-0.145332
114	-0.0127446	-0.165996	0.238744
115	-0.051132	-0.143548	-0.0242643
116	0.423708	-0.27982	0.621085
117	-0.225166	-0.271122	-0.0353113
118	-0.0483111	-0.0812097	0.0814518
119	0.0238527	-0.123337	0.217883
120	0.124514	-0.0383088	0.171478
121	-0.120648	-0.320264	-0.0428967
122	0.046997	-0.149576	0.170338
123	-0.191764	-0.610605	-0.164428
124	0.116725	-0.0135839	0.159054
125	-0.0165364	-0.310794	0.0591272
126	0.0314979	-0.0583279	0.163305
127	0.0281516	-0.0613695	0.144963
128	0.230014	0.18841	0.325425
129	0.199376	0.143616	0.250027
130	0.317577	0.259392	0.408895
131	0.194788	-0.132771	0.351522
132	-0.108702	-0.120367	0.0970787
133	0.0556166	-0.145112	0.0658519
134	-0.131599	-0.330317	0.0258804
135	0.195479	-0.109872	0.371372
136	0.112403	-0.023556	0.154747
137	0.17681	0.0336447	0.593082
138	-0.00964235	-0.011623	0.244887
139	-0.0422662	-0.048907	0.0651487
140	0.143628	-0.0178608	0.474693
141	-0.067548	-0.309525	0.0511135
142	0.0670219	-0.00184222	0.301577
143	0.130249	0.103059	0.158013
144	0.0158748	-0.0460011	0.171019
145	0.0571304	-0.136424	0.127391
146	-0.0245442	-0.0864983	0.202209
147	0.0119433	-0.0845991	0.0763075
148	0.128755	0.0883312	0.605125
149	0.964081	0.0332803	1.01702
150	0.154737	0.100372	0.355686
151	-0.0320712	-0.100747	0.163657
152	0.0352675	-0.0894466	0.15394
153	0.095122	-0.108812	0.0951443
154	0.0620209	-0.0925321	0.235825
155	-0.0293517	-0.0495474	0.0207275
156	0.0181184	-0.0635793	0.251753
157	0.0409262	-0.151964	0.117954
158	-0.388007	-0.434642	-0.287128
159	-0.380716	-0.480248	0.420774
160	-0.141673	-0.358544	-0.12041
161	0.0953525	0.00400162	0.149604
162	0.0149611	-0.113036	0.851995
163	0.146165	-0.0350614	0.156351
164	-0.000650171	-0.0616216	0.260198
165	-0.0083023	-0.0143826	0.193324
166	-0.101503	-0.111914	0.0991708
167	0.080951	-0.037076	0.47273
168	0.0587746	-0.0356217	0.0678296
169	0.115992	-0.055273	0.128286
170	0.0482077	0.0387746	0.0740352
171	0.0400719	-0.0155812	0.180657
172	0.0494835	-0.0618205	0.156103
173	-0.135518	-0.157406	-0.0027419
174	-0.410872	-0.434985	-0.118237
175	-0.257922	-0.287002	-0.253325
176	0.100681	-0.0717876	0.199855
177	-0.113046	-0.214803	0.423551
178	0.226129	-0.190225	0.364614
179	-0.21964	-0.29843	-0.16154
180	0.070087	-0.045891	0.468371
181	-0.173629	-0.294846	0.294572
182	0.0443253	0.0191558	0.214725
183	0.0715482	-0.160697	0.199801
184	0.169203	-0.0821613	0.877226
185	0.0426201	-0.182205	0.223838
186	-0.17422	-0.302326	-0.0358422
187	-0.0218911	-0.094373	-0.00989012
188	0.131677	0.0502778	0.641014
189	0.0967778	-0.0651039	0.41468
190	0.158295	0.149617	0.785096
191	-0.128868	-0.150382	-0.00807719
192	-0.0385689	-0.055153	0.480133
193	0.230711	-0.209523	0.360119
194	0.0749219	-0.0214659	0.373944
195	0.633895	0.565434	0.779024
196	0.496418	0.212087	1.14133
197	0.296033	0.180262	0.565423
198	0.200431	0.138218	0.213656
199	-0.186946	-0.251066	0.0284412
200	0.193681	0.0248323	2.15616
201	0.128546	0.0593591	0.346315
202	-0.237275	-0.270554	-0.0613131
203	0.530554	0.389643	2.06973
204	0.252584	0.0112629	0.79527
205	0.39195	0.173612	1.39254
206	-0.617208	-0.636431	-0.555512
207	-0.283259	-0.576057	-0.174376
208	-0.0890601	-0.199285	0.704126
209	1.17383	0.238791	1.36158
210	0.103354	-0.0521669	1.83703
211	-0.134417	-0.430559	0.450294
212	-0.56177	-0.690341	-0.394711
213	-0.348646	-0.467383	0.867187
214	0.0856178	-0.00355627	0.358022
215	-0.110004	-0.136378	-0.0665288
216	-0.312871	-0.347327	-0.151875
217	-0.824734	-0.920316	-0.689699
218	-0.608614	-0.713284	-0.275646
219	0.228813	-0.228936	1.60494
220	0.173865	0.045236	0.409652
221	-0.125372	-0.256049	0.012368
222	-0.0960562	-0.206514	0.498438
223	0.0772643	0.0728693	0.723074
224	0.184527	-0.389487	0.3574
225	-0.0635952	-0.237917	0.0873481
226	-0.331962	-0.433984	-0.288074
227	1.49295	0.531302	2.50563
228	0.0370451	-0.00820927	3.15784
229	0.406638	0.248939	1.84778
230	0.784455	-0.234009	1.72931
231	0.313443	0.290449	0.430855
232	0.294573	-0.0503368	1.76823
233	0.536171	0.526658	0.861903
234	0.806441	-0.541313	0.893965
235	-0.73746	-0.912397	0.0406856
236	2.63176	2.4536	2.97213
237	1.10571	0.0623866	1.24149
238	2.85762	1.61561	3.80586
239	-0.183107	-0.288248	1.04348
240	-0.213182	-0.319935	-0.192882
241	-0.0857824	-0.468946	-0.057927
242	0.721662	0.546188	2.67094
243	0.735543	0.205618	1.11015
244	0.57251	0.554369	0.929179
245	1.23823	0.939198	1.8941
246	1.07582	0.614605	1.17545
247	-0.652685	-0.835762	-0.467058
248	0.552635	-0.000355307	2.68472
249	1.18236	1.16614	4.87052
250	2.61837	1.35228	4.33559
251	3.8225	3.76295	4.35717
252	3.29884	1.78661	3.89971
253	1.93131	-0.664227	2.07495
254	2.42827	1.5483	2.73005
255	-0.0634204	-0.671755	-0.0496107
256	1.03592	0.432041	1.26546
257	3.46509	3.34605	4.31029
258	4.7996	2.98627	5.09455
259	4.70527	4.40916	4.93888
260	4.4391	3.16464	5.45839
261	4.52392	4.06265	5.04113
262	3.09738	2.98828	3.62853
263	0.106866	-0.406567	3.71923
264	1.98333	1.43682	2.49919
265	2.63665	-0.528579	3.29832
266	4.61281	4.08944	5.06682
267	4.012	2.22426	4.12562
268	2.94751	1.31003	3.42158
269	1.56855	0.813205	1.83231
270	1.05388	0.705302	1.97489
271	0.151181	-0.486999	0.264875
272	-0.329604	-1.16192	-0.173373
273	-0.431326	-0.645277	-0.205388
274	0.10082	-0.334263	0.841331
275	2.7394	2.1414	2.81013
276	3.24495	0.869495	5.07295
277	2.4991	2.48653	2.76089
278	0.370208	-0.326712	0.597768
279	-0.0979041	-0.482792	0.361964
280	-0.21863	-0.842353	0.0999127
281	0.44494	0.368758	0.712178
282	0.276062	-0.547176	0.823512
283	-0.083406	-0.647128	0.0858258
284	0.274214	0.0132806	0.740923
285	1.15433	0.518763	1.5157
286	0.469282	-0.299578	0.746853
287	-0.266817	-0.610065	-0.197978
288	-0.276837	-0.424176	0.605236
289	0.442504	0.397787	0.493088
290	0.00121814	-0.354248	0.375131
291	0.0408253	-0.163946	0.115165
292	-0.264973	-0.571291	0.0663383
293	-0.133642	-0.137061	0.409595
294	-0.309566	-0.333988	-0.161024
295	-0.305891	-0.34339	0.367556
296	0.62218	0.603016	0.671891
297	0.00654613	-0.028454	0.303332
298	-0.398386	-0.496309	-0.235242
299	-0.0591603	-0.158481	0.210432
300	-0.0947013	-0.0948272	0.0637774
301	0.387269	-0.127686	0.557752
302	0.0891343	-0.200557	0.191469
303	0.0788468	0.0290466	0.122651
304	-0.026608	-0.15055	0.00261839
305	-0.245517	-0.270084	0.356184
306	0.186667	-0.262024	0.415088
307	0.148958	-0.215803	0.261849
308	0.151428	-0.169462	0.283477
309	0.28793	-0.0502229	0.485051
310	-0.209261	-0.321067	-0.0511935
311	0.60558	-0.0491013	0.75558
312	0.294233	0.25726	0.380533
313	1.13672	0.481572	1.49481
314	0.365785	0.190113	0.451193
315	0.328301	0.0582215	0.405081
316	0.0533832	0.0324961	0.0575362
317	0.0579775	0.0103664	0.86187
318	0.0359022	0.0213684	0.0506301
319	0.165105	0.143168	0.281265
320	-0.131336	-0.158635	-0.0740947
321	0.628476	0.162854	0.9105
322	0.223167	0.166354	0.414401
323	0.503254	0.446815	1.19294
324	0.419846	0.310166	1.03501
325	0.321938	0.301295	0.44857
326	-0.147556	-0.258942	-0.0744009
327	0.0938973	-0.126709	0.15066
328	-0.0177221	-0.0752834	0.198711
329	0.0755536	0.011576	0.171285
330	0.153097	0.0283743	0.342731
331	0.0418571	-0.289066	0.125948
332	-0.0309202	-0.0766392	0.413934
333	0.144707	-0.139901	0.557129
334	-0.0118779	-0.062362	0.167325
335	-0.0910284	-0.214337	0.21586
336	-0.0770501	-0.0929909	0.764401
337	0.0465619	-0.102085	0.171886
338	0.0270346	-0.0396221	0.144985
339	0.0833763	0.0792618	0.136864
340	-0.150231	-0.196455	-0.0906111
341	-0.0541812	-0.0817737	0.208226
342	0.013195	-0.233915	0.132429
343	-0.0891572	-0.126519	0.28323
344	-0.145243	-0.393786	-0.0588834
345	0.157949	-0.102798	0.51594
346	-0.127159	-0.784598	-0.0919817
347	0.367726	-0.243573	0.690392
348	-0.314675	-0.315732	-0.23663
349	-0.247781	-0.390691	-0.179404
350	-0.054203	-0.149088	0.134785
351	0.0950755	0.00815909	0.16708
352	0.214187	0.128693	0.292864
353	-0.0157675	-0.17683	0.0342816
354	-0.144226	-0.154233	0.124582
355	0.123887	0.00353647	0.526346
356	0.131966	0.0594662	0.364871
357	0.0692796	-0.00741184	0.101367
358	0.0322828	-0.0875218	0.139058
359	0.103649	-0.014391	0.330296
360	-0.00181684	-0.0781353	0.00642849
361	0.0202307	-0.00480903	0.024662
362	0.252633	0.154017	0.308018
363	0.106873	0.0023903	0.13178
364	-0.161062	-0.222539	-0.141368
365	-0.02033	-0.027186	0.18029
366	0.122034	-0.123327	0.13658
367	0.152509	0.0917359	0.212498
368	0.218587	0.135111	0.224344
369	0.103595	-0.0256303	0.256828
370	0.147103	0.132511	0.298276
371	0.0111571	-0.182626	0.0325937
372	-0.109712	-0.124466	0.0438415
373	-0.0851925	-0.156743	0.340556
374	0.101148	-0.125221	0.267422
375	0.115301	-0.439289	0.142467
376	0.0618651	0.00524939	0.189401
377	-0.0949948	-0.363418	-0.0719587
378	-0.0389373	-0.0600219	0.047971
379	-0.064646	-0.142561	0.0413568
380	0.0640072	-0.271304	0.119061
381	0.0656876	-0.00242007	0.191467
382	-0.0401788	-0.0471857	-0.00891229
383	0.187724	0.158534	0.208889
384	-0.3217	-0.397447	0.348186
385	-0.00442718	-0.214318	0.271429
386	0.0288428	-0.0561692	0.088857
387	0.0168847	0.0103185	0.0522651
388	0.0401963	0.0294966	0.149235
389	0.156465	-0.172707	0.185275
390	0.0184457	-0.1037	0.289994
391	0.0909127	0.083428	0.17929
392	0.0805916	0.0453314	0.0858313
393	0.0625798	-0.00303646	0.182442
394	0.020012	-0.121066	0.162241
395	-0.035965	-0.0900282	0.257122
396	-0.0396434	-0.119423	0.0698185
397	0.0375519	-0.0530913	0.639431
398	0.0732991	0.0449954	0.301165
399	-0.00925545	-0.125431	0.12403
400	-0.0139771	-0.136376	0.16349
401	-0.217326	-0.302353	-0.0915758
402	-0.0123885	-0.0529354	0.166599
403	-0.0711768	-0.100378	0.156763
404	0.00613607	-0.0230687	0.0864212
405	-0.208406	-0.249825	0.0274449
406	-0.216927	-0.230519	0.0573797
407	-0.0291569	-0.246323	0.108321
408	-0.0507964	-0.0859649	-0.0181355
409	0.0457829	-0.44137	0.0963021
410	0.0328701	0.0308288	0.0914428
411	-0.0529179	-0.200788	0.00374925
412	0.0672397	-0.0226932	0.161173
413	0.0234552	-1.05189	0.139625
414	-0.000936847	-0.0560296	0.230787
415	-0.0124957	-0.198911	0.0989912
416	-0.0161876	-0.171534	0.1046
417	-0.154497	-0.216717	-0.0636246
418	0.159368	-0.0221441	0.22096
419	0.0346608	-0.167084	0.0622218
420	0.024935	-0.0775723	0.0468128
421	0.0558593	0.0137409	0.335782
422	0.0321844	-0.0616197	0.0699502
423	0.258769	-0.0184116	0.512976
424	-0.0649837	-0.280522	0.0541739
425	0.096973	-0.313998	0.108702
426	0.0308221	-0.0575884	0.0764985
427	0.0849461	-0.309997	0.165084
428	0.0699305	-0.00930201	0.218335
429	0.103217	0.0706508	0.124843
430	0.0544164	-0.0130366	0.166584
431	0.0767434	0.0707381	0.145111
432	0.135245	-0.14994	0.382842
433	0.147448	0.0577952	0.506523
434	-0.195071	-0.654615	0.0667761
435	0.0428249	0.011294	0.0737902
436	0.00365007	-0.238198	0.422318
437	0.0472967	0.0394291	0.223992
438	0.0216451	-0.267555	0.0226175
439	0.043435	-0.107467	0.0640491
440	0.135474	0.0980125	0.272799
441	-0.0302825	-0.0356213	0.487954
442	-0.0043617	-0.016519	0.464972
443	0.129447	0.0914817	0.54975
444	0.0946159	0.0764441	0.141433
445	0.553088	0.182086	0.556796
446	0.396207	0.346256	0.429025
447	0.231606	0.112383	0.424444
448	0.244365	0.225015	0.425607
449	0.268669	0.263125	0.349674
450	0.283125	0.259471	0.463402
451	0.289681	0.146953	0.458837
452	-0.149947	-0.537976	0.113908
453	0.0549119	-0.46153	0.255827
454	0.0367776	-0.0740442	0.35916
455	-0.0381347	-0.122333	0.0316502
456	-0.0511994	-0.0716917	0.331983
457	-0.122481	-0.197114	-0.0464792
458	0.0777924	-0.205469	0.431137
459	0.120244	-0.314489	0.201309
460	-0.0750398	-0.101526	0.262033
461	0.0564015	-0.0340778	0.20084
462	-0.0170225	-0.0398495	-0.0092064
463	0.16809	-0.0367401	0.35039
464	0.357759	0.0559777	0.454198
465	0.124665	-0.0372014	0.186841
466	0.365027	0.314312	0.771265
467	0.261712	0.166885	0.398808
468	0.388932	0.250305	0.572856
469	0.412269	0.2585	0.624355
470	0.0876069	-0.200006	0.175247
471	-0.103404	-0.168936	-0.019258
472	0.0340367	0.005543	0.203311
473	0.000662918	-0.0814555	0.117893
474	-0.123373	-0.242807	-0.0990657
475	-0.0161748	-0.150173	0.328208
476	0.0660897	-0.324568	0.159239
477	-0.0759417	-0.209904	0.057537
478	-0.0533076	-0.187528	0.0109511
479	-0.0552149	-0.106152	0.0713685
480	-0.083771	-0.123755	0.0216796
481	-0.138412	-0.155178	-0.0924349
482	0.000273609	-0.00712244	0.387349
483	0.0349948	-0.299916	0.155938
484	-0.0652819	-0.12079	-0.0635029
485	-0.0454716	-0.144235	-0.0429044
486	0.00515558	-0.0223442	0.0317747
487	0.033101	-0.0503716	0.282929
488	-0.00678497	-0.0153562	0.0278405
489	0.00139335	-0.056748	0.0504481
490	0.0653911	-0.0320941	0.227236
491	0.0895443	0.0638676	0.120057
492	0.0826012	-0.0774503	0.120953
493	0.149405	0.0569475	0.193667
494	0.0279188	0.0270869	0.0908285
495	0.0651417	0.0347087	0.128423
496	-0.0922734	-0.115138	-0.0350785
497	0.0471941	0.000339748	0.135723
498	0.0773662	0.0753348	0.137638
499	-0.0143835	-0.0383042	0.175107
500	-0.106588	-0.148624	0.00708282
501	0.176452	0.0549139	0.40277
502	-0.0220375	-0.325715	0.309549
503	0.0389011	0.00185461	0.106505
504	0.0450479	0.0430341	0.221555
505	-0.0674211	-0.331855	0.0803442
506	-0.0483426	-0.12484	0.102064
507	0.0906871	-0.0546301	0.20446
508	0.0929349	0.0585842	0.135584
509	-0.00803011	-0.0242494	0.169579
510	0.00759043	-0.00977888	0.133763
511	0.0338575	-0.0101063	0.0706069
512	-0.133363	-0.278204	0.0465767
513	-0.0100782	-0.0995715	-0.0088395
514	0.00781941	-0.0371919	0.058739
515	-0.0510157	-0.118921	-0.00142759

## Sheet: figure2c_2
position	median	lower	upper
21	0.06	0.0594	0.436
22	0.161	-0.363	0.202
23	0.409	0.152	0.464
24	-0.123	-0.135	0.363
25	-0.334	-1.87	0.136
26	-0.134	-0.15	0.711
27	-0.904	-0.963	-0.591
28	-0.0229	-1.13	0.247
29	0.183	-0.113	0.632
30	-0.0468	-1.85	-0.0168
31	0.0926	0.0233	0.558
32	-0.0829	-0.0938	0.0678
33	0.0469	0.0149	0.513
34	0.0128	-0.195	0.0949
35	-0.591	-0.675	-0.406
36	-0.295	-0.343	0.0551
37	-0.27	-0.339	-0.268
38	-0.346	-1	0.0921
39	-0.0683	-0.425	0.00833
40	0.0494	-0.163	0.373
41	-0.0889	-0.155	-0.0342
42	-0.473	-0.779	-0.217
43	-0.037	-0.0589	-0.0363
44	-0.00816	-0.161	0.00151
45	-0.0856	-0.106	0.0108
46	-0.124	-0.137	-0.0708
47	0.104	-0.11	0.194
48	-0.106	-0.249	0.021
49	0.093	-0.147	0.376
50	0.00158	-0.0343	0.0487
51	0.0534	-0.0144	0.282
52	0.0358	-0.148	0.0668
53	-0.0114	-0.298	0.225
54	-0.154	-0.531	0.127
55	0.0989	-0.0131	0.357
56	-0.0273	-0.214	0.187
57	-0.71	-1.17	-0.253
58	0.0759	-0.0593	0.555
59	0.0478	-0.146	0.0802
60	0.183	0.0324	0.221
61	0.164	0.156	0.435
62	-0.00555	-0.0967	0.21
63	0.0224	-0.547	0.574
64	0.0872	-0.00947	0.226
65	0.277	0.0501	0.459
66	-0.162	-0.358	0.285
67	7.12e-05	-0.0151	0.17
68	0.118	-0.0945	0.302
69	-0.233	-0.358	-0.143
70	-0.0341	-0.242	0.527
71	-0.101	-0.195	0.18
72	-0.183	-0.187	0.156
73	0.0329	-0.0644	0.14
74	0.0224	-0.039	0.185
75	-0.0329	-0.366	0.0913
76	0.0775	0.00388	0.282
77	-0.0856	-0.217	0.0343
78	0.0527	-0.452	0.0665
79	-0.0614	-0.136	0.0923
80	-0.218	-0.35	-0.05
81	0.0531	-0.143	1.88
82	-0.0659	-0.299	0.00118
83	-0.107	-0.559	-0.0352
84	-0.469	-0.594	-0.412
85	-0.657	-1.07	-0.565
86	-0.0877	-0.278	0.263
87	-0.127	-0.261	0.525
88	-0.0106	-0.152	0.254
89	0.0052	-0.35	0.555
90	-0.258	-0.428	-0.232
91	-0.211	-0.328	0.0723
92	0.455	0.307	0.472
93	-0.0548	-0.31	0.0665
94	-0.164	-0.5	0.186
95	-0.0695	-0.263	0.479
96	-0.000438	-0.0875	0.0364
97	0.0173	-0.0216	0.126
98	-0.178	-0.645	0.00259
99	-0.303	-0.39	-0.245
100	0.062	-0.0112	0.0677
101	0.568	0.299	0.847
102	-0.492	-0.781	-0.176
103	-0.29	-0.543	0.112
104	-0.223	-0.55	-0.0482
105	-0.282	-0.806	1.08
106	-0.409	-0.712	-0.384
107	0.322	0.11	1.07
108	-0.309	-0.628	0.00642
109	0.101	-0.569	0.379
110	0.0246	-0.246	3
111	-0.291	-0.578	-0.0269
112	0.0928	-0.124	0.351
113	-0.332	-0.7	-0.211
114	0.115	-0.272	0.183
115	-0.196	-0.314	-0.118
116	0.266	-0.29	0.521
117	-0.298	-0.347	0.178
118	0.0433	-0.0993	0.0847
119	-0.00726	-0.185	0.0603
120	0.0708	-0.144	0.163
121	-0.398	-0.508	-0.36
122	-0.306	-0.349	0.252
123	-0.297	-0.789	-0.252
124	0.0964	-0.0821	0.252
125	-0.0678	-0.141	0.248
126	0.294	0.0983	0.318
127	-0.245	-0.263	-0.0966
128	0.265	0.224	0.309
129	0.0627	0.0391	0.127
130	0.418	0.13	0.636
131	0.132	-0.0882	0.486
132	0.0766	-0.245	0.165
133	-0.0465	-0.244	-0.029
134	-0.217	-0.252	0.14
135	-0.147	-0.262	0.31
136	-0.0922	-0.231	0.129
137	-0.0529	-0.242	0.514
138	0.0464	0.00656	0.353
139	-0.192	-0.276	0.0114
140	-0.217	-0.386	-0.0741
141	-0.243	-0.555	-0.136
142	0.072	-0.00921	0.0896
143	0.0411	-0.0036	0.0486
144	0.142	-0.111	0.187
145	0.0877	0.0757	0.128
146	-0.101	-0.63	-0.0114
147	0.0525	0.0515	0.131
148	-0.0895	-0.158	0.328
149	0.88	-0.0038	1.17
150	-0.0647	-0.212	0.141
151	-0.00619	-0.18	0.0381
152	0.0632	-0.0595	0.263
153	-0.00204	-0.126	0.0997
154	0.0936	-0.00258	0.265
155	-0.0626	-0.12	0.0838
156	-0.0915	-0.14	0.252
157	0.0858	-0.0376	0.143
158	-0.436	-0.565	-0.417
159	-0.141	-0.376	0.45
160	-0.298	-0.334	-0.295
161	0.0689	-0.0121	0.0981
162	0.0327	0.0127	0.831
163	0.046	0.0262	0.12
164	-0.101	-0.188	0.0126
165	0.0807	-0.0876	0.124
166	-0.115	-0.364	0.0846
167	-0.0227	-0.298	0.433
168	0.0621	-0.0453	0.0773
169	0.05	-0.0982	0.0627
170	0.091	0.0674	0.169
171	0.066	-0.311	0.121
172	-0.0317	-0.0672	0.124
173	-0.248	-0.405	-0.186
174	-0.47	-0.657	-0.209
175	-0.214	-0.462	-0.152
176	-0.124	-0.165	0.264
177	-0.0798	-0.272	0.354
178	0.215	-0.235	1.09
179	-0.372	-0.386	-0.101
180	-0.114	-0.202	0.689
181	-0.251	-0.316	0.141
182	0.291	-0.0163	0.296
183	-0.118	-0.354	0.0526
184	0.0747	-0.143	0.3
185	-0.0879	-0.27	0.043
186	-0.251	-0.308	0.21
187	0.00172	-0.0497	0.0531
188	0.291	0.0509	0.66
189	-0.00458	-1.48	0.0899
190	0.231	0.147	0.513
191	-0.0261	-0.0967	-0.0182
192	0.026	-0.0811	0.434
193	-0.187	-0.356	0.182
194	-0.0247	-0.106	0.307
195	0.356	0.335	0.882
196	0.294	-0.0507	0.924
197	0.256	0.219	0.451
198	0.26	0.0751	0.405
199	-0.273	-0.417	-0.267
200	0.105	-0.118	2.38
201	0.0968	0.0217	0.36
202	-0.214	-0.284	-0.194
203	0.513	0.496	2.03
204	0.247	-0.0742	0.792
205	0.212	0.0107	1.18
206	-1.07	-1.17	-0.907
207	-0.674	-0.857	-0.538
208	0.103	-0.298	0.55
209	1.04	-0.0105	1.33
210	-0.018	-0.251	1.62
211	-0.552	-0.582	0.499
212	-0.983	-0.985	-0.867
213	-0.308	-0.635	0.917
214	0.106	-0.125	0.708
215	-0.462	-0.714	-0.28
216	-0.494	-0.509	-0.125
217	-1.16	-1.18	-1.12
218	-0.727	-0.866	-0.116
219	0.581	-0.432	1.62
220	0.195	0.137	0.219
221	-0.157	-0.253	0.0107
222	-0.218	-0.279	0.343
223	0.0766	-0.314	0.377
224	0.0191	-0.687	0.253
225	-0.458	-0.492	-0.0294
226	-0.437	-0.458	-0.114
227	1.22	0.257	2.61
228	0.0448	-0.231	2.96
229	0.368	0.264	2.25
230	0.525	-0.386	1.65
231	0.0422	-0.488	0.128
232	0.222	-0.205	1.83
233	0.816	0.735	0.986
234	1.11	-0.297	1.16
235	-1.03	-1.07	-0.198
236	2.65	2.37	2.88
237	1.18	-0.165	1.23
238	2.8	1.99	4.7
239	-0.501	-0.796	1.34
240	-0.475	-0.537	-0.207
241	-0.344	-0.371	-0.153
242	0.694	0.311	2.7
243	0.649	0.151	0.953
244	0.381	0.0882	0.782
245	1.13	1.06	2
246	1.05	0.436	1.13
247	-0.945	-1.12	-0.765
248	0.573	0.0455	2.3
249	1.16	1.13	4.69
250	2.62	1.13	4.38
251	4.04	3.8	4.18
252	2.97	1.61	3.89
253	1.9	-1.04	1.94
254	2.17	1.64	2.44
255	-0.224	-0.908	-0.167
256	0.743	0.351	1.08
257	4.26	3.99	4.3
258	4.54	2.72	4.8
259	4.74	4.43	5.25
260	5.22	3.02	5.25
261	5.08	4.42	6.13
262	3.41	2.63	3.64
263	-0.149	-0.764	3.6
264	1.71	1.31	2.13
265	2.68	-0.753	3.83
266	5.2	4.34	5.22
267	4.13	2.22	4.64
268	3.29	1.33	4.1
269	1.72	0.751	1.99
270	1.48	1.04	2.12
271	-0.271	-0.575	0.193
272	-0.607	-0.633	-0.199
273	-0.682	-0.797	-0.0479
274	0.0836	-0.46	0.94
275	2.89	2.77	3.18
276	3.15	0.858	4.17
277	2.56	2.07	2.56
278	-0.00352	-0.748	0.523
279	-0.252	-0.656	0.613
280	-0.608	-0.877	-0.167
281	0.454	0.259	0.769
282	0.4	-0.694	0.864
283	-0.217	-1.41	-0.142
284	-0.0904	-0.207	0.694
285	0.832	0.471	1.58
286	0.417	-0.612	0.691
287	-0.522	-0.993	-0.313
288	-0.441	-0.743	0.809
289	0.582	0.518	0.696
290	0.265	-0.417	0.669
291	-0.312	-0.329	-0.05
292	-0.159	-0.896	0.379
293	-0.214	-0.357	0.652
294	-0.585	-0.636	-0.383
295	-0.189	-0.434	0.317
296	0.705	0.415	0.812
297	-0.214	-0.382	0.196
298	-0.567	-0.764	-0.387
299	-0.261	-0.411	-0.0999
300	-0.406	-0.417	-0.376
301	0.528	-0.224	0.725
302	-0.0012	-0.191	0.17
303	-0.0132	-0.0926	0.357
304	-0.12	-0.162	0.199
305	-0.0906	-0.18	0.0317
306	-0.0442	-0.231	0.242
307	0.0922	-0.19	0.241
308	0.193	-0.226	0.273
309	0.114	-0.163	0.212
310	-0.024	-0.495	0.0603
311	0.429	-0.0331	0.599
312	0.314	0.194	0.455
313	0.686	0.355	1.22
314	0.183	0.0953	0.328
315	0.173	0.0293	0.367
316	0.0568	-0.142	0.0822
317	0.0426	0.0287	0.833
318	0.0996	-0.0516	0.124
319	0.0855	0.0408	0.157
320	-0.0834	-0.269	-0.0174
321	0.371	0.201	0.807
322	0.223	-0.354	0.284
323	0.261	0.251	0.643
324	0.477	0.174	0.907
325	0.435	0.33	0.436
326	0.0569	-0.148	0.192
327	0.0753	-0.13	0.194
328	0.0643	-0.00801	0.168
329	0.22	-0.0524	0.426
330	0.153	0.0799	0.406
331	-0.218	-0.248	0.0588
332	0.352	-0.249	0.459
333	-0.0215	-0.222	0.678
334	0.0212	0.0159	0.257
335	0.0649	-0.134	0.0977
336	0.142	-0.00945	0.603
337	0.114	-0.367	0.212
338	0.0366	-0.014	0.158
339	0.143	0.113	0.171
340	0.152	0.0479	0.304
341	0.171	0.0527	0.225
342	0.166	-0.272	0.559
343	0.132	0.0658	0.165
344	-0.00675	-0.201	0.0423
345	0.144	-0.0313	0.428
346	0.0322	-1.32	0.0978
347	0.527	-0.319	0.577
348	-0.287	-0.297	-0.232
349	-0.184	-0.25	-0.0409
350	0.00336	-0.097	0.0113
351	0.16	-0.0438	0.179
352	-0.0978	-0.0981	0.242
353	0.0689	0.00567	0.106
354	-0.0662	-0.22	0.121
355	0.0979	-0.0278	0.111
356	0.115	0.0193	0.59
357	0.0216	0.0182	0.0261
358	-0.0441	-0.148	0.247
359	0.0493	0.0212	0.485
360	-0.0783	-0.082	-0.0618
361	0.151	-0.145	0.432
362	0.152	0.0809	0.174
363	0.238	0.108	0.565
364	-0.038	-0.134	0.0997
365	0.0943	0.00824	0.109
366	0.00687	-0.119	0.1
367	0.203	0.135	0.289
368	0.147	0.142	0.255
369	0.315	0.121	0.356
370	0.0617	0.0191	0.0974
371	-0.0411	-0.257	0.292
372	-0.088	-0.167	0.0205
373	0.0305	-0.205	0.0974
374	-0.00445	-0.188	0.177
375	0.127	-0.368	0.308
376	0.0173	-0.329	0.108
377	-0.0778	-0.0912	-0.0702
378	0.0839	0.0433	0.106
379	-0.0969	-0.183	0.0769
380	-0.0207	-0.0331	0.112
381	-0.038	-0.0681	0.0237
382	-0.0377	-0.0847	0.152
383	0.0788	0.0591	0.282
384	-0.383	-0.538	0.0971
385	-0.0277	-0.0977	0.0302
386	0.0699	0.0432	0.174
387	0.0598	0.0179	0.0922
388	0.0279	-0.0325	0.039
389	-0.00683	-0.271	0.142
390	0.0238	-0.0583	0.249
391	0.028	-0.00166	0.0349
392	0.0599	0.00611	0.121
393	0.0554	-0.128	0.173
394	0.068	0.0436	0.0717
395	-0.0257	-0.108	0.172
396	-0.0321	-0.31	0.0957
397	0.042	0.0167	0.0887
398	-0.00124	-0.191	0.167
399	0.129	0.0838	0.162
400	-0.0132	-0.125	0.0778
401	-0.0865	-0.315	0.0217
402	-0.112	-0.448	0.0393
403	0.00278	-0.0574	0.186
404	0.00761	-0.00297	0.0997
405	-0.0486	-0.237	-0.0283
406	-0.000609	-0.153	0.0145
407	0.0264	-0.216	0.103
408	-0.0248	-0.137	0.0624
409	0.0891	0.0308	0.181
410	0.0511	0.0251	0.0942
411	0.00418	-0.111	0.0227
412	0.0567	0.0447	0.175
413	0.126	0.119	0.331
414	-0.0248	-0.0531	0.0925
415	0.0659	-0.289	0.0669
416	0.0405	0.0305	0.227
417	-0.104	-0.129	-0.0394
418	0.131	0.0884	0.315
419	-0.00539	-0.142	0.305
420	0.0239	-0.123	0.234
421	0.189	0.0179	0.572
422	-0.00358	-0.138	0.0214
423	0.123	0.00858	0.186
424	0.0199	-0.128	0.0299
425	0.131	0.0812	0.318
426	-0.0876	-0.0958	0.0776
427	0.0567	-0.00897	0.194
428	0.00703	-0.0529	0.2
429	0.155	0.0936	0.173
430	-0.0519	-0.463	0.208
431	0.107	-0.111	0.326
432	0.218	0.0401	0.308
433	-0.015	-0.0744	0.621
434	-0.168	-0.483	0.0962
435	-0.0435	-0.215	-0.0318
436	0.00244	-0.093	0.0281
437	0.163	-0.221	0.185
438	-0.0116	-0.0328	0.13
439	0.0526	-0.0613	0.238
440	0.133	-0.0399	0.321
441	-0.023	-0.0721	0.0837
442	0.0538	-0.197	0.0558
443	0.131	0.0616	0.647
444	0.234	0.191	0.579
445	0.207	0.0685	0.242
446	0.191	0.166	0.225
447	0.0121	0.0051	0.0533
448	0.0664	-9.89e-05	0.0846
449	-0.0208	-0.143	-0.000176
450	0.133	0.0443	0.288
451	0.157	0.153	0.166
452	-0.0518	-0.099	0.00922
453	-0.0508	-0.284	0.105
454	0.0127	-0.0969	0.0264
455	0.0468	0.0299	0.13
456	-0.0804	-0.175	0.00744
457	-0.0135	-0.129	0.172
458	0.0575	0.00312	0.238
459	0.0942	0.061	0.146
460	0.0674	0.0619	0.103
461	-0.0278	-0.122	0.0673
462	-0.101	-0.151	-0.0629
463	-0.095	-0.115	0.0586
464	-0.107	-0.142	-0.0918
465	-0.16	-0.39	0.104
466	0.111	0.0614	0.735
467	0.0236	-0.0103	0.0277
468	0.0131	-0.0445	0.0423
469	-0.0145	-0.0151	0.237
470	0.0773	0.0414	0.0894
471	0.121	0.00755	0.131
472	0.0509	0.0307	0.121
473	0.114	-0.0571	0.166
474	-0.0746	-0.096	0.539
475	0.0822	-0.0757	0.139
476	-0.00972	-0.0225	0.0384
477	-0.0792	-0.165	0.0322
478	-0.0812	-0.0844	-0.00269
479	-0.0971	-0.325	-0.0725
480	0.175	-0.154	0.199
481	-0.184	-0.198	-0.0882
482	0.0242	0.00149	0.18
483	0.0349	-0.0229	0.149
484	0.0612	0.0571	0.0787
485	-0.0061	-0.043	0.0125
486	-0.00309	-0.0543	0.0797
487	0.08	-0.187	0.114
488	0.00398	-0.0285	0.0243
489	0.173	0.0828	0.645
490	-0.0448	-0.116	0.177
491	-0.043	-0.753	0.074
492	-0.0922	-0.142	-0.0313
493	0.00195	-0.00885	0.163
494	0.0795	0.0702	0.305
495	-0.0321	-0.146	-0.0132
496	-0.0586	-0.197	0.196
497	0.0195	-0.0204	0.318
498	0.119	-0.0506	0.202
499	-0.0429	-0.0717	0.0907
500	0.0129	-0.141	0.0433
501	0.0125	-0.056	0.133
502	0.18	0.171	0.463
503	0.0739	-0.0867	0.0932
504	-0.0193	-0.041	-0.00776
505	-0.187	-0.383	-0.0284
506	0.0527	-0.163	0.0661
507	-0.131	-0.308	-0.0179
508	0.111	-0.276	0.196
509	0.0461	-0.0838	0.0737
510	0.0139	-0.0283	0.332
511	0.0319	-0.019	0.121
512	-0.075	-0.078	0.136
513	0.0304	-0.0432	0.0421
514	-0.12	-0.329	-0.0218
515	0.0494	-0.154	0.0539
