# Supplementary material for: Short- and long-range interactions in the HIV-1 5′ UTR regulate genome dimerization and packaging
Source: Nat Struct Mol Biol. 2022 Mar 28;29(4):306–19. doi: 10.1038/s41594-022-00746-2 (PMC9010304; doi:10.1038/s41594-022-00746-2)
Supplement: Source Data Extended Data Fig. 3 — Source data for a–d. [file 41594_2022_746_MOESM21_ESM.zip]

Archive with 11 entries (10 files):
- Extended Data Fig 3/
- Extended Data Fig 3/edfigure3b.xlsx
- __MACOSX/Extended Data Fig 3/._edfigure3b.xlsx
- Extended Data Fig 3/.DS_Store
- __MACOSX/Extended Data Fig 3/._.DS_Store
- Extended Data Fig 3/edfigure3c.xlsx
- __MACOSX/Extended Data Fig 3/._edfigure3c.xlsx
- Extended Data Fig 3/edfigure3d.xlsx
- __MACOSX/Extended Data Fig 3/._edfigure3d.xlsx
- Extended Data Fig 3/edfigure3a.xlsx
- __MACOSX/Extended Data Fig 3/._edfigure3a.xlsx
