# Supplementary material for: Short- and long-range interactions in the HIV-1 5′ UTR regulate genome dimerization and packaging
Source: Nat Struct Mol Biol. 2022 Mar 28;29(4):306–19. doi: 10.1038/s41594-022-00746-2 (PMC9010304; doi:10.1038/s41594-022-00746-2)
Supplement: Source Data Extended Data Fig. 3 — Source data for a–d. [file 41594_2022_746_MOESM21_ESM.zip › Extended Data Fig 3/edfigure3b.xlsx]

## Sheet: edfigure3b
position	1G	2G	3G
21	0.0180187	-0.0218589	0.00384021
22	0.0221842	-0.0232255	0.00104127
23	0.00961334	-0.0687368	0.0591235
24	0.0467841	-0.0770444	0.0302603
25	0.0168914	-0.0343122	0.0174208
26	0.0565452	-0.00275306	-0.0537921
27	0.0499073	0.0157495	-0.0656568
28	0.00286894	0.0783857	-0.0812546
29	-0.058358	0.0947041	-0.0363461
30	-0.0744444	0.0665334	0.00791102
31	-0.149007	0.066057	0.0829504
32	-0.187354	0.0802935	0.107061
33	-0.109384	0.0828231	0.0265608
34	-0.0467008	0.0937683	-0.0470675
35	0.00682837	0.113666	-0.120495
36	0.0452087	0.100902	-0.14611
37	0.102032	0.0504167	-0.152449
38	0.0416639	0.0634098	-0.105074
39	-0.00527266	-0.011432	0.0167046
40	0.00367035	-0.0599194	0.056249
41	0.0191413	-0.0706014	0.0514601
42	-0.00444744	-0.0367986	0.0412461
43	0.0437029	-0.0741767	0.0304738
44	0.055328	-0.0249758	-0.0303522
45	0.0130111	-0.00851706	-0.00449401
46	0.0191777	-0.0164752	-0.00270244
47	0.0521492	-0.0623205	0.0101713
48	0.0580978	-0.0793192	0.0212214
49	0.0791472	-0.0899141	0.0107668
50	0.093433	-0.0704104	-0.0230226
51	0.0544731	-0.0455675	-0.00890554
52	0.0339212	-0.0294795	-0.00444176
53	0.0295393	-0.00545408	-0.0240852
54	-0.0151433	0.0335871	-0.0184438
55	0.0419582	0.024987	-0.0669452
56	0.0835823	0.0125976	-0.0961799
57	0.0840352	0.0413934	-0.125429
58	0.0886502	0.0498575	-0.138508
59	0.132532	0.0206307	-0.153162
60	0.101277	0.0224143	-0.123691
61	0.0745681	0.0417349	-0.116303
62	0.0909597	0.0384656	-0.129425
63	0.0629959	0.0646675	-0.127663
64	0.0466754	0.0416348	-0.0883102
65	0.00722398	0.0733175	-0.0805414
66	0.0364614	0.0715873	-0.108049
67	0.0428542	0.0665402	-0.109394
68	0.0408804	0.0379011	-0.0787815
69	0.0419305	0.0591313	-0.101062
70	0.0361629	0.0394319	-0.0755948
71	0.0286813	0.0386405	-0.0673218
72	-0.0116819	0.0394588	-0.0277769
73	0.005938	0.022277	-0.028215
74	-0.00706159	0.0509262	-0.0438647
75	-0.00286218	0.0336509	-0.0307888
76	-0.0177988	0.0391282	-0.0213294
77	-0.0332157	0.01882	0.0143957
78	-0.0470073	-0.0147097	0.0617171
79	-0.0645959	-0.0337405	0.0983364
80	-0.0850527	-0.0304665	0.115519
81	-0.0947545	-0.0520291	0.146784
82	-0.0295054	-0.0461387	0.0756441
83	0.0261213	-0.0261569	3.5614e-05
84	0.0747747	-0.0307187	-0.0440559
85	0.133502	-0.0183191	-0.115183
86	0.138373	0.00149943	-0.139873
87	0.107416	0.0102097	-0.117626
88	0.0861211	0.0389841	-0.125105
89	0.0928947	0.0187221	-0.111617
90	0.0417476	0.0342262	-0.0759738
91	0.0495978	0.0260749	-0.0756727
92	0.0367644	0.018455	-0.0552194
93	-0.0284307	-0.0070831	0.0355138
94	-0.06065	0.0202901	0.0403599
95	-0.0464468	0.0169404	0.0295064
96	-0.0401847	0.0397436	0.000441022
97	-0.00710152	0.0578706	-0.0507691
98	0.0248494	0.0684857	-0.0933351
99	0.0776547	0.037823	-0.115478
100	0.107165	0.0177159	-0.124881
101	0.0704932	0.0345975	-0.105091
102	0.0493884	0.0472827	-0.0966711
103	0.0664457	0.0760596	-0.142505
104	0.0079514	0.03779	-0.0457414
105	-0.0555578	0.00572385	0.0498339
106	-0.0401345	-0.0611304	0.101265
107	-0.09623	-0.127626	0.223856
108	-0.142446	-0.190138	0.332584
109	-0.165324	-0.189512	0.354836
110	-0.175375	-0.231877	0.407252
111	-0.210481	-0.228212	0.438693
112	-0.179109	-0.219426	0.398535
113	-0.182057	-0.164865	0.346922
114	-0.14069	-0.101174	0.241864
115	-0.0903087	-0.0309489	0.121258
116	-0.0581699	-0.0317305	0.0899005
117	-0.0318779	0.00577412	0.0261037
118	-0.029785	-0.0723769	0.102162
119	-0.0533467	-0.0849119	0.138259
120	-0.0929238	-0.0711249	0.164049
121	-0.0695572	-0.0283084	0.0978657
122	-0.107146	-0.0610395	0.168186
123	-0.0751193	-0.00891362	0.0840329
124	-0.0977053	-0.0502622	0.147967
125	-0.103679	-0.0753942	0.179073
126	-0.161294	-0.0992166	0.260511
127	-0.15574	-0.0775367	0.233277
128	-0.203364	-0.0786391	0.282003
129	-0.19	-0.0640979	0.254098
130	-0.137054	-0.0470227	0.184076
131	-0.0988023	-0.038978	0.13778
132	-0.0651616	-0.037988	0.10315
133	-0.0070843	-0.0193758	0.0264601
134	0.0271986	0.00884987	-0.0360485
135	0.0256877	0.0350154	-0.0607031
136	0.0330641	0.033528	-0.0665921
137	0.0188166	0.055906	-0.0747226
138	0.0105974	0.0528786	-0.063476
139	-0.049921	0.0852593	-0.0353383
140	-0.0791507	0.0541463	0.0250044
141	-0.0752788	0.0650564	0.0102224
142	-0.0825868	0.0586161	0.0239706
143	-0.0857241	0.0779203	0.00780375
144	-0.0675998	0.0462192	0.0213807
145	-0.0317001	0.0184825	0.0132175
146	-0.034737	0.00501807	0.0297189
147	-0.0292647	0.0226528	0.00661183
148	-0.0459484	0.0144877	0.0314608
149	-0.0204053	0.0187121	0.00169317
150	-0.0396459	0.0493979	-0.00975202
151	-0.0465958	0.0368407	0.00975502
152	-0.0543026	0.0263419	0.0279607
153	0.00676189	-0.0132978	0.00653594
154	-0.00667999	-0.0161641	0.0228441
155	-0.0119746	-0.0177224	0.029697
156	-0.00690242	-0.0395167	0.0464191
157	-0.00768217	-0.0305093	0.0381915
158	-0.0375449	-0.00209368	0.0396385
159	-0.0285214	-0.0134682	0.0419895
160	-0.0173882	-0.0166364	0.0340246
161	-0.0414542	0.0163203	0.0251338
162	-0.0297964	-0.00129434	0.0310907
163	-0.0482009	0.00160127	0.0465996
164	-0.0316693	0.0329495	-0.0012802
165	-0.0535467	0.0470565	0.0064902
166	-0.0514353	0.0554561	-0.00402075
167	-0.0458517	0.0471431	-0.00129138
168	-0.0296861	0.047683	-0.017997
169	-0.0607884	0.0356875	0.0251009
170	-0.0246261	0.0223964	0.00222966
171	0.0127928	0.00731624	-0.0201091
172	0.0166583	0.0140732	-0.0307316
173	0.0370194	0.0114574	-0.0484768
174	0.100121	-0.0459226	-0.0541987
175	0.0689843	-0.0483978	-0.0205865
176	0.0406642	-0.0403372	-0.000326999
177	0.0387312	-0.0402737	0.00154254
178	0.0261734	-0.0369917	0.0108183
179	-0.0102502	0.0235384	-0.0132881
180	-0.0211608	-0.0483374	0.0694982
181	-0.0267941	-0.019542	0.0463361
182	-0.0717206	-0.0483251	0.120046
183	-0.062552	-0.0563449	0.118897
184	-0.0435503	-0.0781026	0.121653
185	-0.011498	-0.00806498	0.0195629
186	-0.0307788	-0.0860782	0.116857
187	0.0222263	-0.0835499	0.0613236
188	-0.0140681	-0.0730432	0.0871113
189	-0.0318722	-0.0600957	0.0919678
190	-0.059248	-0.0731235	0.132371
191	-0.00692268	-0.0342408	0.0411634
192	-0.0576275	-0.0432737	0.100901
193	-0.0584586	-0.0814392	0.139898
194	-0.0786707	-0.115887	0.194558
195	-0.112476	-0.121492	0.233968
196	-0.109739	-0.109223	0.218962
197	-0.0523478	-0.0913323	0.14368
198	-0.0426491	-0.0568444	0.0994935
199	-0.0375216	-0.00566092	0.0431825
200	0.0460557	-0.00875567	-0.0373
201	-0.00498258	-0.00193002	0.0069126
202	-0.0453552	-0.00542105	0.0507762
203	-0.0170974	-0.0240463	0.0411436
204	0.0418595	-0.0604124	0.0185529
205	0.0366079	-0.0577408	0.021133
206	0.0633674	-0.0758999	0.0125325
207	0.0619456	-0.0495356	-0.0124101
208	0.0454739	-0.0424917	-0.00298226
209	0.0214963	-0.0415408	0.0200445
210	0.0243527	-0.0369274	0.0125747
211	0.021368	0.0126126	-0.0339806
212	0.0332147	0.00968652	-0.0429013
213	0.0155288	0.00774772	-0.0232765
214	0.00287679	0.0178416	-0.0207184
215	-0.017637	0.0415943	-0.0239573
216	-0.0140057	-0.0179677	0.0319734
217	-0.047741	-0.0516446	0.0993855
218	-0.0283724	-0.0409722	0.0693446
219	-0.0324463	-0.0522885	0.0847348
220	-0.0464516	-0.0834071	0.129859
221	-0.0658847	-0.0785805	0.144465
222	0.00617649	-0.066114	0.0599375
223	-0.00853945	-0.0617396	0.070279
224	-0.0230636	-0.0369371	0.0600008
225	-0.0407255	-0.0163347	0.0570602
226	-0.0126516	0.0130014	-0.000349856
227	-0.0602459	0.0204338	0.0398121
228	-0.0597728	-0.000983284	0.0607561
229	-0.0536633	-0.00973668	0.0634
230	-0.0483401	0.00855889	0.0397812
231	-0.0569775	0.00288264	0.0540949
232	-0.0856885	-0.0105481	0.0962365
233	-0.0473304	0.0179963	0.0293342
234	-0.0774837	0.0272281	0.0502556
235	-0.0804181	0.0150942	0.0653239
236	-0.136755	-0.0129685	0.149724
237	-0.090391	0.00137717	0.0890138
238	-0.147618	0.00700896	0.140609
239	-0.116431	0.00819277	0.108238
240	-0.152867	0.0354022	0.117465
241	-0.13857	0.00782045	0.13075
242	-0.163939	-0.013067	0.177006
243	-0.169915	-0.0319804	0.201895
244	-0.190324	-0.0330783	0.223402
245	-0.112359	-0.0636972	0.176056
246	-0.0659145	-0.0388797	0.104794
247	-0.054999	0.00325287	0.0517461
248	-0.106361	0.150875	-0.0445134
249	-0.246537	0.298802	-0.0522652
250	-0.285151	0.263468	0.0216835
251	-0.335594	0.314528	0.0210656
252	-0.355824	0.27009	0.0857335
253	-0.286759	0.136894	0.149865
254	-0.101763	-0.00493875	0.106702
255	-0.0575607	0.00759063	0.0499701
256	0.00705511	-0.0330919	0.0260368
257	0.100315	-0.0414243	-0.0588905
258	0.16008	-0.0636362	-0.0964439
259	0.214653	-0.148114	-0.066539
260	0.14027	-0.0980786	-0.0421917
261	0.127137	-0.104903	-0.0222339
262	0.0133542	-0.0723011	0.0589469
263	-0.0586354	-0.0607925	0.119428
264	-0.132547	-0.0499926	0.18254
265	-0.0640696	-0.130561	0.194631
266	-0.0847274	-0.127888	0.212615
267	-0.04617	-0.10331	0.14948
268	-0.0481203	-0.0977436	0.145864
269	-0.0726767	-0.0363078	0.108985
270	-0.0850079	0.010491	0.0745169
271	-0.0611485	0.00989797	0.0512506
272	-0.0745265	0.0119203	0.0626062
273	-0.0720587	0.0115711	0.0604875
274	-0.0645955	0.00539198	0.0592035
275	-0.0801777	-0.0178438	0.0980215
276	-0.0734579	0.00274546	0.0707125
277	-0.0141293	-0.0225643	0.0366936
278	0.0108367	-0.0421318	0.0312951
279	0.0051721	-0.0352265	0.0300544
280	-0.0164154	-0.008258	0.0246734
281	-0.0412692	-0.0367643	0.0780336
282	-0.0697577	-0.0220877	0.0918453
283	-0.115606	-0.0132653	0.128871
284	-0.119557	-0.00936986	0.128927
285	-0.0734304	0.00360988	0.0698205
286	-0.045832	0.0100361	0.0357959
287	-0.0496499	0.00739049	0.0422594
288	-0.0303692	0.0203755	0.00999377
289	-0.0101843	0.00642544	0.00375882
290	7.35558e-05	-0.0287276	0.0286541
291	-0.00171443	-0.00554804	0.00726248
292	0.0213227	-0.00868879	-0.012634
293	0.0267035	-0.0226824	-0.0040211
294	0.0217861	-0.0121445	-0.00964159
295	-0.00669919	0.0228675	-0.0161683
296	-0.0371184	0.00388246	0.0332359
297	-0.0924407	-0.0544233	0.146864
298	-0.0594174	-0.0554707	0.114888
299	-0.0552225	-0.0515465	0.106769
300	-0.0667738	-0.0732639	0.140038
301	-0.0355193	-0.0653749	0.100894
302	0.00458918	-0.0107853	0.00619612
303	-0.0445975	0.00513491	0.0394625
304	-0.0452752	0.00201509	0.0432601
305	-0.0141641	0.00683538	0.00732867
306	-0.0142837	-0.00207727	0.0163609
307	-0.0239945	-0.0153794	0.0393739
308	-0.00164231	-0.0267817	0.028424
309	-0.00567127	-0.014883	0.0205543
310	-0.0293507	-0.00890388	0.0382546
311	-0.0342569	0.0254736	0.00878333
312	-0.0252619	0.0346713	-0.00940946
313	-0.0459379	0.0570244	-0.0110864
314	-0.0832875	0.0453598	0.0379277
315	-0.0824768	0.049639	0.0328377
316	-0.0770794	0.023606	0.0534734
317	-0.0969127	0.0311272	0.0657855
318	-0.0500204	-0.00678319	0.0568035
319	-0.0169384	-0.00780819	0.0247466
320	-0.0394957	-0.00258182	0.0420775
321	-0.0609431	0.00367376	0.0572693
322	-0.0667933	0.013867	0.0529263
323	-0.103962	0.0407888	0.063173
324	-0.0938514	0.0332113	0.06064
325	-0.0566503	0.0216987	0.0349516
326	-0.0400276	0.0131096	0.0269181
327	-0.0364053	-0.0140263	0.0504316
328	-0.0212091	-0.0296602	0.0508693
329	-0.0200971	-0.0453465	0.0654436
330	-0.0540904	-0.0351399	0.0892303
331	-0.0808679	-0.0134698	0.0943377
332	-0.0878503	-0.00497335	0.0928237
333	-0.142665	-0.033414	0.176079
334	-0.163708	-0.0298999	0.193608
335	-0.23776	-0.0818208	0.319581
336	-0.270192	-0.1402	0.410392
337	-0.256394	-0.174305	0.430699
338	-0.251651	-0.160056	0.411707
339	-0.307998	-0.160124	0.468122
340	-0.250577	-0.0999533	0.35053
341	-0.282588	-0.0505866	0.333174
342	-0.297743	0.00550986	0.292233
343	-0.186629	-0.00128369	0.187913
344	-0.148007	-0.00861343	0.15662
345	-0.0918201	-0.0468959	0.138716
346	-0.0691501	-0.075117	0.144267
347	-0.0869312	-0.0996775	0.186609
348	-0.166414	-0.0501651	0.216579
349	-0.129726	-0.0173422	0.147068
350	-0.135102	0.00297031	0.132132
351	-0.143054	0.0289755	0.114078
352	-0.135908	0.017008	0.1189
353	-0.051738	-0.0131878	0.0649258
354	-0.0453424	-0.030038	0.0753804
355	-0.0266901	-0.0275911	0.0542812
356	0.0437729	-0.0326083	-0.0111646
357	0.0651723	-0.0246018	-0.0405704
358	-0.0228487	-0.0236143	0.046463
359	-0.0722634	-0.0300775	0.102341
360	-0.148824	-0.0301852	0.17901
361	-0.172613	-0.0272064	0.199819
362	-0.202626	-0.0249525	0.227579
363	-0.199801	-0.0229445	0.222745
364	-0.170469	0.00462975	0.16584
365	-0.139388	0.0153825	0.124006
366	-0.110176	0.0159167	0.094259
367	-0.0709078	0.0218141	0.0490936
368	-0.0548532	0.0431336	0.0117196
369	0.0130122	0.030313	-0.0433252
370	0.036574	0.0304141	-0.066988
371	0.0131615	0.0239612	-0.0371227
372	0.0225829	0.0147052	-0.0372881
373	0.0513258	-0.00554763	-0.0457782
374	-0.0302167	0.031763	-0.00154629
375	-0.0295456	-0.00404459	0.0335902
376	-0.0063805	-0.00666241	0.0130429
377	-0.00754562	0.0103805	-0.00283485
378	-0.0315106	0.0082119	0.0232987
379	-0.0316225	-0.0238317	0.0554542
380	-0.0365916	0.00765398	0.0289376
381	-0.0512898	0.0195138	0.031776
382	-0.0539826	-0.00513684	0.0591194
383	-0.0690652	0.000432928	0.0686322
384	-0.0401117	-7.22301e-05	0.0401839
385	-0.0453169	-0.0026557	0.0479727
386	-0.0256687	-0.00997948	0.0356482
387	-0.00440357	-0.00878627	0.0131898
388	0.00619953	0.0187174	-0.024917
389	-0.0107738	0.0210559	-0.010282
390	-0.0199154	0.0332501	-0.0133347
391	-0.0618222	0.038956	0.0228662
392	-0.103661	0.0508491	0.0528121
393	-0.114593	0.0171154	0.0974778
394	-0.0946269	-0.000945986	0.0955729
395	-0.0603977	-0.0314413	0.091839
396	-0.0291348	-0.0391333	0.0682681
397	0.00372586	-0.0480947	0.0443689
398	0.0427653	-0.0472324	0.00446714
399	0.00577562	-0.0295082	0.0237326
400	-0.0300863	-0.0303496	0.0604359
401	-0.0226284	-0.0590797	0.0817082
402	-0.0591626	-0.0426202	0.101783
403	-0.0858541	-0.036015	0.121869
404	-0.0617571	-0.0528902	0.114647
405	-0.0502987	-0.0397827	0.0900815
406	-0.0626382	-0.0101267	0.0727649
407	-0.0575162	0.00166364	0.0558525
408	-0.0351102	-0.00054825	0.0356584
409	-0.0130635	0.0196551	-0.00659161
410	-0.00564113	0.0165969	-0.0109557
411	0.00275763	0.0383485	-0.0411062
412	0.039851	0.0198011	-0.0596521
413	0.0332127	0.0160964	-0.0493091
414	0.0171256	-0.00975221	-0.00737342
415	0.0379618	-0.0355717	-0.00239008
416	0.0477732	-0.0707336	0.0229605
417	0.0398556	-0.0700668	0.0302112
418	0.0435867	-0.0731642	0.0295775
419	0.0460977	-0.0540823	0.00798457
420	0.0303943	-0.0210553	-0.00933906
421	0.00595731	-0.000945753	-0.00501156
422	0.0135031	0.00232501	-0.0158281
423	0.00642129	0.0100811	-0.0165024
424	0.0186669	0.00317269	-0.0218396
425	0.00338143	0.00232935	-0.00571078
426	0.0286029	0.00231653	-0.0309194
427	0.0177543	0.0141098	-0.0318641
428	0.0315513	-0.0021541	-0.0293972
429	0.0278426	-0.00101056	-0.026832
430	0.0307791	-0.00877983	-0.0219993
431	0.00876636	-0.00385046	-0.0049159
432	0.0284971	-0.0214603	-0.00703678
433	0.0169054	-0.0109413	-0.00596412
434	0.0230936	-0.0125392	-0.0105544
435	0.0201533	0.0143484	-0.0345017
436	0.0249048	0.00572938	-0.0306341
437	-0.00208175	0.0157702	-0.0136885
438	-0.00841753	0.0205678	-0.0121503
439	-0.0237842	0.0168179	0.00696634
440	-0.0127323	-0.0109102	0.0236425
441	-0.00539043	-0.00656506	0.0119555
442	-0.0136656	-0.013417	0.0270826
443	0.0250861	-0.00691467	-0.0181714
444	0.0411945	0.00324062	-0.0444351
445	0.0537833	0.046422	-0.100205
446	0.0534597	0.0524937	-0.105953
447	0.0647488	0.0545001	-0.119249
448	0.0491116	0.0627718	-0.111883
449	0.0507501	0.0781133	-0.128863
450	0.0132673	0.0614281	-0.0746955
451	-0.00595422	0.050643	-0.0446888
452	0.0137373	0.0423902	-0.0561275
453	-0.00410266	0.00819392	-0.00409126
454	0.00406847	-0.016329	0.0122605
455	0.0283526	-0.0283499	-2.67834e-06
456	0.0344711	-0.0277855	-0.00668563
457	0.0279933	-0.0297416	0.00174828
458	0.0322788	-0.00180134	-0.0304774
459	0.0229231	0.000591734	-0.0235149
460	0.0133983	-0.000304635	-0.0130936
461	0.0296019	-0.000713111	-0.0288888
462	0.013049	0.00869928	-0.0217483
463	0.0442764	0.0033373	-0.0476137
464	0.051344	0.0117648	-0.0631088
465	0.0658991	0.0288857	-0.0947849
466	0.0788354	0.0410834	-0.119919
467	0.0916466	0.0442953	-0.135942
468	0.0551657	0.0267105	-0.0818762
469	0.0266791	0.0310771	-0.0577562
470	0.0184402	0.0079949	-0.026435
471	0.000200574	-0.0136036	0.013403
472	-0.0103663	-0.00520859	0.0155749
473	-0.00746598	0.00548515	0.00198083
474	0.00289165	-0.0315744	0.0286827
475	-0.00962379	-0.0359456	0.0455694
476	-0.0102051	-0.0384722	0.0486773
477	-0.00870134	-0.0550462	0.0637476
478	0.00320762	-0.0623388	0.0591312
479	0.0135287	-0.014513	0.000984308
480	0.0335903	-0.0111861	-0.0224042
481	0.0531842	-0.0101143	-0.0430699
482	0.0538777	-0.0044606	-0.0494171
483	0.0239934	-0.00539034	-0.018603
484	0.0128857	-0.0210811	0.00819539
485	-0.0154942	-0.0116532	0.0271474
486	-0.0273149	-0.00970482	0.0370197
487	-0.0265722	-0.00552305	0.0320952
488	0.00372706	0.0169806	-0.0207077
489	0.00863355	0.00995023	-0.0185838
490	0.0256159	0.0165161	-0.042132
491	0.0205585	0.0233799	-0.0439384
492	0.00923604	0.0155355	-0.0247715
493	-0.0279757	0.0217225	0.0062532
494	-0.0391621	0.0345621	0.00460005
495	-0.0244073	0.0164035	0.00800378
496	-0.0325744	0.0233256	0.00924879
497	-0.0228678	0.0483628	-0.025495
498	0.0163617	0.0350238	-0.0513854
499	-0.0156963	0.0497292	-0.0340329
500	-0.0630599	0.0737665	-0.0107067
501	-0.0727677	0.0586911	0.0140766
502	-0.0772714	0.0383989	0.0388725
503	-0.0878895	0.0342119	0.0536776
504	-0.0908402	0.0337179	0.0571222
505	-0.041161	0.00951004	0.0316509
506	-0.0559504	0.0378165	0.0181339
507	-0.0410487	0.0295463	0.0115024
508	-0.0351134	0.0330065	0.00210693
509	0.00801655	0.0218496	-0.0298661
510	0.00369286	0.0159257	-0.0196186
511	0.0496249	-0.0148042	-0.0348207
512	0.0547151	-0.0138452	-0.0408699
513	0.0682779	-0.0142418	-0.0540362
514	0.0645275	-0.0266345	-0.037893
515	0.0564647	-0.0147575	-0.0417072
