# Supplementary material for: Short- and long-range interactions in the HIV-1 5′ UTR regulate genome dimerization and packaging
Source: Nat Struct Mol Biol. 2022 Mar 28;29(4):306–19. doi: 10.1038/s41594-022-00746-2 (PMC9010304; doi:10.1038/s41594-022-00746-2)
Supplement: Source Data Extended Data Fig. 3 — Source data for a–d. [file 41594_2022_746_MOESM21_ESM.zip › Extended Data Fig 3/edfigure3c.xlsx]

## Sheet: edfigure3c
position	1G	2G	3G
21	-0.0778597	-0.0150182	0.0928779
22	-0.064393	-0.0225275	0.0869205
23	-0.0448103	-0.0626939	0.107504
24	-0.0173953	-0.066666	0.0840613
25	-0.0445507	0.013544	0.0310067
26	0.0924479	-0.0717766	-0.0206713
27	0.0642802	-0.0803207	0.0160405
28	0.058314	-0.0405265	-0.0177875
29	-0.0253699	-0.00648906	0.0318589
30	-0.0368511	-0.0294885	0.0663396
31	-0.0644763	0.0292835	0.0351929
32	-0.0428538	0.0448978	-0.00204405
33	0.0170542	0.0231677	-0.0402219
34	0.0850679	-0.0145675	-0.0705004
35	0.150866	-0.0829362	-0.0679298
36	0.184349	-0.0777532	-0.106595
37	0.208246	-0.0775233	-0.130722
38	0.0786648	-0.0180592	-0.0606056
39	0.0498821	-0.0202512	-0.0296309
40	-0.0180954	0.0403139	-0.0222186
41	-0.0638558	0.0357477	0.0281081
42	-0.122145	0.0535696	0.0685753
43	-0.0713732	0.0239016	0.0474716
44	-0.0932793	0.0582671	0.0350123
45	-0.0885367	0.0390173	0.0495194
46	-0.0895331	0.028418	0.061115
47	-0.0876596	0.0202387	0.0674209
48	-0.064265	-0.00328467	0.0675497
49	-0.0417187	-0.0231589	0.0648776
50	-0.0016132	-0.0421843	0.0437975
51	-0.0239021	0.00715943	0.0167427
52	-0.0215657	-0.0288207	0.0503864
53	-0.0372285	-0.00289902	0.0401275
54	-0.023962	0.0229797	0.000982317
55	0.0227141	0.0700163	-0.0927304
56	0.100265	0.0263476	-0.126612
57	0.171279	0.0432864	-0.214565
58	0.204367	0.0471198	-0.251486
59	0.228554	0.0158723	-0.244426
60	0.173895	0.00908686	-0.182982
61	0.171177	0.0331836	-0.204361
62	0.154612	0.0423027	-0.196915
63	0.120317	0.00811747	-0.128435
64	0.0765011	0.0216516	-0.0981527
65	0.0632679	0.0163301	-0.079598
66	0.113688	-0.0245297	-0.0891587
67	0.132024	-0.0261824	-0.105842
68	0.150611	0.0116836	-0.162294
69	0.218481	0.0100365	-0.228518
70	0.252703	-0.00984079	-0.242862
71	0.183308	0.0042655	-0.187574
72	0.122456	0.00418733	-0.126643
73	0.104966	-0.00878013	-0.0961859
74	0.0639269	-0.0274047	-0.0365222
75	0.0282309	-0.0200302	-0.00820067
76	-0.0217878	0.0104411	0.0113467
77	-0.0106662	0.0259033	-0.0152371
78	-0.00975534	0.0259876	-0.0162323
79	-0.0288342	0.0401059	-0.0112717
80	-0.0138062	0.0387843	-0.0249781
81	-0.00515124	0.0307099	-0.0255586
82	-0.00836074	0.0307604	-0.0223997
83	-0.0131716	0.0529892	-0.0398176
84	0.0094755	0.0549144	-0.0643899
85	0.018566	0.0573716	-0.0759376
86	0.0673121	0.0486247	-0.115937
87	0.125273	0.0111321	-0.136405
88	0.165107	-0.0169502	-0.148157
89	0.17086	-0.00721821	-0.163642
90	0.172763	-0.0014433	-0.17132
91	0.178583	-0.00550968	-0.173073
92	0.147277	0.0149647	-0.162241
93	0.114418	0.0333995	-0.147818
94	0.0876368	0.0129723	-0.100609
95	0.084862	-0.011475	-0.073387
96	0.0702236	0.0203676	-0.0905911
97	0.0958623	0.0222238	-0.118086
98	0.104713	-0.00449152	-0.100222
99	0.139657	-0.0254599	-0.114198
100	0.138198	0.0163226	-0.15452
101	0.161764	-0.0124616	-0.149302
102	0.154005	-0.0236665	-0.130339
103	0.145157	-0.0132387	-0.131919
104	0.148335	0.0155456	-0.163881
105	0.130945	-0.034842	-0.0961027
106	0.112993	-0.0514088	-0.061584
107	0.0423109	-0.0251363	-0.0171747
108	0.00134507	-0.000795594	-0.000549478
109	-0.0167668	0.0123788	0.00438794
110	-0.03449	0.0315784	0.00291162
111	-0.0481748	0.0521079	-0.00393314
112	0.00328417	0.0151962	-0.0184803
113	0.057455	-0.00502128	-0.0524337
114	0.0299457	0.0039402	-0.0338859
115	0.0760296	-0.00343182	-0.0725978
116	0.0727833	-0.0207339	-0.0520494
117	0.0131411	0.0249644	-0.0381055
118	-0.00202035	0.0234615	-0.0214412
119	-0.00345617	0.0360786	-0.0326224
120	-0.0527369	0.0887311	-0.0359942
121	-0.0785463	0.121306	-0.0427599
122	-0.0219834	0.0919437	-0.0699603
123	-0.0693351	0.115384	-0.046049
124	-0.0418151	0.0476826	-0.00586754
125	-0.0591646	0.0483435	0.0108211
126	-0.0793792	0.0444363	0.0349429
127	-0.114344	0.0735584	0.0407857
128	-0.100157	0.051263	0.0488944
129	-0.119765	0.0935234	0.0262421
130	-0.083512	0.029547	0.0539651
131	-0.04717	0.0250981	0.0220719
132	-0.02805	0.010363	0.017687
133	-0.0122347	0.0468166	-0.0345818
134	-0.0275974	0.0687339	-0.0411365
135	-0.0571432	0.125006	-0.0678628
136	-0.0607816	0.111002	-0.0502202
137	-0.0589468	0.116557	-0.05761
138	-0.0560649	0.116875	-0.0608096
139	-0.0283409	0.100106	-0.0717649
140	-0.00901812	0.0669797	-0.0579616
141	-0.032999	0.0934965	-0.0604974
142	-0.052135	0.0755089	-0.0233739
143	-0.0356423	0.0281584	0.00748387
144	-0.0299827	0.0154394	0.0145433
145	-0.0366817	0.0152255	0.0214562
146	-0.000618484	0.0100969	-0.00947846
147	-0.0847393	0.0731562	0.0115831
148	-0.0888269	0.100198	-0.0113713
149	-0.095633	0.0933436	0.00228944
150	-0.0966478	0.0951162	0.00153157
151	-0.10574	0.0875575	0.0181824
152	-0.0146352	0.0304406	-0.0158054
153	-0.00928676	0.00914527	0.000141488
154	-0.0144456	0.025279	-0.0108334
155	-0.00566532	0.019191	-0.0135257
156	-0.0266865	0.0247511	0.00193537
157	0.0160179	-0.0173815	0.00136362
158	-0.0277373	0.0168486	0.0108886
159	-0.0374945	0.0134039	0.0240906
160	-0.0264395	0.0105984	0.015841
161	-0.00438409	0.00481827	-0.000434179
162	-0.0540276	0.0636274	-0.00959979
163	-0.0289641	0.0265184	0.00244575
164	-0.0410999	0.0312442	0.00985571
165	-0.0690932	0.0573735	0.0117197
166	-0.0671029	0.0460307	0.0210722
167	-0.0625595	0.0403069	0.0222526
168	-0.0446714	0.0359914	0.00868002
169	-0.0279438	0.023732	0.00421172
170	-0.028273	0.0216552	0.00661784
171	-0.0673853	0.0527534	0.0146319
172	-0.0358124	0.0363184	-0.000506036
173	-0.052894	0.0446971	0.00819694
174	-0.0764008	0.0815469	-0.00514603
175	-0.026898	0.0453448	-0.0184468
176	-0.00319706	0.023408	-0.0202109
177	-0.0372433	0.0497151	-0.0124719
178	-0.0326119	0.0702374	-0.0376254
179	-0.016606	0.0474553	-0.0308493
180	-0.0347512	0.0352158	-0.000464658
181	-0.0474118	0.0593846	-0.0119728
182	-0.0124996	0.0361465	-0.0236469
183	0.00247728	0.0233096	-0.0257869
184	-0.00457827	0.0268079	-0.0222296
185	0.000714556	0.0464409	-0.0471555
186	0.0366814	-0.00641174	-0.0302697
187	0.0212617	0.00197977	-0.0232415
188	0.0241491	-0.0197601	-0.00438906
189	0.0712489	-0.0612785	-0.00997038
190	0.067618	-0.0635565	-0.00406156
191	0.0666216	-0.00539633	-0.0612253
192	0.0734867	-0.00900748	-0.0644792
193	0.0377818	0.0438951	-0.0816769
194	-0.00205094	0.0942899	-0.092239
195	-0.0351159	0.12124	-0.0861242
196	-0.0492276	0.0805492	-0.0313216
197	-0.0546117	0.0818433	-0.0272316
198	-0.0253736	0.0483044	-0.0229308
199	-0.00980511	0.0234912	-0.0136861
200	0.0254987	-0.000483347	-0.0250153
201	0.0290021	0.00549913	-0.0345012
202	0.0150081	0.00444786	-0.0194559
203	-0.00770146	0.0249524	-0.0172509
204	-0.00850741	0.0675185	-0.0590111
205	-0.0283724	0.118933	-0.0905608
206	-0.0381162	0.102907	-0.0647906
207	-0.0478203	0.120885	-0.0730647
208	-0.0298366	0.105989	-0.0761528
209	-0.021035	0.0980006	-0.0769657
210	-0.0153598	0.0981591	-0.0827992
211	0.0258543	0.092628	-0.118482
212	0.0232261	0.0782917	-0.101518
213	0.0250425	0.1004	-0.125443
214	0.0293752	0.074613	-0.103988
215	0.0266539	0.0668845	-0.0935383
216	-0.00127319	0.0968143	-0.0955411
217	-0.00860948	0.0672727	-0.0586633
218	-0.0244591	0.0379714	-0.0135123
219	-0.0619336	0.0417101	0.0202234
220	-0.0537308	0.0168004	0.0369304
221	-0.061622	0.00893026	0.0526918
222	-0.0321443	0.0459615	-0.0138172
223	-0.0047225	0.0737972	-0.0690747
224	-0.0184871	0.0880108	-0.0695238
225	-0.0523136	0.119827	-0.0675139
226	-0.0424212	0.114035	-0.0716134
227	-0.0502883	0.105255	-0.0549669
228	-0.0911591	0.112141	-0.0209823
229	-0.105858	0.136152	-0.030295
230	-0.0862234	0.106464	-0.0202409
231	-0.0755693	0.07393	0.00163933
232	-0.074004	0.0389935	0.0350105
233	-0.0652162	0.0376257	0.0275905
234	-0.0291942	-0.00925687	0.0384511
235	-0.0233362	-0.0265806	0.0499168
236	-0.0745593	0.0331105	0.0414488
237	-0.0819279	0.0989153	-0.0169874
238	-0.0648236	0.0876448	-0.0228212
239	-0.0519168	0.10881	-0.0568937
240	-0.0358285	0.110696	-0.0748671
241	-0.00990859	0.100303	-0.0903945
242	0.00121555	0.0820874	-0.083303
243	-0.0334065	0.083832	-0.0504255
244	-0.0209524	0.0539585	-0.0330061
245	-0.0282975	0.0841138	-0.0558163
246	0.00491859	0.0567682	-0.0616868
247	0.0111481	0.0370247	-0.0481728
248	0.0388295	0.0127471	-0.0515766
249	-0.0113391	0.0143238	-0.00298466
250	-0.0191975	0.0214356	-0.0022381
251	-0.0493865	0.0416575	0.00772899
252	-0.0805015	0.0804211	8.03768e-05
253	-0.0845889	0.0982633	-0.0136745
254	-0.0495448	0.131353	-0.0818082
255	-0.111674	0.0504399	0.0612337
256	-0.202043	0.118073	0.0839692
257	-0.224242	0.0996595	0.124583
258	-0.334236	0.0608081	0.273428
259	-0.391901	0.0050721	0.386829
260	-0.330593	0.022287	0.308306
261	-0.226992	-0.0293927	0.256384
262	-0.19123	-0.0156694	0.206899
263	-0.0720651	-0.00212253	0.0741876
264	-0.0901358	0.00299166	0.0871442
265	-0.161426	0.0587742	0.102652
266	-0.181575	0.00852228	0.173053
267	-0.175842	-0.0376997	0.213541
268	-0.1452	-0.0909531	0.236153
269	-0.123868	-0.000281943	0.12415
270	-0.0646435	0.00935703	0.0552865
271	-0.0525215	0.0631047	-0.0105832
272	0.00951964	0.0493472	-0.0588669
273	-0.0527279	0.107904	-0.0551765
274	-0.0178422	0.058058	-0.0402158
275	0.00295962	0.0138371	-0.0167967
276	0.0328318	0.0111714	-0.0440031
277	-0.0363604	0.0594052	-0.0230448
278	0.043704	0.0734927	-0.117197
279	0.122705	0.0232955	-0.146
280	0.129901	0.0134163	-0.143317
281	0.106317	0.00118394	-0.107501
282	0.154411	-0.00175964	-0.152651
283	0.1055	0.0160248	-0.121524
284	0.0489446	0.0504787	-0.0994233
285	0.0467322	0.0894975	-0.13623
286	0.0590532	0.0864422	-0.145495
287	0.0499945	0.0405695	-0.090564
288	0.0864937	-0.0363323	-0.0501615
289	0.0766136	-0.00132463	-0.0752889
290	0.090529	-0.0443785	-0.0461505
291	0.068365	-0.0417352	-0.0266298
292	0.0353877	0.0161982	-0.0515859
293	-0.00250917	0.0499025	-0.0473933
294	0.033178	-0.0115777	-0.0216003
295	-0.00940557	0.0423246	-0.032919
296	-0.0235266	0.0581917	-0.0346651
297	-0.0477363	0.0629365	-0.0152002
298	-0.0655537	0.114657	-0.0491034
299	-0.113842	0.133043	-0.0192007
300	-0.111994	0.119094	-0.00709978
301	-0.101289	0.106122	-0.00483274
302	-0.0577317	0.0735373	-0.0158056
303	-0.0326756	0.0143525	0.0183231
304	-0.0180942	0.044228	-0.0261337
305	-0.000712482	0.0321797	-0.0314672
306	0.00564414	0.015634	-0.0212782
307	-0.0186877	0.0358629	-0.0171753
308	0.0156997	0.0156261	-0.0313258
309	0.0019505	0.0170323	-0.0189828
310	-0.0127944	0.0167087	-0.00391431
311	-0.0248463	0.0719871	-0.0471409
312	-0.0234122	0.0721644	-0.0487522
313	-0.0778379	0.133398	-0.0555596
314	-0.0670901	0.110064	-0.0429738
315	-0.0337118	0.0969304	-0.0632185
316	-0.0181971	0.0377173	-0.0195202
317	-0.00946996	0.0230122	-0.0135422
318	0.0298949	-0.0169585	-0.0129364
319	0.0109958	0.0185486	-0.0295443
320	-0.0107244	0.0278772	-0.0171528
321	0.0252056	0.0404664	-0.065672
322	-0.000908121	0.0398125	-0.0389043
323	-0.0450206	0.0553338	-0.0103132
324	0.000450394	-0.0135631	0.0131127
325	0.0119093	-0.0174331	0.00552384
326	-0.0293591	-0.0291898	0.0585489
327	-0.0206346	-0.0422417	0.0628763
328	-0.00435116	-0.0390555	0.0434066
329	-0.0159405	0.0131642	0.00277622
330	-0.0479057	-0.010978	0.0588837
331	-0.0463509	0.0130724	0.0332785
332	-0.0150274	0.00854822	0.00647916
333	0.0200878	-0.0245962	0.00450835
334	0.0172085	-0.0710842	0.0538756
335	0.0560759	-0.0589556	0.00287972
336	0.0628599	-0.079928	0.0170682
337	0.0582626	-0.080278	0.0220154
338	0.0247978	-0.0781878	0.05339
339	0.029054	-0.0808625	0.0518085
340	0.0293777	-0.0895806	0.0602029
341	0.0286549	-0.110362	0.0817076
342	0.0243728	-0.116116	0.0917435
343	0.0407754	-0.0927354	0.05196
344	0.0605971	-0.0960863	0.0354892
345	0.033374	-0.0831545	0.0497805
346	0.0501875	-0.0722594	0.0220719
347	0.0452375	-0.0622646	0.0170271
348	0.0333436	-0.0634218	0.0300782
349	-0.00914947	-0.0327579	0.0419074
350	-0.00355308	0.0115803	-0.00802726
351	-0.0194675	0.0138684	0.00559911
352	-0.0102366	0.00778177	0.00245482
353	-0.0208082	0.0214245	-0.000616287
354	-0.00743656	0.0229551	-0.0155186
355	-0.00779397	-0.00329574	0.0110897
356	-0.0083123	0.0130655	-0.0047532
357	-0.0240626	0.0341801	-0.0101174
358	-0.0151066	0.0347445	-0.0196379
359	-0.0101758	0.0174985	-0.00732273
360	0.000287979	0.0175233	-0.0178113
361	0.00390063	-0.00499699	0.00109636
362	0.0141962	-0.0278894	0.0136932
363	0.0194378	-0.049617	0.0301792
364	0.0129366	-0.0217715	0.00883487
365	0.0104161	-0.0355633	0.0251472
366	0.00116355	-0.0106639	0.00950033
367	-0.0153908	-0.0112528	0.0266436
368	-0.0244166	0.0132665	0.0111501
369	-0.0314285	0.0104778	0.0209507
370	-0.012409	0.00382458	0.00858446
371	0.00897179	-0.0256293	0.0166575
372	0.0142353	0.00347039	-0.0177057
373	0.0166682	-0.00747083	-0.0091974
374	0.0310876	-0.0154435	-0.0156441
375	0.0306185	-0.0147595	-0.015859
376	0.0149922	-0.00765861	-0.00733359
377	0.0175471	-0.0162712	-0.00127597
378	0.0288481	-0.0122671	-0.0165809
379	0.0254124	-0.00464023	-0.0207721
380	0.035374	-0.00815486	-0.0272192
381	0.0300686	0.0176702	-0.0477388
382	0.0266932	0.0223007	-0.0489939
383	0.00940237	0.0247996	-0.034202
384	0.0227266	0.00366854	-0.0263952
385	-0.0147279	0.0183599	-0.00363203
386	-0.00505006	0.00385852	0.00119154
387	0.00730962	0.00784082	-0.0151504
388	0.0184632	-0.000598242	-0.0178649
389	0.00105682	0.0184927	-0.0195495
390	0.00113017	0.0248136	-0.0259438
391	-0.00734054	0.0285377	-0.0211972
392	-0.012886	0.0101867	0.00269929
393	0.0119678	-0.00272622	-0.00924157
394	0.0204706	-0.0140159	-0.00645475
395	0.0232397	-0.0179175	-0.00532214
396	0.0282649	-0.0136926	-0.0145723
397	0.0297391	-0.0234994	-0.00623965
398	-0.00488447	-0.00523963	0.0101241
399	-0.0054779	-0.0172728	0.0227507
400	0.0102707	-0.0147146	0.00444392
401	-0.00503968	-0.0219086	0.0269482
402	-0.00811988	-0.00665216	0.014772
403	0.000395075	-0.0268193	0.0264243
404	-0.0056123	-0.0323662	0.0379785
405	-0.00606194	-0.0476794	0.0537413
406	0.0207116	-0.056273	0.0355614
407	0.0288102	-0.0645062	0.0356959
408	0.0344431	-0.0531576	0.0187146
409	0.0412154	-0.0406215	-0.000593921
410	0.0255109	-0.0261609	0.000649999
411	0.00915251	-0.0256456	0.0164931
412	0.00739997	-0.0180541	0.0106542
413	-0.0142293	-0.0132641	0.0274935
414	-0.00678978	-0.0169416	0.0237314
415	0.0156826	-0.034334	0.0186514
416	0.0104553	-0.0185991	0.00814386
417	0.0101936	-0.0168463	0.0066527
418	0.0244348	-0.0160209	-0.00841389
419	0.0172434	-0.0200649	0.00282146
420	-0.00752252	0.000994022	0.0065285
421	-0.0164629	0.0161502	0.000312733
422	-0.0226244	0.00673792	0.0158865
423	-0.0439397	0.0139357	0.030004
424	-0.0276011	0.0309187	-0.00331758
425	-0.0328169	0.0327717	4.51452e-05
426	-0.0255617	0.0218932	0.00366855
427	-0.038939	0.031921	0.00701797
428	-0.0208437	0.0368599	-0.0160162
429	-0.0542417	0.0386405	0.0156012
430	-0.0659279	0.0334235	0.0325044
431	-0.0555013	0.038168	0.0173333
432	-0.0329307	0.0292973	0.00363337
433	-0.0182364	0.0199524	-0.00171606
434	0.00252118	0.0127675	-0.0152887
435	0.0199526	0.000688199	-0.0206408
436	0.0327319	-0.0186291	-0.0141028
437	0.0327546	-0.0168221	-0.0159325
438	0.0123934	-0.0149929	0.00259945
439	0.0229512	-0.0211164	-0.00183481
440	0.00576405	-0.00673668	0.000972631
441	-0.0195274	0.00241934	0.0171081
442	-0.0301428	-0.00532749	0.0354703
443	-0.0540611	0.0409966	0.0130645
444	-0.08816	0.0793057	0.00885428
445	-0.0656673	0.0958261	-0.0301588
446	-0.0492882	0.105599	-0.056311
447	-0.0458807	0.146808	-0.100927
448	-0.0222445	0.11536	-0.0931154
449	-0.0165073	0.10522	-0.0887128
450	-0.0192987	0.0748468	-0.0555481
451	-0.0517953	0.0838733	-0.032078
452	-0.0658987	0.0643882	0.00151046
453	-0.0540841	0.0349668	0.0191173
454	-0.0357236	0.0154418	0.0202817
455	-0.0444062	0.0187044	0.0257017
456	-0.0195461	-0.0022652	0.0218112
457	-0.0135082	-0.00508086	0.018589
458	-0.0197067	-0.00773009	0.0274368
459	-0.0257213	0.000780739	0.0249405
460	0.00180705	0.00628844	-0.00809549
461	0.0094447	0.0267499	-0.0361946
462	0.00441838	0.073092	-0.0775103
463	0.00664872	0.114721	-0.12137
464	-0.0231592	0.14658	-0.123421
465	-0.0590671	0.179969	-0.120902
466	-0.0786243	0.20102	-0.122396
467	-0.107071	0.211478	-0.104407
468	-0.104061	0.18251	-0.0784485
469	-0.0698826	0.117556	-0.0476736
470	-0.0524727	0.0833512	-0.0308785
471	-0.0365492	0.0265074	0.0100418
472	0.0148538	-0.0467447	0.0318909
473	0.0132039	-0.0567929	0.043589
474	0.00162064	-0.0209355	0.0193149
475	-0.00246283	-0.0168754	0.0193382
476	-0.00359904	-0.00221637	0.00581541
477	-0.0212962	0.0156968	0.00559933
478	-0.0364077	0.00722648	0.0291812
479	-0.041269	0.00666611	0.0346029
480	-0.0433914	0.00500879	0.0383826
481	-0.0556055	0.00832956	0.0472759
482	-0.0565399	-0.00803644	0.0645763
483	-0.0442037	0.00772326	0.0364805
484	-0.0362626	-1.25156e-05	0.0362751
485	-0.0454064	0.0022646	0.0431418
486	-0.0360712	-0.00348602	0.0395572
487	-0.025074	-0.0135459	0.0386198
488	-0.0191358	-0.0015616	0.0206974
489	-0.00406397	0.00332831	0.00073566
490	0.0202722	0.0133266	-0.0335988
491	0.0269013	0.0258339	-0.0527352
492	0.016718	0.042978	-0.059696
493	0.00689472	0.0465987	-0.0534934
494	0.0135199	0.0266667	-0.0401867
495	0.00856738	0.0144337	-0.0230011
496	0.0133907	-0.00683789	-0.00655277
497	0.0511826	-0.0177228	-0.0334598
498	0.0492905	-0.0384537	-0.0108368
499	0.0502522	-0.0191682	-0.031084
500	0.0412952	-0.0376244	-0.00367079
501	0.0216103	-0.0271678	0.00555747
502	-0.0113749	-0.007094	0.0184689
503	0.00871423	0.0067879	-0.0155021
504	-0.00381781	-0.0134466	0.0172644
505	0.000230264	0.0268697	-0.0271
506	0.0320873	0.0126278	-0.044715
507	0.0236142	0.00501725	-0.0286315
508	0.031835	-0.0116989	-0.0201361
509	0.0315066	-0.00123998	-0.0302666
510	0.0668193	-0.0469135	-0.0199058
511	0.0522594	-0.0418694	-0.01039
512	0.0701961	-0.032597	-0.0375992
513	0.0511758	-0.0324958	-0.01868
514	0.0431802	-0.0286893	-0.014491
515	0.0123184	-0.00741894	-0.00489947
