# Supplementary material for: Short- and long-range interactions in the HIV-1 5′ UTR regulate genome dimerization and packaging
Source: Nat Struct Mol Biol. 2022 Mar 28;29(4):306–19. doi: 10.1038/s41594-022-00746-2 (PMC9010304; doi:10.1038/s41594-022-00746-2)
Supplement: Source Data Extended Data Fig. 3 — Source data for a–d. [file 41594_2022_746_MOESM21_ESM.zip › Extended Data Fig 3/edfigure3d.xlsx]

## Sheet: edfigure3d
position	1G	2G	3G
21	-0.0897277	0.0424816	0.0472461
22	-0.12417	0.0530417	0.0711282
23	-0.091186	-0.0560497	0.147236
24	-0.0673083	-0.0749535	0.142262
25	-0.0264659	-0.0775329	0.103999
26	0.00414539	-0.14937	0.145225
27	0.0176125	-0.174605	0.156992
28	-0.0253043	-0.0866324	0.111937
29	-0.0458033	-0.0858952	0.131699
30	-0.0602944	-0.0908459	0.15114
31	-0.0768397	-0.0578332	0.134673
32	-0.0622339	-0.0610912	0.123325
33	-0.0535619	-0.0414596	0.0950215
34	-0.0467053	-0.021939	0.0686443
35	-0.0517175	-0.00436171	0.0560792
36	-0.0272434	0.00893466	0.0183087
37	-0.0284018	0.0303085	-0.00190673
38	-0.0208115	0.0502455	-0.0294341
39	-0.0889536	0.0867727	0.00218092
40	-0.104237	0.103139	0.00109853
41	-0.0997075	0.106506	-0.00679896
42	-0.108513	0.102275	0.00623774
43	-0.0947775	0.0607607	0.0340169
44	-0.0399116	-0.00373422	0.0436458
45	-0.0433081	-0.0101857	0.0534938
46	-0.00283898	-0.0393925	0.0422315
47	0.0194544	-0.0418555	0.0224011
48	-0.00607978	0.0117723	-0.00569254
49	-0.00833326	0.0305276	-0.0221944
50	0.0237797	0.0027075	-0.0264872
51	0.0301596	-0.00862195	-0.0215376
52	0.0601277	-0.000874125	-0.0592535
53	0.0699935	-0.0245294	-0.0454641
54	0.0589406	-0.0237393	-0.0352013
55	0.0812271	0.0563159	-0.137543
56	0.052367	0.115346	-0.167713
57	0.037265	0.123009	-0.160274
58	0.0409156	0.109662	-0.150578
59	0.075083	0.110865	-0.185948
60	0.0244865	0.109015	-0.133502
61	0.0622833	0.0752807	-0.137564
62	0.0595073	0.0819929	-0.1415
63	0.0441453	0.115464	-0.159609
64	0.0453233	0.156354	-0.201678
65	0.065701	0.103267	-0.168968
66	0.0942091	0.121577	-0.215786
67	0.0670887	0.132789	-0.199878
68	0.0842508	0.139432	-0.223683
69	0.0943059	0.0924299	-0.186736
70	0.0738181	0.102763	-0.176582
71	0.0487276	0.0888304	-0.137558
72	0.0595157	0.0711586	-0.130674
73	0.0496418	0.0255451	-0.0751869
74	0.0169828	0.0360733	-0.053056
75	0.0353657	-0.0052929	-0.0300728
76	0.0106493	-0.00479735	-0.00585191
77	-0.0128938	-0.0389981	0.0518919
78	-0.0404181	-0.0394264	0.0798445
79	-0.0565538	-0.0398947	0.0964485
80	-0.0794639	-0.00710476	0.0865687
81	-0.0976854	0.00101394	0.0966715
82	-0.0486256	0.021102	0.0275235
83	0.00762369	0.0131473	-0.020771
84	0.0506959	0.00653384	-0.0572297
85	0.1242	-0.0045517	-0.119648
86	0.143351	-0.00426517	-0.139086
87	0.116722	0.0118306	-0.128553
88	0.0890875	0.0541402	-0.143228
89	0.0794878	0.0607678	-0.140256
90	0.0140308	0.064188	-0.0782188
91	0.000971627	0.063486	-0.0644577
92	0.0123512	0.0767206	-0.0890718
93	-0.0030748	-0.00702274	0.0100975
94	0.00955841	-0.0398814	0.0303229
95	0.0459508	-0.0464092	0.0004584
96	0.0792713	-0.0698681	-0.00940324
97	0.104609	-0.0986494	-0.00595958
98	0.110903	-0.0430559	-0.0678467
99	0.106346	-0.000213488	-0.106132
100	0.105856	-0.015054	-0.090802
101	0.06672	-0.00673928	-0.0599807
102	-0.0162018	0.111682	-0.0954801
103	0.00181529	0.125272	-0.127087
104	0.0108155	0.0738219	-0.0846374
105	-0.0711834	0.0841699	-0.0129865
106	0.00208306	0.0308459	-0.032929
107	0.0309516	-0.142848	0.111896
108	0.00416665	-0.2178	0.213633
109	-0.0213069	-0.265377	0.286684
110	0.0276992	-0.333976	0.306277
111	-0.0453515	-0.326191	0.371542
112	-0.0584746	-0.293503	0.351977
113	-0.0521087	-0.241411	0.29352
114	-0.0680367	-0.142281	0.210318
115	-0.0683732	-0.0709975	0.139371
116	-0.0731054	-0.025873	0.0989784
117	-0.0221772	0.00407394	0.0181033
118	-0.0366251	-0.0188946	0.0555197
119	-0.0181389	-0.0220157	0.0401546
120	-0.042335	-0.0520686	0.0944036
121	-0.0813652	0.00396072	0.0774045
122	-0.137728	-0.0188243	0.156552
123	-0.126848	0.0139297	0.112918
124	-0.15941	-0.0620487	0.221458
125	-0.148294	-0.0683501	0.216644
126	-0.139087	-0.138308	0.277395
127	-0.160835	-0.116129	0.276964
128	-0.179445	-0.124903	0.304349
129	-0.220504	-0.0449057	0.26541
130	-0.180207	-0.0116104	0.191817
131	-0.149487	0.0256706	0.123816
132	-0.0853328	0.0167025	0.0686303
133	-0.0442131	0.01775	0.0264631
134	0.0408062	-0.00316959	-0.0376367
135	0.0276601	0.0294854	-0.0571456
136	0.0630898	0.0171045	-0.0801944
137	0.0461329	0.0576622	-0.103795
138	0.0498724	0.059554	-0.109426
139	0.00302313	0.0656483	-0.0686714
140	-0.0132671	0.0444208	-0.0311537
141	-0.0577315	0.0347508	0.0229807
142	-0.048285	-0.00492218	0.0532072
143	-0.0524095	-0.0153044	0.0677139
144	-0.0353377	-0.0049684	0.0403061
145	-0.00586138	-0.0149144	0.0207758
146	0.00056441	-0.0490691	0.0485047
147	-0.000225873	-0.035037	0.0352628
148	-0.0252287	0.00394717	0.0212815
149	-0.0227898	-0.00660781	0.0293976
150	0.00367821	-0.0236776	0.0199994
151	0.0035118	0.0188843	-0.0223961
152	0.0081725	-0.0114813	0.00330878
153	0.0196956	-0.0168528	-0.00284276
154	0.0194904	-0.000107533	-0.0193828
155	-0.0109986	0.00235955	0.00863907
156	0.0103601	-0.00191458	-0.00844552
157	0.0239082	-0.00610528	-0.0178029
158	0.0233178	-0.0132987	-0.0100191
159	0.0236158	-0.0372753	0.0136595
160	0.0425658	-0.0407327	-0.00183311
161	0.0507177	-0.0613585	0.0106408
162	0.0234629	-0.0328857	0.00942283
163	0.0222086	-0.0560624	0.0338538
164	0.0200121	-0.0106711	-0.00934093
165	-0.0012764	0.0308886	-0.0296122
166	-0.0261412	0.0717946	-0.0456533
167	-0.0171235	0.0688661	-0.0517426
168	-0.00524009	0.0783285	-0.0730884
169	-0.0249379	0.0637754	-0.0388375
170	-0.0227835	0.0217726	0.00101088
171	-0.00265425	-0.0103675	0.0130218
172	-0.000321855	-0.0120788	0.0124006
173	0.0118103	-0.0136873	0.00187696
174	0.0598794	-0.0190165	-0.0408629
175	0.0361348	0.0281855	-0.0643203
176	-0.0265742	0.0281127	-0.00153845
177	-0.0208057	0.00116905	0.0196366
178	-0.0345378	0.0211638	0.0133741
179	-0.0376398	0.00805842	0.0295814
180	-0.047407	-0.0693679	0.116775
181	0.0251751	-0.0584854	0.0333102
182	-0.015168	-0.0701109	0.0852789
183	-0.00391155	-0.0702586	0.0741701
184	-0.0167999	-0.0754613	0.0922613
185	0.0119488	-0.0222899	0.010341
186	-0.0178769	-0.0842904	0.102167
187	0.0162819	-0.079712	0.0634302
188	-0.0207228	-0.0929024	0.113625
189	-0.0288549	-0.08945	0.118305
190	-0.00414426	-0.125343	0.129487
191	-0.0265287	-0.0484875	0.0750162
192	-0.0614733	-0.054643	0.116116
193	-0.0689153	-0.0797222	0.148637
194	-0.120098	-0.077638	0.197735
195	-0.204791	-0.0680137	0.272805
196	-0.133303	-0.0942668	0.22757
197	-0.0847363	-0.0559668	0.140703
198	-0.0583281	-0.0238041	0.0821322
199	0.01638	-0.0243886	0.00800862
200	0.0790113	-0.013684	-0.0653273
201	0.0257502	-0.00164406	-0.0241061
202	0.00685471	0.00245606	-0.00931076
203	0.0137951	-0.00474671	-0.00904839
204	0.0316732	0.00724181	-0.038915
205	0.0400619	-0.00563124	-0.0344307
206	0.0404482	-0.0212335	-0.0192146
207	0.0301533	-0.0262644	-0.00388893
208	0.0366542	-0.0316377	-0.00501658
209	0.00466609	-0.0703727	0.0657066
210	0.0303476	-0.0617018	0.0313543
211	0.0257634	-0.0352603	0.00949691
212	0.0396721	-0.0372931	-0.00237898
213	0.04124	-0.0449912	0.00375119
214	0.053346	-0.0361784	-0.0171676
215	0.0344476	-0.0299984	-0.00444924
216	0.0295298	-0.051785	0.0222551
217	0.0545661	-0.175646	0.12108
218	0.0536726	-0.175335	0.121663
219	0.0432676	-0.183224	0.139956
220	0.00269885	-0.206848	0.20415
221	0.00470317	-0.221404	0.216701
222	-0.0128519	-0.110316	0.123168
223	-0.0566284	-0.0898158	0.146444
224	-0.0588997	-0.0723364	0.131236
225	-0.0589201	-0.0596585	0.118579
226	-0.0451017	-0.0117353	0.056837
227	-0.0659179	-0.00751476	0.0734327
228	-0.0458486	-0.0142366	0.0600851
229	-0.0954059	0.024823	0.0705829
230	-0.104438	0.0594079	0.0450304
231	-0.084798	-0.0205884	0.105386
232	-0.0794378	-0.036814	0.116252
233	-0.0688423	-0.00450581	0.0733481
234	-0.0268875	-0.0760713	0.102959
235	-0.0113064	-0.117195	0.128501
236	-0.0112955	-0.134256	0.145551
237	-0.00745241	-0.0994192	0.106872
238	-0.0343623	-0.0962349	0.130597
239	-0.0722215	-0.00812508	0.0803466
240	-0.126563	0.0117651	0.114798
241	-0.158154	0.0585725	0.0995815
242	-0.146353	0.0461849	0.100168
243	-0.167336	-0.00396171	0.171298
244	-0.157157	-0.0384992	0.195657
245	-0.0847772	-0.0205861	0.105363
246	-0.0802588	-0.0181921	0.0984509
247	-0.113743	-0.0061047	0.119848
248	-0.10298	0.0119207	0.0910592
249	0.010027	-0.127612	0.117585
250	-0.0225848	-0.183385	0.205969
251	-0.0665304	-0.186188	0.252718
252	-0.141123	-0.211569	0.352692
253	-0.124405	-0.19247	0.316875
254	-0.209192	-0.0043054	0.213497
255	-0.600343	0.131976	0.468367
256	-0.498582	0.103261	0.395321
257	-0.443808	0.101003	0.342805
258	-0.453232	0.0367293	0.416503
259	-0.492076	-0.0635439	0.55562
260	-0.122883	-0.159215	0.282098
261	-0.164119	-0.113166	0.277285
262	-0.109251	-0.127944	0.237195
263	-0.116556	-0.101275	0.217831
264	-0.153431	-0.0576509	0.211082
265	-0.0727711	-0.12165	0.194421
266	-0.114314	-0.139694	0.254008
267	-0.132886	-0.105671	0.238557
268	-0.124059	-0.0975431	0.221602
269	-0.0779088	-0.0757935	0.153702
270	-0.130178	-0.0232801	0.153459
271	-0.138421	0.00221243	0.136209
272	-0.148619	-0.0234501	0.172069
273	-0.144186	-0.0728677	0.217054
274	-0.116715	-0.12742	0.244135
275	-0.0862512	-0.170494	0.256745
276	-0.0501608	-0.184051	0.234212
277	-0.0137403	-0.142314	0.156054
278	0.0230926	-0.103967	0.0808748
279	0.0169801	-0.11387	0.09689
280	-0.0308524	-0.0606418	0.0914942
281	-0.0460987	-0.0524136	0.0985123
282	-0.0258323	-0.066648	0.0924803
283	-0.0150248	-0.0938817	0.108907
284	-0.0153493	-0.0829326	0.0982819
285	0.0478774	-0.0828641	0.0349867
286	0.0822809	-0.0807991	-0.00148176
287	0.0455578	-0.0945411	0.0489833
288	-0.00406763	-0.0441578	0.0482255
289	-0.000829557	-0.0273963	0.0282259
290	-0.0379413	-0.0232813	0.0612226
291	-0.0193855	-0.0212558	0.0406413
292	0.00318695	-0.0160433	0.0128563
293	0.0256465	-0.0329302	0.00728368
294	0.029472	-0.032394	0.00292195
295	0.0298695	-0.0283109	-0.00155866
296	0.00817708	-0.0417234	0.0335463
297	-0.0444406	-0.0277562	0.0721968
298	-0.0805598	0.010354	0.0702058
299	-0.0685305	0.02011	0.0484205
300	-0.0723284	-0.000365584	0.072694
301	-0.0756605	0.00829225	0.0673682
302	-0.0392439	0.00178253	0.0374614
303	-0.016898	-0.0395937	0.0564917
304	-0.0329339	-0.0350079	0.0679418
305	-0.0228175	-0.0229722	0.0457897
306	-0.0267367	-0.0213091	0.0480457
307	-0.0629675	-0.0134681	0.0764356
308	-0.0430382	-0.00155817	0.0445964
309	0.0099006	0.0179708	-0.0278714
310	0.00565272	0.0342242	-0.0398769
311	0.00929693	0.0467916	-0.0560885
312	0.0499086	0.0408778	-0.0907863
313	0.0178759	0.0569997	-0.0748756
314	-0.0671371	0.0468975	0.0202396
315	-0.0624606	0.0428252	0.0196354
316	-0.0679143	0.0435605	0.0243538
317	-0.0800716	0.0297285	0.0503431
318	-0.0317377	-0.00780354	0.0395413
319	-0.0630985	0.0198369	0.0432616
320	-0.0868389	0.0242203	0.0626186
321	-0.019815	0.0488013	-0.0289863
322	-0.0384691	0.0798836	-0.0414146
323	-0.0820024	0.0935338	-0.0115314
324	-0.0148357	0.0540361	-0.0392005
325	0.0491196	0.031312	-0.0804316
326	-0.00487877	-0.0196549	0.0245337
327	0.00547241	-0.0444083	0.0389359
328	0.0229932	-0.0210605	-0.00193273
329	0.0175439	-0.04723	0.0296861
330	-0.0415599	-0.0401653	0.0817251
331	-0.0624435	-0.0238198	0.0862633
332	-0.0988429	-0.0312792	0.130122
333	-0.110103	-0.0838038	0.193907
334	-0.0994317	-0.0870867	0.186518
335	-0.104839	-0.0674355	0.172274
336	-0.137655	-0.105314	0.242968
337	-0.113381	-0.12245	0.235831
338	-0.196054	-0.0929797	0.289033
339	-0.252553	-0.0803868	0.332939
340	-0.25966	-0.130536	0.390196
341	-0.281365	-0.102101	0.383466
342	-0.293554	-0.0571942	0.350749
343	-0.162745	-0.0463675	0.209113
344	-0.153395	-0.0507148	0.20411
345	-0.0837005	-0.0511243	0.134825
346	-0.0749939	-0.0729545	0.147948
347	-0.0673943	-0.0839354	0.15133
348	-0.120324	-0.0837397	0.204064
349	-0.0761815	-0.065369	0.14155
350	-0.110832	-0.0196304	0.130462
351	-0.129744	0.0195828	0.110161
352	-0.146138	0.00126209	0.144876
353	-0.10302	-0.0148766	0.117897
354	-0.101459	-0.00802987	0.109489
355	-0.0799159	-0.0244844	0.1044
356	0.00770344	-0.0446556	0.0369522
357	0.0321401	-0.0172181	-0.014922
358	-0.0148118	-0.019603	0.0344148
359	-0.0778875	-0.0275358	0.105423
360	-0.144624	-0.0241903	0.168814
361	-0.183197	-0.00149533	0.184692
362	-0.194759	-0.0278986	0.222658
363	-0.203778	-0.0186715	0.222449
364	-0.138321	-0.0387292	0.17705
365	-0.0732867	-0.0233822	0.096669
366	-0.0353938	-0.0619015	0.0972953
367	-0.00177398	-0.0446343	0.0464083
368	0.0277306	-0.024647	-0.00308358
369	0.0478361	-0.0489685	0.00113234
370	0.0208597	-0.0585294	0.0376696
371	0.00931372	-0.0232265	0.0139127
372	0.000926603	-0.0257032	0.0247766
373	0.00438439	-0.0424473	0.0380629
374	-0.0302409	0.0145655	0.0156754
375	-0.0134539	-0.0235479	0.0370017
376	-4.31523e-05	-0.0485097	0.0485529
377	-0.00521418	-0.039304	0.0445182
378	-0.0134265	-0.0396112	0.0530377
379	-0.0282947	-0.0467382	0.0750329
380	-0.0187278	-0.0522333	0.0709611
381	-0.0352782	-0.0440846	0.0793628
382	-0.0284817	-0.0590583	0.08754
383	-0.0478437	-0.0519903	0.099834
384	-0.0185106	-0.0521069	0.0706175
385	-0.0479943	-0.0166257	0.06462
386	-0.0237691	-0.0316731	0.0554422
387	-0.027853	-0.0211986	0.0490516
388	0.00135299	-0.0351678	0.0338148
389	-0.0164582	-0.0605653	0.0770235
390	-0.0363054	-0.0657871	0.102093
391	-0.0847618	-0.0410899	0.125852
392	-0.100397	-0.0333077	0.133705
393	-0.0472599	-0.0395655	0.0868254
394	-0.0388154	-0.0247397	0.0635551
395	0.00148324	-0.0203273	0.0188441
396	0.0364471	-0.0180391	-0.018408
397	0.0585003	-0.0334455	-0.0250548
398	0.0203163	-0.0130123	-0.00730394
399	0.0472706	-0.0351661	-0.0121044
400	0.0323776	-0.0396505	0.00727284
401	0.0508561	-0.0648318	0.0139757
402	0.0364312	-0.0658798	0.0294486
403	0.0259121	-0.0814832	0.0555711
404	0.0141391	-0.0740749	0.0599358
405	0.013849	-0.0738782	0.0600292
406	-0.00727435	-0.0470325	0.0543069
407	0.000175207	-0.0427479	0.0425727
408	-0.00400212	-0.0264286	0.0304307
409	-0.0132824	0.000148953	0.0131335
410	0.00458934	0.00341653	-0.00800587
411	-0.0195067	-0.0111688	0.0306755
412	-0.00862053	-0.0225499	0.0311704
413	-0.00534644	-0.0284469	0.0337934
414	-0.0198301	-0.0295093	0.0493394
415	-0.0350964	-0.0233419	0.0584383
416	-0.0277814	-0.018321	0.0461023
417	-0.0268964	-0.0126015	0.0394979
418	-0.0465523	-0.00270697	0.0492592
419	-0.0211034	-0.0190918	0.0401952
420	-0.0323249	-0.0263098	0.0586347
421	-0.0339562	-0.0260663	0.0600225
422	-0.0248188	-0.023722	0.0485408
423	-0.0128217	-0.0397606	0.0525824
424	-0.0288837	-0.0425264	0.0714101
425	-0.000272225	-0.0395697	0.0398419
426	0.0250353	-0.025007	-2.83316e-05
427	0.0172044	-0.0157162	-0.00148818
428	0.0210574	-0.00196915	-0.0190883
429	0.0126762	0.0124512	-0.0251274
430	-0.00367735	0.0136497	-0.00997239
431	-0.0354889	0.00647747	0.0290114
432	0.000342466	-0.0243976	0.0240551
433	0.000167342	-0.0353811	0.0352137
434	0.0317779	-0.0387273	0.00694939
435	0.020437	-0.0290673	0.00863034
436	0.0445277	-0.0261116	-0.018416
437	-0.00975436	0.0053627	0.00439166
438	-0.0367021	0.0249954	0.0117066
439	-0.050703	0.0257841	0.0249189
440	-0.059008	0.00339261	0.0556153
441	-0.0809259	-0.00543007	0.086356
442	-0.0754844	-0.0142049	0.0896893
443	-0.0523264	-0.0276436	0.07997
444	-0.0751841	-0.019574	0.0947581
445	-0.0438952	-0.00256795	0.0464631
446	-0.0434167	-0.00627874	0.0496955
447	-0.0522146	-0.00570801	0.0579227
448	-0.0470395	-0.00480003	0.0518395
449	-0.0337881	-0.0150932	0.0488813
450	-0.0552107	-0.0207502	0.0759609
451	-0.035182	-0.0419319	0.0771139
452	-0.0260996	-0.0524802	0.0785798
453	-0.0362457	-0.0646005	0.100846
454	-0.0357431	-0.064451	0.100194
455	-0.0253375	-0.0612522	0.0865897
456	-0.0422261	-0.0311294	0.0733554
457	-0.0357469	-0.0379883	0.0737352
458	-0.0117373	-0.0434957	0.0552331
459	-0.00269127	-0.0440973	0.0467886
460	7.10224e-05	-0.0511414	0.0510704
461	0.00637056	-0.0412749	0.0349044
462	-0.0187508	-0.0050597	0.0238105
463	-0.0375795	0.0343407	0.00323882
464	-0.052922	0.0472292	0.00569278
465	-0.0534556	0.0678605	-0.0144049
466	-0.0348913	0.0467241	-0.0118329
467	-0.0246115	0.0276251	-0.00301364
468	-0.0342308	0.0107931	0.0234377
469	-0.0556579	0.0252135	0.0304444
470	-0.0576444	-0.00414774	0.0617921
471	-0.0803261	0.0135659	0.0667602
472	-0.0656576	0.0163059	0.0493517
473	-0.0387911	0.00362783	0.0351633
474	-0.010323	-0.0272766	0.0375996
475	0.00909903	-0.0232377	0.0141387
476	0.040458	-0.0328341	-0.00762391
477	0.060045	-0.0332214	-0.0268235
478	0.0673721	-0.0583345	-0.00903762
479	0.0922745	-0.0656687	-0.0266058
480	0.0758127	-0.059171	-0.0166417
481	0.073076	-0.0770081	0.00393209
482	0.0356589	-0.0573112	0.0216523
483	0.0168356	-0.029315	0.0124793
484	-0.023148	-0.0116745	0.0348225
485	-0.040578	-0.0103582	0.0509362
486	-0.0462595	0.000485122	0.0457744
487	-0.0177659	-0.0472466	0.0650125
488	-0.0123712	-0.0492594	0.0616306
489	-0.00908285	-0.0595535	0.0686363
490	0.00805833	-0.0594346	0.0513763
491	-0.0223973	-0.0429428	0.0653401
492	-0.0406982	0.00494754	0.0357506
493	-0.0708537	0.0132358	0.0576179
494	-0.0500871	0.025081	0.0250061
495	-0.0355307	0.0198083	0.0157224
496	-0.0202432	-0.00167103	0.0219142
497	-0.00992648	-0.0292989	0.0392254
498	0.0171153	-0.0340511	0.0169357
499	-0.0115857	-0.0298571	0.0414428
500	-0.049986	-0.0313926	0.0813786
501	-0.0503427	-0.0150829	0.0654255
502	-0.0659615	-0.0149243	0.0808858
503	-0.0683572	-0.0204093	0.0887665
504	-0.0650225	-0.0166401	0.0816626
505	-0.037683	-0.0119109	0.0495939
506	-0.0480322	-0.00273368	0.0507659
507	-0.0476443	0.0152983	0.0323461
508	-0.0574736	0.036505	0.0209685
509	-0.0355814	0.0195468	0.0160345
510	-0.0417198	0.0217663	0.0199535
511	-0.00919013	-0.0120176	0.0212077
512	-0.00143552	-0.0324999	0.0339355
513	0.0165437	-0.0362422	0.0196986
514	0.0143304	-0.0285931	0.0142627
515	0.0167259	-0.0262427	0.00951683
