# Supplementary material for: Short- and long-range interactions in the HIV-1 5′ UTR regulate genome dimerization and packaging
Source: Nat Struct Mol Biol. 2022 Mar 28;29(4):306–19. doi: 10.1038/s41594-022-00746-2 (PMC9010304; doi:10.1038/s41594-022-00746-2)
Supplement: Source Data Extended Data Fig. 3 — Source data for a–d. [file 41594_2022_746_MOESM21_ESM.zip › Extended Data Fig 3/edfigure3a.xlsx]

## Sheet: edfigure3a
position	1G	2G	3G
21	0.00966541	-0.0184695	0.00880411
22	0.0183693	-0.011886	-0.00648326
23	0.0425426	-0.0630503	0.0205077
24	0.0583918	-0.0281327	-0.0302592
25	0.100787	-0.00706983	-0.0937174
26	0.180886	-0.0531676	-0.127719
27	0.133862	-0.0790609	-0.0548007
28	0.0846789	-0.00583267	-0.0788462
29	0.0194885	0.0114871	-0.0309756
30	-0.0167756	-0.0191213	0.0358969
31	-0.0895749	0.0281715	0.0614033
32	-0.0541101	0.044195	0.00991513
33	0.0122438	0.0257746	-0.0380185
34	0.0931832	-0.0305987	-0.0625845
35	0.0939731	-0.0102172	-0.0837559
36	0.13121	-0.016797	-0.114413
37	0.14426	-0.023139	-0.121121
38	0.0950798	-0.0136543	-0.0814255
39	0.0495536	0.011105	-0.0606586
40	0.0503179	0.0205596	-0.0708775
41	0.0388939	0.0116319	-0.0505259
42	0.00630063	0.0407171	-0.0470177
43	0.019718	0.00704953	-0.0267675
44	0.0228222	-0.0019326	-0.0208896
45	0.0304689	-0.0364492	0.00598029
46	-0.0170932	-0.0401868	0.05728
47	0.0101205	-0.0640059	0.0538854
48	-0.00390127	-0.032944	0.0368453
49	-0.0138785	-0.0121452	0.0260236
50	-0.00475061	-0.00249211	0.00724271
51	0.0135275	0.0321076	-0.0456351
52	0.0347697	0.00662497	-0.0413947
53	0.0493934	-0.000690175	-0.0487032
54	0.0774396	0.0206213	-0.0980609
55	0.100266	0.0410032	-0.141269
56	0.110601	0.0178504	-0.128452
57	0.0984089	0.0328278	-0.131237
58	0.111365	0.0352787	-0.146644
59	0.104696	-0.0121444	-0.0925517
60	0.0723582	-0.0336503	-0.0387079
61	0.0837334	-0.0365779	-0.0471555
62	0.0828249	-0.030509	-0.0523159
63	0.0516662	-0.0494053	-0.00226094
64	0.0449654	-0.0442473	-0.00071808
65	0.0525761	-0.0341598	-0.0184163
66	0.0375035	-0.025492	-0.0120115
67	0.0324319	-0.00727521	-0.0251567
68	0.0681289	0.0214418	-0.0895707
69	0.0356951	0.057621	-0.0933162
70	0.0182577	0.0504302	-0.0686879
71	0.0246834	0.0340558	-0.0587392
72	0.0228352	0.0199627	-0.0427979
73	-0.0267507	0.0138546	0.0128961
74	-0.0276722	-0.00543852	0.0331107
75	-0.0316489	0.00842485	0.023224
76	-0.039967	0.036139	0.00382794
77	-0.0361467	0.0230504	0.0130963
78	-0.00830949	0.00387758	0.00443191
79	0.00935978	-0.00499408	-0.0043657
80	0.0254868	-0.034744	0.00925722
81	0.0182417	-0.0561785	0.0379368
82	0.0072492	-0.0518669	0.0446177
83	0.00238067	-0.0163494	0.0139688
84	0.00110013	-0.00702315	0.00592302
85	-0.00559123	0.0170887	-0.0114974
86	-0.0267521	0.0150684	0.0116837
87	-0.0161381	0.0089233	0.00721479
88	0.000188606	-0.0209351	0.0207465
89	0.0330037	-0.0428478	0.00984408
90	0.0338014	-0.0585479	0.0247465
91	0.0634167	-0.0557547	-0.00766198
92	0.0569161	-0.0344838	-0.0224323
93	0.0471861	-0.0282769	-0.0189092
94	0.0184377	-0.0138617	-0.00457596
95	0.0165441	-0.0140921	-0.00245201
96	0.0314896	-0.0108232	-0.0206664
97	0.0473699	-0.023588	-0.0237819
98	0.0494743	-0.0136314	-0.035843
99	0.0731592	-0.0244373	-0.0487219
100	0.0926369	-0.0153382	-0.0772987
101	0.0640099	0.00880075	-0.0728106
102	0.0577825	-0.0168275	-0.0409549
103	0.0646968	-0.0363307	-0.0283662
104	0.0708068	-0.0301616	-0.0406451
105	0.0721719	-0.0473832	-0.0247887
106	0.0938965	-0.0802393	-0.0136573
107	0.0859554	-0.0443431	-0.0416124
108	0.0457167	-0.0474978	0.00178103
109	0.0195625	-0.0491642	0.0296017
110	-0.00336805	-0.0340856	0.0374536
111	-0.0110295	-0.0299641	0.0409936
112	-0.0244469	-0.0464401	0.070887
113	0.00375552	-0.0414077	0.0376522
114	0.000603391	-0.0519109	0.0513075
115	-0.00342129	-0.051009	0.0544303
116	0.00640959	-0.0549757	0.0485662
117	0.00841871	-0.0190788	0.0106601
118	0.0174751	-0.0121852	-0.00528988
119	0.0143414	0.0225776	-0.036919
120	0.0120333	0.0319481	-0.0439814
121	-0.00179122	0.0304342	-0.028643
122	0.019683	0.0014929	-0.0211759
123	0.0284753	-0.0169439	-0.0115314
124	0.0394339	-0.0640723	0.0246384
125	0.0616844	-0.112222	0.0505372
126	0.0765476	-0.106693	0.0301452
127	0.0722451	-0.103336	0.0310907
128	0.0365222	-0.0836283	0.0471061
129	0.00133218	-0.0348449	0.0335128
130	-0.00142763	0.0012042	0.000223424
131	-0.0108381	0.000716644	0.0101215
132	-0.00877872	-0.0158494	0.0246281
133	0.0108558	-0.014196	0.00334027
134	0.0407868	-0.0276934	-0.0130934
135	0.0234516	-0.00674406	-0.0167076
136	0.0364997	0.0146321	-0.0511318
137	0.0243689	0.0526255	-0.0769944
138	0.0307971	0.0442763	-0.0750734
139	0.0240768	0.0499838	-0.0740606
140	0.00858479	0.0457835	-0.0543683
141	-0.017876	0.0522018	-0.0343258
142	-0.00729876	0.0392892	-0.0319904
143	-0.00514424	0.047362	-0.0422178
144	-0.00624464	0.050931	-0.0446864
145	0.0131821	0.03834	-0.0515221
146	0.0336134	0.052788	-0.0864013
147	0.0167317	0.130298	-0.14703
148	0.00597835	0.138325	-0.144303
149	0.0110871	0.118793	-0.12988
150	-0.000945109	0.136016	-0.135071
151	-0.016274	0.0952209	-0.0789469
152	-0.0144179	0.0385125	-0.0240946
153	-0.0134773	0.0319309	-0.0184536
154	-0.018148	0.028346	-0.010198
155	0.00683015	-0.00169106	-0.00513909
156	0.0124968	0.0167901	-0.0292868
157	0.0558672	-0.0173516	-0.0385156
158	0.0545431	0.00110789	-0.055651
159	0.0686056	0.00741134	-0.0760169
160	0.0595886	0.0532962	-0.112885
161	0.0581628	0.0486545	-0.106817
162	0.0121136	0.0811135	-0.0932271
163	0.0340205	0.0483415	-0.0823621
164	0.0224613	0.0534715	-0.0759328
165	0.0276409	0.0157516	-0.0433925
166	0.023647	0.0183587	-0.0420057
167	0.0282758	-0.000232647	-0.0280432
168	0.00828203	0.0228366	-0.0311187
169	0.00714637	0.016785	-0.0239313
170	0.00417976	0.0117558	-0.0159356
171	0.015082	0.00577395	-0.0208559
172	0.0439515	-0.0318345	-0.0121169
173	0.0349434	-0.0283459	-0.00659751
174	0.0708947	-0.0184708	-0.0524239
175	0.0574119	0.00401001	-0.0614219
176	0.0265577	0.00673605	-0.0332937
177	0.000315809	0.0539339	-0.0542497
178	0.0176428	0.0314939	-0.0491367
179	-0.0204508	0.0552365	-0.0347857
180	-0.00168538	0.0316368	-0.0299514
181	0.0232816	0.0288626	-0.0521442
182	0.0344021	-0.00075885	-0.0336433
183	0.0489773	-0.0228027	-0.0261746
184	0.0623975	-0.0522143	-0.0101832
185	0.0432123	-0.0305889	-0.0126234
186	0.031819	-0.0479655	0.0161465
187	0.0275734	-0.0513183	0.0237449
188	-0.0015521	-0.0205805	0.0221326
189	-0.0145508	-0.0247685	0.0393193
190	-0.0065817	-0.0264607	0.0330424
191	-0.00080812	-0.00957482	0.0103829
192	-0.017157	0.0152613	0.00189574
193	-0.0561596	0.0250632	0.0310964
194	-0.0748118	0.0449863	0.0298255
195	-0.109301	0.0454732	0.0638273
196	-0.0938562	0.0471117	0.0467446
197	-0.0854537	0.0389318	0.046522
198	-0.0278462	0.021608	0.00623819
199	-0.00268651	0.00379685	-0.00111034
200	0.0252889	-0.00769702	-0.0175919
201	0.00849561	0.0130908	-0.0215864
202	0.02259	0.0332327	-0.0558227
203	0.00366831	0.0516719	-0.0553402
204	0.0100201	0.0594842	-0.0695043
205	0.00340368	0.0768522	-0.0802559
206	0.00418612	0.0531068	-0.0572929
207	-0.0191689	0.0904709	-0.0713019
208	-0.00667331	0.0698729	-0.0631996
209	0.00753023	0.0482982	-0.0558284
210	0.0251626	0.0491667	-0.0743294
211	0.0954962	-0.00893594	-0.0865603
212	0.100913	-0.0595601	-0.0413528
213	0.0975449	-0.0529807	-0.0445642
214	0.0858462	-0.039476	-0.0463702
215	0.100569	-0.0516032	-0.0489657
216	0.0403446	0.0041397	-0.0444843
217	0.0437325	-0.0179686	-0.025764
218	0.0425492	-0.0321423	-0.0104069
219	0.0423704	-0.063347	0.0209766
220	0.00782846	-0.0592202	0.0513917
221	-0.00749605	-0.0649299	0.072426
222	0.0191655	-0.0670963	0.0479308
223	0.0114997	-0.0500681	0.0385684
224	0.00837698	-0.0056091	-0.00276788
225	-0.0058761	0.0496259	-0.0437498
226	0.0186587	0.053092	-0.0717507
227	-0.0177879	0.0707258	-0.0529379
228	-0.021657	0.107907	-0.0862499
229	-0.0315804	0.0923592	-0.0607788
230	-0.00131849	0.0399165	-0.038598
231	-0.00153936	0.0639032	-0.0623638
232	0.00401384	0.0785744	-0.0825883
233	-0.0042643	0.0808466	-0.0765823
234	-0.0399924	0.182452	-0.142459
235	-0.0392399	0.183629	-0.144389
236	-0.00105657	0.213	-0.211943
237	0.00670817	0.223395	-0.230103
238	0.035722	0.171471	-0.207193
239	0.0761433	0.0954564	-0.1716
240	0.11269	0.0481498	-0.16084
241	0.0487688	0.00247405	-0.0512429
242	0.101028	0.00419133	-0.105219
243	0.104876	0.00302542	-0.107901
244	0.122274	-0.0218193	-0.100455
245	0.0815303	0.0268201	-0.10835
246	0.11847	0.00266583	-0.121136
247	0.0862987	-0.0318517	-0.0544471
248	0.0699955	-0.0192786	-0.0507169
249	0.181388	-0.0951322	-0.0862557
250	0.191378	-0.114652	-0.0767263
251	0.168214	-0.109175	-0.0590387
252	0.111097	-0.110018	-0.00107904
253	0.113651	-0.0845035	-0.029148
254	0.0147069	-0.0282971	0.0135902
255	-7.23221e-05	-0.0238742	0.0239465
256	-0.126854	-0.108119	0.234973
257	-0.338676	-0.0116543	0.35033
258	-0.470437	-0.0847465	0.555184
259	-0.532798	-0.00831545	0.541113
260	-0.500991	0.0220176	0.478974
261	-0.366776	0.126522	0.240254
262	-0.0919541	0.0614345	0.0305196
263	0.055689	0.128416	-0.184105
264	0.073808	0.129755	-0.203563
265	-0.00344614	0.147502	-0.144056
266	0.00172279	0.131164	-0.132887
267	-0.0100646	0.104964	-0.0948995
268	-0.0284287	0.0454401	-0.0170114
269	-0.0121984	0.00091102	0.0112874
270	0.0407625	-0.0457906	0.00502807
271	0.00568806	-0.0117452	0.0060571
272	-0.00337115	-0.00891478	0.0122859
273	-0.00180903	0.0274736	-0.0256645
274	0.0182471	0.0116124	-0.0298595
275	0.0198596	0.0385893	-0.0584489
276	0.0557454	0.015662	-0.0714074
277	0.0409277	-0.00514095	-0.0357867
278	0.0512258	-0.014305	-0.0369209
279	0.0449075	-0.0188471	-0.0260604
280	0.0423979	-0.0242417	-0.0181562
281	0.0322527	-0.0275618	-0.00469093
282	0.0809913	0.0130983	-0.0940896
283	0.0665577	0.0383322	-0.10489
284	0.0607963	0.0227874	-0.0835837
285	0.0738048	-0.000474071	-0.0733308
286	0.0788369	-0.00655333	-0.0722836
287	0.0349046	-0.0207132	-0.0141915
288	0.0104886	-0.0366641	0.0261755
289	0.00699154	-0.0269709	0.0199793
290	0.0170324	-0.0330864	0.0160541
291	0.00675121	-0.0351201	0.0283689
292	0.0132522	-0.0150432	0.00179096
293	0.0437679	-0.000687305	-0.0430806
294	0.0631159	0.0124976	-0.0756135
295	0.0340461	0.0536191	-0.0876651
296	0.0168109	0.0667825	-0.0835935
297	-0.0159981	0.0837104	-0.0677124
298	-0.0269924	0.103649	-0.0766564
299	-0.0602484	0.100906	-0.0406574
300	-0.0730237	0.0797873	-0.00676357
301	-0.06512	0.08602	-0.0209
302	-0.0364859	0.0404235	-0.00393757
303	-0.0326778	-0.00091213	0.03359
304	-0.0158558	0.0106418	0.00521399
305	0.00232626	0.0136368	-0.0159631
306	0.0124282	0.0268946	-0.0393229
307	-0.0092582	0.0471883	-0.0379301
308	-0.0181376	0.0610866	-0.0429489
309	-0.0278393	0.0834807	-0.0556414
310	-0.0478588	0.0927423	-0.0448835
311	-0.0567698	0.105743	-0.0489733
312	-0.0298984	0.111268	-0.0813695
313	-0.0305349	0.127239	-0.0967039
314	-0.0284545	0.0952245	-0.06677
315	-0.00255764	0.067679	-0.0651213
316	-0.00756982	0.0399733	-0.0324034
317	-0.0139952	0.0361525	-0.0221574
318	-0.00444996	0.0115473	-0.00709736
319	-0.00561625	0.0395081	-0.0338919
320	-0.00253797	0.0550502	-0.0525123
321	-0.0070179	0.084612	-0.077594
322	-0.0201332	0.124291	-0.104158
323	-0.0175207	0.143863	-0.126342
324	-0.0101228	0.115546	-0.105424
325	-0.00718682	0.105128	-0.0979415
326	0.0066656	0.0705357	-0.0772013
327	-0.00547565	0.0268825	-0.0214068
328	0.00296102	0.00849759	-0.0114586
329	-0.00978213	7.32185e-05	0.00970891
330	-0.0197154	0.00268332	0.0170321
331	-0.0234805	0.0155134	0.00796713
332	0.00103817	-0.00906478	0.00802661
333	0.0175654	-0.0219467	0.00438129
334	0.0405397	-0.0284457	-0.012094
335	0.0312815	-0.0411414	0.00985993
336	0.0520666	-0.102203	0.0501366
337	0.0730758	-0.10119	0.028114
338	0.0595127	-0.104516	0.0450028
339	0.0285397	-0.0901333	0.0615936
340	0.0446122	-0.104942	0.0603301
341	0.020775	-0.0395144	0.0187393
342	0.0191561	-0.0513631	0.032207
343	0.0159883	-0.0466965	0.0307082
344	0.011128	-0.0449484	0.0338204
345	-0.00557559	-0.0182797	0.0238553
346	0.00223666	-0.0437988	0.0415622
347	-0.0129065	-0.03977	0.0526765
348	-0.00539482	-0.051198	0.0565929
349	0.016185	-0.0512526	0.0350676
350	0.0154796	-0.0408226	0.025343
351	0.0119572	-0.0311349	0.0191777
352	-0.000994354	-0.00631611	0.00731046
353	-0.0144788	0.0274085	-0.0129298
354	-0.0078654	0.0199352	-0.0120698
355	0.0160728	-0.00254148	-0.0135313
356	0.0199503	-0.0147114	-0.00523887
357	0.0470848	-0.036634	-0.0104507
358	0.0312159	-0.0421941	0.0109782
359	0.0173814	-0.0309164	0.013535
360	0.00636395	-0.0228673	0.0165033
361	0.0202627	-0.0161853	-0.00407743
362	0.00714754	0.0104809	-0.0176284
363	0.0187281	-0.00480214	-0.013926
364	0.0371631	-0.0208094	-0.0163538
365	0.0282851	-0.00945292	-0.0188322
366	0.00881538	-0.0201247	0.0113093
367	0.00152538	-0.0219443	0.0204189
368	0.00333261	0.000621304	-0.00395391
369	-0.00816844	-0.00652824	0.0146967
370	-0.0012812	-0.00791018	0.00919139
371	0.0132593	0.0063894	-0.0196487
372	0.016783	-0.0045879	-0.0121951
373	0.0237105	-0.0163407	-0.00736978
374	0.01975	0.00885382	-0.0286039
375	-0.0151026	0.0299387	-0.0148361
376	-0.0433599	0.0414773	0.00188264
377	-0.0619578	0.0512782	0.0106795
378	-0.0622171	0.046659	0.0155581
379	-0.0546972	0.0391782	0.015519
380	-0.0400023	0.0185605	0.0214418
381	-0.0296952	-0.00253383	0.032229
382	-0.0249158	-0.00103807	0.0259539
383	-0.0436539	0.0128208	0.0308331
384	-0.0349759	0.0169215	0.0180544
385	-0.0130861	0.00571624	0.00736988
386	-0.00663588	0.00722927	-0.000593391
387	0.0209375	-0.00885042	-0.0120871
388	0.0318901	-0.0173003	-0.0145898
389	0.0159396	-0.0275923	0.0116527
390	0.014733	-0.0183596	0.00362656
391	0.00730495	0.00795603	-0.015261
392	-0.0071032	0.0224242	-0.015321
393	0.0078576	0.0121826	-0.0200402
394	0.0243145	0.0320048	-0.0563194
395	0.0246956	0.0255927	-0.0502884
396	0.0344438	-0.00378975	-0.030654
397	0.043112	-0.0197444	-0.0233675
398	0.050222	-0.0266497	-0.0235723
399	0.0445477	-0.0351126	-0.00943515
400	0.0528027	-0.0498794	-0.00292334
401	0.0730094	-0.0326135	-0.0403958
402	0.0689416	-0.0169781	-0.0519635
403	0.0596763	0.00362472	-0.063301
404	0.0489487	0.000272986	-0.0492217
405	0.027565	0.023898	-0.0514629
406	0.0157357	0.00530195	-0.0210377
407	0.0242773	-0.00741551	-0.0168618
408	0.0135443	-0.0163869	0.00284265
409	0.025336	-0.0249803	-0.000355716
410	0.0331536	-0.0341143	0.000960706
411	0.0209509	-0.0126921	-0.00825889
412	-0.00429706	-0.00514581	0.00944287
413	0.00858222	-0.0099809	0.00139868
414	0.00941655	-0.014854	0.00543749
415	0.0121358	-0.026455	0.0143192
416	0.0111462	-0.0337523	0.0226061
417	0.0303482	-0.0444102	0.014062
418	0.0113426	-0.0215365	0.0101939
419	0.00183915	-0.00655456	0.00471541
420	0.00118064	0.0152299	-0.0164105
421	-0.00428604	0.0109948	-0.00670877
422	-0.0198328	0.0185426	0.00129019
423	-0.027546	0.00599305	0.0215529
424	-0.0336165	0.00401587	0.0296006
425	-0.0400243	0.00103401	0.0389903
426	-0.0316579	-0.00270053	0.0343585
427	-0.0149477	-0.000180083	0.0151278
428	0.00290875	0.0086171	-0.0115259
429	0.0103401	0.012685	-0.0230251
430	0.0230967	0.0260031	-0.0490998
431	0.0317551	0.013181	-0.0449361
432	0.0256011	0.013751	-0.0393522
433	0.0214175	-0.00383521	-0.0175823
434	0.0263937	-0.0160255	-0.0103681
435	0.0151865	-0.0412057	0.0260192
436	0.0157976	-0.0267024	0.0109048
437	0.0226591	-0.0332182	0.010559
438	0.0353107	-0.0345012	-0.000809523
439	0.0147984	-0.0238583	0.00905988
440	0.0135831	-0.0263752	0.0127921
441	0.00228058	-0.0190693	0.0167887
442	-0.00460126	-0.0152133	0.0198146
443	-0.0085264	-0.0154176	0.023944
444	-0.00385214	-0.0186991	0.0225512
445	-0.00459954	-0.0128078	0.0174074
446	-0.0103768	-0.0326855	0.0430622
447	-0.0333794	-0.0278804	0.0612598
448	-0.0395835	-0.024911	0.0644945
449	-0.0370991	-0.0347358	0.0718349
450	-0.0392202	-0.0221966	0.0614168
451	-0.0267046	-0.00868875	0.0353933
452	-0.0166373	-0.0149048	0.0315421
453	-0.0109478	-0.00463956	0.0155873
454	0.00368432	0.00769136	-0.0113757
455	0.00211038	-0.0069892	0.00487882
456	-0.00231686	-0.0153359	0.0176528
457	0.000364025	-0.00411485	0.00375082
458	0.0167827	-0.00713971	-0.00964301
459	0.00868794	-0.00483705	-0.00385089
460	0.0208907	0.00411301	-0.0250037
461	0.0090776	0.0337084	-0.042786
462	0.0205995	0.0261332	-0.0467327
463	0.0166086	0.033024	-0.0496326
464	0.00662079	0.0201618	-0.0267826
465	0.0178292	-0.00656558	-0.0112636
466	0.0369926	-0.0399746	0.00298209
467	0.0326174	-0.0499023	0.0172849
468	0.00723869	-0.0657127	0.058474
469	0.00394736	-0.0541786	0.0502313
470	-0.00979588	-0.0367682	0.0465641
471	-0.0158783	-0.02739	0.0432683
472	-0.00157411	-0.0188634	0.0204375
473	0.0210281	-0.0356553	0.0146272
474	0.0285398	-0.0450921	0.0165523
475	0.0393648	-0.0517775	0.0124127
476	0.0577009	-0.0479011	-0.00979983
477	0.0624447	-0.0479129	-0.0145318
478	0.0510929	-0.0486669	-0.00242594
479	0.0483442	-0.0431641	-0.0051801
480	0.0557294	-0.0322982	-0.0234312
481	0.0365311	-0.0133528	-0.0231783
482	0.0328597	-0.0281973	-0.00466234
483	0.0348293	-0.0181833	-0.0166459
484	0.0376709	-0.0134519	-0.024219
485	0.0236537	-0.00535203	-0.0183017
486	0.0280784	-0.0229076	-0.00517082
487	0.0350141	-0.0149877	-0.0200264
488	0.03833	-0.00170857	-0.0366214
489	0.0258149	-0.00397951	-0.0218354
490	0.0191177	-0.0158498	-0.00326783
491	0.0085555	-0.0257046	0.0171491
492	-0.0142276	-0.0112141	0.0254416
493	-0.0331683	-0.00286019	0.0360285
494	-0.0223947	0.00638816	0.0160065
495	-0.0193617	0.00849036	0.0108713
496	-0.0068216	0.0097849	-0.0029633
497	0.0120326	-0.000802469	-0.0112301
498	0.0295722	-0.0171837	-0.0123885
499	0.0168917	-0.0192766	0.00238493
500	0.0108572	-0.0390187	0.0281615
501	-0.000267985	-0.0245332	0.0248011
502	-0.00966535	-0.0219756	0.031641
503	-0.00637682	-0.0258517	0.0322286
504	0.0236616	-0.0389415	0.0152799
505	0.0327017	-0.0189695	-0.0137322
506	0.0362376	-0.0199127	-0.0163248
507	0.0406809	-0.0246024	-0.0160786
508	0.0385988	-0.0159955	-0.0226033
509	0.0312221	-0.0114694	-0.0197526
510	0.0296478	-0.0138859	-0.0157619
511	0.0331889	-0.0157082	-0.0174807
512	0.0262975	-0.0082532	-0.0180443
513	0.0229818	-0.00213928	-0.0208425
514	0.0186071	-0.000454972	-0.0181521
515	0.015127	0.00425922	-0.0193863
			-0.0417072
