# Supplementary material for: Short- and long-range interactions in the HIV-1 5′ UTR regulate genome dimerization and packaging
Source: Nat Struct Mol Biol. 2022 Mar 28;29(4):306–19. doi: 10.1038/s41594-022-00746-2 (PMC9010304; doi:10.1038/s41594-022-00746-2)
Supplement: Source Data Extended Data Fig. 4 — Source data for Extended Data Fig. 4. Raw data for dot plot, wig file for Shannon entropy, Xml file of reactivities. [file 41594_2022_746_MOESM22_ESM.zip]

Archive with 13 entries (12 files):
- Extended Data Fig 4/
- Extended Data Fig 4/oneGtwoG_dimer.xml
- Extended Data Fig 4/threeG_dimer.xml
- Extended Data Fig 4/oneGtwoG_monomer.dp
- Extended Data Fig 4/oneGtwoG_dimer.wig
- Extended Data Fig 4/threeG_dimer.wig
- Extended Data Fig 4/threeG_monomer.dp
- Extended Data Fig 4/threeG_monomer.xml
- Extended Data Fig 4/oneGtwoG_monomer.wig
- Extended Data Fig 4/oneGtwoG_monomer.xml
- Extended Data Fig 4/oneGtwoG_dimer.dp
- Extended Data Fig 4/threeG_monomer.wig
- Extended Data Fig 4/threeG_dimer.dp
