# Supplementary material for: Short- and long-range interactions in the HIV-1 5′ UTR regulate genome dimerization and packaging
Source: Nat Struct Mol Biol. 2022 Mar 28;29(4):306–19. doi: 10.1038/s41594-022-00746-2 (PMC9010304; doi:10.1038/s41594-022-00746-2)
Supplement: Source Data Extended Data Fig. 4 — Source data for Extended Data Fig. 4. Raw data for dot plot, wig file for Shannon entropy, Xml file of reactivities. [file 41594_2022_746_MOESM22_ESM.zip › Extended Data Fig 4/oneGtwoG_monomer.dp]

380
i	j	-log10(Probability)
1	349	3.71034035739651
1	57	0.261663856883141
1	372	4.19322860974949
1	56	4.19118936625209
1	58	2.44377043481483
1	377	4.15832302430944
1	373	3.34981534430304
2	372	3.23252893079996
2	373	4.34836833172442
2	56	0.256540780092315
2	377	1.64148983442585
2	57	2.43619314822699
3	376	1.60576870133405
3	378	4.779753939375
3	371	3.45290029897495
3	55	0.2604321150147
3	368	3.96599178608874
3	374	4.79550682142161
3	379	4.65037651925174
3	375	4.64698754343633
3	347	3.58244374689726
3	370	2.40533005509049
3	367	4.92397518500054
3	54	3.24454700559984
3	369	4.65751949928323
4	375	1.59614454715009
4	344	4.83077993331822
4	365	4.99023656271274
4	369	2.32905947650143
4	366	4.75624843155618
4	53	3.1491267526136
4	367	3.92358136994445
4	346	3.57004022395588
5	374	2.22589475881774
5	366	4.82458210992024
5	345	4.40610059228961
5	52	3.45215795018133
5	54	0.0178379162401209
5	368	3.11423185906519
5	55	3.49046695440643
5	53	3.23004041098484
6	51	3.77555329647571
6	367	4.36265974968135
6	344	4.97297670316271
6	53	0.000827378357440913
6	52	3.00830324802718
7	366	4.72310175940076
7	52	0.00122577212042058
7	50	3.93027795880884
8	51	0.000121577956897756
9	50	0.000208172734847006
10	49	0.000118133526395456
11	48	2.511094324114e-06
12	47	2.84493602350978e-05
13	46	6.50823349121645e-05
14	45	5.11023291595315e-05
15	44	9.2552216265167e-05
17	43	9.62545447980182e-05
18	42	6.00544485656419e-06
19	41	1.5894454875516e-05
20	40	2.04242410237049e-05
21	39	0.0044737190416132
25	38	0.000183233401567563
26	37	1.16487247042805e-05
27	36	1.06141636228355e-06
28	35	0.000604651045958077
29	35	3.13562798897228
29	33	1.09629772497415
30	34	2.2515561311091
54	373	3.88515888910907
55	107	3.36355297170236
55	377	4.54627559541013
55	373	3.96456445208124
55	372	3.59476315511828
55	341	4.20536163435476
55	355	4.34747348284959
55	105	4.74759467008896
56	340	4.18438709303392
56	106	3.34229703156603
56	365	3.41882374258562
56	354	4.33108063932178
56	367	0.36404384059334
56	364	4.39048294952812
56	104	4.80826075870137
56	366	2.8180310219827
56	369	3.34614223520065
57	364	3.41720808058841
57	353	4.33182128753017
57	363	4.39040071159992
57	369	4.66617274798563
57	375	4.8171721869179
57	367	2.32151397550944
57	104	4.7236436984663
57	339	4.18431642612741
57	366	0.35992077548178
57	106	4.36361910202856
57	365	2.81809580190385
58	365	0.356320000598151
58	366	2.03162953273312
58	369	3.8138489748047
58	375	3.87751088784344
58	338	4.21048046178697
58	344	4.91196343247912
58	346	4.53228689023753
58	104	0.285356868107859
58	364	2.9103520465957
58	367	2.7257317941859
58	363	3.52910966903802
59	337	4.50943403137185
59	103	0.275203718194148
60	366	4.84904744450474
60	363	3.42871469627228
60	364	0.33245380882121
60	335	4.69495867462551
60	365	3.9832010032255
60	102	0.273777404665946
61	364	4.27180528996055
61	363	0.331333519650386
61	101	0.273890468129609
61	334	4.7062875690883
62	100	0.273839841269434
62	362	0.330200804030995
62	281	4.68861715253316
63	280	4.68981825760766
63	333	4.80122019867332
63	99	0.273773175086768
63	361	0.330195238756743
64	359	4.66317541914938
64	360	0.332049010472234
64	97	1.8370470212052
64	98	0.289278636085549
64	96	4.99032565266051
64	332	4.80095346773927
64	279	4.69279648664743
65	356	4.65585399840897
65	360	4.34763845882143
65	278	4.72502874657768
65	331	4.84138900933636
65	97	0.367780131550783
65	98	3.88945630528119
65	359	0.352119180307718
65	96	1.52025804018824
66	358	0.441901228177584
66	355	4.69095501700726
66	357	2.92340135438
66	94	3.13153011257103
67	94	0.29460201276143
67	357	0.855945842706916
67	358	2.82957244600577
67	355	3.92506827687053
68	284	4.72303646189162
68	351	4.92943708357701
68	281	0.336522479903991
68	93	0.273224136807493
68	355	2.68235465265957
68	274	2.59603679507405
68	80	4.95890900894611
69	79	4.97583969598305
69	92	0.273224622192838
69	280	0.335644253327286
69	279	4.93382439117431
69	278	3.40061642872944
69	354	2.66529962855275
69	283	4.7223909397208
69	350	4.91823136745263
69	273	2.5952060557746
70	348	4.87888030315631
70	278	4.90062615705499
70	277	3.3994875181882
70	279	0.335646187413571
70	272	2.59519597321773
70	90	0.27330587214639
70	282	4.72639856718111
70	353	2.67087374405992
70	340	4.98043429594184
71	277	4.8828271539384
71	311	4.30610034639095
71	280	4.81371773941634
71	279	4.70964137817235
71	347	4.70463017003596
71	339	4.77774240165973
71	271	2.59654637091758
71	278	0.336875746715682
71	89	0.272529296788141
71	276	3.38898789213942
72	79	4.75197074323151
72	277	0.342026226569384
72	338	4.58169999102121
72	279	4.77594324999459
72	83	3.65296024677876
72	88	0.272456626345091
72	270	2.72574511421517
72	275	3.36937762699924
72	310	4.18438505241953
72	278	2.99157749023081
72	350	4.73650811000045
72	346	4.70463036552816
73	82	3.62361413246805
73	87	0.274563182732312
73	86	4.33602523511605
73	309	4.18765769274891
73	337	4.59922537809506
74	82	3.36592520410941
74	87	3.91362979047666
74	86	0.35607954222953
74	81	3.47841232132308
74	308	4.28678809249281
74	351	4.93466701533725
75	272	3.73395974465785
75	83	1.18307642873399
75	79	3.95529669715188
75	273	2.47508457006143
75	350	4.9490839343927
75	271	3.93889017187296
75	276	2.32235812757435
75	275	1.84447376253808
76	81	3.09599662423689
76	87	4.36533011866652
76	86	3.52846354519061
76	82	1.13837310474734
77	86	3.06688930061554
77	82	1.61391485960416
77	87	3.95075409268422
77	81	1.46601810638302
78	82	1.83449313530749
78	86	2.21349479705208
79	91	4.26647075321933
79	84	2.28717477986292
79	103	4.28180366049163
79	274	2.26307914673412
79	105	4.28627624703982
79	349	4.1407350100305
79	86	3.92267901947976
79	85	2.01409468007776
80	348	4.14068190057142
80	104	4.21890345952388
80	277	4.01092060187432
80	90	4.18354751662224
80	270	0.34060416554316
80	273	2.29998971162705
80	272	3.86838354264661
80	333	4.90866595319367
80	102	4.24355911547978
81	271	3.96043148494446
81	332	4.907455982477
81	269	0.337091766407821
81	102	4.00694119487011
81	101	4.51402308923782
81	89	4.18503797139284
81	272	2.42257051353299
81	276	3.55139491383157
81	347	4.15882095008987
82	350	4.86934587741639
82	88	4.21202211083953
82	270	4.69540131404955
82	275	3.53294286157569
82	268	0.333087506084932
82	101	3.81560599847121
82	346	4.27165220532748
82	271	3.60018635033635
82	269	4.99123282591804
83	267	0.33255670207752
83	87	4.86892487005533
83	349	4.79349424293337
83	100	3.72958599990868
83	274	3.51841273521422
83	281	4.95943207930391
83	351	4.99591882035649
83	355	4.99930114776897
84	329	4.87459247507576
84	99	3.72660882683962
84	273	3.51831026550681
84	354	4.97833700712863
84	350	4.79916710700296
84	280	4.95797816755748
84	266	0.332562324537754
84	344	4.78698038603342
85	272	3.51858287958654
85	265	0.333552024027537
85	348	4.51656175776342
85	279	4.95805170831443
85	353	4.99087614869017
85	328	4.87188593308119
86	271	3.52397999506284
86	327	4.95121866191055
86	278	4.96135673179665
86	97	3.48057233841042
86	265	4.91292672148308
86	347	4.45186051864216
86	263	3.3923308318826
87	346	4.45209436090676
87	263	0.345730451790554
87	270	3.57891139008302
87	96	3.42495597514332
87	277	4.98584069484789
88	262	0.342682718624224
88	352	3.82697823614738
88	264	4.40593868478907
88	95	3.41677019370689
89	103	3.71752544453519
89	351	3.82987845367664
89	94	3.51431162799813
90	297	3.46194976717668
90	264	3.49875839024341
90	343	4.40413161222375
90	262	4.09724043940687
90	260	0.335354986546198
90	351	4.49923672716085
90	352	3.67698201945379
91	268	3.55819596766922
91	101	3.11361858283497
91	296	3.45955247085543
91	263	3.49793804796403
91	342	4.40532279722681
91	259	0.334257405809839
91	261	4.07268628325582
91	350	3.24501835313896
92	258	0.333807960643754
92	349	3.06832620411238
92	262	3.49781871998544
92	260	4.05942259417473
92	341	4.40101425902931
92	267	3.53599658335002
92	103	4.47861158111462
92	100	3.07292796118593
92	295	3.45736260284677
93	348	3.06820845109549
93	257	0.333835820436817
93	294	3.45714568612811
93	102	4.46787913035128
93	266	3.53601323144379
93	261	3.49810695747946
93	340	4.40016485837852
93	259	4.05973851064061
93	99	3.07185928633112
94	347	3.06840504188909
94	98	3.11057212548487
94	339	4.40066866791465
94	265	3.54941628420931
94	101	4.48020023046594
94	293	3.45744840801162
94	255	1.60742373311677
94	256	0.385725120755581
95	259	3.6929470229641
95	338	4.40198286706767
95	353	4.40380551853924
95	251	4.09638741193447
95	354	4.8703479488733
95	292	3.45853363281529
95	104	4.38044786536049
95	257	4.20957880761202
95	102	4.75226414795797
95	254	1.16891646073046
95	310	4.34355890551372
95	346	3.0752667545335
96	309	4.34226882001036
96	291	3.55059789891653
96	250	4.26759007392023
96	337	4.49688739650571
96	103	4.3972157700908
96	253	1.49215094586909
97	308	4.34391115021184
97	249	4.61248333392273
97	103	4.99726381884905
97	250	2.42763161773276
97	253	2.14561759456717
98	307	4.35192740757077
98	288	4.00436702020993
98	250	4.41506799293161
98	105	4.85095662882983
98	103	4.3498809863643
98	249	2.32823971510195
98	253	0.401158621235399
98	291	4.2651279609591
99	343	4.49181377455239
99	306	4.37905360870142
99	253	4.49944231067729
99	248	2.3256548673197
99	109	4.23001062803654
99	352	4.96435796660084
99	250	2.95579501356112
99	249	4.83147395758597
99	252	0.369155768964669
99	349	3.71666225557342
99	287	3.97414822475091
100	255	3.85304639841324
100	254	1.80207081864915
100	345	4.99544490113319
100	108	4.22764980322564
100	251	0.370829061462571
100	289	3.59419141209127
100	286	4.031472357103
100	305	4.42117789925553
100	247	2.33821638875986
100	342	4.50031627484885
100	348	3.72163804111557
101	288	3.54966956633877
101	107	4.20509376247827
101	244	3.06857896793598
101	341	4.94889201162384
101	250	0.433596410325798
101	253	1.72179670832587
101	249	1.23242540869631
102	248	1.08254442145117
102	264	2.97929460300713
102	287	3.53553178744056
102	250	4.94462190294984
102	349	4.20551194280605
102	252	1.70229249752907
102	109	4.05330382660946
102	284	4.10032716541927
102	253	4.22796515042527
102	249	0.484437834870407
102	243	3.05403470482096
102	245	2.96325809100935
103	347	4.48380399834321
103	348	4.21099603418956
103	283	4.12217287256404
103	285	4.09397812122811
103	108	4.07093099588869
103	247	1.15525262472916
103	350	4.96762360760958
103	346	4.06193645199036
103	251	1.70822302552099
103	345	3.73841449585282
103	242	3.06647662597321
103	263	2.97838772325828
103	286	3.6410829660319
103	246	1.75589915037673
103	241	4.85178113260053
104	248	1.72096482550815
104	243	2.73508800722853
104	249	3.1977873454556
104	245	1.44165338801924
104	343	4.52901426438305
104	244	3.93151425156118
104	284	3.79801688874373
104	349	4.31076411723049
104	109	4.9754874136394
104	252	2.09330370216951
104	250	2.0303166974675
104	264	3.74972714822928
104	262	2.97726901283196
105	348	4.15756115424221
105	342	4.53991848158256
105	378	4.42091429849671
105	242	2.76679454548236
105	240	3.53679110909283
105	247	1.8256332909002
105	239	4.51284501885521
105	347	4.11230471070763
105	261	2.97766075364264
105	241	3.2594611000469
105	374	4.52113855841591
105	263	3.74886695562322
105	370	3.0857238564164
105	345	2.71307239959067
105	368	3.6936641215458
105	369	3.31975658987647
105	367	4.82666766382176
105	379	4.65990258909371
105	285	4.17851668152025
105	251	2.09293588030581
105	246	1.71609571023491
105	344	0.520432589935803
105	371	4.16448005496431
105	376	4.54330509958989
105	282	4.05535479980477
105	346	3.83945105603276
105	283	3.88790470844811
106	244	2.78441378976329
106	343	0.285155020375187
106	284	4.09748878557374
106	377	4.55286455933298
106	249	2.29204562037598
106	260	2.97732132571475
106	281	3.3708519642734
106	250	2.32627759853788
106	372	4.7926382032676
106	252	3.88493388584207
106	243	1.25642004497514
106	373	4.70264428648109
106	248	3.10321559879158
106	262	3.74855516154423
106	238	4.41679327922336
106	245	1.56054004518154
107	282	3.76515942107752
107	280	3.37053714364647
107	246	3.14360687367109
107	370	4.65043565814911
107	259	2.97804900210511
107	242	1.2565240312218
107	376	4.6649689517074
107	132	4.89600251822437
107	239	3.01188022398328
107	368	3.07073769115454
107	251	3.90612732733545
107	237	4.55325779274267
107	283	4.31885545715995
107	369	4.47346694838309
107	366	4.20722846890041
107	342	0.286485358115577
107	261	3.74901886082482
107	240	2.9373059504504
107	241	4.3966774797198
107	247	3.39345928705259
107	371	4.83412512338139
107	367	2.18997562679369
108	243	1.45873951265036
108	260	3.74940983799775
108	341	0.284297053319234
108	236	4.61849250814643
108	244	3.74658176299724
108	131	4.76569096047617
108	248	0.470192527057996
108	252	4.14053617264079
108	238	2.94092738038436
108	281	3.33405028818213
108	258	2.98112572137067
108	245	2.96209423634432
108	249	3.97313639809283
108	274	4.75089068711037
109	247	0.478928095680559
109	278	3.36561613888609
109	366	3.10007977209243
109	251	4.14024958783725
109	257	2.98241025178558
109	259	3.75144154640176
109	365	1.96688430363357
109	369	4.08132133869113
109	273	4.75751549575569
109	367	3.10282964065708
109	340	0.283156093023958
109	240	1.87634425560091
109	280	3.33345908504523
109	237	3.02191592545831
109	241	1.01922808183276
109	130	4.75783863018176
109	246	4.00127863503256
110	241	2.27434347553797
110	279	3.33361292773055
110	366	3.10203991985654
110	367	3.62508992824141
110	339	0.283153608107524
110	369	4.65501939747609
110	237	4.32247228009987
110	129	4.75788207027694
110	240	1.02058725860024
110	246	0.496212230988119
110	277	3.36558090783014
110	247	1.92749728370746
110	365	3.1119529638167
110	364	1.96566175442064
110	272	4.7619831060158
111	240	2.27495587479454
111	366	3.62461620998492
111	241	3.84577058992072
111	121	4.71566888902277
111	278	3.34204801628324
111	123	4.30874538304619
111	365	3.1103365956345
111	254	4.72236739541456
111	364	3.13244558385882
111	119	4.65471036636789
111	338	0.283174476813012
111	246	1.60492932318232
111	363	1.96450155580752
111	275	3.35883429070201
111	234	4.1625693376339
111	237	0.994874231854766
111	367	3.99308445064906
112	233	4.16498688031954
112	362	1.96410382130262
112	243	0.556659169635726
112	150	2.72297939548906
112	274	3.26539105269207
112	244	2.95891058082997
112	120	4.47686564158987
112	125	3.31137303131901
112	122	4.23586803697134
112	118	4.44425835444435
112	228	4.80959239734332
112	248	3.49275866959301
112	245	1.36007289800597
112	236	0.972706301685141
112	238	2.19501302671236
112	281	4.52774329552448
112	252	4.69403950221065
112	337	0.29062239283304
113	241	2.22893051036654
113	273	3.26852956198972
113	251	4.69883385636669
113	336	0.291478575090917
113	334	3.2906723074611
113	239	3.26485956100144
113	242	0.555651946126335
113	361	2.14321646927495
113	271	3.53021004864462
113	149	2.72209777880147
113	364	4.46774889485603
113	365	3.51121540252754
113	247	3.49259471962863
113	276	3.44895498749143
113	235	0.972993213977954
113	227	4.56664087073484
113	280	4.52596206053583
113	255	4.83126404098682
113	237	2.41862351133044
113	332	4.82565560882485
113	363	4.6633383315625
113	124	2.72460037764544
114	335	0.292749616290016
114	234	0.976248121686331
114	363	4.41148802167808
114	348	4.1727447031303
114	254	4.82615305704513
114	148	2.72203780223078
114	272	3.26188838578161
114	241	0.560127368439031
114	121	3.14958360406005
114	240	2.05030993596657
114	226	4.45899259934818
114	354	3.78199247164979
114	119	3.2798297212457
114	279	4.51817505196238
114	246	3.48964716223135
114	364	2.98671817159898
114	270	3.30712101567837
114	331	4.74025622641859
114	361	2.42987481899889
114	333	3.21713497393207
114	123	2.51394098037369
114	275	3.45046575935612
114	237	2.77291185020961
115	239	1.9836888823813
115	333	4.09650621267029
115	147	2.72252138274896
115	227	4.77297745392357
115	332	3.19434663840379
115	121	4.05794946329614
115	225	4.61016759934774
115	123	4.22198261385788
115	268	1.74468531502436
115	353	3.79137744954626
115	330	4.76642616415693
115	278	4.52768716299863
115	269	3.70264720317926
115	124	3.49105993514087
115	271	3.46490884567681
115	242	1.57772459661159
115	359	2.78688932340153
115	360	2.44373231587147
115	285	4.50865989147585
115	237	2.0760225441581
115	347	4.16935221399866
115	119	4.54260611601445
115	334	0.346449615658744
115	234	3.27260335482385
115	240	0.618819935197779
115	363	2.97088019046589
115	241	4.11190219721756
115	235	4.19622598078565
116	238	1.92799809210722
116	352	3.94074990299263
116	236	1.38575591298015
116	232	2.12421225925827
116	358	2.83734286406531
116	362	2.95570866487629
116	243	1.49137374560528
116	233	2.06196101262204
116	146	2.72334288352701
116	281	4.17344301413802
116	267	1.32522424524177
116	228	2.64318894048644
116	125	3.82173575753061
116	287	1.88144587198319
116	122	3.92512716226722
116	248	4.55897489734374
116	284	3.59287150794695
116	306	4.99952238347997
116	120	3.96887529808309
116	230	4.15750638119096
116	264	4.98041818285762
116	229	3.60896223373714
116	357	4.0910959397886
116	231	1.56992274967904
117	280	4.20800594812369
117	227	2.58655156870118
117	240	1.32871605510811
117	332	0.617820641856566
117	302	4.80073725952876
117	359	4.4852654959321
117	124	3.2867517201212
117	334	4.60783965997183
117	266	1.32518743576084
117	242	1.48258594002358
117	354	4.58688735788507
117	276	4.55095985781641
117	356	4.01693996047586
117	361	2.96166119849257
117	360	3.97413574669247
117	328	4.99064460439315
117	121	4.14046714677977
117	333	2.44660412467732
117	239	2.55862857372448
117	269	3.61323136426868
117	305	4.91019881019719
117	123	3.50325762543137
117	330	3.06495568879579
117	331	3.17192304857292
117	345	4.17038306980178
117	247	4.54884198311657
117	241	4.56558165245844
117	225	4.57265542575582
117	304	4.88317163543759
117	235	1.38051027725173
117	237	2.15556103460069
117	286	1.87968742988594
117	283	3.59331239523639
118	282	3.60600963766958
118	304	4.8780420947615
118	360	3.0350078903926
118	353	4.50771344445063
118	240	4.4863600420816
118	124	3.03862975892686
118	303	4.82001662198289
118	327	4.548173633312
118	237	2.00999618198683
118	330	2.83227835338284
118	279	4.4755815756942
118	239	0.660662537297116
118	268	3.60095861270617
118	285	1.87900694693343
118	326	4.87216801467798
118	334	4.58771313128915
118	356	3.27097774304007
118	241	1.4880726019335
118	350	4.59556522624972
118	234	1.37067690066133
118	263	4.33668474371261
118	275	4.54562370482033
118	227	3.64674387484003
118	331	0.723523825501916
118	344	4.1659139375474
118	224	4.50236958599866
118	359	3.88991729031728
118	333	4.28118860097996
118	226	2.62047198389112
118	328	4.62814140919218
118	235	4.08852918105253
118	265	1.32712562004499
118	332	2.32901361578007
118	354	4.90199224912872
118	246	4.52940547264912
118	329	2.95312583128823
118	147	4.91248703713247
118	123	3.21879500533774
118	301	4.34083892137327
119	232	4.91776625273731
119	355	3.52270565540267
119	238	0.560444028038771
119	236	1.83106483304029
119	262	4.15863221347045
119	150	4.51355386576579
119	357	3.58841589862386
119	349	4.49726254855144
119	141	4.69284412112562
119	145	4.73763641158593
119	306	4.85163733205858
119	287	3.61954172694961
119	231	2.30251260261422
119	281	3.31588906436076
119	284	1.87746628459607
119	125	4.20063952685415
119	230	3.19920045953436
119	299	3.8837871001839
119	233	1.37460705515303
119	343	4.16206978241833
119	187	4.6262030707053
119	146	4.7920069412217
119	358	3.96524298406397
119	143	3.37763876660464
119	245	4.50948930887322
119	352	4.54473386547659
119	229	1.25278628934969
119	264	1.32274010070861
119	228	1.33364645816446
119	144	3.02056891220573
119	300	4.31944383262428
119	274	4.52577110649901
119	267	3.60033633991048
120	282	3.81779035126307
120	359	4.6200003890349
120	353	3.28140675395908
120	286	3.74817327851782
120	263	1.32277234973138
120	124	3.87740588943012
120	227	1.29277213110815
120	348	4.71693280235114
120	283	1.89993230049512
120	266	3.79145819920498
120	356	3.56212048593425
120	298	3.87733997018818
120	342	4.18005921961402
120	329	1.60143761550137
120	326	4.08285016078365
120	239	1.41741018940154
120	328	2.7908736163413
120	140	4.54624969284625
120	237	0.56034478352434
120	285	3.84573269963741
120	327	2.85485902473042
120	224	4.24134056808839
120	225	4.35101938802309
120	277	4.83117131381752
120	330	2.14319914871935
120	149	4.51273623383662
120	280	3.363629032028
120	331	3.85005724565572
120	234	2.72195300039317
120	273	4.54043469513121
120	354	4.1760867708187
120	332	4.42090132503004
120	265	4.06072262516268
120	305	4.79251035674274
120	186	4.4144789139364
120	226	3.14109209749329
120	235	1.90373502052016
120	261	4.15719499018786
121	306	4.91081826350285
121	341	4.67685390432304
121	236	0.560411806314009
121	262	1.32270676563016
121	352	3.28291528404431
121	232	4.22347955726823
121	230	3.69482889824076
121	185	4.15521515376457
121	143	2.95562086322658
121	357	3.7324770816127
121	264	3.62243092325731
121	233	2.57492772205277
121	281	3.27538730759852
121	358	4.62861556549296
121	238	1.40906802672748
121	144	4.2877630879639
121	355	3.84259333672271
121	229	2.35736295250701
121	141	3.71949057095926
121	228	1.93588668262731
121	260	4.14579804827838
121	284	3.60269770055309
121	297	3.87662641673899
121	243	4.51795521047931
121	299	4.27892644380994
121	142	3.79246751986635
121	287	3.91189395391332
121	231	1.51923962006699
122	280	3.35563665013962
122	359	4.99991723434495
122	330	3.55304378650739
122	263	3.61899545529539
122	331	4.70364505730451
122	282	3.79115566571924
122	147	4.50969467842516
122	327	1.49442950672717
122	353	3.19771664142623
122	356	3.75225537943947
122	239	4.70463192946737
122	350	3.37006264514477
122	225	1.68054647174133
122	234	1.99385117709266
122	305	4.86209284778107
122	283	3.62050449184511
122	246	4.79277126151186
122	329	3.53749608921431
122	296	3.89143163260131
122	328	2.39691778981339
122	224	3.95755828668858
122	235	0.622170621884251
122	259	4.14154471851538
122	278	3.87673373270354
122	286	3.97593164728056
122	140	3.69212758793594
122	184	4.15766331625287
122	285	4.68497140304759
122	271	4.652957211424
122	237	1.41144338850085
122	242	4.53548323277556
122	326	2.42960172915128
122	354	4.7017383815435
122	226	0.691016772696251
122	227	1.87771794992443
122	298	4.27762441440878
122	261	1.32433518300759
123	297	4.28161961342927
123	281	3.4760112683721
123	287	4.8763962124655
123	236	1.42578638646493
123	146	4.50956926447772
123	358	4.96427281858634
123	232	4.78579883978689
123	284	4.54032822423
123	229	1.57950718056535
123	262	3.62596800511484
123	233	1.82126058794198
123	228	4.62255202283001
123	352	3.20121524577709
123	231	2.55187025170014
123	185	4.49265711860306
123	238	4.64066189223902
123	349	3.3399485229045
123	245	4.53976598956272
123	355	3.96874256659911
123	258	4.13602723733778
123	295	4.13367184232765
123	141	3.92401172762518
123	274	4.96890558878862
123	142	2.80233449459903
123	260	1.3382375958474
124	228	1.58676578889768
124	131	4.57662928699854
124	295	4.02446419764959
124	351	3.3863329548624
124	232	1.86746818687243
124	141	2.74657580032144
124	182	4.19364372035088
124	145	4.5173094128941
124	244	4.56689390747312
124	230	2.55687098856243
125	348	3.20313285390902
125	181	4.2203736075743
125	331	4.13830266294866
125	226	3.95056108241467
125	280	4.99180865756294
125	328	4.8834643720295
125	234	4.29220063977761
125	224	3.74692802718134
125	184	3.95286424499587
125	333	4.21863551293838
125	139	1.32525476122848
125	241	4.87208266940368
125	272	4.26200349390146
125	279	3.45471244823206
125	259	3.63994832355294
125	183	3.7634088954079
125	223	0.0236884155316234
125	294	3.8474032593193
125	130	4.53545829364053
125	350	4.10662936715675
125	186	4.30570999658153
126	241	3.46473262134682
126	225	4.20180354112815
126	293	3.84833336230702
126	278	3.45423480996702
126	330	4.10714204488417
126	332	4.21685495366612
126	347	3.18758796031167
126	203	4.84605082073262
126	242	4.14572130952354
126	138	1.32265754994034
126	271	4.25924919977989
126	180	4.25772373676993
126	183	3.97398585537958
126	223	4.61405742472806
126	222	0.0225681106322397
127	329	4.10792564415578
127	221	0.0225029478755901
127	277	3.45607310526796
127	331	4.21657069684296
127	257	4.81043418319839
127	292	3.85322822588037
127	240	3.36920072164024
127	181	3.39183876046341
127	241	4.09697283748529
127	346	3.18706686892323
127	202	4.82373839107699
127	224	4.27956063470682
127	184	4.01877830491809
127	137	1.32255114717019
127	270	4.25919933016224
128	223	4.44482899396745
128	240	4.12418774770903
128	328	4.14373124510598
128	276	3.45953769181933
128	186	4.65321513166553
128	136	1.32258675002934
128	220	0.0225282484512799
128	239	3.3684821252755
128	183	4.01821966944155
128	345	3.19197174465492
128	180	3.38747299137975
128	330	4.2581564705204
128	256	4.84289967051646
128	269	4.30406479775367
129	182	4.06916316446765
129	179	3.3839775247709
129	238	3.38227685164909
129	135	1.32525619918101
129	200	4.90277457566558
129	134	3.60536890311429
129	219	0.0225038472844719
129	185	4.2351335404941
130	199	4.84737213531757
130	274	3.46084000430981
130	343	3.18953841039491
130	238	4.10471355822544
130	185	4.53205495416549
130	134	1.33645062341975
130	236	3.63258180198233
130	179	4.7174597943286
130	218	0.0225350642134673
130	267	4.3789313296859
131	342	3.19500632954934
131	198	4.88891684412818
131	266	4.39028363129533
131	184	4.45442086336341
131	180	4.06846017711597
131	183	3.73411341369383
131	216	3.29393577528447
131	215	4.48660564201981
131	235	3.67061200022922
131	214	4.5178997069372
131	237	4.07375373676272
131	273	3.49113593553005
131	181	3.55047597927204
131	217	0.0314373373833529
132	213	3.81090912399792
132	341	3.33987901707969
132	182	2.72661011144711
133	213	3.28238227841864
133	182	2.95517671873124
134	272	4.77919480612846
134	148	4.56974394621037
134	234	3.59754298229285
134	339	3.98375537446973
134	183	4.78757574141827
134	340	4.75091439885007
134	178	0.0346599546827126
134	212	3.49046048073037
134	181	3.57122745238629
135	339	4.7847423730731
135	211	3.87425310694805
135	271	4.79831155806416
135	147	4.56953191007266
135	338	4.00208520356824
135	180	3.94968749254309
135	177	0.0221525193821692
136	176	0.0216381396216814
136	232	3.10351341094342
136	337	4.18432211792978
137	231	3.04366552532148
137	146	4.3135360638423
137	175	0.0216095452828729
138	174	0.0216154758304102
138	230	3.04157535923958
138	145	4.31335476292301
139	281	3.93600235098182
139	229	3.03743681127389
139	173	0.0216134081484278
139	144	4.31423395821245
140	228	3.02711331090134
140	172	0.0231784406693463
141	169	2.40637118934108
141	171	0.390380812280549
141	280	1.4988933258334
141	170	2.92021185297526
141	167	4.06790952356239
141	227	3.02538247254029
141	168	0.284914352456921
142	279	1.3470718405266
142	166	3.90020373972471
142	226	3.02524217834697
142	167	0.234161462389491
142	280	3.67048033802496
143	279	3.66753241352228
143	166	0.234499267131082
143	164	4.37880100726916
143	224	3.02440634094057
143	278	1.34675342154738
143	280	4.50116451621463
143	167	0.440290232404745
144	162	2.31028872788728
144	164	0.32847672311008
144	166	0.439932983085565
144	223	3.02438379778371
144	278	3.66949442734996
144	167	3.30907797592459
144	277	1.34674954005816
144	279	4.49913703976146
145	164	2.31468435906295
145	276	1.3474141456835
145	168	4.54727759095972
145	162	3.10022600173898
145	161	2.34088942322405
145	166	3.44632104778196
145	277	3.75282698038972
145	222	3.0244163414757
145	278	4.50143955698773
145	167	2.34945081075658
146	164	0.383656491411573
146	166	2.29748884442179
146	275	1.35070603595273
146	277	4.48786880283395
146	162	0.438268148099185
146	167	4.69136462256096
146	221	3.02492230975329
147	154	4.90844518141919
147	163	0.422596011817146
147	155	4.37612003693691
147	156	3.90926773557717
147	153	4.56130046205975
147	165	2.28822100247456
148	152	4.47159107696105
148	156	4.25725395863581
148	153	4.92598595225975
148	154	4.21345399418724
148	219	4.33270205831468
148	155	3.79209721966387
148	274	1.83691977616696
148	160	0.0156011812659088
149	153	4.27996230477112
149	165	4.21940616613291
149	159	0.0148463339353721
149	163	2.35413632474195
149	155	4.26682023839843
149	154	3.84113134043366
150	272	3.76214129466748
150	275	4.6465955920019
150	247	3.79435861326994
150	164	4.21509316896495
150	167	4.12560435914044
150	273	1.7220338805022
150	162	2.3535079707305
150	158	0.0158069576497384
151	167	4.444323832879
151	246	3.79339132547616
151	166	4.12320044541597
151	162	4.86653547092859
151	247	4.28834347822294
151	272	1.74086307429115
151	273	2.51346772253665
151	158	2.80269439690067
152	158	2.99677767182069
152	247	3.39541742772489
152	206	4.85600269430601
152	246	4.07985214407727
152	273	4.4443415071078
152	166	4.43405888211375
152	272	2.40677104137448
152	164	4.24034114081862
152	162	4.23695839625617
152	270	2.1307630365406
152	217	4.91929073879708
153	161	4.23125551092377
153	270	3.31309339763202
153	157	2.82004861659188
153	158	4.48752219824203
153	216	4.92588733353426
153	205	4.73215013640583
153	271	2.21477070325262
153	246	3.39962357489695
153	272	4.44060071603609
153	247	4.39906226291609
153	269	2.16461271236514
154	158	4.12407652246865
154	204	4.67895660128987
154	246	4.24613890099333
154	268	2.26454800829564
154	215	4.96295211660752
154	270	2.23839374182724
154	161	4.70243210264415
154	168	4.92129845558062
154	271	3.94339068558069
154	269	3.25558679281903
154	247	3.18255569081777
155	266	4.34166993240362
155	268	3.34452672609692
155	161	4.97579668797989
155	167	4.90557482276191
155	247	3.84117120082343
155	271	4.89440205724866
155	203	4.62128139629662
155	270	3.91822997169492
155	246	2.98015292389467
155	269	2.26266432174793
156	166	4.90989890576995
156	246	3.61367641962646
156	268	2.31811783560035
156	269	3.9753452651973
156	247	4.89482245866436
156	202	4.62523998154067
156	266	3.96089943021828
156	186	4.62345978600938
156	265	4.56462688009298
157	244	2.02818827991855
157	165	4.92778979890307
157	201	4.75299509671831
158	185	1.83898753018027
158	267	2.76510433511749
158	243	1.95145899364204
159	167	4.43031711604176
159	168	4.40535977972226
159	241	4.24489243930483
159	184	1.83810548843102
159	242	1.95206250642512
159	266	2.76578383372062
160	167	4.37317404899189
160	241	1.95335014138252
160	240	4.00251934436811
160	265	2.77410764326055
160	166	4.31509132283281
160	183	1.83741790492001
161	182	1.8373182188608
161	165	4.34744121705765
162	264	2.78755593267809
162	262	4.73549449789452
162	172	3.93907267021712
162	238	1.76723052874819
162	236	4.53569435917385
162	179	3.48963017289931
162	274	4.4688163597224
163	169	4.01286268180153
163	235	4.54287042049395
163	273	4.71123450396801
163	237	1.76697936874256
163	168	3.94350421599942
163	170	3.79699807743552
163	171	3.80265552097058
163	263	2.78703528183321
163	180	1.84249575023526
163	178	3.55922763417381
163	261	4.73464839655122
164	179	1.84214556385868
164	262	2.78734047459866
164	236	1.76532783283714
164	238	4.9543108700808
164	274	4.26769255744692
164	172	3.87602451747655
164	260	4.73798493898491
165	177	1.87215156663601
165	178	2.7956581646282
165	237	4.9617511636401
165	273	4.51570983457569
165	171	3.69467951818676
165	170	3.92827564762509
165	261	2.81643319206677
165	235	1.77727298200786
165	234	3.66272540882166
165	259	4.76983059554231
166	174	3.44616352035967
166	233	3.43390160614089
166	175	4.08164866244466
166	258	4.9211833099577
166	260	2.92887135171733
166	274	4.20741516367919
166	176	1.83209135313087
166	232	3.38782298672131
167	229	4.65614661259196
167	173	3.3610150769486
167	232	3.75799870772102
167	274	3.85140624488705
167	258	4.34391876440338
167	175	1.81718042062806
167	174	4.26320632479481
167	233	1.78325595832276
167	231	3.09195447406497
168	232	1.80045110073514
168	174	1.83029401833156
168	230	3.11109250757986
168	228	4.74801092094685
168	172	3.41927544033388
169	230	2.54638809317962
169	174	4.70456311880594
169	232	4.51660914632523
170	230	2.561897780322
170	228	4.25029820377992
171	228	1.78972807701863
172	227	1.74548254952743
172	273	1.99152934469541
172	184	4.68964338527256
172	198	4.79803200438041
173	183	4.55715540776751
173	272	1.8457129697086
173	197	4.7614165093084
173	226	1.74486536910403
173	257	4.60866459938338
173	186	4.25638657098425
174	225	1.7450178388944
174	271	1.84508883938428
174	256	4.62936260011505
174	196	4.76195783719863
175	184	3.72769047998214
175	181	4.5502591083016
175	224	1.74513954900508
175	226	4.99641843730525
175	183	4.87497770663931
175	270	1.84494735398928
175	195	4.76212094886957
176	254	4.61013761554438
176	223	1.77602946459918
176	194	4.79397772067245
176	183	3.72214221208177
176	269	1.85350620428353
176	180	4.60245407266635
176	205	4.98403742707224
177	253	4.41960481514482
177	182	3.74024715042658
178	267	1.84625627007155
178	252	4.41677264808824
178	187	3.7843815565948
178	207	2.99530384121841
178	213	3.97647759257584
178	185	1.65375439719834
179	212	2.69776085150101
179	224	4.7874355198831
179	221	2.59432753743646
179	266	1.84963104564072
179	208	3.01034823763061
179	223	2.89067191622393
179	186	1.46487572759678
179	289	3.86132578406722
179	206	2.67139539312864
179	183	2.28027775375659
179	202	1.8817562871857
179	184	1.35339807342239
179	251	4.41732578817122
179	265	4.78935046648415
180	288	3.81341086924729
180	200	2.09796962852833
180	201	1.99235087572864
180	213	2.97925485641709
180	249	4.94572326508487
180	250	4.84467224992445
181	199	1.96647939283268
181	185	2.26221123487567
181	187	3.22048859198068
181	200	2.20707619846187
181	287	3.73450989407483
181	248	4.85813950693213
181	264	1.85194348725193
181	213	4.60430645918534
181	201	3.74165960004611
181	207	2.31293328176436
182	209	2.21006550275347
182	202	2.5403853091329
182	186	3.08170992940495
182	214	4.42692516894561
182	247	4.89561174730772
182	263	1.84863125243514
182	198	1.97582924892507
182	210	4.46832654499814
182	211	2.87655911157764
182	208	3.99404534758204
182	286	3.7941153026095
182	204	3.39182000109319
182	265	4.73487507654742
182	220	1.71590402333543
182	203	2.16391181105867
182	206	2.33147856699796
182	285	4.44478971244836
182	215	4.55900035561098
182	216	4.6775719871686
182	205	2.88986786541418
182	190	3.87094513329509
183	262	1.88705857344624
183	219	1.70616318967735
183	201	2.17707096567706
183	200	2.1328597603003
183	199	2.3554985373061
183	264	4.53332021486014
183	207	3.77912928633238
183	189	3.75099005051695
183	213	4.5578520046084
183	284	4.15895517616306
184	218	1.70608234478882
184	262	2.84898213826925
184	200	2.15678590611529
184	213	3.53709364671277
184	284	3.87125813117979
184	188	3.75416069711878
184	199	2.05046692172104
184	260	1.96583279639898
184	207	1.99064672775784
184	201	2.14712953257676
185	212	3.51774709750857
185	282	3.91236331509905
185	208	2.62381205994261
185	283	4.08142531334126
185	217	1.7064750037354
185	197	3.92496262783009
185	202	2.35948614262774
185	259	1.96577096890295
185	206	1.99168751661955
185	261	2.49350911635894
186	200	3.83385137338977
186	260	2.54500262484642
186	258	2.45960349481274
186	201	2.47223860654372
186	199	1.07650382229168
186	281	3.66007128669597
186	207	2.62067989688834
187	206	2.81567276542026
187	196	3.30827705167446
187	280	3.6598112751952
187	259	2.73471109193893
187	257	2.67453669902376
187	197	0.00464634384145121
188	197	2.20985803119568
188	195	3.30878162860635
188	279	3.65990962179341
188	196	0.00325967462509139
189	278	3.66018640246001
189	195	0.00329172982878351
189	196	2.20945994007905
189	202	3.46394626272685
190	201	3.46405334076658
191	200	3.47455846613214
195	274	3.92599488971465
196	219	4.87401447272263
196	274	4.9424775996851
197	207	4.16926101682965
197	218	4.87295714436651
198	213	0.169089968797182
199	208	3.06441893972905
199	257	4.87118326093209
199	217	3.76915444796644
199	266	3.55171377953116
199	270	2.68338918968621
199	265	3.31630094483213
199	206	2.39299536367636
199	212	0.126421666562172
200	209	1.62775892022308
200	208	4.45986541766966
200	266	3.67416441687985
200	206	3.98312824962504
200	204	3.9487887403288
200	256	4.87478744747641
200	265	3.58942271505298
200	214	4.28153108770881
200	212	3.60196766805249
200	210	2.79052721032477
200	211	0.128344080967738
200	216	3.38168715660106
200	269	2.66636622864649
200	215	3.09886083492269
200	205	2.42949903995289
201	268	2.65871656847278
201	208	1.52348410099351
201	205	3.72720528563491
201	211	3.29269704278433
201	216	3.45446606440175
201	214	3.01110924697039
201	263	2.90429187093894
201	206	3.61513574722559
201	265	3.38954338184673
201	212	4.62504909717747
201	215	3.32902353993043
201	209	2.54295315182868
201	220	4.8353397788087
201	210	0.133564476076227
202	264	3.28262088302636
202	260	4.60024220092007
202	207	1.46076269659065
202	219	4.80608440992996
202	262	2.86363380808894
202	267	2.65774484514799
202	213	3.18231661843999
203	213	4.35440216456201
204	250	4.74914460268145
204	213	3.90592449623164
205	253	3.8287369442017
205	249	4.57433001052234
205	213	3.47587372675587
206	258	1.69033036297013
206	260	2.29520804970694
206	262	3.42745096501968
206	213	0.948476614295707
206	252	3.81187878299821
206	218	3.88263234149364
206	248	4.56604551609122
207	254	4.80823564890099
207	259	2.29188165819625
207	261	3.42647526661558
207	212	0.923718484155226
207	217	3.78320723888365
207	247	4.58304891057832
207	257	1.68203250174256
207	251	3.81211263900938
208	258	2.29231435041952
208	213	4.08462254481019
208	250	4.02294495866395
208	260	3.43030954965171
209	213	4.25660642958234
209	249	4.64458356906478
210	250	4.93269199464838
210	253	4.71963500844668
211	253	1.53948169090366
211	249	4.49698728780788
211	244	4.52268221712379
212	243	4.42671234263495
212	248	4.44098363891087
212	252	1.53415535028545
213	251	1.5386523344382
213	242	4.43342445335341
213	247	4.44362309329849
214	250	1.64914672734732
215	249	2.07236828536512
215	250	2.17021833592661
216	253	4.93176367670036
216	244	4.44235757668005
216	249	1.67105972374603
217	238	4.25431558494688
217	243	4.41344217033055
217	252	4.9096827713331
217	274	3.65909723126884
217	281	4.89317680450458
217	267	4.46667664575682
217	248	1.52143561077299
218	273	3.65830834007494
218	237	4.25537213816683
218	251	4.91019038867643
218	241	4.33695649687678
218	266	4.46643988527551
218	247	1.52140134712913
218	280	4.89309325569537
218	234	4.8868371092589
219	272	3.65853559907504
219	234	4.74809662024142
219	240	4.33707364705043
219	265	4.46685503902975
219	246	1.52220171902985
219	279	4.8935414531129
220	232	2.54170095140491
220	244	3.94247192020134
220	249	4.92097312703164
220	230	4.74129172728017
221	243	3.98151339455375
221	238	4.87121688905985
221	233	3.35326153917677
221	245	1.59005760318462
221	231	2.48331055497219
221	248	4.91252354481684
221	229	4.66978422580781
222	244	1.58990204860903
222	228	4.67284594909566
222	230	2.48261470604649
222	232	3.3444601198475
223	245	4.97611221854032
223	231	3.33461411498528
223	229	2.48264619751171
223	236	4.18778372717053
223	244	4.71018599881695
223	230	4.46525972120618
223	243	1.59108867408299
223	232	3.85628861758481
224	287	4.66591861759529
224	309	4.13160768419805
224	245	1.47028172866518
224	352	4.36262098092944
224	238	3.67108727956723
224	284	4.47591398227087
224	281	3.41715315505093
224	232	4.67480804074894
224	243	4.41703976796
224	233	0.371775084328687
224	228	2.76916590753456
224	231	1.94398058697148
224	230	3.38535735548089
224	236	3.72355905102073
224	355	4.77711103142311
224	229	2.86472128082302
225	308	4.05118600378252
225	337	3.93918863407385
225	309	4.90667091012243
225	288	4.46993586616526
225	244	1.46903117778022
225	230	2.00741784805581
225	232	0.36972611818452
225	351	4.38021598415713
226	231	0.372826443088859
226	245	3.37702278757595
226	232	4.68746140482316
226	238	3.65198743760984
226	236	3.02451123928912
226	287	4.04188237606265
226	337	4.75504018387896
226	230	4.60827241489422
226	281	1.89002704172713
226	243	1.46935477668934
226	284	4.9304676230482
226	233	2.25332404187827
226	307	3.99998488668351
226	308	4.82212233820777
226	352	2.82461018814791
227	307	4.85362810902817
227	351	2.82239206864343
227	337	1.9044071439312
227	244	3.38226977122859
227	306	4.00202817611832
227	291	4.376412988854
227	232	2.30046678772304
228	329	4.58265673863516
228	336	1.81731157014682
228	283	4.66079115184612
228	280	1.4569226648107
228	286	4.53677622131557
228	311	4.73017972065247
228	239	3.82157667156474
228	332	2.03581451590286
228	242	1.62546717016476
228	240	4.26639461716538
228	235	2.55704569642472
228	334	1.51526516548197
228	330	3.58586240561604
228	279	4.72696483234041
228	305	4.10489348207859
228	241	2.01018400342321
228	237	4.44116015191686
228	350	2.83326984391259
228	290	4.36301626595086
229	272	4.35292986947554
229	348	2.78128406166803
229	279	1.29104672446817
229	280	3.53574440630286
229	282	4.30323967092788
229	329	3.46443199209568
229	278	4.47643304923787
229	241	1.62832422568457
229	328	4.22653746206354
229	259	4.3926418911466
229	257	4.39773448503021
229	237	3.11357419246838
229	310	4.5273529944119
229	331	1.87224309537792
229	289	4.31489634185151
229	333	0.873589064457918
229	285	4.48563915504074
229	240	1.90190553238251
229	234	2.48473978981484
229	335	1.71701046953506
230	327	4.31886523716509
230	332	0.870280865255172
230	334	1.69324776373037
230	241	2.53402173762422
230	328	3.53304321613622
230	279	3.57280884456054
230	286	3.95367194509779
230	242	2.52747904185909
230	237	4.41893751712719
230	330	1.86648961006257
230	329	4.09035204379457
230	240	2.04315903665197
230	235	4.45357311635278
230	347	2.77845065625368
230	280	3.0057808119201
230	239	1.90849235240623
230	256	4.39807410292655
230	311	4.4008914674904
230	278	1.29032403463151
230	271	4.34989164180255
230	234	4.97784473500445
231	283	4.81993937537722
231	277	1.28966012739142
231	310	4.26779268855646
231	328	3.85257568686739
231	333	1.65748981548371
231	237	2.25594700900813
231	331	0.869503833800891
231	241	2.50889513517347
231	247	4.73344959591273
231	272	4.76643057221986
231	279	2.84543333116334
231	270	4.35845539409597
231	329	1.86707550732554
231	240	1.77085964403938
231	280	3.15408410440476
231	285	3.92609260719714
231	257	4.06731848334329
231	346	2.77832279540184
231	278	3.57321622734773
232	256	4.20773284654721
232	286	1.11989690785182
232	239	1.80271039592897
232	330	0.881807775660091
232	345	2.77920481792629
232	327	4.09337913833762
232	354	4.44375699961464
232	279	3.14447249734832
232	311	4.50847519875423
232	242	3.29360195138905
232	332	1.65810933652249
232	237	3.44965666667934
232	283	4.2697566205945
232	240	2.70763063860857
232	269	4.41196424828652
232	329	3.7945028498471
232	276	1.29018139560426
232	255	3.43476533466537
232	241	3.24733427516413
232	277	3.68844441825569
232	278	2.84708394085382
232	247	3.27060967811364
232	271	4.76635123050967
232	328	2.01974425359676
233	344	2.77842624461405
233	246	2.47334343683566
233	240	2.62461246869282
233	282	4.08776422408928
233	237	2.60858611331238
233	270	4.78199065936584
233	328	3.18416903913847
233	283	4.61437240929648
233	310	4.18175750044665
233	285	1.00787625083689
233	353	4.2547035334457
233	275	1.29266781872921
233	278	3.13452137934661
233	241	3.12822540041217
233	331	1.65921729889075
233	257	4.62728900878825
233	254	3.3759517600665
233	329	0.890621366067881
233	277	2.83971564842791
233	259	4.29887844653414
234	245	2.30940458494377
234	238	2.79707358339931
234	352	4.21850704410326
234	258	3.75973505940867
234	284	0.997064662752976
234	287	1.66700739807484
234	243	3.48529809020717
234	250	4.89289753036069
234	343	2.78067110886523
234	274	1.31273794486177
234	309	4.16101476089756
234	281	2.93830539929456
234	260	4.67459027318566
234	253	3.53006703977176
235	341	2.94533668806038
235	308	4.27379284941172
235	244	2.3269015485008
235	253	3.57773877884656
235	351	4.21862981522215
235	249	4.78528042062506
236	350	4.21824815335166
236	277	4.94772895038285
236	342	3.30173790520291
236	275	2.55873721264784
236	282	0.87148423636271
236	340	2.93984786636338
236	285	1.15474468150628
236	259	3.15813350635138
236	240	3.40803512269556
236	270	4.10022831212854
236	310	4.4371762100494
236	254	3.1415493966727
236	329	3.57511955793142
236	328	1.75150284452657
236	272	1.94209244048334
236	280	2.92164438562976
236	273	1.79358892252167
236	278	4.34032211172613
236	283	3.42250248598508
236	246	2.84146237463181
236	247	4.1940681521761
236	257	4.3810093199687
236	279	2.77651050775464
236	261	4.25281595258704
236	241	2.18391992818372
237	341	3.30536233825981
237	281	0.574265058095719
237	243	3.05250194065433
237	245	2.84542592855123
237	248	3.05842181747222
237	252	1.90609878624484
237	258	3.14174099801704
237	262	4.66714451448363
237	284	1.14262653752828
237	260	4.12213808121337
237	274	2.45527243140309
237	349	4.21926148380253
237	253	4.52299413319511
237	267	3.61204736778155
238	247	2.99427656817352
238	266	3.61522776868782
238	338	2.94423947349445
238	283	1.14528321567913
238	280	0.574005036244725
238	277	2.77170887345982
238	278	2.9477204156371
238	254	4.54764790615684
238	310	3.77339186350592
238	259	4.11156031104955
238	246	3.78685585507702
238	348	4.23087619336928
238	272	2.91185879904802
238	270	1.84907699438293
238	257	3.14684443394518
238	273	2.42009568586957
238	251	1.90369940549912
238	279	4.23276762661666
238	340	3.30725473073159
238	328	4.30222415479825
238	282	3.94202825798839
238	261	4.65015616130249
239	309	3.78523710363824
239	249	4.26731199904532
239	337	2.97519680147292
239	253	4.39166236779725
239	250	1.907463586678
239	244	3.59498778388634
240	245	3.1467026302455
240	260	4.91086511213929
240	248	4.17786001004132
240	267	3.76146762900155
240	281	1.39419907250562
240	244	4.99903716598725
240	253	4.4084328829713
240	249	1.90504289517581
240	308	3.82166713973445
240	274	3.3090627641032
240	264	3.83394772081052
240	258	4.57592269890596
240	252	4.38967738058636
240	343	4.3415571801604
240	337	4.82126624727361
241	267	1.7080211582318
241	281	2.63762435016452
241	245	4.08597142341442
241	252	4.40156627736397
241	307	3.88350517859844
241	337	4.39586285964896
241	248	1.90585470896346
241	262	4.7613125828991
241	258	3.33449105820082
241	274	2.47819500402874
241	264	4.72559552099029
242	337	4.97607988541369
242	306	4.0739328451512
242	341	4.2504730661512
242	250	4.70136514368437
243	266	1.78342571605817
243	261	4.13835409926701
243	277	0.446903036851613
243	279	2.47475066527325
243	273	2.7952191857313
243	335	3.23844789148762
243	257	3.84971526362682
243	275	3.4700796073327
243	331	4.29811001368445
243	278	2.27464540285718
243	251	4.46258545576574
243	265	3.72902656100987
243	247	3.12031372031846
243	270	3.42167206021473
243	272	1.63218882070375
243	340	4.24584628219772
243	280	3.42551742942129
243	333	3.03031256106259
244	269	3.42940088271066
244	279	3.43053154436066
244	256	4.17305949376493
244	271	1.62660617506144
244	334	3.23583866327458
244	330	4.24846710390643
244	277	2.44024302180036
244	339	4.24588201837352
244	276	0.443447969202519
244	255	2.75378377718715
244	311	4.83900583644764
244	278	2.47709297048496
244	273	2.70130798388519
244	332	3.022751116798
244	272	2.86885781595022
244	266	2.05480210183636
244	265	2.28741088000414
244	263	4.35532602062745
244	286	4.81289225355459
245	285	4.75228583204297
245	272	2.49613602504341
245	310	4.68124383416665
245	338	4.24725528549157
245	331	3.02371884013944
245	277	2.48860889181358
245	279	4.90569703478895
245	261	3.00233503479609
245	329	4.24262833735422
245	275	0.440931012358983
245	265	1.64114255274682
245	254	2.71685303763952
245	270	1.63724315236076
245	273	2.53364490237316
245	278	3.45806012582416
245	259	3.92929576275621
245	333	3.23584965424972
246	309	4.75219641449328
246	258	4.13998493567114
246	284	4.90382459420172
246	260	2.87178973813061
246	281	4.76967066500461
246	264	1.63283337784349
246	267	4.24625087854856
246	274	0.447305000782647
246	253	2.71794889166222
246	337	4.47356163498498
247	274	2.16796266512748
247	260	4.35991237953819
247	284	4.61711290386125
247	252	2.72240382950116
247	281	4.10222911182378
247	258	1.41392676250479
247	262	1.55347280505926
247	362	4.91220049268569
247	267	1.62462017348369
248	361	4.90229066272583
248	257	1.41278308580065
248	328	4.73635480658485
248	283	4.56267581844123
248	259	4.35248688157481
248	266	1.62443473719708
248	280	4.10472835447789
248	273	2.10326305446266
248	254	4.84558553549504
248	279	4.81168225067516
248	272	0.724984747441485
248	277	3.72292070449097
248	261	1.5533493126221
248	265	4.17634669467321
248	270	0.699225697879495
249	270	3.24174876902935
249	272	2.16075023883714
249	269	0.644164655389131
249	360	4.9047483718915
249	276	3.69701128248983
249	279	4.13118855095355
249	255	4.63039937056939
249	286	4.22345686385708
249	278	4.83543431566602
249	265	1.63319882413361
249	259	4.76442909543159
249	271	0.809698736482057
249	327	4.82970415028332
249	282	4.72031491112905
249	256	1.41879662861572
250	275	3.61292047290247
250	268	0.440768960558789
250	263	1.65308195078462
250	259	1.56104646609495
250	255	1.46100016028401
250	271	3.09777030570957
250	256	4.36699335474886
250	270	1.56372266156802
250	261	3.11949972303106
250	269	3.14953586888701
250	254	4.40983365427142
250	278	4.50490202181913
250	285	4.11891154979063
251	267	0.40057797991474
251	281	4.41285698686181
251	355	4.92044463390061
251	262	1.63901691773336
251	274	3.50535211934505
251	260	2.93938783816988
251	349	4.99488058042557
251	284	4.07862730181334
251	258	1.53677049694567
252	273	3.5063029806133
252	266	0.40050926281841
252	257	1.53834363302155
252	348	4.99274434773823
252	354	4.88734891621785
252	259	2.93837309697224
252	283	4.078579093286
252	280	4.41278084556536
252	261	1.63975398673816
252	270	3.52229868021857
253	268	3.36501753063679
253	261	4.11086253421467
253	353	4.88760686349952
253	272	3.51045039641359
253	257	4.95361561448931
253	347	4.99567062279243
253	285	4.71273129751797
253	282	4.10542553382827
253	269	3.52942596373935
253	259	2.71944046758572
253	265	0.402294423265171
253	279	4.41763803261748
253	263	3.3202981048913
254	287	3.91324997620222
254	264	0.412683228216974
254	267	3.36294835791974
254	262	2.99009857281739
254	284	4.58702359484251
254	258	2.7202265553789
254	260	2.80528038950266
254	281	4.16210997912491
254	352	4.88775239983466
[truncated: 486 more rows]
