# Supplementary material for: Short- and long-range interactions in the HIV-1 5′ UTR regulate genome dimerization and packaging
Source: Nat Struct Mol Biol. 2022 Mar 28;29(4):306–19. doi: 10.1038/s41594-022-00746-2 (PMC9010304; doi:10.1038/s41594-022-00746-2)
Supplement: Source Data Extended Data Fig. 4 — Source data for Extended Data Fig. 4. Raw data for dot plot, wig file for Shannon entropy, Xml file of reactivities. [file 41594_2022_746_MOESM22_ESM.zip › Extended Data Fig 4/threeG_dimer.wig]

track type=wiggle_0 name="threeG_dimer Shannon entropy"
variableStep chrom=threeG_dimer
1 0.0741122666491458
2 0.0902250412822099
3 0.0921230020267744
4 0.0254497761348499
5 0.0184330115030678
6 0.00410377451204303
7 0.00142019421285238
8 7.35879261902894e-05
9 0.000133577264848697
10 8.69683021136184e-05
11 1.7085094508137e-06
12 1.83005910616207e-05
13 5.00602708301103e-05
14 4.67732114100174e-05
15 9.07463727017646e-05
17 9.61819841372894e-05
18 5.87594471343138e-06
19 1.50652836074793e-05
20 1.76283449181498e-05
21 0.00395785327390186
25 0.000152105543186199
26 7.99872527599496e-06
27 7.50459892114646e-07
28 0.000617225447865633
29 0.090288619741218
30 0.0127475365362446
33 0.0878258129259208
34 0.0127475365362446
35 0.00308003226316278
36 7.50459892114646e-07
37 7.99872527599496e-06
38 0.000152105543186199
39 0.00395785327390186
40 1.76283449181498e-05
41 1.50652836074793e-05
42 5.87594471343138e-06
43 9.61819841372894e-05
44 9.07463727017646e-05
45 4.67732114100174e-05
46 5.00602708301103e-05
47 1.83005910616207e-05
48 1.7085094508137e-06
49 8.69683021136184e-05
50 0.000380864440481553
51 0.000411852843289718
52 0.00485511230144351
53 0.00426870081685767
54 0.00985908575287713
55 0.0701228327394436
56 0.203818385556967
57 0.212723257649339
58 0.217762459928064
59 0.0665958940770069
60 0.195965784593144
61 0.195548493727782
62 0.195476940090299
63 0.194128413125348
64 0.323854025264262
65 0.382414400129299
66 0.132445728485667
67 0.180647560009542
68 0.234818445125394
69 0.242964532729653
70 0.230437591345639
71 0.119825497804013
72 0.14657816307759
73 0.072693682425823
74 0.131354338386608
75 0.12829865066105
76 0.129964647660635
77 0.150040498947207
78 0.0678936167466476
79 0.125145802835128
80 0.134247678153351
81 0.24098890281502
82 0.369305610242765
83 0.253288809675178
84 0.127912762308007
85 0.108768261243162
86 0.162920977589679
87 0.143164290207504
88 0.178073621025485
89 0.127570886254408
90 0.177888936964347
91 0.158894863401511
92 0.227824053265767
93 0.227849272487702
94 0.276301820136674
95 0.150659402045197
96 0.155359448468794
97 0.272392241816434
98 0.173020429740587
99 0.1807512645972
100 0.186531367901319
101 0.176108658339123
102 0.16944047785878
103 0.161099957782719
104 0.112775202577201
105 0.199938937120249
106 0.0597689957600408
107 0.0734942789902074
108 0.0851219310337338
109 0.130914134371105
110 0.133052630248254
111 0.0934694480649994
112 0.137492132542674
113 0.123851830530606
114 0.128726892506658
115 0.162554221263745
116 0.106191320312016
117 0.274222173456295
118 0.303065385235746
119 0.278085003782452
120 0.264170359082354
121 0.142486656893384
122 0.393246140673534
123 0.0588780754430623
124 0.0432640485710755
125 0.0128869360648843
126 0.00829139905535697
127 0.00833031086729821
128 0.00827515718037969
129 0.00480191790283225
130 0.00745701708059757
131 0.0167663620502508
132 0.00805901612470817
133 0.00522661954074987
134 0.015031027772646
135 0.00535243310955331
136 0.00475063757286311
137 0.00478677444306607
138 0.00479397668227044
139 0.00478160906091905
140 0.00261146298206963
141 0.31839639146413
142 0.151271246366084
143 0.305661616879594
144 0.329952439689084
145 0.040970714064639
146 0.324914981199092
147 0.167375222575639
148 0.00541790461921163
149 0.0152520320244468
150 0.0176542708449904
151 0.00565963347725943
152 0.00411505638385078
153 0.00564636677502039
154 0.00135066685385889
155 0.000671549164538377
156 0.000392210155954846
157 0.00603998245501397
158 0.013923935710025
159 0.0057988984547782
160 0.00650351588785151
161 0.0115767725339502
162 0.186846779580514
163 0.169148359791065
164 0.321450362376741
165 0.0176038105749912
166 0.318320988587792
167 0.319820356172561
168 0.160099573870551
169 0.00907602400836762
170 0.00369421319597193
171 0.149368108324775
172 0.00443979121399744
173 0.00348092737004103
174 0.00490640332060316
175 0.00493939375829073
176 0.00472039147975624
177 0.0023133811175915
178 0.0377203774263511
179 0.152433197811064
180 0.0319375925437463
181 0.0566511252978633
182 0.0903122096480578
183 0.0585905855793494
184 0.125540064341539
185 0.0770798087906233
186 0.151393679627029
187 0.00957604165496967
188 0.0118156175324355
189 0.0113066701683715
190 0.0013548799812416
191 0.000842794919483395
195 0.00320313734500559
196 0.0111912657298012
197 0.0108797779425112
198 0.122068985710073
199 0.221951901421036
200 0.197782108344469
201 0.20039366148046
202 0.0882766791025741
203 0.0147425252838725
204 0.00219325570095254
205 0.0131903309936493
206 0.149748783712585
207 0.195172031813335
208 0.0585444326262981
209 0.06098444316157
210 0.0924810515433667
211 0.0890865570697429
212 0.196403665364108
213 0.216552656200621
214 0.00359779357365558
215 0.00369344036855844
216 0.00429679115857096
217 0.0169192881087116
218 0.00783951737126621
219 0.00762856813569533
220 0.00699865403303754
221 0.00419543909070492
222 0.0037848900448395
223 0.0100895130330431
224 0.170371541839813
225 0.210399579594275
226 0.32908952065815
227 0.207412168459011
228 0.407910153956189
229 0.411271813008353
230 0.344579600896224
231 0.514293756984377
232 0.578250265731276
233 0.556658556260233
234 0.323867311622871
235 0.0908780924744253
236 0.490630116589787
237 0.374704376852221
238 0.363687981661632
239 0.0593755216673961
240 0.200605600583748
241 0.098967492485122
242 0.0703704914890677
243 0.116249012636758
244 0.0536825241464925
245 0.0847656833486879
246 0.105689456239795
247 0.09045218230343
248 0.32742476968696
249 0.26888732024403
250 0.127268333596301
251 0.0987724712918366
252 0.0998557645437518
253 0.0937104102349356
254 0.057593483529575
255 0.0140223739441135
256 0.0492335633258048
257 0.143922552374471
258 0.0732691612039011
259 0.0731552003102524
260 0.0631846940867404
261 0.0157393841155014
262 0.144942886288448
263 0.0616217200361125
264 0.0435016926742404
265 0.0955266862161782
266 0.0945012173577863
267 0.0919537686919049
268 0.0889509606341244
269 0.138039779852159
270 0.195658131393628
271 0.130168597374283
272 0.172941021584543
273 0.0424714432258718
274 0.0714757461810532
275 0.0648472240846053
276 0.0623330926149486
277 0.120683281189416
278 0.102914872501658
279 0.0984298531417254
280 0.218526776045376
281 0.337050692721248
282 0.335222785460159
283 0.357180468385898
284 0.515950232236772
285 0.510499926423524
286 0.337029103878377
287 0.294298890126465
288 0.296396444126889
289 0.120851307337949
290 0.11973557304583
291 0.123186405887755
292 0.123748101248424
293 0.158085209619114
294 0.171550336701059
295 0.17195543478933
296 0.0105770759322628
297 0.295977929065856
298 0.283140215124253
299 0.292532664341628
300 0.31432134934635
301 0.166943183721421
302 0.0458303110973902
303 0.0451585315750349
304 0.0236583777400911
305 0.00267147103450172
306 0.10076425697491
307 0.224476134314492
308 0.291533998328507
309 0.315132761523693
310 0.0284087457866594
311 0.00340548697027236
312 0.00164817523618846
313 0.000168872247880437
314 1.00181317822811e-05
315 1.65639441587245e-06
316 0.000109500551340342
320 5.19596455918885e-05
321 5.75409057484539e-05
322 1.65639441587245e-06
323 1.00181317822811e-05
324 4.37188614442978e-05
325 0.0012108547570547
326 0.0206322502318693
327 0.117536124680869
328 0.321498964833347
329 0.473537853496362
330 0.436112263324003
331 0.495651761123517
332 0.465630474041298
333 0.232280313574502
334 0.253810940219947
335 0.0832966565123131
336 0.126976997244876
337 0.13626175795156
338 0.0390542579015892
339 0.104948994590989
340 0.103472556696416
341 0.107884560994992
342 0.12996895594206
343 0.131032923133005
344 0.173506806517456
345 0.0683475605321956
346 0.138608516861765
347 0.143308434369086
348 0.250304594721343
349 0.543785008291852
350 0.186141339014702
351 0.423178993284683
352 0.448087905735309
353 0.266448679807193
354 0.326198034862474
355 0.465726201061518
356 0.0169067552075374
357 0.116130458399296
358 0.140670752543181
359 0.13866983937195
360 0.291428301961061
361 0.335962595357691
362 0.46236102881637
363 0.31373271333129
364 0.448243895253232
365 0.323879987955397
366 0.286193670067162
367 0.29671572389209
368 0.0165244176191579
369 0.0135607704822881
370 0.0107270816840904
371 0.00323127015390755
372 0.0447092257774768
373 0.0399880117661721
374 0.00808675859518543
375 0.0226764185031055
376 0.0205412849336279
377 0.0299491338731427
378 0.00710369188609176
379 0.00681075425861083
