# Supplementary material for: Short- and long-range interactions in the HIV-1 5′ UTR regulate genome dimerization and packaging
Source: Nat Struct Mol Biol. 2022 Mar 28;29(4):306–19. doi: 10.1038/s41594-022-00746-2 (PMC9010304; doi:10.1038/s41594-022-00746-2)
Supplement: Source Data Extended Data Fig. 4 — Source data for Extended Data Fig. 4. Raw data for dot plot, wig file for Shannon entropy, Xml file of reactivities. [file 41594_2022_746_MOESM22_ESM.zip › Extended Data Fig 4/oneGtwoG_monomer.wig]

track type=wiggle_0 name="oneGtwoG_monomer Shannon entropy"
variableStep chrom=oneGtwoG_monomer
1 0.155088464127516
2 0.190593157977948
3 0.197194161138841
4 0.0552365737466784
5 0.0372397040114478
6 0.00465236873215919
7 0.00177314564834448
8 0.000121543926691383
9 0.000208072974189699
10 0.000118101396969979
11 2.51107980498761e-06
12 2.84474966618256e-05
13 6.50725825594793e-05
14 5.10963164319489e-05
15 9.25324946237019e-05
17 9.6233213855208e-05
18 6.00536181355979e-06
19 1.58938731755787e-05
20 2.04232805237908e-05
21 0.0044278712774494
25 0.000183156109777932
26 1.16484122642815e-05
27 1.06141376818355e-06
28 0.000603809799952319
29 0.0901220988271148
30 0.012616144287219
33 0.087827554017311
34 0.012616144287219
35 0.00289835460975608
36 1.06141376818355e-06
37 1.16484122642815e-05
38 0.000183156109777932
39 0.0044278712774494
40 2.04232805237908e-05
41 1.58938731755787e-05
42 6.00536181355979e-06
43 9.6233213855208e-05
44 9.25324946237019e-05
45 5.10963164319489e-05
46 6.50725825594793e-05
47 2.84474966618256e-05
48 2.51107980498761e-06
49 0.000118101396969979
50 0.000669544923022008
51 0.000754578323652263
52 0.0053924520851026
53 0.00496151369757875
54 0.019473808352021
55 0.147575944019156
56 0.309159847043084
57 0.327078901546254
58 0.343768859858381
59 0.146172392603683
60 0.302233227060813
61 0.300598351297116
62 0.300237346492053
63 0.300299248196082
64 0.330244427622138
65 0.361054008539423
66 0.165639908275563
67 0.273414756846096
68 0.313058390231128
69 0.314572706940154
70 0.314538601863805
71 0.309173939959477
72 0.312265924053442
73 0.147357635725312
74 0.160205560729307
75 0.124981692163826
76 0.0864926055534163
77 0.0924657365375202
78 0.0403937741189418
79 0.0456728584476197
80 0.169097938501564
81 0.220629308571177
82 0.309119448342143
83 0.235120502984577
84 0.168535051341511
85 0.175615537500581
86 0.178632649502048
87 0.305479679163087
88 0.303474428359507
89 0.1481346619214
90 0.304592075704006
91 0.163106548152345
92 0.309659752385527
93 0.309672031549449
94 0.358832951556204
95 0.0865378807639026
96 0.0970153101647027
97 0.210349358175067
98 0.322986503560573
99 0.323076128777301
100 0.349249851097026
101 0.417589292536896
102 0.440039632645329
103 0.30173210273476
104 0.281535518721603
105 0.259498261621275
106 0.298375581824385
107 0.253777856437642
108 0.37190540155042
109 0.466601602060295
110 0.468481188157372
111 0.33176213936165
112 0.515679978020622
113 0.465636914436497
114 0.467640679451499
115 0.447636077612552
116 0.314775637673758
117 0.458011094256843
118 0.534859428053572
119 0.487172213867378
120 0.468102140601416
121 0.375118590613803
122 0.568508850754312
123 0.215069994929339
124 0.0921246290375859
125 0.0964680085683873
126 0.0915729139656184
127 0.0928293569803595
128 0.092172907075667
129 0.088467935664128
130 0.0881033849388466
131 0.0381302195827697
132 0.00729522792008937
133 0.00498966941567279
134 0.0982587646123812
135 0.0853558951681447
136 0.0862325847383689
137 0.0864532159521049
138 0.086459681877129
139 0.0866838478883284
140 0.0256971312816619
141 0.376603035532606
142 0.206306367924104
143 0.365683867094827
144 0.39457396110454
145 0.100868393601442
146 0.398845911300997
147 0.17782454918435
148 0.0485927626216791
149 0.031327511839796
150 0.0655513689801268
151 0.0451033134623163
152 0.0310159372550636
153 0.0368432136893203
154 0.0313175393938404
155 0.0195284851796969
156 0.0140611469266839
157 0.0234172517552384
158 0.0763463857602144
159 0.0681530199667394
160 0.0689751351690322
161 0.0379895539930217
162 0.220975038006732
163 0.234707170170126
164 0.386908369699504
165 0.0781549283492368
166 0.345425150346287
167 0.372530332476186
168 0.20800823815509
169 0.0172969859959182
170 0.0118426145134383
171 0.189283504842543
172 0.0760887344128068
173 0.0803135970273244
174 0.107118088411588
175 0.1073541091036
176 0.104333895882383
177 0.0470291280525497
178 0.104706389780963
179 0.227357204065948
180 0.0698654884123592
181 0.0918095443483576
182 0.177012160920029
183 0.142253605186724
184 0.218738404716441
185 0.178553576119822
186 0.175639758601347
187 0.024694528924112
188 0.0199528502112769
189 0.0195633891993601
190 0.00171099787617063
191 0.00116504086186883
194 7.70403577263707e-05
195 0.00543988910703548
196 0.0187063856599915
197 0.0191238708678326
198 0.135587295429266
199 0.255903656030229
200 0.223915860559869
201 0.231453927406902
202 0.108030506490585
203 0.0152085232981213
204 0.0024879572654957
205 0.0154505902207676
206 0.207620620143535
207 0.251847593266639
208 0.0717062168521618
209 0.0596062019470706
210 0.103023200109147
211 0.146255317978483
212 0.25839028796775
213 0.277807421765829
214 0.0404541186311485
215 0.036562702155854
216 0.0403058804677005
217 0.111390621823047
218 0.102912990770462
219 0.102311627060344
220 0.0623626067994546
221 0.081978734060328
222 0.0749440854625485
223 0.110640607287161
224 0.279789616942733
225 0.295797884518081
226 0.439509772519149
227 0.174260662157558
228 0.384498072659193
229 0.460066004962333
230 0.370840806077661
231 0.611565414337712
232 0.631426236190522
233 0.668165829090343
234 0.426657811305385
235 0.387541298111129
236 0.758978312161193
237 0.71521900934175
238 0.6077538494923
239 0.313799509265811
240 0.542910936634643
241 0.518107819487302
242 0.392869289111976
243 0.713031486509095
244 0.403332831532644
245 0.545036517990583
246 0.538962052347988
247 0.518994698311774
248 0.800453756293377
249 0.716216026856498
250 0.619884632760452
251 0.52532201599449
252 0.531733402496122
253 0.479484660135477
254 0.291872665666138
255 0.0971266293422127
256 0.213929662257103
257 0.34865099752918
258 0.330985348605855
259 0.28110462220885
260 0.307067702093324
261 0.174541645349858
262 0.400803275769232
263 0.299178065670235
264 0.311946503714954
265 0.484075752193545
266 0.527806727210407
267 0.526560235437942
268 0.380272883164999
269 0.369777697848823
270 0.479589822952701
271 0.219462992733359
272 0.345210877759183
273 0.235649452886581
274 0.408382410858869
275 0.335324861337897
276 0.303836880731863
277 0.478094935631124
278 0.335312581058717
279 0.339245419257405
280 0.502869833480287
281 0.51480375810474
282 0.261440139968161
283 0.231874707910319
284 0.354847244210471
285 0.344759124286291
286 0.226427605636859
287 0.204919801398706
288 0.268437954529445
289 0.154449189568947
290 0.146376809657282
291 0.166930169429002
292 0.14476173098451
293 0.0993272424981209
294 0.131459378346869
295 0.133422000530587
296 0.0401732942712348
297 0.276018165555136
298 0.237406339318967
299 0.276044338093409
300 0.290588348511276
301 0.201943044386209
302 0.0348505793726179
303 0.0338775721873544
304 0.017283818880654
305 0.00269611513418819
306 0.20744094935841
307 0.333072371864955
308 0.376957719252946
309 0.374643536485448
310 0.0166245933621818
311 0.00268803064869938
312 0.00389348460920308
313 0.000768575740197555
314 1.40820903936782e-05
315 4.06409923760521e-06
316 0.000136053259853153
320 6.2983749929536e-05
321 7.30695099236169e-05
322 4.06409923760521e-06
323 1.40820903936782e-05
324 0.000113754113650455
325 0.00139681721066167
326 0.0192611288129355
327 0.130569546725492
328 0.301357481534952
329 0.457446298632638
330 0.437762064551661
331 0.488658324558272
332 0.437728765147129
333 0.246869455034117
334 0.315167114788194
335 0.204530567643433
336 0.343704936725859
337 0.391562719054537
338 0.205061874298427
339 0.355162081916493
340 0.364278284006473
341 0.358522772484058
342 0.354274279624447
343 0.359802916287647
344 0.179965396532328
345 0.0333013460312863
346 0.0292389977660712
347 0.0495465175785432
348 0.211670075696566
349 0.510333486470967
350 0.232538157324031
351 0.509218233131097
352 0.521318062068919
353 0.20802715363536
354 0.285072444119589
355 0.428167505264616
356 0.00680134694009648
357 0.191490289727314
358 0.221450470748368
359 0.163307553600946
360 0.283975663944227
361 0.309556874862332
362 0.467007063071509
363 0.349744330374325
364 0.457801414057786
365 0.307995475179828
366 0.348544942111362
367 0.305128306908514
368 0.0161326746401517
369 0.0189893429434451
370 0.0143609575799929
371 0.00301459679732733
372 0.0342596810161397
373 0.0299794572937713
374 0.0138332154194301
375 0.0421188461715597
376 0.0415820797275198
377 0.0494579920051623
378 0.00694447871349016
379 0.00683114009295893
