# Supplementary material for: Short- and long-range interactions in the HIV-1 5′ UTR regulate genome dimerization and packaging
Source: Nat Struct Mol Biol. 2022 Mar 28;29(4):306–19. doi: 10.1038/s41594-022-00746-2 (PMC9010304; doi:10.1038/s41594-022-00746-2)
Supplement: Source Data Extended Data Fig. 4 — Source data for Extended Data Fig. 4. Raw data for dot plot, wig file for Shannon entropy, Xml file of reactivities. [file 41594_2022_746_MOESM22_ESM.zip › Extended Data Fig 4/threeG_dimer.dp]

380
i	j	-log10(Probability)
1	349	4.11029144186459
1	58	2.64455695233294
1	57	0.080528285345978
1	377	4.59410172069366
1	373	3.78716518818206
1	372	4.63303812861405
1	56	4.94448893660879
2	372	3.67143012018868
2	56	0.0793731451945977
2	377	2.08374362922713
2	57	2.63847848077619
2	373	4.78238930602664
3	376	2.04803794972338
3	371	3.88988614737968
3	55	0.0817686506719217
3	368	4.30073312619268
3	347	3.98053346925044
3	370	2.84887780622242
3	54	3.61113333845003
4	375	2.03850764016278
4	369	2.7704678075396
4	366	4.98252616219387
4	53	3.39097754097584
4	367	4.24867143548507
4	346	3.97082805597901
5	54	0.00884333847940185
5	368	3.5510477777318
5	374	2.70887734120017
5	55	3.95783220502716
5	345	4.79831395338322
5	52	3.71310948597804
5	53	3.14715973741706
6	51	4.08157032629687
6	52	2.99727931652308
6	367	4.66144491761992
6	53	0.000648720290846607
7	366	4.9745909268862
7	52	0.00112306427819026
7	50	4.2334977376898
8	51	7.36003982797686e-05
9	50	0.000133618368576507
10	49	8.69857229158635e-05
11	48	1.70851617210971e-06
12	47	1.83013622729021e-05
13	46	5.00660421769883e-05
14	45	4.67782496660637e-05
15	44	9.07653402145956e-05
17	43	9.62032923713327e-05
18	42	5.8760242157701e-06
19	41	1.50658062357651e-05
20	40	1.76290605097121e-05
21	39	0.00399442354962119
25	38	0.000152158844021104
26	37	7.99887259855213e-06
27	36	7.5046118891102e-07
28	35	0.000618104532176307
29	35	3.09992016205446
29	33	1.09631198255816
30	34	2.24597952797335
54	373	4.12413794509726
55	107	3.61224460701185
55	377	4.97847070262549
55	373	4.39752553426633
55	341	4.65678578958089
55	355	4.20249721598815
55	372	3.91707621921628
56	340	4.64448287126196
56	366	2.63789466520207
56	106	3.60094582930734
56	365	3.05761860699827
56	354	4.19398203296548
56	367	0.796833393323079
56	364	4.4700886651244
56	369	4.21748879110716
57	367	3.02536957617987
57	364	3.05648654135953
57	353	4.19426029503611
57	339	4.6444365396003
57	363	4.46970835893372
57	366	0.794488662603108
57	106	4.74227640391798
57	365	2.63689041330826
58	365	0.793630105049002
58	366	2.86155010402418
58	346	4.66186949665557
58	104	0.0851618027534967
58	106	4.83941075909485
58	369	4.00791054045494
58	375	3.99568032202996
58	338	4.64453376597494
58	364	2.66209878492229
58	367	3.63943471925914
58	363	3.09464711903256
59	105	4.85326081197091
59	377	4.9264953663454
59	337	4.65977039484951
59	103	0.0797443301335025
60	335	4.80147433552983
60	365	4.79673230397874
60	375	3.26095443943607
60	68	4.54489650342922
60	363	3.6279161701199
60	364	0.791617331867592
60	102	0.0779357960117068
61	374	3.2589756342201
61	363	0.789840669306196
61	67	4.54143126747572
61	101	0.0782292518155105
61	334	4.81284885196312
61	378	4.83659095231113
62	373	3.30974187070202
62	100	0.0780875960550197
62	69	4.73638765503903
62	349	4.90380467799415
62	362	0.787958003065524
62	377	4.8026205137389
63	369	4.5526400282092
63	348	4.89972755216177
63	333	4.84728181949068
63	99	0.0779851404207444
63	375	4.29663042452
63	68	4.71014094500674
63	361	0.787954388120587
64	375	4.7979747548742
64	97	1.06698128194462
64	359	4.3202364049954
64	98	0.142251388844382
64	96	4.13210235585435
64	332	4.85208710635958
64	374	4.32738354990115
64	347	4.90141436437263
64	371	3.67485768629507
64	360	0.790881403861825
64	370	4.88734047209198
64	368	4.58526508392969
65	367	4.64322331125711
65	346	4.92028023482816
65	370	3.64710310074533
65	97	0.275036765890981
65	369	4.90312583303426
65	360	4.77575418271806
65	331	4.89423716364651
65	98	3.03790399811351
65	374	4.64392978881581
65	83	4.28995901834274
65	359	0.803957941831756
65	96	0.955562852190263
66	358	0.853287610354098
66	355	4.95718793204579
66	373	4.58655812144144
66	357	2.55228839584042
66	82	3.26899879657777
66	94	2.88823095907107
67	81	2.34077265741971
67	94	0.0957769044052339
67	357	1.06629218994226
67	351	4.70381144378154
67	358	3.61138850561382
67	372	4.58942302047994
67	355	4.01762079542473
68	94	4.97279167356486
68	91	4.43597944529446
68	355	1.02780074531606
68	84	4.50522377722563
68	274	3.19690512999589
68	351	2.73207987763022
68	357	4.74019573639597
68	80	2.25659648573083
68	349	3.61698350820081
68	281	1.39294419543256
68	352	4.27656936149542
68	93	0.071564471468543
69	90	4.60948839571277
69	79	2.26955206655493
69	92	0.0715631887389021
69	366	3.07275826946535
69	350	2.71938377613311
69	280	1.39139588871649
69	353	4.05916341638809
69	273	3.19642411739517
69	83	4.51211106255834
69	278	3.14931843459659
69	367	3.77174575958177
69	354	1.00475274875919
69	348	3.65773685045319
70	279	1.39140142753026
70	79	3.68515821444029
70	272	3.19641950283821
70	90	0.0703357936449688
70	367	4.91221886445003
70	354	3.76067552065421
70	348	2.67158736841128
70	365	3.07230010913167
70	353	1.01190940651708
70	277	3.14817050777426
70	369	4.24904321789602
70	366	3.77153600923645
70	346	3.69260399890134
71	345	3.64496809316163
71	350	4.62564847227413
71	271	3.19862084506357
71	366	4.91170881997437
71	278	1.39296194706592
71	76	4.22247723122483
71	89	0.047744069550554
71	353	3.81934835967579
71	77	3.23838258142838
71	368	4.24657097639751
71	90	4.86838036751256
71	78	3.194259450257
71	364	3.07258135462613
71	354	4.55637514359439
71	365	3.77723775659019
71	276	3.14632075353707
71	347	2.56254884142065
72	79	3.63334071189694
72	277	1.40172089405477
72	365	4.86355781835695
72	83	1.80254438367517
72	108	4.22127399250165
72	367	4.24759469686089
72	104	4.16036637826888
72	353	4.39330717784941
72	106	4.45048504726982
72	348	4.85342483511479
72	354	4.7706393382416
72	88	0.0455317203834351
72	270	3.46686298213819
72	275	3.14610698239291
72	278	3.95034211036791
72	350	2.79257944777317
72	344	3.64610700461627
72	364	3.79511461328553
72	346	2.56263069622858
72	363	3.07378947642616
73	103	4.18477661596573
73	82	1.80001610469737
73	351	4.27705866830145
73	105	4.47993107793035
73	87	0.0478860492283662
73	86	4.0449208748332
73	107	4.19615750124748
74	82	3.11449643150518
74	86	0.132461400220851
74	81	1.88337772477454
74	87	3.61436409880237
74	351	2.93482037477133
74	107	3.24268610668116
74	105	3.85046692443813
75	104	3.75069568055461
75	273	3.47954563783943
75	106	3.19885912985633
75	272	4.64586538444702
75	97	4.91515115665162
75	350	2.94130191024349
75	83	0.893006808139033
75	101	4.94733178562667
75	271	4.74974751853018
75	89	4.71624801212827
75	79	3.60512249925211
75	88	4.02809155390009
75	347	4.46980278584911
75	276	3.38252858530281
75	275	2.90445186873312
76	103	3.86126174023731
76	351	3.88748034755161
76	81	2.87327525224206
76	86	3.29770973863642
76	82	0.850348973968591
76	100	4.96158138620754
76	105	3.19959203817424
76	107	4.56568859903761
76	87	3.57529963743127
77	105	3.52963744681648
77	81	1.13612046721448
77	107	4.15690837177855
77	91	4.99219756664767
77	351	3.88999825187585
77	86	2.78485315059587
77	82	1.39867308999255
77	87	3.0314238732019
78	91	4.77110308148468
78	86	1.90096728392253
78	105	3.64184336244831
78	87	4.17208591993988
78	82	1.61963986699243
78	103	4.62918335356952
78	94	3.3308740107155
78	351	4.38574601602702
78	107	4.98251216383149
79	274	3.42701745042605
79	107	4.64337487215816
79	105	2.46800566353362
79	352	4.86985149763161
79	93	3.28056339630678
79	362	2.97707450611808
79	100	3.66372725194723
79	91	2.19272672657708
79	349	2.08066288634514
79	351	4.88876893765753
79	84	2.06242551000655
79	86	3.62240061151112
79	85	1.73464903774403
79	103	2.2445776326765
79	343	4.90885092056407
80	350	4.85711203440717
80	348	2.08054022897967
80	361	2.97658559571836
80	104	2.41162440259484
80	270	1.38822488060641
80	277	3.4818837804147
80	342	4.91042176249794
80	88	3.77195716384985
80	99	3.65324758230803
80	273	3.47353770835677
80	90	2.12551188047058
80	106	4.61320394689959
80	346	4.87689665799417
80	102	2.21572925130602
80	92	3.2808674618174
81	345	4.90710247635714
81	90	3.93832866729076
81	89	2.12924937004484
81	88	4.53603722705543
81	360	2.97994233713161
81	272	3.68119524663662
81	269	1.38296870360723
81	102	2.23763723785183
81	276	3.33819405608424
81	98	3.67048426085409
81	101	2.42822402796944
81	347	2.09425631318283
82	97	3.8488204633794
82	350	4.15412941929961
82	88	2.1649067051552
82	275	3.33526889415479
82	356	2.45068616523449
82	90	4.63230267695313
82	96	4.96267606083201
82	268	1.38071882352091
82	344	4.72968439371908
82	101	1.95091054289285
82	89	3.68993335423308
82	359	3.09742848616368
82	346	2.22650671805516
83	267	1.38057730528084
83	93	3.54927121546627
83	91	3.58551367066606
83	87	2.82503227893102
83	95	4.95732181081257
83	349	4.08832857545399
83	355	2.22905991971649
83	100	1.78196265639035
83	105	4.09911966449657
83	343	4.36290242335902
83	274	3.33374985652394
83	351	4.92737537056594
83	358	3.39932229472542
83	103	4.36590954624268
84	354	2.2147889775964
84	350	4.81832011854469
84	90	3.49005177061464
84	266	1.38057994887766
84	88	4.04842479924677
84	348	4.11918809024809
84	99	1.7762816644598
84	104	4.03991222262658
84	342	4.36648485724642
84	344	2.85011011657149
84	92	3.55237505246957
84	102	4.34990216742476
84	273	3.33374537927652
85	90	3.66962320878719
85	344	3.37687343902739
85	272	3.33386748329114
85	354	3.90770403957057
85	92	4.72104734190105
85	353	2.22246154363693
85	99	3.55463769194281
85	102	4.22548926248028
85	265	1.38118907180422
85	104	4.61551015861226
85	346	4.1416537046167
85	348	4.66753498679025
86	97	1.79200889749315
86	98	3.69216792889098
86	345	4.14880440743635
86	271	3.33727102736913
86	354	3.34928406608642
86	353	4.11968460962214
86	101	4.28841296710273
86	347	4.601146021896
86	263	4.16328550829413
87	97	4.10546790021363
87	353	3.09402568797606
87	346	4.62949939011268
87	344	4.37237689919754
87	263	1.40536221941091
87	270	3.38788330059234
87	96	1.74699367460421
87	104	4.76138958741865
88	343	4.98351684987186
88	105	4.69167869447041
88	262	1.39948841007996
88	352	1.71124413247429
88	351	4.72181508545388
88	103	4.94760042081773
88	95	1.74461773801505
89	103	2.49389137020264
89	105	4.88446532048045
89	351	1.71353401505718
89	94	1.83270794401094
90	297	4.59490440528458
90	105	4.685869736526
90	95	4.84560622998646
90	357	4.99924104507068
90	264	4.74011203492863
90	262	4.65210275317072
90	260	1.38364427076469
90	351	2.51539470573131
90	352	1.69784224673461
90	349	4.9910155942234
91	268	3.3527140088966
91	259	1.38278762589343
91	104	3.63014448209497
91	356	4.23853992059932
91	101	2.370816112077
91	296	4.59245201254544
91	261	4.64290879748354
91	350	1.2216029660511
91	263	4.73892865509255
92	103	3.05976114415698
92	105	4.11851163837234
92	258	1.38253790780237
92	349	1.06987898468713
92	100	2.34574221907197
92	262	4.73827020182254
92	295	4.59056401948285
92	355	4.02742855160927
92	107	4.40761175106015
92	260	4.63947804235614
92	267	3.3416739758787
93	261	4.73850270749745
93	348	1.06978097814175
93	257	1.38257792102151
93	354	4.01958965803113
93	294	4.59030587862334
93	102	3.04874222048285
93	106	4.39614555302748
93	266	3.34171366448356
93	104	4.09499252528066
93	259	4.63978551033669
93	99	2.34504729297923
94	347	1.06987609716839
94	354	3.67006301455543
94	98	2.41228491693222
94	265	3.35686887597196
94	101	3.06978855632478
94	293	4.59053899051645
94	255	2.2440487257468
94	256	1.4847923612059
94	353	4.04852040881089
95	99	4.02025203594215
95	102	3.69365343882825
95	259	4.94053810931012
95	353	2.98652678418722
95	265	4.98957682104182
95	344	4.91687645604391
95	254	2.00263048794325
95	354	3.50750035144994
95	292	4.59101466425153
95	346	1.07359833308658
95	104	3.03451845018178
95	257	4.81152901836178
95	106	4.54058973233335
96	105	3.74165972907119
96	291	4.65563372478749
96	103	2.92326641711053
96	351	4.37373122063045
96	100	3.94053476902165
96	355	4.44481188961901
96	253	2.24372032184255
97	105	3.9756213889209
97	250	3.75443863268645
97	355	4.91075753754951
97	103	3.40824670583385
97	351	3.75255178106873
97	253	3.21712153689825
98	355	4.70799719823623
98	105	3.0273925145443
98	103	2.76772867001926
98	358	4.37382698920314
98	249	3.58052967575367
98	351	4.08169332007306
98	253	1.49626896567951
99	343	2.63176910412906
99	352	3.57594185738328
99	357	3.98672670836211
99	264	4.75289506627141
99	250	3.84074563555596
99	252	1.44337738508757
99	349	2.30477146648961
99	248	3.57603642936594
99	103	4.15651616798644
99	109	4.88975908584184
99	105	4.33550680745004
100	356	3.92742417556226
100	347	4.57214975182747
100	353	4.8928030831663
100	255	4.71873923324478
100	263	4.76309357132757
100	344	4.2177521430592
100	254	2.73363381805684
100	345	2.97924348525765
100	247	3.5907166177217
100	342	2.64303014587695
100	108	4.87537595882977
100	348	2.30869185802829
100	251	1.44463014301271
100	289	4.7388910331724
100	350	4.86132195163439
100	104	4.08896103457049
101	351	4.7460298650713
101	288	4.68758465478526
101	341	3.61542852084701
101	250	1.51553688502622
101	355	3.91275044040394
101	253	2.61173561568412
101	249	2.26585873735586
101	105	4.34165744656015
101	107	4.77320991960167
101	244	4.4407161233953
102	248	2.12653049162372
102	352	3.93836515648764
102	264	3.24028769735063
102	351	4.72469017975762
102	287	4.66817585409165
102	249	1.5730438526335
102	349	2.74372927818942
102	243	4.42374941356683
102	252	2.57359038801705
102	343	3.48170551338741
102	109	4.72065058168491
102	262	4.74230273985671
102	245	4.31699937656277
103	350	3.49852474267817
103	353	3.93180039293733
103	346	2.90436708074754
103	251	2.57773382834326
103	347	3.61583663865826
103	344	3.41013319295529
103	348	2.75674571502866
103	345	2.00742031848811
103	342	3.49340668372902
103	242	4.43884409070851
103	263	3.23919809846303
103	108	4.73338392001063
103	261	4.74223087933347
103	286	4.83149092504429
103	246	2.7841772138821
103	247	2.21283283684876
104	260	4.74138308831806
104	248	2.82580236351196
104	243	4.08465576968555
104	284	4.86088539059567
104	249	4.16258347720641
104	245	2.52629222361432
104	352	3.91046803713689
104	349	3.19492550377122
104	343	3.30953088487007
104	252	2.69766525771721
104	250	2.89924729006613
104	262	3.23781115622722
105	348	3.21809716135706
105	374	4.35690455924006
105	342	3.33953311435403
105	370	2.95937897172407
105	345	2.33076803161771
105	368	3.47556689028644
105	369	3.09837642713975
105	375	4.85653599734962
105	367	4.62606340567541
105	379	4.47270847979382
105	378	4.24990526850817
105	242	4.12966196148323
105	350	4.54508308666547
105	259	4.74165294498857
105	240	4.95232660586093
105	251	2.69825163103349
105	247	3.00658858521652
105	246	2.65989965535146
105	347	3.91413109132535
105	344	0.251468978596909
105	261	3.23799909686456
105	241	4.55980234228151
105	371	4.01894172224475
105	376	4.39528460465254
105	346	3.62534640783734
105	283	4.93853358662113
106	244	3.82359573621488
106	343	0.0323461068070029
106	357	4.98775224672101
106	372	4.79228131840422
106	252	4.46994019310971
106	258	4.74227905789113
106	243	2.36892050156989
106	377	4.39086810091953
106	249	3.24187024895304
106	260	3.23782444763635
106	373	4.55042163837875
106	349	4.49166796779805
106	281	4.68693295087001
106	250	2.99235211722139
106	248	4.029348099102
106	245	2.54077652579886
107	366	3.98681815720788
107	282	4.90774368266562
107	280	4.68691571159562
107	246	4.28002992730947
107	342	0.0335948647878214
107	370	4.67272628025346
107	259	3.23818895711087
107	242	2.36905136903112
107	240	4.34557753818595
107	376	4.51692676364766
107	239	4.3072725732025
107	348	4.50030514979404
107	247	4.64070093976071
107	368	2.97273500116066
107	257	4.74657830333189
107	371	4.88892240319577
107	367	1.96828468137223
107	251	4.48465067539788
107	356	4.8558288770855
107	369	4.37356134755104
108	238	4.25000024246605
108	281	4.56728236303762
108	243	2.4607875832547
108	258	3.23961653157396
108	341	0.0289955461257503
108	244	4.96280184085756
108	245	4.15439468192192
108	248	1.51670596680343
108	249	4.64458174472539
108	252	4.43256564325738
108	355	4.77152294253887
109	247	1.53431292595385
109	278	4.68360369830107
109	366	3.02772792697913
109	251	4.43248289573381
109	367	3.03111296557182
109	340	0.0278535905842209
109	240	3.14681733984378
109	280	4.56694662578838
109	237	4.31925464607001
109	257	3.24035126719801
109	241	2.05974746142039
109	365	1.74912446848407
109	354	4.77147733694369
109	369	4.23644143956529
110	240	2.06059223643862
110	246	1.55799251226656
110	241	3.29039157372475
110	279	4.56701553144852
110	277	4.68356286450825
110	353	4.77364117173355
110	366	3.03061182965592
110	367	3.71633843611737
110	339	0.0278508030422474
110	247	2.61194671888053
110	365	3.03800927677075
110	364	1.74837105788229
111	365	3.03534396843246
111	240	3.29101633478882
111	366	3.7161179670457
111	364	3.05203616996549
111	338	0.0278586688127015
111	350	4.79788812591451
111	246	2.3962286245433
111	363	1.74776859037474
111	278	4.57546262957748
111	275	4.67252919240035
111	237	2.05537395369464
111	367	4.37577979023355
112	362	1.74728303284801
112	243	1.61645517926255
112	150	4.20349166720619
112	274	4.60783511316663
112	244	4.00915716707199
112	120	4.57560972414665
112	236	2.04085188335881
112	238	3.25676928716986
112	125	3.26898019004542
112	122	4.60105405316477
112	337	0.0333126488358825
112	118	4.57531269626204
112	248	4.66248086794162
112	245	2.24347453435128
112	349	4.6529925788117
113	241	3.23685929079092
113	273	4.60894874185912
113	247	4.66238533608397
113	276	4.88184846799083
113	235	2.04119386679529
113	336	0.0337706776482975
113	334	3.67344289388753
113	360	4.90389713239836
113	239	4.32552079979
113	227	4.64401036776792
113	242	1.61483221244922
113	237	3.42809469595715
113	361	1.94025514206243
113	149	4.20279456518358
113	363	4.60102143263367
113	364	4.43652370780022
113	365	3.67593343833183
113	124	2.58845236459653
114	335	0.0347270520397579
114	354	3.48929069725325
114	234	2.04452540644398
114	363	4.3783181786633
114	119	3.11939080226885
114	348	3.79997944802727
114	246	4.66139953231623
114	364	2.9770180885924
114	353	4.93075442521094
114	148	4.20274169078882
114	361	2.1964448575596
114	272	4.60984835130895
114	333	3.59907260023846
114	123	2.37020690517726
114	241	1.61837017783163
114	121	2.99151783798887
114	240	3.09276037982309
114	275	4.88262005069383
114	224	4.97692174053282
114	226	4.4510992137279
114	237	3.91153960865318
115	359	2.58407993685841
115	239	3.04295049547802
115	333	4.24627752003097
115	147	4.20310496548533
115	226	4.91973939103658
115	360	2.2089549123696
115	227	4.27972171194022
115	332	3.535609439709
115	121	3.68010478862199
115	285	4.87228940906976
115	237	3.17977743458017
115	225	4.59201161161362
115	123	3.89262962760301
115	347	3.7969268486903
115	119	4.14838822976417
115	334	0.102795929179302
115	234	4.28313507795486
115	268	4.21296959276336
115	353	3.49798458495906
115	240	1.66991580776639
115	363	2.96021806306019
115	124	3.16158683906387
115	271	4.73366080285835
115	242	2.4201281461853
116	238	3.00341076884197
116	352	3.65457380777629
116	236	2.07485963522694
116	284	3.84942643755395
116	232	3.19051885461284
116	306	4.89746264244169
116	120	3.52646339374153
116	358	2.63734304687052
116	362	2.94406430216541
116	243	2.56258315276877
116	233	3.11154589600481
116	230	4.63859306972202
116	229	3.42674463269597
116	146	4.203803744543
116	281	4.63117398890583
116	357	3.84146011672435
116	267	3.93244768991715
116	228	2.1057707133113
116	125	3.63218849083845
116	355	4.84927255664743
116	349	4.96268395444019
116	287	1.82480900571541
116	122	3.53638445989616
116	231	2.20388907471736
117	280	4.66317802848958
117	331	3.13207024255858
117	227	2.0496081686811
117	240	2.18378550204532
117	332	0.522096382566938
117	345	3.79865758563601
117	359	4.22554781922438
117	124	2.94997634933617
117	334	4.37423368915471
117	266	3.93230120658883
117	242	2.50418332674959
117	354	4.39161219356152
117	241	4.96014722455425
117	225	4.09491782086528
117	224	4.98455049136776
117	304	4.81182776900616
117	356	3.78169706732929
117	361	2.95018879385733
117	235	2.07010213583088
117	226	4.86247374632925
117	360	3.83779772431405
117	121	3.69827444944388
117	333	2.34515889665217
117	239	3.66291075432975
117	269	4.79052239770476
117	305	4.80577357111845
117	237	3.18848962664722
117	123	3.09772198426365
117	286	1.82223314391325
117	330	3.22008135855877
117	283	3.85067139747794
117	348	4.9598064933684
118	347	4.97317109325023
118	282	3.88444466497314
118	304	4.77780917942023
118	227	3.17133558585515
118	360	3.02689289667137
118	353	4.31345494102092
118	240	4.98462415796611
118	331	0.618922076116757
118	124	2.70342548375614
118	344	3.79470190000632
118	303	4.75300067726846
118	327	4.63051101377232
118	224	4.02837222454599
118	359	3.745380513045
118	237	3.22128173180776
118	330	2.84805035693915
118	239	1.58734191540191
118	333	4.04149835590843
118	268	4.78864965955055
118	226	2.08305886167784
118	285	1.82048433521352
118	326	4.9103543753237
118	334	4.53171573698894
118	328	4.67028317833048
118	356	3.02590898284232
118	241	2.4444902601342
118	265	3.933268871659
118	332	2.28458458100554
118	354	4.67907067763498
118	350	4.39265158275871
118	225	4.98729006964353
118	234	2.06287887283108
118	329	3.07687677909441
118	123	2.88939839130194
118	301	4.73626397288263
119	299	3.8260508031945
119	233	2.06383887303467
119	355	3.24273906426027
119	238	1.47851441223678
119	343	3.79146147853757
119	236	2.95195456989622
119	358	3.82720131488884
119	143	4.83616778030528
119	357	3.27645698251873
119	349	4.32113868843722
119	352	4.36385134776907
119	229	1.31230754647733
119	264	3.93046667402672
119	228	1.09986726822968
119	144	4.50874289119728
119	306	4.78169900440206
119	287	3.45341497858204
119	231	2.12103504839305
119	300	4.72555546826703
119	281	3.69288255459428
119	284	1.81803686388088
119	125	4.22496636815773
119	230	3.42352798262991
119	267	4.78923818731418
120	282	4.47879003105683
120	239	2.33108689567549
120	328	2.79805133510386
120	359	4.57646312808625
120	237	1.47851378324454
120	353	3.12270367095943
120	285	3.52474043146889
120	327	2.93770418073971
120	224	3.74900272573511
120	225	3.90000878975853
120	286	3.66033848437713
120	263	3.93045392604062
120	330	2.17015602861317
120	333	4.84548436952283
120	280	3.7202170287072
120	124	3.72331766588536
120	331	3.88824747777852
120	234	3.77584930243762
120	227	1.04805661380284
120	354	3.91000118659483
120	348	4.3877593554907
120	332	4.56944373032898
120	305	4.72572430301106
120	283	1.83432476219755
120	226	2.74033307722658
120	266	4.96607932354928
120	356	3.25218791412787
120	298	3.81935118162494
120	235	3.01927694873077
120	342	3.80887970952635
120	329	1.61824162239844
120	326	4.11381275489993
121	228	1.61799155129108
121	306	4.88491389845229
121	341	4.30476980103273
121	236	1.47730386435528
121	262	3.92848744621292
121	343	4.92249798119732
121	352	3.13115388881082
121	232	4.91189964826627
121	230	4.05533832168748
121	284	3.34056160118738
121	297	3.81872084483691
121	143	4.44215336329568
121	357	3.63678421866018
121	264	4.90069597863957
121	233	3.63007327677008
121	299	4.74796468383205
121	281	3.94317888318592
121	358	4.59568800058938
121	238	2.30144522409597
121	287	3.78775187098951
121	355	3.50343669370838
121	229	2.26558232461334
121	231	2.1225184823322
122	235	1.53642268150095
122	280	4.01336998411318
122	330	3.59564107921209
122	263	4.89717173880158
122	331	4.81246497517418
122	282	4.54840730127524
122	327	1.51656974415256
122	353	2.97312691228555
122	278	4.01000386135962
122	286	3.9009784748979
122	356	3.65524565266035
122	350	3.2190127349252
122	225	1.43299754544158
122	234	2.86014467531743
122	285	4.50920577567261
122	305	4.84146109308875
122	283	3.35544167759212
122	237	2.30285747303884
122	329	3.57522314835024
122	326	2.44761546493132
122	296	3.8309997286318
122	354	4.43456011215649
122	342	4.95047943323964
122	226	0.454975864171514
122	227	1.56641166248953
122	328	2.43870050429112
122	298	4.74664990889871
122	261	3.92964204836419
122	224	3.58944415512354
123	297	4.7529589273552
123	281	4.27450586369723
123	355	3.84862926771928
123	287	4.54299911347985
123	236	2.31491248042103
123	295	3.94237689451357
123	284	4.38361466263829
123	229	2.12331251956183
123	262	4.91770428956798
123	233	2.69531706174832
123	228	4.77323361386512
123	352	2.97594140101903
123	142	4.24168088788617
123	231	3.25608560136964
123	260	3.94025108780923
123	349	3.19548260143903
124	351	3.18822285256272
124	228	2.12866247780577
124	131	4.95071063414295
124	232	2.73379082677673
124	141	4.20855748885244
124	230	3.26208175815147
125	348	3.08003234739546
125	331	4.06502854175543
125	226	4.61915434219634
125	279	4.33502075101284
125	223	0.00203710349664632
125	130	4.89786889911728
125	224	3.68582861733119
125	350	4.07632095233673
125	333	4.03287849065077
125	139	2.96085568592852
126	347	3.0708666950988
126	241	4.22254310423231
126	138	2.95639248506023
126	278	4.33633592857519
126	330	4.03458513075403
126	332	4.03160575190057
126	223	4.59796159722534
126	222	0.00110069294510759
127	181	4.74430251870126
127	241	4.95705642670796
127	329	4.03508647236498
127	346	3.07063939401192
127	221	0.00105273693377542
127	277	4.34316747507566
127	331	4.03144065520798
127	137	2.95492106422666
127	240	4.12733580998021
128	136	2.95353479360064
128	220	0.00106477721540847
128	239	4.1264321272903
128	345	3.07485475190703
128	180	4.73401946702286
128	240	4.98479742052691
128	328	4.07094296567834
128	330	4.06760573780749
128	276	4.34422248311142
129	179	4.71010041824827
129	219	0.00105452752919704
129	238	4.14134446920049
129	135	2.95472659602408
129	134	4.77794232492726
130	185	4.99427351205741
130	134	2.9656694827049
130	236	4.36216313947204
130	274	4.34446005921986
130	218	0.00108416202815866
130	343	3.07156291395205
130	238	4.89438746363188
131	342	3.07632283808778
131	184	4.76975789619281
131	180	4.43361117029443
131	183	3.78136117713575
131	214	4.47223995295101
131	237	4.8585910278814
131	216	3.2724207434427
131	273	4.35879272758481
131	215	4.46562546444266
131	181	3.52991849325207
131	235	4.39626781249567
131	217	0.00995833351178604
132	213	3.81120729544467
132	182	2.70302611389905
132	341	3.17676237238603
133	213	3.31455011344915
133	182	2.90431856389391
134	339	4.35149417360458
134	183	4.75744672831578
134	178	0.0092826884757512
134	234	4.36575098893669
134	212	3.54874423977354
134	181	3.46514084836932
135	338	4.39271765240432
135	211	3.97869184784762
135	180	3.89931164816997
135	177	0.000987921430061925
136	176	0.000620566999914709
136	232	3.7132920402734
136	337	4.56099585925909
137	231	3.59575609042374
137	175	0.000597393307838458
138	230	3.58948671198287
138	174	0.000602421566657357
139	229	3.57948739743949
139	173	0.000599700132038838
140	172	0.00162167366135789
140	228	3.55232613079713
141	171	0.279975788093219
141	280	3.16508899944534
141	170	2.96893696688902
141	169	2.45845740204385
141	167	4.14531215062789
141	227	3.54896642256914
141	168	0.346050545284694
142	279	3.01610010718744
142	166	3.92978495944656
142	226	3.54872750086053
142	167	0.27845853680015
143	166	0.278806165102363
143	164	4.38848964883589
143	224	3.54734780519003
143	278	3.01580353047358
143	167	0.332368829147855
144	162	2.32185809551159
144	166	0.332129922967857
144	164	0.379330790272802
144	223	3.54732583204029
144	167	3.23871120552775
144	277	3.01584459363606
145	164	2.34772571565675
145	276	3.01603186403194
145	168	4.51113002812433
145	162	3.14787014259436
145	161	2.34958227147519
145	166	3.36936510377222
145	167	2.2698999496773
145	222	3.5473475988668
146	162	0.486942543197592
146	164	0.289563936161214
146	167	4.66414047758871
146	166	2.22284863176972
146	275	3.01731760509405
146	221	3.54774331375959
147	163	0.323987594492822
147	165	2.21669250343515
148	155	4.84721431915044
148	274	3.41796900334653
148	160	0.00381325731975397
149	165	4.48847569387815
149	159	0.00308926901954003
149	163	2.2914633715081
149	154	4.89050262001131
150	164	4.48520323503897
150	273	3.29094575987808
150	247	4.98357156185385
150	162	2.29101263342055
150	158	0.00381962943017766
151	272	3.30239088115826
151	273	4.24943379549724
151	158	2.89006925003253
151	246	4.98324738301079
152	272	4.15833990907577
152	158	2.97035235918536
152	247	4.57276274304825
152	162	4.44747319834318
152	270	4.04452865212753
153	161	4.37429716969745
153	271	3.99654053360021
153	246	4.57778856016631
153	157	2.80113704673026
153	158	4.4664633652276
153	269	4.05501215633632
154	158	4.06917097131941
154	270	4.07436620568441
154	161	4.74042896186057
154	268	4.09582216635557
154	247	4.37956508278711
155	246	4.20127105466677
155	269	4.08147358470275
156	246	4.83718282880408
156	268	4.10575794969413
157	244	3.31280760786167
158	185	3.67350134280092
158	267	4.70452265599069
158	243	3.24026176363798
159	266	4.70699983237657
159	184	3.67240393517051
159	242	3.24165063233467
160	241	3.24339370927238
160	265	4.72213557793637
160	183	3.67152538763318
161	182	3.6601133961522
162	264	4.78457838739064
162	238	3.09521646028156
162	179	3.98631312738589
163	263	4.78385379137385
163	180	3.61416375959386
163	178	4.0810044358816
163	237	3.09500362600208
164	179	3.5596802796365
164	262	4.78413267428662
164	236	3.09399498924605
165	177	3.40960232386388
165	178	4.64249374808751
165	261	4.79825537883873
165	235	3.10524683685601
165	234	4.97875504142465
166	174	4.88212565040231
166	175	4.87567417274783
166	233	4.77305528809579
166	260	4.88043755231368
166	176	3.36319296528543
166	232	4.83281744826319
167	173	4.76336816749153
167	175	3.35569315651599
167	233	3.11104918251759
167	231	4.58919089250993
168	172	4.82112495149581
168	232	3.12463598909597
168	174	3.36860001662676
168	230	4.60726467796146
169	230	3.87068875376159
170	230	3.88609910027362
171	228	3.10741247301379
172	227	3.06881845558409
172	273	4.53510729094923
173	226	3.06818492023379
173	272	4.3935418976535
174	225	3.06836718222198
174	271	4.3930404284501
175	224	3.06850255150269
175	270	4.39293951391339
176	223	3.09899919443097
176	269	4.39750700295255
178	267	4.39473013187746
178	187	3.9338961746952
178	207	3.13599876780264
178	185	1.87489177343096
178	213	4.2219472868109
179	206	2.72965234104509
179	212	2.80237542684496
179	183	2.24973485103747
179	224	4.61149247840744
179	221	3.91037253168704
179	202	2.08525656443419
179	184	1.43040092849894
179	266	4.39806503740014
179	208	3.04259706676507
179	223	3.17802830598737
179	186	1.43249105508648
180	201	2.26163304969832
180	213	3.09910980554691
180	200	2.14123598177129
181	199	2.00806807695945
181	264	4.42156166667242
181	185	2.23055515520542
181	187	3.21624061286137
181	200	2.51175643483719
181	213	4.70396672751989
181	201	3.7429045515395
181	207	2.33065141102611
182	209	2.31144527892501
182	220	2.68643523746556
182	202	2.54074839090325
182	186	3.0679565970219
182	203	2.17384194045137
182	206	2.34843781118066
182	214	4.43182234157494
182	263	4.42049261903859
182	198	2.01672681751071
182	210	4.56314693603815
182	211	2.99736976164531
182	215	4.55503061915641
182	208	4.00532667897476
182	216	4.65810483828927
182	204	3.39569678023092
182	205	2.94756928693962
182	190	3.89630424209156
183	262	4.5154343264278
183	207	3.77895774648891
183	189	3.77427757339071
183	213	4.57222309994239
183	219	2.66748566710124
183	201	2.17741843831534
183	200	2.16609294768984
183	199	2.49823512666551
184	218	2.66686372640155
184	199	2.08360532997256
184	260	4.60669653825808
184	262	4.99765873982653
184	200	2.15962140917155
184	213	3.59790325152501
184	207	2.0915299016777
184	201	2.15598884465968
184	188	3.77701780647089
185	212	3.57345804849162
185	217	2.66646932744562
185	208	2.74619310923894
185	197	3.98240521931687
185	202	2.43204138017436
185	259	4.60646114521751
185	206	2.09279882571557
185	261	4.82472913228946
186	200	3.90476166541414
186	260	4.87667833296481
186	199	1.13274490803251
186	207	2.74282247656468
186	201	2.5712926591286
187	206	2.95159092827849
187	196	3.3802200722824
187	197	0.00246912360185184
188	197	2.49311221229044
188	196	0.00177538935382669
188	195	3.38093520482946
189	195	0.00180424073075509
189	196	2.49279869511652
189	202	3.62449432572345
190	201	3.62468477035085
191	200	3.63475299401843
198	213	0.142549828981866
199	208	3.10046725431861
199	212	0.104274692541339
199	217	4.13922378310224
199	270	4.55414128774025
199	206	2.4451032893571
200	204	4.03756469695792
200	214	4.29264384390022
200	212	3.66951069467521
200	210	2.61389868972451
200	209	1.59228772159621
200	208	4.48290771161808
200	211	0.106614065150847
200	206	4.01180863834937
200	216	3.64848556785738
200	269	4.54358358381563
200	215	3.19341773444875
200	205	2.48481450910154
201	268	4.54096384519877
201	208	1.50142465318818
201	206	3.64562584604064
201	205	3.78944272884014
201	212	4.63365313244515
201	211	3.31623006423809
201	215	3.54789086300948
201	216	3.47081169806212
201	214	3.09130063958958
201	209	2.44565856768961
201	210	0.111055516890801
202	207	1.4426243992914
202	267	4.5407456066018
202	213	3.26372334959318
203	213	4.40048242542393
204	213	3.93434665426563
205	213	3.49772230481859
206	213	0.97606113275171
206	258	3.97515304371855
206	260	4.30544957271812
206	218	4.40709321239241
207	259	4.30372267604342
207	212	0.950925890531389
207	257	3.97165474431271
207	217	4.14506535177066
208	258	4.3043635249753
208	213	4.10995935699646
209	213	4.28281228665682
211	253	3.76604851549123
212	252	3.76213832233953
213	251	3.76424958410409
214	250	3.83647471637531
215	249	4.23091471821888
215	250	4.60393608353313
216	249	3.93900457296093
217	274	4.38766841735373
217	248	3.75325498008857
218	273	4.38731941189028
218	247	3.75311664801821
219	272	4.38748941919613
219	246	3.75453330556547
220	232	3.99240922585729
221	233	4.63933278118929
221	245	3.82491892486316
221	231	3.55993505528381
222	230	3.55279813495
222	244	3.8248120726416
222	232	4.60786746595226
223	231	4.39727285611457
223	229	3.54256347414785
223	236	4.80780735226971
223	230	4.29678528651475
223	243	3.82580250348138
223	232	4.12646548350751
224	281	3.92542204770837
224	232	4.84518025279815
224	233	0.822217052174515
224	287	4.27407003012051
224	309	3.92368136194729
224	228	3.5924319852386
224	245	3.73229785390777
224	231	1.75620922979258
224	230	3.92877275207393
224	236	3.96268303689083
224	229	2.70028908699715
224	284	4.78216655434579
225	230	1.82272739449439
225	308	3.8363005345215
225	232	0.817278723689982
225	337	3.93910336026207
225	309	4.77904655982004
225	288	4.25512276380346
225	244	3.73107443871047
226	231	0.816441932563845
226	281	2.39035120921058
226	243	3.73142560440839
226	232	4.85417690766775
226	233	2.68638498600714
226	307	3.77011450161639
226	236	3.94861090254489
226	308	4.68131596043535
226	287	3.70337729684438
226	337	4.71048530200589
226	230	4.48786545186386
226	352	3.86666316612228
227	307	4.71009648371223
227	351	3.86573868839179
227	337	1.60831177102255
227	291	3.78691742744059
227	232	2.71976517746922
227	306	3.76525911456228
228	334	0.928538127957083
228	330	2.98046026549167
228	329	4.12522804228447
228	336	1.55069595957731
228	280	1.95442917187642
228	286	4.55334746503334
228	311	4.33238107265672
228	332	1.34304795515734
228	305	3.83835048030079
228	241	4.05001948358946
228	242	3.77932969477879
228	235	3.08129498056926
228	350	3.87681407763121
228	290	3.77397661190703
229	310	4.14799274691024
229	348	3.82789825329653
229	279	1.81206649940234
229	331	1.23047675569395
229	280	4.62722892143606
229	289	3.74088927499416
229	333	0.310848106126936
229	329	2.89761657769045
229	241	3.73671975611255
229	328	3.81216049526244
229	285	4.52965060672423
229	240	3.89071767186795
229	234	2.99578230291975
229	335	1.49368225438384
230	327	3.89548522131056
230	332	0.308763486129643
230	334	1.47569162570977
230	241	3.87914505202554
230	347	3.82583320833149
230	328	2.95115608342686
230	280	4.39364493208045
230	279	4.65757690433351
230	239	3.89692460747857
230	286	3.84099007142332
230	242	3.88200602164813
230	311	4.0566368850379
230	278	1.81153917782125
230	330	1.22720000131735
230	329	3.78185509479257
230	240	4.07432031466812
231	283	4.87691811210446
231	277	1.8110627739787
231	310	3.91894357793579
231	328	3.48715035384433
231	279	4.23733547131641
231	333	1.44604956838745
231	237	4.24980023013944
231	331	0.308427061197561
231	241	3.78200024324776
231	329	1.22825597465301
231	240	3.58913462483634
231	280	4.45395521056944
231	285	3.82983318148977
231	346	3.82576696681551
231	278	4.67551876204521
232	240	3.97564326302295
232	286	0.662176967836467
232	239	3.62713144911598
232	329	3.45828779222825
232	276	1.81109838496612
232	241	3.84164076511947
232	326	4.88751443765958
232	330	0.322749768413441
232	345	3.82636588275144
232	327	3.75852963511134
232	279	4.44447508954927
232	311	4.32347281084474
232	242	4.25465799990236
232	332	1.44717232777697
232	283	4.45980613083729
232	278	4.24014242397681
232	247	4.12207320106651
232	328	1.41546770714313
233	285	0.537029331234612
233	344	3.82590961978801
233	246	3.66028508525929
233	275	1.8123533113086
233	278	4.43569783150029
233	240	3.53140758438715
233	241	4.02085931128432
233	331	1.44911632029343
233	282	4.30782195349522
233	237	4.50758239528437
233	329	0.331863385542254
233	277	4.25196354746195
233	328	2.84131786968235
233	283	4.44704772999506
233	310	3.92756328607233
234	245	3.59939576991396
234	238	3.83693649248362
234	308	4.64679547793664
234	307	4.68125886790799
234	343	3.82820673409571
234	274	1.82001986101989
234	309	3.86980267523798
234	281	3.20217707389899
234	284	0.515438398657363
234	288	4.64868945172902
234	287	1.08043278420065
235	244	3.6077218308226
235	341	4.06903205746588
235	288	4.58575441452223
235	308	3.97839322607229
235	307	4.66940944852418
235	306	4.72423736287531
236	272	2.76299207846749
236	280	2.94659487465326
236	273	2.38269706565007
236	342	4.23796478876537
236	275	3.84544046909558
236	282	0.407182819015185
236	340	4.06445255482321
236	285	0.56892935571591
236	325	4.77397142114394
236	278	4.97046898128203
236	283	3.04213608572772
236	240	3.85159666174075
236	270	4.92368231043384
236	246	3.10495921612456
236	310	4.16818900713973
236	247	4.38483754281745
236	279	4.36721961125078
236	241	2.65683359880145
236	329	3.42779160384938
236	328	1.58169660816572
237	341	4.24729350450729
237	281	0.197494640439357
237	243	3.91792044750717
237	284	0.559923172516065
237	245	3.10626714238617
237	274	3.54204260183627
237	248	3.66210432434163
237	252	4.01958432764029
237	267	4.67720406365671
238	247	3.49802454541565
238	266	4.68142787267599
238	338	4.09101819381939
238	283	0.561494363072064
238	280	0.197440923268607
238	277	4.6860737023341
238	278	2.97898491202114
238	272	3.51466609387302
238	270	2.71549027854966
238	273	3.4653012456083
238	251	4.01726205896218
238	279	4.22384958844839
238	310	3.77438843439453
238	340	4.24882503381681
238	328	4.30126413148574
238	282	3.60387104887225
238	246	4.09415486671227
239	337	4.1573064784497
239	309	3.78836400207407
239	250	4.02064162878748
239	244	3.86173992474773
240	249	4.01655228964671
240	245	3.61185261784504
240	308	3.83858803987078
240	267	4.52457192047796
240	281	0.851582386160556
241	267	2.58608600701617
241	248	4.01589175296878
241	281	2.355214031287
241	245	4.56475717339243
241	307	3.90929762510194
241	274	4.15051955850159
242	306	4.14023427602723
243	266	2.72072177405345
243	278	2.6155457979533
243	277	0.0283235789386027
243	247	4.79157339010022
243	279	3.37647202517218
243	270	4.67172246526005
243	272	2.83876867688191
243	273	3.04751541039056
243	335	4.40207062467934
243	280	4.00892116017781
243	275	4.59520803782946
243	333	4.30848144583961
244	269	4.69196070493994
244	279	4.02725044422633
244	278	3.40220638162056
244	273	2.6980785451279
244	332	4.30016673452642
244	271	2.83569664115166
244	272	3.11275647581085
244	334	4.40032527994998
244	266	2.74393827496863
244	277	3.23125101589197
244	265	3.50050329630798
244	276	0.0271615888415855
244	255	3.82121284277524
245	261	4.33431502243694
245	275	0.0269381614456674
245	272	2.62879714922231
245	265	2.4321871985018
245	254	3.79877718330625
245	270	2.94701570918807
245	273	2.81016222409119
245	278	4.04917379285674
245	331	4.30072502175701
245	333	4.40032693251519
245	277	3.42321342369898
246	274	0.0295928682356014
246	253	3.79956083136552
246	260	4.31938662067264
246	264	2.42907147923036
247	274	2.70059194530274
247	258	3.80020591205258
247	262	2.39656152483945
247	267	3.05503486528689
247	252	3.80277836983227
248	273	2.49761367877083
248	257	3.79518178262811
248	266	3.05491064904671
248	272	0.691173492894965
248	277	4.118804981692
248	261	2.39648215074653
248	270	0.129240614027272
249	270	3.35935457804669
249	272	2.63113549306159
249	269	0.0976129580766946
249	276	4.11088463965238
249	265	3.0629030452207
249	271	0.842192092433972
249	256	3.7961359559608
250	275	4.10737289285259
250	270	1.79474573419592
250	268	0.0304742335444563
250	261	4.19450517857098
250	263	3.11484293521816
250	269	3.41858546222255
250	259	2.40801874650422
250	255	3.83380123104557
250	271	3.80518847253191
251	267	0.0213068953550164
251	274	4.10390651551065
251	260	3.9683024521514
251	262	3.08637744890127
251	258	2.38951173206857
252	273	4.10435950323715
252	266	0.0212989569502693
252	257	2.39036854017169
252	261	3.08680406105027
252	270	4.08046368888658
252	259	3.96822004971917
253	268	3.91733687244119
253	265	0.0221020183655749
253	261	4.25639905615515
253	272	4.10771873908364
253	263	3.61518476835478
253	269	4.08169207955238
253	259	4.06626752891688
254	258	3.99424300425605
254	264	0.0284978513472324
254	267	3.91742216827568
254	262	2.99246138367348
254	260	3.37430580664565
257	267	3.8208589189202
257	264	3.10126884807296
257	262	1.24510947002115
258	265	3.18985955396887
258	266	3.82467343284065
259	281	4.68763123747414
259	267	3.70582293645867
259	264	3.10900032894107
260	266	3.70503295459094
260	265	4.55276016483663
260	280	4.68752983226941
261	267	4.5491356512282
262	278	4.6952701810866
262	266	4.55059484085379
264	275	4.70933155510368
265	274	4.7109067839664
266	274	4.67639544503243
267	272	4.71946059185335
267	273	4.66716698294988
272	281	4.23818974532184
273	281	3.17578582429567
274	280	3.17554050556251
274	310	4.93563695548991
274	279	4.22847934522239
275	309	4.89677385646195
276	358	4.91754140748059
276	308	4.89289073176203
276	357	4.99983676685999
277	307	4.8955530494098
277	357	4.68707624163539
278	287	4.72914189112702
278	284	4.66210345730694
278	307	4.85734623874558
278	306	4.59660729014409
279	300	2.7460213766396
279	355	3.07807091066932
279	284	4.58741842711045
279	306	4.69725902877677
279	287	4.91698853572734
280	355	4.6609865234496
280	299	2.74507615324361
281	354	4.92514741980172
281	353	2.89444999900554
281	298	2.74470708107984
282	352	2.5055328585307
282	355	3.28535992455944
282	287	3.36393789201895
282	297	2.75068889547392
282	300	0.503145817014709
283	306	4.0740219402689
283	351	2.50295650574528
283	295	3.08166967484926
283	308	4.94301633049051
283	307	4.59536678925848
283	287	3.70084446862787
283	355	4.65767413121788
283	291	4.20168904158792
283	299	0.4799017735675
284	298	0.479865315043848
284	294	3.05356259017878
284	290	4.19941565550486
284	354	4.93318221335835
284	310	3.31728410508755
284	328	4.66351693657057
284	350	2.50249549816647
284	353	3.07088269900293
285	307	4.21569710599144
285	309	3.31974793727039
285	297	0.481080763651303
285	295	4.74232458500091
285	308	4.65848292499918
285	306	4.60303561701995
285	352	3.06307377586564
285	349	2.50280381143012
286	351	3.06385718661073
286	306	4.0074013348856
286	295	0.485663474275728
286	308	3.36244688417897
286	307	4.41449095196095
287	310	3.70190854026027
287	350	3.08739552850612
287	292	3.40149044669823
287	348	2.5185076482429
287	329	4.64308379659452
287	294	0.481294999173694
287	328	3.85304837858
287	331	4.93238600249429
288	294	4.08601946858679
288	348	4.75960417180283
288	347	2.52644630127593
288	327	4.57796848999916
288	301	0.20279882818475
288	292	4.03949207555023
288	293	0.503004555843993
288	296	4.01537475392684
288	346	4.86469213412604
288	304	4.7353608161604
288	350	4.42543336015177
288	303	4.4915024540122
288	302	3.36217814670344
289	295	3.88241223990361
289	300	0.178684437349887
289	349	3.47553269850722
290	299	0.178645456088167
290	349	3.95732497408127
291	344	4.85690421637748
291	298	0.178965067636092
291	348	3.95016157584181
291	346	3.21742908895721
291	347	3.59105068723371
291	345	4.14611740361481
292	297	0.18791504343959
294	343	2.40299481170163
295	342	2.40278601428284
296	341	2.40265852571648
297	340	2.40321107912598
298	341	4.87711599165914
299	339	2.40138614351108
299	340	4.8750000648273
300	338	2.40107116797588
300	310	1.91402552114892
300	339	4.87877183976102
301	308	3.00914110124041
301	309	1.87858971956794
301	337	2.41149051864031
301	306	3.51783314736685
301	307	3.34487315278112
302	306	3.28176692407392
302	309	2.16507235683347
302	307	2.76871026855425
302	308	1.91877131129214
303	308	2.27078074276222
303	337	4.75742616146846
303	307	2.26403671475699
303	309	1.9904517776731
304	308	2.04912061984331
304	309	2.72655132616154
305	309	3.29027309025489
305	337	4.34981354826859
306	333	3.04037249200908
306	310	3.85426094132148
306	336	4.20717499314712
306	326	3.92266725933705
306	311	3.29053816566876
306	332	2.08310807457502
306	327	3.77054463795036
306	328	3.55000285500165
306	331	1.6768141829382
306	335	4.11391296840448
306	330	1.78387528318771
306	334	2.78109107448074
306	329	3.33039685964004
307	330	0.815855318209209
307	331	2.0110442442288
307	311	3.57194625742869
307	326	3.35730132262041
307	335	4.05289727726565
307	332	2.68652345734316
307	333	2.65612481562986
307	328	2.57295309171122
307	334	3.81038612127801
307	327	3.1690724194016
307	329	1.66899061172776
308	329	0.729812274131564
308	326	2.96862215068364
308	327	2.3429446771136
308	333	3.7630001289021
308	328	1.53896273946699
308	334	4.0248110851539
308	330	1.89734831445276
308	332	2.61855702230804
308	331	2.65069161804841
309	326	2.6166652821084
309	327	1.43089464421263
309	333	4.03816904506668
309	328	0.617671396405868
309	331	2.62267840505467
309	329	1.92165292660382
309	332	3.80831654899491
309	330	2.61461351660394
309	325	4.84734126099378
312	325	0.00106423281192853
312	328	3.81295925825503
313	324	4.37232631293035e-05
313	327	4.56168244371353
314	323	1.00183628845433e-05
315	322	1.65640073337882e-06
316	320	4.98171247826551
316	321	5.75485310214984e-05
330	337	4.73453325767493
331	358	4.16570305070624
332	355	4.67276528860022
332	358	3.86832240978904
332	337	4.55706451676644
332	357	4.04109592754225
333	358	2.74624384605862
333	355	4.98689225824771
333	357	3.59258977047227
334	358	3.57287752521488
334	355	4.47240542733703
334	357	2.65800778551445
335	355	4.79848055314193
335	358	4.38027034888961
335	357	3.41592292544802
335	352	3.65038000544641
336	357	4.34369398027531
336	355	1.45755818587181
336	351	3.65043448339776
337	353	3.89022411176265
337	354	1.42599628326921
337	356	4.41744123390267
337	350	3.70425524584373
338	343	4.73019320973284
338	352	3.29408123258197
338	351	4.64769342879988
338	355	4.32830951691308
338	358	4.76858943086281
338	349	3.78133308522997
339	352	1.28792177300989
339	351	3.39968292962279
339	358	3.6899512853558
339	349	4.92418332686641
339	357	4.70720588039875
339	355	4.12908795177169
340	351	1.32628314149459
340	352	2.95853686691722
340	357	3.58537128431565
340	349	4.0824837009605
341	353	4.06128318706727
341	356	3.56251201992386
341	348	4.08552907241135
341	363	4.86415333147842
341	347	4.70866274561988
341	350	1.29681273857612
342	362	3.67209000662616
342	351	3.13717506650004
342	349	1.23015049424332
342	355	3.55643095720156
342	352	3.87254980345901
343	348	1.2298867738184
343	354	3.65857487864542
343	350	3.01252385962725
343	375	4.39627617391759
343	369	4.2300937156821
343	361	3.67092961712185
343	353	3.56083655307927
344	352	2.7191304894832
344	358	4.50038148289647
344	373	2.27464673747022
344	372	3.19051847837166
344	362	4.96223124039224
344	349	2.90531788863559
345	377	3.82304066835701
345	357	4.07306866182481
345	373	2.93752060916628
345	358	3.70673075238439
345	372	2.0193107803651
345	351	2.74521738161817
346	373	2.76115536045299
346	351	4.77667869069803
346	358	3.40752674294324
346	377	4.53156788168371
346	352	2.66760493451636
346	372	2.96645502899332
346	357	3.55152717291184
347	355	4.41567975841123
347	351	2.73922419636037
347	373	3.06634996226518
347	357	3.39148791950397
347	377	4.85815047132679
347	372	2.79876624265503
347	358	4.82919315716657
348	352	4.31537213739521
348	377	4.50577761231683
348	373	4.08095590455372
348	372	3.03437712989911
348	362	2.23230678101223
348	355	2.15223887931374
349	353	4.42969495752949
349	366	0.230503210491614
349	369	3.16738779001174
349	361	2.23172279670873
349	375	4.95704518562467
349	364	3.62541638022427
349	354	2.13707549140995
349	367	0.746369012971969
349	363	2.19304834532412
349	365	2.32851914618952
350	357	4.55955715249084
350	358	4.88284995511139
350	377	3.73093882948135
350	362	2.18510153821556
351	363	4.33124876270153
351	361	2.50355109614336
351	368	3.87474255985619
351	364	0.227295675994927
351	356	4.61168023067402
351	367	3.46103827744152
351	360	4.02970179650221
351	365	0.748098693981406
351	359	4.24136430700371
351	366	3.7336886679111
351	370	4.12131319473012
351	376	3.67570194082306
352	361	2.46333970778441
352	375	3.65904291119781
352	367	3.85199468796701
352	363	0.212406627722168
352	366	3.47003270129282
352	369	4.05367462367148
352	365	3.64240310555864
352	364	0.737779755997905
353	358	3.91125731872479
353	357	4.30370899890619
353	362	0.213428387314852
354	362	0.734600062670351
354	372	4.89580175110625
354	358	4.10799537754884
354	377	4.66185758626367
355	364	4.97988500839228
355	371	4.91621600390229
355	361	0.740611116816191
355	360	0.678733318856545
355	376	4.64128686333033
355	378	4.87272414962636
355	359	3.52418448088138
356	377	4.73401683816724
357	368	4.67079670732216
357	376	4.90695489556625
357	365	4.9658830807542
357	364	4.64770166782059
357	370	4.82673246110922
357	379	4.96907547870503
357	361	4.66507429435326
357	366	4.92912388177972
357	375	4.22996206959123
358	367	4.62537808666215
358	369	4.81678194634041
358	378	4.85490220648893
358	374	3.89559743465914
358	365	4.87705662305915
358	363	4.74991391381873
358	364	4.91834737252309
359	372	4.88948719649776
359	373	3.87009379576339
359	377	4.88368032549212
[truncated: 29 more rows]
