# Supplementary material for: Short- and long-range interactions in the HIV-1 5′ UTR regulate genome dimerization and packaging
Source: Nat Struct Mol Biol. 2022 Mar 28;29(4):306–19. doi: 10.1038/s41594-022-00746-2 (PMC9010304; doi:10.1038/s41594-022-00746-2)
Supplement: Source Data Extended Data Fig. 6 — Source data for Extended Data Fig. 6. Csv files of raw and filtered z_scores for the four structural classes. [file 41594_2022_746_MOESM23_ESM.zip]

Archive with 12 entries (11 files):
- Extended Data Fig 6/
- Extended Data Fig 6/filtered_z_score_3G_monomer.csv
- Extended Data Fig 6/raw_z_score_1G2G_dimer.csv
- __MACOSX/Extended Data Fig 6/._raw_z_score_1G2G_dimer.csv
- Extended Data Fig 6/.DS_Store
- __MACOSX/Extended Data Fig 6/._.DS_Store
- Extended Data Fig 6/raw_ z_score_1G2G_monomer.csv
- Extended Data Fig 6/filtered_z_score_1G2G_dimer.csv
- Extended Data Fig 6/raw_z_score_3G_monomer.csv
- Extended Data Fig 6/raw_z_score_3G_dimer.csv
- Extended Data Fig 6/filtered_z_score_3G_dimer.csv
- Extended Data Fig 6/filtered_z_score_1G2G_monomer.csv
