# Supplementary material for: Short- and long-range interactions in the HIV-1 5′ UTR regulate genome dimerization and packaging
Source: Nat Struct Mol Biol. 2022 Mar 28;29(4):306–19. doi: 10.1038/s41594-022-00746-2 (PMC9010304; doi:10.1038/s41594-022-00746-2)
Supplement: Source Data Extended Data Fig. 6 — Source data for Extended Data Fig. 6. Csv files of raw and filtered z_scores for the four structural classes. [file 41594_2022_746_MOESM23_ESM.zip › Extended Data Fig 6/raw_ z_score_1G2G_monomer.csv]

0.000000000000000000e+00	0.000000000000000000e+00	0.000000000000000000e+00	0.000000000000000000e+00	0.000000000000000000e+00	0.000000000000000000e+00	0.000000000000000000e+00	0.000000000000000000e+00	0.000000000000000000e+00	0.000000000000000000e+00	0.000000000000000000e+00	0.000000000000000000e+00	0.000000000000000000e+00	0.000000000000000000e+00	0.000000000000000000e+00	0.000000000000000000e+00	0.000000000000000000e+00	0.000000000000000000e+00	0.000000000000000000e+00	0.000000000000000000e+00	0.000000000000000000e+00	0.000000000000000000e+00	0.000000000000000000e+00	0.000000000000000000e+00	0.000000000000000000e+00	0.000000000000000000e+00	0.000000000000000000e+00	0.000000000000000000e+00	0.000000000000000000e+00	0.000000000000000000e+00	0.000000000000000000e+00	0.000000000000000000e+00	0.000000000000000000e+00	0.000000000000000000e+00	0.000000000000000000e+00	0.000000000000000000e+00	0.000000000000000000e+00	0.000000000000000000e+00	0.000000000000000000e+00	0.000000000000000000e+00	0.000000000000000000e+00	0.000000000000000000e+00	0.000000000000000000e+00	0.000000000000000000e+00	0.000000000000000000e+00	0.000000000000000000e+00	0.000000000000000000e+00	0.000000000000000000e+00	0.000000000000000000e+00	0.000000000000000000e+00
0.000000000000000000e+00	0.000000000000000000e+00	0.000000000000000000e+00	0.000000000000000000e+00	0.000000000000000000e+00	0.000000000000000000e+00	0.000000000000000000e+00	0.000000000000000000e+00	0.000000000000000000e+00	0.000000000000000000e+00	0.000000000000000000e+00	0.000000000000000000e+00	0.000000000000000000e+00	0.000000000000000000e+00	0.000000000000000000e+00	0.000000000000000000e+00	0.000000000000000000e+00	0.000000000000000000e+00	0.000000000000000000e+00	0.000000000000000000e+00	0.000000000000000000e+00	0.000000000000000000e+00	0.000000000000000000e+00	0.000000000000000000e+00	0.000000000000000000e+00	0.000000000000000000e+00	0.000000000000000000e+00	0.000000000000000000e+00	0.000000000000000000e+00	0.000000000000000000e+00	0.000000000000000000e+00	0.000000000000000000e+00	0.000000000000000000e+00	0.000000000000000000e+00	0.000000000000000000e+00	0.000000000000000000e+00	0.000000000000000000e+00	0.000000000000000000e+00	0.000000000000000000e+00	0.000000000000000000e+00	0.000000000000000000e+00	0.000000000000000000e+00	0.000000000000000000e+00	0.000000000000000000e+00	0.000000000000000000e+00	0.000000000000000000e+00	0.000000000000000000e+00	0.000000000000000000e+00	0.000000000000000000e+00	0.000000000000000000e+00
0.000000000000000000e+00	0.000000000000000000e+00	0.000000000000000000e+00	0.000000000000000000e+00	0.000000000000000000e+00	0.000000000000000000e+00	0.000000000000000000e+00	0.000000000000000000e+00	0.000000000000000000e+00	0.000000000000000000e+00	0.000000000000000000e+00	0.000000000000000000e+00	0.000000000000000000e+00	0.000000000000000000e+00	0.000000000000000000e+00	0.000000000000000000e+00	0.000000000000000000e+00	0.000000000000000000e+00	0.000000000000000000e+00	0.000000000000000000e+00	0.000000000000000000e+00	0.000000000000000000e+00	0.000000000000000000e+00	0.000000000000000000e+00	0.000000000000000000e+00	0.000000000000000000e+00	0.000000000000000000e+00	0.000000000000000000e+00	0.000000000000000000e+00	0.000000000000000000e+00	0.000000000000000000e+00	0.000000000000000000e+00	0.000000000000000000e+00	0.000000000000000000e+00	0.000000000000000000e+00	0.000000000000000000e+00	0.000000000000000000e+00	0.000000000000000000e+00	0.000000000000000000e+00	0.000000000000000000e+00	0.000000000000000000e+00	0.000000000000000000e+00	0.000000000000000000e+00	0.000000000000000000e+00	0.000000000000000000e+00	0.000000000000000000e+00	0.000000000000000000e+00	0.000000000000000000e+00	0.000000000000000000e+00	0.000000000000000000e+00
0.000000000000000000e+00	0.000000000000000000e+00	0.000000000000000000e+00	0.000000000000000000e+00	0.000000000000000000e+00	0.000000000000000000e+00	0.000000000000000000e+00	0.000000000000000000e+00	0.000000000000000000e+00	0.000000000000000000e+00	0.000000000000000000e+00	0.000000000000000000e+00	0.000000000000000000e+00	0.000000000000000000e+00	0.000000000000000000e+00	0.000000000000000000e+00	0.000000000000000000e+00	0.000000000000000000e+00	0.000000000000000000e+00	0.000000000000000000e+00	0.000000000000000000e+00	0.000000000000000000e+00	0.000000000000000000e+00	0.000000000000000000e+00	0.000000000000000000e+00	0.000000000000000000e+00	0.000000000000000000e+00	0.000000000000000000e+00	0.000000000000000000e+00	0.000000000000000000e+00	0.000000000000000000e+00	0.000000000000000000e+00	0.000000000000000000e+00	0.000000000000000000e+00	0.000000000000000000e+00	0.000000000000000000e+00	0.000000000000000000e+00	0.000000000000000000e+00	0.000000000000000000e+00	0.000000000000000000e+00	0.000000000000000000e+00	0.000000000000000000e+00	0.000000000000000000e+00	0.000000000000000000e+00	0.000000000000000000e+00	0.000000000000000000e+00	0.000000000000000000e+00	0.000000000000000000e+00	0.000000000000000000e+00	0.000000000000000000e+00
0.000000000000000000e+00	0.000000000000000000e+00	0.000000000000000000e+00	0.000000000000000000e+00	0.000000000000000000e+00	0.000000000000000000e+00	0.000000000000000000e+00	0.000000000000000000e+00	0.000000000000000000e+00	0.000000000000000000e+00	0.000000000000000000e+00	0.000000000000000000e+00	0.000000000000000000e+00	0.000000000000000000e+00	0.000000000000000000e+00	0.000000000000000000e+00	0.000000000000000000e+00	0.000000000000000000e+00	0.000000000000000000e+00	0.000000000000000000e+00	0.000000000000000000e+00	0.000000000000000000e+00	0.000000000000000000e+00	0.000000000000000000e+00	0.000000000000000000e+00	0.000000000000000000e+00	0.000000000000000000e+00	0.000000000000000000e+00	0.000000000000000000e+00	0.000000000000000000e+00	0.000000000000000000e+00	0.000000000000000000e+00	0.000000000000000000e+00	0.000000000000000000e+00	0.000000000000000000e+00	0.000000000000000000e+00	0.000000000000000000e+00	0.000000000000000000e+00	0.000000000000000000e+00	0.000000000000000000e+00	0.000000000000000000e+00	0.000000000000000000e+00	0.000000000000000000e+00	0.000000000000000000e+00	0.000000000000000000e+00	0.000000000000000000e+00	0.000000000000000000e+00	0.000000000000000000e+00	0.000000000000000000e+00	0.000000000000000000e+00
0.000000000000000000e+00	0.000000000000000000e+00	0.000000000000000000e+00	0.000000000000000000e+00	0.000000000000000000e+00	0.000000000000000000e+00	0.000000000000000000e+00	0.000000000000000000e+00	0.000000000000000000e+00	0.000000000000000000e+00	0.000000000000000000e+00	0.000000000000000000e+00	0.000000000000000000e+00	0.000000000000000000e+00	0.000000000000000000e+00	0.000000000000000000e+00	0.000000000000000000e+00	0.000000000000000000e+00	0.000000000000000000e+00	0.000000000000000000e+00	0.000000000000000000e+00	0.000000000000000000e+00	0.000000000000000000e+00	0.000000000000000000e+00	0.000000000000000000e+00	0.000000000000000000e+00	0.000000000000000000e+00	0.000000000000000000e+00	0.000000000000000000e+00	0.000000000000000000e+00	0.000000000000000000e+00	0.000000000000000000e+00	0.000000000000000000e+00	0.000000000000000000e+00	0.000000000000000000e+00	0.000000000000000000e+00	0.000000000000000000e+00	0.000000000000000000e+00	0.000000000000000000e+00	0.000000000000000000e+00	0.000000000000000000e+00	0.000000000000000000e+00	0.000000000000000000e+00	0.000000000000000000e+00	0.000000000000000000e+00	0.000000000000000000e+00	0.000000000000000000e+00	0.000000000000000000e+00	0.000000000000000000e+00	0.000000000000000000e+00
0.000000000000000000e+00	0.000000000000000000e+00	0.000000000000000000e+00	0.000000000000000000e+00	0.000000000000000000e+00	0.000000000000000000e+00	0.000000000000000000e+00	0.000000000000000000e+00	0.000000000000000000e+00	0.000000000000000000e+00	0.000000000000000000e+00	0.000000000000000000e+00	0.000000000000000000e+00	0.000000000000000000e+00	0.000000000000000000e+00	0.000000000000000000e+00	0.000000000000000000e+00	0.000000000000000000e+00	0.000000000000000000e+00	0.000000000000000000e+00	0.000000000000000000e+00	0.000000000000000000e+00	0.000000000000000000e+00	0.000000000000000000e+00	0.000000000000000000e+00	0.000000000000000000e+00	0.000000000000000000e+00	0.000000000000000000e+00	0.000000000000000000e+00	0.000000000000000000e+00	0.000000000000000000e+00	0.000000000000000000e+00	0.000000000000000000e+00	0.000000000000000000e+00	0.000000000000000000e+00	0.000000000000000000e+00	0.000000000000000000e+00	0.000000000000000000e+00	0.000000000000000000e+00	0.000000000000000000e+00	0.000000000000000000e+00	0.000000000000000000e+00	0.000000000000000000e+00	0.000000000000000000e+00	0.000000000000000000e+00	0.000000000000000000e+00	0.000000000000000000e+00	0.000000000000000000e+00	0.000000000000000000e+00	0.000000000000000000e+00
0.000000000000000000e+00	0.000000000000000000e+00	0.000000000000000000e+00	0.000000000000000000e+00	0.000000000000000000e+00	0.000000000000000000e+00	0.000000000000000000e+00	0.000000000000000000e+00	0.000000000000000000e+00	0.000000000000000000e+00	0.000000000000000000e+00	0.000000000000000000e+00	0.000000000000000000e+00	0.000000000000000000e+00	0.000000000000000000e+00	0.000000000000000000e+00	0.000000000000000000e+00	0.000000000000000000e+00	0.000000000000000000e+00	0.000000000000000000e+00	0.000000000000000000e+00	0.000000000000000000e+00	0.000000000000000000e+00	0.000000000000000000e+00	0.000000000000000000e+00	0.000000000000000000e+00	0.000000000000000000e+00	0.000000000000000000e+00	0.000000000000000000e+00	0.000000000000000000e+00	0.000000000000000000e+00	0.000000000000000000e+00	0.000000000000000000e+00	0.000000000000000000e+00	0.000000000000000000e+00	0.000000000000000000e+00	0.000000000000000000e+00	0.000000000000000000e+00	0.000000000000000000e+00	0.000000000000000000e+00	0.000000000000000000e+00	0.000000000000000000e+00	0.000000000000000000e+00	0.000000000000000000e+00	0.000000000000000000e+00	0.000000000000000000e+00	0.000000000000000000e+00	0.000000000000000000e+00	0.000000000000000000e+00	0.000000000000000000e+00
0.000000000000000000e+00	0.000000000000000000e+00	0.000000000000000000e+00	0.000000000000000000e+00	0.000000000000000000e+00	0.000000000000000000e+00	0.000000000000000000e+00	0.000000000000000000e+00	0.000000000000000000e+00	0.000000000000000000e+00	0.000000000000000000e+00	0.000000000000000000e+00	0.000000000000000000e+00	0.000000000000000000e+00	0.000000000000000000e+00	0.000000000000000000e+00	0.000000000000000000e+00	0.000000000000000000e+00	0.000000000000000000e+00	0.000000000000000000e+00	0.000000000000000000e+00	0.000000000000000000e+00	0.000000000000000000e+00	0.000000000000000000e+00	0.000000000000000000e+00	0.000000000000000000e+00	0.000000000000000000e+00	0.000000000000000000e+00	0.000000000000000000e+00	0.000000000000000000e+00	0.000000000000000000e+00	0.000000000000000000e+00	0.000000000000000000e+00	0.000000000000000000e+00	0.000000000000000000e+00	0.000000000000000000e+00	0.000000000000000000e+00	0.000000000000000000e+00	0.000000000000000000e+00	0.000000000000000000e+00	0.000000000000000000e+00	0.000000000000000000e+00	0.000000000000000000e+00	0.000000000000000000e+00	0.000000000000000000e+00	0.000000000000000000e+00	0.000000000000000000e+00	0.000000000000000000e+00	0.000000000000000000e+00	0.000000000000000000e+00
0.000000000000000000e+00	0.000000000000000000e+00	0.000000000000000000e+00	0.000000000000000000e+00	0.000000000000000000e+00	0.000000000000000000e+00	0.000000000000000000e+00	0.000000000000000000e+00	0.000000000000000000e+00	0.000000000000000000e+00	0.000000000000000000e+00	0.000000000000000000e+00	0.000000000000000000e+00	0.000000000000000000e+00	0.000000000000000000e+00	0.000000000000000000e+00	0.000000000000000000e+00	0.000000000000000000e+00	0.000000000000000000e+00	0.000000000000000000e+00	0.000000000000000000e+00	0.000000000000000000e+00	0.000000000000000000e+00	0.000000000000000000e+00	0.000000000000000000e+00	0.000000000000000000e+00	0.000000000000000000e+00	0.000000000000000000e+00	0.000000000000000000e+00	0.000000000000000000e+00	0.000000000000000000e+00	0.000000000000000000e+00	0.000000000000000000e+00	0.000000000000000000e+00	0.000000000000000000e+00	0.000000000000000000e+00	0.000000000000000000e+00	0.000000000000000000e+00	0.000000000000000000e+00	0.000000000000000000e+00	0.000000000000000000e+00	0.000000000000000000e+00	0.000000000000000000e+00	0.000000000000000000e+00	0.000000000000000000e+00	0.000000000000000000e+00	0.000000000000000000e+00	0.000000000000000000e+00	0.000000000000000000e+00	0.000000000000000000e+00
0.000000000000000000e+00	0.000000000000000000e+00	0.000000000000000000e+00	0.000000000000000000e+00	0.000000000000000000e+00	0.000000000000000000e+00	0.000000000000000000e+00	0.000000000000000000e+00	0.000000000000000000e+00	0.000000000000000000e+00	0.000000000000000000e+00	0.000000000000000000e+00	0.000000000000000000e+00	0.000000000000000000e+00	0.000000000000000000e+00	0.000000000000000000e+00	0.000000000000000000e+00	0.000000000000000000e+00	0.000000000000000000e+00	0.000000000000000000e+00	0.000000000000000000e+00	0.000000000000000000e+00	0.000000000000000000e+00	0.000000000000000000e+00	0.000000000000000000e+00	0.000000000000000000e+00	0.000000000000000000e+00	0.000000000000000000e+00	0.000000000000000000e+00	0.000000000000000000e+00	0.000000000000000000e+00	0.000000000000000000e+00	0.000000000000000000e+00	0.000000000000000000e+00	0.000000000000000000e+00	0.000000000000000000e+00	0.000000000000000000e+00	0.000000000000000000e+00	0.000000000000000000e+00	0.000000000000000000e+00	0.000000000000000000e+00	0.000000000000000000e+00	0.000000000000000000e+00	0.000000000000000000e+00	0.000000000000000000e+00	0.000000000000000000e+00	0.000000000000000000e+00	0.000000000000000000e+00	0.000000000000000000e+00	0.000000000000000000e+00
0.000000000000000000e+00	0.000000000000000000e+00	0.000000000000000000e+00	0.000000000000000000e+00	0.000000000000000000e+00	0.000000000000000000e+00	0.000000000000000000e+00	0.000000000000000000e+00	0.000000000000000000e+00	0.000000000000000000e+00	0.000000000000000000e+00	0.000000000000000000e+00	0.000000000000000000e+00	0.000000000000000000e+00	0.000000000000000000e+00	0.000000000000000000e+00	0.000000000000000000e+00	0.000000000000000000e+00	0.000000000000000000e+00	0.000000000000000000e+00	0.000000000000000000e+00	0.000000000000000000e+00	0.000000000000000000e+00	0.000000000000000000e+00	0.000000000000000000e+00	0.000000000000000000e+00	0.000000000000000000e+00	0.000000000000000000e+00	0.000000000000000000e+00	0.000000000000000000e+00	0.000000000000000000e+00	0.000000000000000000e+00	0.000000000000000000e+00	0.000000000000000000e+00	0.000000000000000000e+00	0.000000000000000000e+00	0.000000000000000000e+00	0.000000000000000000e+00	0.000000000000000000e+00	0.000000000000000000e+00	0.000000000000000000e+00	0.000000000000000000e+00	0.000000000000000000e+00	0.000000000000000000e+00	0.000000000000000000e+00	0.000000000000000000e+00	0.000000000000000000e+00	0.000000000000000000e+00	0.000000000000000000e+00	0.000000000000000000e+00
0.000000000000000000e+00	0.000000000000000000e+00	0.000000000000000000e+00	0.000000000000000000e+00	0.000000000000000000e+00	0.000000000000000000e+00	0.000000000000000000e+00	0.000000000000000000e+00	0.000000000000000000e+00	0.000000000000000000e+00	0.000000000000000000e+00	0.000000000000000000e+00	0.000000000000000000e+00	0.000000000000000000e+00	0.000000000000000000e+00	0.000000000000000000e+00	0.000000000000000000e+00	0.000000000000000000e+00	0.000000000000000000e+00	0.000000000000000000e+00	0.000000000000000000e+00	0.000000000000000000e+00	0.000000000000000000e+00	0.000000000000000000e+00	0.000000000000000000e+00	0.000000000000000000e+00	0.000000000000000000e+00	0.000000000000000000e+00	0.000000000000000000e+00	0.000000000000000000e+00	0.000000000000000000e+00	0.000000000000000000e+00	0.000000000000000000e+00	0.000000000000000000e+00	0.000000000000000000e+00	0.000000000000000000e+00	0.000000000000000000e+00	0.000000000000000000e+00	0.000000000000000000e+00	0.000000000000000000e+00	0.000000000000000000e+00	0.000000000000000000e+00	0.000000000000000000e+00	0.000000000000000000e+00	0.000000000000000000e+00	0.000000000000000000e+00	0.000000000000000000e+00	0.000000000000000000e+00	0.000000000000000000e+00	0.000000000000000000e+00
0.000000000000000000e+00	0.000000000000000000e+00	0.000000000000000000e+00	0.000000000000000000e+00	0.000000000000000000e+00	0.000000000000000000e+00	0.000000000000000000e+00	0.000000000000000000e+00	0.000000000000000000e+00	0.000000000000000000e+00	0.000000000000000000e+00	0.000000000000000000e+00	0.000000000000000000e+00	0.000000000000000000e+00	0.000000000000000000e+00	0.000000000000000000e+00	0.000000000000000000e+00	-1.557164146236213131e+00	0.000000000000000000e+00	0.000000000000000000e+00	0.000000000000000000e+00	0.000000000000000000e+00	0.000000000000000000e+00	0.000000000000000000e+00	0.000000000000000000e+00	0.000000000000000000e+00	0.000000000000000000e+00	0.000000000000000000e+00	0.000000000000000000e+00	0.000000000000000000e+00	0.000000000000000000e+00	0.000000000000000000e+00	0.000000000000000000e+00	0.000000000000000000e+00	0.000000000000000000e+00	0.000000000000000000e+00	0.000000000000000000e+00	0.000000000000000000e+00	0.000000000000000000e+00	0.000000000000000000e+00	0.000000000000000000e+00	0.000000000000000000e+00	0.000000000000000000e+00	0.000000000000000000e+00	0.000000000000000000e+00	0.000000000000000000e+00	0.000000000000000000e+00	0.000000000000000000e+00	0.000000000000000000e+00	0.000000000000000000e+00
0.000000000000000000e+00	0.000000000000000000e+00	0.000000000000000000e+00	0.000000000000000000e+00	0.000000000000000000e+00	0.000000000000000000e+00	0.000000000000000000e+00	0.000000000000000000e+00	0.000000000000000000e+00	0.000000000000000000e+00	0.000000000000000000e+00	0.000000000000000000e+00	0.000000000000000000e+00	0.000000000000000000e+00	0.000000000000000000e+00	0.000000000000000000e+00	0.000000000000000000e+00	-1.557164146236213131e+00	-2.525755587790104340e+00	0.000000000000000000e+00	0.000000000000000000e+00	0.000000000000000000e+00	0.000000000000000000e+00	0.000000000000000000e+00	0.000000000000000000e+00	0.000000000000000000e+00	0.000000000000000000e+00	0.000000000000000000e+00	0.000000000000000000e+00	0.000000000000000000e+00	0.000000000000000000e+00	0.000000000000000000e+00	0.000000000000000000e+00	0.000000000000000000e+00	0.000000000000000000e+00	0.000000000000000000e+00	0.000000000000000000e+00	0.000000000000000000e+00	0.000000000000000000e+00	0.000000000000000000e+00	0.000000000000000000e+00	0.000000000000000000e+00	0.000000000000000000e+00	0.000000000000000000e+00	0.000000000000000000e+00	0.000000000000000000e+00	0.000000000000000000e+00	0.000000000000000000e+00	0.000000000000000000e+00	0.000000000000000000e+00
0.000000000000000000e+00	0.000000000000000000e+00	0.000000000000000000e+00	0.000000000000000000e+00	0.000000000000000000e+00	0.000000000000000000e+00	0.000000000000000000e+00	0.000000000000000000e+00	0.000000000000000000e+00	0.000000000000000000e+00	0.000000000000000000e+00	0.000000000000000000e+00	0.000000000000000000e+00	0.000000000000000000e+00	0.000000000000000000e+00	0.000000000000000000e+00	0.000000000000000000e+00	-1.557164146236213131e+00	-2.525755587790104340e+00	-1.694600290070651605e+00	0.000000000000000000e+00	0.000000000000000000e+00	0.000000000000000000e+00	0.000000000000000000e+00	0.000000000000000000e+00	0.000000000000000000e+00	0.000000000000000000e+00	0.000000000000000000e+00	0.000000000000000000e+00	0.000000000000000000e+00	0.000000000000000000e+00	0.000000000000000000e+00	0.000000000000000000e+00	0.000000000000000000e+00	0.000000000000000000e+00	0.000000000000000000e+00	0.000000000000000000e+00	0.000000000000000000e+00	0.000000000000000000e+00	0.000000000000000000e+00	0.000000000000000000e+00	0.000000000000000000e+00	0.000000000000000000e+00	0.000000000000000000e+00	0.000000000000000000e+00	0.000000000000000000e+00	0.000000000000000000e+00	0.000000000000000000e+00	0.000000000000000000e+00	0.000000000000000000e+00
0.000000000000000000e+00	0.000000000000000000e+00	0.000000000000000000e+00	0.000000000000000000e+00	0.000000000000000000e+00	0.000000000000000000e+00	0.000000000000000000e+00	0.000000000000000000e+00	0.000000000000000000e+00	0.000000000000000000e+00	0.000000000000000000e+00	0.000000000000000000e+00	0.000000000000000000e+00	0.000000000000000000e+00	0.000000000000000000e+00	0.000000000000000000e+00	0.000000000000000000e+00	-1.557164146236213131e+00	-2.525755587790104340e+00	-1.694600290070651605e+00	-5.434577091610612420e+00	0.000000000000000000e+00	0.000000000000000000e+00	0.000000000000000000e+00	0.000000000000000000e+00	0.000000000000000000e+00	0.000000000000000000e+00	0.000000000000000000e+00	0.000000000000000000e+00	0.000000000000000000e+00	0.000000000000000000e+00	0.000000000000000000e+00	0.000000000000000000e+00	0.000000000000000000e+00	0.000000000000000000e+00	0.000000000000000000e+00	0.000000000000000000e+00	0.000000000000000000e+00	0.000000000000000000e+00	0.000000000000000000e+00	0.000000000000000000e+00	0.000000000000000000e+00	0.000000000000000000e+00	0.000000000000000000e+00	0.000000000000000000e+00	0.000000000000000000e+00	0.000000000000000000e+00	0.000000000000000000e+00	0.000000000000000000e+00	0.000000000000000000e+00
0.000000000000000000e+00	0.000000000000000000e+00	0.000000000000000000e+00	0.000000000000000000e+00	0.000000000000000000e+00	0.000000000000000000e+00	0.000000000000000000e+00	0.000000000000000000e+00	0.000000000000000000e+00	0.000000000000000000e+00	0.000000000000000000e+00	0.000000000000000000e+00	0.000000000000000000e+00	0.000000000000000000e+00	0.000000000000000000e+00	0.000000000000000000e+00	0.000000000000000000e+00	-1.557164146236213131e+00	-2.525755587790104340e+00	-1.694600290070651605e+00	-5.434577091610612420e+00	-4.913424138254955054e+00	-1.459448836702721852e+00	4.094482006203947200e-01	1.928817664494618667e+00	4.555060665038085377e-01	8.655635215091752599e+00	-4.741532135885132004e-01	5.225223442194822931e-01	1.920081649430917636e+00	3.848906412638943841e-01	-2.473066683098197771e+00	2.383725519482807087e+00	-5.566019678968895379e-01	1.324129464971703918e+00	2.047958575444114970e+00	1.992467533181202288e+00	1.889078767669325476e-01	2.200082790886375983e-01	2.783478487175204741e+00	1.876983424314740967e+00	8.856322558112697862e+00	1.288726884443001808e+01	-2.305192321133062161e-03	4.356087148036460910e+00	2.198111150377839884e+00	1.874683270158169934e+00	1.550832762778697527e+00	6.013807138690100196e+00	2.346803238164478778e+00
0.000000000000000000e+00	0.000000000000000000e+00	0.000000000000000000e+00	0.000000000000000000e+00	0.000000000000000000e+00	0.000000000000000000e+00	0.000000000000000000e+00	0.000000000000000000e+00	0.000000000000000000e+00	0.000000000000000000e+00	0.000000000000000000e+00	0.000000000000000000e+00	0.000000000000000000e+00	0.000000000000000000e+00	0.000000000000000000e+00	0.000000000000000000e+00	0.000000000000000000e+00	-1.557164146236213131e+00	-2.525755587790104340e+00	-1.694600290070651605e+00	-5.434577091610612420e+00	-4.913424138254955054e+00	-5.260538525001578591e+00	-1.273162444742445665e+00	5.340583798207524380e-01	2.357116640222130410e+00	1.860812841404542839e+00	1.626834573069851908e+00	1.432193204203320525e+00	-1.056841992791333479e-01	-1.310809949778699357e+00	-2.609469595984847401e-01	-1.202417939304389671e+00	-1.591966665376384649e+00	5.414160131350610472e-01	2.411645892503559985e+00	1.402216351613350120e+00	-5.372220918373610266e-02	-8.537734829296578232e-02	1.960979499799072157e+00	2.931138854119745840e+00	1.677655658110021042e+00	9.253407761402945297e-01	-3.514490693843990154e-01	8.816203697739384282e-01	4.346172482137383497e+00	3.458955395245895126e+00	3.573216432983473023e+00	2.914062472552896299e+00	3.764606262255323799e+00
0.000000000000000000e+00	0.000000000000000000e+00	0.000000000000000000e+00	0.000000000000000000e+00	0.000000000000000000e+00	0.000000000000000000e+00	0.000000000000000000e+00	0.000000000000000000e+00	0.000000000000000000e+00	0.000000000000000000e+00	0.000000000000000000e+00	0.000000000000000000e+00	0.000000000000000000e+00	0.000000000000000000e+00	0.000000000000000000e+00	0.000000000000000000e+00	0.000000000000000000e+00	-1.557164146236213131e+00	-2.525755587790104340e+00	-1.694600290070651605e+00	-5.434577091610612420e+00	-4.913424138254955054e+00	-5.260538525001578591e+00	-5.205059382489602093e+00	-4.860139206969898429e-01	2.015947873645249633e+00	1.630366713060959205e-01	1.494217157187710754e+00	1.625832932948399812e+00	-6.763213480832329649e-01	-1.179618892132209496e+00	-1.251238413505797231e+00	-1.040674180385864345e+00	-3.038905579566322790e-01	3.963589534438335948e-02	1.270768724592867605e+00	3.355935317817204666e-01	-5.287268736680259540e-01	1.505196852934112872e+00	1.364849004112081943e+01	4.186865993062628966e-01	-1.184549646409825685e-01	-5.056269047810927342e-01	1.756073713526175251e+00	7.316243278584403376e-01	3.581085606905647811e+00	3.295512207029732021e+00	3.121861376635389984e+00	2.783259196084120646e+00	2.931281921747719732e+00
0.000000000000000000e+00	0.000000000000000000e+00	0.000000000000000000e+00	0.000000000000000000e+00	0.000000000000000000e+00	0.000000000000000000e+00	0.000000000000000000e+00	0.000000000000000000e+00	0.000000000000000000e+00	0.000000000000000000e+00	0.000000000000000000e+00	0.000000000000000000e+00	0.000000000000000000e+00	0.000000000000000000e+00	0.000000000000000000e+00	0.000000000000000000e+00	0.000000000000000000e+00	2.831014804905500615e-01	-2.525755587790104340e+00	-1.694600290070651605e+00	-5.434577091610612420e+00	-4.913424138254955054e+00	-5.260538525001578591e+00	-5.205059382489602093e+00	-1.281508991126729446e+00	-4.252615515247684108e-01	-2.156285673249367651e-01	-2.776274531347647789e-01	-1.376331780106477554e-01	-5.528816189778227447e-02	-9.141291534290846288e-02	1.306294318002198807e-01	-3.743944928927601667e-01	-1.186241802483087721e-01	-4.005801636835154000e-01	6.416129098214870541e-02	-3.070930793765015432e-01	-2.848021861175861202e-01	2.015382303771878103e+00	4.656481312263459071e-01	-2.278726144588949232e-01	1.604131533662635778e-01	1.446623048242461906e-01	-1.463499395219933219e-01	2.893008860424778894e-01	4.709196866663298842e-01	2.937710648111223621e-01	3.046874829732337253e-01	3.534937513629601291e-01	4.427511178775846989e-01
0.000000000000000000e+00	0.000000000000000000e+00	0.000000000000000000e+00	0.000000000000000000e+00	0.000000000000000000e+00	0.000000000000000000e+00	0.000000000000000000e+00	0.000000000000000000e+00	0.000000000000000000e+00	0.000000000000000000e+00	0.000000000000000000e+00	0.000000000000000000e+00	0.000000000000000000e+00	0.000000000000000000e+00	0.000000000000000000e+00	0.000000000000000000e+00	0.000000000000000000e+00	5.626588036212181176e-01	-2.822249485153358606e-01	-1.694600290070651605e+00	-5.434577091610612420e+00	-4.913424138254955054e+00	-5.260538525001578591e+00	-5.205059382489602093e+00	-1.281508991126729446e+00	-2.139351028303369873e+00	-2.161391714506087913e-01	-3.420157933665027988e-02	-2.027718984691977422e-01	1.492446036904939988e-01	-1.984934599302010938e-01	-9.780096201760030139e-02	1.691546916907397113e-01	6.539585330855932077e-02	8.442102742988605302e-02	-4.613301580210041886e-01	-1.017658601534582041e-01	-1.071333205992485160e-01	-6.920317084805902574e-01	-1.422466994885276947e-01	5.137140940610795958e-01	-5.795128842297775362e-01	-2.800184568438456867e-01	2.976761326200862978e-01	2.851559187240153004e-01	9.423786875878844560e-01	2.099923177257538021e-01	1.463789083953753734e-01	7.920878209905231337e-02	-1.091662726951588142e-01
0.000000000000000000e+00	0.000000000000000000e+00	0.000000000000000000e+00	0.000000000000000000e+00	0.000000000000000000e+00	0.000000000000000000e+00	0.000000000000000000e+00	0.000000000000000000e+00	0.000000000000000000e+00	0.000000000000000000e+00	0.000000000000000000e+00	0.000000000000000000e+00	0.000000000000000000e+00	0.000000000000000000e+00	0.000000000000000000e+00	0.000000000000000000e+00	0.000000000000000000e+00	-5.724709762459211371e-01	-1.350833921537292204e+00	-6.721201420633966528e-01	-5.434577091610612420e+00	-4.913424138254955054e+00	-5.260538525001578591e+00	-5.205059382489602093e+00	-1.281508991126729446e+00	-2.139351028303369873e+00	-2.261642113119893160e+00	-4.206299698302880530e-01	-1.328244037367296571e-01	4.404112295812145916e-02	6.074608177627891514e-01	5.427993189650992534e-02	-9.015914813765175950e-02	6.974891255243238497e-01	-2.673701344008086456e-01	-8.166151376449855004e-01	-9.023624516667970719e-01	2.135531890456370818e-01	-2.262722039017337761e-01	8.894090531548791423e-02	-6.934839916476358557e-01	-5.678406551988732787e-01	-2.058867551155615649e-01	-3.991275415297070861e-01	-8.049595663855191319e-01	-7.281026055972592559e-01	-6.941856998846259730e-01	-6.990787500565198709e-01	-7.662378771165556657e-01	-6.163751242550504772e-01
0.000000000000000000e+00	0.000000000000000000e+00	0.000000000000000000e+00	0.000000000000000000e+00	0.000000000000000000e+00	0.000000000000000000e+00	0.000000000000000000e+00	0.000000000000000000e+00	0.000000000000000000e+00	0.000000000000000000e+00	0.000000000000000000e+00	0.000000000000000000e+00	0.000000000000000000e+00	0.000000000000000000e+00	0.000000000000000000e+00	0.000000000000000000e+00	0.000000000000000000e+00	-9.553465104998770663e-02	-7.250498499500560579e-01	-9.854621671856560461e-01	-1.662153591187324864e+00	-4.913424138254955054e+00	-5.260538525001578591e+00	-5.205059382489602093e+00	-1.281508991126729446e+00	-2.139351028303369873e+00	-2.261642113119893160e+00	-1.433022160034881143e+00	-1.918924296171503896e-01	-4.003273594123308299e-01	-6.865838035603001321e-01	5.296891776925469753e-01	6.723307042405238798e-01	4.160551352443276341e-01	-5.657355815557421064e-01	-4.111615399791164749e-01	-3.129175510439969887e-01	-6.871122099539504150e-04	9.302203012006547977e-01	-1.855479634368077668e-01	-2.867780610848817413e-01	-1.013502461519019404e-01	1.986707378235359478e-01	-5.549060235304680289e-01	-8.082192521294427889e-01	-1.964897220717556348e-01	-4.908210872995290575e-01	-3.556733952759029704e-01	5.488825311229119652e-01	-4.234465131395322990e-01
0.000000000000000000e+00	0.000000000000000000e+00	0.000000000000000000e+00	0.000000000000000000e+00	0.000000000000000000e+00	0.000000000000000000e+00	0.000000000000000000e+00	0.000000000000000000e+00	0.000000000000000000e+00	0.000000000000000000e+00	0.000000000000000000e+00	0.000000000000000000e+00	0.000000000000000000e+00	0.000000000000000000e+00	0.000000000000000000e+00	0.000000000000000000e+00	0.000000000000000000e+00	2.154406218931448347e+00	1.166874805264131343e+00	-6.220586763387567775e-01	-2.709298732945261801e+00	-1.233652438057704526e+00	-5.260538525001578591e+00	-5.205059382489602093e+00	-1.281508991126729446e+00	-2.139351028303369873e+00	-2.261642113119893160e+00	-1.433022160034881143e+00	-3.371162537582905738e+00	-8.011880174383996245e-01	1.105339371068701171e+00	-7.504703784166411040e-02	1.779255993623663379e+00	-1.431715668328494007e-01	-2.277464483626913949e-01	1.355939201777930592e+00	5.468369703828148687e-01	1.519790201908549498e+01	4.239395717204208491e-01	2.999597265604902474e-01	3.422190162753374620e-01	1.218062029987224681e-01	-7.536731280103079467e-01	7.309965874040716960e-01	-1.393437689661364720e+00	2.794194929575910979e+00	2.162998208472919348e+00	1.005847719926186379e+00	9.230959981877735476e-01	1.989439271137425358e+00
0.000000000000000000e+00	0.000000000000000000e+00	0.000000000000000000e+00	0.000000000000000000e+00	0.000000000000000000e+00	0.000000000000000000e+00	0.000000000000000000e+00	0.000000000000000000e+00	0.000000000000000000e+00	0.000000000000000000e+00	0.000000000000000000e+00	0.000000000000000000e+00	0.000000000000000000e+00	0.000000000000000000e+00	0.000000000000000000e+00	0.000000000000000000e+00	0.000000000000000000e+00	1.859879406509663824e-01	2.788082375366740084e+00	1.560709237348331779e+00	-8.724222114670521222e-01	1.118720445382291873e+00	-1.994667894934269325e+00	-5.205059382489602093e+00	-1.281508991126729446e+00	-2.139351028303369873e+00	-2.261642113119893160e+00	-1.433022160034881143e+00	-3.371162537582905738e+00	-5.268988148201848354e+00	-1.940620879567800161e+00	-1.094053801128594960e+00	8.314428900797958821e-01	-1.968475462006646248e+00	2.114906832692988736e+00	3.409889341527750251e+00	6.237437085005314685e+00	1.850810412711157316e+00	1.518371332108952254e+00	4.473353581375368211e-03	9.375193840949603841e-01	4.544783100803000409e+00	9.162104688486529813e-01	1.468197281757786632e+00	2.569995038875950932e+00	2.781848503852903054e+00	3.624262820253704831e+00	3.974533329658318070e+00	2.196290200024593631e+00	3.571160817992168113e+00
0.000000000000000000e+00	0.000000000000000000e+00	0.000000000000000000e+00	0.000000000000000000e+00	0.000000000000000000e+00	0.000000000000000000e+00	0.000000000000000000e+00	0.000000000000000000e+00	0.000000000000000000e+00	0.000000000000000000e+00	0.000000000000000000e+00	0.000000000000000000e+00	0.000000000000000000e+00	0.000000000000000000e+00	0.000000000000000000e+00	0.000000000000000000e+00	0.000000000000000000e+00	5.607682306687038043e+00	2.233767753287816404e+00	1.611303669963511653e-01	-1.145266390796266381e-01	-1.271883163817681128e-01	-2.010900789070509287e+00	-1.131645598768179495e+00	-1.281508991126729446e+00	-2.139351028303369873e+00	-2.261642113119893160e+00	-1.433022160034881143e+00	-3.371162537582905738e+00	-5.268988148201848354e+00	-4.243289894875931445e+00	-1.337529665806516554e+00	-7.747514709876620609e-01	-6.522667788442196857e-01	4.245917751296218179e-01	4.360513427131055053e+00	6.768315699169094035e-01	1.433075029187743876e+00	-4.252863932594690421e-01	2.961379727271931661e-01	1.330828626478423704e+00	4.284215391805212825e-01	7.005231219872541937e-01	-8.375234443809884688e-01	6.296676214903911273e-01	3.425978888636522335e+00	2.330702439441006302e+00	2.878182380839865218e+00	1.872663698726769743e+00	2.665247161090922301e+00
0.000000000000000000e+00	0.000000000000000000e+00	0.000000000000000000e+00	0.000000000000000000e+00	0.000000000000000000e+00	0.000000000000000000e+00	0.000000000000000000e+00	0.000000000000000000e+00	0.000000000000000000e+00	0.000000000000000000e+00	0.000000000000000000e+00	0.000000000000000000e+00	0.000000000000000000e+00	0.000000000000000000e+00	0.000000000000000000e+00	0.000000000000000000e+00	0.000000000000000000e+00	-5.760784099263557279e-01	2.981862246491373991e+00	1.798202960235980585e+00	-7.508370505684827112e-01	1.894065730585330065e-01	-1.261977895935793681e+00	2.396771892275220694e-01	2.093690899927303395e+00	-2.139351028303369873e+00	-2.261642113119893160e+00	-1.433022160034881143e+00	-3.371162537582905738e+00	-5.268988148201848354e+00	-4.243289894875931445e+00	-4.395900838258681276e+00	5.366904279857754867e-01	-2.110410800489905370e+00	1.345557218145988720e+01	5.503968297118146502e+00	3.243881552978105098e+00	2.078754735807162746e+00	8.175992329280912241e-01	-6.849412906375600407e-01	4.452303232453103110e-01	1.640382130167296948e+00	2.370801546398774717e-01	1.115962623320540636e+00	2.976643463248087595e+00	5.659865507499290516e+00	4.777614599179806021e+00	4.591888990939795079e+00	3.355753663002231768e+00	4.903150994426409781e+00
0.000000000000000000e+00	0.000000000000000000e+00	0.000000000000000000e+00	0.000000000000000000e+00	0.000000000000000000e+00	0.000000000000000000e+00	0.000000000000000000e+00	0.000000000000000000e+00	0.000000000000000000e+00	0.000000000000000000e+00	0.000000000000000000e+00	0.000000000000000000e+00	0.000000000000000000e+00	0.000000000000000000e+00	0.000000000000000000e+00	0.000000000000000000e+00	0.000000000000000000e+00	4.682782012292625862e-02	9.552212794502638049e-01	7.059926729501183607e-01	-1.570205145161298610e-01	-2.599045225342230259e-01	-1.109708093763426273e-01	-1.741882944615604778e-01	6.085406493829770280e-01	4.015620216288642297e-01	-2.261642113119893160e+00	-1.433022160034881143e+00	-3.371162537582905738e+00	-5.268988148201848354e+00	-4.243289894875931445e+00	-4.395900838258681276e+00	-4.339078779171681610e+00	-1.362933742643894997e+00	3.036229013741524430e+00	9.346899007297030382e-01	1.135241287900747853e+00	6.396416487737124901e-02	7.890961280621704432e-01	-6.069133467342724408e-02	-7.838631794025845423e-01	-5.494607076465966022e-01	-2.716615456362000414e-01	3.441528204088850629e-01	8.314757939185485336e-01	2.272239125847686392e+00	1.867706758307257964e+00	1.764426663913468696e+00	5.079383450506560482e-01	1.689169612744474414e+00
0.000000000000000000e+00	0.000000000000000000e+00	0.000000000000000000e+00	0.000000000000000000e+00	0.000000000000000000e+00	0.000000000000000000e+00	0.000000000000000000e+00	0.000000000000000000e+00	0.000000000000000000e+00	0.000000000000000000e+00	0.000000000000000000e+00	0.000000000000000000e+00	0.000000000000000000e+00	0.000000000000000000e+00	0.000000000000000000e+00	0.000000000000000000e+00	0.000000000000000000e+00	3.190221822260050355e-01	-1.552228606132889932e-01	-2.968281171867280244e-01	-4.364321467373252772e-02	1.281059510590878137e-01	9.191206556828808438e-02	-3.243026893567352853e-01	-2.729796685453812488e-01	-5.308701643234089440e-01	-8.283700751013099717e-02	-1.433022160034881143e+00	-3.371162537582905738e+00	-5.268988148201848354e+00	-4.243289894875931445e+00	-4.395900838258681276e+00	-4.339078779171681610e+00	-5.241269102292361204e+00	-3.069403864639747015e-01	-1.569750142078935040e-01	-3.268960373817504927e-01	-9.635952661770917638e-02	-3.977047397827819797e-01	-2.205390808363584254e-01	-1.327667768468075993e-01	-7.135512100631784538e-01	-1.897518592614911848e-01	1.593705777214109442e-01	-3.430542311332121508e-01	-3.328196443058415444e-01	-1.985938232594302300e-01	-8.765630940073267097e-02	-3.731478113556548348e-01	-3.242732835304823480e-01
0.000000000000000000e+00	0.000000000000000000e+00	0.000000000000000000e+00	0.000000000000000000e+00	0.000000000000000000e+00	0.000000000000000000e+00	0.000000000000000000e+00	0.000000000000000000e+00	0.000000000000000000e+00	0.000000000000000000e+00	0.000000000000000000e+00	0.000000000000000000e+00	0.000000000000000000e+00	0.000000000000000000e+00	0.000000000000000000e+00	0.000000000000000000e+00	0.000000000000000000e+00	-6.750491834337975228e-02	-8.653022040309561458e-01	-5.446291250566716036e-01	-1.399446318185811888e-01	-2.717489261363109643e-01	7.663448461393905786e-01	-8.076287966252073680e-01	2.075457451356715333e-01	-1.036069564146889999e+00	-4.564943636728475695e-01	-8.622534374716069872e-01	-3.371162537582905738e+00	-5.268988148201848354e+00	-4.243289894875931445e+00	-4.395900838258681276e+00	-4.339078779171681610e+00	-5.241269102292361204e+00	-1.745051618262894344e+00	-9.262096814520326404e-01	-7.121692067115330538e-01	8.068049245806169223e-02	9.034596215243883011e-01	2.884092974819918997e-01	8.116971733749177298e-02	8.368878057836908191e-01	-7.678919696306598652e-01	-6.127979948742203753e-01	-3.089308105017301020e-01	3.058021271155706433e-01	-3.163283069455270491e-01	-4.343455746571135423e-01	-1.502356195539227279e-01	-6.691218172356266924e-01
0.000000000000000000e+00	0.000000000000000000e+00	0.000000000000000000e+00	0.000000000000000000e+00	0.000000000000000000e+00	0.000000000000000000e+00	0.000000000000000000e+00	0.000000000000000000e+00	0.000000000000000000e+00	0.000000000000000000e+00	0.000000000000000000e+00	0.000000000000000000e+00	0.000000000000000000e+00	0.000000000000000000e+00	0.000000000000000000e+00	0.000000000000000000e+00	0.000000000000000000e+00	-9.633279566067555200e-01	-2.792344981123348613e-01	-5.620250854547683694e-01	1.040861889929062256e-01	-1.807917052524194157e-01	4.475817907429698733e-02	6.382309807782009514e-01	-1.272960716693130045e-01	-6.213923546084828553e-01	-8.224377082760474522e-01	1.217705735231372766e-01	-4.517844266942465103e-01	-5.268988148201848354e+00	-4.243289894875931445e+00	-4.395900838258681276e+00	-4.339078779171681610e+00	-5.241269102292361204e+00	-1.745051618262894344e+00	-1.519793769228108937e+00	-6.223424335448251021e-01	-9.694954390674166700e-02	6.905864527659201224e-01	-4.829824401211924023e-01	-2.016622224798402321e-02	-8.299021608344460399e-02	7.286318579621025027e-01	-4.517301352624695787e-01	5.409769571499624119e-01	-2.103718577269901926e-02	-1.541247168084050323e-01	-1.943069949492651216e-01	-1.018679780019291048e+00	-6.446604021953121766e-01
0.000000000000000000e+00	0.000000000000000000e+00	0.000000000000000000e+00	0.000000000000000000e+00	0.000000000000000000e+00	0.000000000000000000e+00	0.000000000000000000e+00	0.000000000000000000e+00	0.000000000000000000e+00	0.000000000000000000e+00	0.000000000000000000e+00	0.000000000000000000e+00	0.000000000000000000e+00	0.000000000000000000e+00	0.000000000000000000e+00	0.000000000000000000e+00	0.000000000000000000e+00	5.953218129359869604e-01	-7.590165015139529459e-01	-4.630221537683941180e-01	-4.052119319085260019e-01	2.329066377376849961e-01	-9.132887846806039475e-03	9.583941059432466991e-01	4.128858509152801282e-01	3.249989546488767922e-01	-5.227409773604554388e-01	9.273455717849782287e-02	6.292097025241764285e+00	-6.314417065075424995e-01	-4.243289894875931445e+00	-4.395900838258681276e+00	-4.339078779171681610e+00	-5.241269102292361204e+00	-1.745051618262894344e+00	-1.519793769228108937e+00	-2.862346242276419428e+00	-1.958827545543223858e-01	-6.521691756366094772e-01	-5.220664411590719700e-01	6.889731891280890252e-01	-3.599303449308708935e-01	1.240834805192410351e-01	1.945825910822135962e-01	-5.037306417049246532e-01	-6.724329384551389621e-01	-1.817944030095590413e-01	-2.143211416070105180e-01	-6.159719035784839702e-01	-7.790900610871963616e-01
0.000000000000000000e+00	0.000000000000000000e+00	0.000000000000000000e+00	0.000000000000000000e+00	0.000000000000000000e+00	0.000000000000000000e+00	0.000000000000000000e+00	0.000000000000000000e+00	0.000000000000000000e+00	0.000000000000000000e+00	0.000000000000000000e+00	0.000000000000000000e+00	0.000000000000000000e+00	0.000000000000000000e+00	0.000000000000000000e+00	0.000000000000000000e+00	0.000000000000000000e+00	-3.615630461226990167e-01	-8.873084938047810510e-01	-2.250915324112439386e-01	-2.547349678149475327e-01	-8.471911115266299308e-02	5.901961636968960923e-01	3.411085142219203448e-01	-1.561081524424982880e-01	-8.959696588853117705e-01	-4.770732928927970407e-01	-6.520720814981976199e-01	-9.683961936256326730e-01	1.773934712357257082e+00	-2.798355179641346391e-01	-4.395900838258681276e+00	-4.339078779171681610e+00	-5.241269102292361204e+00	-1.745051618262894344e+00	-1.519793769228108937e+00	-2.862346242276419428e+00	-1.307300336948631347e+00	-7.728486171824952011e-01	-5.816471943316441351e-01	1.926221567883633912e-01	-2.061263548198021822e-01	2.885776751559744613e-02	4.237689458955216926e-02	-5.447496552589671248e-01	-8.063659949445511899e-01	-6.777534781930668606e-01	-8.157735084003514547e-01	-9.793568033631470104e-01	-7.988952253421641725e-01
0.000000000000000000e+00	0.000000000000000000e+00	0.000000000000000000e+00	0.000000000000000000e+00	0.000000000000000000e+00	0.000000000000000000e+00	0.000000000000000000e+00	0.000000000000000000e+00	0.000000000000000000e+00	0.000000000000000000e+00	0.000000000000000000e+00	0.000000000000000000e+00	0.000000000000000000e+00	0.000000000000000000e+00	0.000000000000000000e+00	0.000000000000000000e+00	0.000000000000000000e+00	1.009270297578421127e+00	8.377156425597093170e-01	4.575546076379181232e-02	-9.803336455952788020e-01	5.408256354863328896e-01	-4.907877703606815523e-01	-1.417039576171102988e+00	-1.840908720916812902e-01	2.665373104818578920e+00	5.027743825662986943e-01	1.098983139220312921e+01	6.334171991143023206e+00	-6.611536301501800272e-01	-1.079095267122604174e+00	-6.711914282551935118e-01	-4.339078779171681610e+00	-5.241269102292361204e+00	-1.745051618262894344e+00	-1.519793769228108937e+00	-2.862346242276419428e+00	-1.307300336948631347e+00	-4.652891083066951872e+00	-4.163833680407494353e-01	-5.928921553056474281e-01	2.541118165936582796e-01	-6.152921656262406724e-01	1.583594363341198186e+00	6.005175711848380615e-01	2.897811746904712216e+00	2.281848133523668665e+00	2.583442738501589009e+00	7.437642114094177304e-01	2.755286724335939574e+00
0.000000000000000000e+00	0.000000000000000000e+00	0.000000000000000000e+00	0.000000000000000000e+00	0.000000000000000000e+00	0.000000000000000000e+00	0.000000000000000000e+00	0.000000000000000000e+00	0.000000000000000000e+00	0.000000000000000000e+00	0.000000000000000000e+00	0.000000000000000000e+00	0.000000000000000000e+00	0.000000000000000000e+00	0.000000000000000000e+00	0.000000000000000000e+00	0.000000000000000000e+00	2.083315008142330615e+00	4.531412477410963646e+00	1.626054934890331038e+00	9.689817619523641845e-01	-1.062710528213589134e+00	-2.490813183086876936e+00	-8.596997787776053945e-01	1.256562970514193855e+00	5.348565876417216813e+00	6.880991549572369692e+00	5.571619646270107751e+00	2.708543870832027078e+00	5.943471601671406618e-02	-2.361507249405330633e+00	-1.152838821050535367e+00	-8.706010957332666056e-02	-5.241269102292361204e+00	-1.745051618262894344e+00	-1.519793769228108937e+00	-2.862346242276419428e+00	-1.307300336948631347e+00	-4.652891083066951872e+00	-1.826322660592529346e+00	1.138171617329758334e+01	1.267036151315295456e+00	1.289415312103287858e+00	2.610719320075785888e+00	3.730958202046176009e+00	6.640477757237742473e+00	5.562007817661776876e+00	5.562304084361060497e+00	2.359030832052358750e+00	4.291917504927070581e+00
0.000000000000000000e+00	0.000000000000000000e+00	0.000000000000000000e+00	0.000000000000000000e+00	0.000000000000000000e+00	0.000000000000000000e+00	0.000000000000000000e+00	0.000000000000000000e+00	0.000000000000000000e+00	0.000000000000000000e+00	0.000000000000000000e+00	0.000000000000000000e+00	0.000000000000000000e+00	0.000000000000000000e+00	0.000000000000000000e+00	0.000000000000000000e+00	0.000000000000000000e+00	9.742549572027376925e-01	1.386083374744277563e+00	2.499981955031956027e-01	-1.557174660457066595e-01	2.186546431870083351e-01	-1.315500906875486598e+00	-9.873122714752888274e-02	2.560555157060038223e-01	4.923835804214803602e+00	5.502672333878773081e-01	1.678814348398072420e+00	1.688808971295580719e+00	-2.032434754730945148e-01	-7.600045136495946485e-01	-6.139541604373032202e-01	1.186170454436924260e+00	-1.207755481576290313e+00	-1.745051618262894344e+00	-1.519793769228108937e+00	-2.862346242276419428e+00	-1.307300336948631347e+00	-4.652891083066951872e+00	-1.826322660592529346e+00	-2.067795914291598702e+00	1.815873469955201491e+00	-4.248906307216765987e-01	-8.580054910336810670e-01	2.319382046603048586e+00	2.727187782241148550e+00	2.731056850559549165e+00	2.968887389879308891e+00	1.790620391728631855e+00	2.977488039902858041e+00
0.000000000000000000e+00	0.000000000000000000e+00	0.000000000000000000e+00	0.000000000000000000e+00	0.000000000000000000e+00	0.000000000000000000e+00	0.000000000000000000e+00	0.000000000000000000e+00	0.000000000000000000e+00	0.000000000000000000e+00	0.000000000000000000e+00	0.000000000000000000e+00	0.000000000000000000e+00	0.000000000000000000e+00	0.000000000000000000e+00	0.000000000000000000e+00	0.000000000000000000e+00	1.205280977781123392e-01	-5.296883520353267566e-02	-6.765058997236744753e-01	-8.920503273113736808e-01	-1.153893906428653943e-01	1.322324867700889639e+00	4.227798951702336772e-01	1.472632757811741655e+01	3.132046676562038723e+00	2.420426483100897475e+00	2.277769500846591466e+00	3.613399672781150151e-01	-6.615484933198693962e-02	5.920509192422431788e-01	-1.428973425268004888e-03	-4.467665828602719325e-01	-9.587077876911100915e-01	4.995400758725060397e-01	-1.519793769228108937e+00	-2.862346242276419428e+00	-1.307300336948631347e+00	-4.652891083066951872e+00	-1.826322660592529346e+00	-2.067795914291598702e+00	-1.584513108857970032e+00	-2.878784075999512027e-01	1.512293693033010200e+00	-3.478591128187801806e-01	1.279421464238453543e-01	1.840367866331611424e-01	3.738634823253150219e-01	4.439995767034387031e-01	3.033597716722071236e-01
0.000000000000000000e+00	0.000000000000000000e+00	0.000000000000000000e+00	0.000000000000000000e+00	0.000000000000000000e+00	0.000000000000000000e+00	0.000000000000000000e+00	0.000000000000000000e+00	0.000000000000000000e+00	0.000000000000000000e+00	0.000000000000000000e+00	0.000000000000000000e+00	0.000000000000000000e+00	0.000000000000000000e+00	0.000000000000000000e+00	0.000000000000000000e+00	0.000000000000000000e+00	-1.183563540501428174e-01	-1.532338616263984599e-01	4.258564183336819853e-01	2.366300031786667812e+00	-7.437107691336130033e-01	-2.151494507073245521e-01	1.127306576524652382e+00	1.507167813866920267e-02	5.731350503080848702e-01	-3.596129783635620969e-01	1.456570323585472670e-01	5.294379252047312079e-01	-4.547157943768233568e-01	8.538710750139434369e-01	7.128473171331400904e-01	-6.496099523307869994e-01	-7.523244601364359463e-01	-4.349909155434280583e-01	4.665619522527587049e-01	-2.862346242276419428e+00	-1.307300336948631347e+00	-4.652891083066951872e+00	-1.826322660592529346e+00	-2.067795914291598702e+00	-1.584513108857970032e+00	-2.351724779585875336e+00	7.823578208397292677e-01	1.673814847485839696e-01	-3.711761231601895528e-01	-1.035363376141236122e-02	3.699766484664598898e-01	-3.201550056903697955e-02	1.146958661484435982e-01
0.000000000000000000e+00	0.000000000000000000e+00	0.000000000000000000e+00	0.000000000000000000e+00	0.000000000000000000e+00	0.000000000000000000e+00	0.000000000000000000e+00	0.000000000000000000e+00	0.000000000000000000e+00	0.000000000000000000e+00	0.000000000000000000e+00	0.000000000000000000e+00	0.000000000000000000e+00	0.000000000000000000e+00	0.000000000000000000e+00	0.000000000000000000e+00	0.000000000000000000e+00	2.163640835250371097e+00	2.851982773239407187e+00	1.287166792511249191e+01	1.894992900224217625e+00	-6.704002396671505937e-02	7.069343676427183309e-01	-1.178684173318274020e-01	2.029465129074022600e-01	6.039650559428810100e-02	3.487263573004282247e-01	-5.326173879373786724e-01	8.833761313730008335e-02	-3.026251216569558200e-01	1.059853922342706145e+00	-8.850215217342699559e-01	-1.051109322846431660e+00	-1.304832354841513942e+00	-3.840850171584735961e-01	-6.317668850645306866e-02	2.243453094857567887e-01	-1.307300336948631347e+00	-4.652891083066951872e+00	-1.826322660592529346e+00	-2.067795914291598702e+00	-1.584513108857970032e+00	-2.351724779585875336e+00	-4.082051211521711132e+00	2.144405884334673384e+00	-1.622502083562189501e-01	1.166416700250063471e-01	4.055060741187416218e-01	1.606518926166642824e+00	4.286601918458187166e-01
0.000000000000000000e+00	0.000000000000000000e+00	0.000000000000000000e+00	0.000000000000000000e+00	0.000000000000000000e+00	0.000000000000000000e+00	0.000000000000000000e+00	0.000000000000000000e+00	0.000000000000000000e+00	0.000000000000000000e+00	0.000000000000000000e+00	0.000000000000000000e+00	0.000000000000000000e+00	0.000000000000000000e+00	0.000000000000000000e+00	0.000000000000000000e+00	0.000000000000000000e+00	1.330214892957366724e+00	3.911096822550719665e+00	4.278360792972611404e-01	-9.882669897091583833e-02	1.823417478463847496e+00	-1.377483093593811381e+00	-1.975273986393807357e-01	2.442725060947181503e-01	1.135181369780603911e+00	1.528816234584274847e+00	3.647324030288272012e-01	-1.089864807411307535e+00	1.580806445457213771e-01	6.436153101339594507e-01	4.570698704680044022e-01	1.963113063249413592e+00	1.241525876493373426e+00	-4.540193281802715197e-01	8.127905683510283197e+00	3.467431318800284212e-01	9.039337572197685133e-02	-4.652891083066951872e+00	-1.826322660592529346e+00	-2.067795914291598702e+00	-1.584513108857970032e+00	-2.351724779585875336e+00	-4.082051211521711132e+00	-2.983925219966281794e+00	2.180222160004125609e+00	3.331049825376631635e+00	4.256005741983253543e+00	1.977058952090385846e+00	2.588748842355668156e+00
0.000000000000000000e+00	0.000000000000000000e+00	0.000000000000000000e+00	0.000000000000000000e+00	0.000000000000000000e+00	0.000000000000000000e+00	0.000000000000000000e+00	0.000000000000000000e+00	0.000000000000000000e+00	0.000000000000000000e+00	0.000000000000000000e+00	0.000000000000000000e+00	0.000000000000000000e+00	0.000000000000000000e+00	0.000000000000000000e+00	0.000000000000000000e+00	0.000000000000000000e+00	8.215673413272622128e+00	2.845883710181507986e+00	-9.428778166775203529e-02	1.036509336418802274e+00	-1.559501675258227804e+00	-1.587092457267471390e+00	1.276588445267445304e-01	9.994763006796014704e-02	6.400969976984194787e+00	6.092875348499759980e-01	1.517190506373676362e+00	-1.019330137047322449e+00	-2.145201892291424439e+00	2.798377086931465474e+00	1.549494116682838818e-01	-7.590731938525540068e-01	-1.859457118962352662e-01	3.130693664807620569e-01	1.095993669300577178e+00	3.241762132229456306e+00	5.437486450058803822e-01	-1.970016683510117383e-01	-1.826322660592529346e+00	-2.067795914291598702e+00	-1.584513108857970032e+00	-2.351724779585875336e+00	-4.082051211521711132e+00	-2.983925219966281794e+00	-2.071379223108008816e+00	5.500841489983770316e+00	7.395685913639354681e+00	1.232271185510165346e+00	5.000908510614405778e+00
0.000000000000000000e+00	0.000000000000000000e+00	0.000000000000000000e+00	0.000000000000000000e+00	0.000000000000000000e+00	0.000000000000000000e+00	0.000000000000000000e+00	0.000000000000000000e+00	0.000000000000000000e+00	0.000000000000000000e+00	0.000000000000000000e+00	0.000000000000000000e+00	0.000000000000000000e+00	0.000000000000000000e+00	0.000000000000000000e+00	0.000000000000000000e+00	0.000000000000000000e+00	7.695890347197528847e+00	9.747353601272600310e-01	-3.873710912721642918e-01	5.710098814679266388e-01	-4.284652799475334173e-01	-2.309441601887602113e-01	7.434855074505688499e-01	-4.422206869228164638e-01	8.144445785120913994e-01	5.623019594257270271e-01	1.032934823564825993e-01	-3.052202021739893190e-01	-2.388974545021758100e-01	-1.255421061272260275e+00	1.660365982745928282e+00	3.561416044607754738e-01	4.224865638292679137e-01	-4.841560907690927174e-01	6.469241383453542271e-01	-6.185589219569913588e-01	-1.897015118958624846e-01	-1.468038044001109599e+00	3.356764663555217520e+00	-2.067795914291598702e+00	-1.584513108857970032e+00	-2.351724779585875336e+00	-4.082051211521711132e+00	-2.983925219966281794e+00	-2.071379223108008816e+00	-2.572419702768427019e+00	2.137360790495576257e+00	5.100279926935054053e-01	9.361621728788859231e-01
0.000000000000000000e+00	0.000000000000000000e+00	0.000000000000000000e+00	0.000000000000000000e+00	0.000000000000000000e+00	0.000000000000000000e+00	0.000000000000000000e+00	0.000000000000000000e+00	0.000000000000000000e+00	0.000000000000000000e+00	0.000000000000000000e+00	0.000000000000000000e+00	0.000000000000000000e+00	0.000000000000000000e+00	0.000000000000000000e+00	0.000000000000000000e+00	0.000000000000000000e+00	-9.879527473217833422e-02	-1.797545983391942159e-01	7.391489414636965849e-01	1.394758207035938224e-01	6.684851281372010678e-01	-1.785442901357030543e-01	-3.618642200913861906e-01	2.066384418956318247e-01	8.140665207674078196e-01	-4.944115700761760879e-01	3.830118679108869828e-01	4.696605193075453211e-01	5.405613296720999106e-01	-3.903377186845807256e-01	-1.939161792949280205e-01	4.356253454730679153e-01	5.355720809677532168e-01	6.769587555817817570e-01	8.248471772539647251e-01	-6.520831444586856485e-01	4.761590927711304988e-01	1.236209958437245904e+00	2.636209439581958414e+00	1.030216912281839869e+00	-1.584513108857970032e+00	-2.351724779585875336e+00	-4.082051211521711132e+00	-2.983925219966281794e+00	-2.071379223108008816e+00	-2.572419702768427019e+00	-1.433631677785861758e+00	1.350529068683224976e+00	2.390585991570839675e-01
0.000000000000000000e+00	0.000000000000000000e+00	0.000000000000000000e+00	0.000000000000000000e+00	0.000000000000000000e+00	0.000000000000000000e+00	0.000000000000000000e+00	0.000000000000000000e+00	0.000000000000000000e+00	0.000000000000000000e+00	0.000000000000000000e+00	0.000000000000000000e+00	0.000000000000000000e+00	0.000000000000000000e+00	0.000000000000000000e+00	0.000000000000000000e+00	0.000000000000000000e+00	2.109162750445376933e+00	8.709678660829580643e-01	4.697404546329655428e-01	1.043186597749039324e+00	9.084328453096535139e-01	-1.059158470955641418e+00	-1.030516078061085361e+00	-5.943516540701390127e-01	1.990289013082276348e+00	4.886641982538350581e-01	1.476853166958705055e+00	1.255131115472770675e+00	-2.144868550237639393e-01	-9.202322843047418266e-02	1.305172517673130139e+00	-4.697976180816503255e-01	-4.674068253616283641e-01	3.961047455101567860e-01	1.767276755251226072e+00	2.217957816859933651e+00	-1.330236788183462859e-01	6.781217458230777151e-01	1.347303255921575404e+00	7.702051083213820037e-01	4.019920673533297628e-01	-2.351724779585875336e+00	-4.082051211521711132e+00	-2.983925219966281794e+00	-2.071379223108008816e+00	-2.572419702768427019e+00	-1.433631677785861758e+00	-3.327690274462475006e+00	2.322633586688349183e+00
0.000000000000000000e+00	0.000000000000000000e+00	0.000000000000000000e+00	0.000000000000000000e+00	0.000000000000000000e+00	0.000000000000000000e+00	0.000000000000000000e+00	0.000000000000000000e+00	0.000000000000000000e+00	0.000000000000000000e+00	0.000000000000000000e+00	0.000000000000000000e+00	0.000000000000000000e+00	0.000000000000000000e+00	0.000000000000000000e+00	0.000000000000000000e+00	0.000000000000000000e+00	1.356862697160724940e+00	5.179763187237762523e+00	2.804478131674625008e+00	1.440203178905333559e+00	2.420346312183319082e+00	-1.721460349872151907e+00	-2.895609615867316133e-01	1.590879192219573302e+00	2.791550668950555814e+00	3.455500073927853855e+00	3.724240167529064838e+00	3.825444357617264313e+00	-7.222094077018916813e-01	7.975532542597522090e-01	1.353592657972187974e-01	-1.356934230378149975e+00	-1.858245652230177347e+00	2.310925854993683526e+00	4.307466262220520647e+00	3.418781056509694327e+00	3.140791735842480420e-02	-7.227967560530246249e-01	-2.119712734329831094e-01	1.896709036278378724e+00	3.239875114219759489e+00	5.118059738855591512e-01	-4.082051211521711132e+00	-2.983925219966281794e+00	-2.071379223108008816e+00	-2.572419702768427019e+00	-1.433631677785861758e+00	-3.327690274462475006e+00	-2.544583737438816495e+00
0.000000000000000000e+00	0.000000000000000000e+00	0.000000000000000000e+00	0.000000000000000000e+00	0.000000000000000000e+00	0.000000000000000000e+00	0.000000000000000000e+00	0.000000000000000000e+00	0.000000000000000000e+00	0.000000000000000000e+00	0.000000000000000000e+00	0.000000000000000000e+00	0.000000000000000000e+00	0.000000000000000000e+00	0.000000000000000000e+00	0.000000000000000000e+00	0.000000000000000000e+00	8.854502303950184672e-01	3.302103722685685305e+00	2.064041810806159560e+00	8.027356068737749872e-01	5.353725542300034057e-01	-1.278232660542587773e+00	-8.131933108530743359e-01	9.682063096086265253e-01	2.927231656623732636e+00	1.841890510209965637e+00	2.512635317164955140e+00	2.548973344266875607e+00	-2.729779454697935925e-01	-3.933161058106550700e-01	-9.497290400891404694e-02	-2.379880589056061480e-01	-1.163685554381208576e+00	1.443502524115984897e+00	2.858862650467923316e+00	2.724245033169726327e+00	4.293230399985889512e-02	1.130943336370230090e-01	3.562019828846187033e-03	2.362206516950955848e+00	3.152900537416733595e+00	4.089632395199594983e-01	-4.337635634676714758e-01	-2.983925219966281794e+00	-2.071379223108008816e+00	-2.572419702768427019e+00	-1.433631677785861758e+00	-3.327690274462475006e+00	-2.544583737438816495e+00
0.000000000000000000e+00	0.000000000000000000e+00	0.000000000000000000e+00	0.000000000000000000e+00	0.000000000000000000e+00	0.000000000000000000e+00	0.000000000000000000e+00	0.000000000000000000e+00	0.000000000000000000e+00	0.000000000000000000e+00	0.000000000000000000e+00	0.000000000000000000e+00	0.000000000000000000e+00	0.000000000000000000e+00	0.000000000000000000e+00	0.000000000000000000e+00	0.000000000000000000e+00	1.500199029725373334e+00	6.497433026371561837e+00	3.747721233495842519e+00	1.620874887766084349e+00	8.574560529139686471e-01	-2.355774165313738511e+00	-9.631933352388205583e-01	8.800610015523873120e-01	6.107890634598048152e+00	4.468869857626101449e+00	4.599896842281944842e+00	4.581739192519265202e+00	1.442371722885255579e-02	-1.062801392698218272e+00	-2.849632058998621265e-01	-4.378170242559916714e-01	-2.761211048796980094e+00	3.176282333652939549e+00	5.503851777108983434e+00	5.787141543786706421e+00	3.440434720941790703e-01	1.604704820476315685e+00	5.078886264110876736e-01	5.895340002572827309e+00	8.078717425931142060e+00	3.673048708254228689e+00	8.242557287465450688e-01	6.143423255822637152e+00	-2.071379223108008816e+00	-2.572419702768427019e+00	-1.433631677785861758e+00	-3.327690274462475006e+00	-2.544583737438816495e+00
0.000000000000000000e+00	0.000000000000000000e+00	0.000000000000000000e+00	0.000000000000000000e+00	0.000000000000000000e+00	0.000000000000000000e+00	0.000000000000000000e+00	0.000000000000000000e+00	0.000000000000000000e+00	0.000000000000000000e+00	0.000000000000000000e+00	0.000000000000000000e+00	0.000000000000000000e+00	0.000000000000000000e+00	0.000000000000000000e+00	0.000000000000000000e+00	0.000000000000000000e+00	2.489083708548501139e+00	2.230416310024404769e+00	1.392230773505236385e+00	8.828205564965984076e-01	3.479197623918420801e-01	-9.777220460422523240e-01	1.244919659955675106e+00	3.110545899633449518e-01	1.422422354515354703e+00	1.170587587743286306e+00	1.396340293277969824e+00	6.618646236525652649e-01	-3.652987550466721411e-01	3.272004530447884807e-02	-1.157451868090671354e+00	-6.705603132722030013e-01	-1.255719813584528888e+00	3.639548225508788537e-01	8.941884429999349404e-01	1.389437327946007050e+00	1.496733056521762362e-01	1.817584033941349597e-01	8.215605555943700233e-01	1.071409667215357908e+00	5.256291572953506464e-01	3.859398259316522695e-01	1.586633546677139961e+00	1.996232422682828522e+00	8.870808781087244910e-01	-2.572419702768427019e+00	-1.433631677785861758e+00	-3.327690274462475006e+00	-2.544583737438816495e+00
0.000000000000000000e+00	0.000000000000000000e+00	0.000000000000000000e+00	0.000000000000000000e+00	0.000000000000000000e+00	0.000000000000000000e+00	0.000000000000000000e+00	0.000000000000000000e+00	0.000000000000000000e+00	0.000000000000000000e+00	0.000000000000000000e+00	0.000000000000000000e+00	0.000000000000000000e+00	0.000000000000000000e+00	0.000000000000000000e+00	0.000000000000000000e+00	0.000000000000000000e+00	1.142241301347730609e+00	3.599506846687634098e+00	1.829571472988287484e+00	1.097250374555476249e+00	-1.214887593269178973e-01	-1.152851869170465005e+00	-7.085113481160428828e-01	8.827605287465716266e-01	2.884810567928668412e+00	2.119296616959196466e+00	2.584077343176085950e+00	2.300629030092415039e+00	-5.738699059854062146e-01	-1.027647779011999329e+00	-1.000841720321807182e+00	-1.296005536185777629e+00	-1.466457484728826755e+00	1.752738041113099499e+00	2.177688889795153848e+00	2.982144391280048712e+00	9.437426944647328564e-02	3.174336127858396472e-01	2.065581752613507294e-01	1.802591287823743782e+00	2.864239488275373891e+00	8.118607924951524168e-01	2.154427165491054619e-01	2.393599830762261238e+00	2.216721097455792489e+00	1.447696801237075448e+00	-1.433631677785861758e+00	-3.327690274462475006e+00	-2.544583737438816495e+00
0.000000000000000000e+00	0.000000000000000000e+00	0.000000000000000000e+00	0.000000000000000000e+00	0.000000000000000000e+00	0.000000000000000000e+00	0.000000000000000000e+00	0.000000000000000000e+00	0.000000000000000000e+00	0.000000000000000000e+00	0.000000000000000000e+00	0.000000000000000000e+00	0.000000000000000000e+00	0.000000000000000000e+00	0.000000000000000000e+00	0.000000000000000000e+00	0.000000000000000000e+00	1.562639667641830155e+00	1.124181607493190516e+00	1.832072904460757198e-02	1.900680087609439295e-01	-9.875980819115883769e-01	-3.245044425694065260e-01	1.325362875291303144e+00	-1.238699508454703113e-01	6.176269816877266727e-01	-3.140944768815343568e-01	1.392385917926247441e+00	1.547215721618804052e+00	-6.224000983432455003e-01	6.523569590052238909e-02	1.440293124194366448e-01	-1.486183962137080095e-01	-4.250858441909416419e-01	3.999200836805842374e-01	1.292984041820605778e+00	-1.113426311568141008e-01	-3.554994981961845379e-02	9.951241586261682093e-01	2.969004168849418909e-02	8.660723664697909108e-01	-6.880964689528087375e-01	-1.296305439997872844e+00	2.525882889709049617e-01	1.175328144625389148e+00	5.207571546799816264e-01	1.007086434951026677e+00	2.152504446113688019e-01	-3.327690274462475006e+00	-2.544583737438816495e+00
0.000000000000000000e+00	0.000000000000000000e+00	0.000000000000000000e+00	0.000000000000000000e+00	0.000000000000000000e+00	0.000000000000000000e+00	0.000000000000000000e+00	0.000000000000000000e+00	0.000000000000000000e+00	0.000000000000000000e+00	0.000000000000000000e+00	0.000000000000000000e+00	0.000000000000000000e+00	0.000000000000000000e+00	0.000000000000000000e+00	0.000000000000000000e+00	0.000000000000000000e+00	1.080253773655277749e+00	3.546606375765037344e-01	1.472519561269962862e+00	-1.935554190147606990e-01	-3.654217811269371285e-01	5.072282198381690144e-01	1.023405228194928185e+00	5.981092601351362115e-01	-2.086169086486315549e-01	4.608638992386781541e-01	1.389241693606851069e-01	4.758624840656521249e-01	1.307789432965868359e+00	-9.528678518924076357e-01	1.233112280796986759e+00	-9.321182381679634851e-03	-4.347830054812920064e-01	-1.876700349929255052e-01	-2.124377254628416478e-02	1.046024039581888276e+00	2.058196884487998035e-01	2.750872150295232688e-01	3.044655167430564413e-01	-4.077465557977322796e-01	8.236455765188410716e-01	6.223744964081658892e-01	2.473872522883424352e-01	-2.212381563071623425e-01	-2.263261178963270615e-01	-4.124990243491738484e-01	-4.288893883462118195e-01	-1.276678307993438510e+00	-2.544583737438816495e+00
0.000000000000000000e+00	0.000000000000000000e+00	0.000000000000000000e+00	0.000000000000000000e+00	0.000000000000000000e+00	0.000000000000000000e+00	0.000000000000000000e+00	0.000000000000000000e+00	0.000000000000000000e+00	0.000000000000000000e+00	0.000000000000000000e+00	0.000000000000000000e+00	0.000000000000000000e+00	0.000000000000000000e+00	0.000000000000000000e+00	0.000000000000000000e+00	0.000000000000000000e+00	-3.692707224250446063e-01	-4.493430210400471969e-01	4.578702002424072694e-03	4.763336373706866800e-01	-1.799108877513952709e-01	-1.202715747531717394e-01	7.562060670628263370e-01	-6.935986761614607032e-02	2.021617924822936840e-01	-2.223897398690079796e-01	-3.520504529038668284e-01	2.867610411213292743e-01	1.962369071035190982e-01	-5.164792352941395270e-01	-2.126420658058091051e-01	2.242587919466386470e+00	5.164460064408569195e-01	7.437288335481851975e-01	-1.852391937353615459e-01	8.583524347578712632e-01	1.857434684168581818e-01	1.129652436959856177e+00	-2.428055952470996315e-01	-7.512175504435028017e-01	-3.642986996008756306e-01	-8.447481782656116600e-01	-6.023460059584408999e-01	-4.952958903347651765e-01	3.412368219626506494e-01	-2.336331486598806351e-01	-1.940763370890684625e-01	-9.720612320131126749e-01	-8.286133669300055349e-02
0.000000000000000000e+00	0.000000000000000000e+00	0.000000000000000000e+00	0.000000000000000000e+00	0.000000000000000000e+00	0.000000000000000000e+00	0.000000000000000000e+00	0.000000000000000000e+00	0.000000000000000000e+00	0.000000000000000000e+00	0.000000000000000000e+00	0.000000000000000000e+00	0.000000000000000000e+00	0.000000000000000000e+00	0.000000000000000000e+00	0.000000000000000000e+00	0.000000000000000000e+00	4.816277719620716824e-01	1.531542231404976473e+00	1.167709691554061235e+00	1.383374756784926975e-03	1.167826199305069812e+00	-3.144675346763723955e-01	-1.729628965592276413e-01	4.851987405163000755e-01	1.402295051380170632e+00	6.206999259971853755e-01	8.128446000826035078e-01	9.886474420927493512e-01	3.110093381557008443e-02	-4.653241337640280917e-01	1.730397480655090081e-01	-9.540304929856383565e-01	-1.230407022255949112e+00	5.354053007437005185e-01	1.235836233543331719e+00	7.311349343531976519e-01	5.476207492934481030e-02	3.344862342579680847e-01	2.188936685565358864e-01	3.592409495914979933e-01	9.393443614916576756e-01	2.347123991202115789e-01	6.207339269021253658e-01	9.017316252919885811e-01	2.023406064929805126e+00	2.167854148245932588e+00	1.592933042881710115e+00	1.560888558127698555e+00	3.014726500868073256e+00
0.000000000000000000e+00	0.000000000000000000e+00	0.000000000000000000e+00	0.000000000000000000e+00	0.000000000000000000e+00	0.000000000000000000e+00	0.000000000000000000e+00	0.000000000000000000e+00	0.000000000000000000e+00	0.000000000000000000e+00	0.000000000000000000e+00	0.000000000000000000e+00	0.000000000000000000e+00	0.000000000000000000e+00	0.000000000000000000e+00	0.000000000000000000e+00	0.000000000000000000e+00	-5.694326866988450586e-01	-4.181691218739720939e-01	-2.503387172200846611e-01	6.383419615441270345e-01	4.725560615836390532e-01	6.002237668372056856e-01	2.182439045966622082e-01	-1.707620142376209127e-01	-6.061644091621792851e-01	-5.403588036390811755e-01	-4.166051355058633665e-01	-2.838672941789455728e-01	3.995436724000349105e-01	3.420569319609607639e-01	4.647864863060486851e-01	2.008450406120897841e-02	4.981077170555838207e-01	-4.702331126175691156e-01	-5.664529478658190120e-01	-7.523198392463201767e-01	-2.029250773432422494e-01	-2.943111425839760042e-01	-2.462924079075672623e-01	-5.733987875011072877e-01	-6.390338253163235782e-01	-2.131884932659707244e-01	-2.290178785546310991e-01	-7.668274411238038546e-01	-1.039677678286712093e+00	-6.661890065852460463e-01	-9.035634298766026529e-01	-9.048256052065388744e-01	-7.740764528004635547e-01
0.000000000000000000e+00	0.000000000000000000e+00	0.000000000000000000e+00	0.000000000000000000e+00	0.000000000000000000e+00	0.000000000000000000e+00	0.000000000000000000e+00	0.000000000000000000e+00	0.000000000000000000e+00	0.000000000000000000e+00	0.000000000000000000e+00	0.000000000000000000e+00	0.000000000000000000e+00	0.000000000000000000e+00	0.000000000000000000e+00	0.000000000000000000e+00	0.000000000000000000e+00	-3.382990235184425987e-01	-6.803683345289210926e-01	-1.904203160049735555e-01	-1.451310163444615997e-01	-1.918273698078486467e-01	8.061122049687510227e-01	9.962930058107424269e-01	-9.001429421921336438e-02	-6.912311056157075528e-01	-5.529519917006660013e-01	-4.989963425267732733e-01	-1.756320052342260352e-01	-3.129555217030253189e-01	-3.601161521037493651e-01	-3.101554588533459444e-01	-3.424917006698342536e-01	2.647211052655149000e-01	-5.286693950198663172e-01	-8.309523193941360519e-01	-6.601012036557418750e-01	1.540398476856340293e-01	-8.454190543374685562e-01	-2.275852539356158777e-01	-8.316734738240201263e-01	-7.913726884413208040e-01	-5.810966799550936202e-01	-2.833319569778161573e-01	-8.059272630173152097e-01	-9.938000670170356043e-01	-9.146633152400841515e-01	-9.259508754552716603e-01	-6.513754011189201165e-01	-1.018091709368685205e+00
0.000000000000000000e+00	0.000000000000000000e+00	0.000000000000000000e+00	0.000000000000000000e+00	0.000000000000000000e+00	0.000000000000000000e+00	0.000000000000000000e+00	0.000000000000000000e+00	0.000000000000000000e+00	0.000000000000000000e+00	0.000000000000000000e+00	0.000000000000000000e+00	0.000000000000000000e+00	0.000000000000000000e+00	0.000000000000000000e+00	0.000000000000000000e+00	0.000000000000000000e+00	-2.123019373987559133e-01	-2.757826080720874318e-01	-2.027441075727236808e-01	2.103594304626066891e-01	2.441115009476004516e-01	4.202251131797201666e-01	1.746876017979206719e-01	-2.732716351296659574e-01	-4.977629715907914455e-03	-5.765258651655127409e-01	-3.438009467531397828e-02	1.518195934621985599e-01	-2.550055040029750031e-01	5.302690013740211927e-02	-1.431333540699187834e-01	1.098532837107624172e+00	9.039749012992023824e-03	-3.705886676054154782e-01	-3.331871487067918913e-01	-1.165203153270915726e+00	-2.929126870804835692e-01	-3.289431612361364832e-01	-6.349375027038808850e-02	-8.848184252310193898e-01	-3.787227133459987738e-01	-5.040201388236967839e-01	-1.061872853946423723e+00	-7.126929890705077097e-01	-1.816823616231465766e-01	-3.167026969264946645e-01	-3.003134293743559557e-01	-7.152139144685796257e-01	-6.598308045939627053e-01
0.000000000000000000e+00	0.000000000000000000e+00	0.000000000000000000e+00	0.000000000000000000e+00	0.000000000000000000e+00	0.000000000000000000e+00	0.000000000000000000e+00	0.000000000000000000e+00	0.000000000000000000e+00	0.000000000000000000e+00	0.000000000000000000e+00	0.000000000000000000e+00	0.000000000000000000e+00	0.000000000000000000e+00	0.000000000000000000e+00	0.000000000000000000e+00	0.000000000000000000e+00	-2.348037487319726557e-01	-9.792660468813808583e-01	-6.808431924707484262e-01	2.961487038806611127e-01	1.242575518161735393e-01	8.407738593217672918e-01	2.140133189510387557e-01	-2.836616169363682660e-01	-1.042114434891531882e+00	-8.351764104989809478e-01	-7.981975545411235107e-01	-2.976275364446648863e-01	1.253243745652424801e-01	1.853913206418345005e-01	-1.026848138665027999e-01	3.103048110673730653e-01	8.154474059905689742e-01	-6.161801276649949699e-01	-9.894292733956671082e-01	-1.070416046067276694e+00	-2.038450221713776211e-01	-1.985452123109345823e-01	-2.313477476501222818e-01	-7.190495280988338234e-01	-1.112474576063264164e+00	-4.833799908597278816e-01	-6.978520482796972679e-01	-1.166910199425507555e+00	-1.246705513337476923e+00	-1.009515034698649671e+00	-1.243464674052990881e+00	-1.041133683526862974e+00	-1.404312472237143394e+00
0.000000000000000000e+00	0.000000000000000000e+00	0.000000000000000000e+00	0.000000000000000000e+00	0.000000000000000000e+00	0.000000000000000000e+00	0.000000000000000000e+00	0.000000000000000000e+00	0.000000000000000000e+00	0.000000000000000000e+00	0.000000000000000000e+00	0.000000000000000000e+00	0.000000000000000000e+00	0.000000000000000000e+00	0.000000000000000000e+00	0.000000000000000000e+00	0.000000000000000000e+00	-4.262932861459816092e-01	-8.535389418726773147e-01	-2.034671922011079548e-01	1.956121017047224575e-01	1.901907986639700399e-01	6.134062863488980444e-01	5.627773552521249112e-01	-2.252367026828444863e-01	-7.211330461615849119e-01	-7.051689213786656030e-01	-4.380425662202089288e-01	-6.015886153831992988e-01	4.273870256990817129e-01	4.872597111350326360e-01	3.910837870451067122e-01	5.131671856270049181e-01	6.997519337384351390e-01	-4.822750545633373020e-01	-8.447942825807760459e-01	-1.178053220544533986e+00	-1.064606192656409739e-01	-1.302947903525262519e-01	-1.462431790692748645e-01	-4.739935931193794971e-01	-6.181342520712050925e-01	-2.759289394466877821e-01	-3.372954280727584186e-01	-4.063588209812352692e-01	-1.063337905529943006e+00	-7.687924713135028121e-01	-1.002818734392198818e+00	-8.750521935246814431e-01	-1.031553609346704592e+00
0.000000000000000000e+00	0.000000000000000000e+00	0.000000000000000000e+00	0.000000000000000000e+00	0.000000000000000000e+00	0.000000000000000000e+00	0.000000000000000000e+00	0.000000000000000000e+00	0.000000000000000000e+00	0.000000000000000000e+00	0.000000000000000000e+00	0.000000000000000000e+00	0.000000000000000000e+00	0.000000000000000000e+00	0.000000000000000000e+00	0.000000000000000000e+00	0.000000000000000000e+00	-4.326440140720410610e-01	-1.038708167943706906e+00	-6.669290040776901796e-01	2.319489292601084884e-01	2.514990593979443689e-01	5.689207464537404668e-01	3.302912876198579317e-01	-2.815605592430824866e-01	-7.486655656239750156e-01	-9.103203433193532979e-01	-6.951671165623665161e-01	-3.822401916544227451e-01	3.716708184049991731e-02	4.359361505422965632e-01	2.661990103464201285e-01	3.432659350707217283e-01	7.104754318241320865e-01	-4.865997728583897897e-01	-8.184128068641659537e-01	-6.467675781446485805e-01	-1.727675996800447089e-01	-1.368008006731341042e-01	-3.749817828007629972e-01	-6.622015620142581716e-01	-5.893355448072264968e-01	-1.643014335135815074e-01	-4.156132653752100947e-01	-1.113959219259346600e+00	-1.311980927118060469e+00	-8.863629552719076710e-01	-1.138179793965674591e+00	-9.272062207507228981e-01	-1.219940309853940974e+00
0.000000000000000000e+00	0.000000000000000000e+00	0.000000000000000000e+00	0.000000000000000000e+00	0.000000000000000000e+00	0.000000000000000000e+00	0.000000000000000000e+00	0.000000000000000000e+00	0.000000000000000000e+00	0.000000000000000000e+00	0.000000000000000000e+00	0.000000000000000000e+00	0.000000000000000000e+00	0.000000000000000000e+00	0.000000000000000000e+00	0.000000000000000000e+00	0.000000000000000000e+00	-1.081211540754575956e-01	-4.333628386457866744e-01	-1.208601588093881213e-01	-2.793290835374387382e-01	-2.535909949063583357e-01	2.723184969945692813e-01	5.339635799340273214e-01	1.619166335652472977e-01	-3.786322886094949380e-01	2.747006075097611077e-01	1.261179444483833713e-03	-3.768646453734751933e-01	1.511047728603917006e-01	6.218586083459748393e-01	-5.300544590071156748e-01	1.212530875078934450e-01	3.183338244951379181e-01	-1.407034419148958937e-01	-2.473758062517146805e-01	9.930803222780714146e-01	-7.670680701690832382e-02	2.099509720406945446e-01	-7.434326950334915196e-01	1.627851452399018128e-01	5.661993709765866800e-02	-2.274967663550779007e-01	-8.342773406057193974e-02	1.443189852909596782e+00	-5.262980239246177749e-01	-4.997626661480909505e-01	-9.116101353704791910e-01	1.179755427540008839e+00	-6.163969610254989018e-01
0.000000000000000000e+00	0.000000000000000000e+00	0.000000000000000000e+00	0.000000000000000000e+00	0.000000000000000000e+00	0.000000000000000000e+00	0.000000000000000000e+00	0.000000000000000000e+00	0.000000000000000000e+00	0.000000000000000000e+00	0.000000000000000000e+00	0.000000000000000000e+00	0.000000000000000000e+00	0.000000000000000000e+00	0.000000000000000000e+00	0.000000000000000000e+00	0.000000000000000000e+00	-4.482159460559667630e-01	1.149877561012894872e-01	-3.286587729871484620e-01	-3.463452983512321226e-01	1.249823989772004040e+00	3.067558873304584641e-03	1.554323506330899385e-01	-3.519870646817490067e-01	4.654913433782054827e-02	-2.459307574694298837e-01	1.603446376044312949e-01	-6.303164208454847817e-01	2.996758717556020635e-01	5.984908282891550357e-02	8.406804305631087049e-01	-1.498097986966017980e-01	2.450070956773048592e-01	-1.300187230002230465e-01	-2.309704726291978982e-01	4.430125183777920417e-01	-1.395061689584737863e-01	3.772929292898672404e-01	4.246937263842224253e-01	-3.265978670288510743e-01	-7.082660380376352149e-01	-1.945920495646565329e-01	-5.679749971858664981e-02	5.735353830297482691e-01	-1.850964008487964163e-01	-3.050894287757850987e-01	-2.557910464731404376e-01	9.411086737318762330e-01	2.131612631777625999e-01
0.000000000000000000e+00	0.000000000000000000e+00	0.000000000000000000e+00	0.000000000000000000e+00	0.000000000000000000e+00	0.000000000000000000e+00	0.000000000000000000e+00	0.000000000000000000e+00	0.000000000000000000e+00	0.000000000000000000e+00	0.000000000000000000e+00	0.000000000000000000e+00	0.000000000000000000e+00	0.000000000000000000e+00	0.000000000000000000e+00	0.000000000000000000e+00	0.000000000000000000e+00	-2.647108360469124788e-01	-9.034544795818655327e-01	-4.886103091138949139e-01	-2.842078720221535848e-01	1.930194036274180958e-01	5.284228118972600363e-01	-9.750114106108255518e-02	4.341265847133119610e-02	-8.559741148070441064e-01	-8.807123501214264572e-01	-6.662476948331200743e-01	-7.021303337423721036e-01	2.047717934612625357e-01	8.004683997416618679e-02	3.023954377424232232e-01	3.089169060320500759e-01	6.381317727186548439e-01	-5.264143647883595678e-01	-8.608107935760627161e-01	-4.865039918731603463e-01	-1.742831334565893286e-01	-2.986354828343149026e-01	-1.185798941443927529e-01	-5.788535273440859052e-01	-8.070487460071135155e-01	-6.874196950863880051e-01	-8.960821179583414731e-01	-5.819495708427137037e-01	-1.012920525319428444e+00	-1.052786163340692305e+00	-1.063837100893532561e+00	-7.014924949679326449e-01	-1.154904663712476465e+00
0.000000000000000000e+00	0.000000000000000000e+00	0.000000000000000000e+00	0.000000000000000000e+00	0.000000000000000000e+00	0.000000000000000000e+00	0.000000000000000000e+00	0.000000000000000000e+00	0.000000000000000000e+00	0.000000000000000000e+00	0.000000000000000000e+00	0.000000000000000000e+00	0.000000000000000000e+00	0.000000000000000000e+00	0.000000000000000000e+00	0.000000000000000000e+00	0.000000000000000000e+00	-4.938566853482339591e-01	-5.765110604280071493e-01	-3.119007195235146135e-01	2.119189296033528458e-01	-2.911729669417619237e-01	-1.780415229286936435e-02	4.163402860179682974e-01	7.124225531362701758e-02	-2.078537627804379895e-01	-4.265046453453686381e-01	-6.264177053917888149e-02	-8.121464342050138674e-02	-6.915198746720223610e-01	-4.125411521225286204e-01	3.698514392819065577e-01	5.298329183151063715e-01	3.035598236959511920e-01	1.715116204744781825e-01	-2.465664291019446508e-01	2.862129522221395009e-02	-3.616033363829880276e-01	-3.292615912939880068e-02	-4.205988312362242687e-01	-3.298119779353902437e-01	-3.929800584663116214e-01	1.335678485756201517e-01	1.088687651033574566e+00	5.374184281999173918e-02	-1.473884479881565623e-01	-6.497224705302249159e-01	-4.609732556542092685e-01	-2.155744009451818488e-01	-5.118466819191793693e-01
0.000000000000000000e+00	0.000000000000000000e+00	0.000000000000000000e+00	0.000000000000000000e+00	0.000000000000000000e+00	0.000000000000000000e+00	0.000000000000000000e+00	0.000000000000000000e+00	0.000000000000000000e+00	0.000000000000000000e+00	0.000000000000000000e+00	0.000000000000000000e+00	0.000000000000000000e+00	0.000000000000000000e+00	0.000000000000000000e+00	0.000000000000000000e+00	0.000000000000000000e+00	-2.314116369495111403e-01	-5.106361697011764234e-01	-7.915648079332989751e-01	-2.991083011736744290e-01	-1.469396725440772489e-01	3.609084299273813135e-01	-2.851268027738103061e-01	-1.771635497325176334e-01	-5.028714203418892525e-01	1.864004496119219256e-01	-2.719542141515259304e-01	-8.679504959847576806e-02	2.991810681293402552e-01	1.010587689413836365e+00	4.547383598830573304e-01	-1.159212294882288274e+00	5.984912393702154776e-02	-6.611055046571447935e-01	1.237198176371801656e-01	2.759475211385897797e-01	-1.235078248096509040e-01	2.082828239199220888e-01	1.934369102326322643e-01	-6.198682358866280939e-02	-2.675839651862595980e-01	-4.295917756941776688e-01	6.682047465107891770e-02	8.846564576026754168e-01	-2.634850317794072971e-01	-4.689531927254014798e-01	-4.454817006992342066e-01	1.187401598760591814e-01	-9.250556699675533956e-01
0.000000000000000000e+00	0.000000000000000000e+00	0.000000000000000000e+00	0.000000000000000000e+00	0.000000000000000000e+00	0.000000000000000000e+00	0.000000000000000000e+00	0.000000000000000000e+00	0.000000000000000000e+00	0.000000000000000000e+00	0.000000000000000000e+00	0.000000000000000000e+00	0.000000000000000000e+00	0.000000000000000000e+00	0.000000000000000000e+00	0.000000000000000000e+00	0.000000000000000000e+00	1.806348778209532213e-02	2.221308237527213347e-01	1.736668975460687048e-01	1.280664540873081014e-01	1.521936363919827451e-01	9.917076426861069771e-02	3.996997217294741278e-02	-1.238508138585465469e-02	2.937951856861188427e-01	2.150585032047532819e-01	2.381101722771784279e-01	1.810439137118552699e-01	1.631313322074498529e-01	2.652058160987266211e-01	3.108874681065228462e-01	-3.349549870975348509e-01	-2.247264606129703579e-02	2.733806086267462909e-01	9.177780514517977495e-02	3.276605617370117463e-01	-1.726536958393811716e-01	-1.779898809344867827e-01	-4.058952231051619619e-01	1.140234112359997665e-01	3.587978893338844566e-01	1.408453927820405016e-01	-3.370907833346675209e-01	1.121289175864213505e-01	2.988498945087433856e-01	5.657392746986461551e-01	2.479772537788632603e-01	1.497008542932649622e-01	3.329757498022283824e-01
0.000000000000000000e+00	0.000000000000000000e+00	0.000000000000000000e+00	0.000000000000000000e+00	0.000000000000000000e+00	0.000000000000000000e+00	0.000000000000000000e+00	0.000000000000000000e+00	0.000000000000000000e+00	0.000000000000000000e+00	0.000000000000000000e+00	0.000000000000000000e+00	0.000000000000000000e+00	0.000000000000000000e+00	0.000000000000000000e+00	0.000000000000000000e+00	0.000000000000000000e+00	-4.205015701153729663e-02	-8.884802234649968877e-02	-1.789489532561180929e-01	3.177987484710144694e-01	8.349151171704677354e-02	4.141391416938194348e-01	2.102609988699715715e-01	-1.728560052119473001e-01	-2.542301814643344038e-01	-3.656488614625965083e-01	-1.695335075699688776e-01	2.086741370864254874e-02	-5.180371502750534540e-02	1.029641099287278289e-01	-1.255255799966737418e-01	3.034035004904956853e-02	3.364735708842734874e-01	-1.389018039239366120e-01	-3.090514170621861956e-01	-5.330636490724011134e-01	-1.931660151935655767e-01	5.370474390917056445e-02	5.298645294491105551e-02	-3.226962406027558128e-01	-3.544660191642541869e-01	-2.562668081161721401e-01	-1.848799128208672427e-01	-2.220997198434593867e-01	-9.533267805214262758e-02	-2.087877713914335909e-01	-4.050915088097178374e-01	-5.900100181609810868e-01	-3.930348927520661007e-01
0.000000000000000000e+00	0.000000000000000000e+00	0.000000000000000000e+00	0.000000000000000000e+00	0.000000000000000000e+00	0.000000000000000000e+00	0.000000000000000000e+00	0.000000000000000000e+00	0.000000000000000000e+00	0.000000000000000000e+00	0.000000000000000000e+00	0.000000000000000000e+00	0.000000000000000000e+00	0.000000000000000000e+00	0.000000000000000000e+00	0.000000000000000000e+00	0.000000000000000000e+00	-7.677329321190320410e-01	2.740598890021805900e-01	-3.771848897230851705e-01	-3.820286309078144149e-01	-5.259690237392885548e-01	1.351752826259196572e-01	2.130692711926039373e-01	-1.307223066806891820e-01	-7.751119982897173299e-01	-5.875545651478525366e-01	-3.365552232771866215e-01	5.132306368720192941e-02	7.105106526353308638e-01	4.494128506996104555e-01	4.059919857520720154e-01	3.486001758556567937e-02	1.156492144563104896e-01	3.929863637929733589e-01	-3.270703024813503834e-01	4.876854278878443028e-01	-7.372557940120899600e-02	9.367384365784592326e-01	7.567144360142828985e-01	-3.665030934749033964e-01	-2.506969014849657479e-02	5.191914603022502739e-01	1.146179896077199389e+00	8.406109531944717661e-01	-2.676242124171943626e-01	-7.790273586517980631e-01	-5.951577441407945868e-01	7.241047939906415376e-01	-7.708455617419787131e-01
0.000000000000000000e+00	0.000000000000000000e+00	0.000000000000000000e+00	0.000000000000000000e+00	0.000000000000000000e+00	0.000000000000000000e+00	0.000000000000000000e+00	0.000000000000000000e+00	0.000000000000000000e+00	0.000000000000000000e+00	0.000000000000000000e+00	0.000000000000000000e+00	0.000000000000000000e+00	0.000000000000000000e+00	0.000000000000000000e+00	0.000000000000000000e+00	0.000000000000000000e+00	-2.019138296129180388e-01	-5.380893687125491015e-02	-9.945616364195665193e-01	-7.140315346659976969e-02	-3.657219336484763272e-01	8.022580433892764207e-01	5.458885059324195543e-01	-5.900473454507166871e-01	-4.011126720259385880e-01	2.017673162136331966e-01	-3.620289692296609907e-01	-5.157660651792858042e-01	4.339347623180935254e-01	8.574140357738129978e-03	-4.910307119278886634e-01	-5.846149112682587079e-01	2.856618627273920241e-01	-6.023608631204068198e-01	-1.022249752547509938e-01	3.555549718451621599e-01	-4.126578303494163324e-02	-6.795655619864616748e-01	2.266450333580428411e-01	-6.504245880635424470e-02	-5.671910969031733751e-01	-1.166508094060453582e-01	1.182441096989662377e+00	3.276831965937327534e-02	-7.639329220509516460e-01	-5.369952354862542743e-01	-4.234955023405049257e-01	-8.773199953801873452e-01	-4.899126193406718177e-01
0.000000000000000000e+00	0.000000000000000000e+00	0.000000000000000000e+00	0.000000000000000000e+00	0.000000000000000000e+00	0.000000000000000000e+00	0.000000000000000000e+00	0.000000000000000000e+00	0.000000000000000000e+00	0.000000000000000000e+00	0.000000000000000000e+00	0.000000000000000000e+00	0.000000000000000000e+00	0.000000000000000000e+00	0.000000000000000000e+00	0.000000000000000000e+00	0.000000000000000000e+00	-5.096667354943520412e-01	-4.483439683104680773e-01	5.886067434492798789e-01	-2.546459446022217854e-01	2.335416830216711925e-01	2.654074532988973112e-01	-5.667866825724257041e-01	-3.216926750692542525e-01	-4.907662595918222959e-01	3.526315057990578317e-02	1.150525550418807358e-01	-1.455655264545888394e-01	1.145544160272801371e+00	9.950904598106992127e-01	-7.549645649653357049e-01	-1.927115905221328473e+00	4.212024981954827219e-01	-3.074517658525679487e-01	-5.890778821830230938e-02	-8.665592981970341446e-01	-1.686345172568671502e-01	2.475523974683289385e-01	9.594282490682989883e-02	6.595696937962367556e-01	-5.439871747461665352e-01	2.807003321867739265e-01	6.444931426182446410e-01	-2.407995249000781934e-01	-3.390098088264154597e-01	-6.989136426949794645e-01	-4.186534705232443643e-01	-4.603265841368664457e-02	-9.124230367365272487e-01
0.000000000000000000e+00	0.000000000000000000e+00	0.000000000000000000e+00	0.000000000000000000e+00	0.000000000000000000e+00	0.000000000000000000e+00	0.000000000000000000e+00	0.000000000000000000e+00	0.000000000000000000e+00	0.000000000000000000e+00	0.000000000000000000e+00	0.000000000000000000e+00	0.000000000000000000e+00	0.000000000000000000e+00	0.000000000000000000e+00	0.000000000000000000e+00	0.000000000000000000e+00	-1.537887359157626976e-01	-6.059612684460542464e-01	-5.347649200197157615e-01	2.733812935386228382e-01	-8.650271765049878658e-02	5.346188605954844686e-01	4.704715020375232482e-01	-2.177144927212672221e-01	-4.113861652134355729e-01	-5.087478393781845465e-02	-6.264590462430550399e-01	-4.968650761720481632e-03	8.527233377519365110e-02	-7.210113242632721908e-01	-6.219371613403563703e-01	4.676376030166915498e-01	1.003776188546251225e-01	2.916033211331329200e-01	-3.454683100869428425e-01	-1.398930644120574274e-01	-4.874841469923360537e-02	4.941480662965248502e-03	4.444189351938650223e-02	7.520459404056595298e-02	-2.094872469468041787e-01	-2.541414536837289032e-02	6.461412452855139210e-02	-4.386246972218788009e-02	-3.327201496250628554e-01	-4.753441519787504066e-01	-3.198333423522951857e-02	7.976037150872520298e-01	-6.832877713234577488e-01
0.000000000000000000e+00	0.000000000000000000e+00	0.000000000000000000e+00	0.000000000000000000e+00	0.000000000000000000e+00	0.000000000000000000e+00	0.000000000000000000e+00	0.000000000000000000e+00	0.000000000000000000e+00	0.000000000000000000e+00	0.000000000000000000e+00	0.000000000000000000e+00	0.000000000000000000e+00	0.000000000000000000e+00	0.000000000000000000e+00	0.000000000000000000e+00	0.000000000000000000e+00	-7.970733677467849443e-01	-7.262509388778449759e-01	-3.108348935943730518e-01	-5.112628710739308691e-01	-4.414609624388589337e-02	5.818454050508443665e-01	1.679558298989344139e-02	-2.943675420457370628e-01	-6.466976529920632766e-01	-4.474189670952820608e-01	-3.872354724356664168e-01	-5.378345695582096297e-01	5.619352354272397765e-01	5.488371023137119664e-01	-5.467352546605293018e-01	1.623353687988695060e-01	6.010266443250800172e-01	-4.315186713812516062e-01	-7.381362813521094024e-01	-5.723648671879515426e-01	4.296917742216387892e-01	7.595700614453297916e-01	-1.682996498331983670e-01	-5.871583852792513492e-01	-9.074801948648142380e-01	4.066454003017210272e-01	-6.322347970093216141e-01	-6.315376229977455180e-01	-8.363814220356790008e-01	-8.073096084345136036e-01	-9.752542826651144914e-01	-5.549338406659056755e-01	-1.085480133945166958e+00
0.000000000000000000e+00	0.000000000000000000e+00	0.000000000000000000e+00	0.000000000000000000e+00	0.000000000000000000e+00	0.000000000000000000e+00	0.000000000000000000e+00	0.000000000000000000e+00	0.000000000000000000e+00	0.000000000000000000e+00	0.000000000000000000e+00	0.000000000000000000e+00	0.000000000000000000e+00	0.000000000000000000e+00	0.000000000000000000e+00	0.000000000000000000e+00	0.000000000000000000e+00	-2.902103246912420831e-01	-5.541579860590354345e-01	-7.165508577572642368e-01	2.132865574979674744e-02	9.716964418328927211e-02	5.039049616598344494e-01	-3.697598050663838398e-01	-9.422177053751511211e-02	-5.168049787099254777e-01	-3.242693581080119403e-01	-8.072980693177532474e-02	-3.204616104538565713e-01	-2.930434381761772844e-01	4.189390267222732334e-01	-4.557193548543564399e-01	-6.316992806725293397e-01	2.641054530057305658e-02	-2.467370145849151764e-01	-3.558508129805141307e-01	-9.537398837421235537e-03	-5.304412380524488324e-02	-1.675082186112458460e-01	-5.811175935545839603e-03	-1.286578800383589294e-01	-6.856641617624835428e-02	-3.923816993937939146e-01	-3.938053207516780674e-01	-1.088024955091318802e+00	4.231092997861662236e-02	-3.703640453613830652e-01	-4.286007518830625140e-01	-7.097186707106524217e-01	-6.020621994665962262e-01
0.000000000000000000e+00	0.000000000000000000e+00	0.000000000000000000e+00	0.000000000000000000e+00	0.000000000000000000e+00	0.000000000000000000e+00	0.000000000000000000e+00	0.000000000000000000e+00	0.000000000000000000e+00	0.000000000000000000e+00	0.000000000000000000e+00	0.000000000000000000e+00	0.000000000000000000e+00	0.000000000000000000e+00	0.000000000000000000e+00	0.000000000000000000e+00	0.000000000000000000e+00	6.360195077063074409e-02	-1.824879906503943938e-01	-3.275148383179261047e-01	4.067691902287224326e-01	1.558889584387447569e-01	4.221428997000273298e-01	3.253176433413504376e-01	-1.392475217590949665e-01	-9.795213799128953125e-02	-4.831977388496217496e-01	-2.154654323169803432e-01	-2.253364325567311713e-02	1.957795412036812122e-01	-7.929860053886948756e-02	1.636848777525546639e-01	-3.653994789644725988e-02	4.103337283870648888e-01	-2.529517401533890042e-01	-3.826763268723081257e-01	-4.639833572672724671e-01	-9.691017692395310912e-02	-2.477484784654113703e-01	-1.158177140985872794e-01	-4.301837038948962411e-01	-1.525880616954382318e-01	-3.332315931252535085e-02	-6.427562398882491479e-01	-3.437274248677137933e-01	-1.948042394321184700e-01	-2.414657813099310990e-01	-3.682749509638943430e-01	-1.836287413921049716e-01	-4.165657468230081206e-01
0.000000000000000000e+00	0.000000000000000000e+00	0.000000000000000000e+00	0.000000000000000000e+00	0.000000000000000000e+00	0.000000000000000000e+00	0.000000000000000000e+00	0.000000000000000000e+00	0.000000000000000000e+00	0.000000000000000000e+00	0.000000000000000000e+00	0.000000000000000000e+00	0.000000000000000000e+00	0.000000000000000000e+00	0.000000000000000000e+00	0.000000000000000000e+00	0.000000000000000000e+00	-1.368771253566118395e-01	7.588739676431492664e-02	6.669152991864036872e-01	-2.503204686044772642e-01	3.582179960916453271e-02	2.535573646604452058e-01	7.613981795684779952e-01	2.444282021731578047e-02	-2.631209950656082652e-01	4.744393500839831357e-01	-2.399935433115110706e-01	-6.899718620588793025e-03	2.478722654428614780e-01	-3.466276184659771165e-01	1.270305006985885887e+00	-1.006232541433823083e-02	3.488116627658454649e-01	1.754578858527358898e-01	-1.303535079109436126e-02	7.141939026764243525e-01	1.475294379163629988e-01	1.535695656588392133e+00	-1.316129400906350944e-01	4.616030799715797883e-01	1.420326001822343476e-01	1.615469262900889602e-01	-1.303122866928318746e-01	1.632302762082202541e-01	2.584967287360318000e-01	1.080909563136647350e-01	-2.121571010330611518e-01	1.668044042221503265e+00	2.771917899943632801e-01
0.000000000000000000e+00	0.000000000000000000e+00	0.000000000000000000e+00	0.000000000000000000e+00	0.000000000000000000e+00	0.000000000000000000e+00	0.000000000000000000e+00	0.000000000000000000e+00	0.000000000000000000e+00	0.000000000000000000e+00	0.000000000000000000e+00	0.000000000000000000e+00	0.000000000000000000e+00	0.000000000000000000e+00	0.000000000000000000e+00	0.000000000000000000e+00	0.000000000000000000e+00	3.182774874155369638e-01	1.532299376672492941e-01	2.861431298642393428e-01	2.763857850955936946e-01	9.533545777363991794e-03	1.704896470211535175e-01	8.116546339374244856e-02	-4.684031991869837264e-02	9.537433586715728107e-02	3.542815649558163360e-02	1.573338559119525151e-02	3.056939207067899678e-01	5.150103253333936371e-01	-4.472418050308190618e-01	5.875608411058640818e-02	5.771455101124354226e-01	2.000782392099049178e-01	2.327766950876028473e-02	-1.791952034761598866e-01	-7.499287728097772665e-02	1.394975505433777574e-01	-1.283210957385740036e-01	-2.573758625661505262e-01	-3.989486020576825109e-01	-4.372357592223823919e-01	2.679633485617478605e-01	-8.150834087340025347e-01	-1.955752812134567697e-01	2.017510251199161886e-01	1.518820929445139634e-01	1.355799229292546093e-01	-4.484194092309095603e-01	3.677702107546799298e-02
0.000000000000000000e+00	0.000000000000000000e+00	0.000000000000000000e+00	0.000000000000000000e+00	0.000000000000000000e+00	0.000000000000000000e+00	0.000000000000000000e+00	0.000000000000000000e+00	0.000000000000000000e+00	0.000000000000000000e+00	0.000000000000000000e+00	0.000000000000000000e+00	0.000000000000000000e+00	0.000000000000000000e+00	0.000000000000000000e+00	0.000000000000000000e+00	0.000000000000000000e+00	-2.723845644276363109e-01	-8.174508443748605691e-02	-4.246697041653725579e-02	2.649464994074072766e-01	3.612996453003607389e-01	2.980514252083546478e-01	8.163955599172868782e-02	-2.724921854934181376e-02	-3.682740701430403663e-02	-1.464903251790327099e-01	2.513618360352995809e-02	-1.499900469022522054e-01	4.017043087558760939e-01	3.820238520920823250e-02	-1.705871990070536581e-01	-5.739343770295138869e-01	4.173298322108056069e-01	-6.195014043271703658e-02	-1.080645698506550456e-01	-2.897136792627802437e-01	-4.559944914064135296e-02	-9.639639466023587969e-03	-3.344412613638912679e-02	-1.116485198335486623e-01	-2.309369964942519504e-01	-8.634564362027911943e-02	-3.433292353990958778e-01	-5.782408235052930584e-02	-7.587211095556140213e-03	9.077234049154417339e-02	-2.188121795748466589e-02	4.207066638448565127e-02	1.855382855291818484e-02
0.000000000000000000e+00	0.000000000000000000e+00	0.000000000000000000e+00	0.000000000000000000e+00	0.000000000000000000e+00	0.000000000000000000e+00	0.000000000000000000e+00	0.000000000000000000e+00	0.000000000000000000e+00	0.000000000000000000e+00	0.000000000000000000e+00	0.000000000000000000e+00	0.000000000000000000e+00	0.000000000000000000e+00	0.000000000000000000e+00	0.000000000000000000e+00	0.000000000000000000e+00	-5.316809782137540963e-02	-8.084842440213264869e-02	-3.738174248448102865e-01	3.111106294577136722e-01	2.670675201951484556e-01	3.524115053613348647e-01	4.725562657264977262e-01	-8.124234002439142954e-02	-6.475217551034129215e-02	-2.177415518147844120e-01	-1.559671178871505359e-01	8.063000953278316729e-02	3.175612426625897822e-01	8.378137296602013173e-02	3.945606379834335486e-01	3.260716149253818918e-01	4.179258329945142458e-01	-4.642655788388660998e-02	-2.399394226731068336e-01	-1.115953393725491322e-01	-8.632429012007321323e-02	1.753305693190680692e-01	-8.091966821837032198e-02	-3.663400172399821630e-01	-2.954031119300526420e-01	-2.173648929855508394e-01	-2.315566765336998512e-01	-6.003175803230117319e-02	-1.428257089350183084e-01	-1.131629426197099941e-01	-2.062274675470646412e-01	-3.006168020718328893e-01	-1.134277154068660670e-01
0.000000000000000000e+00	0.000000000000000000e+00	0.000000000000000000e+00	0.000000000000000000e+00	0.000000000000000000e+00	0.000000000000000000e+00	0.000000000000000000e+00	0.000000000000000000e+00	0.000000000000000000e+00	0.000000000000000000e+00	0.000000000000000000e+00	0.000000000000000000e+00	0.000000000000000000e+00	0.000000000000000000e+00	0.000000000000000000e+00	0.000000000000000000e+00	0.000000000000000000e+00	7.919530293756410488e-01	-2.792437262242299933e-01	2.188522397863906510e-01	-4.688211395345304733e-01	4.443754434749412896e-01	2.401526205385999535e-01	4.292424857283118067e-01	-8.296698880387988473e-02	-1.095621881008708304e-01	-1.266721632770074213e-01	1.139789539686719977e-01	1.743131768131728487e-01	3.084568685633384474e-03	-4.613419584745902524e-01	-7.158812837684713770e-02	1.774293536134039284e+00	2.293238736976621062e-01	-2.745482586314286766e-01	-8.646406592413689862e-02	2.825468488949920420e-01	1.689831312568848276e-01	1.714470605635902922e+00	-3.673366262124446724e-01	-3.320639675474397756e-01	-3.315918681984761363e-01	4.297202922951915416e-01	2.051269577465098415e+00	9.194094402666518062e-02	-5.207828104088876309e-01	-3.636549415681051278e-01	-1.313885744712477155e-01	-1.764390952114654743e-01	-4.644073960314509808e-02
0.000000000000000000e+00	0.000000000000000000e+00	0.000000000000000000e+00	0.000000000000000000e+00	0.000000000000000000e+00	0.000000000000000000e+00	0.000000000000000000e+00	0.000000000000000000e+00	0.000000000000000000e+00	0.000000000000000000e+00	0.000000000000000000e+00	0.000000000000000000e+00	0.000000000000000000e+00	0.000000000000000000e+00	0.000000000000000000e+00	0.000000000000000000e+00	0.000000000000000000e+00	-2.020834635125384471e-01	3.598706454967648405e-01	1.826506961522983419e-01	4.725077197932280315e-01	1.851335479637061521e-01	1.281527601098098046e-01	-1.481424072187841612e-01	1.513622117089330754e-01	3.706076600854368297e-01	4.669673856217689267e-01	2.950761665385912003e-01	1.984557693831839609e-01	-5.438142895350289718e-01	6.191917676023037664e-01	-7.064918046121108908e-02	-4.000168541887627049e-01	2.520677388347407621e-01	9.873413005550217558e-02	1.694797364237542181e-01	3.582174510793311173e-01	-2.390466234561016909e-02	2.429399929821280668e-01	-1.258422612385929305e-02	1.887557201637648230e-01	2.309356763148290581e-01	5.668719781047024120e-02	-1.873039423362174993e-01	2.680817879730200137e-01	6.849025007304587742e-01	3.620228961388115563e-01	3.783559431195330780e-01	2.866548301871013615e-01	4.625858983668794666e-01
0.000000000000000000e+00	0.000000000000000000e+00	0.000000000000000000e+00	0.000000000000000000e+00	0.000000000000000000e+00	0.000000000000000000e+00	0.000000000000000000e+00	0.000000000000000000e+00	0.000000000000000000e+00	0.000000000000000000e+00	0.000000000000000000e+00	0.000000000000000000e+00	0.000000000000000000e+00	0.000000000000000000e+00	0.000000000000000000e+00	0.000000000000000000e+00	0.000000000000000000e+00	9.737530566469043691e-01	1.136778875145251361e-01	1.825708176878265976e-01	3.679752348879681834e-01	-4.776260608308265793e-02	2.086955433570844287e-01	4.917258545398222047e-01	7.127950641088988404e-02	2.525443738394574367e-01	2.515360411451853517e-01	6.074529858799500026e-01	2.996816158053433946e-02	3.637604045779123663e-01	-1.338280832516778318e-01	1.280310918369141071e-01	6.893175838970060365e-01	1.347931572620998490e-02	3.026918286748064846e-01	3.758011641199927588e-01	-2.199149433926385344e-01	-4.633628029005810306e-02	4.338770364293561554e-01	9.062625646388876299e-02	1.399157066677437777e-01	-1.179705095011314847e-01	1.455279665316511484e-01	4.844413215353103874e-01	6.613756343033846408e-01	9.913843078112056784e-01	4.301583326229258541e-01	2.641461372034648036e-01	2.642577857756450155e-01	4.107378896201458601e-02
0.000000000000000000e+00	0.000000000000000000e+00	0.000000000000000000e+00	0.000000000000000000e+00	0.000000000000000000e+00	0.000000000000000000e+00	0.000000000000000000e+00	0.000000000000000000e+00	0.000000000000000000e+00	0.000000000000000000e+00	0.000000000000000000e+00	0.000000000000000000e+00	0.000000000000000000e+00	0.000000000000000000e+00	0.000000000000000000e+00	0.000000000000000000e+00	0.000000000000000000e+00	3.325313039656642156e-01	-3.662097763350642965e-01	1.074305128259801512e-01	4.025818891946506550e-01	9.432824498327273544e-01	2.606324033229843185e-01	-1.225847240242502745e-01	6.522715968856865332e-02	-3.477859334468620944e-01	5.371317926613785598e-01	-2.866189132920152205e-01	3.176621956833582811e-02	-1.326628921837607056e-01	1.944876428835118354e-01	3.766682490964643470e-01	8.078318978467639022e-01	2.566786382331735505e-01	-2.000211357282171420e-01	-3.938530813345809956e-02	1.380571689867936991e+00	3.361236610172017164e-02	9.686246361274764016e-01	3.115993402605352416e-02	1.041815773280574814e-01	-4.231643322034185362e-01	3.474478905280664054e-01	4.640109318881047717e-01	-2.346889650913438763e-01	3.380184661291215642e-01	-1.026655048982262758e-01	-6.427126641754189740e-02	6.890491290454752171e-01	1.852334380981929818e-01
0.000000000000000000e+00	0.000000000000000000e+00	0.000000000000000000e+00	0.000000000000000000e+00	0.000000000000000000e+00	0.000000000000000000e+00	0.000000000000000000e+00	0.000000000000000000e+00	0.000000000000000000e+00	0.000000000000000000e+00	0.000000000000000000e+00	0.000000000000000000e+00	0.000000000000000000e+00	0.000000000000000000e+00	0.000000000000000000e+00	0.000000000000000000e+00	0.000000000000000000e+00	-4.059102923153241615e-01	1.185145847359424381e-01	1.316041408360112304e-02	1.141332093255194302e-01	7.650122783466568877e-02	3.192304636281308450e-01	2.324890871556227756e-01	6.107547406031742926e-02	1.610259819410050364e-01	1.226040278488524704e+00	2.578894953098394005e-01	2.672275291878865588e-01	4.582889953983717568e-01	1.923280552244068242e-01	2.689518385648634671e-02	2.999472173890347926e-01	-2.897114627689236221e-01	4.904755170628162797e-01	-2.710021053265881941e-01	7.823641396152563043e-01	2.236810642223154011e-02	-1.525600244982723563e-01	-6.636902225621997831e-01	-1.302124239170288911e-01	5.290248078697713796e-02	4.394437869720241863e-01	-2.697993622308386130e-01	3.091185347124942792e-02	1.109416540240876076e-01	2.173017214129958907e-01	2.968444961843424990e-01	-1.537124271989506630e+00	-1.671622883521702574e-01
0.000000000000000000e+00	0.000000000000000000e+00	0.000000000000000000e+00	0.000000000000000000e+00	0.000000000000000000e+00	0.000000000000000000e+00	0.000000000000000000e+00	0.000000000000000000e+00	0.000000000000000000e+00	0.000000000000000000e+00	0.000000000000000000e+00	0.000000000000000000e+00	0.000000000000000000e+00	0.000000000000000000e+00	0.000000000000000000e+00	0.000000000000000000e+00	0.000000000000000000e+00	7.306613066674347845e-01	5.632797819044208509e-01	2.255431360732784440e-01	4.991794606941826751e-01	2.972174190985428233e-01	7.440567706040199236e-02	2.333610481032887263e-01	8.762017691501351735e-02	6.156374047644160852e-01	5.674561447284416360e-01	4.047394370265181562e-01	9.156747065758173987e-01	-1.736809490621113103e-02	-5.451061903980550793e-01	1.785882595121736915e-01	-2.957063111283451673e-01	-1.142179986578975848e-01	3.059843846533164546e-01	2.776972466763249492e-01	7.388461617148222027e-01	-1.747021225215445936e-02	1.784275684546587082e-01	9.498852938132867907e-02	6.255932264171720769e-02	7.116456729535608483e-01	2.145762558707796919e-01	1.097340162329232816e-01	2.113948365567863696e-01	1.046721965995098813e+00	7.648409969001377373e-01	7.921439078619082474e-01	4.553406642566272811e-01	1.029453115223614157e+00
0.000000000000000000e+00	0.000000000000000000e+00	0.000000000000000000e+00	0.000000000000000000e+00	0.000000000000000000e+00	0.000000000000000000e+00	0.000000000000000000e+00	0.000000000000000000e+00	0.000000000000000000e+00	0.000000000000000000e+00	0.000000000000000000e+00	0.000000000000000000e+00	0.000000000000000000e+00	0.000000000000000000e+00	0.000000000000000000e+00	0.000000000000000000e+00	0.000000000000000000e+00	3.868755099976510792e-01	4.837009993078164594e-01	4.064341673635610830e-01	1.193072071809385265e-01	7.193276998870203887e-01	2.318703235401537235e-02	-1.637896731963731090e-01	2.644826512145267289e-02	6.581216159927449905e-01	3.719761489800367804e-01	5.551980192326945174e-01	4.581640169478395364e-01	-1.408250018491880029e-01	1.026196754722319832e-01	-1.637747351865476431e-01	-2.056129835242858847e-02	1.747695258286746656e-02	2.781068052066538315e-02	3.572207858554498072e-01	1.111828338539006117e-01	-2.222338163570149738e-01	2.310101886632323354e-01	-1.808138922411431093e-01	2.967813936572451516e-01	7.314581080753151943e-01	2.384525134318209727e-01	3.183862124511836755e-02	-7.034182627580994052e-02	1.154120566679169624e+00	8.519710581827288909e-01	8.178765795300771968e-01	6.495068350772553734e-01	9.158717944771911368e-01
0.000000000000000000e+00	0.000000000000000000e+00	0.000000000000000000e+00	0.000000000000000000e+00	0.000000000000000000e+00	0.000000000000000000e+00	0.000000000000000000e+00	0.000000000000000000e+00	0.000000000000000000e+00	0.000000000000000000e+00	0.000000000000000000e+00	0.000000000000000000e+00	0.000000000000000000e+00	0.000000000000000000e+00	0.000000000000000000e+00	0.000000000000000000e+00	0.000000000000000000e+00	-1.092866035217487930e+00	-2.517541475583490174e-01	-7.115095336688527505e-02	-1.777414260999288786e-01	4.097666039635389224e-01	4.741973170989308151e-01	-8.817332502132183003e-02	-2.437081283422319056e-01	3.847620236587988574e-01	1.764204021856540239e-01	-3.063371973937677462e-01	-3.612043893806715089e-01	3.231546089686394008e-01	4.588953570558490513e-01	2.144346315297850580e+00	5.460720690009367440e-01	-4.022619728225432234e-02	3.111905546044625437e-01	-3.686283013600146763e-01	1.078246296997790843e+00	1.016763389035402476e-01	8.947636938077221380e-01	2.742914067633283604e-01	3.336506833170693187e-01	-2.148649958513722535e-01	4.755445709492941431e-01	7.274786676120067463e-01	8.258229204385223454e-01	-3.111289404474351650e-01	1.152915393648489273e-01	-1.647277131675547734e-01	4.273923520234156892e-01	-7.328790198531692779e-02
0.000000000000000000e+00	0.000000000000000000e+00	0.000000000000000000e+00	0.000000000000000000e+00	0.000000000000000000e+00	0.000000000000000000e+00	0.000000000000000000e+00	0.000000000000000000e+00	0.000000000000000000e+00	0.000000000000000000e+00	0.000000000000000000e+00	0.000000000000000000e+00	0.000000000000000000e+00	0.000000000000000000e+00	0.000000000000000000e+00	0.000000000000000000e+00	0.000000000000000000e+00	-6.016106437346763203e-01	-2.433754248604709236e-01	-4.571781021053548250e-02	2.062062900543823463e-01	4.116104255744508778e-01	2.943941286391765777e-01	1.000625960327124142e+00	4.696282110498225526e-01	-2.963601959669483477e-01	-1.112079842123569751e-01	3.714463136386619846e-01	-1.189579929463100844e-01	4.235002426836163608e-04	1.076264102188537519e+00	-2.005066819396654210e-01	5.198137929810129343e-01	-1.366615576672276511e-01	-1.825148730959100796e-01	-2.929032338320047280e-01	5.581882759381832093e-01	2.693276573297636034e-01	5.905506284745677681e-02	3.573296258565238914e-01	3.529331639720061919e-01	1.844392451531850219e-01	-1.350806789391061635e-01	1.620483678948701156e+00	1.305814724033462770e+00	2.575001182681372902e-01	-7.774431423113832562e-02	-1.414573848202353712e-01	1.449348033957365667e+00	-1.504356393162804562e-01
0.000000000000000000e+00	0.000000000000000000e+00	0.000000000000000000e+00	0.000000000000000000e+00	0.000000000000000000e+00	0.000000000000000000e+00	0.000000000000000000e+00	0.000000000000000000e+00	0.000000000000000000e+00	0.000000000000000000e+00	0.000000000000000000e+00	0.000000000000000000e+00	0.000000000000000000e+00	0.000000000000000000e+00	0.000000000000000000e+00	0.000000000000000000e+00	0.000000000000000000e+00	-6.755962779851898414e-01	-4.711396170446056075e-01	1.969098047653916328e-01	-2.373541682335391922e-01	-1.030780196745299859e+00	4.580714079883730361e-01	-3.256294496544752115e-01	3.891185567835061532e-01	-4.730633059358229087e-01	-3.607683007695247634e-02	-4.619157148797224943e-01	-5.136424171441367204e-01	-7.546858660915117811e-02	-1.331956124312836609e+00	-1.291391254779498787e+00	8.413805001367976599e-01	7.114009895376663950e-01	-3.320597762121747787e-02	-1.195602433230614353e-01	6.114607692923940130e-01	1.900351054563213793e-01	-7.516346374235519656e-01	-2.238169112013326800e-01	4.291567810120208715e-01	8.727916167455052054e-02	-1.149885146980917511e-01	-7.137249919400182607e-01	-5.598962735720058870e-01	-6.390050783384336741e-01	-4.807066155904083926e-01	-3.823087345240037127e-01	-4.483414309277668486e-01	-8.330567428627088100e-01
0.000000000000000000e+00	0.000000000000000000e+00	0.000000000000000000e+00	0.000000000000000000e+00	0.000000000000000000e+00	0.000000000000000000e+00	0.000000000000000000e+00	0.000000000000000000e+00	0.000000000000000000e+00	0.000000000000000000e+00	0.000000000000000000e+00	0.000000000000000000e+00	0.000000000000000000e+00	0.000000000000000000e+00	0.000000000000000000e+00	0.000000000000000000e+00	0.000000000000000000e+00	-6.390756298182890260e-01	-5.608102898514452095e-01	-5.714872377988962082e-01	1.209005311759505097e-01	-3.506403844821489035e-01	4.159073983255852647e-01	2.234942932256859804e-01	-4.460630192626378610e-01	-7.210487283287333460e-01	-4.748570719874793400e-01	-4.203532995517518800e-01	-3.501747685902502627e-01	-3.176736337721019487e-01	4.608131003052786667e-01	-3.163433772501431096e-02	7.039817498154234132e-02	4.465108215361613953e-01	-2.210316657932558659e-01	-7.222340759423275802e-01	-9.846194382765994790e-01	-7.492909707630654448e-02	2.225571332376882205e-01	4.148849485670239035e-02	-6.631036255275264413e-01	-7.491610819198113447e-01	-1.964439751471557805e-01	-2.694619052201904230e-01	-9.002530147803423644e-01	-7.887320562550532710e-01	-7.662436195922783799e-01	-8.778991511557856509e-01	-1.107924158853581309e+00	-7.724705355474591473e-01
0.000000000000000000e+00	0.000000000000000000e+00	0.000000000000000000e+00	0.000000000000000000e+00	0.000000000000000000e+00	0.000000000000000000e+00	0.000000000000000000e+00	0.000000000000000000e+00	0.000000000000000000e+00	0.000000000000000000e+00	0.000000000000000000e+00	0.000000000000000000e+00	0.000000000000000000e+00	0.000000000000000000e+00	0.000000000000000000e+00	0.000000000000000000e+00	0.000000000000000000e+00	-5.328967824610860715e-01	-5.883204210101217191e-01	-1.209463963207233761e-01	-3.624849769243506103e-01	-2.590857488699123135e-01	6.220818816071225221e-01	8.625353066080453102e-02	-2.363270224807953734e-01	-2.770938730602130473e-01	7.034289638756275886e-01	3.867291921189268400e-02	-1.064297499327916258e-01	-4.416319963758769673e-01	7.178446186074298740e-01	-2.100513708347407693e+00	1.754582741973456650e-02	3.738875267488588894e-01	3.136781285641165318e-01	-2.500263600358491600e-01	-4.475780409570947471e-01	2.004477302296522045e-01	7.108669765204379543e-01	-1.299216526067838995e-01	-7.569805505445441340e-03	-1.979758016334426385e-02	4.780764305406899339e-01	2.663461048670514586e-01	-3.340381063952890806e-02	-1.169919834362205258e+00	-6.247333238391533650e-01	-6.701937322001271236e-01	-7.787916971109902775e-01	-9.060599324320881554e-01
0.000000000000000000e+00	0.000000000000000000e+00	0.000000000000000000e+00	0.000000000000000000e+00	0.000000000000000000e+00	0.000000000000000000e+00	0.000000000000000000e+00	0.000000000000000000e+00	0.000000000000000000e+00	0.000000000000000000e+00	0.000000000000000000e+00	0.000000000000000000e+00	0.000000000000000000e+00	0.000000000000000000e+00	0.000000000000000000e+00	0.000000000000000000e+00	0.000000000000000000e+00	3.804652909639715808e-01	8.867894843348314224e-03	9.714864543544962650e-02	4.278516323742369010e-01	3.694053609049710030e-01	1.879452945026986732e-01	3.847701576853044814e-01	-2.800730375855715604e-01	5.051822234677444401e-01	-1.982555178659512474e-01	6.086060253920303476e-01	3.544020705102637336e-01	7.992571773728457396e-01	6.144096817226546436e-02	-1.100584270286824873e-01	-4.351989787872535542e-01	1.483988354702885093e-01	2.172229911745716946e-01	1.043177936602074501e-01	1.632591671767333330e-01	5.698821054085569798e-02	-5.993915338705420037e-01	-2.466673087244358464e-01	-5.041590272207475271e-02	1.692216210349787309e-01	-2.362680085919355299e-01	4.497050851552903405e-01	1.444425628886223167e+00	8.980081998750074623e-01	1.753796781534391336e-01	5.029261324016315315e-01	3.297609371462436600e-01	2.758252686584329871e-01
0.000000000000000000e+00	0.000000000000000000e+00	0.000000000000000000e+00	0.000000000000000000e+00	0.000000000000000000e+00	0.000000000000000000e+00	0.000000000000000000e+00	0.000000000000000000e+00	0.000000000000000000e+00	0.000000000000000000e+00	0.000000000000000000e+00	0.000000000000000000e+00	0.000000000000000000e+00	0.000000000000000000e+00	0.000000000000000000e+00	0.000000000000000000e+00	0.000000000000000000e+00	-7.453412810444797199e-01	-1.949501571610652573e-01	-5.333577659789909831e-01	2.247637913848215263e-01	5.916640037085998394e-01	2.325619892295817115e-01	1.870148042913170605e-01	2.026172600896858356e-02	-6.925746259773375435e-01	-5.127437334865901919e-01	-7.849948978303910030e-01	-7.397143473034996086e-01	2.576130687585485579e-01	-1.324164998605275034e-01	2.822944962503158850e-01	-4.317231254925841810e-01	7.160305525989303643e-02	2.495645085867958732e-02	-3.037229248081086408e-01	-7.349387885424865652e-02	-1.966137315218366346e-03	-1.060281484178854816e+00	-5.145680462063382254e-01	-1.349610789399423028e-01	8.330984228381786705e-02	5.777365271169809802e-01	1.983773150444111399e+00	9.845237631919885324e-01	-5.050046734188174957e-01	-5.915471702712515878e-01	-5.159082296351545915e-01	-4.481892034820975784e-02	-7.500501043741486518e-01
0.000000000000000000e+00	0.000000000000000000e+00	0.000000000000000000e+00	0.000000000000000000e+00	0.000000000000000000e+00	0.000000000000000000e+00	0.000000000000000000e+00	0.000000000000000000e+00	0.000000000000000000e+00	0.000000000000000000e+00	0.000000000000000000e+00	0.000000000000000000e+00	0.000000000000000000e+00	0.000000000000000000e+00	0.000000000000000000e+00	0.000000000000000000e+00	0.000000000000000000e+00	-6.439546874233226248e-01	-1.462214629224891094e-01	-6.578802158048248083e-01	-3.071830429841698185e-01	2.303599249447419450e-01	3.495882927284006403e-01	-3.526775527896415241e-01	-1.024254302726157889e-01	-3.780298085191797219e-01	4.282125019027161264e-03	-4.583014188888602236e-01	-3.049699902073080282e-02	6.159937337547394254e-01	9.267018880224764388e-01	1.284197266179635921e+00	1.268259977524715199e+00	4.395420650732904111e-01	-3.842867989720716304e-02	-4.887825500246458788e-01	1.957114469872549556e-01	-1.018908283151485489e-01	1.351299198413823843e+00	-2.137283703867529916e-01	-2.041771412311717548e-01	3.946833654540973235e-01	-1.263983269480517882e-02	2.231781873339948152e+00	5.007738786030150324e-01	-7.465707436128065089e-01	-5.657269605784395750e-02	-6.168385890485708067e-01	8.110469360085346968e-02	-4.728128088873594370e-01
0.000000000000000000e+00	0.000000000000000000e+00	0.000000000000000000e+00	0.000000000000000000e+00	0.000000000000000000e+00	0.000000000000000000e+00	0.000000000000000000e+00	0.000000000000000000e+00	0.000000000000000000e+00	0.000000000000000000e+00	0.000000000000000000e+00	0.000000000000000000e+00	0.000000000000000000e+00	0.000000000000000000e+00	0.000000000000000000e+00	0.000000000000000000e+00	0.000000000000000000e+00	-3.974031469380771009e-01	1.184674783445839458e-01	3.944327311952049997e-01	6.848336077689700652e-01	1.410612337904753044e+00	-3.368112331234804913e-01	-4.120464885618642104e-01	-3.234843040056755159e-01	1.362700134610559388e-01	2.584110151800944784e-03	4.820095384568621327e-02	3.567675577611674198e-01	4.138496043832839977e-01	7.357785694256766540e-01	-6.830024211468566087e-01	-8.340993557253838508e-01	8.286705386800773121e-02	4.674852701994774429e-01	-8.205712795372339941e-02	1.278016945470509702e+00	5.845822721034289737e-02	2.228524359764104956e-01	7.862568235752471048e-04	4.553934261395097827e-01	-2.404636799743648801e-01	-7.169609437502653115e-01	-4.385736112731994374e-01	4.581385534721247876e-01	8.780984581705449099e-02	-1.914406241409024045e-01	-5.054661857038290212e-02	7.308536955280413583e-01	5.587826950188805597e-01
0.000000000000000000e+00	0.000000000000000000e+00	0.000000000000000000e+00	0.000000000000000000e+00	0.000000000000000000e+00	0.000000000000000000e+00	0.000000000000000000e+00	0.000000000000000000e+00	0.000000000000000000e+00	0.000000000000000000e+00	0.000000000000000000e+00	0.000000000000000000e+00	0.000000000000000000e+00	0.000000000000000000e+00	0.000000000000000000e+00	0.000000000000000000e+00	0.000000000000000000e+00	-1.982559873113688004e-02	2.887014256235614362e-01	8.091288075949927550e-02	3.033407194391543049e-01	5.892113063005247620e-01	2.192040279976700257e-01	1.146943581362588477e-01	1.079372240174152064e-01	2.701459033844800239e-01	1.670599358579895333e-01	3.079101246323314167e-01	4.077183920318401267e-01	9.801382167830825776e-02	3.259953663003006263e-01	-3.273053775369342833e-01	1.808093739866261651e-01	1.481548515623901385e-01	1.962232960436999518e-01	5.250221928297253010e-02	8.546860371211610630e-02	-8.179764623315030625e-02	1.698776089781443566e-01	-9.162572650299904975e-02	-9.466195098392253537e-02	3.428810287352964670e-01	4.062739513785931095e-02	2.254889615936908343e-01	-2.194784453430809468e-01	4.473087120240227255e-01	5.975200883636961890e-01	3.806398244462600444e-01	6.255132682865759408e-01	4.482921097849945635e-01
0.000000000000000000e+00	0.000000000000000000e+00	0.000000000000000000e+00	0.000000000000000000e+00	0.000000000000000000e+00	0.000000000000000000e+00	0.000000000000000000e+00	0.000000000000000000e+00	0.000000000000000000e+00	0.000000000000000000e+00	0.000000000000000000e+00	0.000000000000000000e+00	0.000000000000000000e+00	0.000000000000000000e+00	0.000000000000000000e+00	0.000000000000000000e+00	0.000000000000000000e+00	-4.163258709744737107e-01	-1.380977406180119438e-01	-1.324676883110733616e-01	1.119469084775898994e-02	-1.097475931505538793e-01	2.224675860651396941e-01	1.832947121655696121e-01	-2.241791381612616863e-03	2.776702714818730933e-03	-3.829259620752353266e-01	4.419029068225149154e-03	-7.859057755086702735e-02	9.791736301903145034e-02	2.777836838739404235e-01	1.835447446012778705e-01	-3.670587225550616534e-02	4.184215052340145014e-01	-4.097318594531691033e-02	-2.687012929663132321e-01	3.296954838666227294e-01	-1.089049407130292108e-01	6.562843429132288187e-02	-1.779135199657352062e-01	-4.143161352148915233e-01	-1.560689409521182069e-01	-6.576165946187034761e-02	-6.395937187082876285e-01	-7.317635809679425840e-01	-1.108011107498183268e-01	-1.091950304450032411e-01	-2.104731578977788731e-01	1.118508712311237635e-01	-1.057165355992715355e-01
0.000000000000000000e+00	0.000000000000000000e+00	0.000000000000000000e+00	0.000000000000000000e+00	0.000000000000000000e+00	0.000000000000000000e+00	0.000000000000000000e+00	0.000000000000000000e+00	0.000000000000000000e+00	0.000000000000000000e+00	0.000000000000000000e+00	0.000000000000000000e+00	0.000000000000000000e+00	0.000000000000000000e+00	0.000000000000000000e+00	0.000000000000000000e+00	0.000000000000000000e+00	-4.655217832432994446e-02	-2.733884779943633880e-01	-2.197685377881277435e-01	1.212782409609881179e-01	1.983463797570717696e-02	1.580063314791689821e-01	6.644952935036374519e-02	-1.332806047771974700e-01	-3.154745582834959094e-01	9.190671852324493185e-02	-3.684493891026551782e-01	-1.534573005294579406e-01	-4.015812373138977209e-01	7.097968195950524750e-01	-2.161073701040608919e-01	-3.534941641930570699e-01	1.762382575186941247e-01	-3.886595401339117406e-01	-5.583728134856953407e-01	-7.255343861211300815e-01	-1.783653052581889997e-01	1.937367767611335445e-01	-2.310412631506212344e-01	-6.858693952457409759e-01	-5.443533814354225564e-01	-2.345795889996385442e-01	-1.242451260840926330e-01	-2.713057877015796482e-01	-2.743734535084996762e-01	-6.168745987487723736e-01	-4.605021225562012099e-01	-1.112464204105195309e+00	-4.261963156874424841e-01
0.000000000000000000e+00	0.000000000000000000e+00	0.000000000000000000e+00	0.000000000000000000e+00	0.000000000000000000e+00	0.000000000000000000e+00	0.000000000000000000e+00	0.000000000000000000e+00	0.000000000000000000e+00	0.000000000000000000e+00	0.000000000000000000e+00	0.000000000000000000e+00	0.000000000000000000e+00	0.000000000000000000e+00	0.000000000000000000e+00	0.000000000000000000e+00	0.000000000000000000e+00	-5.688235735305443574e-01	-4.970632939403486494e-01	-2.043374114454780954e-01	4.218983724704822129e-03	-7.687140210296433684e-02	5.404416636002896679e-01	-1.331204256497472115e-02	-2.249625684441556861e-01	-6.913999712007147247e-01	-8.694938377273505603e-01	-5.688400753098926677e-01	-4.386236642204772718e-01	-3.652044997721819869e-02	-2.428646493137395501e-01	-3.105549777500212286e-02	-4.416161625643292288e-01	3.474867357672004609e-01	-3.205598157134095794e-01	-7.461712604589278985e-01	-4.042517253844019609e-01	-2.633229161465920620e-02	1.021756957980675534e-01	1.576108808313007870e-01	-3.700697450908711494e-01	-7.034439236541899509e-01	3.145209287934785936e-01	-9.274267256856343067e-02	-9.664493418923614243e-01	-8.000743725145468277e-01	-7.941185066674544268e-01	-8.820811866592287442e-01	-6.671794689012250368e-01	-8.573916088749343745e-01
0.000000000000000000e+00	0.000000000000000000e+00	0.000000000000000000e+00	0.000000000000000000e+00	0.000000000000000000e+00	0.000000000000000000e+00	0.000000000000000000e+00	0.000000000000000000e+00	0.000000000000000000e+00	0.000000000000000000e+00	0.000000000000000000e+00	0.000000000000000000e+00	0.000000000000000000e+00	0.000000000000000000e+00	0.000000000000000000e+00	0.000000000000000000e+00	0.000000000000000000e+00	1.679829524958071363e-01	-6.402747852958635688e-01	-1.669925801147700561e-01	1.278698540908043170e-02	1.702500962554130082e+00	3.972455596949847623e-01	1.057781248639057953e-01	-9.595164560342367421e-02	-4.224549842818852152e-01	-5.195516266789906856e-01	-4.020744171693971247e-02	-1.358468772421232706e-01	1.790612178521088504e-01	-3.366302611355390662e-01	2.073834450250509054e+00	3.780465043803263869e-01	5.749061622419386897e-01	-1.330580157336860025e-01	-3.168107423142492718e-01	-8.204800783431850375e-01	-1.687287329563441907e-01	6.366570995078550954e-01	-1.836789830689766478e-01	-4.014338155321870057e-03	-1.434761129823181325e-01	1.077811356957826538e-01	1.239561573734099392e-01	-3.378346873357906399e-01	-9.952181326047264687e-01	-3.080466215375331496e-01	-7.539740062451382174e-01	-3.953878159528395608e-01	-4.479107819613220576e-01
0.000000000000000000e+00	0.000000000000000000e+00	0.000000000000000000e+00	0.000000000000000000e+00	0.000000000000000000e+00	0.000000000000000000e+00	0.000000000000000000e+00	0.000000000000000000e+00	0.000000000000000000e+00	0.000000000000000000e+00	0.000000000000000000e+00	0.000000000000000000e+00	0.000000000000000000e+00	0.000000000000000000e+00	0.000000000000000000e+00	0.000000000000000000e+00	0.000000000000000000e+00	-2.681859383432944610e-01	-2.459322782011453823e-01	5.402749209177293288e-01	-2.375397516987163560e-01	4.932237756242111582e-01	3.866677826010376795e-01	1.911594061239506870e-01	1.670718373688568140e-02	-3.927722883125353004e-01	-5.103476194089644480e-01	-3.554723204152219207e-01	1.612334517940348932e-01	6.744540109062934219e-01	1.638814437629897647e+00	-1.942933371878279580e-01	1.169700714430931487e+00	4.358219855915347885e-01	-1.402811043107821953e-01	-2.487169930163827258e-01	6.895434719041314553e-01	-1.131266640017422748e-01	6.364528619626768080e-01	3.037613567373276813e-01	-7.639499845130301448e-02	-2.898633587955817825e-02	-1.317978469866659397e-01	-2.017684303532089884e-01	8.211857353782715530e-01	-2.464206207004107294e-02	-2.771531994404862198e-01	-4.728914357931507384e-01	1.538436155787592075e+00	-5.200917340815276457e-01
0.000000000000000000e+00	0.000000000000000000e+00	0.000000000000000000e+00	0.000000000000000000e+00	0.000000000000000000e+00	0.000000000000000000e+00	0.000000000000000000e+00	0.000000000000000000e+00	0.000000000000000000e+00	0.000000000000000000e+00	0.000000000000000000e+00	0.000000000000000000e+00	0.000000000000000000e+00	0.000000000000000000e+00	0.000000000000000000e+00	0.000000000000000000e+00	0.000000000000000000e+00	-9.146315785288776645e-01	-5.352749843479059910e-01	-4.399730888307423204e-01	-2.975844743660408312e-02	-2.932231863621660439e-01	4.875541347383279267e-01	2.548346947030254994e-01	1.641533847229383405e-02	-5.134386154403259850e-01	-5.375731783501713767e-01	-3.779270866822118657e-01	-2.396600970853843271e-01	-3.455133651371523618e-01	-2.419330653368014228e-01	-4.581659727668959126e-01	-7.328154947627167903e-01	5.905998386320272520e-01	-3.754154720808084433e-01	-6.734731437830711043e-01	-9.889320636826754995e-01	-1.660746491693175231e-01	-7.533178095892449910e-01	-3.134979886521375714e-01	-5.983040568081989807e-01	-7.431752858241351678e-01	-1.780582969152799677e-01	-1.306516763002112391e-01	-6.522847227874133402e-01	-8.409637764619548594e-01	-1.024700840332111618e+00	-8.144671154098707122e-01	-8.221957184781668593e-01	-7.304750741961795191e-01
0.000000000000000000e+00	0.000000000000000000e+00	0.000000000000000000e+00	0.000000000000000000e+00	0.000000000000000000e+00	0.000000000000000000e+00	0.000000000000000000e+00	0.000000000000000000e+00	0.000000000000000000e+00	0.000000000000000000e+00	0.000000000000000000e+00	0.000000000000000000e+00	0.000000000000000000e+00	0.000000000000000000e+00	0.000000000000000000e+00	0.000000000000000000e+00	0.000000000000000000e+00	-3.922949379325540997e-01	-2.476096284925711766e-01	-2.835545060346021662e-02	6.641839540590175339e-01	-2.716576951691714314e-01	5.486335280486498434e-01	1.328394470246077930e+00	2.127998682864488122e-01	-7.428015161707797187e-01	-2.383891304452595561e-01	-4.287927903663460438e-01	2.724989592519431736e-01	1.109881145700768901e+00	6.526304692981083067e-02	-5.174787461541847655e-01	1.215357296868054826e+00	8.383656526715841384e-01	-2.450112097332557137e-01	-3.825892710891420356e-01	2.919122966302524214e-01	-7.270364979003157702e-02	8.967880544625413120e-02	1.782328838106700952e-01	1.700412915395604352e-01	3.545010262314556015e-02	-3.025534431256797219e-01	9.028158583687900807e-01	5.557113300421270136e-03	-5.099157308630329899e-01	-3.965775166391909412e-01	-7.043138015743121150e-01	6.943774320122846344e-01	-6.438698077281718168e-01
0.000000000000000000e+00	0.000000000000000000e+00	0.000000000000000000e+00	0.000000000000000000e+00	0.000000000000000000e+00	0.000000000000000000e+00	0.000000000000000000e+00	0.000000000000000000e+00	0.000000000000000000e+00	0.000000000000000000e+00	0.000000000000000000e+00	0.000000000000000000e+00	0.000000000000000000e+00	0.000000000000000000e+00	0.000000000000000000e+00	0.000000000000000000e+00	0.000000000000000000e+00	-4.299828510014349070e-01	-4.698017956697454478e-01	-4.643507813540140999e-02	7.668797066174846966e-02	3.682493627722883446e-03	3.999193259193945527e-01	-3.137721178029965752e-01	6.586499903149195534e-02	-8.366830301161384265e-01	-7.619863427535303324e-02	-5.908485668618816966e-01	-8.318735890763008234e-01	9.035006613402578601e-01	1.492126956642338687e-01	6.587064229650763797e-03	2.786462361954458178e-01	4.758792790863046740e-01	2.133327886668210660e-01	-5.067163837911872193e-01	-3.791646102391265510e-02	9.880985259647546634e-03	-4.129341449330360403e-01	1.133779502604676109e-01	6.528784907414861838e-01	-1.950926466641933477e-01	-1.781910087610409921e-01	-1.198183626608502611e-01	1.207626871707830896e+00	-8.580451977146654752e-01	-5.124973647765952434e-01	-7.615157808856205524e-01	1.434982457879614981e-01	-7.250358611777968365e-01
0.000000000000000000e+00	0.000000000000000000e+00	0.000000000000000000e+00	0.000000000000000000e+00	0.000000000000000000e+00	0.000000000000000000e+00	0.000000000000000000e+00	0.000000000000000000e+00	0.000000000000000000e+00	0.000000000000000000e+00	0.000000000000000000e+00	0.000000000000000000e+00	0.000000000000000000e+00	0.000000000000000000e+00	0.000000000000000000e+00	0.000000000000000000e+00	0.000000000000000000e+00	3.927922412329829527e-01	-8.868944366399083012e-01	-6.737004255212469817e-01	-6.613212935992725250e-02	1.052533642551785720e+00	3.943531605860696176e-01	1.109738919503205912e-01	5.615333994166757381e-02	-5.535739371294241540e-01	-2.693684191599238775e-01	-7.060248870425576972e-02	-5.454816536237577784e-01	-1.976926812309121595e-01	1.211458390362837090e+00	-4.299776422364972595e-01	4.370070753853292911e-01	4.436487368933026421e-01	1.336785074578582082e-02	-4.710996266289022016e-01	-8.088798691036043487e-02	9.542236346265065006e-02	4.739056305271099889e-01	1.753407641376435455e-01	-4.574930912239955072e-01	-4.243975131753737196e-01	-9.547896441286786162e-01	4.174443936166736258e-01	-4.607465021322573739e-01	-4.872316983233123122e-01	-7.078425787886394316e-01	-8.522714778691165005e-01	-3.305677631848834563e-01	-7.530417406107848821e-01
0.000000000000000000e+00	0.000000000000000000e+00	0.000000000000000000e+00	0.000000000000000000e+00	0.000000000000000000e+00	0.000000000000000000e+00	0.000000000000000000e+00	0.000000000000000000e+00	0.000000000000000000e+00	0.000000000000000000e+00	0.000000000000000000e+00	0.000000000000000000e+00	0.000000000000000000e+00	0.000000000000000000e+00	0.000000000000000000e+00	0.000000000000000000e+00	0.000000000000000000e+00	-3.265047268068979047e-01	-1.830772374490718113e-01	-1.298429062290069047e-01	-9.059184357503659302e-02	-4.519566907217979490e-01	3.276447601116742603e-01	-1.968876227208492813e-01	-3.845173041745528209e-01	-8.856765004732190805e-02	-8.768677338338537464e-01	-8.578804753112578840e-02	-3.936083111594206874e-01	3.140808039999344325e-01	1.214338220192435980e+00	-8.500133046622713184e-01	-5.607975796810671376e-01	4.789499690469171261e-02	-4.334016652463512087e-01	-6.752495610937399029e-01	1.574253092365141271e-01	-1.964740918185047813e-01	2.097095715541326677e-01	-5.796333393585609978e-02	-2.058587625538030597e-01	-2.864355783350722162e-02	-1.511338047139070551e-01	-3.651153516145732025e-01	5.611325384228783575e-01	-5.002813153092958709e-01	2.807494180064585773e-02	-2.149698840491622021e-01	6.918502552405605410e-01	-1.668154866708841388e-01
0.000000000000000000e+00	0.000000000000000000e+00	0.000000000000000000e+00	0.000000000000000000e+00	0.000000000000000000e+00	0.000000000000000000e+00	0.000000000000000000e+00	0.000000000000000000e+00	0.000000000000000000e+00	0.000000000000000000e+00	0.000000000000000000e+00	0.000000000000000000e+00	0.000000000000000000e+00	0.000000000000000000e+00	0.000000000000000000e+00	0.000000000000000000e+00	0.000000000000000000e+00	-2.628440281843376636e-01	-6.239909180310684311e-01	1.568129003107232300e-01	3.338579744145928063e-01	-3.530182108490657611e-01	3.586897314333487019e-01	8.700050361589867221e-01	-1.871741437522939366e-01	-6.854620839329840232e-01	-2.226719206474571666e-01	-6.643402956659515413e-01	1.739657461655333415e-01	1.339669384944760788e-01	6.295573651661597880e-01	3.278950104751287564e-01	-6.012912042335246676e-01	4.813758537724777131e-01	-7.831301378211959208e-02	-5.570653482579553950e-01	-9.791762654563068713e-01	1.173461637046237412e-02	-7.062361608800692137e-02	-1.323045776864558432e-01	-2.756935175477018621e-02	-2.754306906603226079e-01	1.003148895578167832e-01	1.918349087281021825e+00	3.377757048461205169e-01	-8.095700722159269169e-01	-9.519463803671316393e-01	-8.065624843098437857e-01	-1.268937768231342134e-01	-3.084134251646274416e-01
0.000000000000000000e+00	0.000000000000000000e+00	0.000000000000000000e+00	0.000000000000000000e+00	0.000000000000000000e+00	0.000000000000000000e+00	0.000000000000000000e+00	0.000000000000000000e+00	0.000000000000000000e+00	0.000000000000000000e+00	0.000000000000000000e+00	0.000000000000000000e+00	0.000000000000000000e+00	0.000000000000000000e+00	0.000000000000000000e+00	0.000000000000000000e+00	0.000000000000000000e+00	-1.196771635443586890e+00	-4.441536463488837128e-01	-2.912664940482438403e-01	1.922230496227668173e-01	-1.516496374311433748e-01	1.848640722191072783e-01	9.653760548034572286e-01	-2.045227570962505348e-01	-5.434137934640291823e-01	-5.875545651478525366e-01	-3.455965548396563447e-01	-3.631022549550133038e-01	4.534210906669689511e-01	-4.942284622693847718e-01	1.488340825946715684e+00	1.227752416701177962e+00	2.843078121350542942e-01	-2.165035449555204328e-01	-4.587086784099224657e-01	-8.231965300025197996e-01	-3.408329040630123791e-02	1.715819500237371065e-01	7.286379458337739479e-01	-2.037707367011323822e-01	-6.447789443660874031e-01	2.695465698771956076e-01	1.242351371300590701e+00	-5.301100019336475455e-01	-7.172558962415710448e-01	-8.440053421342846862e-01	-7.553695827205728630e-01	-5.530914775869711919e-01	-5.398627727160293377e-01
0.000000000000000000e+00	0.000000000000000000e+00	0.000000000000000000e+00	0.000000000000000000e+00	0.000000000000000000e+00	0.000000000000000000e+00	0.000000000000000000e+00	0.000000000000000000e+00	0.000000000000000000e+00	0.000000000000000000e+00	0.000000000000000000e+00	0.000000000000000000e+00	0.000000000000000000e+00	0.000000000000000000e+00	0.000000000000000000e+00	0.000000000000000000e+00	0.000000000000000000e+00	-3.492626764902993508e-01	1.126271773072434201e-01	1.398527297589356178e-01	1.403515806629654084e-01	-1.283305110824952411e-01	1.754662643204303596e-01	-5.696625086219039291e-01	-1.076368811410828713e-01	6.042216678514957320e-03	-4.726537796196175756e-01	6.837838881572501359e-03	4.571308830873537787e-01	3.033497077572488987e-01	6.321963000867417692e-01	7.265209450668111413e-02	3.479411779893348822e-01	1.124485590453389305e-01	-7.163499534965266091e-02	3.727731581987224763e-01	-5.299476259264578326e-01	1.333859775234635392e-01	4.549361381362751477e-01	2.230084365345423314e-01	-2.827907290895247394e-01	-6.088673828049121495e-01	-3.539825962156665784e-01	2.938358468386030875e-01	1.089644105579743033e-01	6.817152066729443849e-01	8.288511756793623952e-01	8.689132746164834886e-02	1.118497917295156130e+00	2.777218034361645937e-01
0.000000000000000000e+00	0.000000000000000000e+00	0.000000000000000000e+00	0.000000000000000000e+00	0.000000000000000000e+00	0.000000000000000000e+00	0.000000000000000000e+00	0.000000000000000000e+00	0.000000000000000000e+00	0.000000000000000000e+00	0.000000000000000000e+00	0.000000000000000000e+00	0.000000000000000000e+00	0.000000000000000000e+00	0.000000000000000000e+00	0.000000000000000000e+00	0.000000000000000000e+00	-4.072239565531775574e-01	-6.953285081296507464e-01	-6.589287033461518339e-01	9.743568281618011917e-02	-4.316353307429161568e-01	4.553825285561117764e-01	4.808786916672979639e-01	-5.221088553296835549e-02	-6.489172252443430322e-01	-6.552680936782211418e-01	-4.875592967506485742e-01	-5.212362712867955050e-01	1.829218999139757551e-01	-1.924953001725633883e-01	9.115340735120369686e-01	3.590111481602120125e-01	6.101068452412591325e-01	-3.935133698268020730e-01	-7.624639859071339343e-01	-1.003341219616050717e+00	3.387194833179785897e-02	-4.969552934553591594e-01	-4.952480188973219094e-02	-5.926643846212463762e-01	-7.970274298070580965e-01	-5.687119862034649698e-01	2.628623729470086490e-01	-8.508523977833765128e-01	-1.195554392080729000e+00	-8.018069202865746314e-01	-9.086528936406104151e-01	-3.766275939829140107e-01	-9.224236110761134810e-01
0.000000000000000000e+00	0.000000000000000000e+00	0.000000000000000000e+00	0.000000000000000000e+00	0.000000000000000000e+00	0.000000000000000000e+00	0.000000000000000000e+00	0.000000000000000000e+00	0.000000000000000000e+00	0.000000000000000000e+00	0.000000000000000000e+00	0.000000000000000000e+00	0.000000000000000000e+00	0.000000000000000000e+00	0.000000000000000000e+00	0.000000000000000000e+00	0.000000000000000000e+00	-5.843703394288108921e-01	-8.862936068505115061e-01	-2.624156674563229985e-01	1.776936746895051711e-01	-4.035024093074330853e-01	4.244739900226627283e-01	-9.652926762164280861e-02	-1.171890700418485171e-01	-9.338158638711326898e-01	-7.312473035025840451e-01	-6.483279963843704419e-01	-4.253907529078998495e-01	-7.522258551450217157e-02	2.205372475141509914e-01	5.542531180191678786e-01	1.653834599402655703e-01	6.211211951290663835e-01	-4.473521558578079094e-01	-9.247494499937889412e-01	-1.144870515979306447e+00	-1.315713114976420628e-01	-4.838731249181377758e-01	-2.131044015123706170e-01	-4.410728349552692773e-01	-1.001947279947873026e+00	-3.425258013481554120e-01	-9.259589056204903246e-01	-9.459282492130921538e-01	-6.883556876099348187e-01	-8.509874782191922948e-01	-1.074911788554006042e+00	-8.192891481359122485e-01	-1.114981695017299268e+00
0.000000000000000000e+00	0.000000000000000000e+00	0.000000000000000000e+00	0.000000000000000000e+00	0.000000000000000000e+00	0.000000000000000000e+00	0.000000000000000000e+00	0.000000000000000000e+00	0.000000000000000000e+00	0.000000000000000000e+00	0.000000000000000000e+00	0.000000000000000000e+00	0.000000000000000000e+00	0.000000000000000000e+00	0.000000000000000000e+00	0.000000000000000000e+00	0.000000000000000000e+00	-5.971112943212133484e-01	-5.192694187962538788e-01	-1.615585033104269957e-02	6.091657766480228220e-02	3.218998479990377304e-02	5.124544355614382152e-01	1.530626423430695160e-01	-3.630812520148045119e-01	-6.973639524834520653e-01	-6.256413552775162978e-01	-5.823737031614937276e-01	-3.175891893641035191e-01	-1.113526663996491778e-01	2.945261606310617952e-01	2.528374004981501777e-01	2.145545982175962041e-01	5.487032323598604044e-01	-5.308366077125034055e-01	-5.853308447202077991e-01	-7.404285608124985263e-01	-6.863731003051587280e-03	-4.839711087941873102e-01	-4.478983600533082560e-02	-6.933905868645021675e-01	-9.397066388095772771e-01	-6.060176967997144004e-01	-5.361202256503954100e-01	-9.097671969915964718e-01	-8.770832477426463436e-01	-1.088126349364764156e+00	-9.550904668675481712e-01	-1.045912949201472486e+00	-8.560767432450265835e-01
0.000000000000000000e+00	0.000000000000000000e+00	0.000000000000000000e+00	0.000000000000000000e+00	0.000000000000000000e+00	0.000000000000000000e+00	0.000000000000000000e+00	0.000000000000000000e+00	0.000000000000000000e+00	0.000000000000000000e+00	0.000000000000000000e+00	0.000000000000000000e+00	0.000000000000000000e+00	0.000000000000000000e+00	0.000000000000000000e+00	0.000000000000000000e+00	0.000000000000000000e+00	5.567733779446624315e-02	1.436439558261248250e-01	4.928064123932325291e-01	1.560885918767097313e-01	4.535549309387595374e-01	2.478952931347778721e-01	-5.074791833597769308e-01	3.762316466247826729e-03	9.040757499724609569e-02	6.482694973881115708e-01	1.736906950806151040e-01	-7.760102140737137888e-02	6.398517956787297400e-02	-2.662981026350242919e-01	-1.160166578682914729e+00	-8.007273468892859292e-01	2.315357037418626640e-01	-2.066004715094509614e-01	-4.534401327752739519e-01	2.230013218725076241e-01	3.683064886955052936e-02	-6.083607315693972950e-01	-4.451153242124979426e-01	-3.994054546322074462e-01	1.826599426078972799e-01	2.308716031700015769e-01	4.096556843481443111e-01	-6.750150914600666630e-01	-4.335356402873400961e-01	2.610556069573508609e-01	-2.555424951979130554e-01	1.841839888783749490e-01	-2.459779476063717052e-01
0.000000000000000000e+00	0.000000000000000000e+00	0.000000000000000000e+00	0.000000000000000000e+00	0.000000000000000000e+00	0.000000000000000000e+00	0.000000000000000000e+00	0.000000000000000000e+00	0.000000000000000000e+00	0.000000000000000000e+00	0.000000000000000000e+00	0.000000000000000000e+00	0.000000000000000000e+00	0.000000000000000000e+00	0.000000000000000000e+00	0.000000000000000000e+00	0.000000000000000000e+00	3.725565993835625589e-01	3.096131014058922659e-01	-1.227633970633699306e-01	-1.898894640923560473e-01	2.972536864266485668e-01	9.770504785072818554e-02	1.709930032727304816e-01	-1.564363823608534015e-02	3.226740961743934655e-01	2.229163906163894315e-01	-4.668465378952012940e-02	2.841089483011087768e-01	2.528206209663123594e-01	-1.806259438452541277e-01	1.627526125193404560e+00	3.486001758556567937e-02	-7.542495648409515419e-02	1.531854580487617135e-01	4.425931311885662467e-01	5.984668984620594712e-01	-7.819505316043882936e-02	6.844287707611316218e-01	-4.524232995372600707e-01	2.492028797730435896e-01	1.121987580057804967e+00	-2.606007362999090970e-02	7.104939704439571235e-01	7.429876574831613123e-01	2.311919880701418517e-01	3.745003096009968946e-01	8.317189499569513922e-01	1.511953835078747810e+00	8.335551505792709870e-01
0.000000000000000000e+00	0.000000000000000000e+00	0.000000000000000000e+00	0.000000000000000000e+00	0.000000000000000000e+00	0.000000000000000000e+00	0.000000000000000000e+00	0.000000000000000000e+00	0.000000000000000000e+00	0.000000000000000000e+00	0.000000000000000000e+00	0.000000000000000000e+00	0.000000000000000000e+00	0.000000000000000000e+00	0.000000000000000000e+00	0.000000000000000000e+00	0.000000000000000000e+00	-3.496326709944468369e-01	1.137612588015013138e-01	1.057811769712983796e-01	6.400256132982549973e-02	-5.341898971879459335e-02	3.145117326867373775e-01	4.813226467833898736e-01	-7.409662986197530776e-03	1.554751791820750129e-01	-1.015778000642013901e-01	-1.496626600508313143e-01	-1.621900620774222729e-02	1.704426456022341552e-01	-1.605297124775877382e-01	5.744551663418163701e-01	1.598544667045938561e-01	1.765883786048735860e-01	1.796200240628886488e-02	2.132902779983802677e-01	-3.176344432358970127e-01	-1.235908262502068283e-01	3.855142395142902578e-01	2.502542173250876245e-01	9.700321051342233325e-01	9.598700413065415216e-01	2.646455334196754494e-01	3.999062050744229824e-01	3.740445199711054380e-01	-1.268962858547116879e-01	3.014221344540887748e-01	1.307129555993039316e-01	2.809362861927078292e-01	-4.091021647658889954e-02
0.000000000000000000e+00	0.000000000000000000e+00	0.000000000000000000e+00	0.000000000000000000e+00	0.000000000000000000e+00	0.000000000000000000e+00	0.000000000000000000e+00	0.000000000000000000e+00	0.000000000000000000e+00	0.000000000000000000e+00	0.000000000000000000e+00	0.000000000000000000e+00	0.000000000000000000e+00	0.000000000000000000e+00	0.000000000000000000e+00	0.000000000000000000e+00	0.000000000000000000e+00	1.712364674358219374e-01	-1.066001496727979614e-01	5.663194781604985462e-02	2.367362133677153868e-01	2.520690636180991095e-01	-5.794444543585768742e-02	1.332119238965858266e+00	1.987333288112335949e-01	-1.675307573283551232e-01	1.818842245875875452e-01	-3.568766149391320863e-01	-2.547999609023738898e-01	-1.535410700651724525e-01	-6.044676030787707877e-01	3.074557330895723029e-01	-1.001844317086909131e+00	-6.066829340004215726e-02	-7.072662803540654686e-01	-4.651984665737476932e-01	-3.738063667854312766e-01	-8.899580231998846513e-02	-1.592225998107871243e-01	1.897107949862045784e-01	4.065709985514766034e-01	2.250578129052225318e-01	2.794802396200100625e-01	4.306378640120134826e-01	9.199530371743974699e-01	-4.478246825349529447e-01	-4.237525026766252867e-01	-3.949689517423845553e-01	2.509930517718002019e-01	-1.221297425795668246e-01
0.000000000000000000e+00	0.000000000000000000e+00	0.000000000000000000e+00	0.000000000000000000e+00	0.000000000000000000e+00	0.000000000000000000e+00	0.000000000000000000e+00	0.000000000000000000e+00	0.000000000000000000e+00	0.000000000000000000e+00	0.000000000000000000e+00	0.000000000000000000e+00	0.000000000000000000e+00	0.000000000000000000e+00	0.000000000000000000e+00	0.000000000000000000e+00	0.000000000000000000e+00	-1.730059095746523945e-01	-3.517307038882692138e-01	2.473021362888567012e-03	-6.573644900645114753e-02	7.265761723916405179e-01	1.727022855157122824e-02	3.985905429791000154e-01	1.597374218707044713e-01	-3.133121944227806877e-01	2.143768329171978348e-01	-5.049173464635320352e-01	4.424644451378730303e-01	-1.433682475234616116e-01	3.931250360995109938e-01	5.418238489258461188e-01	3.752570142227236727e-01	7.604856057365960709e-01	-2.495920736648385430e-01	-5.545897779332599198e-01	-3.849543355033548941e-01	-2.325662292084385296e-01	3.349350213636766993e-01	-2.208049934204993348e-01	-5.823930307097130443e-01	7.167203801383834061e-02	-3.114657713345571621e-01	-1.029780253434162823e-01	-8.090730516913506865e-01	-3.846408488998315778e-01	-6.058813043201957127e-01	-4.314256252371483358e-01	8.604561024483403653e-02	-5.776463372221090076e-01
0.000000000000000000e+00	0.000000000000000000e+00	0.000000000000000000e+00	0.000000000000000000e+00	0.000000000000000000e+00	0.000000000000000000e+00	0.000000000000000000e+00	0.000000000000000000e+00	0.000000000000000000e+00	0.000000000000000000e+00	0.000000000000000000e+00	0.000000000000000000e+00	0.000000000000000000e+00	0.000000000000000000e+00	0.000000000000000000e+00	0.000000000000000000e+00	0.000000000000000000e+00	-7.164072807319479819e-02	-2.301545239311443281e-01	2.237239502236490485e-01	2.566547428607479087e-01	-7.074578329770854213e-01	1.305498256798256485e-01	4.683213163283105329e-01	-5.235807657546399652e-01	-6.150901575688532130e-01	-4.240032447099928992e-01	-1.523580003030441665e-01	-5.873832627984246768e-01	5.653858191252205678e-01	-7.330315589180819158e-02	3.004569301330152764e-01	1.272776828212077715e+00	2.293238736976621062e-01	1.147680619971743199e-01	-3.400322508349348238e-01	2.896386353307112693e-01	4.258424413163035271e-02	1.017164979965798244e+00	-4.761374370859234872e-01	2.189412066711420302e-01	-3.813661249154358668e-01	9.462443203941340863e-01	-2.034913177297494880e-01	1.100787818994397371e+00	-2.988308044016818599e-01	-4.725805113794540602e-01	-4.509603796465233017e-01	7.011769998321949471e-01	-5.354484278640693207e-01
0.000000000000000000e+00	0.000000000000000000e+00	0.000000000000000000e+00	0.000000000000000000e+00	0.000000000000000000e+00	0.000000000000000000e+00	0.000000000000000000e+00	0.000000000000000000e+00	0.000000000000000000e+00	0.000000000000000000e+00	0.000000000000000000e+00	0.000000000000000000e+00	0.000000000000000000e+00	0.000000000000000000e+00	0.000000000000000000e+00	0.000000000000000000e+00	0.000000000000000000e+00	3.324593260370782288e-01	-1.171446949606158722e-01	3.602688444156266767e-01	-5.257771023904396317e-03	5.079733935877769890e-02	2.688142155097753561e-01	-7.719271795704009120e-01	-3.246539632545474841e-01	-3.454671025276870866e-01	-7.752685703087663915e-01	-4.613157011416995079e-01	-1.474580885713300815e-01	-1.417263539582467886e-03	1.578251182901929950e-01	8.257771878511113162e-01	-5.319200097429260810e-01	1.266905848810951363e-01	2.268200709566152440e-01	-7.112071708805021986e-02	-2.497015605929024107e-01	-1.180927115870712002e-01	5.405167432888035028e-01	5.645185216936378196e-03	2.592341874799284351e-01	8.147866908793606477e-02	2.052887714650970807e-01	3.765792235732117743e-01	8.185577695159240719e-01	4.952817384301430592e-02	-2.227001524271367827e-01	-2.031074493653547142e-01	6.167110110898883502e-01	-4.271516703295686890e-01
0.000000000000000000e+00	0.000000000000000000e+00	0.000000000000000000e+00	0.000000000000000000e+00	0.000000000000000000e+00	0.000000000000000000e+00	0.000000000000000000e+00	0.000000000000000000e+00	0.000000000000000000e+00	0.000000000000000000e+00	0.000000000000000000e+00	0.000000000000000000e+00	0.000000000000000000e+00	0.000000000000000000e+00	0.000000000000000000e+00	0.000000000000000000e+00	0.000000000000000000e+00	-2.407519568687946643e-01	-1.691137634454387417e-01	7.217826956679421202e-02	1.981469413312158534e-01	1.174766365431625242e-01	-6.285296749888308332e-02	1.946568654927694972e-02	5.948355644000572484e-01	-1.961815057299402809e-01	-3.710234871215852825e-01	-3.401805260668748221e-01	-7.635346341116481250e-01	5.084960314522408709e-01	-4.755558979183942547e-01	6.613874172977037835e-01	-1.686223970490021914e-02	-3.896535924345650298e-02	-2.501774633828410255e-01	1.121407766129468714e-01	6.254147526718458749e-01	8.393552740342670460e-02	7.196064495117265869e-01	1.234979444356570921e-01	4.179412083591764748e-01	-1.051503761106422769e-01	-2.239992502527107798e-01	-4.307925881868460705e-01	-1.494422279409179377e-01	3.782420232441022906e-02	-2.242741763966358826e-01	-4.306393290831588283e-01	8.470932141368361923e-02	2.377156793702736859e-01
0.000000000000000000e+00	0.000000000000000000e+00	0.000000000000000000e+00	0.000000000000000000e+00	0.000000000000000000e+00	0.000000000000000000e+00	0.000000000000000000e+00	0.000000000000000000e+00	0.000000000000000000e+00	0.000000000000000000e+00	0.000000000000000000e+00	0.000000000000000000e+00	0.000000000000000000e+00	0.000000000000000000e+00	0.000000000000000000e+00	0.000000000000000000e+00	0.000000000000000000e+00	1.140496991971824137e-01	-4.357697977803883654e-03	-2.484789396949480811e-01	6.985621558902882500e-01	5.776985380800410130e-01	7.157067789570011399e-03	2.764678627450959936e-01	2.343474596174494884e-01	-9.363249126493965180e-02	-2.364890744640845699e-01	-2.235060091770351420e-01	-6.072231892027932926e-02	1.482216013990903525e+00	-7.330315589180819158e-02	-1.185732237079546891e+00	1.335130779405230506e+00	1.000358040910535005e-02	3.235233322304474357e-01	-2.824829084742921381e-01	5.147804123026487044e-01	-1.971148870882293569e-01	2.775924500050048205e-01	-3.636220017937062954e-01	4.704822899770436662e-01	-5.857059263817061129e-02	-4.671710081687273086e-01	1.877687161865936982e+00	1.282370954323307222e-01	-1.479756198309305770e-01	-1.819777661425873994e-01	-2.882693467117364988e-02	7.011769998321949471e-01	-3.572186826598580112e-01
0.000000000000000000e+00	0.000000000000000000e+00	0.000000000000000000e+00	0.000000000000000000e+00	0.000000000000000000e+00	0.000000000000000000e+00	0.000000000000000000e+00	0.000000000000000000e+00	0.000000000000000000e+00	0.000000000000000000e+00	0.000000000000000000e+00	0.000000000000000000e+00	0.000000000000000000e+00	0.000000000000000000e+00	0.000000000000000000e+00	0.000000000000000000e+00	0.000000000000000000e+00	5.633931978597362944e-01	-3.934794327877199627e-01	-6.057326237641627031e-01	1.412955057921261026e-01	5.602529044239988876e-01	1.230497430449681018e-01	4.287816963708623308e-01	9.765273433146313964e-02	-5.008534245055535905e-01	-1.532022653366647280e-01	-3.392724458201424875e-01	-1.987368058342825483e-01	1.124792691262622990e-01	-9.033811263971897043e-01	5.129415673950062926e-01	2.620079330172439547e-01	4.222654579050381662e-01	-2.446607022919426999e-01	4.738742746531440092e-02	-1.594097306457249452e-01	2.257599954842747295e-02	1.482953367579511905e+00	-3.239666946261078317e-01	-2.197139766512179460e-01	-3.471612341232073184e-01	-4.203236703288577014e-01	6.546790559661000986e-01	3.479906084449290726e-01	-8.359768403144170190e-02	-4.478309499780411262e-01	1.318676903720348258e-02	-2.832521479923862939e-01	-2.530274439971887390e-01
0.000000000000000000e+00	0.000000000000000000e+00	0.000000000000000000e+00	0.000000000000000000e+00	0.000000000000000000e+00	0.000000000000000000e+00	0.000000000000000000e+00	0.000000000000000000e+00	0.000000000000000000e+00	0.000000000000000000e+00	0.000000000000000000e+00	0.000000000000000000e+00	0.000000000000000000e+00	0.000000000000000000e+00	0.000000000000000000e+00	0.000000000000000000e+00	0.000000000000000000e+00	-2.301030535392278309e-01	2.568196459184842739e-01	-5.588973587365426710e-01	5.210009142785037017e-01	-6.315876569449359046e-01	2.372493704617843757e-01	7.012432655733144005e-01	8.753034036942185236e-02	-4.303770278821728024e-01	-7.772295090067538048e-01	-6.116497817265011960e-01	-2.608146820941192323e-01	3.668612962653785559e-01	6.786540767765760762e-01	6.369360144930612533e-01	-8.426700231431613064e-01	7.780980907248739031e-01	7.026364952038949285e-02	-4.757652704842619262e-01	5.206906660175417700e-01	-1.282839832207727238e-01	-1.038906479847936160e+00	4.565702902720548961e-03	1.950073449227251454e-01	-3.262035916923949341e-01	2.383159340261062631e-01	6.503993600117856655e-01	1.079421692804696242e+00	-2.054257637726834562e-01	-6.141177178134871184e-01	-1.097254667673347034e-01	1.006714324627262291e+00	5.634468892614796082e-02
0.000000000000000000e+00	0.000000000000000000e+00	0.000000000000000000e+00	0.000000000000000000e+00	0.000000000000000000e+00	0.000000000000000000e+00	0.000000000000000000e+00	0.000000000000000000e+00	0.000000000000000000e+00	0.000000000000000000e+00	0.000000000000000000e+00	0.000000000000000000e+00	0.000000000000000000e+00	0.000000000000000000e+00	0.000000000000000000e+00	0.000000000000000000e+00	0.000000000000000000e+00	-2.340813588942959600e-01	-2.130348744509546477e-01	-1.232855165004432575e-02	-5.207249983298818385e-01	1.468731246924186662e+00	1.088552389825250544e-01	1.239348575238250927e+00	-4.135882501056254990e-01	-2.101522367349732967e-01	9.449434887171000996e-01	-4.191335360643932417e-01	-4.745909732960258004e-02	8.182121466065549464e-01	1.261248022378349265e-01	1.322378347050667591e+00	3.259119151309792239e-01	6.602259083228752268e-02	8.042399616843019794e-02	2.741793300334038896e-01	-8.571189521438921100e-01	-6.780718110690044931e-01	-7.006853927976121055e-01	9.796126413403704047e-01	1.109431909658983306e+00	-1.634146205870472962e-02	3.338424770953110077e-01	4.677028611968440663e-01	-3.883437733215613918e-02	7.836970063405647446e-02	-2.680369405364772528e-01	-4.228175761655456610e-01	6.850483116765724301e-01	-4.088026647728965068e-01
0.000000000000000000e+00	0.000000000000000000e+00	0.000000000000000000e+00	0.000000000000000000e+00	0.000000000000000000e+00	0.000000000000000000e+00	0.000000000000000000e+00	0.000000000000000000e+00	0.000000000000000000e+00	0.000000000000000000e+00	0.000000000000000000e+00	0.000000000000000000e+00	0.000000000000000000e+00	0.000000000000000000e+00	0.000000000000000000e+00	0.000000000000000000e+00	0.000000000000000000e+00	-2.710340380532163529e-01	-5.189428936333222442e-01	-3.318609653992009578e-01	4.463601598429854933e-01	8.215716573112122334e-02	3.874548105676007825e-01	2.954075092413109838e-01	-2.053782731246256155e-01	-3.278426339628504049e-01	-4.961708870704797936e-01	-3.352717915574764396e-01	-2.987385530404961798e-01	1.284085777322213628e-01	3.770311397730150560e-01	3.776756573536024231e-01	-4.840533106830013227e-02	5.669878005708597346e-01	-2.874145238841271932e-01	-5.038534683977146100e-01	-5.127139378355207722e-01	-8.541181812947049035e-02	2.994604446511158966e-02	-1.764768331000514390e-01	-4.118448883783207837e-01	-1.997702735050229661e-01	-7.367387543227464641e-02	-1.241428236841854438e-01	-4.044970016668571478e-01	-4.956034007714799627e-01	-4.524873581358832553e-01	-5.552887337034706494e-01	-2.783892266730737530e-01	-5.309516996744211292e-01
0.000000000000000000e+00	0.000000000000000000e+00	0.000000000000000000e+00	0.000000000000000000e+00	0.000000000000000000e+00	0.000000000000000000e+00	0.000000000000000000e+00	0.000000000000000000e+00	0.000000000000000000e+00	0.000000000000000000e+00	0.000000000000000000e+00	0.000000000000000000e+00	0.000000000000000000e+00	0.000000000000000000e+00	0.000000000000000000e+00	0.000000000000000000e+00	0.000000000000000000e+00	2.648322236444823966e-02	3.169324356480852090e-01	2.950026740631205846e-01	1.234148925531970004e-01	-4.215165370418974544e-02	-7.755449773253741963e-02	-6.192238962330856022e-01	1.567544642000679930e-02	4.915099795156304685e-01	2.970795325824461264e-01	2.428481899222926788e-01	3.198853574835909819e-01	-2.762600376152540838e-01	-7.068703773650534261e-01	5.774715212189023283e-01	-2.874128017416500147e-01	-1.122165261928252805e-01	4.591964541874762329e-01	6.771446918083390276e-01	3.987850647895299083e-01	6.578435779458800814e-02	3.529746241601531831e-01	5.497795675011020178e-01	1.721216935472849263e+00	9.658280307204067938e-01	1.994308449375825354e-01	-4.323280459211181204e-01	9.657549953410750065e-01	2.719934073981492006e-01	3.742309678391943506e-01	1.106978483201753516e+00	1.387339928901902608e+00	5.151957385245685694e-01
0.000000000000000000e+00	0.000000000000000000e+00	0.000000000000000000e+00	0.000000000000000000e+00	0.000000000000000000e+00	0.000000000000000000e+00	0.000000000000000000e+00	0.000000000000000000e+00	0.000000000000000000e+00	0.000000000000000000e+00	0.000000000000000000e+00	0.000000000000000000e+00	0.000000000000000000e+00	0.000000000000000000e+00	0.000000000000000000e+00	0.000000000000000000e+00	0.000000000000000000e+00	-2.437083064125443801e-02	2.389613376360525676e-01	1.568682312631522191e-01	1.365358874074470708e-01	4.872179629035273130e-01	-1.047188069206263783e-01	3.603968375402892832e-01	-1.643007365942804054e-01	6.251774296348658333e-02	1.143622423701236457e+00	9.394670131087372311e-02	-5.640127285851079808e-01	6.478372849074829354e-01	-1.937113168016169062e-01	-3.720486648242189998e-01	-5.302646396323498212e-01	-1.106832017553205372e-01	-4.918272451150365043e-01	-9.465976662003358633e-02	4.209100607832254037e-01	4.648652029588497964e-02	2.062441697863316215e+00	-4.888999948182049526e-01	1.973259393606006940e-01	6.440079357231645041e-01	3.446776187649180367e-01	-1.776833233098220333e-01	5.483864819840428284e-01	2.323214607348930982e-01	7.239939195658323667e-01	8.585062367563590924e-02	-4.669127765633003802e-01	2.507126900593573127e-01
0.000000000000000000e+00	0.000000000000000000e+00	0.000000000000000000e+00	0.000000000000000000e+00	0.000000000000000000e+00	0.000000000000000000e+00	0.000000000000000000e+00	0.000000000000000000e+00	0.000000000000000000e+00	0.000000000000000000e+00	0.000000000000000000e+00	0.000000000000000000e+00	0.000000000000000000e+00	0.000000000000000000e+00	0.000000000000000000e+00	0.000000000000000000e+00	0.000000000000000000e+00	1.422312237193122386e-01	2.964653705261234284e-01	1.598967269056637136e-02	-1.307761658506946256e-01	7.628217554835271808e-02	8.702333723319841119e-02	-2.163636321339931501e-01	3.970660706219216601e-02	3.691438917313669132e-01	-3.167448286733504648e-01	5.384546042899593932e-01	2.570372711949733130e-02	-2.473318667501013257e-01	1.431235699461059330e+00	1.528201661513117537e+00	-1.543210521990358297e-01	-4.905506176698196663e-01	3.034339778817709415e-02	5.722887804262106748e-01	-5.348066359274539217e-01	1.403329551124845621e-02	-5.584299959820081538e-01	-2.474263977168291717e-01	1.719445933857763472e-03	-2.417180036879228444e-01	3.630800592046143360e-01	6.795634880964064317e-01	-3.137581774911787358e-01	4.788798434441167706e-01	3.063529437279993717e-01	2.341172829673451861e-01	5.048053715382727624e-01	-8.143238027653497413e-02
0.000000000000000000e+00	0.000000000000000000e+00	0.000000000000000000e+00	0.000000000000000000e+00	0.000000000000000000e+00	0.000000000000000000e+00	0.000000000000000000e+00	0.000000000000000000e+00	0.000000000000000000e+00	0.000000000000000000e+00	0.000000000000000000e+00	0.000000000000000000e+00	0.000000000000000000e+00	0.000000000000000000e+00	0.000000000000000000e+00	0.000000000000000000e+00	0.000000000000000000e+00	7.838850377421625604e-01	-1.211724824883208818e-01	-2.739529393790777201e-01	3.438636640405078326e-01	8.890568121394425427e-01	2.259590601976476515e-02	-2.202770725132929819e-02	4.248133460057911814e-01	-1.969864252642275770e-01	-4.993565549512594126e-01	-1.079349770897902738e-01	-2.323686793803736439e-01	1.656694172266897525e+00	4.401069342511950561e-02	1.395469611506661378e+00	-1.941191058191989727e-01	4.225116366161759882e-03	-2.442537940075178438e-01	-2.665882368246356160e-01	5.351600347507924349e-01	-2.807043905480419710e-01	1.139284458737583883e+00	-3.304368891479337877e-01	5.510438382785354250e-02	2.986182127280012991e-02	2.041758753055691600e-01	9.053328683693058210e-01	8.616356827496216564e-01	-1.478951369048507047e-01	-3.054338418810188527e-01	-2.201319167092264661e-01	-1.003726786747512617e-01	-5.761459035279054008e-01
0.000000000000000000e+00	0.000000000000000000e+00	0.000000000000000000e+00	0.000000000000000000e+00	0.000000000000000000e+00	0.000000000000000000e+00	0.000000000000000000e+00	0.000000000000000000e+00	0.000000000000000000e+00	0.000000000000000000e+00	0.000000000000000000e+00	0.000000000000000000e+00	0.000000000000000000e+00	0.000000000000000000e+00	0.000000000000000000e+00	0.000000000000000000e+00	0.000000000000000000e+00	-6.493760407372173304e-02	-5.902617128767433385e-01	-4.138995431695992044e-01	-2.799398702111616233e-01	-4.694080447411230206e-01	1.554662575128310242e-01	4.774025147898582899e-01	-6.335183399171322172e-02	-4.470397344745508650e-01	2.096448919056994320e-01	-6.039811814801293588e-01	-1.062460434782893093e-01	6.921814014507864377e-01	7.832736581153578737e-01	-4.785435834702447266e-01	-6.310683805366451571e-01	5.282012575821004585e-02	3.900475136758601025e-01	-4.792313708962517849e-01	7.561766970668186705e-01	-1.515528565938647765e-01	-1.086924516180335365e+00	-1.987894670651379758e-01	1.006245341242566760e-01	-2.639228119255822014e-01	4.247594645561351689e-01	-5.295386753378406725e-02	1.422800984920878087e-01	-5.863275198954679412e-01	-1.316417373771146260e-01	-1.879324641762348536e-01	1.536402400248542688e-01	-2.659695625371129024e-01
0.000000000000000000e+00	0.000000000000000000e+00	0.000000000000000000e+00	0.000000000000000000e+00	0.000000000000000000e+00	0.000000000000000000e+00	0.000000000000000000e+00	0.000000000000000000e+00	0.000000000000000000e+00	0.000000000000000000e+00	0.000000000000000000e+00	0.000000000000000000e+00	0.000000000000000000e+00	0.000000000000000000e+00	0.000000000000000000e+00	0.000000000000000000e+00	0.000000000000000000e+00	6.634391705124002836e-02	-3.215376123594314295e-03	1.116238089305482128e-01	-2.928188763758000634e-01	2.371049412087252589e-02	2.877503678254931252e-01	1.066818089926207802e-01	2.568168669625666700e-01	2.279005327936148573e-01	1.428892640758307186e-01	7.027361471261095449e-02	7.510900763856565021e-01	-4.648918613061450711e-02	-2.221242918173579051e-01	8.016532457260758804e-01	4.765558889555736588e-01	1.073325261747373471e-01	5.246040499151059106e-02	-5.224650267943372478e-02	3.562714375468956085e-02	-2.076815134417498484e-03	1.633642641661962491e+00	4.276917327429296395e-02	1.314503419549112873e-01	3.824958850448288428e-01	2.571054781550397572e-01	8.804751910093636669e-01	3.464549163380709063e-01	4.565898987657152630e-01	3.508270515766733766e-01	3.008194133212774846e-01	9.649313450323268038e-01	5.254734707837686869e-02
0.000000000000000000e+00	0.000000000000000000e+00	0.000000000000000000e+00	0.000000000000000000e+00	0.000000000000000000e+00	0.000000000000000000e+00	0.000000000000000000e+00	0.000000000000000000e+00	0.000000000000000000e+00	0.000000000000000000e+00	0.000000000000000000e+00	0.000000000000000000e+00	0.000000000000000000e+00	0.000000000000000000e+00	0.000000000000000000e+00	0.000000000000000000e+00	0.000000000000000000e+00	9.001836590014954398e-01	4.732945190568009497e-02	4.121397801221306917e-02	9.839234840431869411e-02	1.500069390499300326e+00	2.732698324256057631e-01	-1.272460560813013786e-01	-4.764767757379783503e-02	1.344643680295645391e-02	3.852724904498632252e-01	3.159929163501241922e-02	5.832612510145708529e-02	1.134507549314208941e+00	-3.659951076937669190e-01	-2.035789716601229316e+00	-1.588526917761195145e+00	-8.446594457961800403e-03	1.803815931256554372e-01	-1.024024094302330296e-01	-2.139639157605229547e-01	9.760427619886765521e-03	7.240202861039525262e-01	-7.263367429207866210e-02	8.414736624861546277e-02	-1.606003733043044612e-01	-8.738356116381178484e-01	8.559319333384690642e-01	-1.238539100522379338e-01	8.155236941505557280e-03	-5.186161927816799189e-01	6.216259579431965970e-02	2.394701682465059100e-01	1.833109013796427877e-01
0.000000000000000000e+00	0.000000000000000000e+00	0.000000000000000000e+00	0.000000000000000000e+00	0.000000000000000000e+00	0.000000000000000000e+00	0.000000000000000000e+00	0.000000000000000000e+00	0.000000000000000000e+00	0.000000000000000000e+00	0.000000000000000000e+00	0.000000000000000000e+00	0.000000000000000000e+00	0.000000000000000000e+00	0.000000000000000000e+00	0.000000000000000000e+00	0.000000000000000000e+00	-6.747837730374930398e-01	1.756066467669383999e-02	-8.962002276549807522e-02	9.090459665874131567e-02	6.691652041983169319e-01	3.795779107402293406e-01	9.852367929460523199e-02	-2.372469213844527035e-03	2.352480685612775776e-02	-2.221354552141705241e-01	-2.450203583120419137e-01	-4.226133306745531726e-02	9.984451464780155772e-02	-2.284219903279680608e-01	6.731940864429933891e-01	1.877127174722434955e-01	2.952062837310900911e-01	1.537421258130761137e-01	-1.372605464829415589e-01	-2.372542211665193690e-01	-9.167556272456742206e-02	-2.165452548866868554e-01	5.093118154119084112e-02	-2.084475023796749371e-01	-1.048528276347295840e-01	-3.000857058407550154e-02	-4.983452795481276842e-01	-4.164510671033520017e-01	6.920602434621596355e-02	3.349507596491339140e-02	-5.797924013236313567e-02	2.176304104340025525e-01	1.245228039292279321e-01
0.000000000000000000e+00	0.000000000000000000e+00	0.000000000000000000e+00	0.000000000000000000e+00	0.000000000000000000e+00	0.000000000000000000e+00	0.000000000000000000e+00	0.000000000000000000e+00	0.000000000000000000e+00	0.000000000000000000e+00	0.000000000000000000e+00	0.000000000000000000e+00	0.000000000000000000e+00	0.000000000000000000e+00	0.000000000000000000e+00	0.000000000000000000e+00	0.000000000000000000e+00	-8.831571347367199454e-02	1.630461026628980681e-01	2.915295843232311099e-02	2.900370590156825523e-01	4.783863398644985221e-01	2.596728406939665112e-01	2.372037089173653357e-01	-5.002883675640436290e-02	8.600145820641878769e-02	1.885671796590728533e-01	7.283469314063895084e-02	1.996889830331662619e-01	1.444070937356679296e-01	2.246887826920118125e-01	1.641770610910567585e-01	1.506675716737342074e-01	1.319540749967862137e-01	3.851030312692833857e-02	-1.147423639130790290e-01	-9.631016114596088751e-02	-4.613186251517517600e-02	-6.411168843464164213e-02	-1.059388180961767928e-01	-2.921849166717657709e-01	-1.014212640864359249e-01	7.640250774698853498e-02	-3.486549615396981605e-01	-7.719197805801909784e-02	1.426662008076286237e-01	1.195145374560373092e-01	1.061989553108197148e-01	1.954202250706643385e-01	2.328218036075476449e-01
0.000000000000000000e+00	0.000000000000000000e+00	0.000000000000000000e+00	0.000000000000000000e+00	0.000000000000000000e+00	0.000000000000000000e+00	0.000000000000000000e+00	0.000000000000000000e+00	0.000000000000000000e+00	0.000000000000000000e+00	0.000000000000000000e+00	0.000000000000000000e+00	0.000000000000000000e+00	0.000000000000000000e+00	0.000000000000000000e+00	0.000000000000000000e+00	0.000000000000000000e+00	-2.127353204778263118e-01	-4.469286369609940524e-01	-7.290986306179259024e-01	1.348904948351270505e-01	6.422683836576489336e-01	2.226623466259128603e-01	-1.927197370407331967e-01	-1.850758699828132861e-02	-5.796971032948318170e-01	-4.514647519954990140e-01	-2.310681910532970396e-01	-3.822133672225189877e-02	9.505176009584105634e-02	2.952836686207131467e-01	4.820794959468533980e-01	1.145235805122472916e+00	5.489041530252738443e-01	-2.285406236101320820e-01	-6.401643282050124562e-01	-7.895500824954257979e-01	1.882160793532815582e-02	-2.543726815337267466e-02	-4.017093584331725420e-02	-5.470647063192655146e-01	-1.838316876269733835e-01	-2.460959038138419985e-01	1.288908842207985017e-01	-5.585454784031618214e-01	-3.824896430662727553e-01	-4.860049397074807653e-01	-4.575409056666889795e-01	-3.305694333376327232e-01	-4.373448340166469217e-01
0.000000000000000000e+00	0.000000000000000000e+00	0.000000000000000000e+00	0.000000000000000000e+00	0.000000000000000000e+00	0.000000000000000000e+00	0.000000000000000000e+00	0.000000000000000000e+00	0.000000000000000000e+00	0.000000000000000000e+00	0.000000000000000000e+00	0.000000000000000000e+00	0.000000000000000000e+00	0.000000000000000000e+00	0.000000000000000000e+00	0.000000000000000000e+00	0.000000000000000000e+00	-9.344407602926255163e-02	-1.340659480431343475e-01	-3.569425248971966336e-01	2.918746069042043034e-01	-4.622093804488537350e-01	6.969645662720529433e-01	-5.601360122637661920e-01	-3.746756242898645062e-01	-6.374620634803331853e-01	-1.184030954490028764e-01	-3.113620930623703376e-01	3.058344572071260425e-01	-5.405826740699241212e-02	-3.762000659339647668e-01	2.164503856395809223e+00	3.302676487391052462e-01	6.464714862459207678e-01	1.996663546541976308e-01	-5.841665783173721760e-01	5.391593693856095992e-01	-6.424236160040779076e-02	-3.615537269085825067e-01	-1.855351356645251470e-01	-1.751295976348416217e-01	1.503475777971510496e-01	-3.091416338954375287e-01	-1.672072072011009380e-01	2.742144944855061661e-01	-4.363276681050138328e-01	1.246948698706817626e-01	-3.017356382962037564e-01	1.453065516660397849e+00	-1.179199219667799031e-01
0.000000000000000000e+00	0.000000000000000000e+00	0.000000000000000000e+00	0.000000000000000000e+00	0.000000000000000000e+00	0.000000000000000000e+00	0.000000000000000000e+00	0.000000000000000000e+00	0.000000000000000000e+00	0.000000000000000000e+00	0.000000000000000000e+00	0.000000000000000000e+00	0.000000000000000000e+00	0.000000000000000000e+00	0.000000000000000000e+00	0.000000000000000000e+00	0.000000000000000000e+00	-1.203849890549053114e+00	-5.208392306876177269e-01	1.697108174138036996e-01	4.349133031967562790e-02	3.328011524612108363e-01	4.524443443886557170e-01	-4.491007867795800967e-01	-2.514272472108006196e-01	-3.228974357344163160e-01	7.886290833519396526e-02	-2.688080804577684946e-01	-8.433738155720395258e-02	1.071146736777564279e-01	-1.361445693784797961e-01	-7.310969602286162550e-01	1.403156535024704166e+00	6.293039013031499485e-01	-5.173429399715410160e-01	-4.904987668573058679e-01	-4.063091181645826500e-01	-1.455043660311034215e-01	3.773876057231649594e-02	-3.020461970793819617e-01	-1.011493308020190302e-01	-2.444732480617864689e-01	-2.002739282789065545e-01	-5.181678565664032954e-01	-4.672752532036012485e-01	-2.917743946455658155e-01	-3.535589699109626394e-01	-4.487293356457852656e-01	-1.624777060415465990e-01	-2.817366552252800194e-01
0.000000000000000000e+00	0.000000000000000000e+00	0.000000000000000000e+00	0.000000000000000000e+00	0.000000000000000000e+00	0.000000000000000000e+00	0.000000000000000000e+00	0.000000000000000000e+00	0.000000000000000000e+00	0.000000000000000000e+00	0.000000000000000000e+00	0.000000000000000000e+00	0.000000000000000000e+00	0.000000000000000000e+00	0.000000000000000000e+00	0.000000000000000000e+00	0.000000000000000000e+00	4.508746664544925342e-01	2.212082518753797356e-01	3.798574977977047795e-01	-7.825410500155621785e-01	1.614217728097300020e+00	3.231129420076364611e-01	3.521331161302373447e-01	1.089117775627346796e-01	1.108245219901343170e-01	1.084162873034704377e+00	-8.659337860356777772e-02	8.667504720162041987e-02	1.096581450710813366e+00	7.302958764494126287e-01	7.469823134599468117e-01	2.403818846787264096e+00	9.507619330526824453e-02	1.532668959944614440e-01	-2.856656022580755794e-03	5.867582537476649929e-01	-4.536477516968286106e-02	4.567299907771493195e-01	3.029571721154000752e-01	7.141670985115391446e-01	8.149350335274531398e-02	-5.904371902133239564e-02	1.288619633480654780e+00	1.711963911970355579e-01	-5.420038089781534785e-01	-7.223696643866693856e-01	-1.614432648486520683e-01	1.357018511620647461e+00	-5.077149650018412119e-01
0.000000000000000000e+00	0.000000000000000000e+00	0.000000000000000000e+00	0.000000000000000000e+00	0.000000000000000000e+00	0.000000000000000000e+00	0.000000000000000000e+00	0.000000000000000000e+00	0.000000000000000000e+00	0.000000000000000000e+00	0.000000000000000000e+00	0.000000000000000000e+00	0.000000000000000000e+00	0.000000000000000000e+00	0.000000000000000000e+00	0.000000000000000000e+00	0.000000000000000000e+00	-6.089600569003728037e-01	-2.709957029856685518e-01	-6.296347071496433134e-01	2.728809220941576519e-01	-2.732836751825125643e-01	-3.779983195678038310e-02	5.050450732588877001e-01	8.229769106410605994e-02	-4.256286038887313605e-01	-4.232098640990166749e-01	-2.946568366869848909e-01	3.682809842613872786e-01	3.690962916023619173e-02	1.540942151229967791e-02	2.182307854787728374e-01	-1.361675393591854910e-01	1.682071943842484707e-01	-1.945327539333006894e-01	-2.561602742842597480e-01	-3.586481415851573984e-01	-3.281063105296853633e-01	-4.007966637443460822e-01	1.222287868205506299e-02	6.518934441951598768e-02	1.736879901728771713e-01	2.144697466462068824e-01	-5.657088941116517056e-02	-2.028508879966189893e-01	2.133007058587282206e-02	-1.024022105179449582e-01	-2.839945039729532272e-01	1.822361939458511659e-01	-2.334633247565926772e-01
0.000000000000000000e+00	0.000000000000000000e+00	0.000000000000000000e+00	0.000000000000000000e+00	0.000000000000000000e+00	0.000000000000000000e+00	0.000000000000000000e+00	0.000000000000000000e+00	0.000000000000000000e+00	0.000000000000000000e+00	0.000000000000000000e+00	0.000000000000000000e+00	0.000000000000000000e+00	0.000000000000000000e+00	0.000000000000000000e+00	0.000000000000000000e+00	0.000000000000000000e+00	1.075933387177535313e-03	-3.828304120713999503e-01	-6.332060466265673204e-01	-2.654163906313608545e-01	-1.645387710551980964e+00	4.943809073042999547e-01	-1.451921969298426984e-01	-5.027051119068995932e-01	-2.354818695529199701e-02	-4.633058799468026123e-01	-5.374535463812617486e-01	-4.849396480772292239e-01	-2.730961379537708011e-01	1.675757229135790005e-01	-1.199554653153064587e-01	1.459170573469796006e-01	2.255078908740076327e-01	-4.710217623576989920e-01	-2.779708088081814799e-01	1.096187274226274821e+00	8.408525383972094425e-02	9.622404389340186714e-01	2.778603909239247827e-01	-3.920359572012904747e-02	-1.773590865068436218e-01	-1.721451502386734528e-02	7.943779118049849597e-01	-5.355477685300992219e-01	-2.629269337435202747e-01	-3.473171898776290512e-01	-3.219728004023036383e-01	2.037815015086250903e-01	-3.108461275809163427e-01
0.000000000000000000e+00	0.000000000000000000e+00	0.000000000000000000e+00	0.000000000000000000e+00	0.000000000000000000e+00	0.000000000000000000e+00	0.000000000000000000e+00	0.000000000000000000e+00	0.000000000000000000e+00	0.000000000000000000e+00	0.000000000000000000e+00	0.000000000000000000e+00	0.000000000000000000e+00	0.000000000000000000e+00	0.000000000000000000e+00	0.000000000000000000e+00	0.000000000000000000e+00	1.770360079272584276e-03	-2.199461532675356379e-01	-1.732115375695838511e-01	-9.940889714989520343e-02	7.766405622217215088e-01	8.957350209486336645e-02	-1.376031722477918592e-02	-7.747016669006158429e-02	-3.196924055704989942e-01	2.571506084355168475e-01	-2.357586038470690579e-02	-1.043512223539926759e-01	1.324871968194456517e-01	2.547013191896864703e-01	1.921568363231666854e-01	-1.328493699627870395e-01	4.172342697054096661e-01	-5.117845891192605856e-02	-3.458328560207660218e-01	-3.421568417843290355e-01	-8.465005742756542828e-02	-3.199300058875434449e-01	-3.414691393255934182e-01	-3.500856265022285752e-01	-3.570267657653197202e-01	1.686986509183737229e-02	-1.044618693558563960e+00	-4.198616331937649049e-01	-3.605192546758702599e-01	-3.135830976191636421e-01	-2.166395957518362780e-01	-2.394657157151063032e-01	-2.559852471610224445e-01
0.000000000000000000e+00	0.000000000000000000e+00	0.000000000000000000e+00	0.000000000000000000e+00	0.000000000000000000e+00	0.000000000000000000e+00	0.000000000000000000e+00	0.000000000000000000e+00	0.000000000000000000e+00	0.000000000000000000e+00	0.000000000000000000e+00	0.000000000000000000e+00	0.000000000000000000e+00	0.000000000000000000e+00	0.000000000000000000e+00	0.000000000000000000e+00	0.000000000000000000e+00	6.742371005196687861e-01	2.252809105870252071e-01	1.377447516666989447e-01	1.171051156175406532e-01	8.583676889358287099e-01	1.057265862823830310e-01	8.330527233409461552e-01	-3.598805338158915235e-01	-2.715286812167552188e-01	6.678521295472571173e-02	-4.355570902809062783e-01	-5.081478265384681281e-01	-1.070846621637429504e-02	-8.043807819022070760e-01	-3.478132077153262003e-01	-4.677275192519415592e-01	5.519109901002897667e-01	-3.466542317749050917e-02	2.091008779167535803e-01	-3.071711716290463356e-01	5.710536066852359843e-02	1.107383845997479188e+00	3.369947384224598053e-01	-6.854430503048667724e-03	-4.090696835913492091e-01	-2.419142823545191237e-02	-2.927987033025516439e-01	1.301282193773711349e+00	-2.208189314809604897e-01	-3.757701009926632807e-01	-1.308108704311499726e-01	1.184010212551804386e+00	-1.432300736373018635e-01
0.000000000000000000e+00	0.000000000000000000e+00	0.000000000000000000e+00	0.000000000000000000e+00	0.000000000000000000e+00	0.000000000000000000e+00	0.000000000000000000e+00	0.000000000000000000e+00	0.000000000000000000e+00	0.000000000000000000e+00	0.000000000000000000e+00	0.000000000000000000e+00	0.000000000000000000e+00	0.000000000000000000e+00	0.000000000000000000e+00	0.000000000000000000e+00	0.000000000000000000e+00	-5.906381049651778792e-01	6.965758702120634915e-02	-1.891764892615872828e-01	1.206230819031685747e-01	-1.295683307292928022e-01	1.589479665580382783e-01	-4.084579298532066416e-02	-9.799504589279088573e-02	3.243145514635846771e-01	4.712102351656778931e-01	-6.280778669878835097e-02	-5.202197849178764599e-01	5.443430366638624118e-01	-7.960336984396009230e-01	9.881279736892580878e-01	1.437996480583104475e+00	2.288015063498223881e-02	-1.053044271384416114e-01	-2.206071784703752398e-02	-1.079133010831040407e-02	-9.905611685402730682e-02	6.080982106127998943e-01	2.432282252130541986e-02	2.174951145066953695e-01	-3.320275515234014652e-01	2.477736538064852570e-03	4.971912424301648814e-01	-5.034643197853319041e-01	-1.279913513315524554e-01	3.877640079109140585e-03	3.313493900766333877e-01	-2.610490860003211178e-01	9.512422774245639367e-02
0.000000000000000000e+00	0.000000000000000000e+00	0.000000000000000000e+00	0.000000000000000000e+00	0.000000000000000000e+00	0.000000000000000000e+00	0.000000000000000000e+00	0.000000000000000000e+00	0.000000000000000000e+00	0.000000000000000000e+00	0.000000000000000000e+00	0.000000000000000000e+00	0.000000000000000000e+00	0.000000000000000000e+00	0.000000000000000000e+00	0.000000000000000000e+00	0.000000000000000000e+00	-8.276463309273310864e-01	-4.743763261478887161e-01	2.185055118970969379e-01	-4.629843857375416927e-01	-1.011951183623337247e+00	3.258627592667469042e-01	-3.662263845374811450e-02	1.009739722828150443e-01	-2.679980647901539781e-01	1.694108411588560459e-01	-3.543422940462803011e-02	-6.063288382049134700e-02	-8.893684540059068055e-01	5.751022639712074502e-01	2.751055904010685227e-01	1.928397478147671762e-01	-1.202088127326075423e-01	1.188850779979925276e-01	-5.023761237497640364e-01	3.071459453775630122e-01	2.291585346635190978e-01	1.089694247654714315e-01	2.512506102682792175e-01	6.273599316930164038e-01	-3.739971603125913369e-01	4.247017647827760478e-01	1.399772341480597815e+00	6.458710763831958523e-01	7.701827543339558046e-02	1.713059144135476719e-01	-1.966088610020820526e-01	2.464014435380886270e-01	3.039864669130806218e-01
0.000000000000000000e+00	0.000000000000000000e+00	0.000000000000000000e+00	0.000000000000000000e+00	0.000000000000000000e+00	0.000000000000000000e+00	0.000000000000000000e+00	0.000000000000000000e+00	0.000000000000000000e+00	0.000000000000000000e+00	0.000000000000000000e+00	0.000000000000000000e+00	0.000000000000000000e+00	0.000000000000000000e+00	0.000000000000000000e+00	0.000000000000000000e+00	0.000000000000000000e+00	-6.157848886938225297e-01	1.043365614267191127e-01	-5.404044968457926146e-01	5.492575044140471929e-01	-5.135150686638559892e-01	1.056080619699799189e-01	9.482725693323729166e-01	-4.581363943350272860e-01	-4.771906414526994045e-02	-1.974279684228047727e-01	-1.448324418422890780e-01	-2.107910432333273687e-01	4.298613884800140533e-02	-1.045607493023571033e+00	-1.766317127364240847e-01	1.621864359771823194e+00	2.311681528298957511e-01	3.165896150603040304e-01	1.265272764311903830e-01	1.828571009196692035e-02	-8.298094984067592994e-02	1.060402806482118265e+00	-6.620003724098494358e-02	3.501476876832799179e-01	-2.243472385216364051e-01	5.951398867579186375e-02	-6.564743285646303939e-01	1.152205716310956002e-01	-2.686883746653893623e-01	1.568166108887086019e-01	-1.026977893860755824e-02	-3.157364182672378616e-01	7.220964815190421271e-02
0.000000000000000000e+00	0.000000000000000000e+00	0.000000000000000000e+00	0.000000000000000000e+00	0.000000000000000000e+00	0.000000000000000000e+00	0.000000000000000000e+00	0.000000000000000000e+00	0.000000000000000000e+00	0.000000000000000000e+00	0.000000000000000000e+00	0.000000000000000000e+00	0.000000000000000000e+00	0.000000000000000000e+00	0.000000000000000000e+00	0.000000000000000000e+00	0.000000000000000000e+00	3.051310951781595060e-01	-6.072729608292790071e-02	-2.969243311379188635e-02	-1.632978141126035232e-01	1.754674946482622996e-02	3.570928848309539577e-02	-6.696703697127164290e-01	-4.670854436400067589e-01	-1.279219383514442476e-01	-1.459832927379830503e-01	-3.627036710057105484e-01	6.207211875577459820e-02	7.129338372427005410e-01	1.522463396450061124e+00	-6.696411507956870901e-01	1.947070769754100927e-01	3.460891393310059662e-03	3.009795515969626578e-01	-1.851015626860503249e-01	-4.632700206820172806e-01	-7.369428102197744801e-02	3.949232602711935103e-01	-5.568491440422049799e-01	-3.242473081981971789e-02	2.548770786489367723e-01	-1.073200775801598228e-01	1.872635737617882323e-01	3.158374831829036892e-03	1.980179921808646881e-01	8.350335272094783212e-02	4.985984315374761972e-02	6.368415002448705176e-01	-3.204000497604249653e-01
0.000000000000000000e+00	0.000000000000000000e+00	0.000000000000000000e+00	0.000000000000000000e+00	0.000000000000000000e+00	0.000000000000000000e+00	0.000000000000000000e+00	0.000000000000000000e+00	0.000000000000000000e+00	0.000000000000000000e+00	0.000000000000000000e+00	0.000000000000000000e+00	0.000000000000000000e+00	0.000000000000000000e+00	0.000000000000000000e+00	0.000000000000000000e+00	0.000000000000000000e+00	1.938609603085562627e-01	1.748031062885097367e-02	-4.542152520700960816e-02	5.798935470751629406e-01	2.006729904229424821e-01	1.530377596084512015e-01	4.616688043976199252e-01	-5.250725900287717823e-02	-5.197319963298521056e-02	-4.017338411390879993e-01	-4.227926795702837727e-03	-2.074380683578900264e-01	-1.602641889920310148e-01	8.968636977618857919e-01	-1.188895492737119808e-01	3.212531000752388288e-01	3.099153202219872769e-02	-1.543266477943687487e-01	-1.530460076633167743e-01	-3.723566402552451748e-01	3.214666976393771441e-02	-7.784315948009595809e-01	-1.130058053527893958e-01	-5.823108846376781056e-01	5.529830915745415770e-02	-1.138976012214759082e-01	-1.834595788426994223e-01	3.108295014374620746e-01	-1.483220398410203256e-01	7.951075406067605045e-02	2.001939964661386684e-01	-3.924690766352420535e-01	4.206428224806694760e-01
0.000000000000000000e+00	0.000000000000000000e+00	0.000000000000000000e+00	0.000000000000000000e+00	0.000000000000000000e+00	0.000000000000000000e+00	0.000000000000000000e+00	0.000000000000000000e+00	0.000000000000000000e+00	0.000000000000000000e+00	0.000000000000000000e+00	0.000000000000000000e+00	0.000000000000000000e+00	0.000000000000000000e+00	0.000000000000000000e+00	0.000000000000000000e+00	0.000000000000000000e+00	-4.756301696525904732e-01	-8.337242764856907240e-02	-6.687462804657386128e-02	1.890375938549538615e-01	7.063038158602505945e-01	2.137818144040020130e-01	9.866019717310346715e-02	-1.167577238924100008e-01	-6.291557431939893974e-02	-1.129920116067826830e-01	-2.915695389591843253e-02	2.721200392546554644e-02	-2.808098594782383606e-02	-2.050687568600541300e-01	4.798078014589681750e-01	-1.292262162550486260e-01	3.749954760711028401e-01	-1.434382543406878263e-01	-1.961354109295706805e-01	-2.307974752004893770e-01	-5.665697739129579164e-02	3.774804598513450404e-01	-1.304785398448451150e-01	-2.738276780987046743e-01	-1.613667534027146966e-01	-2.311177790825162115e-01	2.220138805896238951e-02	-2.210279701337250491e-01	4.183260536873908454e-03	2.667543303474351757e-01	1.080667204268033477e-02	-2.277660713375602997e-01	9.972774093566771914e-02
0.000000000000000000e+00	0.000000000000000000e+00	0.000000000000000000e+00	0.000000000000000000e+00	0.000000000000000000e+00	0.000000000000000000e+00	0.000000000000000000e+00	0.000000000000000000e+00	0.000000000000000000e+00	0.000000000000000000e+00	0.000000000000000000e+00	0.000000000000000000e+00	0.000000000000000000e+00	0.000000000000000000e+00	0.000000000000000000e+00	0.000000000000000000e+00	0.000000000000000000e+00	-6.659123263510787760e-01	-6.291946757738073881e-01	-8.922255868453678185e-02	5.213833200573856352e-01	-4.273733145408447065e-01	3.851562758446838534e-03	-2.939538851429285837e-01	-2.421371411457685641e-01	2.992960881035749976e-01	2.583723767989206666e-01	-4.654767975026272153e-01	-1.445222705896377136e+00	7.983371312260009178e-01	6.622343321946342343e-01	-5.915222081763736872e-01	-5.482232403697855361e-01	1.345994002724014427e-01	-4.476377482062299240e-02	-1.847422454666991787e-01	7.396706810523130393e-01	-5.590593481358154676e-02	-4.458388892172827078e-01	9.818665245256877894e-01	5.663413223331709156e-01	-4.577419267079561593e-01	-5.426794743033336310e-01	-2.417224673152158498e+00	5.948115600389920488e-01	-1.989195655802634966e-02	-8.026788123304912093e-01	-4.371895146798488452e-01	2.763780441997418236e-01	-5.602214823383114273e-02
0.000000000000000000e+00	0.000000000000000000e+00	0.000000000000000000e+00	0.000000000000000000e+00	0.000000000000000000e+00	0.000000000000000000e+00	0.000000000000000000e+00	0.000000000000000000e+00	0.000000000000000000e+00	0.000000000000000000e+00	0.000000000000000000e+00	0.000000000000000000e+00	0.000000000000000000e+00	0.000000000000000000e+00	0.000000000000000000e+00	0.000000000000000000e+00	0.000000000000000000e+00	-9.607896710711356925e-02	-4.597176063566731918e-01	-1.746321348373816584e-01	-1.662422319268741511e-01	-9.415177298035820597e-02	3.949720748968368889e-02	-7.351392522253874517e-01	-3.908299854405420382e-01	-3.245476921466568521e-01	2.868367042894710006e-01	-4.024435772372756404e-01	-2.281996347811527381e-01	-3.950802422113224854e-01	-2.515660511279303457e-01	1.540970506375393123e-01	3.441633562890765718e-01	-6.828211134752358857e-01	-2.925324385011732753e-01	-3.157020483447896542e-01	-4.198181567814353032e-01	-1.161128437349750325e-01	-3.863967143586499731e-02	1.374683412696979801e-01	5.330025546910204248e-01	1.787107376122734348e-01	-5.094073099854710129e-01	3.163347562774642130e-01	-4.794998371936343706e-01	-4.392709786749747214e-01	-6.479403755920783992e-01	-4.980643089446871730e-01	-3.838316353346669652e-01	-3.077271297927116067e-01
0.000000000000000000e+00	0.000000000000000000e+00	0.000000000000000000e+00	0.000000000000000000e+00	0.000000000000000000e+00	0.000000000000000000e+00	0.000000000000000000e+00	0.000000000000000000e+00	0.000000000000000000e+00	0.000000000000000000e+00	0.000000000000000000e+00	0.000000000000000000e+00	0.000000000000000000e+00	0.000000000000000000e+00	0.000000000000000000e+00	0.000000000000000000e+00	0.000000000000000000e+00	-1.023486173297450064e+00	-3.746245507786175044e-01	-8.840977833720020662e-01	1.117384804140794108e-01	2.849264813242173844e-01	1.696656109601832052e-01	-5.313673515384075285e-01	-1.404943070298630692e-01	-4.165098564309003826e-01	1.814593774171776308e-01	-5.469387392494946543e-01	-8.441441436389564290e-02	-2.651722213832040653e-01	-1.342237494078885041e-02	-1.016798552084326124e+00	-1.177702745157783726e-01	4.880949564732758698e-03	-3.633099216284145228e-01	-2.609315790689559766e-01	-1.063417048257005587e-01	-1.007332361858633875e-02	-7.429358605556416473e-01	-3.603714350912584075e-01	-1.983906548650853363e-01	-1.039082507346338891e-01	-1.651666381971906017e-01	3.586467321358063898e-01	-3.130231440403093979e-01	-4.093961789566817888e-01	-5.248373701549819970e-01	-5.496827539574200561e-01	-6.438974039975287056e-01	-3.404174617758914945e-01
0.000000000000000000e+00	0.000000000000000000e+00	0.000000000000000000e+00	0.000000000000000000e+00	0.000000000000000000e+00	0.000000000000000000e+00	0.000000000000000000e+00	0.000000000000000000e+00	0.000000000000000000e+00	0.000000000000000000e+00	0.000000000000000000e+00	0.000000000000000000e+00	0.000000000000000000e+00	0.000000000000000000e+00	0.000000000000000000e+00	0.000000000000000000e+00	0.000000000000000000e+00	6.901714111013394770e-02	2.828651794968449762e-01	2.112994429455692380e-01	6.955123653137429418e-01	2.603683474030815681e-01	6.471129919583281653e-01	3.187119040804262671e-01	6.341644975339996715e-02	2.186552031664866225e-01	-5.646564284612679702e-02	-7.784949325737528306e-03	3.786800953855738450e-01	4.648615249159458451e-01	4.914145232329613089e-01	4.560541015245502816e-01	3.637567805250551123e-01	2.077242875952461931e-01	-1.411142315595837783e-02	-6.354402637146351618e-02	8.175488189672194816e-02	3.652393957749552195e-02	1.765565457749405931e-01	-1.112938634493499529e-02	-8.153692932421351125e-02	-4.119118827458574487e-03	9.205782526562646118e-02	1.813645554165203289e-01	1.969505998850007156e-01	1.428316895122370422e-01	1.664888192318952215e-02	8.888249342770027095e-02	2.132306821871589875e-01	2.382948070452512168e-01
0.000000000000000000e+00	0.000000000000000000e+00	0.000000000000000000e+00	0.000000000000000000e+00	0.000000000000000000e+00	0.000000000000000000e+00	0.000000000000000000e+00	0.000000000000000000e+00	0.000000000000000000e+00	0.000000000000000000e+00	0.000000000000000000e+00	0.000000000000000000e+00	0.000000000000000000e+00	0.000000000000000000e+00	0.000000000000000000e+00	0.000000000000000000e+00	0.000000000000000000e+00	9.956414214981568200e-02	3.184931254482598617e-01	1.808250391722907580e-01	7.436104085352778226e-01	4.875571867225498290e-01	5.489232455753219053e-01	6.154361659633116322e-01	6.534565584702624851e-03	2.739046806756956776e-01	5.324319503104921886e-02	1.139887880265872538e-01	4.317665489952592361e-01	5.611868988495397614e-01	3.123733816975151067e-01	4.064797597641668925e-01	3.309932172106285764e-01	5.953966303787450176e-01	-1.730337551731677900e-02	3.803479007342112223e-02	8.239949345177796647e-02	-1.250566344766182621e-02	2.124128271266124690e-01	-1.937163417762148912e-02	-1.177851731173379102e-01	-5.636110457086524611e-02	6.425185626037707709e-03	-1.203640881405469987e-01	-8.923403139203426454e-03	2.324934101529372021e-01	1.767995838337209913e-01	1.006815764814793929e-01	4.506513042308030181e-01	2.409078883897511070e-01
0.000000000000000000e+00	0.000000000000000000e+00	0.000000000000000000e+00	0.000000000000000000e+00	0.000000000000000000e+00	0.000000000000000000e+00	0.000000000000000000e+00	0.000000000000000000e+00	0.000000000000000000e+00	0.000000000000000000e+00	0.000000000000000000e+00	0.000000000000000000e+00	0.000000000000000000e+00	0.000000000000000000e+00	0.000000000000000000e+00	0.000000000000000000e+00	0.000000000000000000e+00	-1.399408672523435627e-02	1.530034693161706934e-02	-2.680845346043441921e-02	4.070781806677936654e-02	6.532365961596432458e-01	3.379231354188075853e-01	1.703043573165952673e-01	-3.816917431822193230e-01	1.908782598975620678e-02	-1.111519916558089544e-01	3.037506397784164869e-02	2.178025904739786245e-01	1.857142153278125152e-01	1.904405582243638706e-01	-3.942114586746918725e-01	7.909930542590254410e-01	-1.404873451852857794e-02	-4.675717782217855278e-01	-1.806639849592442948e-01	-2.461994720376494555e-02	-2.693601515538789903e-01	-4.325852749168686978e-02	2.120935824596255626e-01	-2.434308468626319444e-01	-4.627092368033467462e-01	2.324194583589470897e-01	1.027988501357543161e+00	3.298297420290985937e-01	-2.378814436238883279e-01	-1.028484898993135693e-01	-1.971643078319448850e-01	4.164975281554681996e-01	1.417172649146907493e-01
0.000000000000000000e+00	0.000000000000000000e+00	0.000000000000000000e+00	0.000000000000000000e+00	0.000000000000000000e+00	0.000000000000000000e+00	0.000000000000000000e+00	0.000000000000000000e+00	0.000000000000000000e+00	0.000000000000000000e+00	0.000000000000000000e+00	0.000000000000000000e+00	0.000000000000000000e+00	0.000000000000000000e+00	0.000000000000000000e+00	0.000000000000000000e+00	0.000000000000000000e+00	7.849934303561405258e-02	-4.932690223006870600e-02	2.933592126848869608e-01	3.661061052935565829e-01	-5.144232468596928731e-01	1.570049912616475890e-02	-5.186411498438049383e-01	-1.875018052665534674e-01	-1.440774107815936123e-01	-8.524754400042885982e-02	3.549469519000503226e-01	-1.120836472042818083e-01	-4.752454007707552219e-01	-3.667780568649413042e-01	1.013018463124758239e-01	8.303134311781760202e-01	9.341671582815597175e-02	-3.290531677054557291e-01	-5.865330574854380613e-02	2.096271431567111321e-01	-2.221835809790410066e-01	5.417269121511835150e-01	-3.571657977280964236e-01	-1.246043675049463423e-01	-2.160507311156301125e-01	-3.987616153567927202e-01	-3.567983190497887591e-01	-2.627184432615231047e-01	1.563408763233262722e-01	-4.663176354483402480e-02	-2.001466217971014372e-01	4.433816552030976910e-01	2.510949604285132031e-01
0.000000000000000000e+00	0.000000000000000000e+00	0.000000000000000000e+00	0.000000000000000000e+00	0.000000000000000000e+00	0.000000000000000000e+00	0.000000000000000000e+00	0.000000000000000000e+00	0.000000000000000000e+00	0.000000000000000000e+00	0.000000000000000000e+00	0.000000000000000000e+00	0.000000000000000000e+00	0.000000000000000000e+00	0.000000000000000000e+00	0.000000000000000000e+00	0.000000000000000000e+00	2.428672616653627936e-01	4.979080854094528703e-04	-1.783353431423368440e-01	3.160027912799102112e-01	2.585121736588004704e-01	2.530747454664211138e-01	5.071038404416844392e-01	-2.199831229594581550e-02	-1.854510056623787650e-01	-1.167439997358950682e-01	-2.260663583034159818e-01	-2.204601113695232317e-01	1.645044385341552229e-01	5.123210248322996874e-01	-7.077843967814047010e-01	-2.893181977079664624e-01	2.823974814516400089e-01	-3.837102233580480526e-01	-1.530187990467616610e-01	8.397722870537795148e-02	-3.544778495671615376e-02	-4.310226095989462824e-01	2.459947373266335724e-01	2.154044966560934304e-01	-4.841428281167532710e-02	5.103152535651390709e-01	-2.305813529081357227e-01	-1.556342726250319886e-01	-4.810755076075223791e-01	2.651051904286903793e-02	-2.932258820498017671e-01	3.185552655624099977e-02	2.342102915577689778e-02
0.000000000000000000e+00	0.000000000000000000e+00	0.000000000000000000e+00	0.000000000000000000e+00	0.000000000000000000e+00	0.000000000000000000e+00	0.000000000000000000e+00	0.000000000000000000e+00	0.000000000000000000e+00	0.000000000000000000e+00	0.000000000000000000e+00	0.000000000000000000e+00	0.000000000000000000e+00	0.000000000000000000e+00	0.000000000000000000e+00	0.000000000000000000e+00	0.000000000000000000e+00	-6.543476691883732821e-01	1.455858394560367863e-01	4.577347605707414724e-01	5.552617199801465064e-01	6.154263549814988910e-01	2.130965799512205272e-01	5.515304905177419448e-01	1.924928739003984590e-01	2.204263627033807849e-01	5.098754637535880541e-01	-3.205571043121084596e-02	8.198415995761887398e-02	7.487410116086594680e-01	-6.654824094945562818e-01	-2.338580952565612048e-01	8.752977313904543033e-01	4.363979203728528544e-01	-8.421378415314541288e-02	-2.886663531468541821e-01	2.017082369749910106e-02	-1.418965604564660643e-01	1.020419608679492551e+00	-1.851913907056525199e-01	-3.778617306173936430e-01	2.702486940554529871e-01	-4.581217948194985512e-01	9.772355020591804164e-01	-2.414026143365856081e-01	3.728801573002326480e-02	-9.301808847388177981e-02	3.332192267337192454e-02	-1.261898709914003880e-01	7.080076459915368714e-02
0.000000000000000000e+00	0.000000000000000000e+00	0.000000000000000000e+00	0.000000000000000000e+00	0.000000000000000000e+00	0.000000000000000000e+00	0.000000000000000000e+00	0.000000000000000000e+00	0.000000000000000000e+00	0.000000000000000000e+00	0.000000000000000000e+00	0.000000000000000000e+00	0.000000000000000000e+00	0.000000000000000000e+00	0.000000000000000000e+00	0.000000000000000000e+00	0.000000000000000000e+00	-1.495939666328348627e-01	1.088116430957952740e-01	1.875383360501417240e-01	3.479915552616670849e-01	1.904374171605112687e-01	3.688112807964717965e-01	3.957489359434158138e-01	-1.351730297853619422e-01	1.360572333779825893e-01	-2.129544856104576278e-01	1.555383187728703528e-02	7.522750961990039287e-02	9.344434438800032494e-02	1.823228776397029793e-01	2.295157135973986406e-01	-6.564998181209441563e-02	3.406365436254732426e-01	-6.901399079893734759e-03	-1.065352772383384855e-01	-1.355166405949649877e-01	-8.545138638061337832e-02	-8.152081182552778360e-02	-1.233636053635680380e-01	-1.596321773040920711e-01	-6.970642311296432192e-02	-1.676101214022759633e-01	-1.647832852034436801e-01	1.050568838614612949e-01	1.022389083214679389e-01	1.623888560367184666e-02	6.810221287773804422e-02	3.212831039899353286e-02	1.777505066496530284e-01
0.000000000000000000e+00	0.000000000000000000e+00	0.000000000000000000e+00	0.000000000000000000e+00	0.000000000000000000e+00	0.000000000000000000e+00	0.000000000000000000e+00	0.000000000000000000e+00	0.000000000000000000e+00	0.000000000000000000e+00	0.000000000000000000e+00	0.000000000000000000e+00	0.000000000000000000e+00	0.000000000000000000e+00	0.000000000000000000e+00	0.000000000000000000e+00	0.000000000000000000e+00	1.019413683231022105e+00	-2.878407949215304740e-01	2.944386477090075172e-01	-2.849617853885863528e-01	-4.360257642264651068e-01	6.228768060935682693e-02	1.191284313438152886e-01	-1.010566983792256096e-01	-2.708244632441215161e-01	7.119389986182184105e-01	4.781655338360640828e-02	1.484980582839471042e-01	1.504865190242381967e+00	8.621217138485545162e-01	-3.893679711661177656e-01	2.582540631613719828e+00	1.561302421849929678e-01	-8.984143407418382354e-02	-3.790290658717024863e-01	-3.587776854497905926e-02	-1.069450591064879247e-01	2.338038419258193223e-01	-3.097028402536712854e-01	1.986322380074591609e-01	-5.374736591472909497e-01	2.632185630787813868e-01	-5.192141891021981870e-01	-9.218530039228982342e-02	-2.771943082063267338e-01	-4.540654932991769477e-01	4.786060125701595280e-02	-1.094996971171267930e+00	8.906022699995232161e-02
0.000000000000000000e+00	0.000000000000000000e+00	0.000000000000000000e+00	0.000000000000000000e+00	0.000000000000000000e+00	0.000000000000000000e+00	0.000000000000000000e+00	0.000000000000000000e+00	0.000000000000000000e+00	0.000000000000000000e+00	0.000000000000000000e+00	0.000000000000000000e+00	0.000000000000000000e+00	0.000000000000000000e+00	0.000000000000000000e+00	0.000000000000000000e+00	0.000000000000000000e+00	1.061136593937575950e-01	-6.436871316437269286e-01	-3.728362287420908805e-01	-5.691321705649591417e-02	8.651262285058215762e-02	1.517328820266659328e-01	5.232127740099169477e-01	-6.919440498884278645e-02	-2.231118765208160437e-01	5.377138023128539279e-01	-2.646546751849426782e-01	-5.856265063490742051e-01	1.139085261690779616e+00	-3.207290847768110020e-02	4.149440630613709935e-02	-2.432604826946906384e-01	5.919945696690844666e-02	2.381498252587439246e-01	-3.599535615808662214e-01	4.987435588352243654e-01	4.254049991825204491e-01	-1.340618628261654122e+00	1.893378025055011404e-01	5.949815392764362665e-01	8.687655647170863249e-01	9.305833598776663829e-01	-4.102089160963122705e-01	1.081390872666230907e+00	-4.386195189090210111e-01	-3.052863824132061032e-01	-1.319209061980658182e-01	-9.994567461600627478e-01	-4.885489745687354168e-01
0.000000000000000000e+00	0.000000000000000000e+00	0.000000000000000000e+00	0.000000000000000000e+00	0.000000000000000000e+00	0.000000000000000000e+00	0.000000000000000000e+00	0.000000000000000000e+00	0.000000000000000000e+00	0.000000000000000000e+00	0.000000000000000000e+00	0.000000000000000000e+00	0.000000000000000000e+00	0.000000000000000000e+00	0.000000000000000000e+00	0.000000000000000000e+00	0.000000000000000000e+00	1.770798082781731564e-01	-5.195323743394124338e-02	-6.344779567920523222e-01	3.280629270802953301e-01	9.619922434292484947e-01	-7.808012306568959480e-04	9.776459833438372327e-01	-1.924901397560474237e-01	-6.264436907135729760e-01	-4.834227086399353612e-01	-3.085136335243475747e-01	-5.388466954407914455e-01	3.895643914416627163e-01	-2.782679801135522490e-01	3.020026364485505765e-01	-1.282347657397190921e-01	3.477824959517721859e-01	-4.089233252711069744e-01	-3.828201700401180352e-01	-1.029225493072748687e+00	1.972207132143721231e-01	-5.794196551227648317e-01	-3.066597104411025732e-01	1.664577124443472056e-01	-6.660791213669485511e-02	-3.660081323081885718e-01	1.995332582149377532e-01	-1.516659140884720314e+00	-4.457225877725871088e-01	-4.577380939817939920e-01	-2.205582917234324980e-01	2.825434804107872511e-01	-5.890104143609000698e-01
0.000000000000000000e+00	0.000000000000000000e+00	0.000000000000000000e+00	0.000000000000000000e+00	0.000000000000000000e+00	0.000000000000000000e+00	0.000000000000000000e+00	0.000000000000000000e+00	0.000000000000000000e+00	0.000000000000000000e+00	0.000000000000000000e+00	0.000000000000000000e+00	0.000000000000000000e+00	0.000000000000000000e+00	0.000000000000000000e+00	0.000000000000000000e+00	0.000000000000000000e+00	-4.141714606838515778e-01	4.061291911732477916e-02	-1.265758022805970606e-01	2.558015257142056131e-01	-2.452817718941182890e-01	3.245597652090901342e-01	-1.794544270476562398e-01	-6.548411365622013036e-02	-8.172229288272634534e-03	-9.090136940336665528e-02	-7.693832123444577231e-02	2.250336053849450423e-03	9.541689922808327395e-02	1.671211830814015309e-01	2.776238588563166854e-01	2.425126602694468309e-02	2.936732764539569107e-01	-3.022836143503994100e-01	-8.730780668298682157e-02	-1.312071684356545254e-01	-7.845146108411750474e-02	-9.167695058497800364e-02	-2.905099461931076044e-01	-2.848731940130488360e-01	1.897013806614819206e-02	-3.369671542343518067e-01	-8.436922455250576158e-01	-1.167516254728072217e-01	8.306374101835982404e-02	2.013325093848627179e-01	3.258450993263856121e-02	-2.026504639910972905e-01	9.995845617670107500e-03
0.000000000000000000e+00	0.000000000000000000e+00	0.000000000000000000e+00	0.000000000000000000e+00	0.000000000000000000e+00	0.000000000000000000e+00	0.000000000000000000e+00	0.000000000000000000e+00	0.000000000000000000e+00	0.000000000000000000e+00	0.000000000000000000e+00	0.000000000000000000e+00	0.000000000000000000e+00	0.000000000000000000e+00	0.000000000000000000e+00	0.000000000000000000e+00	0.000000000000000000e+00	-1.708584628875146338e-01	-3.561621148602009401e-01	2.149462140531741283e-01	-3.914469144438343928e-01	5.784165928439323201e-01	-2.084579775594203391e-02	1.604451130790898739e-01	3.351913292462044280e-01	7.335810471023919421e-02	4.045047505094566398e-02	4.244564635136324066e-02	-3.754420522112449921e-01	-4.983959653026938108e-01	-5.807257769129763325e-01	4.367691274061113460e-01	2.126212139785372268e-01	6.560290696239040598e-01	-1.393238647443857670e-01	-1.353818116795943993e-01	3.748211501692103598e-01	-9.638529077726474409e-03	-6.311208752258600230e-01	-4.449819901709514136e-01	2.843534997190885760e-01	-4.160821754999771693e-01	3.058435135156636342e-01	7.047286952133626770e-01	-1.602984908909919071e-01	-3.507396088618074947e-01	-1.307065332832531013e-01	-1.018443119248973461e-01	-4.528284390410629023e-01	-9.841806245929406172e-02
0.000000000000000000e+00	0.000000000000000000e+00	0.000000000000000000e+00	0.000000000000000000e+00	0.000000000000000000e+00	0.000000000000000000e+00	0.000000000000000000e+00	0.000000000000000000e+00	0.000000000000000000e+00	0.000000000000000000e+00	0.000000000000000000e+00	0.000000000000000000e+00	0.000000000000000000e+00	0.000000000000000000e+00	0.000000000000000000e+00	0.000000000000000000e+00	0.000000000000000000e+00	-7.222199252404123970e-02	-3.370673470489273793e-01	-3.214566578978920175e-01	-3.430697868750131052e-01	1.827220068737439862e-01	4.934011883098042839e-01	-1.839526008432218751e-01	-2.206935068730679975e-02	-8.349756141711572877e-02	-4.622104467083216761e-01	-1.061876688846705684e-02	3.482069254416679804e-01	6.691409297793785571e-01	6.606572601080972218e-01	3.580436169843984606e-01	-4.406485571888054675e-01	3.482699307898305396e-01	1.864724949199398907e-01	-1.600688356906663223e-01	-4.072151642055281129e-01	-2.434067684635420892e-01	8.431937166668805883e-01	2.022525813327961386e-01	6.918392171397463875e-01	-3.471699576981843727e-01	-1.139792710365519629e-01	1.818356284270492007e-01	-1.557937927010241697e-01	-5.085826863495795935e-01	-9.982689034272388198e-03	-3.670770040643089316e-01	-3.672575198154167109e-01	-2.476448118484545491e-01
0.000000000000000000e+00	0.000000000000000000e+00	0.000000000000000000e+00	0.000000000000000000e+00	0.000000000000000000e+00	0.000000000000000000e+00	0.000000000000000000e+00	0.000000000000000000e+00	0.000000000000000000e+00	0.000000000000000000e+00	0.000000000000000000e+00	0.000000000000000000e+00	0.000000000000000000e+00	0.000000000000000000e+00	0.000000000000000000e+00	0.000000000000000000e+00	0.000000000000000000e+00	-2.800862828472253652e-01	-1.101211052788771405e-01	-6.571869178983349435e-01	1.731033570446527670e-01	-9.236565076014847941e-02	-5.202594366756484179e-02	-5.974079836339389882e-01	-2.886292745864465492e-01	1.902129845417526721e-01	-6.567809510800001194e-01	1.436670678327863493e-01	9.452751190519474017e-03	6.861684412233952646e-01	9.114148958676183687e-01	-1.257099612373938080e-01	3.304752675220266611e-01	3.052164930177547197e-01	-6.281104018549642232e-02	-2.457536435749322137e-02	1.197628745172028136e-01	-1.697248677130605843e-01	-1.316661831447832054e-01	6.499014302408573363e-01	5.184112425817308800e-01	2.991336735028157778e-01	5.284834121059971412e-01	7.613093415972684852e-01	2.860938833954684291e-01	-2.557542372467968006e-01	-1.941480768977990878e-01	-1.538949180938902761e-01	6.448344591698602635e-01	1.174362562234543966e-01
0.000000000000000000e+00	0.000000000000000000e+00	0.000000000000000000e+00	0.000000000000000000e+00	0.000000000000000000e+00	0.000000000000000000e+00	0.000000000000000000e+00	0.000000000000000000e+00	0.000000000000000000e+00	0.000000000000000000e+00	0.000000000000000000e+00	0.000000000000000000e+00	0.000000000000000000e+00	0.000000000000000000e+00	0.000000000000000000e+00	0.000000000000000000e+00	0.000000000000000000e+00	-5.550919233401589714e-02	5.581693020759793261e-02	-4.765842343866610320e-01	3.086544076596717812e-01	1.255560860289336167e-01	2.023031200675684538e-01	-2.677909584391498510e-01	1.712458197349603492e-03	3.065067154462791654e-02	2.691827586074314049e-01	5.390168974685669717e-03	4.640717931380690664e-01	6.229316448324905275e-01	3.183108899491217392e-02	3.783937221709449683e-01	3.556486491179808307e-01	1.384284135741219168e-01	1.389332097068588234e-01	-1.717552844635402975e-01	-6.231031033438080291e-01	7.879058941407263150e-02	1.134403355792502344e-01	-5.672779963897926769e-02	-3.078149783190330391e-01	-1.442887979140581867e-01	-2.190912250788897356e-02	-6.263150227607604537e-01	1.620325624058908676e-01	1.581786498068917801e-01	-3.675168590840957594e-02	4.456198592786901613e-02	-3.317418521128313591e-01	2.251027698138222399e-01
0.000000000000000000e+00	0.000000000000000000e+00	0.000000000000000000e+00	0.000000000000000000e+00	0.000000000000000000e+00	0.000000000000000000e+00	0.000000000000000000e+00	0.000000000000000000e+00	0.000000000000000000e+00	0.000000000000000000e+00	0.000000000000000000e+00	0.000000000000000000e+00	0.000000000000000000e+00	0.000000000000000000e+00	0.000000000000000000e+00	0.000000000000000000e+00	0.000000000000000000e+00	-8.114228275568150517e-01	-2.839186043280158556e-01	-3.526028199928932239e-02	8.677572578356415600e-02	-7.427192908109976344e-01	-2.106378001466446825e-01	2.250769436582876204e-01	-4.946446827514828365e-02	-2.062451508508184039e-01	6.502113645413991616e-01	-5.197601831717411913e-02	2.144264653885953054e-01	2.540603624950883987e-01	2.324105805038948258e+00	-8.943196909788430071e-01	3.353596295765213786e-01	2.429598742609645479e-01	-8.304653001430718495e-01	1.750921905647011556e-01	6.539083733540100862e-01	-1.251074685722018687e-01	2.387481976028412500e+00	-1.393518680672999888e-01	3.199509345536430960e-01	5.368061065162907930e-01	-3.334701532842641591e-01	3.136315430722527609e+00	2.709152409968107467e-01	-3.548286531376153574e-01	-1.880749195599316914e-01	-4.403546393053756752e-02	-6.600007732862815946e-01	1.450096127988843020e-01
0.000000000000000000e+00	0.000000000000000000e+00	0.000000000000000000e+00	0.000000000000000000e+00	0.000000000000000000e+00	0.000000000000000000e+00	0.000000000000000000e+00	0.000000000000000000e+00	0.000000000000000000e+00	0.000000000000000000e+00	0.000000000000000000e+00	0.000000000000000000e+00	0.000000000000000000e+00	0.000000000000000000e+00	0.000000000000000000e+00	0.000000000000000000e+00	0.000000000000000000e+00	-2.760418326799288224e-01	-7.948379505921441268e-01	-8.801403476638862688e-01	-1.376301932572732145e-01	1.915872417040228037e-01	-1.391301012689515615e-01	-2.256423801534066798e-01	-2.854848676158251997e-01	-5.942021143731262001e-01	1.446978167447098951e+00	-7.376272527472141904e-01	-2.220782405303854956e-01	7.210014693309730882e-01	1.115777059207560651e+00	-1.114757904148352186e+00	1.062664852965760909e-01	5.638697040238279667e-01	-5.666635058560015592e-01	1.345669256233636424e-01	7.620356730558529579e-01	1.143368142559212236e-01	-7.787810759587394660e-01	1.402297359126941922e-01	-2.271760218383696850e-01	-2.347901017372857058e-01	-4.736604836651099881e-01	1.574344948646520193e+00	-5.236438860105158133e-01	-2.500042317159459349e-01	1.459615024605993676e-02	-1.922813739444567682e-01	-3.997819814338145206e-02	-5.324303408681657634e-01
0.000000000000000000e+00	0.000000000000000000e+00	0.000000000000000000e+00	0.000000000000000000e+00	0.000000000000000000e+00	0.000000000000000000e+00	0.000000000000000000e+00	0.000000000000000000e+00	0.000000000000000000e+00	0.000000000000000000e+00	0.000000000000000000e+00	0.000000000000000000e+00	0.000000000000000000e+00	0.000000000000000000e+00	0.000000000000000000e+00	0.000000000000000000e+00	0.000000000000000000e+00	-3.876534681393398740e-01	-2.525378680017786870e-01	-1.906944167727649408e-01	3.656937088578091632e-01	-1.639707712563468200e-01	1.862337205436991605e-01	2.559486596109488699e-01	-3.205967421390786276e-01	-3.452366209787808334e-03	-5.223557264092026919e-01	-2.109242650704537536e-01	1.009205205388483406e-01	-4.013488880676019943e-01	-2.992572265908537837e-02	1.310701834445532898e-01	-3.762167863074316054e-01	3.029552557039241756e-01	-1.736934031896210373e-02	-1.441092956617550103e-01	-1.982585568146331967e-01	-3.600188670203809810e-02	4.520412668642790344e-01	-2.544262516525681583e-01	-2.216868902104223993e-01	-6.604119598512602218e-01	-4.994027208481819913e-01	5.760303391187150401e-01	-1.161739477794807157e-01	-2.359351085291250816e-01	-1.732137368110942821e-01	-1.514603518104525558e-02	1.448719635424697560e-01	-2.299619234082548314e-01
0.000000000000000000e+00	0.000000000000000000e+00	0.000000000000000000e+00	0.000000000000000000e+00	0.000000000000000000e+00	0.000000000000000000e+00	0.000000000000000000e+00	0.000000000000000000e+00	0.000000000000000000e+00	0.000000000000000000e+00	0.000000000000000000e+00	0.000000000000000000e+00	0.000000000000000000e+00	0.000000000000000000e+00	0.000000000000000000e+00	0.000000000000000000e+00	0.000000000000000000e+00	2.573852381635232181e-02	1.875363261298488085e-02	2.070699608329087602e-02	6.286069743445922564e-02	5.112652390593747098e-02	1.933790078860749828e-01	5.170843801348013608e-02	9.248033906982190688e-02	-6.055676145726261728e-02	-5.287620007205491579e-02	-2.338155247344401721e-01	2.801336164895884551e-02	-1.421220830879985353e-01	1.287649319641876178e-01	-1.806134629853246021e-01	5.413430779667084414e-01	2.231569068220816687e-01	-2.743764001913337469e-01	-1.707136103358949109e-01	-2.307126022958457534e-01	-2.269934418475714477e-01	2.505504178513025537e-01	-2.306815929072516813e-01	-2.336722994430635858e-01	-1.539392632045745099e-02	7.015384917344237581e-02	4.447937268931255739e-01	1.193402709924791007e-02	-2.228224635307117507e-01	7.551677483634039456e-02	-9.807172106548325136e-03	2.644707838242114639e-01	9.222607873728493055e-02
0.000000000000000000e+00	0.000000000000000000e+00	0.000000000000000000e+00	0.000000000000000000e+00	0.000000000000000000e+00	0.000000000000000000e+00	0.000000000000000000e+00	0.000000000000000000e+00	0.000000000000000000e+00	0.000000000000000000e+00	0.000000000000000000e+00	0.000000000000000000e+00	0.000000000000000000e+00	0.000000000000000000e+00	0.000000000000000000e+00	0.000000000000000000e+00	0.000000000000000000e+00	-3.350238398874231804e-01	-2.559629830495380731e-01	5.963593247475912351e-02	2.818103751570057991e-01	4.771952808964475823e-01	3.288421231155694846e-01	3.925476105301382024e-01	-1.457614892871717804e-01	-8.772194772726133599e-03	-6.332408392815844222e-02	-9.406889627491075989e-02	-1.321133632171510482e-02	6.660421929803057167e-03	8.285892159790410327e-02	2.625405109960727290e-01	3.034448494548002140e-01	2.100757456092324504e-01	-1.134932365122374026e-01	-2.207419733755020264e-01	1.243934787358263044e-01	-3.847076577789000640e-02	-2.754571521841756576e-01	-9.995812521596325606e-02	-1.018385405506675445e-01	-6.355607962255303833e-02	-1.963074169595844035e-02	2.178699494778955359e-01	-2.935297737833249543e-01	3.458823806296235093e-02	2.081531047385470901e-02	5.373412140441193030e-02	-1.314065199077448995e-02	-7.853988948936788117e-02
0.000000000000000000e+00	0.000000000000000000e+00	0.000000000000000000e+00	0.000000000000000000e+00	0.000000000000000000e+00	0.000000000000000000e+00	0.000000000000000000e+00	0.000000000000000000e+00	0.000000000000000000e+00	0.000000000000000000e+00	0.000000000000000000e+00	0.000000000000000000e+00	0.000000000000000000e+00	0.000000000000000000e+00	0.000000000000000000e+00	0.000000000000000000e+00	0.000000000000000000e+00	2.175594388879397989e-01	1.320852644370436313e-02	-4.323540451870196838e-02	1.443987238077295288e-01	6.736738095300144613e-02	1.541130954190227942e-01	-1.375378653925638482e-02	-1.573015228985442937e-01	-6.393106240133616947e-02	-1.436420682260449444e-01	-3.903807027428405491e-02	2.399021076395168317e-01	1.297515796871511473e-01	1.364276081768333870e-01	4.903272887824667858e-01	1.034101200625495709e-01	2.877911818434802371e-01	-9.615554590834433923e-02	-1.447339896641494927e-01	-2.019671990539598783e-01	-1.475966259287580795e-01	3.796546644342442545e-02	-1.526736495532675930e-01	2.500266477967488191e-03	-8.020996957445236664e-02	9.893001665497780373e-02	-4.244599023716270625e-01	6.655338538493167644e-02	-1.347956204772429445e-01	-8.659174434452227009e-02	-9.641054889177247400e-02	-2.562739318747081496e-01	2.097496844185878229e-03
0.000000000000000000e+00	0.000000000000000000e+00	0.000000000000000000e+00	0.000000000000000000e+00	0.000000000000000000e+00	0.000000000000000000e+00	0.000000000000000000e+00	0.000000000000000000e+00	0.000000000000000000e+00	0.000000000000000000e+00	0.000000000000000000e+00	0.000000000000000000e+00	0.000000000000000000e+00	0.000000000000000000e+00	0.000000000000000000e+00	0.000000000000000000e+00	0.000000000000000000e+00	1.000578386432908529e+00	-1.532485704798971227e-01	6.194049353240568268e-01	-1.138305383054265402e-01	-2.093859086084148002e-01	-1.180375677876859819e-01	-1.371788853749878356e+00	3.819879260658773368e-01	-4.393090187996121498e-01	1.225392899722239498e-01	-1.514719400199032728e-01	-2.462123590167596687e-01	5.154539785047199674e-01	1.214653218273426871e+00	1.398998117474459901e+00	-7.714332624578483788e-01	5.025162479610352229e-01	6.466773315854205950e-02	-2.087934946957357707e-01	-3.973260213509886563e-01	4.036869641432525024e-01	-2.994544821948469382e-01	-2.526659666157735074e-01	-3.717475226389501120e-01	-9.206230261192203945e-02	3.772221701440454100e-01	-9.748291123728612950e-01	-1.026028315110450784e+00	-1.133449614000308914e-01	-1.687358702377564634e-01	-1.115349384254787045e-02	-2.982115634473596066e-01	-3.986244832355476664e-01
0.000000000000000000e+00	0.000000000000000000e+00	0.000000000000000000e+00	0.000000000000000000e+00	0.000000000000000000e+00	0.000000000000000000e+00	0.000000000000000000e+00	0.000000000000000000e+00	0.000000000000000000e+00	0.000000000000000000e+00	0.000000000000000000e+00	0.000000000000000000e+00	0.000000000000000000e+00	0.000000000000000000e+00	0.000000000000000000e+00	0.000000000000000000e+00	0.000000000000000000e+00	-1.678408188227590858e-01	-1.148456946129863127e-01	-7.009467501916097909e-01	-3.122833432873594606e-01	-1.785415821402412395e-01	6.993678178800821765e-02	-8.474898270306890913e-01	-3.701355356008683706e-01	-2.448671765339109629e-01	-1.689259298324319661e-02	-2.685620267688196838e-01	-6.691452534762419857e-01	-2.801430208937816246e-01	5.742894093949977297e-01	1.631219224566815562e-01	4.428340651281165719e-01	2.233698108156528250e-01	-2.186562488893211420e-01	1.217937053694711363e-01	-1.952280808428549785e-01	1.793445084796382316e-01	3.515554474636752025e-02	-1.847484210115602488e-01	-3.996475661486286746e-01	-4.318352645149663438e-01	1.349552774980282921e+00	-1.229586335204404905e-02	5.633974436730808666e-01	-2.725321222199011406e-01	-6.499513254136610185e-02	-1.651043617500788929e-01	-8.157140382112706423e-01	-3.473344688447073669e-01
0.000000000000000000e+00	0.000000000000000000e+00	0.000000000000000000e+00	0.000000000000000000e+00	0.000000000000000000e+00	0.000000000000000000e+00	0.000000000000000000e+00	0.000000000000000000e+00	0.000000000000000000e+00	0.000000000000000000e+00	0.000000000000000000e+00	0.000000000000000000e+00	0.000000000000000000e+00	0.000000000000000000e+00	0.000000000000000000e+00	0.000000000000000000e+00	0.000000000000000000e+00	-2.232046855693450849e-01	-1.827582694656702811e-01	3.548553243755767084e-01	3.273155197529593885e-02	2.156217474418964386e-01	-4.047068484541261474e-02	5.703944260802107369e-01	3.389644559518262268e-01	-1.222536712002280923e-01	-1.063447823045587520e-01	-7.005748899304377331e-02	1.589663262367211130e-02	-6.785311863652089270e-01	-1.012711359448247528e+00	4.440935824871080073e-01	5.882300088710017416e-01	1.492887249615674483e-01	1.181526965735178597e-01	2.372493159157611498e-01	1.001369397933235206e+00	2.192128359622508293e-02	2.234237127369425924e+00	2.213359793800962760e-01	-6.440861913119314552e-01	-3.899320823314347817e-01	4.311320809321660397e-01	1.086841361237484288e-01	2.838234712853027641e+00	-1.748855195169699284e-01	-5.970310615966295531e-01	-1.245134210541748720e-01	-7.342760908611782877e-01	-7.404350978426271768e-01
0.000000000000000000e+00	0.000000000000000000e+00	0.000000000000000000e+00	0.000000000000000000e+00	0.000000000000000000e+00	0.000000000000000000e+00	0.000000000000000000e+00	0.000000000000000000e+00	0.000000000000000000e+00	0.000000000000000000e+00	0.000000000000000000e+00	0.000000000000000000e+00	0.000000000000000000e+00	0.000000000000000000e+00	0.000000000000000000e+00	0.000000000000000000e+00	0.000000000000000000e+00	1.801063421635243689e+00	-5.812054520744763808e-01	-1.084612401755783218e+00	4.906599978874740670e-02	-2.851142197185478344e-01	-2.357135731021173242e-01	3.181149443707970148e-01	-3.723581006524280812e-01	-4.553139993836729515e-01	1.606508287368254295e-01	-1.463042160242288559e-01	-7.664461740410419832e-01	-1.547328516015313293e-01	-1.233044303484925885e+00	2.117324198979803618e-01	-1.505655297213412402e-01	8.633929032358919065e-01	3.632647758748673295e-01	-4.418380064315767797e-01	1.429625357911158690e-01	-3.614087959005500561e-02	1.397809871488514322e+00	-6.054117859811966040e-01	-3.903422238766601413e-06	8.342556153201220737e-02	3.261717347806776246e-01	-5.381858423927660118e-01	5.338077068516291490e-01	-7.559830179274402706e-01	-4.895647037911213251e-01	-4.860462716381802051e-01	-7.534420922541187338e-01	-3.468788632153727014e-01
0.000000000000000000e+00	0.000000000000000000e+00	0.000000000000000000e+00	0.000000000000000000e+00	0.000000000000000000e+00	0.000000000000000000e+00	0.000000000000000000e+00	0.000000000000000000e+00	0.000000000000000000e+00	0.000000000000000000e+00	0.000000000000000000e+00	0.000000000000000000e+00	0.000000000000000000e+00	0.000000000000000000e+00	0.000000000000000000e+00	0.000000000000000000e+00	0.000000000000000000e+00	1.714890062984368024e-01	-1.932545057087450557e-01	1.169979083338373686e-02	1.776525511238969193e-02	-3.720870766267920238e-01	-2.079696410897857728e-01	5.155978479233725986e-01	2.569743021144658135e-01	1.109775579310095794e-01	1.686568538008468426e-02	-2.652118539272382836e-01	-1.124197408651724517e-01	4.074481571861000573e-01	-5.776454473007081036e-01	-2.681992349386851104e-02	3.047084483126348831e-01	4.155448798936957622e-01	-2.573032177076201021e-01	-9.583803341429832090e-02	-2.884109728350090496e-01	7.730379526408170943e-02	-2.267937614099813440e-02	2.465121605685168804e-01	-2.751233559216290092e-01	-8.919733261475693009e-02	1.721388037542609661e-01	8.946466767285872479e-02	-4.583932124332203983e-01	-4.267992326520644308e-01	-2.758862860949582996e-01	1.192921403255516877e-01	1.957981243142158101e-01	5.138823809747858351e-02
0.000000000000000000e+00	0.000000000000000000e+00	0.000000000000000000e+00	0.000000000000000000e+00	0.000000000000000000e+00	0.000000000000000000e+00	0.000000000000000000e+00	0.000000000000000000e+00	0.000000000000000000e+00	0.000000000000000000e+00	0.000000000000000000e+00	0.000000000000000000e+00	0.000000000000000000e+00	0.000000000000000000e+00	0.000000000000000000e+00	0.000000000000000000e+00	0.000000000000000000e+00	-3.546364784294130934e-01	-4.031259956335572769e-01	-3.012479053737858736e-01	1.099545375531693486e-01	3.909420427219384986e-01	5.282547518917761753e-01	2.227399939568979748e-01	-2.862718269199069909e-01	-4.131681968272503669e-01	-2.560254854138067637e-01	-3.182967985561697688e-01	-1.711276373069374190e-01	2.330953067059147732e-01	3.545206471033163220e-02	3.232248828147542552e-01	-2.489451715170043211e-01	4.451738372322517345e-01	-2.306118887364579650e-01	-1.100668038243929336e-02	-4.009680113351188901e-01	-6.336236334489787903e-02	1.708995544073753925e-01	-3.055836950476531477e-02	-8.054163669640790335e-02	-1.009908597480393827e-01	4.303385242916643039e-01	-1.691786468187493064e-01	-6.678056257064299839e-01	-5.429481891871995591e-01	-6.650238073039844711e-01	-4.910665007104922930e-01	-6.308194563944345967e-01	-4.121678056061210405e-01
0.000000000000000000e+00	0.000000000000000000e+00	0.000000000000000000e+00	0.000000000000000000e+00	0.000000000000000000e+00	0.000000000000000000e+00	0.000000000000000000e+00	0.000000000000000000e+00	0.000000000000000000e+00	0.000000000000000000e+00	0.000000000000000000e+00	0.000000000000000000e+00	0.000000000000000000e+00	0.000000000000000000e+00	0.000000000000000000e+00	0.000000000000000000e+00	0.000000000000000000e+00	6.348342623281922892e-01	-2.212624935796432268e-01	-3.446086352970441080e-01	-5.996675447453733016e-02	1.407716468192422798e+00	4.011280514213786397e-01	-1.902549790643263961e-01	3.561166811218994810e-01	-2.336652619789957377e-02	-4.354823898448201835e-01	-6.822900758280696365e-02	-3.958773568015066524e-01	-1.132117650325171858e-02	1.000891381200626207e-01	8.672530096434588609e-01	5.373353425672084960e-01	4.374008624813464086e-01	-4.009047246969081324e-01	-2.247902733405356679e-01	-2.046410278591618281e-01	2.005512932462008568e-01	-5.908547718866038467e-01	3.315454679468566451e-02	-3.131870567617504597e-01	-6.898635893330881674e-02	6.144585457293800790e-01	3.847575149182108634e-01	3.167350780346326333e-01	3.771971675816312430e-01	2.807875196993541572e-02	-9.595253789565860725e-02	4.437979444666355633e-01	-2.226078018961858210e-02
0.000000000000000000e+00	0.000000000000000000e+00	0.000000000000000000e+00	0.000000000000000000e+00	0.000000000000000000e+00	0.000000000000000000e+00	0.000000000000000000e+00	0.000000000000000000e+00	0.000000000000000000e+00	0.000000000000000000e+00	0.000000000000000000e+00	0.000000000000000000e+00	0.000000000000000000e+00	0.000000000000000000e+00	0.000000000000000000e+00	0.000000000000000000e+00	0.000000000000000000e+00	-7.389552831875629765e-03	-3.897300654283371579e-01	-3.248586147408657476e-01	2.080695864008511031e-01	1.284768631305862330e-01	4.631729828789037939e-01	3.071244205997227805e-01	-3.300858313706196978e-01	-5.294307775294945229e-01	-5.057934195050297621e-01	-4.192135967580106204e-01	-3.693448715802866711e-01	1.122092718675601758e-01	-1.072372732943724372e-01	-1.525828107318085575e-02	-1.419764214494718402e-01	5.710199447658952376e-01	-2.100991601565213029e-01	-4.966997016893331951e-01	-5.861155873612307055e-01	-7.975958073266445347e-02	-1.934810102597406614e-02	-2.150435654824951748e-02	-3.827180368950374167e-01	-2.145868884373965391e-01	-7.367070914798636884e-03	2.121923513644502768e-01	-1.792982804394692431e-01	-4.847850730957525278e-01	-4.415507789461806665e-01	-5.771488283202436120e-01	-3.881871797520354272e-01	-4.897782711141843159e-01
0.000000000000000000e+00	0.000000000000000000e+00	0.000000000000000000e+00	0.000000000000000000e+00	0.000000000000000000e+00	0.000000000000000000e+00	0.000000000000000000e+00	0.000000000000000000e+00	0.000000000000000000e+00	0.000000000000000000e+00	0.000000000000000000e+00	0.000000000000000000e+00	0.000000000000000000e+00	0.000000000000000000e+00	0.000000000000000000e+00	0.000000000000000000e+00	0.000000000000000000e+00	-1.083055582465007466e-01	-3.018284839870017944e-01	-4.437931078699465792e-01	2.954737624448437461e-01	-9.995026223661229725e-02	4.077648128936860461e-01	4.133479582478313263e-01	-2.686795619720807604e-01	-2.899424840947213422e-01	-5.258872015172464387e-01	-1.618873479704726615e-01	-3.185414458090147782e-01	2.514129837808763979e-01	3.783754882033870115e-01	6.131850020805796914e-05	-7.097382112253752817e-02	4.780872565092806892e-01	-2.407459434866127956e-01	-4.788570125173783887e-01	-4.602198857899097439e-01	-1.238437304391595967e-01	5.493477395743230351e-01	3.324431305310363710e-02	-2.227318691805347528e-01	-3.824407323212245524e-01	6.000689302139615433e-02	-7.605406078691990812e-01	-4.142257373933949660e-01	-4.061140337508407638e-01	-4.412901510996063981e-01	-5.292094607509466586e-01	-5.160166652054639647e-01	-4.514312671987537606e-01
0.000000000000000000e+00	0.000000000000000000e+00	0.000000000000000000e+00	0.000000000000000000e+00	0.000000000000000000e+00	0.000000000000000000e+00	0.000000000000000000e+00	0.000000000000000000e+00	0.000000000000000000e+00	0.000000000000000000e+00	0.000000000000000000e+00	0.000000000000000000e+00	0.000000000000000000e+00	0.000000000000000000e+00	0.000000000000000000e+00	0.000000000000000000e+00	0.000000000000000000e+00	-8.354826258678946793e-01	-2.587408174023212992e-01	-1.805557254921050792e-01	-1.260555009878286670e-01	-9.781820825713736234e-01	4.850838929395184240e-01	3.568229553040413310e-02	2.334072113828338235e-01	-6.895289061549991771e-01	-6.291985340028785068e-01	-2.279525578502067731e-02	-7.277948748359973630e-01	7.561254030231430168e-01	-6.206478914506997624e-01	1.325141933398339411e-01	-1.708793016648888496e-01	3.619443094792376692e-01	1.136144618853635602e-01	-1.554422797118206190e-01	1.710157675240582542e-01	-1.697859109428642987e-01	-8.843232329515411383e-01	-7.716818666033201102e-02	-2.903258029905736448e-01	4.227465990450893218e-01	3.826709726713325432e-01	3.570600984780963189e-02	-9.428355236808129147e-01	-4.883822883524880365e-01	-3.427244450831254952e-01	-3.147882198504696749e-01	-2.970905031127050178e-01	-5.420921960891479374e-01
0.000000000000000000e+00	0.000000000000000000e+00	0.000000000000000000e+00	0.000000000000000000e+00	0.000000000000000000e+00	0.000000000000000000e+00	0.000000000000000000e+00	0.000000000000000000e+00	0.000000000000000000e+00	0.000000000000000000e+00	0.000000000000000000e+00	0.000000000000000000e+00	0.000000000000000000e+00	0.000000000000000000e+00	0.000000000000000000e+00	0.000000000000000000e+00	0.000000000000000000e+00	2.708689096823185122e-02	3.277886241854498228e-02	3.512154340185729140e-01	2.707247817242497967e-01	1.950552181464722534e-01	3.290485792784429431e-01	8.541546387255674611e-02	-4.732089922905687862e-01	-9.670281767552656171e-02	-1.018977679545984838e-01	-1.033792115603174647e-02	3.358115162695727851e-01	3.753684748713053132e-01	-1.231609484619106826e-01	2.321853746440844246e-01	5.817720048934054144e-01	3.678284926367819674e-01	4.610004511865981591e-01	6.058830918378141361e-02	-9.415089706463980468e-01	-1.771488971062532558e-01	9.119976489221784943e-01	-3.144084555820574334e-01	-1.168253074847400569e-01	-1.136333027332257356e-01	2.610163591201527522e-01	1.264909744018209548e+00	1.009241918121216663e+00	-1.005870589812076638e-01	-3.930093478362504111e-01	-3.878578242265592196e-02	5.993326374458165517e-01	-1.340888966603147880e-01
0.000000000000000000e+00	0.000000000000000000e+00	0.000000000000000000e+00	0.000000000000000000e+00	0.000000000000000000e+00	0.000000000000000000e+00	0.000000000000000000e+00	0.000000000000000000e+00	0.000000000000000000e+00	0.000000000000000000e+00	0.000000000000000000e+00	0.000000000000000000e+00	0.000000000000000000e+00	0.000000000000000000e+00	0.000000000000000000e+00	0.000000000000000000e+00	0.000000000000000000e+00	-5.065960512942496718e-01	-3.788873119253737265e-01	-6.927689804680361441e-01	-1.564837009895907460e-01	-6.536804860189178168e-01	4.850242523356205759e-01	1.537200722671245613e-02	-7.710234022017742328e-01	-3.616570395989164299e-01	-1.200755951643043051e+00	1.100066258585343515e-01	3.415607406693896980e-02	-8.190034101597673533e-02	2.233014088099495531e+00	4.248643200503236517e-01	2.470054085837770919e-01	1.200680938633389566e-01	-2.418837250671671824e-01	-1.360235264894327223e-01	-1.025127336888839585e-01	-2.366718125647103710e-01	-3.747551882125032749e-03	-2.136763246895845569e-01	8.845692016827508275e-02	-3.670075634355886574e-01	-1.008345451371863155e-01	5.564046762141819924e-01	-5.995804645971414271e-01	-5.777837758707776716e-01	-3.802551994694947646e-01	-6.375397886882694376e-01	-9.584372325421912642e-01	-8.334302557946481338e-01
0.000000000000000000e+00	0.000000000000000000e+00	0.000000000000000000e+00	0.000000000000000000e+00	0.000000000000000000e+00	0.000000000000000000e+00	0.000000000000000000e+00	0.000000000000000000e+00	0.000000000000000000e+00	0.000000000000000000e+00	0.000000000000000000e+00	0.000000000000000000e+00	0.000000000000000000e+00	0.000000000000000000e+00	0.000000000000000000e+00	0.000000000000000000e+00	0.000000000000000000e+00	-4.268421805684312065e-01	4.140506628417947033e-01	-2.574198533278517775e-01	-1.905363973139569123e-01	-1.436572915431219455e+00	-4.451152504601894183e-02	3.560697341930141868e-01	-7.871938016714985498e-01	-3.080926712537936929e-01	3.255840973823513895e-01	1.549644380279869005e-01	-4.318057441074069774e-02	-2.377532986085447164e-01	-1.008169062698853757e+00	-5.360061280490803215e-01	-9.230687271587902920e-01	3.591455015812503593e-01	-1.662774308271292578e-01	2.901432397512377914e-01	-2.736854062403975552e-01	-5.137655867871966375e-01	1.571993618234000800e-02	5.023244189242179747e-01	-1.654412146511121118e-01	2.313128824797803379e-02	7.004177372355818720e-02	-3.391130322179453094e-01	8.641031901303493079e-01	-5.409204261582268858e-01	-4.607937328708211142e-03	1.249669979132224246e-01	-7.537129906157455372e-02	2.334377919292670300e-01
0.000000000000000000e+00	0.000000000000000000e+00	0.000000000000000000e+00	0.000000000000000000e+00	0.000000000000000000e+00	0.000000000000000000e+00	0.000000000000000000e+00	0.000000000000000000e+00	0.000000000000000000e+00	0.000000000000000000e+00	0.000000000000000000e+00	0.000000000000000000e+00	0.000000000000000000e+00	0.000000000000000000e+00	0.000000000000000000e+00	0.000000000000000000e+00	0.000000000000000000e+00	-4.226756284559899379e-01	-1.957604733874493685e-01	-1.748465570287425774e-01	3.362359538330596531e-01	1.086378895068028372e-01	4.800778922876015042e-01	3.267330006000631060e-01	-1.652000294518070067e-01	-2.291348689793710203e-01	-1.913235928728656554e-01	-2.609286532057249475e-01	-1.863244312040559514e-01	3.233561420402207842e-01	1.455745031482634788e-01	-1.156977145436927437e-02	8.272938826475191576e-02	3.713621738627089774e-01	-3.247144855060999369e-01	-3.299987634195705177e-01	-2.586847681184341052e-01	-1.318797527946343751e-01	6.281325988501226809e-02	-3.680084509590287323e-01	-2.266205051071554510e-01	-2.974985928575715199e-01	-3.916354061799020014e-01	2.113605178372208737e-01	-2.464226885330456918e-01	-2.568607212471693546e-01	-2.651430244546725823e-01	-2.724536091680243577e-01	1.036137110339948320e-01	-3.367188049264387417e-01
0.000000000000000000e+00	0.000000000000000000e+00	0.000000000000000000e+00	0.000000000000000000e+00	0.000000000000000000e+00	0.000000000000000000e+00	0.000000000000000000e+00	0.000000000000000000e+00	0.000000000000000000e+00	0.000000000000000000e+00	0.000000000000000000e+00	0.000000000000000000e+00	0.000000000000000000e+00	0.000000000000000000e+00	0.000000000000000000e+00	0.000000000000000000e+00	0.000000000000000000e+00	-4.519817102034927592e-01	4.233266406989527608e-01	2.180548990594732561e-01	1.976014301863229516e-01	2.373674608951845955e-01	2.377656941604411878e-01	-2.751102889933428330e-01	-6.425582933139321884e-02	-2.161899529263266451e-01	-1.287716069880529557e-01	2.019599835307245208e-03	1.216415573327569652e-02	-1.429584184194649665e-01	1.109764318321964982e+00	1.186543178880834049e+00	-7.928693576049896663e-01	-1.293759274061933584e-01	4.135632276358880977e-01	-1.877749558007520136e-01	-3.808890446982264311e-01	-2.894717625547212903e-01	-5.228553999616256664e-01	3.761258548603143570e-01	-1.623846151269560389e-01	-3.037148902069586320e-01	-7.731221394034142325e-01	4.683135162260203266e-02	4.247849807505748587e-01	1.732504923660921903e-01	-1.175120819586315951e-01	-2.410729535545984292e-02	-2.336517515498958975e-01	6.985985842856638761e-02
0.000000000000000000e+00	0.000000000000000000e+00	0.000000000000000000e+00	0.000000000000000000e+00	0.000000000000000000e+00	0.000000000000000000e+00	0.000000000000000000e+00	0.000000000000000000e+00	0.000000000000000000e+00	0.000000000000000000e+00	0.000000000000000000e+00	0.000000000000000000e+00	0.000000000000000000e+00	0.000000000000000000e+00	0.000000000000000000e+00	0.000000000000000000e+00	0.000000000000000000e+00	-8.623512389710912274e-01	-8.710501656870508341e-03	-5.350854292160822645e-01	-1.052796787649822041e-02	6.968117914538212165e-01	1.810279833779245284e-01	5.379294322826566610e-01	4.909918908192657527e-01	2.621017384417596574e-01	-1.640386023337665408e-02	-3.015860306726483309e-01	-1.055141351916363546e-01	-3.180406748280253382e-01	-9.161418518352855145e-01	-1.392963891825816258e+00	3.272177817058513627e-01	2.326844481756770722e-02	-6.798927576759249414e-01	2.298196331682084426e-01	1.596041532987850509e-02	-7.996123972107503641e-02	1.130461946393660350e-01	-1.843910131649281192e-01	-5.704137614173354631e-01	2.272321614611287621e-01	8.802527974455329751e-01	1.655746242756253317e-01	-7.095053507171971141e-01	-1.663028989492583709e-01	3.038541496616031790e-01	2.624219845591411193e-01	6.437172856926249853e-01	-2.856448591371937157e-02
0.000000000000000000e+00	0.000000000000000000e+00	0.000000000000000000e+00	0.000000000000000000e+00	0.000000000000000000e+00	0.000000000000000000e+00	0.000000000000000000e+00	0.000000000000000000e+00	0.000000000000000000e+00	0.000000000000000000e+00	0.000000000000000000e+00	0.000000000000000000e+00	0.000000000000000000e+00	0.000000000000000000e+00	0.000000000000000000e+00	0.000000000000000000e+00	0.000000000000000000e+00	-3.308196319561706317e-02	7.869493400316476261e-01	2.674609000453453955e-01	3.686576762966912724e-01	2.008132972945487205e-01	2.035679901512559009e-01	5.312244527780559666e-01	2.959107385785638145e-01	8.730699893727511540e-01	6.625544610755025321e-01	8.006172343701345451e-01	1.136742967856400943e+00	6.313132538054510023e-01	2.362626826111401124e-01	-5.336951304421413272e-02	6.222455182192759143e-02	6.054775915114341683e-02	5.758135053651571855e-01	6.529927964751338632e-01	-4.600956320506962016e-01	-2.097167733407637180e-01	5.404620935825599215e-01	-2.009848331698265711e-01	-4.724530356089579053e-01	2.920808641941315120e-02	1.488963008627175455e-01	-8.340716856127032564e-02	-1.501885845138369313e-01	7.764041307655001889e-01	8.360592420326323770e-01	5.145655345489537069e-01	4.768541540978119553e-01	1.225573254108319965e+00
0.000000000000000000e+00	0.000000000000000000e+00	0.000000000000000000e+00	0.000000000000000000e+00	0.000000000000000000e+00	0.000000000000000000e+00	0.000000000000000000e+00	0.000000000000000000e+00	0.000000000000000000e+00	0.000000000000000000e+00	0.000000000000000000e+00	0.000000000000000000e+00	0.000000000000000000e+00	0.000000000000000000e+00	0.000000000000000000e+00	0.000000000000000000e+00	0.000000000000000000e+00	6.674189516472376349e-01	1.069720391948257410e+00	1.439313968665957011e-01	4.570909510964972777e-01	2.186608112617995647e-01	-1.623252693230117227e-01	2.126367570801514228e-01	8.049524168963065329e-02	9.421491710621625604e-01	9.956837857870521891e-01	4.528191617209681996e-01	1.117547312476516508e+00	-2.389601834841102168e-01	-2.026739963773624420e-01	5.181799394412011095e-01	3.296980376242020228e-01	-2.366804214931512995e-01	4.716564228227197453e-01	8.674087541535369095e-01	3.518323085042003306e-01	-9.064418339183021034e-02	-3.951083957283512138e-01	-7.399799277916832563e-02	-2.186161500042388961e-01	4.720868070893760593e-01	-4.891161970792033409e-01	-3.988187950028385664e-01	1.006617411370829718e+00	1.147793176683673311e+00	1.515463888442593499e+00	1.426579764477684087e+00	6.425845017992032338e-01	1.424953963777426003e+00
0.000000000000000000e+00	0.000000000000000000e+00	0.000000000000000000e+00	0.000000000000000000e+00	0.000000000000000000e+00	0.000000000000000000e+00	0.000000000000000000e+00	0.000000000000000000e+00	0.000000000000000000e+00	0.000000000000000000e+00	0.000000000000000000e+00	0.000000000000000000e+00	0.000000000000000000e+00	0.000000000000000000e+00	0.000000000000000000e+00	0.000000000000000000e+00	0.000000000000000000e+00	2.225829160298973750e-02	1.310113781861304560e-01	1.237155801067797711e-02	1.237737646873597747e-01	1.093172470793836837e+00	4.824732009252128556e-04	-7.640952303349096697e-02	-1.763619264082905980e-01	2.034233081734250492e-01	-9.431628413074143458e-01	7.988245323769757600e-02	-6.236703299246578736e-01	-1.646726877537983413e-01	9.726736705713453501e-01	-5.530240253254350424e-01	-2.546420100505529874e-02	5.451988145707823419e-01	1.489265125165857573e-01	-5.571182896387223416e-01	2.867365834784926237e-01	8.051639063768281646e-02	6.785679909525854994e-03	-2.440500355722478032e-01	-3.043072228973366378e-01	-1.534762823265143628e-01	-2.500920689495952920e-01	4.775105225211683235e-01	1.595109483815056184e-01	1.313190068097676300e-01	1.598191745804333208e-01	1.830878047955374621e-01	-1.509877042203954023e+00	3.987547295970931605e-04
0.000000000000000000e+00	0.000000000000000000e+00	0.000000000000000000e+00	0.000000000000000000e+00	0.000000000000000000e+00	0.000000000000000000e+00	0.000000000000000000e+00	0.000000000000000000e+00	0.000000000000000000e+00	0.000000000000000000e+00	0.000000000000000000e+00	0.000000000000000000e+00	0.000000000000000000e+00	0.000000000000000000e+00	0.000000000000000000e+00	0.000000000000000000e+00	0.000000000000000000e+00	-4.095090553652857013e-01	-2.490708665961567092e-01	-1.511954322676850038e-01	3.100178527655173683e-02	6.317779748843831422e-01	4.179514801806139546e-01	1.894312363316457970e-01	-2.519800587915351775e-01	-4.039669188759053009e-01	-4.697631551982858200e-01	-1.941716510686454511e-01	-1.685542541196378020e-03	-1.771115486440390518e-01	-1.325178592157058854e-01	6.489789586343386318e-01	3.595568214002788365e-01	3.341987231364038080e-01	-5.785813402007958239e-02	-2.304454809823356376e-01	-2.577751589831985268e-01	1.221383642413626652e-02	4.356643967612354729e-01	-4.503172524059530224e-02	-4.567227769832843398e-02	9.661340070197819985e-02	-7.450133397409981761e-02	2.354890720417986139e-01	-3.715279045902589172e-01	-3.680351873592438983e-01	-4.755272033364231765e-01	-3.265401807220018049e-01	-1.250443654388651293e-01	-3.068306887850943410e-01
0.000000000000000000e+00	0.000000000000000000e+00	0.000000000000000000e+00	0.000000000000000000e+00	0.000000000000000000e+00	0.000000000000000000e+00	0.000000000000000000e+00	0.000000000000000000e+00	0.000000000000000000e+00	0.000000000000000000e+00	0.000000000000000000e+00	0.000000000000000000e+00	0.000000000000000000e+00	0.000000000000000000e+00	0.000000000000000000e+00	0.000000000000000000e+00	0.000000000000000000e+00	-2.292110115768503376e-01	-3.675514215264570894e-01	-1.969000015845513984e-01	2.634898319561470026e-01	1.264715327410803891e-01	5.540802076379753860e-01	3.659758458841695927e-01	-1.795849723097559802e-01	-2.554577278123184580e-01	-3.739330418294395941e-01	-3.297842156883249443e-01	-2.856266535565816778e-01	9.841106356115858489e-02	2.434126984319259224e-01	2.478863362050592045e-01	-1.714393587795256524e-01	5.505183030120142096e-01	-1.973424831099231946e-01	-4.473622993387359470e-01	-6.226740496139452352e-01	2.171966719769609713e-02	2.292676826215462871e-01	-1.365641894666114464e-01	-1.116713097608183630e-01	-3.818583244402831145e-01	8.455003945325612058e-02	-1.595430909557375987e-01	-4.025005297502428636e-01	-5.283394924559873251e-01	-4.271533062211173015e-01	-4.790551543041615679e-01	-2.415215850556154398e-01	-3.385477903087471541e-01
0.000000000000000000e+00	0.000000000000000000e+00	0.000000000000000000e+00	0.000000000000000000e+00	0.000000000000000000e+00	0.000000000000000000e+00	0.000000000000000000e+00	0.000000000000000000e+00	0.000000000000000000e+00	0.000000000000000000e+00	0.000000000000000000e+00	0.000000000000000000e+00	0.000000000000000000e+00	0.000000000000000000e+00	0.000000000000000000e+00	0.000000000000000000e+00	0.000000000000000000e+00	-2.663556869987162012e-01	-3.971756903540779038e-01	-3.023555492414752299e-01	1.267821337352098010e-01	4.176034989806914344e-01	4.166165658462698262e-01	5.463523436425551938e-02	-1.171281764838003198e-01	-2.864060321102939732e-01	-3.855135076227748647e-01	-3.973667921148091309e-01	-7.399962021401494672e-02	6.681657543657136544e-02	3.547373646107811473e-01	-1.151186772145420117e-01	4.695925779353226637e-01	4.415585220298194891e-01	-2.567014526420563492e-01	-3.829037852281558241e-01	-5.794234640741804387e-01	-2.407464875418338299e-02	1.464123158005768977e-01	-5.347242256729899806e-02	-2.417910248425407527e-01	-3.117601489749240451e-01	2.384744799279560068e-01	-2.406778689911253516e-02	-5.281556312110059492e-01	-3.079363015150504701e-01	-4.403746703425310827e-01	-5.126428309955871621e-01	-3.986273647046094659e-01	-3.862950474208980411e-01
0.000000000000000000e+00	0.000000000000000000e+00	0.000000000000000000e+00	0.000000000000000000e+00	0.000000000000000000e+00	0.000000000000000000e+00	0.000000000000000000e+00	0.000000000000000000e+00	0.000000000000000000e+00	0.000000000000000000e+00	0.000000000000000000e+00	0.000000000000000000e+00	0.000000000000000000e+00	0.000000000000000000e+00	0.000000000000000000e+00	0.000000000000000000e+00	0.000000000000000000e+00	-3.682351393704881848e-01	-3.340438104502639338e-01	-3.038380857218556663e-01	2.372989829668077644e-01	-7.803930994662335030e-02	4.600451887641788251e-01	4.048191171150066769e-01	-1.334696246773549033e-01	-3.631296357452887258e-01	-1.908369300165430049e-01	-4.071398428462875141e-01	-2.187519957975925522e-01	2.127418524448317916e-01	3.490024574961915760e-01	2.812534100210499766e-01	2.281883209830080084e-01	5.122450984216097014e-01	-3.355383775857111450e-01	-4.025807978106327178e-01	-5.559045523385769405e-01	-1.001923451492661155e-01	-1.701437133456235595e-01	6.395228524035923359e-03	-2.569473808897652645e-01	-2.617749072086898998e-01	1.649218324428678578e-02	-1.668471663668596727e-01	-6.027215005469303000e-01	-5.452766140191205313e-01	-4.817624575336821868e-01	-5.070538481533959363e-01	-5.051280982895286487e-01	-3.859237200958638980e-01
0.000000000000000000e+00	0.000000000000000000e+00	0.000000000000000000e+00	0.000000000000000000e+00	0.000000000000000000e+00	0.000000000000000000e+00	0.000000000000000000e+00	0.000000000000000000e+00	0.000000000000000000e+00	0.000000000000000000e+00	0.000000000000000000e+00	0.000000000000000000e+00	0.000000000000000000e+00	0.000000000000000000e+00	0.000000000000000000e+00	0.000000000000000000e+00	0.000000000000000000e+00	-2.945427088203064758e-01	1.713320170306667500e-02	-5.407216184507009915e-01	-8.513043490546885750e-02	-5.441467113533167144e-01	6.625567917590347022e-01	-2.199004238760630392e-01	-7.753506638210490021e-01	-2.556486801979062154e-02	-9.410442736776529482e-02	-1.192337210473294086e-02	-3.783977704942897979e-01	-3.100588206804333891e-01	-1.115981808989164659e+00	-4.547564897685186236e-01	-5.232389980244099847e-01	2.103851245226222022e-01	-3.578586752555361072e-01	-5.415118722844844967e-01	7.183085359940209746e-02	-1.706879611630161275e-01	-3.923794691847777294e-01	1.628344924928573079e-01	3.034125068882286280e-01	-7.364905542208837197e-01	3.179043924859269454e-01	-1.267894060047919602e+00	2.398928446745156595e-01	-1.480875302052411524e-01	3.756204817615705904e-01	-4.337180104958218707e-01	-1.413006699829955970e+00	-6.571424641137273148e-02
0.000000000000000000e+00	0.000000000000000000e+00	0.000000000000000000e+00	0.000000000000000000e+00	0.000000000000000000e+00	0.000000000000000000e+00	0.000000000000000000e+00	0.000000000000000000e+00	0.000000000000000000e+00	0.000000000000000000e+00	0.000000000000000000e+00	0.000000000000000000e+00	0.000000000000000000e+00	0.000000000000000000e+00	0.000000000000000000e+00	0.000000000000000000e+00	0.000000000000000000e+00	4.552552987301947129e-02	4.299957750890950336e-01	-5.738180039171876246e-01	1.940986722939177789e-01	-1.619390474204644992e+00	3.078898812667679175e-01	2.356977650643373723e-01	-1.990302848536569177e-02	-1.486617703638365151e-01	4.160388780794692896e-03	-5.134940935995201128e-02	1.873914211615780867e-01	-2.693226236993452871e-01	8.378004624266335298e-01	-8.042670657796605616e-01	1.815952082361200481e-01	-5.530521042877769439e-02	1.549880864860350427e-01	5.167049707382519452e-01	-2.714217886539977975e-01	-2.244335105530133670e-02	2.409208644662365062e-01	-3.946543956251666319e-02	-1.730656212807994976e-01	-2.674757402484144175e-01	1.423245228723659939e-01	1.959914957632862054e+00	5.415809214347945266e-01	2.071689405910815684e-01	-1.775071864487582640e-01	2.148682517035596928e-01	-4.860210232095735217e-01	5.739632211825078656e-01
0.000000000000000000e+00	0.000000000000000000e+00	0.000000000000000000e+00	0.000000000000000000e+00	0.000000000000000000e+00	0.000000000000000000e+00	0.000000000000000000e+00	0.000000000000000000e+00	0.000000000000000000e+00	0.000000000000000000e+00	0.000000000000000000e+00	0.000000000000000000e+00	0.000000000000000000e+00	0.000000000000000000e+00	0.000000000000000000e+00	0.000000000000000000e+00	0.000000000000000000e+00	4.279538452222991229e-01	4.111247546550498289e-01	3.877289785802357502e-01	3.489865932566824647e-01	1.081743558726505405e+00	-8.453697234102493241e-02	-1.068503319891627168e-01	1.091397976362668887e+00	5.407584316593607721e-01	5.448184129964602773e-01	-2.540833663125416364e-01	3.916223417239561577e-02	7.900257040080520543e-01	3.492498444472984076e+00	6.882787144091654374e-01	-8.727948608656772578e-01	-6.537216494424862023e-02	2.431830809750715194e-01	4.797022141524047711e-01	-2.147876226299294811e-01	-3.901963496323755942e-01	-6.118533664176676323e-01	1.998570943118298162e-03	-6.319970802699027834e-02	6.114734619771294843e-01	-7.399834949093336833e-01	8.733581343304965827e-01	-1.632312022922304706e+00	3.476900746335910841e-01	1.155596305920893130e+00	1.791412716117804504e-01	1.920483502543563203e-01	4.520275712696308901e-01
0.000000000000000000e+00	0.000000000000000000e+00	0.000000000000000000e+00	0.000000000000000000e+00	0.000000000000000000e+00	0.000000000000000000e+00	0.000000000000000000e+00	0.000000000000000000e+00	0.000000000000000000e+00	0.000000000000000000e+00	0.000000000000000000e+00	0.000000000000000000e+00	0.000000000000000000e+00	0.000000000000000000e+00	0.000000000000000000e+00	0.000000000000000000e+00	0.000000000000000000e+00	3.098536076154020848e-03	1.931040574123258149e-02	6.978922821211305805e-02	4.303471172383587229e-01	3.843071573252872242e-02	3.564818910402827723e-01	2.322891115494890579e-01	1.354995588285649033e-01	1.095835015582861394e-01	6.966843096155674042e-02	1.038532063818157075e-01	2.026168771627256671e-01	2.438080512846757530e-01	1.706953881134482542e-01	4.754054777521240505e-01	3.716429342324382157e-01	2.684732514441853235e-01	-8.553407659956856202e-02	-1.461467126826553886e-01	1.733862346589200853e-01	7.896134332812883988e-03	3.392871365243415593e-01	-7.271212777310590014e-02	9.508752544729145995e-02	2.396802477233375972e-01	8.190642000318069937e-02	2.593762811603951210e-02	-2.214055020561593867e-01	1.636763855914835086e-01	9.172901223319855635e-02	5.658097620947097339e-02	-6.130259234440905286e-02	1.505681641830660944e-01
0.000000000000000000e+00	0.000000000000000000e+00	0.000000000000000000e+00	0.000000000000000000e+00	0.000000000000000000e+00	0.000000000000000000e+00	0.000000000000000000e+00	0.000000000000000000e+00	0.000000000000000000e+00	0.000000000000000000e+00	0.000000000000000000e+00	0.000000000000000000e+00	0.000000000000000000e+00	0.000000000000000000e+00	0.000000000000000000e+00	0.000000000000000000e+00	0.000000000000000000e+00	-2.889319105936901527e-02	3.027176579188714522e-01	2.150610273044137877e-01	4.383196576249977494e-01	4.138116306067227135e-01	1.290371520214732559e-01	-4.810413656158306073e-01	1.012783666161468227e-01	2.455621736870348404e-01	-9.750130483435494322e-02	1.554014905402517355e-01	2.558919824394287890e-01	-6.111213776376756002e-02	-1.360448898655333139e-01	1.143432122125033756e-01	2.618993903681980928e-01	1.147747699344315309e-01	3.229261402979416440e-02	1.107361908318697102e-01	2.969215283565552199e-01	-7.565930889686303673e-02	-3.073719999629329069e-01	-1.488327794955393857e-01	-2.636407587809495023e-01	3.476138527813101287e-01	-1.032759429815705877e-02	-5.382167847811020200e-01	2.637946168276844583e-01	7.007460947479762225e-01	3.629148298227517500e-01	3.430980199844620437e-01	-3.274920308073199504e-02	5.087088715127383587e-01
0.000000000000000000e+00	0.000000000000000000e+00	0.000000000000000000e+00	0.000000000000000000e+00	0.000000000000000000e+00	0.000000000000000000e+00	0.000000000000000000e+00	0.000000000000000000e+00	0.000000000000000000e+00	0.000000000000000000e+00	0.000000000000000000e+00	0.000000000000000000e+00	0.000000000000000000e+00	0.000000000000000000e+00	0.000000000000000000e+00	0.000000000000000000e+00	0.000000000000000000e+00	2.754278389875746136e-01	-1.673604274979469120e-01	-2.674128818039214206e-01	-8.217616005100954191e-02	5.058037425015194932e-01	2.948207746961223896e-01	2.046986993183407821e-01	7.848428569022321191e-04	-4.865961353927775179e-01	-3.370278538801864121e-01	-3.622209295448600708e-01	-5.050275207203948069e-01	7.563318824236585636e-01	-7.936251985511981744e-01	-1.130474260083039334e-01	7.685383927623152811e-01	1.331942394578001509e-01	1.278761588803811466e-01	-2.890260737485201431e-02	-1.047761785584997885e+00	-2.739032839453187096e-01	4.968839207233796684e-01	6.139610625281039652e-02	1.438652134015416806e-01	-4.550404970045702768e-01	-2.748593698164060739e-01	3.525699244001304078e-01	-2.484461976197576694e-01	-2.848186152984781838e-01	-3.983065249849117584e-01	-5.389521703607327296e-01	-4.204214459152315619e-01	-2.419425931376833760e-01
0.000000000000000000e+00	0.000000000000000000e+00	0.000000000000000000e+00	0.000000000000000000e+00	0.000000000000000000e+00	0.000000000000000000e+00	0.000000000000000000e+00	0.000000000000000000e+00	0.000000000000000000e+00	0.000000000000000000e+00	0.000000000000000000e+00	0.000000000000000000e+00	0.000000000000000000e+00	0.000000000000000000e+00	0.000000000000000000e+00	0.000000000000000000e+00	0.000000000000000000e+00	1.776685031679814120e-01	-4.265654631862956236e-01	3.165730027341842612e-01	5.117371702163658886e-01	5.655739514340224483e-01	1.967413993827260565e-01	1.872370409409522540e-01	-3.191627419995193143e-02	-1.002601251320321268e-01	8.792627011408168936e-02	-3.773096576772760891e-01	-4.680082417529308342e-02	-1.387987901827638093e-01	6.096778331847305665e-01	-2.794419926560954837e-01	6.639843686924368216e-01	1.757935126509446166e-01	-9.718900596904242462e-02	-1.282009096847413487e-01	-3.052582412908418918e-01	-2.811907991859330380e-01	8.566730530738486671e-01	1.523831679385978799e-01	-5.848770184799627625e-01	-3.266059674653437606e-01	-5.220146244678990355e-01	5.968977197467956186e-01	6.261044741299466587e-02	1.239414997109688100e-03	3.438013723916624742e-02	3.944531204804819190e-03	-2.802926021032618453e-01	-6.914919390256377141e-02
0.000000000000000000e+00	0.000000000000000000e+00	0.000000000000000000e+00	0.000000000000000000e+00	0.000000000000000000e+00	0.000000000000000000e+00	0.000000000000000000e+00	0.000000000000000000e+00	0.000000000000000000e+00	0.000000000000000000e+00	0.000000000000000000e+00	0.000000000000000000e+00	0.000000000000000000e+00	0.000000000000000000e+00	0.000000000000000000e+00	0.000000000000000000e+00	0.000000000000000000e+00	-7.552857159155387246e-01	3.893045080842928440e-01	-1.333815245981445352e-01	3.626557575111761800e-01	-4.147468933204807029e-01	3.628954651557677463e-02	8.311010409877260807e-01	-8.335419467721737197e-02	3.290151370754293425e-01	2.890830251464455158e-01	-2.040508120774383316e-01	2.514922969315124268e-01	4.448636628933133053e-01	-7.344734037632016932e-01	3.533469286887822025e-01	-2.327583245239616405e-01	-9.027229865429020617e-02	3.742171239358597912e-02	-5.974537117954419746e-02	-1.886762649262736513e-01	-1.087547536016328226e-01	4.482241199022906630e-01	4.432437580130679788e-02	3.063266393164459228e-02	-1.588846100528336081e-01	5.582156880894893758e-02	3.094613151452599853e-01	8.450663892149603076e-03	3.715479727267774201e-01	3.220104688813292815e-01	-6.643800003983019176e-02	-1.473912996322910007e-01	5.165660046585409670e-01
0.000000000000000000e+00	0.000000000000000000e+00	0.000000000000000000e+00	0.000000000000000000e+00	0.000000000000000000e+00	0.000000000000000000e+00	0.000000000000000000e+00	0.000000000000000000e+00	0.000000000000000000e+00	0.000000000000000000e+00	0.000000000000000000e+00	0.000000000000000000e+00	0.000000000000000000e+00	0.000000000000000000e+00	0.000000000000000000e+00	0.000000000000000000e+00	0.000000000000000000e+00	-3.373818802584696575e-01	1.172908406555176614e-01	-3.381562505956755421e-02	6.056895728441435978e-01	2.370892099984814871e-01	3.477298774641440771e-01	1.000628067085885947e-01	-1.494346130972659115e-01	-1.763307922186381493e-01	-2.497637627674478833e-01	3.138602934171630388e-02	1.213701445301705872e-01	3.018871891578099875e-01	6.040615448948157828e-01	2.771453766784902628e-01	-2.704151420392970628e-01	3.910272640795912635e-01	-7.041202782834149465e-02	-1.179102519214762917e-01	6.265720228016256887e-02	-1.305237940674133512e-01	3.042514938933726376e-01	-2.002962886437612555e-01	-2.051481887995455222e-01	-2.954408952029077481e-02	2.135722586258079203e-01	-5.192906411409393685e-01	-2.687741984979639676e-01	2.449733249574184146e-01	7.751886376661054623e-02	-1.696757557415276389e-03	8.717879823874885581e-02	-5.580251627087442351e-02
0.000000000000000000e+00	0.000000000000000000e+00	0.000000000000000000e+00	0.000000000000000000e+00	0.000000000000000000e+00	0.000000000000000000e+00	0.000000000000000000e+00	0.000000000000000000e+00	0.000000000000000000e+00	0.000000000000000000e+00	0.000000000000000000e+00	0.000000000000000000e+00	0.000000000000000000e+00	0.000000000000000000e+00	0.000000000000000000e+00	0.000000000000000000e+00	0.000000000000000000e+00	-2.411972660390760137e-01	2.916784550207553867e-02	1.254758306881818275e-01	2.241735156790417294e-01	1.542702344662970071e-01	3.366922415404838831e-01	5.228006572522968520e-01	-4.071060877816109341e-02	-3.454279393052914204e-02	-2.372030882553470832e-01	2.062709998151989604e-02	1.797092914531629171e-01	1.696590220072441701e-01	-3.966929921969911677e-01	1.487406396014320509e-01	3.619354833792083337e-01	4.542874126438107285e-01	-7.962564380289913202e-02	-1.595852191985575041e-01	-2.087474086380087246e-01	-8.224329204665341286e-02	3.033889850973647828e-01	-5.850523926086610704e-02	-1.230944932392607216e-01	-1.243332433455208302e-01	-7.842815899925807688e-02	-4.447069130569787365e-01	-1.463275658350626229e-01	3.837441568362742750e-02	1.641149850122641529e-01	-1.042584118060759096e-01	2.650042086836254529e-01	8.787980756926351555e-02
0.000000000000000000e+00	0.000000000000000000e+00	0.000000000000000000e+00	0.000000000000000000e+00	0.000000000000000000e+00	0.000000000000000000e+00	0.000000000000000000e+00	0.000000000000000000e+00	0.000000000000000000e+00	0.000000000000000000e+00	0.000000000000000000e+00	0.000000000000000000e+00	0.000000000000000000e+00	0.000000000000000000e+00	0.000000000000000000e+00	0.000000000000000000e+00	0.000000000000000000e+00	-6.954274666401835669e-02	-6.531000810616295615e-02	-3.554870782712545724e-02	1.603667695889602618e-01	1.101929480061112354e-01	2.326589381903529097e-01	-1.363244693893716220e-01	-1.053367714508259001e-01	3.112463212603445648e-02	1.215597577606002400e-01	-5.635641930698623986e-02	4.509208083812335510e-02	2.935196756805595331e-01	2.531667566447834417e-01	4.373820644244439532e-02	1.990797031474007828e-01	3.113602926063041565e-01	-3.074888413884324830e-03	-7.414435867527721657e-02	-1.721147544161719667e-01	-1.225329442967470171e-02	7.813136596372091680e-02	-6.020013894610758837e-02	-3.103435475756861073e-01	-1.022385323523806039e-01	-6.033449817646649796e-03	9.260672975661289608e-02	-3.163632291804512331e-01	-2.431975319898821708e-01	-1.844888721130388265e-01	2.660022099105977672e-02	4.877893858838579927e-02	2.290913743682872553e-02
0.000000000000000000e+00	0.000000000000000000e+00	0.000000000000000000e+00	0.000000000000000000e+00	0.000000000000000000e+00	0.000000000000000000e+00	0.000000000000000000e+00	0.000000000000000000e+00	0.000000000000000000e+00	0.000000000000000000e+00	0.000000000000000000e+00	0.000000000000000000e+00	0.000000000000000000e+00	0.000000000000000000e+00	0.000000000000000000e+00	0.000000000000000000e+00	0.000000000000000000e+00	-6.446758647640331574e-01	8.029613639356830701e-01	1.205923513592023433e+00	2.684734521938426655e-01	-1.213553388843307435e+00	2.736601562322459880e-01	1.080097791130533835e+00	-2.173713231420286163e-01	-3.981933440081920628e-01	-6.644617513966635247e-01	2.568244247317907347e-01	-4.134167781504777817e-01	-2.858191873736934951e-01	7.791215850318098379e-01	6.676357436749242869e-01	9.720135073978304341e-01	2.898069832301476412e-01	-1.285928456923683127e-01	7.897328650022673591e-01	1.071354689521496040e+00	-4.393823778817270709e-01	-1.557021738192099658e+00	1.641324410149883617e-01	-6.444306473140013480e-01	-5.270285458162086156e-01	8.380902368800933200e-01	2.426022475416915736e+00	2.273132273929479030e+00	3.378680814879760907e-01	5.600343668352083526e-01	-5.372584903788873295e-03	-7.731130367749639021e-01	1.383364373327633512e+00
0.000000000000000000e+00	0.000000000000000000e+00	0.000000000000000000e+00	0.000000000000000000e+00	0.000000000000000000e+00	0.000000000000000000e+00	0.000000000000000000e+00	0.000000000000000000e+00	0.000000000000000000e+00	0.000000000000000000e+00	0.000000000000000000e+00	0.000000000000000000e+00	0.000000000000000000e+00	0.000000000000000000e+00	0.000000000000000000e+00	0.000000000000000000e+00	0.000000000000000000e+00	1.289249027621258703e-01	1.047059424280390560e+00	4.153049152557957147e-01	4.542148935508024676e-01	2.789254381109806391e-01	-1.987276519647985240e-01	2.825555972515539360e-01	1.247729018714842097e-01	7.997857304730188188e-01	4.453540035482000947e-01	6.154703559983731864e-01	9.215197540430321022e-01	-1.677014069599069845e-01	-2.835524012875639821e-02	-1.185751810131157463e-01	-1.106415177871541838e-01	-8.166326078185445758e-02	1.919127425301303536e-01	2.793802456746571350e-01	6.310975404632263031e-01	-3.707472283472484920e-02	-8.150896830083496913e-02	-2.537541301536930249e-01	-2.279638530435070531e-01	-4.309938841793889419e-01	-2.939585307029968231e-01	-6.244279885531249796e-01	-2.117042585726973680e-01	1.275048507506177708e+00	1.149133679292862142e+00	8.905177099303992483e-01	6.059170502768683741e-01	9.453805952089852083e-01
0.000000000000000000e+00	0.000000000000000000e+00	0.000000000000000000e+00	0.000000000000000000e+00	0.000000000000000000e+00	0.000000000000000000e+00	0.000000000000000000e+00	0.000000000000000000e+00	0.000000000000000000e+00	0.000000000000000000e+00	0.000000000000000000e+00	0.000000000000000000e+00	0.000000000000000000e+00	0.000000000000000000e+00	0.000000000000000000e+00	0.000000000000000000e+00	0.000000000000000000e+00	-2.720004373690256827e-01	8.966369217001510239e-02	4.158679535954277334e-02	1.725662605326584165e-01	2.800311480180035090e-02	1.549151223970767211e-01	6.436628602017366862e-01	3.109120691157631899e-01	3.591938325667409782e-01	-1.851847746056765609e-01	4.422424906313553172e-02	3.085730843204586571e-01	8.841105872443587588e-01	3.545813462375408398e-01	1.984755651426506062e-01	-1.102440398458301551e+00	3.482897186685164348e-01	-5.945684548598239444e-02	1.895731140263115233e-01	1.674998383641239097e-01	-2.013283202644226555e-01	7.500571348943823047e-01	1.664679019175319824e-02	-4.587673124976490713e-01	-5.013284621339886282e-01	-1.416610079120697863e-01	9.948558558740423427e-03	-1.105587651270543113e-02	-3.095128783477281154e-01	-5.293557273089565668e-02	3.704078683694826402e-01	3.201898583963070366e-01	5.018574109968391150e-01
0.000000000000000000e+00	0.000000000000000000e+00	0.000000000000000000e+00	0.000000000000000000e+00	0.000000000000000000e+00	0.000000000000000000e+00	0.000000000000000000e+00	0.000000000000000000e+00	0.000000000000000000e+00	0.000000000000000000e+00	0.000000000000000000e+00	0.000000000000000000e+00	0.000000000000000000e+00	0.000000000000000000e+00	0.000000000000000000e+00	0.000000000000000000e+00	0.000000000000000000e+00	-1.684255842342231024e-01	-3.886606890006167464e-02	-8.452183573413107193e-03	1.984158830042961341e-01	2.718653006462554700e-01	2.555365433443018142e-01	2.385598577261872633e-01	-1.796924768433465214e-01	2.942866558512895192e-02	-1.649721416413843234e-01	-1.420240382790568523e-01	-6.885706510203604136e-02	2.389129384258141808e-01	1.324337961789935625e-01	-1.394455636936734744e-01	-2.261858959350881160e-01	3.649022893935683909e-01	-1.303013020922187681e-01	-1.897900233145017046e-01	-6.523613301359658390e-02	2.907282721673863299e-02	-2.199487344332285432e-01	3.872502681481820863e-02	-9.966266459638030428e-02	5.607975107849217516e-02	-4.956072775756404369e-01	-3.126605432781108806e-01	9.240613323649174426e-02	-6.926297553306913490e-02	-2.783577460882460941e-02	-8.970291535083492473e-02	-3.427374492179091070e-01	-5.549880100000761235e-02
0.000000000000000000e+00	0.000000000000000000e+00	0.000000000000000000e+00	0.000000000000000000e+00	0.000000000000000000e+00	0.000000000000000000e+00	0.000000000000000000e+00	0.000000000000000000e+00	0.000000000000000000e+00	0.000000000000000000e+00	0.000000000000000000e+00	0.000000000000000000e+00	0.000000000000000000e+00	0.000000000000000000e+00	0.000000000000000000e+00	0.000000000000000000e+00	0.000000000000000000e+00	-6.121423267149401770e-01	-7.214464052931696125e-02	1.077625488776319390e-01	3.021887568757743447e-01	1.944805111342254658e-02	3.241149013263815992e-01	-2.084381908296845387e-01	-2.024187776172736708e-02	-2.090942974740787885e-01	-1.664162622571614958e-01	-1.214561242965349480e-01	-2.887077222691073614e-02	1.934869448137840342e-01	-4.704839514858129568e-01	5.657962982501141269e-01	4.138759957623422414e-01	4.804580822531324680e-01	-4.520493722098817280e-02	-2.180959792411328313e-01	-2.142776184090621483e-01	4.812709528590962405e-02	-3.403471001654017475e-02	-8.556622764545304682e-02	-1.126559907834557700e-01	-3.133775742944684001e-02	1.063958088921623801e-01	4.006570474176905372e-01	-1.131937161226021366e-01	-3.687575288238016669e-02	-6.192376168014206844e-02	-1.172381900532108029e-01	-3.531681891048925326e-02	-4.881456890841506802e-02
0.000000000000000000e+00	0.000000000000000000e+00	0.000000000000000000e+00	0.000000000000000000e+00	0.000000000000000000e+00	0.000000000000000000e+00	0.000000000000000000e+00	0.000000000000000000e+00	0.000000000000000000e+00	0.000000000000000000e+00	0.000000000000000000e+00	0.000000000000000000e+00	0.000000000000000000e+00	0.000000000000000000e+00	0.000000000000000000e+00	0.000000000000000000e+00	0.000000000000000000e+00	-8.894058097471087276e-02	1.974620138530099392e-02	-3.090734111647011062e-01	1.374360325930636950e-01	5.233736177672225764e-01	4.619456935550662613e-01	2.735810648184066607e-01	8.292620320014737478e-02	-9.989885975055744476e-04	-1.210754156058257563e-01	-2.663324723802311042e-02	-1.290189106952224773e-01	-8.949922548928450350e-02	1.963329551189677002e-01	2.457648952766837702e-01	1.597506414225822458e-01	3.834040364483939367e-01	-6.163384391330876261e-02	-2.009086145730509809e-01	-1.594637127643985103e-02	1.640210710571188002e-01	-4.295681206037515465e-01	-3.639753009722987431e-01	-1.015031449352351151e-01	-1.706018986604901644e-01	-5.279221317247051459e-01	-5.174644836650362789e-01	1.990215429286818632e-02	-4.457310325091077413e-02	-4.767649103854635501e-02	1.651318575870187599e-01	-2.662996954176689024e-01	-3.038362623944095356e-02
0.000000000000000000e+00	0.000000000000000000e+00	0.000000000000000000e+00	0.000000000000000000e+00	0.000000000000000000e+00	0.000000000000000000e+00	0.000000000000000000e+00	0.000000000000000000e+00	0.000000000000000000e+00	0.000000000000000000e+00	0.000000000000000000e+00	0.000000000000000000e+00	0.000000000000000000e+00	0.000000000000000000e+00	0.000000000000000000e+00	0.000000000000000000e+00	0.000000000000000000e+00	-6.117690511216544724e-01	1.566129546753091406e-01	2.286794506903412627e-01	2.786987800395259729e-01	4.003202208360663317e-01	3.515826499334243627e-01	-7.002649602940276552e-02	1.517583920786390317e-01	2.296078543556464013e-01	1.022457822497731206e+00	-1.289876625143601963e-01	-3.067524072391609735e-01	1.690285278070397412e+00	2.525628954994988962e-01	8.349691041039496164e-02	-1.037503931992671991e+00	5.903998646475896450e-01	-1.991260673126394876e-01	-4.943018589499316162e-01	-7.990935339367155610e-01	2.867986771214978137e-02	3.675669095491550520e-01	-3.905116950709937307e-02	-6.531438932747571369e-02	-3.295298129907444085e-01	-7.526045680889016376e-01	1.562629667377355425e-01	3.830894085126901327e-01	3.095460424157750468e-01	3.866387044129879769e-01	7.085057803712240254e-01	-6.342416216888266400e-02	1.116555874155504696e-01
0.000000000000000000e+00	0.000000000000000000e+00	0.000000000000000000e+00	0.000000000000000000e+00	0.000000000000000000e+00	0.000000000000000000e+00	0.000000000000000000e+00	0.000000000000000000e+00	0.000000000000000000e+00	0.000000000000000000e+00	0.000000000000000000e+00	0.000000000000000000e+00	0.000000000000000000e+00	0.000000000000000000e+00	0.000000000000000000e+00	0.000000000000000000e+00	0.000000000000000000e+00	-4.679915581581570727e-01	-3.321885518023947048e-01	-5.261247707350753533e-01	3.385600355373679649e-01	-2.306513948869798880e-01	4.434095261989702275e-01	7.832612481648028036e-01	2.268365424157488819e-01	6.638820437722012247e-02	3.230519295894989651e-01	-3.114727517187215189e-01	4.896233353098818769e-02	1.698161175349797991e-01	-1.068112304205852681e-01	8.344705667341704158e-01	-1.330813184674007332e-01	3.110093490217445966e-01	-2.144765012709871632e-01	2.734795843096550216e-01	-2.762189781287081591e-01	-6.783365366911850436e-02	-6.161558512992458825e-01	-1.104200310965174625e-01	-7.265036221118833515e-01	-4.657055967524463824e-01	1.354038043746706999e-01	1.536041018886389331e+00	-5.595023146988717944e-01	-4.675968242395150409e-01	3.005530070876932247e-01	-1.347275635852044628e-01	2.297304810309182543e-01	5.706593614335666448e-02
0.000000000000000000e+00	0.000000000000000000e+00	0.000000000000000000e+00	0.000000000000000000e+00	0.000000000000000000e+00	0.000000000000000000e+00	0.000000000000000000e+00	0.000000000000000000e+00	0.000000000000000000e+00	0.000000000000000000e+00	0.000000000000000000e+00	0.000000000000000000e+00	0.000000000000000000e+00	0.000000000000000000e+00	0.000000000000000000e+00	0.000000000000000000e+00	0.000000000000000000e+00	-1.222917944499172654e-01	4.901196095734363517e-02	1.488137803695996630e-01	-1.788408414036742333e-01	-2.239283949300864551e-01	1.765906393509134586e-01	7.602199846601582767e-01	7.807849212893068491e-02	2.176028452178133399e-01	-4.987349028177385790e-01	-7.003355067802449763e-02	1.074016631363191171e-01	2.322772087159340193e-01	6.093311531098492134e-02	4.657113203382187705e-01	2.783937974941894655e-01	5.079015261079763283e-02	-1.686133117915701862e-01	-8.379331341718793125e-02	-1.113527941601838607e-02	-1.049886180788684314e-01	-1.001739541260183275e+00	-1.309293397558612682e-01	8.445550987002179225e-03	-9.170348214880705284e-02	-7.336828339366012752e-01	2.975770728272338073e-02	2.726274804989249900e-01	-2.378421033818457486e-01	2.324732357145753783e-02	-1.814459407490357779e-01	-6.385389138680891419e-02	1.472591787048146694e-01
0.000000000000000000e+00	0.000000000000000000e+00	0.000000000000000000e+00	0.000000000000000000e+00	0.000000000000000000e+00	0.000000000000000000e+00	0.000000000000000000e+00	0.000000000000000000e+00	0.000000000000000000e+00	0.000000000000000000e+00	0.000000000000000000e+00	0.000000000000000000e+00	0.000000000000000000e+00	0.000000000000000000e+00	0.000000000000000000e+00	0.000000000000000000e+00	0.000000000000000000e+00	2.803637756931396025e-04	3.149888070226823378e-01	2.018772807963852556e-01	4.421251824835299438e-01	2.725630672452649117e-01	1.006480766970455631e-01	-6.997117831398909360e-02	3.741012376235015591e-01	3.476662724086933554e-01	-3.560895137973341118e-02	9.096233529800007434e-02	4.422541459548582909e-01	2.106278013007981398e-01	-2.551901879076191593e-01	2.219540768040826340e-01	5.045425165435952763e-01	3.472068799826976693e-01	1.062461127073723588e-01	-2.718450593253509545e-02	1.373397009205767558e-02	-6.359949712806803324e-02	-7.219246160332565276e-02	-3.280132336157225992e-01	-1.410448143259491680e-02	-3.425222949085817148e-01	-1.226241081582304521e-01	-2.369576713739457163e-01	1.283188788370209221e-01	1.039123746874381776e-01	5.508102910778958083e-01	5.755173664382410292e-01	3.169722189755650454e-01	2.841691331860752290e-01
0.000000000000000000e+00	0.000000000000000000e+00	0.000000000000000000e+00	0.000000000000000000e+00	0.000000000000000000e+00	0.000000000000000000e+00	0.000000000000000000e+00	0.000000000000000000e+00	0.000000000000000000e+00	0.000000000000000000e+00	0.000000000000000000e+00	0.000000000000000000e+00	0.000000000000000000e+00	0.000000000000000000e+00	0.000000000000000000e+00	0.000000000000000000e+00	0.000000000000000000e+00	-1.521093749596331424e-01	-4.375572440357682891e-01	-2.631120050914997344e-01	2.578680781430042201e-01	2.094166536488588637e-01	4.794230181330798035e-01	3.783569416486738946e-01	-3.676936830369547660e-01	-3.552305412834145804e-01	-3.552838949674915758e-01	-3.390628895416393229e-01	-6.633632107274388401e-02	9.976502614004764680e-02	-1.958812410303285151e-02	-7.071789159209254660e-02	2.819393339542957538e-02	5.658474809021052376e-01	-3.716652682891385395e-01	-5.316440141345732950e-01	-4.962776447978492489e-01	-3.696216468329954763e-02	-3.242933494118348525e-01	-2.152779327218493077e-01	-3.685581660852825792e-01	-1.896228357194770509e-01	-9.697611307673302539e-02	-5.030620064299415883e-01	3.276034061532278052e-01	-2.713710053949219825e-01	-3.844425755104451392e-01	-4.400792744464139816e-01	-3.775255907447132575e-01	-4.415184730427517690e-01
0.000000000000000000e+00	0.000000000000000000e+00	0.000000000000000000e+00	0.000000000000000000e+00	0.000000000000000000e+00	0.000000000000000000e+00	0.000000000000000000e+00	0.000000000000000000e+00	0.000000000000000000e+00	0.000000000000000000e+00	0.000000000000000000e+00	0.000000000000000000e+00	0.000000000000000000e+00	0.000000000000000000e+00	0.000000000000000000e+00	0.000000000000000000e+00	0.000000000000000000e+00	1.235963838626592981e+00	-3.386782132350234509e-01	9.689520112367693283e-01	1.504569151485822542e-01	7.314795219708830620e-01	1.710355614193626306e-01	5.666032505613778358e-01	3.471544999809820231e-01	-5.212473102745406317e-01	1.999379224086961782e-01	-3.141789609700580410e-01	2.091501085460961418e-01	-2.619540232317850784e-02	-7.213358331603605400e-01	1.131890370794871981e+00	6.063119195807434858e-01	2.249710785226216037e-01	-3.228837467806130318e-02	-4.574067171565732726e-01	4.215804108445008191e-01	-2.032179840002563131e-01	-4.575803355713774223e-02	1.430627203694504468e-01	4.963263495459127039e-01	3.416129316664489046e-01	-1.183106351848761811e-01	5.748581130686370999e-01	-7.230852732974366592e-01	-9.368085188447115019e-01	-5.470526487468329035e-01	-3.737763554491541629e-01	-1.287774349712230149e-01	-1.295531567600796408e-01
0.000000000000000000e+00	0.000000000000000000e+00	0.000000000000000000e+00	0.000000000000000000e+00	0.000000000000000000e+00	0.000000000000000000e+00	0.000000000000000000e+00	0.000000000000000000e+00	0.000000000000000000e+00	0.000000000000000000e+00	0.000000000000000000e+00	0.000000000000000000e+00	0.000000000000000000e+00	0.000000000000000000e+00	0.000000000000000000e+00	0.000000000000000000e+00	0.000000000000000000e+00	-2.248290317100867797e-01	-5.850109332397691597e-01	-2.652575193146811117e-01	-5.399412192960083984e-02	1.024367129196602999e+00	1.358635992233971079e-01	6.452995263695041617e-01	-5.046288872756713451e-01	-3.585521437786959309e-01	2.557279168691332233e-02	-6.991936804478497969e-01	-8.339614453615707967e-01	4.122603616380948743e-01	4.668089865394769999e-02	-2.371523398518821935e-01	5.822300851476088779e-01	3.332428718847182947e-01	-6.216820093820791815e-01	-2.294235080210267619e-01	-3.539644024343020084e-02	-2.437092622350162108e-01	-1.115252423245444602e+00	2.322976048815182659e-01	-5.911284372107471485e-01	9.990063203970228622e-02	7.091980860904097128e-02	-9.544069507899034105e-03	-1.926914472682046409e-01	-9.889881566085073628e-01	1.712079258252638750e-02	-7.633186593482377269e-01	-6.856289353370341733e-01	-4.083990017464994571e-01
0.000000000000000000e+00	0.000000000000000000e+00	0.000000000000000000e+00	0.000000000000000000e+00	0.000000000000000000e+00	0.000000000000000000e+00	0.000000000000000000e+00	0.000000000000000000e+00	0.000000000000000000e+00	0.000000000000000000e+00	0.000000000000000000e+00	0.000000000000000000e+00	0.000000000000000000e+00	0.000000000000000000e+00	0.000000000000000000e+00	0.000000000000000000e+00	0.000000000000000000e+00	-5.072879783234720413e-02	-6.939523808416419026e-01	-2.238462302720163610e-01	-9.583757156280013623e-02	-3.893921529956596850e-02	6.605684157423629133e-01	1.948123655118134956e-01	-5.599683009043159299e-01	-6.052548552522853953e-01	-3.492378334890099412e-01	-2.374007177682466996e-01	-2.146713154608974050e-01	-4.150389002275402528e-01	2.093355219605072537e-02	-1.932156438676349564e-01	-2.199840798180535961e-01	4.274295064514979647e-01	-5.353719115297936870e-01	-6.360646087329603349e-01	-3.563700544788436092e-02	-7.913994494243256628e-02	-3.196525021651752119e-01	-1.572124395438974642e-01	-8.014346836474961489e-02	-4.962153105208874648e-01	-2.404331834978537807e-01	4.129875864220916570e-01	-7.860156755925236105e-01	-9.131112034527274490e-01	-5.951206921231476654e-01	-7.438981769254665588e-01	-2.148657200520540655e-01	-9.202825910770593421e-01
0.000000000000000000e+00	0.000000000000000000e+00	0.000000000000000000e+00	0.000000000000000000e+00	0.000000000000000000e+00	0.000000000000000000e+00	0.000000000000000000e+00	0.000000000000000000e+00	0.000000000000000000e+00	0.000000000000000000e+00	0.000000000000000000e+00	0.000000000000000000e+00	0.000000000000000000e+00	0.000000000000000000e+00	0.000000000000000000e+00	0.000000000000000000e+00	0.000000000000000000e+00	-3.698099266490894044e-01	-4.202062625380668104e-01	-1.094197635559736870e-01	1.910831681544268579e-01	3.558219461317821408e-01	4.330810199132261729e-01	5.572181902105373119e-01	-2.144612552926046176e-02	-3.490671061391039109e-01	1.076129487824063202e-01	-2.774761252948944046e-01	-2.344735925549634725e-01	1.671086190279794936e-01	3.523305969691298833e-01	1.351728237353349293e-01	3.337769725467851223e-01	4.360393882012358890e-01	-2.189841324653615459e-02	-3.422389670195403188e-01	-2.902310834983566346e-01	-1.392213661361083321e-01	3.409755906852519197e-02	1.593697284109539258e-01	6.701729820315022179e-02	6.674787819607467566e-03	1.817551486311402495e-02	-6.557213012725827961e-02	-7.355057080475056741e-02	-4.990675837580477725e-01	-5.056310885308824554e-01	-5.610268287308506352e-01	-4.792699892536508854e-02	-4.517744451489177360e-01
0.000000000000000000e+00	0.000000000000000000e+00	0.000000000000000000e+00	0.000000000000000000e+00	0.000000000000000000e+00	0.000000000000000000e+00	0.000000000000000000e+00	0.000000000000000000e+00	0.000000000000000000e+00	0.000000000000000000e+00	0.000000000000000000e+00	0.000000000000000000e+00	0.000000000000000000e+00	0.000000000000000000e+00	0.000000000000000000e+00	0.000000000000000000e+00	0.000000000000000000e+00	-6.492621026889288105e-01	-4.327640821837520635e-01	-1.794788801403421896e-01	9.794980719986016993e-02	-1.531548609180480303e-01	2.266922002774169054e-01	-7.828938080828935497e-01	-1.565454360507265719e-01	-2.516816938886977661e-01	3.054508836281291106e-01	-5.198733943635945876e-01	2.706513342622085538e-01	9.456456773940304927e-01	-1.244988828179372620e+00	-4.720062735456940217e-01	3.863927942808489391e-01	3.530542126994276053e-01	-4.924066162690521886e-01	3.795064399376177899e-01	8.069629839347942646e-01	3.272873044727867553e-01	5.702420131486501953e-01	-3.409844723943731837e-01	5.037456950964817048e-01	-2.932141004665635986e-01	-4.817277990059006670e-02	-3.494896381189137313e-02	1.533441465206062615e+00	-1.813279200612421815e-01	-3.036380793827597180e-01	-3.509036394905769018e-01	-9.977640206613761498e-01	2.875452251525428826e-01
0.000000000000000000e+00	0.000000000000000000e+00	0.000000000000000000e+00	0.000000000000000000e+00	0.000000000000000000e+00	0.000000000000000000e+00	0.000000000000000000e+00	0.000000000000000000e+00	0.000000000000000000e+00	0.000000000000000000e+00	0.000000000000000000e+00	0.000000000000000000e+00	0.000000000000000000e+00	0.000000000000000000e+00	0.000000000000000000e+00	0.000000000000000000e+00	0.000000000000000000e+00	-7.874390920901738755e-02	-2.510676464861937851e-01	-9.295099130263063947e-02	2.509280929525270487e-01	-2.688019057799647116e-01	5.709806472448508696e-01	4.985799196403117167e-02	5.556652390534740082e-02	-2.133988793075284607e-01	-4.457390746512135959e-01	-1.960531157463334395e-01	1.055995104400273971e-01	-5.500941591805724035e-02	5.793343584361486664e-01	5.496690882573924686e-01	-1.446133149087761860e-01	2.251861461938402531e-01	6.429267503037802180e-03	-5.638042747462804899e-02	-3.625707901849519188e-01	-1.998540782100586416e-02	3.274535593594996019e-01	-2.028784319949543946e-01	4.885344764312503640e-01	9.386496211628141129e-02	-2.184545727990745700e-01	-1.163621931604647136e-01	-7.627348576439869909e-02	-4.107149474369199971e-01	-3.546742529161933111e-01	-1.630263455475863543e-01	2.903669698197008930e-01	-2.225507277761799296e-01
0.000000000000000000e+00	0.000000000000000000e+00	0.000000000000000000e+00	0.000000000000000000e+00	0.000000000000000000e+00	0.000000000000000000e+00	0.000000000000000000e+00	0.000000000000000000e+00	0.000000000000000000e+00	0.000000000000000000e+00	0.000000000000000000e+00	0.000000000000000000e+00	0.000000000000000000e+00	0.000000000000000000e+00	0.000000000000000000e+00	0.000000000000000000e+00	0.000000000000000000e+00	-1.113637955872944091e-01	-3.548031135796449465e-01	1.437042306779296452e-01	-2.230551631985197569e-02	8.202300199766094924e-01	1.753693627214651385e-01	6.536863393914238429e-01	-3.618275732934936872e-01	-5.777700185439977876e-01	2.867217984553385723e-01	-7.329228467544844638e-02	-4.101926566060114521e-01	-7.852944107408523777e-01	4.445809903767358184e-01	-2.722082374084685563e-01	2.016463261585965228e+00	1.892182085524299062e-01	8.182743705816328261e-02	-4.199518853372474214e-01	1.015439593389421802e+00	-1.464336825898655547e-01	-5.231508373533328982e-01	-2.653535786210275416e-01	-2.873243089805515571e-01	5.341462059808129714e-01	-4.397513199898709924e-01	2.703219870920857693e-01	1.138571238607168773e-01	3.044563512425969565e-01	-2.235041370660827975e-01	-4.251232607064995422e-02	-1.999814989071811155e-01	-2.049719888232936771e-01
0.000000000000000000e+00	0.000000000000000000e+00	0.000000000000000000e+00	0.000000000000000000e+00	0.000000000000000000e+00	0.000000000000000000e+00	0.000000000000000000e+00	0.000000000000000000e+00	0.000000000000000000e+00	0.000000000000000000e+00	0.000000000000000000e+00	0.000000000000000000e+00	0.000000000000000000e+00	0.000000000000000000e+00	0.000000000000000000e+00	0.000000000000000000e+00	0.000000000000000000e+00	3.267057965434231881e-01	-1.204595645458231834e-01	-1.376548169326186344e-01	4.887434853669568313e-01	4.598913879271817051e-01	1.164401652383235675e-01	1.468295557529537554e+00	-1.830307923373275247e-01	2.616321509394075595e-01	2.120454320561684231e-02	8.278322902512934289e-02	1.705430379030683508e-01	-3.645911519596363726e-01	-1.754735408585871737e+00	9.114543882795199670e-01	-7.965498363434981854e-01	1.156492144563104896e-01	-2.047841183255626196e-01	4.652984341685938996e-01	-5.782337398916941318e-01	-2.833845302887156303e-01	-3.177522794783239068e-01	3.653451789526446780e-01	3.449466315938963246e-01	8.267367332597602703e-02	1.975031712661597938e-01	-2.431402583896440928e-01	-1.010577317352625126e+00	4.538777918591314076e-01	9.274126293864487502e-01	2.513398635104454604e-01	1.418937419365866592e+00	1.038899655473859207e+00
0.000000000000000000e+00	0.000000000000000000e+00	0.000000000000000000e+00	0.000000000000000000e+00	0.000000000000000000e+00	0.000000000000000000e+00	0.000000000000000000e+00	0.000000000000000000e+00	0.000000000000000000e+00	0.000000000000000000e+00	0.000000000000000000e+00	0.000000000000000000e+00	0.000000000000000000e+00	0.000000000000000000e+00	0.000000000000000000e+00	0.000000000000000000e+00	0.000000000000000000e+00	1.993018561691785040e-01	-4.209957768530842026e-01	-1.747092275185790911e-01	2.001469499316578526e-01	-3.584158190025297785e-01	5.109867150201878871e-01	1.075453746133547828e-01	-1.719704835554085876e-01	-3.446105760487147007e-01	-2.964763094692529632e-01	-3.193727345174512955e-01	-7.259327490785277837e-02	1.622098477915705217e-01	1.025872302517749912e-01	2.187017890807041731e-01	1.547332168327232582e-01	4.717327531977741906e-01	-3.061012170727836490e-01	-2.366465061405990666e-01	-3.721315470829824612e-01	-6.282036487402362090e-02	-4.579403712230403212e-01	-8.966225634125050969e-02	-1.965863559476984657e-01	-2.186530449132930709e-01	3.924961761330405391e-02	1.008887189173499344e-01	-3.263024721831061514e-01	-3.924413340024376917e-01	-3.556107838321633796e-01	-4.818768601753510294e-01	-4.332159202731230563e-01	-3.283500030097510902e-01
0.000000000000000000e+00	0.000000000000000000e+00	0.000000000000000000e+00	0.000000000000000000e+00	0.000000000000000000e+00	0.000000000000000000e+00	0.000000000000000000e+00	0.000000000000000000e+00	0.000000000000000000e+00	0.000000000000000000e+00	0.000000000000000000e+00	0.000000000000000000e+00	0.000000000000000000e+00	0.000000000000000000e+00	0.000000000000000000e+00	0.000000000000000000e+00	0.000000000000000000e+00	8.178888248579194165e-02	1.315014193841435586e-01	9.159461810418532968e-02	-1.327452783149266347e-01	6.844848921828199373e-01	1.330859665269362169e-01	9.462919924610310174e-01	1.519929693917660696e-01	1.113337149829786293e-01	3.864376766289841503e-01	-2.219348022312484237e-01	-2.974939766325906954e-01	5.111452813512018523e-01	1.942493376988135845e+00	8.510992848229222973e-01	1.007202978273346261e+00	2.582220904453713661e-01	9.349912304908665206e-01	2.580164616115906973e-01	1.490482875743324609e+00	-4.801296144884455996e-01	4.241805847850385058e-01	-1.806288129907897000e-01	4.118726974724856715e-01	-8.444925635745602621e-01	-5.299525965136634431e-01	9.272924356266626367e-02	8.178584664004111271e-02	-5.972318778581765519e-01	4.337294277209602714e-03	-8.228346449938707119e-01	5.896235336966976215e-02	-1.747141814778277458e-01
0.000000000000000000e+00	0.000000000000000000e+00	0.000000000000000000e+00	0.000000000000000000e+00	0.000000000000000000e+00	0.000000000000000000e+00	0.000000000000000000e+00	0.000000000000000000e+00	0.000000000000000000e+00	0.000000000000000000e+00	0.000000000000000000e+00	0.000000000000000000e+00	0.000000000000000000e+00	0.000000000000000000e+00	0.000000000000000000e+00	0.000000000000000000e+00	0.000000000000000000e+00	-3.206840648544201366e-01	-1.669885276503630112e-01	-1.296537928605160928e-01	4.669525966329176603e-01	1.730969071003698456e-01	3.998421640242099118e-01	2.901123493787328145e-01	-8.096582181189339311e-02	-1.667343717415374349e-01	-5.525163261105239254e-01	-3.029473101042458594e-01	-1.221885003790294279e-02	3.650366238309853961e-01	4.170463540848232675e-01	-7.422532578813700876e-02	-2.705133058019222950e-02	3.450665791849414354e-01	-2.773100972320107771e-01	-3.754342957878646914e-01	-2.536818369880510238e-01	-6.956009505947632898e-02	1.563315526435456182e-01	-9.692903987853519754e-02	-4.556915199804900118e-01	-1.324317170556176815e-01	-2.141880540098054231e-01	-4.239015708382396497e-01	-1.974433917482367740e-01	-2.074909238951486712e-01	-2.885870411246489464e-01	-2.228549863525243202e-01	-1.148450102900750724e-01	-1.640535508727966330e-01
0.000000000000000000e+00	0.000000000000000000e+00	0.000000000000000000e+00	0.000000000000000000e+00	0.000000000000000000e+00	0.000000000000000000e+00	0.000000000000000000e+00	0.000000000000000000e+00	0.000000000000000000e+00	0.000000000000000000e+00	0.000000000000000000e+00	0.000000000000000000e+00	0.000000000000000000e+00	0.000000000000000000e+00	0.000000000000000000e+00	0.000000000000000000e+00	0.000000000000000000e+00	-4.412467809545930764e-01	-2.641904404394320727e-01	4.336976486367775663e-01	2.076000512597457603e-01	1.833820097417635242e-01	7.145783117647543092e-02	1.021911611841526957e-01	1.986629978501370034e-02	-2.341366901173391746e-02	-6.589722404790088195e-01	-1.503179338429848910e-01	4.836833864063271038e-03	3.798909004266534106e-01	-3.942392481776256785e-01	-9.027546133166837183e-01	1.156809816955808978e+00	5.557995443449803563e-01	-1.483810520931070909e-01	-1.171956877895683757e-01	-5.572308145582939298e-01	-1.002073102445226981e-02	-7.570913641328206323e-01	2.172073483184815690e-01	-1.744152491477095890e-01	-4.480303948391133328e-01	-2.544405360824233964e-01	-9.868938316196173011e-01	-6.460852849870439840e-01	-6.407483203001429310e-03	2.819016891188055873e-01	-1.675244130380039165e-01	-2.035985372081388911e-01	7.361662093210259716e-02
0.000000000000000000e+00	0.000000000000000000e+00	0.000000000000000000e+00	0.000000000000000000e+00	0.000000000000000000e+00	0.000000000000000000e+00	0.000000000000000000e+00	0.000000000000000000e+00	0.000000000000000000e+00	0.000000000000000000e+00	0.000000000000000000e+00	0.000000000000000000e+00	0.000000000000000000e+00	0.000000000000000000e+00	0.000000000000000000e+00	0.000000000000000000e+00	0.000000000000000000e+00	-3.670606744119375153e-01	-4.086312202700322915e-01	-4.504207310855961599e-01	3.957843475386371157e-01	6.331487758031968394e-01	4.895299650969429650e-01	3.343870944537380430e-02	-1.095124615999056028e-01	-4.568951015917614988e-01	-4.135531229538546016e-01	-3.133065792994821908e-01	-2.464988125541063280e-01	3.933694691785906139e-01	9.446495589696712880e-01	3.454795892019388859e-01	3.144023651888391280e-01	5.486699880185567091e-01	-3.395517805420437685e-01	-6.017971524388980864e-01	-6.925769150174276856e-01	-3.877176703343071518e-02	5.435250835668895553e-01	-1.084554792029717857e-01	-3.481744506942019424e-01	-2.303763325639355264e-01	9.076423284271775693e-02	1.215734616248256017e-01	-6.707345855246804600e-01	-5.405462711667624598e-01	-4.709388389440902212e-01	-5.564437896855953802e-01	-9.831035517626800502e-01	-5.853877432334073649e-01
0.000000000000000000e+00	0.000000000000000000e+00	0.000000000000000000e+00	0.000000000000000000e+00	0.000000000000000000e+00	0.000000000000000000e+00	0.000000000000000000e+00	0.000000000000000000e+00	0.000000000000000000e+00	0.000000000000000000e+00	0.000000000000000000e+00	0.000000000000000000e+00	0.000000000000000000e+00	0.000000000000000000e+00	0.000000000000000000e+00	0.000000000000000000e+00	0.000000000000000000e+00	-2.211836557463542907e-01	-1.082963481400467942e-01	-1.172630306389022131e-01	-5.003507478245187157e-01	2.500773264164412590e-01	4.072966721703932258e-01	6.358157960027204132e-03	-3.633951183211981961e-01	-4.077909862090873250e-01	-9.510861653324395038e-01	-9.846192624034415253e-02	3.133884378997235653e-02	-1.932742068815934688e-01	5.468909971599440478e-01	7.365633692123262355e-01	3.393432876905491113e-01	1.943167898850346464e-01	-1.846107684968277540e-01	-3.220112977459854142e-01	1.458904377975244471e-01	-1.064240943091612247e-02	6.258558269672520602e-01	-4.539866248515055103e-02	-5.870881563019231253e-01	4.061204720464307583e-01	-5.761763062523118650e-01	9.882839567950384152e-02	-7.848124385953781923e-01	-3.076812879890215013e-01	-2.878637742484853324e-02	-4.378582722533173599e-01	-7.451888725104930389e-01	-4.046358899377115459e-01
0.000000000000000000e+00	0.000000000000000000e+00	0.000000000000000000e+00	0.000000000000000000e+00	0.000000000000000000e+00	0.000000000000000000e+00	0.000000000000000000e+00	0.000000000000000000e+00	0.000000000000000000e+00	0.000000000000000000e+00	0.000000000000000000e+00	0.000000000000000000e+00	0.000000000000000000e+00	0.000000000000000000e+00	0.000000000000000000e+00	0.000000000000000000e+00	0.000000000000000000e+00	-1.184153239994105433e-01	-4.913021863425195979e-01	-3.225963012665339913e-01	5.243130400089830445e-01	-6.204412638915154377e-01	4.468498052452982705e-01	2.486603282240527901e-01	-1.661139849601760143e-01	-3.770136866498539630e-01	-2.540269791528491639e-01	-4.244629026787715143e-01	-2.603491821558605035e-01	1.475274880415941917e-02	-2.262005584368497468e-01	2.939052474072732513e-01	2.945284608456524844e-01	4.804433512626778424e-01	-3.347889702737343320e-01	-5.266566141666265688e-01	-7.743259699692328635e-01	-1.030272894577406555e-03	-3.682800845315042232e-02	-2.728298068116409916e-02	2.194210662579828275e-01	2.757746137928735464e-01	-1.504049570523540713e-01	-3.409590964153542264e-02	-4.835343398788805591e-01	-5.771213373918693268e-01	-4.363516523673708902e-01	-4.879947195678794314e-01	-2.457503700953174719e-01	-4.674633450364334419e-01
0.000000000000000000e+00	0.000000000000000000e+00	0.000000000000000000e+00	0.000000000000000000e+00	0.000000000000000000e+00	0.000000000000000000e+00	0.000000000000000000e+00	0.000000000000000000e+00	0.000000000000000000e+00	0.000000000000000000e+00	0.000000000000000000e+00	0.000000000000000000e+00	0.000000000000000000e+00	0.000000000000000000e+00	0.000000000000000000e+00	0.000000000000000000e+00	0.000000000000000000e+00	5.353041321466761593e-01	8.491572813454356661e-02	3.839380638913724164e-01	4.494729534875953336e-02	5.172858182210174904e-01	3.645851952340826291e-02	-8.426200013994467053e-01	-2.139117055563067304e-01	1.630591569512223615e-01	-4.127502428696473991e-01	3.959411765177336950e-01	-3.190190895411028071e-01	7.185153364383254360e-01	-3.562620182696847881e-01	-4.602974932784030804e-01	-1.352855504277175491e+00	2.028698956972183887e-01	2.063515410811176676e-01	-1.417320560267258667e-01	-6.104322491301483050e-02	7.877501922696890369e-02	-1.965505304129014641e-01	-2.731577843418916962e-01	-4.572777534496323959e-01	6.887268447255598391e-02	3.912912971915153970e-01	-1.283808890262794655e+00	-1.071168318186615370e-01	6.113139721764557777e-01	1.080656415504703260e-01	-2.022444446956280645e-02	4.556123496955556962e-01	-6.832158666776044775e-02
0.000000000000000000e+00	0.000000000000000000e+00	0.000000000000000000e+00	0.000000000000000000e+00	0.000000000000000000e+00	0.000000000000000000e+00	0.000000000000000000e+00	0.000000000000000000e+00	0.000000000000000000e+00	0.000000000000000000e+00	0.000000000000000000e+00	0.000000000000000000e+00	0.000000000000000000e+00	0.000000000000000000e+00	0.000000000000000000e+00	0.000000000000000000e+00	0.000000000000000000e+00	-2.663803019825979890e-01	-3.823586267459054833e-01	-2.585465131825153140e-01	2.661501247428638139e-01	2.737495511071532661e-01	3.410973058038722083e-01	2.707912997523336252e-01	-1.889500738907638477e-01	-4.641215847597277011e-01	-2.349702299918085824e-01	-2.285077115087947586e-01	-4.424301581167165015e-02	1.229431742404862166e-01	3.219768337405760072e-01	7.095625760726366194e-01	2.469854629301717064e-01	2.250412180270929818e-01	1.060758787505647061e-01	-5.874404350453027446e-01	-4.643306047832770345e-01	9.299734411575022452e-02	-1.292090562572677515e-01	-1.409696590364765689e-01	-2.731176714901712987e-01	2.104847397408337109e-02	-1.542991333952180022e-01	5.435868614707731195e-02	-3.778768139162159700e-01	-4.561434364468338054e-01	-3.610769097763208979e-01	-5.010288871610804051e-01	-1.317531879771130232e-01	-1.975337962149754378e-01
0.000000000000000000e+00	0.000000000000000000e+00	0.000000000000000000e+00	0.000000000000000000e+00	0.000000000000000000e+00	0.000000000000000000e+00	0.000000000000000000e+00	0.000000000000000000e+00	0.000000000000000000e+00	0.000000000000000000e+00	0.000000000000000000e+00	0.000000000000000000e+00	0.000000000000000000e+00	0.000000000000000000e+00	0.000000000000000000e+00	0.000000000000000000e+00	0.000000000000000000e+00	-4.737598540483043963e-01	-4.179097155282320841e-01	1.650592817127478906e-01	4.095544313631666600e-01	3.580375541441501719e-01	5.263331897562876227e-01	1.063369235915574862e+00	-3.339149175512710066e-01	-3.372984181818131644e-01	4.515891314545642521e-01	-6.315729526106667047e-02	2.810617119512733852e-01	8.582929423898622012e-01	1.624447180449633432e+00	-9.502599926265821451e-02	-5.555385652466866553e-01	7.560281675565594384e-01	-1.506112119589454734e-01	-7.598439572762730188e-02	-1.023331708512291716e+00	-2.179298363743815414e-01	-3.378810681612632316e-01	-4.073142724952286131e-02	-6.268720517938082271e-01	-8.311774193255039300e-01	1.313396204885325824e+00	1.126523442057712071e-01	8.020386645901149414e-02	-2.230447159552539638e-01	-2.315199050534544889e-01	-4.646128731430234637e-01	-5.979281501600541837e-01	-6.349947263465410829e-01
0.000000000000000000e+00	0.000000000000000000e+00	0.000000000000000000e+00	0.000000000000000000e+00	0.000000000000000000e+00	0.000000000000000000e+00	0.000000000000000000e+00	0.000000000000000000e+00	0.000000000000000000e+00	0.000000000000000000e+00	0.000000000000000000e+00	0.000000000000000000e+00	0.000000000000000000e+00	0.000000000000000000e+00	0.000000000000000000e+00	0.000000000000000000e+00	0.000000000000000000e+00	-1.092169216133891813e-01	-1.391566897817485549e-01	-5.431713700439512460e-02	1.296358552545593679e-01	-2.097332631872030617e-01	3.911275373242891762e-01	2.787739692183107132e-01	-4.201481473855663701e-02	-8.132543143375633998e-02	9.649285002584100102e-02	1.073959705048270485e-01	8.646494529248921479e-02	2.553259788470603198e-01	-1.091186675841207890e-02	6.932947698430244055e-01	1.506392601687635557e-01	4.872531328274383733e-01	-1.335099935480154633e-02	-1.472898987490174894e-01	7.606243007100503550e-02	-4.310216800644457030e-02	2.346765671074270421e-01	-2.396169318476577825e-01	1.098812325146808211e-01	1.048758991245506977e-01	-1.266197390485912233e-01	-1.897746970069529859e-01	1.866654357607840375e-01	-2.568515061196754989e-01	9.796402726981377762e-02	-1.018185987657309749e-01	-5.318331602292313276e-01	-1.265963672177306265e-01
0.000000000000000000e+00	0.000000000000000000e+00	0.000000000000000000e+00	0.000000000000000000e+00	0.000000000000000000e+00	0.000000000000000000e+00	0.000000000000000000e+00	0.000000000000000000e+00	0.000000000000000000e+00	0.000000000000000000e+00	0.000000000000000000e+00	0.000000000000000000e+00	0.000000000000000000e+00	0.000000000000000000e+00	0.000000000000000000e+00	0.000000000000000000e+00	0.000000000000000000e+00	-1.917113095677872303e-01	-1.612649368473406675e-01	-2.526359477456021074e-01	1.366443527504301314e-01	8.216100236186062167e-02	3.655376701149795626e-01	3.036691051792799190e-01	-1.845348129951610017e-01	-1.008507826151291975e-01	2.080556534491742604e-01	1.568593560485331273e-01	3.565030529160699846e-01	4.377102492586905091e-01	3.662573180150148766e-01	2.960763094180346999e-01	-1.105747366480722277e-01	3.529651423236101482e-01	-1.355671283322296972e-01	-1.985244086349319537e-01	-4.219374223468273510e-01	-2.967134919094418263e-04	-2.753469110128981545e-01	-1.899704555098843950e-01	-2.554852120115387870e-01	3.147963201209932199e-02	4.516927665431125921e-02	-1.170010148049808879e-01	-2.583946319047151774e-01	-1.609250798231789126e-01	4.395872606227896329e-02	2.517825347469131278e-04	2.543066066189885177e-01	1.123428369374921548e-01
0.000000000000000000e+00	0.000000000000000000e+00	0.000000000000000000e+00	0.000000000000000000e+00	0.000000000000000000e+00	0.000000000000000000e+00	0.000000000000000000e+00	0.000000000000000000e+00	0.000000000000000000e+00	0.000000000000000000e+00	0.000000000000000000e+00	0.000000000000000000e+00	0.000000000000000000e+00	0.000000000000000000e+00	0.000000000000000000e+00	0.000000000000000000e+00	0.000000000000000000e+00	-2.968696620387389906e-01	6.456670705299658586e-01	-9.216254910948343260e-02	2.685571893732978110e-01	-5.962518669082972345e-01	4.156853571905655964e-01	6.854988268682166153e-01	-5.671989828841777354e-02	-4.832003818107258319e-01	-5.647456319266183078e-01	-4.471284204029452036e-01	-1.030608056837381270e-01	-4.134796183075594711e-01	-1.186276912234302677e-02	1.095697096434085083e-01	1.750632818533711665e-01	8.565464461716321143e-02	-7.060758728053796729e-02	-1.201739144979639823e-01	-1.458063767841712433e-01	3.480964878382778460e-01	2.736873521409906029e-01	-4.447155856866186197e-02	-4.640365659248041896e-01	-5.756622054824773321e-02	2.063960220128959189e-01	-6.577820588299602145e-01	-3.436161194377215788e-01	1.043342189982154333e-01	-1.228981317201660872e-01	-1.263545351060017530e-01	-3.874519653927973595e-01	1.954755719404842607e-01
0.000000000000000000e+00	0.000000000000000000e+00	0.000000000000000000e+00	0.000000000000000000e+00	0.000000000000000000e+00	0.000000000000000000e+00	0.000000000000000000e+00	0.000000000000000000e+00	0.000000000000000000e+00	0.000000000000000000e+00	0.000000000000000000e+00	0.000000000000000000e+00	0.000000000000000000e+00	0.000000000000000000e+00	0.000000000000000000e+00	0.000000000000000000e+00	0.000000000000000000e+00	-5.869775311187224176e-01	-3.771416430204962422e-01	-3.392945071937880641e-01	1.967142734491107159e-01	4.357863624304771366e-01	4.795240272564084139e-01	2.515430191505397817e-01	-1.575275023426329912e-01	-3.041825747844833505e-01	-2.815860861413220784e-01	-1.197364717413186702e-01	-1.643251849324127434e-01	8.562005965905877813e-02	2.928893108505868925e-01	1.895190529523805290e-01	-5.244729309013618918e-02	3.670132652930425121e-01	-6.986977196719727778e-02	-3.487200168709695958e-01	-3.497889879964538595e-01	-1.468644706475899231e-01	-1.108978593715230915e-01	-6.582061785428693079e-02	-1.687505162226472788e-01	-2.306354188873845426e-02	-6.720395206754349593e-02	-3.556171705709944564e-01	1.807536968803063332e-02	-4.016798370233579663e-01	-2.201719940615119997e-01	-3.660651453070394301e-01	-4.150219186720895403e-01	-2.978812289830207183e-01
0.000000000000000000e+00	0.000000000000000000e+00	0.000000000000000000e+00	0.000000000000000000e+00	0.000000000000000000e+00	0.000000000000000000e+00	0.000000000000000000e+00	0.000000000000000000e+00	0.000000000000000000e+00	0.000000000000000000e+00	0.000000000000000000e+00	0.000000000000000000e+00	0.000000000000000000e+00	0.000000000000000000e+00	0.000000000000000000e+00	0.000000000000000000e+00	0.000000000000000000e+00	-1.505379577522911461e-01	-1.602579716726810211e-01	-2.502080449921003855e-02	1.122138259311403069e-01	-3.188587134901815223e-01	3.657403398164248420e-01	2.509621241894091984e-02	7.967229163758171584e-02	-1.820790360874101066e-01	-4.938042200998856573e-02	-8.563643299735923531e-02	4.049332871851853977e-01	3.831357429065700981e-01	1.845825397335203455e-01	3.181092854898822098e-01	2.034086996374590284e-01	3.017650707425914569e-01	1.675635908287271408e-02	-1.957333371081989293e-01	-5.012737650962846570e-02	-8.731268573892404794e-02	8.857462887049649680e-02	3.064092170006214866e-02	-2.102562178546999727e-01	-2.846846396200381976e-02	-7.875940050269149631e-03	-1.636302205958297395e-01	9.972461206449761972e-03	-1.414770097613847200e-01	-1.323520322217694167e-01	-9.186537838262336109e-02	-2.764755315364058053e-01	-3.107983055936221553e-02
0.000000000000000000e+00	0.000000000000000000e+00	0.000000000000000000e+00	0.000000000000000000e+00	0.000000000000000000e+00	0.000000000000000000e+00	0.000000000000000000e+00	0.000000000000000000e+00	0.000000000000000000e+00	0.000000000000000000e+00	0.000000000000000000e+00	0.000000000000000000e+00	0.000000000000000000e+00	0.000000000000000000e+00	0.000000000000000000e+00	0.000000000000000000e+00	0.000000000000000000e+00	2.581235005605467814e-01	-9.765622719993516387e-02	-3.097404153025613005e-01	6.920174106688767868e-01	3.584786693070973057e-02	7.003931136711204208e-02	3.143770824536076258e-01	-6.424768335560653021e-02	-1.198742197158074035e-01	1.580714587782610370e-01	2.760032521407073530e-02	-7.607448971403589499e-02	7.198075601375808485e-01	-4.065560611782190747e-01	-2.116037142643998059e-01	7.812659555987468973e-01	1.471716242288696741e-01	3.598124514587020678e-02	-8.517508639789778124e-02	5.858234432538620418e-01	1.973258855399315503e-01	-2.345739139679703655e-01	-4.624000576598020773e-01	-4.135354206032828550e-01	-9.276975938393867971e-02	-1.812265142536326895e-02	1.004287433292206710e+00	-3.218137945746158413e-01	-6.739813070407474002e-03	1.188110801124093660e-02	-1.482578147747945774e-01	2.297304810309182543e-01	4.174161953457584118e-01
0.000000000000000000e+00	0.000000000000000000e+00	0.000000000000000000e+00	0.000000000000000000e+00	0.000000000000000000e+00	0.000000000000000000e+00	0.000000000000000000e+00	0.000000000000000000e+00	0.000000000000000000e+00	0.000000000000000000e+00	0.000000000000000000e+00	0.000000000000000000e+00	0.000000000000000000e+00	0.000000000000000000e+00	0.000000000000000000e+00	0.000000000000000000e+00	0.000000000000000000e+00	-1.224462344415038650e+00	-4.355263728912769361e-01	3.147603549548798063e-01	1.181422461860517741e-02	3.895714194922565987e-01	2.244249129333406867e-01	3.930588957489308255e-01	-1.175252116755741844e-01	2.682590287860192046e-01	-1.052152256213487735e+00	5.428556598025177093e-01	-8.907921744914553130e-01	-4.155978116405802392e-01	1.470111574794596310e+00	2.633910270286757616e+00	3.531470567991343290e-01	-4.516486047564752804e-01	-4.492837435270888302e-02	5.424309968477966093e-01	2.302862055243057038e-01	3.711128803428327076e-03	9.419466636251471181e-01	-2.135701410495402242e-01	1.446651623209385673e-01	1.359830520228356709e+00	1.137384806815390892e+00	-8.616803832922304007e-01	-2.164035239601022273e-02	8.342108438075461763e-01	3.836612558825304165e-01	1.286383808587075184e-01	-3.781845336916359046e-01	4.165178710049334265e-01
0.000000000000000000e+00	0.000000000000000000e+00	0.000000000000000000e+00	0.000000000000000000e+00	0.000000000000000000e+00	0.000000000000000000e+00	0.000000000000000000e+00	0.000000000000000000e+00	0.000000000000000000e+00	0.000000000000000000e+00	0.000000000000000000e+00	0.000000000000000000e+00	0.000000000000000000e+00	0.000000000000000000e+00	0.000000000000000000e+00	0.000000000000000000e+00	0.000000000000000000e+00	-1.924842749795047658e-01	3.653331059282111104e-02	1.839630403843876827e-01	3.328316644257121037e-01	3.802598958733470202e-01	2.208327139305011344e-01	-8.787171505510318892e-02	-4.515228222195827312e-02	6.428657975314194806e-02	-1.432666535028885857e-01	-8.044207691548509176e-02	1.438610904026443316e-01	6.925936994425109516e-02	-2.356016336636853892e-01	-7.029641365518406182e-02	-2.791850657309934425e-01	2.610311797121083188e-01	5.770630108409137426e-02	-2.090206307233533067e-01	-8.930400851288987016e-03	-6.904526531437282788e-02	-8.605676080319583920e-02	-4.404406371146962762e-02	3.778212850913161697e-02	1.246417892930705255e-02	6.344067913786544111e-02	-3.875695214254775700e-01	-1.603714803757418927e-01	1.757350412955600294e-01	1.206962938029023241e-01	5.008347611240086816e-02	7.709860760317759076e-02	4.175856995213562128e-01
0.000000000000000000e+00	0.000000000000000000e+00	0.000000000000000000e+00	0.000000000000000000e+00	0.000000000000000000e+00	0.000000000000000000e+00	0.000000000000000000e+00	0.000000000000000000e+00	0.000000000000000000e+00	0.000000000000000000e+00	0.000000000000000000e+00	0.000000000000000000e+00	0.000000000000000000e+00	0.000000000000000000e+00	0.000000000000000000e+00	0.000000000000000000e+00	0.000000000000000000e+00	-1.272462616426516813e-01	2.900010355470924311e-02	-1.157150281693374166e-01	1.445093285176842456e-02	-2.730035421859681732e-01	-2.614890570460390307e-02	-9.533594497927058709e-02	-1.405464926011086579e-01	4.723198716292038163e-02	1.829741841923874374e-02	-2.219221085927258474e-01	1.904272512443234422e-01	-3.032760195061045549e-01	-8.631657511073648203e-01	4.710104904824270466e-01	8.163183782174139314e-01	-2.266018780509642117e-01	3.316615135210671528e-01	-3.715218675088417192e-03	3.313390295467663615e-01	-1.619750246787246550e-01	9.756125211112374185e-01	1.254258441686129655e-01	1.565148579486992098e-01	-6.216917417816644753e-02	-6.034134060074816674e-02	-4.397300879983197519e-01	2.482440383142794638e-01	1.755301999348692632e-01	3.910507611560186114e-01	-3.229756792233416749e-03	7.850642166719390413e-02	1.609484105677741472e-01
0.000000000000000000e+00	0.000000000000000000e+00	0.000000000000000000e+00	0.000000000000000000e+00	0.000000000000000000e+00	0.000000000000000000e+00	0.000000000000000000e+00	0.000000000000000000e+00	0.000000000000000000e+00	0.000000000000000000e+00	0.000000000000000000e+00	0.000000000000000000e+00	0.000000000000000000e+00	0.000000000000000000e+00	0.000000000000000000e+00	0.000000000000000000e+00	0.000000000000000000e+00	-5.505319616865075316e-01	-5.215471291885097338e-02	6.527802251414256685e-02	4.092118689791320874e-01	2.061645738478920242e-01	1.067084234015532596e-01	1.808728978145970612e-01	2.592710516038985724e-01	1.166801952934767017e-01	-3.302565104993621103e-01	6.154609545603681453e-02	1.364597473118092374e-01	1.530025106231480136e-01	5.770211095198368723e-01	-1.012100900827772376e+00	-2.929522381470640521e-02	-7.610786094479046748e-02	-3.304675656530725592e-01	-6.618588290885262237e-01	3.923174416935931164e-01	-1.275686224027466897e-01	4.143429612664955575e-01	1.255135879628025697e-01	1.015838595910576458e-01	-5.504918138594102617e-01	-5.213204108850242324e-01	-8.769041634745725622e-01	-8.420399787789131785e-02	1.264300917610081676e-01	3.750361478098160894e-01	6.695544255477624274e-02	8.408083779944667269e-01	-1.291146095470273591e-01
0.000000000000000000e+00	0.000000000000000000e+00	0.000000000000000000e+00	0.000000000000000000e+00	0.000000000000000000e+00	0.000000000000000000e+00	0.000000000000000000e+00	0.000000000000000000e+00	0.000000000000000000e+00	0.000000000000000000e+00	0.000000000000000000e+00	0.000000000000000000e+00	0.000000000000000000e+00	0.000000000000000000e+00	0.000000000000000000e+00	0.000000000000000000e+00	0.000000000000000000e+00	-3.578622631279458899e-01	-5.306744307909210256e-01	2.089751813607785419e-02	9.345384774391526927e-02	6.117999770576496715e-02	3.634095125227956857e-01	-2.879702518236148534e-01	-6.743108126987065742e-02	-3.510583569339439935e-01	-7.948887893074063626e-01	-2.906113993870059753e-01	-2.396254659117990349e-01	1.141462504473192280e-01	6.414925995920429669e-01	-1.298053370431409281e-01	6.725453552425346704e-01	3.282347348623975702e-01	-2.333564229311603511e-01	-1.672598661328150715e-01	-3.176664660952112085e-01	5.070228572233232561e-02	1.679466572569918159e-01	-1.710770062047011209e-01	-1.560126398732220310e-01	-2.788744216809064258e-01	7.132445100220874412e-02	-2.294948403097902823e-01	-5.411877385798963269e-01	-4.204571473620457578e-01	-5.071684945646358633e-01	-4.826214318970041828e-01	-1.411429858057042519e-01	-3.469981615570845168e-01
0.000000000000000000e+00	0.000000000000000000e+00	0.000000000000000000e+00	0.000000000000000000e+00	0.000000000000000000e+00	0.000000000000000000e+00	0.000000000000000000e+00	0.000000000000000000e+00	0.000000000000000000e+00	0.000000000000000000e+00	0.000000000000000000e+00	0.000000000000000000e+00	0.000000000000000000e+00	0.000000000000000000e+00	0.000000000000000000e+00	0.000000000000000000e+00	0.000000000000000000e+00	-4.527466599784904511e-01	1.093795463009954692e-02	-4.073771368432555495e-01	2.379506152924185103e-01	7.485249998895192602e-01	2.378430919445770342e-01	8.082135242535278818e-01	-1.008751322340672024e-01	-1.512510662164272546e-01	6.802136304361333652e-02	-3.045905545514618895e-01	8.053482590746974257e-01	-3.392879610350242880e-01	-5.960064124124369034e-01	-3.101801724394550597e-01	-4.656722387841020216e-01	-1.258883576894332008e-02	6.090995245498295740e-02	-3.408222652632493799e-01	-1.346326140472307586e-01	-2.401537544788030221e-01	3.974703527182785745e-01	-1.310162629438865745e-01	-1.258499147466026792e-02	-1.882457814732763635e-01	-6.081610803701117396e-01	1.169253035448994060e+00	-7.987190021908419091e-01	2.215430120207077247e-01	1.533674766690086566e-01	-1.074006808088439208e-01	1.650081777042462505e-01	1.644179246710925080e-01
0.000000000000000000e+00	0.000000000000000000e+00	0.000000000000000000e+00	0.000000000000000000e+00	0.000000000000000000e+00	0.000000000000000000e+00	0.000000000000000000e+00	0.000000000000000000e+00	0.000000000000000000e+00	0.000000000000000000e+00	0.000000000000000000e+00	0.000000000000000000e+00	0.000000000000000000e+00	0.000000000000000000e+00	0.000000000000000000e+00	0.000000000000000000e+00	0.000000000000000000e+00	6.917968707255234273e-01	9.542438433141958373e-03	3.606698596963850423e-01	-1.027565861179040446e-01	-2.083428956886798300e+00	-4.774627047234841076e-02	-1.304724833405418005e+00	-3.799479113063579105e-01	-1.392412380353884316e-02	1.031378935701078525e+00	-3.020433329261525413e-01	3.688659721397667028e-04	2.199445365459758439e-01	-1.583952245509687440e-01	1.724014587691375944e+00	-9.407225258772032861e-01	-7.909574439902772314e-02	3.810249841215332389e-01	-1.257937723147835030e-01	-2.491916933595278993e-01	2.206360412066693810e-01	-6.719049426218191012e-01	4.221543986307776941e-01	2.863185703268516513e-01	1.482304846965263982e-02	1.209275254556823331e-01	-3.584563819817889740e-01	-1.217090469951728648e+00	2.124449506348829730e-01	-1.787828236974047663e-02	5.359781439038463491e-01	-1.097810985336255429e+00	-2.878633445619414588e-01
0.000000000000000000e+00	0.000000000000000000e+00	0.000000000000000000e+00	0.000000000000000000e+00	0.000000000000000000e+00	0.000000000000000000e+00	0.000000000000000000e+00	0.000000000000000000e+00	0.000000000000000000e+00	0.000000000000000000e+00	0.000000000000000000e+00	0.000000000000000000e+00	0.000000000000000000e+00	0.000000000000000000e+00	0.000000000000000000e+00	0.000000000000000000e+00	0.000000000000000000e+00	-1.948459936370167678e-01	3.548161353943765639e-01	1.819049403748974891e-01	4.011210587904809333e-01	7.246594941799147094e-01	-7.319091534687313660e-02	7.467953179845235878e-01	-1.429218638540102337e-01	-1.088003962991129225e-01	8.621588574350723400e-02	-2.846716717664117824e-01	1.430512175644099368e-02	-7.440049548842293525e-01	1.155495138133666888e+00	-3.834387859794588516e-01	-9.233783812259004353e-01	-1.489999048798253678e-01	1.113525203433439886e-01	3.520076808932777745e-01	3.310429885321640175e-01	7.486070071694794770e-02	-7.104092088322415399e-02	-3.734960013459597827e-01	7.961541216016500278e-02	2.298555869260468856e-02	-7.811060826844319627e-02	-1.492378176071003926e-01	1.282523342797361326e-02	1.230422950919359160e+00	2.885968958371211701e-01	5.633298935708923594e-01	-4.460704110484107754e-01	6.887120253470504494e-01
0.000000000000000000e+00	0.000000000000000000e+00	0.000000000000000000e+00	0.000000000000000000e+00	0.000000000000000000e+00	0.000000000000000000e+00	0.000000000000000000e+00	0.000000000000000000e+00	0.000000000000000000e+00	0.000000000000000000e+00	0.000000000000000000e+00	0.000000000000000000e+00	0.000000000000000000e+00	0.000000000000000000e+00	0.000000000000000000e+00	0.000000000000000000e+00	0.000000000000000000e+00	4.178231849973941814e-01	6.823226594036574388e-02	4.389132649768810041e-02	-2.414717171658256611e-01	1.526390723790302384e-01	-8.306930246928398431e-02	6.923160491077333667e-01	-3.513637125459861399e-01	-8.004504729440560518e-02	2.543506455908240982e-01	-2.251741227812645019e-01	-3.057151818737061100e-01	2.374428330487488303e-01	-2.797402818813876091e-01	-4.076783184593140152e-01	4.818630926377448498e-02	-1.053217366436902044e-02	4.050674400735947145e-02	-4.842398528244403616e-02	6.374369150003001971e-01	1.480361507450485836e-01	8.689591823102078838e-02	-5.888225299968703752e-02	-1.220728481533386450e-01	-1.439989654399645713e-01	-5.272112920062690389e-01	-6.379325742281445333e-01	-6.366407598760155384e-01	1.964953645029166307e-01	-2.945655450418861454e-01	-5.216250034201553448e-02	-2.795853725663320910e-01	8.014325577418959790e-02
0.000000000000000000e+00	0.000000000000000000e+00	0.000000000000000000e+00	0.000000000000000000e+00	0.000000000000000000e+00	0.000000000000000000e+00	0.000000000000000000e+00	0.000000000000000000e+00	0.000000000000000000e+00	0.000000000000000000e+00	0.000000000000000000e+00	0.000000000000000000e+00	0.000000000000000000e+00	0.000000000000000000e+00	0.000000000000000000e+00	0.000000000000000000e+00	0.000000000000000000e+00	-3.670874437972950766e-01	2.651105027890042765e-01	3.472236000467932709e-02	2.603800904889234102e-01	-1.712109672813953154e-01	1.621955318357102549e-01	3.656686145606304894e-01	1.063504176681914076e-01	4.222253757800948359e-01	4.165768984192030899e-01	-2.279255168402962439e-01	-1.335987870404985456e-01	6.641439556080210860e-01	-2.008306015001650180e-01	-2.049534808796136254e-01	2.851189418686237431e-01	2.371927144814094945e-01	6.197895462187039128e-02	-5.764773602648821244e-02	-7.957660735892506387e-02	-2.519639476727037267e-02	9.521904300413988054e-01	-1.368804122687573011e-01	-1.416398742299925517e-01	-7.995053413120807584e-02	6.102537466018930212e-01	-4.010753169137627472e-01	-9.855756899404648219e-04	1.730246196832714856e-01	-2.808309717573245767e-01	8.698085801720917276e-02	-3.564725396566596066e-02	-1.339664642977943243e-01
0.000000000000000000e+00	0.000000000000000000e+00	0.000000000000000000e+00	0.000000000000000000e+00	0.000000000000000000e+00	0.000000000000000000e+00	0.000000000000000000e+00	0.000000000000000000e+00	0.000000000000000000e+00	0.000000000000000000e+00	0.000000000000000000e+00	0.000000000000000000e+00	0.000000000000000000e+00	0.000000000000000000e+00	0.000000000000000000e+00	0.000000000000000000e+00	0.000000000000000000e+00	1.046124019145388551e-01	-1.261793027112134702e-01	1.013763388139188037e-01	1.080057669962305039e-01	1.749378497403110411e-01	5.079245109751020504e-01	-1.523780112283220634e-01	-1.187374422311366640e-01	-2.906527209210877372e-01	-1.299139973003737153e-02	-1.595898745647620076e-01	-2.335298558690904469e-01	-3.833574829664528894e-01	5.312125926326141112e-01	3.389597855002095539e-01	6.925205873898847286e-02	2.321725473989686983e-01	-2.674848118308745248e-01	-5.541326460799324005e-01	-7.803514503887665210e-01	1.265363560137785226e-01	8.993501123027506372e-01	-5.777411484306180789e-01	1.957450041799186843e-02	-3.764885267870676788e-01	-4.681332756445728133e-02	1.085366888243528005e-01	1.879222099523515307e-02	-8.008528799106809370e-02	-1.814945054008997027e-01	-2.197982077028818870e-01	5.491965398900565676e-01	-1.013190597111228441e-01
0.000000000000000000e+00	0.000000000000000000e+00	0.000000000000000000e+00	0.000000000000000000e+00	0.000000000000000000e+00	0.000000000000000000e+00	0.000000000000000000e+00	0.000000000000000000e+00	0.000000000000000000e+00	0.000000000000000000e+00	0.000000000000000000e+00	0.000000000000000000e+00	0.000000000000000000e+00	0.000000000000000000e+00	0.000000000000000000e+00	0.000000000000000000e+00	0.000000000000000000e+00	-4.996624701302719851e-01	-4.194139996737397680e-01	-4.235416282946723454e-01	4.304568708292707546e-01	2.292322739315693914e-01	4.061729120688553629e-01	-1.030079011765748231e-01	-3.469357335844953094e-01	-3.225596443015739667e-01	-2.727010106963965175e-01	-1.414921768949419234e-01	-5.164535389592479486e-01	1.303332130452695414e-01	2.094517232282734898e-01	7.247010842887899873e-01	7.655407883304073957e-01	4.279393464611140341e-01	-2.522276366604519482e-01	-5.877778550462846585e-01	-6.586062678834024853e-01	-2.753811681012593299e-02	-5.434178811394194675e-01	-1.042474048126044994e-01	-4.399330959308305200e-01	-3.102291183746105907e-01	-4.400018034573636716e-01	-4.287292297331223301e-01	-3.357588703721472445e-01	-2.323341114845335065e-01	-2.901567175851283986e-01	-4.064966306095810222e-01	-5.874658935786109676e-02	-4.078653880515104024e-01
0.000000000000000000e+00	0.000000000000000000e+00	0.000000000000000000e+00	0.000000000000000000e+00	0.000000000000000000e+00	0.000000000000000000e+00	0.000000000000000000e+00	0.000000000000000000e+00	0.000000000000000000e+00	0.000000000000000000e+00	0.000000000000000000e+00	0.000000000000000000e+00	0.000000000000000000e+00	0.000000000000000000e+00	0.000000000000000000e+00	0.000000000000000000e+00	0.000000000000000000e+00	-3.849196890881551036e-01	5.194855093381103295e-01	4.395017960463739604e-01	1.832803093252938220e-01	3.581448019846669543e-03	2.361418390417856575e-02	-3.919138314309166260e-01	1.476938266530301302e-01	1.626827486744360507e-01	-1.524013736226282612e-01	-1.264039213295758968e-01	1.176723867302671145e-01	-1.747198072049870043e-01	1.206969578935943033e-01	-5.748035737103736054e-01	-1.880288692057111855e-01	3.444134874982932581e-01	3.460829398567931148e-01	-6.658159051842514609e-02	-1.975274936003832207e-02	-2.357549731299210805e-01	-7.857670487225091316e-01	7.538412488017356104e-03	-3.354837292804894733e-01	-3.513061543049324220e-02	1.718797954160808106e-01	2.068863528763057180e-01	-1.931924451152710609e-01	9.301435369100501116e-02	5.048816999225814728e-01	-5.154539017278501889e-02	3.021611981524316426e-01	4.046231363530667507e-02
0.000000000000000000e+00	0.000000000000000000e+00	0.000000000000000000e+00	0.000000000000000000e+00	0.000000000000000000e+00	0.000000000000000000e+00	0.000000000000000000e+00	0.000000000000000000e+00	0.000000000000000000e+00	0.000000000000000000e+00	0.000000000000000000e+00	0.000000000000000000e+00	0.000000000000000000e+00	0.000000000000000000e+00	0.000000000000000000e+00	0.000000000000000000e+00	0.000000000000000000e+00	-4.647291670085865745e-01	-5.746903354451854407e-01	3.455051159446854703e-01	8.996521072300867061e-02	-1.018517633611164097e+00	3.395059082035971065e-01	-2.871841908483399597e-01	-1.667674865272660567e-01	4.349709232903308659e-02	6.065849053140184299e-01	-1.511493670329126238e-01	-4.498159086773400039e-01	-5.187649055266031484e-01	9.878922914092835850e-01	1.287306887206380424e+00	6.293407918221023689e-02	2.728638948159394229e-01	-4.610999209467128157e-01	-1.655200880162930321e-01	4.489815960117485849e-01	1.399829682031443479e-01	-2.414831740993653997e-01	2.710746644545912118e-02	4.546600652248111163e-01	-5.486743378990098785e-01	5.046169596669309448e-02	-3.254378359471603033e-01	-6.952807376196600275e-01	-1.854505780690776928e-01	-7.953063671742893748e-03	-2.122616345869125787e-01	1.068689419516982264e+00	-1.734466004145193974e-01
0.000000000000000000e+00	0.000000000000000000e+00	0.000000000000000000e+00	0.000000000000000000e+00	0.000000000000000000e+00	0.000000000000000000e+00	0.000000000000000000e+00	0.000000000000000000e+00	0.000000000000000000e+00	0.000000000000000000e+00	0.000000000000000000e+00	0.000000000000000000e+00	0.000000000000000000e+00	0.000000000000000000e+00	0.000000000000000000e+00	0.000000000000000000e+00	0.000000000000000000e+00	-1.886753243065659447e-01	-2.702986500078899956e-01	-6.334602481755417791e-02	6.733893460077911008e-02	2.189514985996370011e-01	5.198301372105772478e-01	-5.439205278011335215e-02	6.798422911217102960e-02	-1.982864082382270188e-01	-2.616821271327163245e-02	-1.954212688320386415e-01	-1.519248507236171386e-01	-5.234610240313704310e-02	1.023090906454998152e-02	4.619956287276293927e-01	4.860067563937024993e-01	3.181234645523939863e-01	-4.203876308794483874e-02	-2.131198627794103628e-01	-5.628751518642792495e-02	-6.308062517484872012e-02	7.617746848920244063e-02	-2.410707578772940674e-01	-9.008887528326185723e-02	-1.724288030125868121e-01	1.196392996355533506e-01	7.161154052557519023e-01	-2.750549253843315167e-01	-3.342504837434290277e-01	-1.219002838315083742e-01	-1.946274277566376609e-01	-1.162567281148394471e-01	-2.564850977405223054e-01
0.000000000000000000e+00	0.000000000000000000e+00	0.000000000000000000e+00	0.000000000000000000e+00	0.000000000000000000e+00	0.000000000000000000e+00	0.000000000000000000e+00	0.000000000000000000e+00	0.000000000000000000e+00	0.000000000000000000e+00	0.000000000000000000e+00	0.000000000000000000e+00	0.000000000000000000e+00	0.000000000000000000e+00	0.000000000000000000e+00	0.000000000000000000e+00	0.000000000000000000e+00	-2.446199874291246079e-01	-2.317853891238101927e-01	6.515097891394223961e-02	2.240814731671635363e-01	2.813654838055037466e-01	2.107332676511806668e-01	1.771709860011924653e-01	1.014074619401911653e-01	-1.925336959510596246e-01	1.653165863089078522e-02	-9.359819576933402219e-02	2.135608927606575669e-01	4.496393508855378585e-02	4.840456427119048388e-02	1.722397071594790330e-01	1.382024437110606074e-01	2.067792421019245541e-01	5.592256428330828755e-02	-1.302811525824079941e-01	2.108907488326563703e-02	1.170648657276094490e-03	-1.211246938857320349e-01	-1.207064720828146358e-02	-9.614518430289907547e-02	1.405983118195641424e-01	7.504954168799578273e-02	-3.613397213352703696e-01	1.538094828038134576e-01	-1.793514327918342352e-02	3.999613954601183990e-02	-1.751078717796806725e-02	-7.758198435995752873e-02	7.708831906839223869e-02
0.000000000000000000e+00	0.000000000000000000e+00	0.000000000000000000e+00	0.000000000000000000e+00	0.000000000000000000e+00	0.000000000000000000e+00	0.000000000000000000e+00	0.000000000000000000e+00	0.000000000000000000e+00	0.000000000000000000e+00	0.000000000000000000e+00	0.000000000000000000e+00	0.000000000000000000e+00	0.000000000000000000e+00	0.000000000000000000e+00	0.000000000000000000e+00	0.000000000000000000e+00	-1.251647779668264571e-01	8.617963856066523931e-02	6.641074655487777534e-01	4.893176339828153032e-01	3.832638325516214417e-01	5.807308270315453269e-01	5.977612966028069685e-01	-4.085607252127072542e-01	2.087825855617727322e-01	-2.108609649759599913e-01	2.628858573138129207e-01	6.797691433132398986e-01	-1.003431993842418199e-02	2.278651101889047348e-01	3.552581095417928769e-01	-4.922108482715329969e-01	-1.927858103240659426e-02	-1.484865055351630991e-01	1.142211370011958077e-01	-2.122857797377406680e-02	-1.600274696761528823e-02	7.048514109785205539e-01	2.245848634440678060e-01	-1.440039181653525735e-01	-2.678476889721417287e-01	8.191595590524641812e-01	-4.344280828675265993e-01	-5.207795060624275524e-02	-9.061957886415223165e-03	1.221070583091468376e-01	7.034896456195091630e-02	1.953582644980447758e-01	5.337621602395623555e-01
0.000000000000000000e+00	0.000000000000000000e+00	0.000000000000000000e+00	0.000000000000000000e+00	0.000000000000000000e+00	0.000000000000000000e+00	0.000000000000000000e+00	0.000000000000000000e+00	0.000000000000000000e+00	0.000000000000000000e+00	0.000000000000000000e+00	0.000000000000000000e+00	0.000000000000000000e+00	0.000000000000000000e+00	0.000000000000000000e+00	0.000000000000000000e+00	0.000000000000000000e+00	-2.050361127351865986e-01	6.038332188316548194e-02	1.656301652701082094e-01	2.773297412803706896e-01	1.289216309363278579e-01	1.251119105132701137e-01	-9.947488036649732718e-03	-2.496256332422974039e-02	2.338109167484160589e-01	4.009031860142001635e-01	1.211971727618671862e-01	1.350751103966193745e-01	1.031165047754260405e-01	1.243660674075478118e-01	2.304494429576215697e-01	2.296794190140978020e-01	2.785784777237350074e-01	8.219667166790551802e-03	1.236774791526561688e-02	1.688322824680445755e-01	-7.288975005270165175e-02	3.677696529339163356e-01	1.195034203707858178e-01	3.192346178243751342e-03	-1.288206009650546824e-01	6.402699178301032856e-02	-2.611718456658611021e-01	4.794880052184293667e-02	3.143621843713847452e-01	1.174511475719550307e-01	1.489433625483299606e-01	4.366437942181658483e-02	3.074239486731921919e-02
0.000000000000000000e+00	0.000000000000000000e+00	0.000000000000000000e+00	0.000000000000000000e+00	0.000000000000000000e+00	0.000000000000000000e+00	0.000000000000000000e+00	0.000000000000000000e+00	0.000000000000000000e+00	0.000000000000000000e+00	0.000000000000000000e+00	0.000000000000000000e+00	0.000000000000000000e+00	0.000000000000000000e+00	0.000000000000000000e+00	0.000000000000000000e+00	0.000000000000000000e+00	-6.116016954921518062e-02	1.928164153412758042e-01	-1.094858168729107850e-01	3.624370826299239123e-01	3.575944510062303294e-01	1.076364517237325402e-01	4.770666118426934998e-01	-1.474996673999242336e-01	-8.189269251565216290e-02	7.490235504784664711e-02	3.819050011805712186e-02	2.324773111756353594e-02	-8.984289571508465022e-03	6.313153333160924641e-01	1.032038401333251088e+00	1.086311271559461833e+00	3.996067227534175204e-01	6.928029229051339832e-02	1.802301347518346919e-01	2.010304271718699465e-01	1.156316004427620087e-01	-1.864027055036845265e-02	1.316611127119967917e-01	-2.254996382337671190e-01	2.752978852684114242e-01	4.149181058831736824e-01	-1.697764841587467155e-01	1.501938003107991804e-01	3.998444365583573856e-01	2.269791724438143810e-01	3.801780316575681384e-01	1.093157757519818807e+00	3.098063083995642453e-01
0.000000000000000000e+00	0.000000000000000000e+00	0.000000000000000000e+00	0.000000000000000000e+00	0.000000000000000000e+00	0.000000000000000000e+00	0.000000000000000000e+00	0.000000000000000000e+00	0.000000000000000000e+00	0.000000000000000000e+00	0.000000000000000000e+00	0.000000000000000000e+00	0.000000000000000000e+00	0.000000000000000000e+00	0.000000000000000000e+00	0.000000000000000000e+00	0.000000000000000000e+00	-1.339481096000779414e-01	1.877119824227288514e-02	2.138932049074191918e-02	2.528591238922974771e-01	3.152197167778487130e-01	2.637741732691729624e-01	5.379950415491466242e-02	-5.100844330710232327e-02	2.070694717115253991e-01	1.700241140349020297e-01	1.997761369327238079e-01	3.247177764851054138e-01	3.445382981936422895e-01	2.515181344109002071e-01	2.442261386852537519e-01	-1.862135754840801571e-01	3.233234003304203963e-01	2.578685603707561724e-01	1.177953649354722132e-01	2.384250747381912450e-01	-1.292040565311031453e-01	1.830030560539440965e-01	8.476758051726190901e-02	1.361230621276668662e-01	1.889452933611277252e-01	3.212599034198619363e-01	1.432401860909360003e-01	3.661231619482300248e-01	3.507083310774618545e-01	3.180480174626071355e-01	1.721916334578068863e-01	1.987297875495836197e-01	1.689278375105180696e-01
0.000000000000000000e+00	0.000000000000000000e+00	0.000000000000000000e+00	0.000000000000000000e+00	0.000000000000000000e+00	0.000000000000000000e+00	0.000000000000000000e+00	0.000000000000000000e+00	0.000000000000000000e+00	0.000000000000000000e+00	0.000000000000000000e+00	0.000000000000000000e+00	0.000000000000000000e+00	0.000000000000000000e+00	0.000000000000000000e+00	0.000000000000000000e+00	0.000000000000000000e+00	6.550053276780418710e-01	-1.795078892636983170e-01	-6.964313471245870205e-03	2.394236911704147597e-01	6.630281416265357275e-02	3.884772904944485128e-01	1.279860847149504322e-01	-2.280836783960915326e-01	-2.677158650490971681e-01	-1.468871279627356197e-01	-1.051134076920004906e-01	3.097153143099843908e-01	2.671741001555045722e-02	-1.521656610720313885e-01	-3.827024513539573070e-01	8.607722096254062372e-01	7.308622597078724692e-02	3.346671905814101525e-03	1.142136789768753574e-01	2.966442947031916466e-01	-1.450264814568104632e-01	-8.438799454143075529e-02	-2.122337352624665413e-02	-2.516369346314635824e-01	3.965183684240077278e-01	-5.306919981596056601e-01	2.755979285394271616e-01	-2.032364521629812237e-01	-2.442565588905221685e-01	2.046352335935115174e-01	-4.860516061605643645e-02	2.161558558721430323e-01	-1.593982089025693799e-02
0.000000000000000000e+00	0.000000000000000000e+00	0.000000000000000000e+00	0.000000000000000000e+00	0.000000000000000000e+00	0.000000000000000000e+00	0.000000000000000000e+00	0.000000000000000000e+00	0.000000000000000000e+00	0.000000000000000000e+00	0.000000000000000000e+00	0.000000000000000000e+00	0.000000000000000000e+00	0.000000000000000000e+00	0.000000000000000000e+00	0.000000000000000000e+00	0.000000000000000000e+00	-4.295800715519377255e-01	-1.650911685326892642e-01	7.047286331501793899e-02	2.836353776447099739e-01	-2.729867061928760719e-01	3.911032311796026062e-01	1.018519851723959924e-01	2.106645699774341643e-02	5.513403264780977753e-02	1.531733719115098424e-01	-1.463253064512740932e-02	8.035981535853845004e-02	3.413319674132720971e-01	5.625069868679805074e-01	5.898286615513046449e-01	3.331626435244096629e-01	2.916886336239476463e-01	-1.862225405813694099e-02	-2.633884253500230754e-02	1.127052162741241648e-01	3.694752982483902326e-02	-9.601548754502615968e-02	-1.195187147831784646e-01	2.377961164791868309e-01	5.269233778852582262e-01	3.112837121391889283e-01	-6.028846038076499658e-01	-1.647872506397276837e-01	7.615545924260219701e-02	2.673493237628103980e-01	9.661267125440844983e-02	3.452619550902751300e-01	5.437320893173466785e-02
0.000000000000000000e+00	0.000000000000000000e+00	0.000000000000000000e+00	0.000000000000000000e+00	0.000000000000000000e+00	0.000000000000000000e+00	0.000000000000000000e+00	0.000000000000000000e+00	0.000000000000000000e+00	0.000000000000000000e+00	0.000000000000000000e+00	0.000000000000000000e+00	0.000000000000000000e+00	0.000000000000000000e+00	0.000000000000000000e+00	0.000000000000000000e+00	0.000000000000000000e+00	2.022711529983021658e-02	-3.742968151623002337e-02	-6.842225501514324904e-02	2.531305719934165976e-01	2.366408343149901672e-01	1.085632867727043260e-01	9.318350607111214323e-02	4.843090251018302567e-02	-1.915963009391887517e-01	5.797176038012323840e-01	-6.907540463181267854e-02	1.595483400955998721e-01	-8.321273146401707288e-02	2.620123385058804044e-01	-3.832663260495133839e-01	-3.879493915911933488e-01	7.146771215899497265e-02	5.005467865429011343e-02	1.185696449062362406e-01	1.356582140704867268e-01	4.242986744474413346e-02	-6.721043748386976713e-01	1.059210107994350419e-01	-2.617745838253985324e-01	2.210713791143035789e-01	5.680455954572072308e-02	4.354488958777966712e-01	-3.655708776823091838e-02	3.097399609221822558e-01	1.436791036739984428e-01	6.301408601424524081e-02	2.528676471226172784e-01	1.709709430484366854e-01
0.000000000000000000e+00	0.000000000000000000e+00	0.000000000000000000e+00	0.000000000000000000e+00	0.000000000000000000e+00	0.000000000000000000e+00	0.000000000000000000e+00	0.000000000000000000e+00	0.000000000000000000e+00	0.000000000000000000e+00	0.000000000000000000e+00	0.000000000000000000e+00	0.000000000000000000e+00	0.000000000000000000e+00	0.000000000000000000e+00	0.000000000000000000e+00	0.000000000000000000e+00	-2.512063912885984518e-01	-2.949579956144140480e-01	-1.586399892807537626e-01	1.583472528466036144e-01	8.708770936615495284e-02	4.410930445697295310e-01	1.425832886401006694e-01	-1.827739194904395292e-01	-2.351223989324806862e-01	-1.515875377064450635e-01	-1.463235590579175793e-01	-1.721178614935807705e-01	-1.843164235683947619e-02	1.065376122876034726e-01	5.256601076033822206e-01	1.089122277379672571e-01	4.455199785399487356e-01	-3.663280181832073712e-02	-3.229091564937040526e-01	-4.193577676643657215e-01	-7.273696171817194134e-02	-4.257202793363733528e-01	-5.376759329129989634e-02	-2.251911779501941102e-01	2.375561382533386834e-01	1.349848363904814774e-01	-2.363958271349379456e-02	-1.893238506622174355e-01	-4.041531294555809617e-01	-2.931539876347573070e-01	-2.502603135268613999e-01	-5.943026195456218019e-01	-7.179594515212818495e-02
0.000000000000000000e+00	0.000000000000000000e+00	0.000000000000000000e+00	0.000000000000000000e+00	0.000000000000000000e+00	0.000000000000000000e+00	0.000000000000000000e+00	0.000000000000000000e+00	0.000000000000000000e+00	0.000000000000000000e+00	0.000000000000000000e+00	0.000000000000000000e+00	0.000000000000000000e+00	0.000000000000000000e+00	0.000000000000000000e+00	0.000000000000000000e+00	0.000000000000000000e+00	-1.624866526424210977e-01	-1.360680276816951251e-01	4.414236466867653697e-01	2.069165501718734645e-01	1.202491153382744038e+00	2.519627247440651141e-01	-1.148918401065753131e-01	1.226876823408993081e-02	2.297490318814306987e-01	-1.618827214044649965e-01	-4.857190702488674572e-01	8.102148396266808938e-02	-2.609170384802381726e-01	2.788199618556841952e-01	1.043242112418827361e+00	-2.518701776726570141e-01	-3.531627840557449716e-01	9.497751649537573837e-02	-2.660211580021203809e-02	1.032048937262966870e+00	7.093834122530374986e-02	-5.198141550721029763e-02	5.091634036241626804e-01	-3.815085367097585944e-01	1.787174092881025078e-01	3.075949782815022293e-01	5.039755661601147407e-01	8.011865555714510201e-01	1.431952641271126148e-01	2.311007010439290743e-01	5.005148067024760977e-02	-1.478036151987907956e-02	-1.991943596482631806e-01
0.000000000000000000e+00	0.000000000000000000e+00	0.000000000000000000e+00	0.000000000000000000e+00	0.000000000000000000e+00	0.000000000000000000e+00	0.000000000000000000e+00	0.000000000000000000e+00	0.000000000000000000e+00	0.000000000000000000e+00	0.000000000000000000e+00	0.000000000000000000e+00	0.000000000000000000e+00	0.000000000000000000e+00	0.000000000000000000e+00	0.000000000000000000e+00	0.000000000000000000e+00	-1.914905621166592686e-01	1.112775974208117524e-01	1.865268304864984295e-01	4.089288258790363950e-01	7.194517730027942815e-01	6.202627905749020371e-02	-3.897419092667984697e-01	6.781042061907513463e-02	-3.201379412231338817e-01	-3.309211071733453857e-01	9.316200207560915159e-02	1.210148260953426008e-01	6.225299249247475686e-01	7.678975186747335480e-01	1.219502835662506918e-01	1.448792094206931280e-01	2.267226692965445267e-01	-8.140200426663937033e-03	-2.853123516772261836e-01	2.039896262349245315e-01	-7.018842371443129169e-02	-1.127458210191063070e+00	-1.897059128111407977e-01	6.420681141851154218e-03	7.010893056642333865e-02	5.229597376699313127e-01	4.402282395794575032e-01	4.732102846625462211e-01	-2.684818772979375434e-01	-1.900273196837233558e-01	-1.555951983902800762e-01	-3.540208198336326079e-02	-4.214076449394179441e-02
0.000000000000000000e+00	0.000000000000000000e+00	0.000000000000000000e+00	0.000000000000000000e+00	0.000000000000000000e+00	0.000000000000000000e+00	0.000000000000000000e+00	0.000000000000000000e+00	0.000000000000000000e+00	0.000000000000000000e+00	0.000000000000000000e+00	0.000000000000000000e+00	0.000000000000000000e+00	0.000000000000000000e+00	0.000000000000000000e+00	0.000000000000000000e+00	0.000000000000000000e+00	4.071481526498532122e-01	6.902340636204797875e-01	7.183169174304052627e-03	4.428040433446512325e-01	6.117882846136522002e-01	-1.660862008970641901e-01	7.052290941249711453e-02	9.855170226482107276e-03	3.525074603842958676e-01	4.089502319967040778e-02	1.976846046674836099e-01	2.306385247211367728e-01	9.032039584181641989e-02	-2.238671290864464036e-01	4.870248269798898022e-01	-4.073060459661231314e-01	5.633756495606399850e-02	4.993183808243818050e-02	1.215286721023389749e-01	-2.627724487887861948e-01	-1.873275450955186050e-01	1.878008724185492584e-01	-2.020004285650325859e-01	-3.602610226830685325e-01	-1.602129208584210929e-01	-1.757463083824046535e-01	-8.640860510163209662e-01	1.024913104914570161e-01	7.212887826059899421e-01	2.819808617993593836e-01	5.156317793557316786e-01	8.686739975229366972e-02	5.305176509368688675e-01
0.000000000000000000e+00	0.000000000000000000e+00	0.000000000000000000e+00	0.000000000000000000e+00	0.000000000000000000e+00	0.000000000000000000e+00	0.000000000000000000e+00	0.000000000000000000e+00	0.000000000000000000e+00	0.000000000000000000e+00	0.000000000000000000e+00	0.000000000000000000e+00	0.000000000000000000e+00	0.000000000000000000e+00	0.000000000000000000e+00	0.000000000000000000e+00	0.000000000000000000e+00	-1.260689688213721682e-01	3.576998797546365738e-01	4.000638173983746548e-01	2.560411035982588235e-01	-2.228948313085339639e-01	6.151737371370228843e-03	-1.454224595325260549e-01	1.642531910213901880e-01	9.292479684781430882e-02	-1.661752408138263484e-02	-1.195813009871789512e-01	1.081837669452853298e-02	-2.048392319302247411e-01	2.849927252315090920e-01	-2.618448367763450135e-01	3.994157374220821399e-01	1.423819541171958761e-02	5.087766968756286118e-02	1.717948721122121158e-01	-1.318510272162657648e-01	8.102668671424224922e-02	6.012354507558366479e-02	-2.210983826204087899e-01	-6.771939684390525238e-02	-6.659774935131887105e-03	1.590206973501502030e-01	1.906028717854856003e-01	-1.949619736559743688e-01	-3.678741336144989577e-02	2.636768251814045616e-01	3.201675864650114223e-01	1.818400047212979931e-01	2.519775103802619487e-01
0.000000000000000000e+00	0.000000000000000000e+00	0.000000000000000000e+00	0.000000000000000000e+00	0.000000000000000000e+00	0.000000000000000000e+00	0.000000000000000000e+00	0.000000000000000000e+00	0.000000000000000000e+00	0.000000000000000000e+00	0.000000000000000000e+00	0.000000000000000000e+00	0.000000000000000000e+00	0.000000000000000000e+00	0.000000000000000000e+00	0.000000000000000000e+00	0.000000000000000000e+00	-1.684619545768066828e-01	3.137065285567719464e-01	1.255275583434468101e-01	1.914764591336601540e-01	1.782846341921111299e-02	6.619923568457598828e-02	-9.483800231189172536e-02	-2.251792789775675444e-02	4.022779510300610317e-01	-7.168460100429492610e-02	-6.636126507239643868e-02	2.761632257204070795e-01	1.402934069882564583e-01	-7.180585995193462800e-02	-2.180306312884256748e-01	-1.613670227849434424e-01	1.037085505884227515e-01	-9.636785518588344979e-02	-3.701929946716987080e-02	-1.637451207210188220e-01	-1.053333133189516130e-01	1.937955103385844563e-02	-1.295773407160607238e-01	-9.525927635025005502e-02	-2.437055984360055327e-01	-2.086947455907651461e-01	-9.891450025214143515e-02	1.944099206599359808e-01	2.545338822709706794e-01	3.009820559851180133e-01	2.621808823129868071e-01	2.494156360598179245e-01	4.233333267010301326e-01
0.000000000000000000e+00	0.000000000000000000e+00	0.000000000000000000e+00	0.000000000000000000e+00	0.000000000000000000e+00	0.000000000000000000e+00	0.000000000000000000e+00	0.000000000000000000e+00	0.000000000000000000e+00	0.000000000000000000e+00	0.000000000000000000e+00	0.000000000000000000e+00	0.000000000000000000e+00	0.000000000000000000e+00	0.000000000000000000e+00	0.000000000000000000e+00	0.000000000000000000e+00	-1.627240849702374648e-01	5.425066163650361650e-01	-4.824221797587758404e-02	3.879052637464845688e-02	7.684713057853322926e-01	1.163583014295142687e-01	3.226057612312038803e-01	-3.790966392539960820e-03	-3.965691986168632943e-01	-1.695551773895402903e-01	-1.736357849794043506e-01	3.739368662081302142e-01	6.323765442931389424e-01	-2.960883033259674169e-01	1.088697524746307099e+00	1.681230238836888269e+00	3.433799319985774146e-01	-3.489318996168822018e-02	-3.808141295843943397e-02	-9.301182377621998176e-01	1.814361753251569898e-01	1.956741998768745383e-01	-1.847379112369862963e-01	1.400616228356856008e-01	-5.141625436418723050e-01	6.947586300784755128e-03	-1.646427558111328349e+00	-5.842504078054423511e-01	-2.507351205567934782e-01	3.439885089343431290e-01	1.699311261219721980e-01	5.761459853111743357e-01	4.798846190919210386e-01
0.000000000000000000e+00	0.000000000000000000e+00	0.000000000000000000e+00	0.000000000000000000e+00	0.000000000000000000e+00	0.000000000000000000e+00	0.000000000000000000e+00	0.000000000000000000e+00	0.000000000000000000e+00	0.000000000000000000e+00	0.000000000000000000e+00	0.000000000000000000e+00	0.000000000000000000e+00	0.000000000000000000e+00	0.000000000000000000e+00	0.000000000000000000e+00	0.000000000000000000e+00	-1.774821032454556857e-01	2.372162710064538438e-01	-7.600063923313531145e-02	2.797917303567440950e-01	2.770740525797089626e-01	1.665064150846454760e-01	4.002631200671893930e-01	-1.245392248050944672e-01	2.111199952168467953e-01	6.519975166835860481e-02	7.112246000701795412e-02	2.341886554422789035e-01	1.066010959089027238e-01	3.694079920358611657e-01	2.578458546136479512e-01	-2.124492341533899820e-01	1.542259249618938566e-01	-1.256755522525931645e-01	-1.246086306292732288e-01	6.142451703985254800e-03	-2.153344667719201411e-01	1.497547626734054282e-01	-1.989262757791751199e-02	-6.396981764458799236e-02	-2.763087956492190078e-01	1.744555218972568822e-01	-2.488635663499526030e-01	-1.977936229589412620e-01	3.581045744701610856e-01	2.624488403668602254e-01	1.502337607120170226e-01	2.494546434255494882e-01	3.297938521409945478e-01
0.000000000000000000e+00	0.000000000000000000e+00	0.000000000000000000e+00	0.000000000000000000e+00	0.000000000000000000e+00	0.000000000000000000e+00	0.000000000000000000e+00	0.000000000000000000e+00	0.000000000000000000e+00	0.000000000000000000e+00	0.000000000000000000e+00	0.000000000000000000e+00	0.000000000000000000e+00	0.000000000000000000e+00	0.000000000000000000e+00	0.000000000000000000e+00	0.000000000000000000e+00	4.503159602136636575e-01	3.221550450198551463e-01	-2.711082795334815443e-01	1.335063365393355239e-01	9.283051323217090742e-03	8.517991566128589598e-02	-6.009955816104013415e-01	-1.109541235306677615e-01	1.289620642184832744e-01	-1.201262455568649079e+00	-5.750975317869415626e-01	-1.927141194794511903e-01	-3.585774720679248823e-02	-6.154056528167438367e-02	1.523068972485061567e-01	1.779694598078487733e+00	-5.180308558335110225e-02	-7.215535532650696471e-02	-2.994029609364651234e-01	-1.163123463806179647e-01	-4.470099029536904744e-01	5.407297111138873458e-01	1.199058130059665883e-01	-2.041615932982595305e-01	-7.149229690307268292e-02	2.602902140893325611e-01	-1.485885466338991157e-01	8.562437055366767594e-03	4.063036734443177811e-01	2.340405899215844410e-01	-1.792455704172010375e-02	2.749292156578202473e-01	-1.141725668887758754e-02
0.000000000000000000e+00	0.000000000000000000e+00	0.000000000000000000e+00	0.000000000000000000e+00	0.000000000000000000e+00	0.000000000000000000e+00	0.000000000000000000e+00	0.000000000000000000e+00	0.000000000000000000e+00	0.000000000000000000e+00	0.000000000000000000e+00	0.000000000000000000e+00	0.000000000000000000e+00	0.000000000000000000e+00	0.000000000000000000e+00	0.000000000000000000e+00	0.000000000000000000e+00	1.444325065158169386e+00	1.179856721834529470e-01	-3.001720374961401872e-01	5.428696387159261949e-01	-4.585670151028525265e-01	4.355185657094182844e-02	1.883187493944175062e+00	4.686492272020371663e-01	-5.184257908017313454e-01	1.631323558715882249e-01	1.593301948451180949e-01	2.959400449914604825e-01	2.754037928371172450e-01	1.551574429804423616e+00	9.260455833749073884e-01	-1.082832923388721946e+00	3.773488898328278829e-01	3.314456031111644441e-01	1.259875178236998516e-01	4.035832003124572021e-01	-8.377947016390425994e-02	4.713223720897791180e-02	-3.713683256414904710e-01	-2.063181388476362579e-02	9.389117952935532863e-02	-3.209369799308499083e-01	1.916698478915487058e+00	-8.072747986634450923e-01	-8.105512909612229769e-03	-7.807935978288851886e-02	-2.117977225100209360e-01	-1.711750445577522983e+00	2.960192048548950239e-01
0.000000000000000000e+00	0.000000000000000000e+00	0.000000000000000000e+00	0.000000000000000000e+00	0.000000000000000000e+00	0.000000000000000000e+00	0.000000000000000000e+00	0.000000000000000000e+00	0.000000000000000000e+00	0.000000000000000000e+00	0.000000000000000000e+00	0.000000000000000000e+00	0.000000000000000000e+00	0.000000000000000000e+00	0.000000000000000000e+00	0.000000000000000000e+00	0.000000000000000000e+00	-3.178620946059141916e-01	1.129246753638747658e-01	-1.976412978354394334e-01	3.788558126790966818e-01	2.175841664801004827e-01	2.287122050437581933e-01	2.825158745768035495e-01	-3.603003886172271436e-02	-5.550927273437003713e-03	-4.726973150044321004e-02	-2.040157194653917927e-01	7.880213268001960703e-02	2.315181708240346692e-01	1.672317957698921387e-01	3.931579794378984860e-01	-3.538146424881208341e-01	3.329972091527356182e-01	-1.029686928739758089e-01	-2.026061145240872774e-01	-2.283746584089170473e-01	-4.334344938986567364e-02	-1.105509758879986842e-01	-9.476521768920052879e-02	-2.794797271469440236e-01	-4.693229737174751115e-01	4.540902008662438261e-02	-1.453609794984193349e-01	-4.639577845699770497e-01	-5.775749272790011574e-02	-1.537625817801047956e-01	-1.523858766097764550e-01	-3.071703488434371354e-01	-7.523877693930636212e-02
0.000000000000000000e+00	0.000000000000000000e+00	0.000000000000000000e+00	0.000000000000000000e+00	0.000000000000000000e+00	0.000000000000000000e+00	0.000000000000000000e+00	0.000000000000000000e+00	0.000000000000000000e+00	0.000000000000000000e+00	0.000000000000000000e+00	0.000000000000000000e+00	0.000000000000000000e+00	0.000000000000000000e+00	0.000000000000000000e+00	0.000000000000000000e+00	0.000000000000000000e+00	-9.316112736174822148e-03	-1.436463032202405787e-01	-1.878074243281488143e-01	4.117106591903478829e-01	5.646085495789135988e-01	2.710179462450963972e-01	1.066382245215094504e-01	-2.661459125076424681e-01	-1.749851596161280665e-01	1.220092791514402197e-01	-3.024939299055476316e-01	-1.726942179793797549e-01	9.621437650723775326e-01	1.655433124191451888e-01	3.116659717482229142e-01	1.391051079862360741e-02	1.354607833493428337e-01	-2.026829895060773823e-01	-4.104633788143173256e-01	-4.382751871405830002e-01	-1.636824777731352432e-01	9.981831863226519053e-01	-2.088855289558037148e-02	9.105495568543984231e-01	-8.627883706692229815e-02	4.618699175500051539e-03	-1.026446600863632819e+00	-2.478700978084232287e-01	-2.244641555751522854e-01	-2.965743012024526504e-01	-5.641551313865332540e-02	5.771052504762031604e-02	1.311242074297985782e-02
0.000000000000000000e+00	0.000000000000000000e+00	0.000000000000000000e+00	0.000000000000000000e+00	0.000000000000000000e+00	0.000000000000000000e+00	0.000000000000000000e+00	0.000000000000000000e+00	0.000000000000000000e+00	0.000000000000000000e+00	0.000000000000000000e+00	0.000000000000000000e+00	0.000000000000000000e+00	0.000000000000000000e+00	0.000000000000000000e+00	0.000000000000000000e+00	0.000000000000000000e+00	-1.552771070027739730e-01	2.618198080874123770e-02	-1.476712502961118334e-01	3.604818501607710002e-01	2.947942182331667049e-01	3.469125957478900735e-01	-1.710769639009757370e-01	-1.838097619980294528e-01	-3.468101182155355205e-02	-3.808425895854212206e-01	-1.285430250140812414e-01	5.962257485572888122e-02	3.335390685449989845e-01	2.805510596426838421e-01	-1.450773051646280787e-01	-8.207149275300539698e-03	3.058130964132473317e-01	-1.383327819808465309e-01	-2.846460333515684615e-01	-3.855987819092260294e-01	-1.453269142133614411e-01	-8.862498060443856074e-02	-1.492741981433862719e-01	-1.539656054203945579e-01	1.245340823371275940e-01	6.696940283976760000e-02	-3.160734871354873438e-02	-2.462732686701125384e-01	-5.187406334963231419e-02	9.265194927654211987e-02	-5.809958556171705008e-02	-2.159760435001138457e-01	6.877712902667663941e-02
0.000000000000000000e+00	0.000000000000000000e+00	0.000000000000000000e+00	0.000000000000000000e+00	0.000000000000000000e+00	0.000000000000000000e+00	0.000000000000000000e+00	0.000000000000000000e+00	0.000000000000000000e+00	0.000000000000000000e+00	0.000000000000000000e+00	0.000000000000000000e+00	0.000000000000000000e+00	0.000000000000000000e+00	0.000000000000000000e+00	0.000000000000000000e+00	0.000000000000000000e+00	-1.356117928955760943e-01	-4.425869589843314245e-01	-1.999585718172276205e-01	-1.241129788027315597e-03	8.609825640643693767e-02	2.723106412506239860e-01	5.655689340348107191e-02	2.487723154104801437e-01	-4.858527950329420975e-01	-1.414983434842496945e-01	-1.970327283257922169e-01	-2.342939760938416993e-01	-1.716623146386936360e-02	-6.320548861593733303e-01	1.551053481488873509e-01	-5.937138349911853519e-01	3.294231283981375324e-01	-1.357507476458055806e-01	-2.658672711822563373e-01	-1.050385924515217839e+00	5.967498031711824386e-02	6.217723226415623472e-01	5.542088705241499103e-02	-2.363877708302055958e-01	2.126941337238193452e-01	-3.171204743082907118e-01	3.188713591835731775e-01	5.149009994290364850e-02	-9.477259806576968093e-02	-1.434578953242810206e-01	-2.273697275691911324e-01	3.978126423442579496e-02	-3.214099515176965238e-01
0.000000000000000000e+00	0.000000000000000000e+00	0.000000000000000000e+00	0.000000000000000000e+00	0.000000000000000000e+00	0.000000000000000000e+00	0.000000000000000000e+00	0.000000000000000000e+00	0.000000000000000000e+00	0.000000000000000000e+00	0.000000000000000000e+00	0.000000000000000000e+00	0.000000000000000000e+00	0.000000000000000000e+00	0.000000000000000000e+00	0.000000000000000000e+00	0.000000000000000000e+00	0.000000000000000000e+00	0.000000000000000000e+00	0.000000000000000000e+00	0.000000000000000000e+00	0.000000000000000000e+00	0.000000000000000000e+00	0.000000000000000000e+00	0.000000000000000000e+00	0.000000000000000000e+00	0.000000000000000000e+00	0.000000000000000000e+00	0.000000000000000000e+00	0.000000000000000000e+00	0.000000000000000000e+00	0.000000000000000000e+00	0.000000000000000000e+00	0.000000000000000000e+00	0.000000000000000000e+00	0.000000000000000000e+00	0.000000000000000000e+00	0.000000000000000000e+00	0.000000000000000000e+00	0.000000000000000000e+00	0.000000000000000000e+00	0.000000000000000000e+00	0.000000000000000000e+00	0.000000000000000000e+00	0.000000000000000000e+00	0.000000000000000000e+00	0.000000000000000000e+00	0.000000000000000000e+00	0.000000000000000000e+00	0.000000000000000000e+00
0.000000000000000000e+00	0.000000000000000000e+00	0.000000000000000000e+00	0.000000000000000000e+00	0.000000000000000000e+00	0.000000000000000000e+00	0.000000000000000000e+00	0.000000000000000000e+00	0.000000000000000000e+00	0.000000000000000000e+00	0.000000000000000000e+00	0.000000000000000000e+00	0.000000000000000000e+00	0.000000000000000000e+00	0.000000000000000000e+00	0.000000000000000000e+00	0.000000000000000000e+00	0.000000000000000000e+00	0.000000000000000000e+00	0.000000000000000000e+00	0.000000000000000000e+00	0.000000000000000000e+00	0.000000000000000000e+00	0.000000000000000000e+00	0.000000000000000000e+00	0.000000000000000000e+00	0.000000000000000000e+00	0.000000000000000000e+00	0.000000000000000000e+00	0.000000000000000000e+00	0.000000000000000000e+00	0.000000000000000000e+00	0.000000000000000000e+00	0.000000000000000000e+00	0.000000000000000000e+00	0.000000000000000000e+00	0.000000000000000000e+00	0.000000000000000000e+00	0.000000000000000000e+00	0.000000000000000000e+00	0.000000000000000000e+00	0.000000000000000000e+00	0.000000000000000000e+00	0.000000000000000000e+00	0.000000000000000000e+00	0.000000000000000000e+00	0.000000000000000000e+00	0.000000000000000000e+00	0.000000000000000000e+00	0.000000000000000000e+00
0.000000000000000000e+00	0.000000000000000000e+00	0.000000000000000000e+00	0.000000000000000000e+00	0.000000000000000000e+00	0.000000000000000000e+00	0.000000000000000000e+00	0.000000000000000000e+00	0.000000000000000000e+00	0.000000000000000000e+00	0.000000000000000000e+00	0.000000000000000000e+00	0.000000000000000000e+00	0.000000000000000000e+00	0.000000000000000000e+00	0.000000000000000000e+00	0.000000000000000000e+00	0.000000000000000000e+00	0.000000000000000000e+00	0.000000000000000000e+00	0.000000000000000000e+00	0.000000000000000000e+00	0.000000000000000000e+00	0.000000000000000000e+00	0.000000000000000000e+00	0.000000000000000000e+00	0.000000000000000000e+00	0.000000000000000000e+00	0.000000000000000000e+00	0.000000000000000000e+00	0.000000000000000000e+00	0.000000000000000000e+00	0.000000000000000000e+00	0.000000000000000000e+00	0.000000000000000000e+00	0.000000000000000000e+00	0.000000000000000000e+00	0.000000000000000000e+00	0.000000000000000000e+00	0.000000000000000000e+00	0.000000000000000000e+00	0.000000000000000000e+00	0.000000000000000000e+00	0.000000000000000000e+00	0.000000000000000000e+00	0.000000000000000000e+00	0.000000000000000000e+00	0.000000000000000000e+00	0.000000000000000000e+00	0.000000000000000000e+00
0.000000000000000000e+00	0.000000000000000000e+00	0.000000000000000000e+00	0.000000000000000000e+00	0.000000000000000000e+00	0.000000000000000000e+00	0.000000000000000000e+00	0.000000000000000000e+00	0.000000000000000000e+00	0.000000000000000000e+00	0.000000000000000000e+00	0.000000000000000000e+00	0.000000000000000000e+00	0.000000000000000000e+00	0.000000000000000000e+00	0.000000000000000000e+00	0.000000000000000000e+00	0.000000000000000000e+00	0.000000000000000000e+00	0.000000000000000000e+00	0.000000000000000000e+00	0.000000000000000000e+00	0.000000000000000000e+00	0.000000000000000000e+00	0.000000000000000000e+00	0.000000000000000000e+00	0.000000000000000000e+00	0.000000000000000000e+00	0.000000000000000000e+00	0.000000000000000000e+00	0.000000000000000000e+00	0.000000000000000000e+00	0.000000000000000000e+00	0.000000000000000000e+00	0.000000000000000000e+00	0.000000000000000000e+00	0.000000000000000000e+00	0.000000000000000000e+00	0.000000000000000000e+00	0.000000000000000000e+00	0.000000000000000000e+00	0.000000000000000000e+00	0.000000000000000000e+00	0.000000000000000000e+00	0.000000000000000000e+00	0.000000000000000000e+00	0.000000000000000000e+00	0.000000000000000000e+00	0.000000000000000000e+00	0.000000000000000000e+00
0.000000000000000000e+00	0.000000000000000000e+00	0.000000000000000000e+00	0.000000000000000000e+00	0.000000000000000000e+00	0.000000000000000000e+00	0.000000000000000000e+00	0.000000000000000000e+00	0.000000000000000000e+00	0.000000000000000000e+00	0.000000000000000000e+00	0.000000000000000000e+00	0.000000000000000000e+00	0.000000000000000000e+00	0.000000000000000000e+00	0.000000000000000000e+00	0.000000000000000000e+00	0.000000000000000000e+00	0.000000000000000000e+00	0.000000000000000000e+00	0.000000000000000000e+00	0.000000000000000000e+00	0.000000000000000000e+00	0.000000000000000000e+00	0.000000000000000000e+00	0.000000000000000000e+00	0.000000000000000000e+00	0.000000000000000000e+00	0.000000000000000000e+00	0.000000000000000000e+00	0.000000000000000000e+00	0.000000000000000000e+00	0.000000000000000000e+00	0.000000000000000000e+00	0.000000000000000000e+00	0.000000000000000000e+00	0.000000000000000000e+00	0.000000000000000000e+00	0.000000000000000000e+00	0.000000000000000000e+00	0.000000000000000000e+00	0.000000000000000000e+00	0.000000000000000000e+00	0.000000000000000000e+00	0.000000000000000000e+00	0.000000000000000000e+00	0.000000000000000000e+00	0.000000000000000000e+00	0.000000000000000000e+00	0.000000000000000000e+00
0.000000000000000000e+00	0.000000000000000000e+00	0.000000000000000000e+00	0.000000000000000000e+00	0.000000000000000000e+00	0.000000000000000000e+00	0.000000000000000000e+00	0.000000000000000000e+00	0.000000000000000000e+00	0.000000000000000000e+00	0.000000000000000000e+00	0.000000000000000000e+00	0.000000000000000000e+00	0.000000000000000000e+00	0.000000000000000000e+00	0.000000000000000000e+00	0.000000000000000000e+00	0.000000000000000000e+00	0.000000000000000000e+00	0.000000000000000000e+00	0.000000000000000000e+00	0.000000000000000000e+00	0.000000000000000000e+00	0.000000000000000000e+00	0.000000000000000000e+00	0.000000000000000000e+00	0.000000000000000000e+00	0.000000000000000000e+00	0.000000000000000000e+00	0.000000000000000000e+00	0.000000000000000000e+00	0.000000000000000000e+00	0.000000000000000000e+00	0.000000000000000000e+00	0.000000000000000000e+00	0.000000000000000000e+00	0.000000000000000000e+00	0.000000000000000000e+00	0.000000000000000000e+00	0.000000000000000000e+00	0.000000000000000000e+00	0.000000000000000000e+00	0.000000000000000000e+00	0.000000000000000000e+00	0.000000000000000000e+00	0.000000000000000000e+00	0.000000000000000000e+00	0.000000000000000000e+00	0.000000000000000000e+00	0.000000000000000000e+00
0.000000000000000000e+00	0.000000000000000000e+00	0.000000000000000000e+00	0.000000000000000000e+00	0.000000000000000000e+00	0.000000000000000000e+00	0.000000000000000000e+00	0.000000000000000000e+00	0.000000000000000000e+00	0.000000000000000000e+00	0.000000000000000000e+00	0.000000000000000000e+00	0.000000000000000000e+00	0.000000000000000000e+00	0.000000000000000000e+00	0.000000000000000000e+00	0.000000000000000000e+00	0.000000000000000000e+00	0.000000000000000000e+00	0.000000000000000000e+00	0.000000000000000000e+00	0.000000000000000000e+00	0.000000000000000000e+00	0.000000000000000000e+00	0.000000000000000000e+00	0.000000000000000000e+00	0.000000000000000000e+00	0.000000000000000000e+00	0.000000000000000000e+00	0.000000000000000000e+00	0.000000000000000000e+00	0.000000000000000000e+00	0.000000000000000000e+00	0.000000000000000000e+00	0.000000000000000000e+00	0.000000000000000000e+00	0.000000000000000000e+00	0.000000000000000000e+00	0.000000000000000000e+00	0.000000000000000000e+00	0.000000000000000000e+00	0.000000000000000000e+00	0.000000000000000000e+00	0.000000000000000000e+00	0.000000000000000000e+00	0.000000000000000000e+00	0.000000000000000000e+00	0.000000000000000000e+00	0.000000000000000000e+00	0.000000000000000000e+00
0.000000000000000000e+00	0.000000000000000000e+00	0.000000000000000000e+00	0.000000000000000000e+00	0.000000000000000000e+00	0.000000000000000000e+00	0.000000000000000000e+00	0.000000000000000000e+00	0.000000000000000000e+00	0.000000000000000000e+00	0.000000000000000000e+00	0.000000000000000000e+00	0.000000000000000000e+00	0.000000000000000000e+00	0.000000000000000000e+00	0.000000000000000000e+00	0.000000000000000000e+00	0.000000000000000000e+00	0.000000000000000000e+00	0.000000000000000000e+00	0.000000000000000000e+00	0.000000000000000000e+00	0.000000000000000000e+00	0.000000000000000000e+00	0.000000000000000000e+00	0.000000000000000000e+00	0.000000000000000000e+00	0.000000000000000000e+00	0.000000000000000000e+00	0.000000000000000000e+00	0.000000000000000000e+00	0.000000000000000000e+00	0.000000000000000000e+00	0.000000000000000000e+00	0.000000000000000000e+00	0.000000000000000000e+00	0.000000000000000000e+00	0.000000000000000000e+00	0.000000000000000000e+00	0.000000000000000000e+00	0.000000000000000000e+00	0.000000000000000000e+00	0.000000000000000000e+00	0.000000000000000000e+00	0.000000000000000000e+00	0.000000000000000000e+00	0.000000000000000000e+00	0.000000000000000000e+00	0.000000000000000000e+00	0.000000000000000000e+00
0.000000000000000000e+00	0.000000000000000000e+00	0.000000000000000000e+00	0.000000000000000000e+00	0.000000000000000000e+00	0.000000000000000000e+00	0.000000000000000000e+00	0.000000000000000000e+00	0.000000000000000000e+00	0.000000000000000000e+00	0.000000000000000000e+00	0.000000000000000000e+00	0.000000000000000000e+00	0.000000000000000000e+00	0.000000000000000000e+00	0.000000000000000000e+00	0.000000000000000000e+00	0.000000000000000000e+00	0.000000000000000000e+00	0.000000000000000000e+00	0.000000000000000000e+00	0.000000000000000000e+00	0.000000000000000000e+00	0.000000000000000000e+00	0.000000000000000000e+00	0.000000000000000000e+00	0.000000000000000000e+00	0.000000000000000000e+00	0.000000000000000000e+00	0.000000000000000000e+00	0.000000000000000000e+00	0.000000000000000000e+00	0.000000000000000000e+00	0.000000000000000000e+00	0.000000000000000000e+00	0.000000000000000000e+00	0.000000000000000000e+00	0.000000000000000000e+00	0.000000000000000000e+00	0.000000000000000000e+00	0.000000000000000000e+00	0.000000000000000000e+00	0.000000000000000000e+00	0.000000000000000000e+00	0.000000000000000000e+00	0.000000000000000000e+00	0.000000000000000000e+00	0.000000000000000000e+00	0.000000000000000000e+00	0.000000000000000000e+00
0.000000000000000000e+00	0.000000000000000000e+00	0.000000000000000000e+00	0.000000000000000000e+00	0.000000000000000000e+00	0.000000000000000000e+00	0.000000000000000000e+00	0.000000000000000000e+00	0.000000000000000000e+00	0.000000000000000000e+00	0.000000000000000000e+00	0.000000000000000000e+00	0.000000000000000000e+00	0.000000000000000000e+00	0.000000000000000000e+00	0.000000000000000000e+00	0.000000000000000000e+00	0.000000000000000000e+00	0.000000000000000000e+00	0.000000000000000000e+00	0.000000000000000000e+00	0.000000000000000000e+00	0.000000000000000000e+00	0.000000000000000000e+00	0.000000000000000000e+00	0.000000000000000000e+00	0.000000000000000000e+00	0.000000000000000000e+00	0.000000000000000000e+00	0.000000000000000000e+00	0.000000000000000000e+00	0.000000000000000000e+00	0.000000000000000000e+00	0.000000000000000000e+00	0.000000000000000000e+00	0.000000000000000000e+00	0.000000000000000000e+00	0.000000000000000000e+00	0.000000000000000000e+00	0.000000000000000000e+00	0.000000000000000000e+00	0.000000000000000000e+00	0.000000000000000000e+00	0.000000000000000000e+00	0.000000000000000000e+00	0.000000000000000000e+00	0.000000000000000000e+00	0.000000000000000000e+00	0.000000000000000000e+00	0.000000000000000000e+00
0.000000000000000000e+00	0.000000000000000000e+00	0.000000000000000000e+00	0.000000000000000000e+00	0.000000000000000000e+00	0.000000000000000000e+00	0.000000000000000000e+00	0.000000000000000000e+00	0.000000000000000000e+00	0.000000000000000000e+00	0.000000000000000000e+00	0.000000000000000000e+00	0.000000000000000000e+00	0.000000000000000000e+00	0.000000000000000000e+00	0.000000000000000000e+00	0.000000000000000000e+00	0.000000000000000000e+00	0.000000000000000000e+00	0.000000000000000000e+00	0.000000000000000000e+00	0.000000000000000000e+00	0.000000000000000000e+00	0.000000000000000000e+00	0.000000000000000000e+00	0.000000000000000000e+00	0.000000000000000000e+00	0.000000000000000000e+00	0.000000000000000000e+00	0.000000000000000000e+00	0.000000000000000000e+00	0.000000000000000000e+00	0.000000000000000000e+00	0.000000000000000000e+00	0.000000000000000000e+00	0.000000000000000000e+00	0.000000000000000000e+00	0.000000000000000000e+00	0.000000000000000000e+00	0.000000000000000000e+00	0.000000000000000000e+00	0.000000000000000000e+00	0.000000000000000000e+00	0.000000000000000000e+00	0.000000000000000000e+00	0.000000000000000000e+00	0.000000000000000000e+00	0.000000000000000000e+00	0.000000000000000000e+00	0.000000000000000000e+00
0.000000000000000000e+00	0.000000000000000000e+00	0.000000000000000000e+00	0.000000000000000000e+00	0.000000000000000000e+00	0.000000000000000000e+00	0.000000000000000000e+00	0.000000000000000000e+00	0.000000000000000000e+00	0.000000000000000000e+00	0.000000000000000000e+00	0.000000000000000000e+00	0.000000000000000000e+00	0.000000000000000000e+00	0.000000000000000000e+00	0.000000000000000000e+00	0.000000000000000000e+00	0.000000000000000000e+00	0.000000000000000000e+00	0.000000000000000000e+00	0.000000000000000000e+00	0.000000000000000000e+00	0.000000000000000000e+00	0.000000000000000000e+00	0.000000000000000000e+00	0.000000000000000000e+00	0.000000000000000000e+00	0.000000000000000000e+00	0.000000000000000000e+00	0.000000000000000000e+00	0.000000000000000000e+00	0.000000000000000000e+00	0.000000000000000000e+00	0.000000000000000000e+00	0.000000000000000000e+00	0.000000000000000000e+00	0.000000000000000000e+00	0.000000000000000000e+00	0.000000000000000000e+00	0.000000000000000000e+00	0.000000000000000000e+00	0.000000000000000000e+00	0.000000000000000000e+00	0.000000000000000000e+00	0.000000000000000000e+00	0.000000000000000000e+00	0.000000000000000000e+00	0.000000000000000000e+00	0.000000000000000000e+00	0.000000000000000000e+00
0.000000000000000000e+00	0.000000000000000000e+00	0.000000000000000000e+00	0.000000000000000000e+00	0.000000000000000000e+00	0.000000000000000000e+00	0.000000000000000000e+00	0.000000000000000000e+00	0.000000000000000000e+00	0.000000000000000000e+00	0.000000000000000000e+00	0.000000000000000000e+00	0.000000000000000000e+00	0.000000000000000000e+00	0.000000000000000000e+00	0.000000000000000000e+00	0.000000000000000000e+00	0.000000000000000000e+00	0.000000000000000000e+00	0.000000000000000000e+00	0.000000000000000000e+00	0.000000000000000000e+00	0.000000000000000000e+00	0.000000000000000000e+00	0.000000000000000000e+00	0.000000000000000000e+00	0.000000000000000000e+00	0.000000000000000000e+00	0.000000000000000000e+00	0.000000000000000000e+00	0.000000000000000000e+00	0.000000000000000000e+00	0.000000000000000000e+00	0.000000000000000000e+00	0.000000000000000000e+00	0.000000000000000000e+00	0.000000000000000000e+00	0.000000000000000000e+00	0.000000000000000000e+00	0.000000000000000000e+00	0.000000000000000000e+00	0.000000000000000000e+00	0.000000000000000000e+00	0.000000000000000000e+00	0.000000000000000000e+00	0.000000000000000000e+00	0.000000000000000000e+00	0.000000000000000000e+00	0.000000000000000000e+00	0.000000000000000000e+00
0.000000000000000000e+00	0.000000000000000000e+00	0.000000000000000000e+00	0.000000000000000000e+00	0.000000000000000000e+00	0.000000000000000000e+00	0.000000000000000000e+00	0.000000000000000000e+00	0.000000000000000000e+00	0.000000000000000000e+00	0.000000000000000000e+00	0.000000000000000000e+00	0.000000000000000000e+00	0.000000000000000000e+00	0.000000000000000000e+00	0.000000000000000000e+00	0.000000000000000000e+00	0.000000000000000000e+00	0.000000000000000000e+00	0.000000000000000000e+00	0.000000000000000000e+00	0.000000000000000000e+00	0.000000000000000000e+00	0.000000000000000000e+00	0.000000000000000000e+00	0.000000000000000000e+00	0.000000000000000000e+00	0.000000000000000000e+00	0.000000000000000000e+00	0.000000000000000000e+00	0.000000000000000000e+00	0.000000000000000000e+00	0.000000000000000000e+00	0.000000000000000000e+00	0.000000000000000000e+00	0.000000000000000000e+00	0.000000000000000000e+00	0.000000000000000000e+00	0.000000000000000000e+00	0.000000000000000000e+00	0.000000000000000000e+00	0.000000000000000000e+00	0.000000000000000000e+00	0.000000000000000000e+00	0.000000000000000000e+00	0.000000000000000000e+00	0.000000000000000000e+00	0.000000000000000000e+00	0.000000000000000000e+00	0.000000000000000000e+00
0.000000000000000000e+00	0.000000000000000000e+00	0.000000000000000000e+00	0.000000000000000000e+00	0.000000000000000000e+00	0.000000000000000000e+00	0.000000000000000000e+00	0.000000000000000000e+00	0.000000000000000000e+00	0.000000000000000000e+00	0.000000000000000000e+00	0.000000000000000000e+00	0.000000000000000000e+00	0.000000000000000000e+00	0.000000000000000000e+00	0.000000000000000000e+00	0.000000000000000000e+00	0.000000000000000000e+00	0.000000000000000000e+00	0.000000000000000000e+00	0.000000000000000000e+00	0.000000000000000000e+00	0.000000000000000000e+00	0.000000000000000000e+00	0.000000000000000000e+00	0.000000000000000000e+00	0.000000000000000000e+00	0.000000000000000000e+00	0.000000000000000000e+00	0.000000000000000000e+00	0.000000000000000000e+00	0.000000000000000000e+00	0.000000000000000000e+00	0.000000000000000000e+00	0.000000000000000000e+00	0.000000000000000000e+00	0.000000000000000000e+00	0.000000000000000000e+00	0.000000000000000000e+00	0.000000000000000000e+00	0.000000000000000000e+00	0.000000000000000000e+00	0.000000000000000000e+00	0.000000000000000000e+00	0.000000000000000000e+00	0.000000000000000000e+00	0.000000000000000000e+00	0.000000000000000000e+00	0.000000000000000000e+00	0.000000000000000000e+00
0.000000000000000000e+00	0.000000000000000000e+00	0.000000000000000000e+00	0.000000000000000000e+00	0.000000000000000000e+00	0.000000000000000000e+00	0.000000000000000000e+00	0.000000000000000000e+00	0.000000000000000000e+00	0.000000000000000000e+00	0.000000000000000000e+00	0.000000000000000000e+00	0.000000000000000000e+00	0.000000000000000000e+00	0.000000000000000000e+00	0.000000000000000000e+00	0.000000000000000000e+00	0.000000000000000000e+00	0.000000000000000000e+00	0.000000000000000000e+00	0.000000000000000000e+00	0.000000000000000000e+00	0.000000000000000000e+00	0.000000000000000000e+00	0.000000000000000000e+00	0.000000000000000000e+00	0.000000000000000000e+00	0.000000000000000000e+00	0.000000000000000000e+00	0.000000000000000000e+00	0.000000000000000000e+00	0.000000000000000000e+00	0.000000000000000000e+00	0.000000000000000000e+00	0.000000000000000000e+00	0.000000000000000000e+00	0.000000000000000000e+00	0.000000000000000000e+00	0.000000000000000000e+00	0.000000000000000000e+00	0.000000000000000000e+00	0.000000000000000000e+00	0.000000000000000000e+00	0.000000000000000000e+00	0.000000000000000000e+00	0.000000000000000000e+00	0.000000000000000000e+00	0.000000000000000000e+00	0.000000000000000000e+00	0.000000000000000000e+00
0.000000000000000000e+00	0.000000000000000000e+00	0.000000000000000000e+00	0.000000000000000000e+00	0.000000000000000000e+00	0.000000000000000000e+00	0.000000000000000000e+00	0.000000000000000000e+00	0.000000000000000000e+00	0.000000000000000000e+00	0.000000000000000000e+00	0.000000000000000000e+00	0.000000000000000000e+00	0.000000000000000000e+00	0.000000000000000000e+00	0.000000000000000000e+00	0.000000000000000000e+00	0.000000000000000000e+00	0.000000000000000000e+00	0.000000000000000000e+00	0.000000000000000000e+00	0.000000000000000000e+00	0.000000000000000000e+00	0.000000000000000000e+00	0.000000000000000000e+00	0.000000000000000000e+00	0.000000000000000000e+00	0.000000000000000000e+00	0.000000000000000000e+00	0.000000000000000000e+00	0.000000000000000000e+00	0.000000000000000000e+00	0.000000000000000000e+00	0.000000000000000000e+00	0.000000000000000000e+00	0.000000000000000000e+00	0.000000000000000000e+00	0.000000000000000000e+00	0.000000000000000000e+00	0.000000000000000000e+00	0.000000000000000000e+00	0.000000000000000000e+00	0.000000000000000000e+00	0.000000000000000000e+00	0.000000000000000000e+00	0.000000000000000000e+00	0.000000000000000000e+00	0.000000000000000000e+00	0.000000000000000000e+00	0.000000000000000000e+00
0.000000000000000000e+00	0.000000000000000000e+00	0.000000000000000000e+00	0.000000000000000000e+00	0.000000000000000000e+00	0.000000000000000000e+00	0.000000000000000000e+00	0.000000000000000000e+00	0.000000000000000000e+00	0.000000000000000000e+00	0.000000000000000000e+00	0.000000000000000000e+00	0.000000000000000000e+00	0.000000000000000000e+00	0.000000000000000000e+00	0.000000000000000000e+00	0.000000000000000000e+00	0.000000000000000000e+00	0.000000000000000000e+00	0.000000000000000000e+00	0.000000000000000000e+00	0.000000000000000000e+00	0.000000000000000000e+00	0.000000000000000000e+00	0.000000000000000000e+00	0.000000000000000000e+00	0.000000000000000000e+00	0.000000000000000000e+00	0.000000000000000000e+00	0.000000000000000000e+00	0.000000000000000000e+00	0.000000000000000000e+00	0.000000000000000000e+00	0.000000000000000000e+00	0.000000000000000000e+00	0.000000000000000000e+00	0.000000000000000000e+00	0.000000000000000000e+00	0.000000000000000000e+00	0.000000000000000000e+00	0.000000000000000000e+00	0.000000000000000000e+00	0.000000000000000000e+00	0.000000000000000000e+00	0.000000000000000000e+00	0.000000000000000000e+00	0.000000000000000000e+00	0.000000000000000000e+00	0.000000000000000000e+00	0.000000000000000000e+00
0.000000000000000000e+00	0.000000000000000000e+00	0.000000000000000000e+00	0.000000000000000000e+00	0.000000000000000000e+00	0.000000000000000000e+00	0.000000000000000000e+00	0.000000000000000000e+00	0.000000000000000000e+00	0.000000000000000000e+00	0.000000000000000000e+00	0.000000000000000000e+00	0.000000000000000000e+00	0.000000000000000000e+00	0.000000000000000000e+00	0.000000000000000000e+00	0.000000000000000000e+00	0.000000000000000000e+00	0.000000000000000000e+00	0.000000000000000000e+00	0.000000000000000000e+00	0.000000000000000000e+00	0.000000000000000000e+00	0.000000000000000000e+00	0.000000000000000000e+00	0.000000000000000000e+00	0.000000000000000000e+00	0.000000000000000000e+00	0.000000000000000000e+00	0.000000000000000000e+00	0.000000000000000000e+00	0.000000000000000000e+00	0.000000000000000000e+00	0.000000000000000000e+00	0.000000000000000000e+00	0.000000000000000000e+00	0.000000000000000000e+00	0.000000000000000000e+00	0.000000000000000000e+00	0.000000000000000000e+00	0.000000000000000000e+00	0.000000000000000000e+00	0.000000000000000000e+00	0.000000000000000000e+00	0.000000000000000000e+00	0.000000000000000000e+00	0.000000000000000000e+00	0.000000000000000000e+00	0.000000000000000000e+00	0.000000000000000000e+00
0.000000000000000000e+00	0.000000000000000000e+00	0.000000000000000000e+00	0.000000000000000000e+00	0.000000000000000000e+00	0.000000000000000000e+00	0.000000000000000000e+00	0.000000000000000000e+00	0.000000000000000000e+00	0.000000000000000000e+00	0.000000000000000000e+00	0.000000000000000000e+00	0.000000000000000000e+00	0.000000000000000000e+00	0.000000000000000000e+00	0.000000000000000000e+00	0.000000000000000000e+00	0.000000000000000000e+00	0.000000000000000000e+00	0.000000000000000000e+00	0.000000000000000000e+00	0.000000000000000000e+00	0.000000000000000000e+00	0.000000000000000000e+00	0.000000000000000000e+00	0.000000000000000000e+00	0.000000000000000000e+00	0.000000000000000000e+00	0.000000000000000000e+00	0.000000000000000000e+00	0.000000000000000000e+00	0.000000000000000000e+00	0.000000000000000000e+00	0.000000000000000000e+00	0.000000000000000000e+00	0.000000000000000000e+00	0.000000000000000000e+00	0.000000000000000000e+00	0.000000000000000000e+00	0.000000000000000000e+00	0.000000000000000000e+00	0.000000000000000000e+00	0.000000000000000000e+00	0.000000000000000000e+00	0.000000000000000000e+00	0.000000000000000000e+00	0.000000000000000000e+00	0.000000000000000000e+00	0.000000000000000000e+00	0.000000000000000000e+00
0.000000000000000000e+00	0.000000000000000000e+00	0.000000000000000000e+00	0.000000000000000000e+00	0.000000000000000000e+00	0.000000000000000000e+00	0.000000000000000000e+00	0.000000000000000000e+00	0.000000000000000000e+00	0.000000000000000000e+00	0.000000000000000000e+00	0.000000000000000000e+00	0.000000000000000000e+00	0.000000000000000000e+00	0.000000000000000000e+00	0.000000000000000000e+00	0.000000000000000000e+00	0.000000000000000000e+00	0.000000000000000000e+00	0.000000000000000000e+00	0.000000000000000000e+00	0.000000000000000000e+00	0.000000000000000000e+00	0.000000000000000000e+00	0.000000000000000000e+00	0.000000000000000000e+00	0.000000000000000000e+00	0.000000000000000000e+00	0.000000000000000000e+00	0.000000000000000000e+00	0.000000000000000000e+00	0.000000000000000000e+00	0.000000000000000000e+00	0.000000000000000000e+00	0.000000000000000000e+00	0.000000000000000000e+00	0.000000000000000000e+00	0.000000000000000000e+00	0.000000000000000000e+00	0.000000000000000000e+00	0.000000000000000000e+00	0.000000000000000000e+00	0.000000000000000000e+00	0.000000000000000000e+00	0.000000000000000000e+00	0.000000000000000000e+00	0.000000000000000000e+00	0.000000000000000000e+00	0.000000000000000000e+00	0.000000000000000000e+00
0.000000000000000000e+00	0.000000000000000000e+00	0.000000000000000000e+00	0.000000000000000000e+00	0.000000000000000000e+00	0.000000000000000000e+00	0.000000000000000000e+00	0.000000000000000000e+00	0.000000000000000000e+00	0.000000000000000000e+00	0.000000000000000000e+00	0.000000000000000000e+00	0.000000000000000000e+00	0.000000000000000000e+00	0.000000000000000000e+00	0.000000000000000000e+00	0.000000000000000000e+00	0.000000000000000000e+00	0.000000000000000000e+00	0.000000000000000000e+00	0.000000000000000000e+00	0.000000000000000000e+00	0.000000000000000000e+00	0.000000000000000000e+00	0.000000000000000000e+00	0.000000000000000000e+00	0.000000000000000000e+00	0.000000000000000000e+00	0.000000000000000000e+00	0.000000000000000000e+00	0.000000000000000000e+00	0.000000000000000000e+00	0.000000000000000000e+00	0.000000000000000000e+00	0.000000000000000000e+00	0.000000000000000000e+00	0.000000000000000000e+00	0.000000000000000000e+00	0.000000000000000000e+00	0.000000000000000000e+00	0.000000000000000000e+00	0.000000000000000000e+00	0.000000000000000000e+00	0.000000000000000000e+00	0.000000000000000000e+00	0.000000000000000000e+00	0.000000000000000000e+00	0.000000000000000000e+00	0.000000000000000000e+00	0.000000000000000000e+00
0.000000000000000000e+00	0.000000000000000000e+00	0.000000000000000000e+00	0.000000000000000000e+00	0.000000000000000000e+00	0.000000000000000000e+00	0.000000000000000000e+00	0.000000000000000000e+00	0.000000000000000000e+00	0.000000000000000000e+00	0.000000000000000000e+00	0.000000000000000000e+00	0.000000000000000000e+00	0.000000000000000000e+00	0.000000000000000000e+00	0.000000000000000000e+00	0.000000000000000000e+00	0.000000000000000000e+00	0.000000000000000000e+00	0.000000000000000000e+00	0.000000000000000000e+00	0.000000000000000000e+00	0.000000000000000000e+00	0.000000000000000000e+00	0.000000000000000000e+00	0.000000000000000000e+00	0.000000000000000000e+00	0.000000000000000000e+00	0.000000000000000000e+00	0.000000000000000000e+00	0.000000000000000000e+00	0.000000000000000000e+00	0.000000000000000000e+00	0.000000000000000000e+00	0.000000000000000000e+00	0.000000000000000000e+00	0.000000000000000000e+00	0.000000000000000000e+00	0.000000000000000000e+00	0.000000000000000000e+00	0.000000000000000000e+00	0.000000000000000000e+00	0.000000000000000000e+00	0.000000000000000000e+00	0.000000000000000000e+00	0.000000000000000000e+00	0.000000000000000000e+00	0.000000000000000000e+00	0.000000000000000000e+00	0.000000000000000000e+00
0.000000000000000000e+00	0.000000000000000000e+00	0.000000000000000000e+00	0.000000000000000000e+00	0.000000000000000000e+00	0.000000000000000000e+00	0.000000000000000000e+00	0.000000000000000000e+00	0.000000000000000000e+00	0.000000000000000000e+00	0.000000000000000000e+00	0.000000000000000000e+00	0.000000000000000000e+00	0.000000000000000000e+00	0.000000000000000000e+00	0.000000000000000000e+00	0.000000000000000000e+00	0.000000000000000000e+00	0.000000000000000000e+00	0.000000000000000000e+00	0.000000000000000000e+00	0.000000000000000000e+00	0.000000000000000000e+00	0.000000000000000000e+00	0.000000000000000000e+00	0.000000000000000000e+00	0.000000000000000000e+00	0.000000000000000000e+00	0.000000000000000000e+00	0.000000000000000000e+00	0.000000000000000000e+00	0.000000000000000000e+00	0.000000000000000000e+00	0.000000000000000000e+00	0.000000000000000000e+00	0.000000000000000000e+00	0.000000000000000000e+00	0.000000000000000000e+00	0.000000000000000000e+00	0.000000000000000000e+00	0.000000000000000000e+00	0.000000000000000000e+00	0.000000000000000000e+00	0.000000000000000000e+00	0.000000000000000000e+00	0.000000000000000000e+00	0.000000000000000000e+00	0.000000000000000000e+00	0.000000000000000000e+00	0.000000000000000000e+00
0.000000000000000000e+00	0.000000000000000000e+00	0.000000000000000000e+00	0.000000000000000000e+00	0.000000000000000000e+00	0.000000000000000000e+00	0.000000000000000000e+00	0.000000000000000000e+00	0.000000000000000000e+00	0.000000000000000000e+00	0.000000000000000000e+00	0.000000000000000000e+00	0.000000000000000000e+00	0.000000000000000000e+00	0.000000000000000000e+00	0.000000000000000000e+00	0.000000000000000000e+00	0.000000000000000000e+00	0.000000000000000000e+00	0.000000000000000000e+00	0.000000000000000000e+00	0.000000000000000000e+00	0.000000000000000000e+00	0.000000000000000000e+00	0.000000000000000000e+00	0.000000000000000000e+00	0.000000000000000000e+00	0.000000000000000000e+00	0.000000000000000000e+00	0.000000000000000000e+00	0.000000000000000000e+00	0.000000000000000000e+00	0.000000000000000000e+00	0.000000000000000000e+00	0.000000000000000000e+00	0.000000000000000000e+00	0.000000000000000000e+00	0.000000000000000000e+00	0.000000000000000000e+00	0.000000000000000000e+00	0.000000000000000000e+00	0.000000000000000000e+00	0.000000000000000000e+00	0.000000000000000000e+00	0.000000000000000000e+00	0.000000000000000000e+00	0.000000000000000000e+00	0.000000000000000000e+00	0.000000000000000000e+00	0.000000000000000000e+00
0.000000000000000000e+00	0.000000000000000000e+00	0.000000000000000000e+00	0.000000000000000000e+00	0.000000000000000000e+00	0.000000000000000000e+00	0.000000000000000000e+00	0.000000000000000000e+00	0.000000000000000000e+00	0.000000000000000000e+00	0.000000000000000000e+00	0.000000000000000000e+00	0.000000000000000000e+00	0.000000000000000000e+00	0.000000000000000000e+00	0.000000000000000000e+00	0.000000000000000000e+00	0.000000000000000000e+00	0.000000000000000000e+00	0.000000000000000000e+00	0.000000000000000000e+00	0.000000000000000000e+00	0.000000000000000000e+00	0.000000000000000000e+00	0.000000000000000000e+00	0.000000000000000000e+00	0.000000000000000000e+00	0.000000000000000000e+00	0.000000000000000000e+00	0.000000000000000000e+00	0.000000000000000000e+00	0.000000000000000000e+00	0.000000000000000000e+00	0.000000000000000000e+00	0.000000000000000000e+00	0.000000000000000000e+00	0.000000000000000000e+00	0.000000000000000000e+00	0.000000000000000000e+00	0.000000000000000000e+00	0.000000000000000000e+00	0.000000000000000000e+00	0.000000000000000000e+00	0.000000000000000000e+00	0.000000000000000000e+00	0.000000000000000000e+00	0.000000000000000000e+00	0.000000000000000000e+00	0.000000000000000000e+00	0.000000000000000000e+00
0.000000000000000000e+00	0.000000000000000000e+00	0.000000000000000000e+00	0.000000000000000000e+00	0.000000000000000000e+00	0.000000000000000000e+00	0.000000000000000000e+00	0.000000000000000000e+00	0.000000000000000000e+00	0.000000000000000000e+00	0.000000000000000000e+00	0.000000000000000000e+00	0.000000000000000000e+00	0.000000000000000000e+00	0.000000000000000000e+00	0.000000000000000000e+00	0.000000000000000000e+00	0.000000000000000000e+00	0.000000000000000000e+00	0.000000000000000000e+00	0.000000000000000000e+00	0.000000000000000000e+00	0.000000000000000000e+00	0.000000000000000000e+00	0.000000000000000000e+00	0.000000000000000000e+00	0.000000000000000000e+00	0.000000000000000000e+00	0.000000000000000000e+00	0.000000000000000000e+00	0.000000000000000000e+00	0.000000000000000000e+00	0.000000000000000000e+00	0.000000000000000000e+00	0.000000000000000000e+00	0.000000000000000000e+00	0.000000000000000000e+00	0.000000000000000000e+00	0.000000000000000000e+00	0.000000000000000000e+00	0.000000000000000000e+00	0.000000000000000000e+00	0.000000000000000000e+00	0.000000000000000000e+00	0.000000000000000000e+00	0.000000000000000000e+00	0.000000000000000000e+00	0.000000000000000000e+00	0.000000000000000000e+00	0.000000000000000000e+00
0.000000000000000000e+00	0.000000000000000000e+00	0.000000000000000000e+00	0.000000000000000000e+00	0.000000000000000000e+00	0.000000000000000000e+00	0.000000000000000000e+00	0.000000000000000000e+00	0.000000000000000000e+00	0.000000000000000000e+00	0.000000000000000000e+00	0.000000000000000000e+00	0.000000000000000000e+00	0.000000000000000000e+00	0.000000000000000000e+00	0.000000000000000000e+00	0.000000000000000000e+00	0.000000000000000000e+00	0.000000000000000000e+00	0.000000000000000000e+00	0.000000000000000000e+00	0.000000000000000000e+00	0.000000000000000000e+00	0.000000000000000000e+00	0.000000000000000000e+00	0.000000000000000000e+00	0.000000000000000000e+00	0.000000000000000000e+00	0.000000000000000000e+00	0.000000000000000000e+00	0.000000000000000000e+00	0.000000000000000000e+00	0.000000000000000000e+00	0.000000000000000000e+00	0.000000000000000000e+00	0.000000000000000000e+00	0.000000000000000000e+00	0.000000000000000000e+00	0.000000000000000000e+00	0.000000000000000000e+00	0.000000000000000000e+00	0.000000000000000000e+00	0.000000000000000000e+00	0.000000000000000000e+00	0.000000000000000000e+00	0.000000000000000000e+00	0.000000000000000000e+00	0.000000000000000000e+00	0.000000000000000000e+00	0.000000000000000000e+00
0.000000000000000000e+00	0.000000000000000000e+00	0.000000000000000000e+00	0.000000000000000000e+00	0.000000000000000000e+00	0.000000000000000000e+00	0.000000000000000000e+00	0.000000000000000000e+00	0.000000000000000000e+00	0.000000000000000000e+00	0.000000000000000000e+00	0.000000000000000000e+00	0.000000000000000000e+00	0.000000000000000000e+00	0.000000000000000000e+00	0.000000000000000000e+00	0.000000000000000000e+00	0.000000000000000000e+00	0.000000000000000000e+00	0.000000000000000000e+00	0.000000000000000000e+00	0.000000000000000000e+00	0.000000000000000000e+00	0.000000000000000000e+00	0.000000000000000000e+00	0.000000000000000000e+00	0.000000000000000000e+00	0.000000000000000000e+00	0.000000000000000000e+00	0.000000000000000000e+00	0.000000000000000000e+00	0.000000000000000000e+00	0.000000000000000000e+00	0.000000000000000000e+00	0.000000000000000000e+00	0.000000000000000000e+00	0.000000000000000000e+00	0.000000000000000000e+00	0.000000000000000000e+00	0.000000000000000000e+00	0.000000000000000000e+00	0.000000000000000000e+00	0.000000000000000000e+00	0.000000000000000000e+00	0.000000000000000000e+00	0.000000000000000000e+00	0.000000000000000000e+00	0.000000000000000000e+00	0.000000000000000000e+00	0.000000000000000000e+00
0.000000000000000000e+00	0.000000000000000000e+00	0.000000000000000000e+00	0.000000000000000000e+00	0.000000000000000000e+00	0.000000000000000000e+00	0.000000000000000000e+00	0.000000000000000000e+00	0.000000000000000000e+00	0.000000000000000000e+00	0.000000000000000000e+00	0.000000000000000000e+00	0.000000000000000000e+00	0.000000000000000000e+00	0.000000000000000000e+00	0.000000000000000000e+00	0.000000000000000000e+00	0.000000000000000000e+00	0.000000000000000000e+00	0.000000000000000000e+00	0.000000000000000000e+00	0.000000000000000000e+00	0.000000000000000000e+00	0.000000000000000000e+00	0.000000000000000000e+00	0.000000000000000000e+00	0.000000000000000000e+00	0.000000000000000000e+00	0.000000000000000000e+00	0.000000000000000000e+00	0.000000000000000000e+00	0.000000000000000000e+00	0.000000000000000000e+00	0.000000000000000000e+00	0.000000000000000000e+00	0.000000000000000000e+00	0.000000000000000000e+00	0.000000000000000000e+00	0.000000000000000000e+00	0.000000000000000000e+00	0.000000000000000000e+00	0.000000000000000000e+00	0.000000000000000000e+00	0.000000000000000000e+00	0.000000000000000000e+00	0.000000000000000000e+00	0.000000000000000000e+00	0.000000000000000000e+00	0.000000000000000000e+00	0.000000000000000000e+00
0.000000000000000000e+00	0.000000000000000000e+00	0.000000000000000000e+00	0.000000000000000000e+00	0.000000000000000000e+00	0.000000000000000000e+00	0.000000000000000000e+00	0.000000000000000000e+00	0.000000000000000000e+00	0.000000000000000000e+00	0.000000000000000000e+00	0.000000000000000000e+00	0.000000000000000000e+00	0.000000000000000000e+00	0.000000000000000000e+00	0.000000000000000000e+00	0.000000000000000000e+00	0.000000000000000000e+00	0.000000000000000000e+00	0.000000000000000000e+00	0.000000000000000000e+00	0.000000000000000000e+00	0.000000000000000000e+00	0.000000000000000000e+00	0.000000000000000000e+00	0.000000000000000000e+00	0.000000000000000000e+00	0.000000000000000000e+00	0.000000000000000000e+00	0.000000000000000000e+00	0.000000000000000000e+00	0.000000000000000000e+00	0.000000000000000000e+00	0.000000000000000000e+00	0.000000000000000000e+00	0.000000000000000000e+00	0.000000000000000000e+00	0.000000000000000000e+00	0.000000000000000000e+00	0.000000000000000000e+00	0.000000000000000000e+00	0.000000000000000000e+00	0.000000000000000000e+00	0.000000000000000000e+00	0.000000000000000000e+00	0.000000000000000000e+00	0.000000000000000000e+00	0.000000000000000000e+00	0.000000000000000000e+00	0.000000000000000000e+00
0.000000000000000000e+00	0.000000000000000000e+00	0.000000000000000000e+00	0.000000000000000000e+00	0.000000000000000000e+00	0.000000000000000000e+00	0.000000000000000000e+00	0.000000000000000000e+00	0.000000000000000000e+00	0.000000000000000000e+00	0.000000000000000000e+00	0.000000000000000000e+00	0.000000000000000000e+00	0.000000000000000000e+00	0.000000000000000000e+00	0.000000000000000000e+00	0.000000000000000000e+00	0.000000000000000000e+00	0.000000000000000000e+00	0.000000000000000000e+00	0.000000000000000000e+00	0.000000000000000000e+00	0.000000000000000000e+00	0.000000000000000000e+00	0.000000000000000000e+00	0.000000000000000000e+00	0.000000000000000000e+00	0.000000000000000000e+00	0.000000000000000000e+00	0.000000000000000000e+00	0.000000000000000000e+00	0.000000000000000000e+00	0.000000000000000000e+00	0.000000000000000000e+00	0.000000000000000000e+00	0.000000000000000000e+00	0.000000000000000000e+00	0.000000000000000000e+00	0.000000000000000000e+00	0.000000000000000000e+00	0.000000000000000000e+00	0.000000000000000000e+00	0.000000000000000000e+00	0.000000000000000000e+00	0.000000000000000000e+00	0.000000000000000000e+00	0.000000000000000000e+00	0.000000000000000000e+00	0.000000000000000000e+00	0.000000000000000000e+00
0.000000000000000000e+00	0.000000000000000000e+00	0.000000000000000000e+00	0.000000000000000000e+00	0.000000000000000000e+00	0.000000000000000000e+00	0.000000000000000000e+00	0.000000000000000000e+00	0.000000000000000000e+00	0.000000000000000000e+00	0.000000000000000000e+00	0.000000000000000000e+00	0.000000000000000000e+00	0.000000000000000000e+00	0.000000000000000000e+00	0.000000000000000000e+00	0.000000000000000000e+00	0.000000000000000000e+00	0.000000000000000000e+00	0.000000000000000000e+00	0.000000000000000000e+00	0.000000000000000000e+00	0.000000000000000000e+00	0.000000000000000000e+00	0.000000000000000000e+00	0.000000000000000000e+00	0.000000000000000000e+00	0.000000000000000000e+00	0.000000000000000000e+00	0.000000000000000000e+00	0.000000000000000000e+00	0.000000000000000000e+00	0.000000000000000000e+00	0.000000000000000000e+00	0.000000000000000000e+00	0.000000000000000000e+00	0.000000000000000000e+00	0.000000000000000000e+00	0.000000000000000000e+00	0.000000000000000000e+00	0.000000000000000000e+00	0.000000000000000000e+00	0.000000000000000000e+00	0.000000000000000000e+00	0.000000000000000000e+00	0.000000000000000000e+00	0.000000000000000000e+00	0.000000000000000000e+00	0.000000000000000000e+00	0.000000000000000000e+00
0.000000000000000000e+00	0.000000000000000000e+00	0.000000000000000000e+00	0.000000000000000000e+00	0.000000000000000000e+00	0.000000000000000000e+00	0.000000000000000000e+00	0.000000000000000000e+00	0.000000000000000000e+00	0.000000000000000000e+00	0.000000000000000000e+00	0.000000000000000000e+00	0.000000000000000000e+00	0.000000000000000000e+00	0.000000000000000000e+00	0.000000000000000000e+00	0.000000000000000000e+00	0.000000000000000000e+00	0.000000000000000000e+00	0.000000000000000000e+00	0.000000000000000000e+00	0.000000000000000000e+00	0.000000000000000000e+00	0.000000000000000000e+00	0.000000000000000000e+00	0.000000000000000000e+00	0.000000000000000000e+00	0.000000000000000000e+00	0.000000000000000000e+00	0.000000000000000000e+00	0.000000000000000000e+00	0.000000000000000000e+00	0.000000000000000000e+00	0.000000000000000000e+00	0.000000000000000000e+00	0.000000000000000000e+00	0.000000000000000000e+00	0.000000000000000000e+00	0.000000000000000000e+00	0.000000000000000000e+00	0.000000000000000000e+00	0.000000000000000000e+00	0.000000000000000000e+00	0.000000000000000000e+00	0.000000000000000000e+00	0.000000000000000000e+00	0.000000000000000000e+00	0.000000000000000000e+00	0.000000000000000000e+00	0.000000000000000000e+00
0.000000000000000000e+00	0.000000000000000000e+00	0.000000000000000000e+00	0.000000000000000000e+00	0.000000000000000000e+00	0.000000000000000000e+00	0.000000000000000000e+00	0.000000000000000000e+00	0.000000000000000000e+00	0.000000000000000000e+00	0.000000000000000000e+00	0.000000000000000000e+00	0.000000000000000000e+00	0.000000000000000000e+00	0.000000000000000000e+00	0.000000000000000000e+00	0.000000000000000000e+00	0.000000000000000000e+00	0.000000000000000000e+00	0.000000000000000000e+00	0.000000000000000000e+00	0.000000000000000000e+00	0.000000000000000000e+00	0.000000000000000000e+00	0.000000000000000000e+00	0.000000000000000000e+00	0.000000000000000000e+00	0.000000000000000000e+00	0.000000000000000000e+00	0.000000000000000000e+00	0.000000000000000000e+00	0.000000000000000000e+00	0.000000000000000000e+00	0.000000000000000000e+00	0.000000000000000000e+00	0.000000000000000000e+00	0.000000000000000000e+00	0.000000000000000000e+00	0.000000000000000000e+00	0.000000000000000000e+00	0.000000000000000000e+00	0.000000000000000000e+00	0.000000000000000000e+00	0.000000000000000000e+00	0.000000000000000000e+00	0.000000000000000000e+00	0.000000000000000000e+00	0.000000000000000000e+00	0.000000000000000000e+00	0.000000000000000000e+00
0.000000000000000000e+00	0.000000000000000000e+00	0.000000000000000000e+00	0.000000000000000000e+00	0.000000000000000000e+00	0.000000000000000000e+00	0.000000000000000000e+00	0.000000000000000000e+00	0.000000000000000000e+00	0.000000000000000000e+00	0.000000000000000000e+00	0.000000000000000000e+00	0.000000000000000000e+00	0.000000000000000000e+00	0.000000000000000000e+00	0.000000000000000000e+00	0.000000000000000000e+00	0.000000000000000000e+00	0.000000000000000000e+00	0.000000000000000000e+00	0.000000000000000000e+00	0.000000000000000000e+00	0.000000000000000000e+00	0.000000000000000000e+00	0.000000000000000000e+00	0.000000000000000000e+00	0.000000000000000000e+00	0.000000000000000000e+00	0.000000000000000000e+00	0.000000000000000000e+00	0.000000000000000000e+00	0.000000000000000000e+00	0.000000000000000000e+00	0.000000000000000000e+00	0.000000000000000000e+00	0.000000000000000000e+00	0.000000000000000000e+00	0.000000000000000000e+00	0.000000000000000000e+00	0.000000000000000000e+00	0.000000000000000000e+00	0.000000000000000000e+00	0.000000000000000000e+00	0.000000000000000000e+00	0.000000000000000000e+00	0.000000000000000000e+00	0.000000000000000000e+00	0.000000000000000000e+00	0.000000000000000000e+00	0.000000000000000000e+00
[truncated: 252 more rows]
[truncated: 515 more columns]
