# Supplementary material for: Short- and long-range interactions in the HIV-1 5′ UTR regulate genome dimerization and packaging
Source: Nat Struct Mol Biol. 2022 Mar 28;29(4):306–19. doi: 10.1038/s41594-022-00746-2 (PMC9010304; doi:10.1038/s41594-022-00746-2)
Supplement: Source Data Extended Data Fig. 6 — Source data for Extended Data Fig. 6. Csv files of raw and filtered z_scores for the four structural classes. [file 41594_2022_746_MOESM23_ESM.zip › Extended Data Fig 6/raw_z_score_3G_dimer.csv]

0.000000000000000000e+00	0.000000000000000000e+00	0.000000000000000000e+00	0.000000000000000000e+00	0.000000000000000000e+00	0.000000000000000000e+00	0.000000000000000000e+00	0.000000000000000000e+00	0.000000000000000000e+00	0.000000000000000000e+00	0.000000000000000000e+00	0.000000000000000000e+00	0.000000000000000000e+00	0.000000000000000000e+00	0.000000000000000000e+00	0.000000000000000000e+00	0.000000000000000000e+00	0.000000000000000000e+00	0.000000000000000000e+00	0.000000000000000000e+00	0.000000000000000000e+00	0.000000000000000000e+00	0.000000000000000000e+00	0.000000000000000000e+00	0.000000000000000000e+00	0.000000000000000000e+00	0.000000000000000000e+00	0.000000000000000000e+00	0.000000000000000000e+00	0.000000000000000000e+00	0.000000000000000000e+00	0.000000000000000000e+00	0.000000000000000000e+00	0.000000000000000000e+00	0.000000000000000000e+00	0.000000000000000000e+00	0.000000000000000000e+00	0.000000000000000000e+00	0.000000000000000000e+00	0.000000000000000000e+00	0.000000000000000000e+00	0.000000000000000000e+00	0.000000000000000000e+00	0.000000000000000000e+00	0.000000000000000000e+00	0.000000000000000000e+00	0.000000000000000000e+00	0.000000000000000000e+00	0.000000000000000000e+00	0.000000000000000000e+00
0.000000000000000000e+00	0.000000000000000000e+00	0.000000000000000000e+00	0.000000000000000000e+00	0.000000000000000000e+00	0.000000000000000000e+00	0.000000000000000000e+00	0.000000000000000000e+00	0.000000000000000000e+00	0.000000000000000000e+00	0.000000000000000000e+00	0.000000000000000000e+00	0.000000000000000000e+00	0.000000000000000000e+00	0.000000000000000000e+00	0.000000000000000000e+00	0.000000000000000000e+00	0.000000000000000000e+00	0.000000000000000000e+00	0.000000000000000000e+00	0.000000000000000000e+00	0.000000000000000000e+00	0.000000000000000000e+00	0.000000000000000000e+00	0.000000000000000000e+00	0.000000000000000000e+00	0.000000000000000000e+00	0.000000000000000000e+00	0.000000000000000000e+00	0.000000000000000000e+00	0.000000000000000000e+00	0.000000000000000000e+00	0.000000000000000000e+00	0.000000000000000000e+00	0.000000000000000000e+00	0.000000000000000000e+00	0.000000000000000000e+00	0.000000000000000000e+00	0.000000000000000000e+00	0.000000000000000000e+00	0.000000000000000000e+00	0.000000000000000000e+00	0.000000000000000000e+00	0.000000000000000000e+00	0.000000000000000000e+00	0.000000000000000000e+00	0.000000000000000000e+00	0.000000000000000000e+00	0.000000000000000000e+00	0.000000000000000000e+00
0.000000000000000000e+00	0.000000000000000000e+00	0.000000000000000000e+00	0.000000000000000000e+00	0.000000000000000000e+00	0.000000000000000000e+00	0.000000000000000000e+00	0.000000000000000000e+00	0.000000000000000000e+00	0.000000000000000000e+00	0.000000000000000000e+00	0.000000000000000000e+00	0.000000000000000000e+00	0.000000000000000000e+00	0.000000000000000000e+00	0.000000000000000000e+00	0.000000000000000000e+00	0.000000000000000000e+00	0.000000000000000000e+00	0.000000000000000000e+00	0.000000000000000000e+00	0.000000000000000000e+00	0.000000000000000000e+00	0.000000000000000000e+00	0.000000000000000000e+00	0.000000000000000000e+00	0.000000000000000000e+00	0.000000000000000000e+00	0.000000000000000000e+00	0.000000000000000000e+00	0.000000000000000000e+00	0.000000000000000000e+00	0.000000000000000000e+00	0.000000000000000000e+00	0.000000000000000000e+00	0.000000000000000000e+00	0.000000000000000000e+00	0.000000000000000000e+00	0.000000000000000000e+00	0.000000000000000000e+00	0.000000000000000000e+00	0.000000000000000000e+00	0.000000000000000000e+00	0.000000000000000000e+00	0.000000000000000000e+00	0.000000000000000000e+00	0.000000000000000000e+00	0.000000000000000000e+00	0.000000000000000000e+00	0.000000000000000000e+00
0.000000000000000000e+00	0.000000000000000000e+00	0.000000000000000000e+00	0.000000000000000000e+00	0.000000000000000000e+00	0.000000000000000000e+00	0.000000000000000000e+00	0.000000000000000000e+00	0.000000000000000000e+00	0.000000000000000000e+00	0.000000000000000000e+00	0.000000000000000000e+00	0.000000000000000000e+00	0.000000000000000000e+00	0.000000000000000000e+00	0.000000000000000000e+00	0.000000000000000000e+00	0.000000000000000000e+00	0.000000000000000000e+00	0.000000000000000000e+00	0.000000000000000000e+00	0.000000000000000000e+00	0.000000000000000000e+00	0.000000000000000000e+00	0.000000000000000000e+00	0.000000000000000000e+00	0.000000000000000000e+00	0.000000000000000000e+00	0.000000000000000000e+00	0.000000000000000000e+00	0.000000000000000000e+00	0.000000000000000000e+00	0.000000000000000000e+00	0.000000000000000000e+00	0.000000000000000000e+00	0.000000000000000000e+00	0.000000000000000000e+00	0.000000000000000000e+00	0.000000000000000000e+00	0.000000000000000000e+00	0.000000000000000000e+00	0.000000000000000000e+00	0.000000000000000000e+00	0.000000000000000000e+00	0.000000000000000000e+00	0.000000000000000000e+00	0.000000000000000000e+00	0.000000000000000000e+00	0.000000000000000000e+00	0.000000000000000000e+00
0.000000000000000000e+00	0.000000000000000000e+00	0.000000000000000000e+00	0.000000000000000000e+00	0.000000000000000000e+00	0.000000000000000000e+00	0.000000000000000000e+00	0.000000000000000000e+00	0.000000000000000000e+00	0.000000000000000000e+00	0.000000000000000000e+00	0.000000000000000000e+00	0.000000000000000000e+00	0.000000000000000000e+00	0.000000000000000000e+00	0.000000000000000000e+00	0.000000000000000000e+00	0.000000000000000000e+00	0.000000000000000000e+00	0.000000000000000000e+00	0.000000000000000000e+00	0.000000000000000000e+00	0.000000000000000000e+00	0.000000000000000000e+00	0.000000000000000000e+00	0.000000000000000000e+00	0.000000000000000000e+00	0.000000000000000000e+00	0.000000000000000000e+00	0.000000000000000000e+00	0.000000000000000000e+00	0.000000000000000000e+00	0.000000000000000000e+00	0.000000000000000000e+00	0.000000000000000000e+00	0.000000000000000000e+00	0.000000000000000000e+00	0.000000000000000000e+00	0.000000000000000000e+00	0.000000000000000000e+00	0.000000000000000000e+00	0.000000000000000000e+00	0.000000000000000000e+00	0.000000000000000000e+00	0.000000000000000000e+00	0.000000000000000000e+00	0.000000000000000000e+00	0.000000000000000000e+00	0.000000000000000000e+00	0.000000000000000000e+00
0.000000000000000000e+00	0.000000000000000000e+00	0.000000000000000000e+00	0.000000000000000000e+00	0.000000000000000000e+00	0.000000000000000000e+00	0.000000000000000000e+00	0.000000000000000000e+00	0.000000000000000000e+00	0.000000000000000000e+00	0.000000000000000000e+00	0.000000000000000000e+00	0.000000000000000000e+00	0.000000000000000000e+00	0.000000000000000000e+00	0.000000000000000000e+00	0.000000000000000000e+00	0.000000000000000000e+00	0.000000000000000000e+00	0.000000000000000000e+00	0.000000000000000000e+00	0.000000000000000000e+00	0.000000000000000000e+00	0.000000000000000000e+00	0.000000000000000000e+00	0.000000000000000000e+00	0.000000000000000000e+00	0.000000000000000000e+00	0.000000000000000000e+00	0.000000000000000000e+00	0.000000000000000000e+00	0.000000000000000000e+00	0.000000000000000000e+00	0.000000000000000000e+00	0.000000000000000000e+00	0.000000000000000000e+00	0.000000000000000000e+00	0.000000000000000000e+00	0.000000000000000000e+00	0.000000000000000000e+00	0.000000000000000000e+00	0.000000000000000000e+00	0.000000000000000000e+00	0.000000000000000000e+00	0.000000000000000000e+00	0.000000000000000000e+00	0.000000000000000000e+00	0.000000000000000000e+00	0.000000000000000000e+00	0.000000000000000000e+00
0.000000000000000000e+00	0.000000000000000000e+00	0.000000000000000000e+00	0.000000000000000000e+00	0.000000000000000000e+00	0.000000000000000000e+00	0.000000000000000000e+00	0.000000000000000000e+00	0.000000000000000000e+00	0.000000000000000000e+00	0.000000000000000000e+00	0.000000000000000000e+00	0.000000000000000000e+00	0.000000000000000000e+00	0.000000000000000000e+00	0.000000000000000000e+00	0.000000000000000000e+00	0.000000000000000000e+00	0.000000000000000000e+00	0.000000000000000000e+00	0.000000000000000000e+00	0.000000000000000000e+00	0.000000000000000000e+00	0.000000000000000000e+00	0.000000000000000000e+00	0.000000000000000000e+00	0.000000000000000000e+00	0.000000000000000000e+00	0.000000000000000000e+00	0.000000000000000000e+00	0.000000000000000000e+00	0.000000000000000000e+00	0.000000000000000000e+00	0.000000000000000000e+00	0.000000000000000000e+00	0.000000000000000000e+00	0.000000000000000000e+00	0.000000000000000000e+00	0.000000000000000000e+00	0.000000000000000000e+00	0.000000000000000000e+00	0.000000000000000000e+00	0.000000000000000000e+00	0.000000000000000000e+00	0.000000000000000000e+00	0.000000000000000000e+00	0.000000000000000000e+00	0.000000000000000000e+00	0.000000000000000000e+00	0.000000000000000000e+00
0.000000000000000000e+00	0.000000000000000000e+00	0.000000000000000000e+00	0.000000000000000000e+00	0.000000000000000000e+00	0.000000000000000000e+00	0.000000000000000000e+00	0.000000000000000000e+00	0.000000000000000000e+00	0.000000000000000000e+00	0.000000000000000000e+00	0.000000000000000000e+00	0.000000000000000000e+00	0.000000000000000000e+00	0.000000000000000000e+00	0.000000000000000000e+00	0.000000000000000000e+00	0.000000000000000000e+00	0.000000000000000000e+00	0.000000000000000000e+00	0.000000000000000000e+00	0.000000000000000000e+00	0.000000000000000000e+00	0.000000000000000000e+00	0.000000000000000000e+00	0.000000000000000000e+00	0.000000000000000000e+00	0.000000000000000000e+00	0.000000000000000000e+00	0.000000000000000000e+00	0.000000000000000000e+00	0.000000000000000000e+00	0.000000000000000000e+00	0.000000000000000000e+00	0.000000000000000000e+00	0.000000000000000000e+00	0.000000000000000000e+00	0.000000000000000000e+00	0.000000000000000000e+00	0.000000000000000000e+00	0.000000000000000000e+00	0.000000000000000000e+00	0.000000000000000000e+00	0.000000000000000000e+00	0.000000000000000000e+00	0.000000000000000000e+00	0.000000000000000000e+00	0.000000000000000000e+00	0.000000000000000000e+00	0.000000000000000000e+00
0.000000000000000000e+00	0.000000000000000000e+00	0.000000000000000000e+00	0.000000000000000000e+00	0.000000000000000000e+00	0.000000000000000000e+00	0.000000000000000000e+00	0.000000000000000000e+00	0.000000000000000000e+00	0.000000000000000000e+00	0.000000000000000000e+00	0.000000000000000000e+00	0.000000000000000000e+00	0.000000000000000000e+00	0.000000000000000000e+00	0.000000000000000000e+00	0.000000000000000000e+00	0.000000000000000000e+00	0.000000000000000000e+00	0.000000000000000000e+00	0.000000000000000000e+00	0.000000000000000000e+00	0.000000000000000000e+00	0.000000000000000000e+00	0.000000000000000000e+00	0.000000000000000000e+00	0.000000000000000000e+00	0.000000000000000000e+00	0.000000000000000000e+00	0.000000000000000000e+00	0.000000000000000000e+00	0.000000000000000000e+00	0.000000000000000000e+00	0.000000000000000000e+00	0.000000000000000000e+00	0.000000000000000000e+00	0.000000000000000000e+00	0.000000000000000000e+00	0.000000000000000000e+00	0.000000000000000000e+00	0.000000000000000000e+00	0.000000000000000000e+00	0.000000000000000000e+00	0.000000000000000000e+00	0.000000000000000000e+00	0.000000000000000000e+00	0.000000000000000000e+00	0.000000000000000000e+00	0.000000000000000000e+00	0.000000000000000000e+00
0.000000000000000000e+00	0.000000000000000000e+00	0.000000000000000000e+00	0.000000000000000000e+00	0.000000000000000000e+00	0.000000000000000000e+00	0.000000000000000000e+00	0.000000000000000000e+00	0.000000000000000000e+00	0.000000000000000000e+00	0.000000000000000000e+00	0.000000000000000000e+00	0.000000000000000000e+00	0.000000000000000000e+00	0.000000000000000000e+00	0.000000000000000000e+00	0.000000000000000000e+00	0.000000000000000000e+00	0.000000000000000000e+00	0.000000000000000000e+00	0.000000000000000000e+00	0.000000000000000000e+00	0.000000000000000000e+00	0.000000000000000000e+00	0.000000000000000000e+00	0.000000000000000000e+00	0.000000000000000000e+00	0.000000000000000000e+00	0.000000000000000000e+00	0.000000000000000000e+00	0.000000000000000000e+00	0.000000000000000000e+00	0.000000000000000000e+00	0.000000000000000000e+00	0.000000000000000000e+00	0.000000000000000000e+00	0.000000000000000000e+00	0.000000000000000000e+00	0.000000000000000000e+00	0.000000000000000000e+00	0.000000000000000000e+00	0.000000000000000000e+00	0.000000000000000000e+00	0.000000000000000000e+00	0.000000000000000000e+00	0.000000000000000000e+00	0.000000000000000000e+00	0.000000000000000000e+00	0.000000000000000000e+00	0.000000000000000000e+00
0.000000000000000000e+00	0.000000000000000000e+00	0.000000000000000000e+00	0.000000000000000000e+00	0.000000000000000000e+00	0.000000000000000000e+00	0.000000000000000000e+00	0.000000000000000000e+00	0.000000000000000000e+00	0.000000000000000000e+00	0.000000000000000000e+00	0.000000000000000000e+00	0.000000000000000000e+00	0.000000000000000000e+00	0.000000000000000000e+00	0.000000000000000000e+00	0.000000000000000000e+00	0.000000000000000000e+00	0.000000000000000000e+00	0.000000000000000000e+00	0.000000000000000000e+00	0.000000000000000000e+00	0.000000000000000000e+00	0.000000000000000000e+00	0.000000000000000000e+00	0.000000000000000000e+00	0.000000000000000000e+00	0.000000000000000000e+00	0.000000000000000000e+00	0.000000000000000000e+00	0.000000000000000000e+00	0.000000000000000000e+00	0.000000000000000000e+00	0.000000000000000000e+00	0.000000000000000000e+00	0.000000000000000000e+00	0.000000000000000000e+00	0.000000000000000000e+00	0.000000000000000000e+00	0.000000000000000000e+00	0.000000000000000000e+00	0.000000000000000000e+00	0.000000000000000000e+00	0.000000000000000000e+00	0.000000000000000000e+00	0.000000000000000000e+00	0.000000000000000000e+00	0.000000000000000000e+00	0.000000000000000000e+00	0.000000000000000000e+00
0.000000000000000000e+00	0.000000000000000000e+00	0.000000000000000000e+00	0.000000000000000000e+00	0.000000000000000000e+00	0.000000000000000000e+00	0.000000000000000000e+00	0.000000000000000000e+00	0.000000000000000000e+00	0.000000000000000000e+00	0.000000000000000000e+00	0.000000000000000000e+00	0.000000000000000000e+00	0.000000000000000000e+00	0.000000000000000000e+00	0.000000000000000000e+00	0.000000000000000000e+00	0.000000000000000000e+00	0.000000000000000000e+00	0.000000000000000000e+00	0.000000000000000000e+00	0.000000000000000000e+00	0.000000000000000000e+00	0.000000000000000000e+00	0.000000000000000000e+00	0.000000000000000000e+00	0.000000000000000000e+00	0.000000000000000000e+00	0.000000000000000000e+00	0.000000000000000000e+00	0.000000000000000000e+00	0.000000000000000000e+00	0.000000000000000000e+00	0.000000000000000000e+00	0.000000000000000000e+00	0.000000000000000000e+00	0.000000000000000000e+00	0.000000000000000000e+00	0.000000000000000000e+00	0.000000000000000000e+00	0.000000000000000000e+00	0.000000000000000000e+00	0.000000000000000000e+00	0.000000000000000000e+00	0.000000000000000000e+00	0.000000000000000000e+00	0.000000000000000000e+00	0.000000000000000000e+00	0.000000000000000000e+00	0.000000000000000000e+00
0.000000000000000000e+00	0.000000000000000000e+00	0.000000000000000000e+00	0.000000000000000000e+00	0.000000000000000000e+00	0.000000000000000000e+00	0.000000000000000000e+00	0.000000000000000000e+00	0.000000000000000000e+00	0.000000000000000000e+00	0.000000000000000000e+00	0.000000000000000000e+00	0.000000000000000000e+00	0.000000000000000000e+00	0.000000000000000000e+00	0.000000000000000000e+00	-1.101012407968631340e-01	0.000000000000000000e+00	0.000000000000000000e+00	0.000000000000000000e+00	0.000000000000000000e+00	0.000000000000000000e+00	0.000000000000000000e+00	0.000000000000000000e+00	0.000000000000000000e+00	0.000000000000000000e+00	0.000000000000000000e+00	0.000000000000000000e+00	0.000000000000000000e+00	0.000000000000000000e+00	0.000000000000000000e+00	0.000000000000000000e+00	0.000000000000000000e+00	0.000000000000000000e+00	0.000000000000000000e+00	0.000000000000000000e+00	0.000000000000000000e+00	0.000000000000000000e+00	0.000000000000000000e+00	0.000000000000000000e+00	0.000000000000000000e+00	0.000000000000000000e+00	0.000000000000000000e+00	0.000000000000000000e+00	0.000000000000000000e+00	0.000000000000000000e+00	0.000000000000000000e+00	0.000000000000000000e+00	0.000000000000000000e+00	0.000000000000000000e+00
0.000000000000000000e+00	0.000000000000000000e+00	0.000000000000000000e+00	0.000000000000000000e+00	0.000000000000000000e+00	0.000000000000000000e+00	0.000000000000000000e+00	0.000000000000000000e+00	0.000000000000000000e+00	0.000000000000000000e+00	0.000000000000000000e+00	0.000000000000000000e+00	0.000000000000000000e+00	0.000000000000000000e+00	0.000000000000000000e+00	0.000000000000000000e+00	-1.101012407968631340e-01	-1.385980242033803655e+00	0.000000000000000000e+00	0.000000000000000000e+00	0.000000000000000000e+00	0.000000000000000000e+00	0.000000000000000000e+00	0.000000000000000000e+00	0.000000000000000000e+00	0.000000000000000000e+00	0.000000000000000000e+00	0.000000000000000000e+00	0.000000000000000000e+00	0.000000000000000000e+00	0.000000000000000000e+00	0.000000000000000000e+00	0.000000000000000000e+00	0.000000000000000000e+00	0.000000000000000000e+00	0.000000000000000000e+00	0.000000000000000000e+00	0.000000000000000000e+00	0.000000000000000000e+00	0.000000000000000000e+00	0.000000000000000000e+00	0.000000000000000000e+00	0.000000000000000000e+00	0.000000000000000000e+00	0.000000000000000000e+00	0.000000000000000000e+00	0.000000000000000000e+00	0.000000000000000000e+00	0.000000000000000000e+00	0.000000000000000000e+00
0.000000000000000000e+00	0.000000000000000000e+00	0.000000000000000000e+00	0.000000000000000000e+00	0.000000000000000000e+00	0.000000000000000000e+00	0.000000000000000000e+00	0.000000000000000000e+00	0.000000000000000000e+00	0.000000000000000000e+00	0.000000000000000000e+00	0.000000000000000000e+00	0.000000000000000000e+00	0.000000000000000000e+00	0.000000000000000000e+00	0.000000000000000000e+00	-1.101012407968631340e-01	-1.385980242033803655e+00	-2.859832764726916832e+00	0.000000000000000000e+00	0.000000000000000000e+00	0.000000000000000000e+00	0.000000000000000000e+00	0.000000000000000000e+00	0.000000000000000000e+00	0.000000000000000000e+00	0.000000000000000000e+00	0.000000000000000000e+00	0.000000000000000000e+00	0.000000000000000000e+00	0.000000000000000000e+00	0.000000000000000000e+00	0.000000000000000000e+00	0.000000000000000000e+00	0.000000000000000000e+00	0.000000000000000000e+00	0.000000000000000000e+00	0.000000000000000000e+00	0.000000000000000000e+00	0.000000000000000000e+00	0.000000000000000000e+00	0.000000000000000000e+00	0.000000000000000000e+00	0.000000000000000000e+00	0.000000000000000000e+00	0.000000000000000000e+00	0.000000000000000000e+00	0.000000000000000000e+00	0.000000000000000000e+00	0.000000000000000000e+00
0.000000000000000000e+00	0.000000000000000000e+00	0.000000000000000000e+00	0.000000000000000000e+00	0.000000000000000000e+00	0.000000000000000000e+00	0.000000000000000000e+00	0.000000000000000000e+00	0.000000000000000000e+00	0.000000000000000000e+00	0.000000000000000000e+00	0.000000000000000000e+00	0.000000000000000000e+00	0.000000000000000000e+00	0.000000000000000000e+00	0.000000000000000000e+00	-1.101012407968631340e-01	-1.385980242033803655e+00	-2.859832764726916832e+00	-1.330901023249716042e+00	0.000000000000000000e+00	0.000000000000000000e+00	0.000000000000000000e+00	0.000000000000000000e+00	0.000000000000000000e+00	0.000000000000000000e+00	0.000000000000000000e+00	0.000000000000000000e+00	0.000000000000000000e+00	0.000000000000000000e+00	0.000000000000000000e+00	0.000000000000000000e+00	0.000000000000000000e+00	0.000000000000000000e+00	0.000000000000000000e+00	0.000000000000000000e+00	0.000000000000000000e+00	0.000000000000000000e+00	0.000000000000000000e+00	0.000000000000000000e+00	0.000000000000000000e+00	0.000000000000000000e+00	0.000000000000000000e+00	0.000000000000000000e+00	0.000000000000000000e+00	0.000000000000000000e+00	0.000000000000000000e+00	0.000000000000000000e+00	0.000000000000000000e+00	0.000000000000000000e+00
0.000000000000000000e+00	0.000000000000000000e+00	0.000000000000000000e+00	0.000000000000000000e+00	0.000000000000000000e+00	0.000000000000000000e+00	0.000000000000000000e+00	0.000000000000000000e+00	0.000000000000000000e+00	0.000000000000000000e+00	0.000000000000000000e+00	0.000000000000000000e+00	0.000000000000000000e+00	0.000000000000000000e+00	0.000000000000000000e+00	0.000000000000000000e+00	-1.101012407968631340e-01	-1.385980242033803655e+00	-2.859832764726916832e+00	-1.330901023249716042e+00	-5.094092422817005250e+00	-3.589158897873285348e+00	-5.209666867921576738e+00	-4.134595684104108493e+00	-8.883811313220499883e-01	-2.185829418474796171e+00	-1.954255392933703428e+00	-1.100780474528621822e+00	-2.929218791753336770e+00	-4.383963908555989164e+00	-2.577385350115431795e+00	-3.352120153774974298e+00	-2.982227741464857029e+00	-4.979857392210575995e+00	-1.189330794902281996e+00	-1.465466297672453067e+00	-2.566743509033792225e+00	-8.966261650217453028e-01	-3.448069901320927499e+00	-1.287828412227027819e+00	-2.100647438731811700e+00	-1.463803731066402714e+00	-2.284124507458666020e+00	-3.415905912510007525e+00	-3.114086175780806265e+00	-2.142925379699818222e+00	-2.728022037830651225e+00	-1.456648865161042528e+00	-3.160827730403726665e+00	-2.604946343636731942e+00
0.000000000000000000e+00	0.000000000000000000e+00	0.000000000000000000e+00	0.000000000000000000e+00	0.000000000000000000e+00	0.000000000000000000e+00	0.000000000000000000e+00	0.000000000000000000e+00	0.000000000000000000e+00	0.000000000000000000e+00	0.000000000000000000e+00	0.000000000000000000e+00	0.000000000000000000e+00	0.000000000000000000e+00	0.000000000000000000e+00	0.000000000000000000e+00	-1.101012407968631340e-01	-1.385980242033803655e+00	-2.859832764726916832e+00	-1.330901023249716042e+00	-5.094092422817005250e+00	-3.589158897873285348e+00	-6.258615863351374431e-01	1.197127118123831324e-01	2.348386210034520971e+00	-4.421643064064035289e-01	-3.349573756806973335e-01	9.358259145766548714e-01	3.808996288705689626e+00	8.990707962931130393e-01	7.735710244654251611e+00	-2.810529691275943431e+00	-3.626549776305911799e-01	-1.471527616050214871e+00	-4.877287014069541793e-01	4.000771945606585334e+00	-4.440780159726122056e-01	9.580404424263672114e-02	2.655678465134922117e+00	3.139915904924857948e+00	1.493942825982300437e+00	9.465350898971783167e+00	1.147073889996624274e+01	2.273911846818065241e-01	9.743944929535510724e-01	2.572912234136567999e+00	4.089281589328191302e+00	3.246088283017669607e+00	-2.549398974898727799e-01	1.549817031429614911e+00
0.000000000000000000e+00	0.000000000000000000e+00	0.000000000000000000e+00	0.000000000000000000e+00	0.000000000000000000e+00	0.000000000000000000e+00	0.000000000000000000e+00	0.000000000000000000e+00	0.000000000000000000e+00	0.000000000000000000e+00	0.000000000000000000e+00	0.000000000000000000e+00	0.000000000000000000e+00	0.000000000000000000e+00	0.000000000000000000e+00	0.000000000000000000e+00	-1.101012407968631340e-01	-1.385980242033803655e+00	-2.859832764726916832e+00	-1.330901023249716042e+00	-5.094092422817005250e+00	-3.589158897873285348e+00	-5.209666867921576738e+00	-1.139395122125922644e+00	6.171612776856665317e-01	1.415321602091840880e+00	1.700338899731549169e+00	9.420718415100324261e-01	1.740872690299171577e+00	6.510253081301052847e-01	-1.005644745118798200e+00	-9.074887244490904559e-01	1.312421643199076504e+00	-3.159229490286478703e-01	2.925356725635103183e-01	1.527277529143366230e+00	6.872791936870074059e-01	3.430204845627137233e-01	5.719653819619546775e-01	1.540372847178844706e+00	3.571892205836136647e+00	6.358919884516860410e-01	-4.161408035433728503e-01	9.280872906066678363e-01	1.313025005695534153e+00	2.332372198546262432e+00	2.281365194830507370e+00	3.412752776084216677e+00	1.335113314502816895e+00	1.903298416730462295e+00
0.000000000000000000e+00	0.000000000000000000e+00	0.000000000000000000e+00	0.000000000000000000e+00	0.000000000000000000e+00	0.000000000000000000e+00	0.000000000000000000e+00	0.000000000000000000e+00	0.000000000000000000e+00	0.000000000000000000e+00	0.000000000000000000e+00	0.000000000000000000e+00	0.000000000000000000e+00	0.000000000000000000e+00	0.000000000000000000e+00	0.000000000000000000e+00	-1.101012407968631340e-01	-1.385980242033803655e+00	-2.859832764726916832e+00	-1.330901023249716042e+00	-5.094092422817005250e+00	-3.589158897873285348e+00	-5.209666867921576738e+00	-4.134595684104108493e+00	-4.262816964607976655e-02	-3.202739618212810391e-02	2.046108346771875919e+00	7.160761275798644965e-01	2.995882831475814023e-01	-3.350664380111310209e-02	-1.068832037617679198e+00	-7.215718538786999696e-03	-1.509581687791196336e-01	-8.663771085169348352e-01	-5.393585049154409061e-01	4.167248170176079264e-02	1.366180192854249187e+00	3.632907343083942586e-01	4.473095306939078308e-01	1.437402321136877781e+01	-4.682601961024278614e-01	1.059474613543385790e-01	1.389436420221341395e+00	2.807335444136183078e-01	3.739694713601013465e+00	1.185689081933846367e+00	1.041771950022311932e+00	9.892009919991265887e-01	4.285697105195669931e-01	9.114430475085297800e-01
0.000000000000000000e+00	0.000000000000000000e+00	0.000000000000000000e+00	0.000000000000000000e+00	0.000000000000000000e+00	0.000000000000000000e+00	0.000000000000000000e+00	0.000000000000000000e+00	0.000000000000000000e+00	0.000000000000000000e+00	0.000000000000000000e+00	0.000000000000000000e+00	0.000000000000000000e+00	0.000000000000000000e+00	0.000000000000000000e+00	0.000000000000000000e+00	-1.101012407968631340e-01	6.226659623980446839e-02	-2.859832764726916832e+00	-1.330901023249716042e+00	-5.094092422817005250e+00	-3.589158897873285348e+00	-5.209666867921576738e+00	-4.134595684104108493e+00	-8.883811313220499883e-01	-4.607896092333296778e-01	-6.898406794756398730e-01	2.630147386949616833e-02	-3.768654965697418868e-01	-4.303978188318512976e-01	-4.047097004227179218e-01	-5.068089468571633782e-01	-3.387188987823662456e-03	7.058550880954672646e-02	-5.003662539825896871e-02	1.018332820268571387e-01	-5.777857365323594285e-01	-2.646440416550258634e-01	9.385549076210643049e-01	4.378028122368405328e-01	-1.049469857111830634e-01	-3.024139379779851658e-02	-3.310746746453448464e-01	5.495044904703475508e-01	1.005073183394924602e-01	4.808092039142423252e-02	-2.013274428118475359e-02	4.966709957034584622e-01	2.206984833387903300e-01	3.662886921461169232e-01
0.000000000000000000e+00	0.000000000000000000e+00	0.000000000000000000e+00	0.000000000000000000e+00	0.000000000000000000e+00	0.000000000000000000e+00	0.000000000000000000e+00	0.000000000000000000e+00	0.000000000000000000e+00	0.000000000000000000e+00	0.000000000000000000e+00	0.000000000000000000e+00	0.000000000000000000e+00	0.000000000000000000e+00	0.000000000000000000e+00	0.000000000000000000e+00	-1.101012407968631340e-01	-1.897585611189423205e-01	-6.393155993034473905e-01	-1.330901023249716042e+00	-5.094092422817005250e+00	-3.589158897873285348e+00	-5.209666867921576738e+00	-4.134595684104108493e+00	-8.883811313220499883e-01	-2.185829418474796171e+00	-2.812191819602324339e-01	8.380248907601789421e-02	7.957218793189868578e-02	-2.598711609641826681e-01	-3.505692732632034042e-02	-1.439547090898953274e-01	8.514592935408966945e-02	7.517905245592886310e-01	-2.034864685187551259e-01	-1.745768351487380909e-01	2.404353614841711340e-01	-1.067152714701285754e-01	-9.816027726339492387e-01	-2.342648464259463048e-01	-1.199110579367368562e-01	-1.683045808645198260e-01	4.813242215163929250e-01	2.821917753716629118e+00	1.230765567135175154e+00	8.268805754452226431e-01	-1.508495763636944487e-01	-2.632587341950631266e-01	-7.589693855194573624e-01	-3.367345643537641431e-01
0.000000000000000000e+00	0.000000000000000000e+00	0.000000000000000000e+00	0.000000000000000000e+00	0.000000000000000000e+00	0.000000000000000000e+00	0.000000000000000000e+00	0.000000000000000000e+00	0.000000000000000000e+00	0.000000000000000000e+00	0.000000000000000000e+00	0.000000000000000000e+00	0.000000000000000000e+00	0.000000000000000000e+00	0.000000000000000000e+00	0.000000000000000000e+00	-1.101012407968631340e-01	-3.421125066509935753e-01	-1.284102826494992522e+00	-5.244761340778768544e-01	-5.094092422817005250e+00	-3.589158897873285348e+00	-5.209666867921576738e+00	-4.134595684104108493e+00	-8.883811313220499883e-01	-2.185829418474796171e+00	-1.954255392933703428e+00	-3.918484531852791108e-01	-1.005837642717253011e-01	1.034721063446390893e-01	1.801746417993102811e-01	-3.662948719257089758e-01	1.723134537829550117e-01	3.439474885690429473e-01	-1.754710981644312939e-01	-5.030619435594488875e-01	-3.620592540829251638e-01	8.165777982588863504e-02	-1.174859742398187828e-01	1.341583642351759365e-01	-4.495438094624417125e-01	-1.845176806796382518e-01	-1.961525753189516663e-01	4.230080397967181938e-01	-4.710399899588438299e-01	-1.147451375506597371e-01	-3.594290093501960603e-01	-5.100773713308501822e-01	-5.591142232414195723e-01	-1.959750785610065715e-01
0.000000000000000000e+00	0.000000000000000000e+00	0.000000000000000000e+00	0.000000000000000000e+00	0.000000000000000000e+00	0.000000000000000000e+00	0.000000000000000000e+00	0.000000000000000000e+00	0.000000000000000000e+00	0.000000000000000000e+00	0.000000000000000000e+00	0.000000000000000000e+00	0.000000000000000000e+00	0.000000000000000000e+00	0.000000000000000000e+00	0.000000000000000000e+00	-1.101012407968631340e-01	-1.885864674157230469e-01	-9.590471170921071042e-01	-4.907467389717585782e-01	-2.012614693152961376e+00	-3.589158897873285348e+00	-5.209666867921576738e+00	-4.134595684104108493e+00	-8.883811313220499883e-01	-2.185829418474796171e+00	-1.954255392933703428e+00	-1.100780474528621822e+00	1.081521131106780859e-01	7.154953144832817413e-01	-6.912250355361031495e-01	-5.739645464563150057e-01	1.894256830728770380e+00	6.168095819123895485e-01	6.451081166568764860e-03	-8.355410693319424986e-01	-2.485517308073551257e-01	-1.941330673668488493e-01	3.562556625954082512e-01	-4.219496906649583545e-01	-7.131904589585857934e-02	-4.964845115384765584e-01	2.379753664316215100e-01	-5.307770157846535275e-01	-1.036178562360179578e+00	1.006295484118304495e+00	-1.701862303804635435e-01	-4.225016839601503649e-01	8.485814204859104537e-02	-4.660699746607926408e-01
0.000000000000000000e+00	0.000000000000000000e+00	0.000000000000000000e+00	0.000000000000000000e+00	0.000000000000000000e+00	0.000000000000000000e+00	0.000000000000000000e+00	0.000000000000000000e+00	0.000000000000000000e+00	0.000000000000000000e+00	0.000000000000000000e+00	0.000000000000000000e+00	0.000000000000000000e+00	0.000000000000000000e+00	0.000000000000000000e+00	0.000000000000000000e+00	-1.101012407968631340e-01	3.319616394048745978e+00	2.075261076085232137e+00	-9.836840326770693310e-02	-2.917419081183648899e+00	-1.646212522585916771e+00	-5.209666867921576738e+00	-4.134595684104108493e+00	-8.883811313220499883e-01	-2.185829418474796171e+00	-1.954255392933703428e+00	-1.100780474528621822e+00	-2.929218791753336770e+00	1.090122395007081302e+00	6.988485919150830283e-02	-2.133013403988469392e+00	-1.016696551955921235e+00	-4.143096602993551203e-01	-5.049722379050837207e-01	6.585018549559172873e-01	-1.844080006879676020e-02	1.511324764645977758e+01	4.642902304772975164e+00	3.732954310737772174e-01	-1.174773718572966752e-01	2.525630392420105119e-01	9.236355227654918787e-01	-8.775098948585308145e-01	6.109655499869171003e-01	-3.737197209328516623e-01	7.217599681949607993e-01	1.219271627112792772e-01	-7.987704444602050646e-01	1.378427789473041898e+00
0.000000000000000000e+00	0.000000000000000000e+00	0.000000000000000000e+00	0.000000000000000000e+00	0.000000000000000000e+00	0.000000000000000000e+00	0.000000000000000000e+00	0.000000000000000000e+00	0.000000000000000000e+00	0.000000000000000000e+00	0.000000000000000000e+00	0.000000000000000000e+00	0.000000000000000000e+00	0.000000000000000000e+00	0.000000000000000000e+00	0.000000000000000000e+00	-1.101012407968631340e-01	-3.639111125866136831e-01	1.899627836537868708e+00	-6.536458294231371757e-02	-7.818839109728673575e-01	-4.240573221370503298e-01	-1.219523198603043035e+00	-4.134595684104108493e+00	-8.883811313220499883e-01	-2.185829418474796171e+00	-1.954255392933703428e+00	-1.100780474528621822e+00	-2.929218791753336770e+00	-4.383963908555989164e+00	-6.367782145546393435e-01	-3.400941599249424074e-01	1.353668657652674634e+00	-9.367614425892250019e-01	2.062270875353172439e+00	2.282856156420987936e+00	5.415745280798667238e+00	3.396199125707934918e+00	3.236707224488449830e-01	6.842763898775067188e-01	1.672526011175816674e-01	2.507549707355884117e+00	4.725215139751067772e-01	1.132706170278572566e+00	1.758313161623099363e+00	1.023925198548443438e+00	2.856220021722343905e+00	2.885966852701481677e+00	2.162020776235300978e+00	2.305692449815178957e+00
0.000000000000000000e+00	0.000000000000000000e+00	0.000000000000000000e+00	0.000000000000000000e+00	0.000000000000000000e+00	0.000000000000000000e+00	0.000000000000000000e+00	0.000000000000000000e+00	0.000000000000000000e+00	0.000000000000000000e+00	0.000000000000000000e+00	0.000000000000000000e+00	0.000000000000000000e+00	0.000000000000000000e+00	0.000000000000000000e+00	0.000000000000000000e+00	-1.101012407968631340e-01	-3.169292983069361691e-01	2.580306245773397400e+00	1.316518582434155871e+00	-1.534136706119040516e+00	-2.785659751006870355e-01	-1.904678422559345385e+00	-1.568167748375790094e+00	-8.883811313220499883e-01	-2.185829418474796171e+00	-1.954255392933703428e+00	-1.100780474528621822e+00	-2.929218791753336770e+00	-4.383963908555989164e+00	-2.577385350115431795e+00	3.484446674417989720e-01	1.613447760201818681e+00	-8.394885888749812342e-01	3.136178791841086611e-01	3.257307061433377005e+00	1.745164919341727128e+00	1.139725360539850074e+00	3.843300171662182851e-01	2.360102719386156511e-01	-1.873088235319757267e-01	-5.720046918965364657e-01	-2.245804023908269942e-01	4.423935886453757987e-02	3.374241032357756520e-01	6.503585471008173968e+00	3.859498520963104529e+00	5.673801921606731469e+00	1.042766025439384237e+00	5.976979501195462952e+00
0.000000000000000000e+00	0.000000000000000000e+00	0.000000000000000000e+00	0.000000000000000000e+00	0.000000000000000000e+00	0.000000000000000000e+00	0.000000000000000000e+00	0.000000000000000000e+00	0.000000000000000000e+00	0.000000000000000000e+00	0.000000000000000000e+00	0.000000000000000000e+00	0.000000000000000000e+00	0.000000000000000000e+00	0.000000000000000000e+00	0.000000000000000000e+00	-1.101012407968631340e-01	1.111091529963154301e+00	2.787717476425415342e+00	9.021377103135026498e-01	7.992660032308416262e-01	7.641374258935097474e-01	-1.392780745171384282e+00	-1.687811787324825508e+00	1.545972668932246830e+00	-2.185829418474796171e+00	-1.954255392933703428e+00	-1.100780474528621822e+00	-2.929218791753336770e+00	-4.383963908555989164e+00	-2.577385350115431795e+00	-3.352120153774974298e+00	3.044160435888231042e+00	-1.433033684962110810e+00	1.466872974066652091e+01	6.899292886575682182e+00	2.194416878741511923e+00	1.449902343723199483e+00	1.115520080915337831e+00	-4.196924209045174714e-01	-1.548971668893771303e-01	5.625874065960784876e+00	1.029878520115357743e+00	1.761611696096918867e-01	9.169045543913754148e-01	2.603465879279788897e+00	3.426787227841242345e+00	3.596849180648951094e+00	3.663507073149175230e+00	2.483872841281311139e+00
0.000000000000000000e+00	0.000000000000000000e+00	0.000000000000000000e+00	0.000000000000000000e+00	0.000000000000000000e+00	0.000000000000000000e+00	0.000000000000000000e+00	0.000000000000000000e+00	0.000000000000000000e+00	0.000000000000000000e+00	0.000000000000000000e+00	0.000000000000000000e+00	0.000000000000000000e+00	0.000000000000000000e+00	0.000000000000000000e+00	0.000000000000000000e+00	-1.101012407968631340e-01	1.436985327021489400e+00	1.551657329355087933e+00	2.508274105991931124e-02	-5.338814155754244561e-01	1.890116183283833684e-01	-5.894229298017267943e-03	3.865709443521818667e-01	2.169095900568976110e-01	8.048352229448337836e-01	-1.954255392933703428e+00	-1.100780474528621822e+00	-2.929218791753336770e+00	-4.383963908555989164e+00	-2.577385350115431795e+00	-3.352120153774974298e+00	-2.982227741464857029e+00	-1.185831697543275665e+00	2.123448063623759374e+00	1.666256875416928018e+00	8.169760632763237718e-01	1.380301940801957061e-01	-2.047620760815850594e-01	-2.928546002221059652e-01	-9.913205685212420626e-01	-4.637152189271471769e-01	-5.588106671072916587e-01	6.274594793201104803e-01	-2.855556983929818937e-01	-3.417234953952380527e-01	1.831728901428469336e-01	5.535947956480694598e-01	-5.710697360475291973e-01	1.274954214007820441e-01
0.000000000000000000e+00	0.000000000000000000e+00	0.000000000000000000e+00	0.000000000000000000e+00	0.000000000000000000e+00	0.000000000000000000e+00	0.000000000000000000e+00	0.000000000000000000e+00	0.000000000000000000e+00	0.000000000000000000e+00	0.000000000000000000e+00	0.000000000000000000e+00	0.000000000000000000e+00	0.000000000000000000e+00	0.000000000000000000e+00	0.000000000000000000e+00	-1.101012407968631340e-01	3.505705684319780635e-02	1.938208130404395768e-01	-1.578724201599949750e-01	-5.589131993953400102e-01	-2.642537403914033689e-01	9.063944862184218632e-02	7.388722174293369527e-01	1.244346052847980222e-01	-9.323383051831355406e-01	-4.250484491187634523e-02	-1.100780474528621822e+00	-2.929218791753336770e+00	-4.383963908555989164e+00	-2.577385350115431795e+00	-3.352120153774974298e+00	-2.982227741464857029e+00	-4.979857392210575995e+00	-1.820876875253865657e-02	-4.385711441800309585e-01	3.213922629642919082e-01	8.226028936213774720e-03	3.190861343562602648e-01	-2.997481832152115722e-01	-6.896720481489641841e-02	-9.646774220529813482e-01	-3.808048461452434030e-01	-3.496376372023474732e-01	2.858934680115346461e-01	-5.128255088940392170e-01	-1.705768577224707483e-01	-5.105687327971196732e-01	3.378112995768908222e-01	-3.925103905656658898e-01
0.000000000000000000e+00	0.000000000000000000e+00	0.000000000000000000e+00	0.000000000000000000e+00	0.000000000000000000e+00	0.000000000000000000e+00	0.000000000000000000e+00	0.000000000000000000e+00	0.000000000000000000e+00	0.000000000000000000e+00	0.000000000000000000e+00	0.000000000000000000e+00	0.000000000000000000e+00	0.000000000000000000e+00	0.000000000000000000e+00	0.000000000000000000e+00	-1.101012407968631340e-01	3.437301700496774526e+00	-1.202408520340174869e+00	-6.236624324529258523e-01	-7.606608774302916487e-01	-2.535266627880378501e-02	4.534987366173818257e-01	-1.000413903692487949e+00	-3.675561560716568421e-02	-6.374619549024358456e-01	-8.891220642116509643e-01	-3.863120832753950684e-01	-2.929218791753336770e+00	-4.383963908555989164e+00	-2.577385350115431795e+00	-3.352120153774974298e+00	-2.982227741464857029e+00	-4.979857392210575995e+00	-1.189330794902281996e+00	-4.381653184619765939e-01	-1.114658341368319094e+00	-8.425840594613322188e-02	8.344810121249156554e-01	6.714617553905075642e-01	-5.985385432091285818e-01	-6.613194347495340297e-01	6.336133158719371716e-02	-1.087907656607818518e+00	5.740957212052780756e-01	-4.590048611509192078e-01	-1.434889449160673625e+00	-6.100500855875546913e-01	6.620114843507045599e-01	-8.639888509618719459e-01
0.000000000000000000e+00	0.000000000000000000e+00	0.000000000000000000e+00	0.000000000000000000e+00	0.000000000000000000e+00	0.000000000000000000e+00	0.000000000000000000e+00	0.000000000000000000e+00	0.000000000000000000e+00	0.000000000000000000e+00	0.000000000000000000e+00	0.000000000000000000e+00	0.000000000000000000e+00	0.000000000000000000e+00	0.000000000000000000e+00	0.000000000000000000e+00	-1.101012407968631340e-01	-1.187013737764408994e+00	-8.348489264724218151e-01	-9.908922941494448244e-02	-6.362760593499231510e-01	-5.655826051542444527e-02	-3.929176078271929273e-01	-5.083476842109332372e-01	-5.803124961492218681e-01	-2.980533138525022219e-01	1.049769974841203574e-01	-4.474683304895293312e-01	1.373657944189405067e-01	-4.383963908555989164e+00	-2.577385350115431795e+00	-3.352120153774974298e+00	-2.982227741464857029e+00	-4.979857392210575995e+00	-1.189330794902281996e+00	-1.465466297672453067e+00	2.423416991415753952e+00	-3.251589703942302928e-02	8.315346538302829105e-01	-4.271414018369899118e-02	-7.644622192223790927e-03	3.182678111654998476e-01	-5.975507376438199403e-01	-4.106415449908126236e-01	3.788448479061130025e-01	1.955442329067466956e+00	-7.009743130606291839e-01	-4.613355394258786268e-01	3.347884707932754500e-01	-6.692355646118967050e-01
0.000000000000000000e+00	0.000000000000000000e+00	0.000000000000000000e+00	0.000000000000000000e+00	0.000000000000000000e+00	0.000000000000000000e+00	0.000000000000000000e+00	0.000000000000000000e+00	0.000000000000000000e+00	0.000000000000000000e+00	0.000000000000000000e+00	0.000000000000000000e+00	0.000000000000000000e+00	0.000000000000000000e+00	0.000000000000000000e+00	0.000000000000000000e+00	-1.101012407968631340e-01	-3.392901758608001250e-01	1.009308250430194231e+00	-1.968814794636838394e-01	-1.813078461966365074e-02	8.436733756112062277e-02	3.251661837614239214e-01	2.788278894820872100e+00	-3.481689629155805266e-01	7.697956392909576229e-01	8.271569318833281725e-01	8.631260599244310328e-01	7.531492206853194205e+00	-1.518336623293538468e+00	-2.577385350115431795e+00	-3.352120153774974298e+00	-2.982227741464857029e+00	-4.979857392210575995e+00	-1.189330794902281996e+00	-1.465466297672453067e+00	-2.566743509033792225e+00	-6.872815709379830329e-01	-1.240870335354597565e+00	6.771989343359243740e-01	5.946368189244268798e-01	-5.676805503496926697e-01	-3.684822737037926066e-01	5.364934765939672889e-01	5.402306828127081267e-02	5.977544623518132871e-01	-7.501041532948108381e-01	-8.052600395176807979e-02	-8.400412723268605927e-03	-3.930506431901296116e-01
0.000000000000000000e+00	0.000000000000000000e+00	0.000000000000000000e+00	0.000000000000000000e+00	0.000000000000000000e+00	0.000000000000000000e+00	0.000000000000000000e+00	0.000000000000000000e+00	0.000000000000000000e+00	0.000000000000000000e+00	0.000000000000000000e+00	0.000000000000000000e+00	0.000000000000000000e+00	0.000000000000000000e+00	0.000000000000000000e+00	0.000000000000000000e+00	-1.101012407968631340e-01	-5.696363343117498701e-01	-4.128867251076726586e-01	-3.714256148485533537e-01	-8.238569023505003253e-02	4.082730180580613766e-01	2.300408228619282014e-01	4.923476930580994448e-01	-1.576419051815482752e-01	-5.808495046743933354e-01	-4.949702629623869421e-01	-4.276667807986729297e-01	-8.219870358722645154e-01	1.133657146573730845e+00	-4.429043499489102725e-02	-3.352120153774974298e+00	-2.982227741464857029e+00	-4.979857392210575995e+00	-1.189330794902281996e+00	-1.465466297672453067e+00	-2.566743509033792225e+00	-8.966261650217453028e-01	-4.516555220535367066e-01	-5.268589971060220201e-01	5.577646591242604313e-01	-3.583124332091991993e-01	-2.297852990522767369e-01	-7.184536363770048506e-02	-2.339431451417960661e-01	-6.288376539213423877e-01	-4.371245361548030672e-01	-6.598707716306628779e-01	-6.253249132877827243e-01	-4.688878321751956402e-01
0.000000000000000000e+00	0.000000000000000000e+00	0.000000000000000000e+00	0.000000000000000000e+00	0.000000000000000000e+00	0.000000000000000000e+00	0.000000000000000000e+00	0.000000000000000000e+00	0.000000000000000000e+00	0.000000000000000000e+00	0.000000000000000000e+00	0.000000000000000000e+00	0.000000000000000000e+00	0.000000000000000000e+00	0.000000000000000000e+00	0.000000000000000000e+00	-1.101012407968631340e-01	-6.312238985606931641e-01	7.345487717712290143e-01	-6.299907604074523881e-01	1.326994610489782567e-01	-4.104331389714285794e-01	-4.203404101712037710e-01	4.358635038516583959e-01	-3.819779979265128245e-01	3.781720225339802788e+00	4.947425935715886181e-01	1.281290057511893288e+01	5.577217027431126795e+00	2.998111655460399816e-01	-9.638668690465305167e-01	-1.233778933181557846e+00	-2.982227741464857029e+00	-4.979857392210575995e+00	-1.189330794902281996e+00	-1.465466297672453067e+00	-2.566743509033792225e+00	-8.966261650217453028e-01	-3.448069901320927499e+00	-1.857492305458710857e-01	4.965095156585903197e-02	2.460992574184217574e-01	6.239763404645368716e-01	-5.658755097447193405e-01	4.497145868675219149e-01	3.390639499334064944e+00	1.587947098775144728e+00	2.473853367566158035e+00	9.308955657789312887e-01	1.608189671038735336e+00
0.000000000000000000e+00	0.000000000000000000e+00	0.000000000000000000e+00	0.000000000000000000e+00	0.000000000000000000e+00	0.000000000000000000e+00	0.000000000000000000e+00	0.000000000000000000e+00	0.000000000000000000e+00	0.000000000000000000e+00	0.000000000000000000e+00	0.000000000000000000e+00	0.000000000000000000e+00	0.000000000000000000e+00	0.000000000000000000e+00	0.000000000000000000e+00	-1.101012407968631340e-01	3.706418258613518812e+00	3.426575427801692886e+00	7.656769577580280206e-02	1.132770138435019946e+00	1.539650657510214203e-02	-1.272606346986114634e+00	-2.049553718879044695e+00	4.726830740135492537e-01	3.771526903037865974e+00	4.710117863632939716e+00	5.254918864487238217e+00	4.034744597792027321e+00	-8.273402273384455885e-01	-5.310447465348655527e-01	1.189421439401468494e-01	-2.364989304380419100e+00	-4.979857392210575995e+00	-1.189330794902281996e+00	-1.465466297672453067e+00	-2.566743509033792225e+00	-8.966261650217453028e-01	-3.448069901320927499e+00	-1.287828412227027819e+00	1.169013968635331580e+01	8.838102030869715575e-01	3.086739852182929789e-01	-4.726346775078933415e-01	-3.616554273562438415e-01	5.540036180136253208e+00	5.161679814564843483e+00	4.445363477109943950e+00	1.677730247290848409e+00	7.141230590200706274e+00
0.000000000000000000e+00	0.000000000000000000e+00	0.000000000000000000e+00	0.000000000000000000e+00	0.000000000000000000e+00	0.000000000000000000e+00	0.000000000000000000e+00	0.000000000000000000e+00	0.000000000000000000e+00	0.000000000000000000e+00	0.000000000000000000e+00	0.000000000000000000e+00	0.000000000000000000e+00	0.000000000000000000e+00	0.000000000000000000e+00	0.000000000000000000e+00	-1.101012407968631340e-01	-3.143569909351197622e-01	8.442472116600077126e-01	6.594412669233488122e-01	-8.118665761094828737e-01	6.585962871186358258e-01	-3.221569130103924539e-01	2.357107453026678276e-02	-3.452247175937307559e-03	4.689312895876103227e+00	1.343044740369096601e+00	8.596410236656265580e-01	1.148283554834081954e+00	1.036745920413247646e+00	-1.009916021178348444e+00	3.505384647430271006e+00	7.276390236380542165e-02	5.400384042707084440e-04	-1.189330794902281996e+00	-1.465466297672453067e+00	-2.566743509033792225e+00	-8.966261650217453028e-01	-3.448069901320927499e+00	-1.287828412227027819e+00	-2.100647438731811700e+00	7.381235840151765260e-01	9.364950202294194392e-01	-6.305067657927058977e-02	1.167435089907130186e+00	4.366914641666130414e+00	1.779879358301080794e+00	2.611989415633945821e+00	-6.863947865089716771e-01	3.513706572870985756e+00
0.000000000000000000e+00	0.000000000000000000e+00	0.000000000000000000e+00	0.000000000000000000e+00	0.000000000000000000e+00	0.000000000000000000e+00	0.000000000000000000e+00	0.000000000000000000e+00	0.000000000000000000e+00	0.000000000000000000e+00	0.000000000000000000e+00	0.000000000000000000e+00	0.000000000000000000e+00	0.000000000000000000e+00	0.000000000000000000e+00	0.000000000000000000e+00	-1.101012407968631340e-01	3.802842942047975072e-02	1.150771190569011004e+00	4.812994566215155756e-01	-1.226854518757404700e+00	-1.919708629811746059e-01	9.542712617638227091e-01	-5.532462885818911769e-01	1.491308388453000511e+01	8.322620996512341662e+00	2.471565060644925982e+00	1.645308281791688643e+00	6.144088261335155510e-01	4.429359458145568085e-01	-8.501984703623362283e-02	2.287273545445560677e-02	-2.230454656831731608e+00	-8.356677718586519310e-01	-3.877115884485933528e-02	-1.465466297672453067e+00	-2.566743509033792225e+00	-8.966261650217453028e-01	-3.448069901320927499e+00	-1.287828412227027819e+00	-2.100647438731811700e+00	-1.463803731066402714e+00	-9.429184799066014921e-01	-1.452804924798825281e+00	4.670719856178717766e-02	8.400029861199125314e-01	6.518930625734240536e-01	8.772563087497780021e-01	-6.333382182239694069e-02	-5.622613764889514837e-02
0.000000000000000000e+00	0.000000000000000000e+00	0.000000000000000000e+00	0.000000000000000000e+00	0.000000000000000000e+00	0.000000000000000000e+00	0.000000000000000000e+00	0.000000000000000000e+00	0.000000000000000000e+00	0.000000000000000000e+00	0.000000000000000000e+00	0.000000000000000000e+00	0.000000000000000000e+00	0.000000000000000000e+00	0.000000000000000000e+00	0.000000000000000000e+00	-1.101012407968631340e-01	7.483645973748849212e-01	3.097131001936206385e-01	3.452889845814884062e-02	1.447476107043104587e+00	-1.004089994291141208e+00	-9.556899143078302628e-02	5.918820449208318513e-01	1.057720260981224403e+00	6.422278205051969169e-02	7.560968709629481421e-02	2.007389737933105989e-01	-2.221741028687819752e-01	5.133682716981051719e-01	6.245819789887796514e-01	7.213322526043178806e-01	-1.050606674714222422e+00	-4.769077179677547740e-01	-2.787992192008438841e-01	-6.305364526264637393e-01	-2.566743509033792225e+00	-8.966261650217453028e-01	-3.448069901320927499e+00	-1.287828412227027819e+00	-2.100647438731811700e+00	-1.463803731066402714e+00	-2.284124507458666020e+00	1.189514279357837490e+00	-4.438660490203696907e-01	8.873500469400590340e-01	-1.093345894228165971e-01	-2.885797384891508610e-01	-3.752603649485422577e-01	-5.398259031245210560e-01
0.000000000000000000e+00	0.000000000000000000e+00	0.000000000000000000e+00	0.000000000000000000e+00	0.000000000000000000e+00	0.000000000000000000e+00	0.000000000000000000e+00	0.000000000000000000e+00	0.000000000000000000e+00	0.000000000000000000e+00	0.000000000000000000e+00	0.000000000000000000e+00	0.000000000000000000e+00	0.000000000000000000e+00	0.000000000000000000e+00	0.000000000000000000e+00	-1.101012407968631340e-01	3.032339432138943636e+00	3.503492459257896208e+00	1.433550533652160475e+01	2.249457110452919739e+00	-4.380445134439657218e-01	1.021234039456573317e+00	-1.064699842086830550e+00	2.517988173731522394e-01	1.171449304247797141e+00	3.489993686195890232e-01	-3.942377337194920561e-01	-5.593432510032492200e-01	-7.183662357590531178e-01	1.603033079533273009e+00	2.988955252308594587e-02	1.925218637536349142e+00	-1.716466810491966255e+00	-1.670469364507563836e-01	3.631627992500913726e-01	8.796014830553663399e-01	-8.966261650217453028e-01	-3.448069901320927499e+00	-1.287828412227027819e+00	-2.100647438731811700e+00	-1.463803731066402714e+00	-2.284124507458666020e+00	-3.415905912510007525e+00	1.141060551960398906e+00	2.409980976306863587e-01	1.166092989173082017e+00	6.041693428583370107e-01	-6.405396117299450021e-01	-7.792019600848494321e-01
0.000000000000000000e+00	0.000000000000000000e+00	0.000000000000000000e+00	0.000000000000000000e+00	0.000000000000000000e+00	0.000000000000000000e+00	0.000000000000000000e+00	0.000000000000000000e+00	0.000000000000000000e+00	0.000000000000000000e+00	0.000000000000000000e+00	0.000000000000000000e+00	0.000000000000000000e+00	0.000000000000000000e+00	0.000000000000000000e+00	0.000000000000000000e+00	-1.101012407968631340e-01	7.994581004388962020e-01	4.916340214219539817e+00	-3.360362850123038148e-01	8.040241598326076933e-02	2.032133114724284095e-02	-8.016405080684388951e-01	2.490300643542318060e-01	-5.901573739758696896e-02	1.664877603365554626e-01	-1.922412744025777664e-01	-1.359470483540761720e-01	-1.319359252764905843e+00	2.082541943092543202e-01	-6.246788281881364702e-01	1.116575738253392375e-01	1.118926500679321423e+00	1.966205681781841852e+00	2.593702712945885822e-02	7.534572755593531568e+00	9.402988809336784159e-01	-1.326169795602636370e-01	-3.448069901320927499e+00	-1.287828412227027819e+00	-2.100647438731811700e+00	-1.463803731066402714e+00	-2.284124507458666020e+00	-3.415905912510007525e+00	-3.114086175780806265e+00	1.761776030183117125e+00	1.771449976956024130e+00	2.434849764156051588e+00	2.905043965766138214e+00	2.090271889119228899e+00
0.000000000000000000e+00	0.000000000000000000e+00	0.000000000000000000e+00	0.000000000000000000e+00	0.000000000000000000e+00	0.000000000000000000e+00	0.000000000000000000e+00	0.000000000000000000e+00	0.000000000000000000e+00	0.000000000000000000e+00	0.000000000000000000e+00	0.000000000000000000e+00	0.000000000000000000e+00	0.000000000000000000e+00	0.000000000000000000e+00	0.000000000000000000e+00	-1.101012407968631340e-01	8.380831669295428554e+00	1.370960701207661447e+00	7.530436196027623375e-02	3.693487839265305328e-01	-1.191370407944481735e-01	-1.895410225724705466e-01	-1.063254641144349977e+00	1.666691027214909360e-01	3.868800468320827246e+00	-7.471042870487105692e-01	4.066580828877390807e+00	-7.959578573624552789e-01	-2.725695977263764114e+00	-1.044007482903653861e+00	9.828132176268966624e-01	-9.780034145043480232e-01	-7.341619719876449901e-01	2.311057242093113862e-01	7.864855857020913721e-01	1.330958783120898659e+00	9.983896037993724715e-01	-5.742528409822693636e-01	-1.287828412227027819e+00	-2.100647438731811700e+00	-1.463803731066402714e+00	-2.284124507458666020e+00	-3.415905912510007525e+00	-3.114086175780806265e+00	-2.142925379699818222e+00	5.818947686604362346e+00	7.370942862739840784e+00	1.855810397028404113e+00	1.923247869256875742e+00
0.000000000000000000e+00	0.000000000000000000e+00	0.000000000000000000e+00	0.000000000000000000e+00	0.000000000000000000e+00	0.000000000000000000e+00	0.000000000000000000e+00	0.000000000000000000e+00	0.000000000000000000e+00	0.000000000000000000e+00	0.000000000000000000e+00	0.000000000000000000e+00	0.000000000000000000e+00	0.000000000000000000e+00	0.000000000000000000e+00	0.000000000000000000e+00	-1.101012407968631340e-01	6.250055465470682137e+00	-5.216203599025438509e-01	7.134270726314722033e-01	-4.701924469204733503e-01	1.012411854543241230e+00	-1.196759051370366589e-01	8.400931622200903393e-01	3.365462055894221094e-01	4.249818466389159166e-01	-2.224019064555116665e-01	3.997355786863338034e-01	-6.429932998797186494e-01	-4.556933793543643252e-01	2.091274599205776852e-01	-8.034827743634090913e-01	-3.206544133911722327e-01	-7.855974744103894070e-02	3.114084375233124868e-01	7.959818340479027365e-02	9.747832075820177522e-01	-3.777132177906850630e-01	-4.016640128914957253e-01	1.768729030535821867e+00	-2.100647438731811700e+00	-1.463803731066402714e+00	-2.284124507458666020e+00	-3.415905912510007525e+00	-3.114086175780806265e+00	-2.142925379699818222e+00	-2.728022037830651225e+00	1.402292338935388516e+00	8.794066782499929680e-01	2.586786406073288136e-01
0.000000000000000000e+00	0.000000000000000000e+00	0.000000000000000000e+00	0.000000000000000000e+00	0.000000000000000000e+00	0.000000000000000000e+00	0.000000000000000000e+00	0.000000000000000000e+00	0.000000000000000000e+00	0.000000000000000000e+00	0.000000000000000000e+00	0.000000000000000000e+00	0.000000000000000000e+00	0.000000000000000000e+00	0.000000000000000000e+00	0.000000000000000000e+00	-1.101012407968631340e-01	-7.673853109129938344e-02	6.599316057648005884e-01	7.303589179791123917e-04	9.830137573673096707e-01	3.129570706894876153e+00	8.481244616110503731e-01	-4.509110818814607846e-01	-2.609278284620664135e-01	6.027752681449137784e-01	-7.083199776155273131e-02	-4.798075538309764382e-02	5.390082720825043472e-01	-2.874599277759694038e-01	-7.886162254972238772e-01	-4.124475476488724257e-01	5.724352496746022423e-01	1.846229774057984718e-01	-2.372828004028265936e-01	-3.301373639876346022e-01	-1.801443694139212848e-01	-4.049770877256065327e-01	1.284821491180366149e+00	4.678391838643045642e-01	-4.610758275895956992e-01	-1.463803731066402714e+00	-2.284124507458666020e+00	-3.415905912510007525e+00	-3.114086175780806265e+00	-2.142925379699818222e+00	-2.728022037830651225e+00	-1.456648865161042528e+00	1.533436448977239186e+00	2.288984579791581708e-01
0.000000000000000000e+00	0.000000000000000000e+00	0.000000000000000000e+00	0.000000000000000000e+00	0.000000000000000000e+00	0.000000000000000000e+00	0.000000000000000000e+00	0.000000000000000000e+00	0.000000000000000000e+00	0.000000000000000000e+00	0.000000000000000000e+00	0.000000000000000000e+00	0.000000000000000000e+00	0.000000000000000000e+00	0.000000000000000000e+00	0.000000000000000000e+00	-1.101012407968631340e-01	2.649233600082906426e-01	1.170857290304683440e+00	1.443323869096995837e+00	4.415657623854777336e-01	1.669361375222914612e+00	-5.232037330453789270e-01	-1.153485873722576827e+00	1.462579070618192645e-01	1.170661287350142521e+00	1.567887778323420467e-01	2.267596076728832233e-01	-2.030049582085267645e-01	7.200760960824217349e-01	6.069477594258249065e-01	4.870805278586977649e-01	2.194106502580225326e-01	1.819812274261961224e-02	1.483647704377190346e-01	-2.724610829888188257e-01	8.577575418772799276e-01	-7.131772844800810668e-03	-3.646060298023006685e-01	4.340389980843918916e-01	1.218472734508474764e-01	-9.697970507954802033e-02	-2.284124507458666020e+00	-3.415905912510007525e+00	-3.114086175780806265e+00	-2.142925379699818222e+00	-2.728022037830651225e+00	-1.456648865161042528e+00	-3.160827730403726665e+00	1.946398154264797453e+00
0.000000000000000000e+00	0.000000000000000000e+00	0.000000000000000000e+00	0.000000000000000000e+00	0.000000000000000000e+00	0.000000000000000000e+00	0.000000000000000000e+00	0.000000000000000000e+00	0.000000000000000000e+00	0.000000000000000000e+00	0.000000000000000000e+00	0.000000000000000000e+00	0.000000000000000000e+00	0.000000000000000000e+00	0.000000000000000000e+00	0.000000000000000000e+00	-1.101012407968631340e-01	1.328251311245223887e+00	2.947934167893454749e+00	5.895499740128664623e-01	2.838372275151304636e-01	1.534084049722751919e+00	-8.370599492158342647e-02	2.305363958873457353e+00	-1.879536789458226276e-01	9.237269390955434867e-01	5.583765320847875913e+00	1.127283543084065753e+00	-4.547058269383901785e-01	-8.959335825415898347e-01	-5.050690839889794281e-01	3.068692701824714320e+00	9.656047974495731712e-01	-1.234732155579352897e+00	1.771251676587492385e+00	3.281136466326112000e+00	4.854860884919067310e+00	2.998890306854775645e-01	1.539651527761352945e+00	8.718129150535314231e-02	1.595818575103624015e+00	2.877338681579307611e+00	1.062807139831219994e-01	-3.415905912510007525e+00	-3.114086175780806265e+00	-2.142925379699818222e+00	-2.728022037830651225e+00	-1.456648865161042528e+00	-3.160827730403726665e+00	-2.604946343636731942e+00
0.000000000000000000e+00	0.000000000000000000e+00	0.000000000000000000e+00	0.000000000000000000e+00	0.000000000000000000e+00	0.000000000000000000e+00	0.000000000000000000e+00	0.000000000000000000e+00	0.000000000000000000e+00	0.000000000000000000e+00	0.000000000000000000e+00	0.000000000000000000e+00	0.000000000000000000e+00	0.000000000000000000e+00	0.000000000000000000e+00	0.000000000000000000e+00	-1.101012407968631340e-01	1.705445598305571187e+00	2.262054425310216832e+00	3.827228143852435260e-01	1.426418687397184859e-01	-8.633340182297215282e-02	-4.931941256318064792e-01	-1.351771189908406411e-02	1.876742783847412110e-01	2.134264995073358318e+00	2.570515169255476629e+00	1.175558170490577536e+00	2.218419130394443384e-01	-7.244281294877107091e-02	-1.323564040537311470e+00	-8.500400600911970361e-01	-7.374837530329756419e-01	-5.152928280538040529e-01	6.299872649606720332e-01	2.374902763578039977e+00	1.482370784387180507e+00	1.715412585079719443e-01	-5.211514844136958674e-02	4.817930273240520478e-01	1.255326551777337096e+00	2.873223088819549798e+00	1.535501398930171346e-01	-1.193990517923082112e-01	-3.114086175780806265e+00	-2.142925379699818222e+00	-2.728022037830651225e+00	-1.456648865161042528e+00	-3.160827730403726665e+00	-2.604946343636731942e+00
0.000000000000000000e+00	0.000000000000000000e+00	0.000000000000000000e+00	0.000000000000000000e+00	0.000000000000000000e+00	0.000000000000000000e+00	0.000000000000000000e+00	0.000000000000000000e+00	0.000000000000000000e+00	0.000000000000000000e+00	0.000000000000000000e+00	0.000000000000000000e+00	0.000000000000000000e+00	0.000000000000000000e+00	0.000000000000000000e+00	0.000000000000000000e+00	-1.101012407968631340e-01	2.900729909929543826e+00	7.148188523718984833e+00	9.039824777186750149e-01	2.499201619101740324e+00	-3.286553242868447966e-01	-1.420815907351592466e+00	-7.853443448427050999e-01	1.013921007367638988e-01	4.567339628151788844e+00	7.890814051779405425e+00	2.656222967663244283e+00	1.444606218409134835e+00	-1.177847232799009491e+00	-9.273340504542064711e-01	-8.825334916441349709e-01	1.571457577259855465e-01	-1.858539133689535605e+00	2.141139511610432589e+00	4.309370328410317974e+00	4.779442608309776297e+00	5.860419996914838503e-01	-4.031631849888557828e-01	5.946868100234194987e-01	3.733818805104532235e+00	7.540484731147993891e+00	2.410133649101428688e+00	4.677602917583985942e+00	3.441685171810264343e+00	-2.142925379699818222e+00	-2.728022037830651225e+00	-1.456648865161042528e+00	-3.160827730403726665e+00	-2.604946343636731942e+00
0.000000000000000000e+00	0.000000000000000000e+00	0.000000000000000000e+00	0.000000000000000000e+00	0.000000000000000000e+00	0.000000000000000000e+00	0.000000000000000000e+00	0.000000000000000000e+00	0.000000000000000000e+00	0.000000000000000000e+00	0.000000000000000000e+00	0.000000000000000000e+00	0.000000000000000000e+00	0.000000000000000000e+00	0.000000000000000000e+00	0.000000000000000000e+00	-1.101012407968631340e-01	-2.467409263194116353e-01	1.114424107770009886e+00	7.971673902164441716e-02	5.596017693322222764e-01	-7.667993924973008912e-01	-7.307162341104396219e-01	3.864050321293857060e-01	-2.514047479786866157e-01	1.374277414832988375e+00	5.419782888468939186e-01	1.081308825121730433e+00	-5.057658659463382111e-01	7.153675333963107619e-01	6.271756598914477454e-01	3.782411662004441788e-01	1.108694305659166240e-01	-7.078945297530319092e-01	3.018368742060005272e-01	5.707234279867297033e-01	-6.451955036848887604e-01	-5.030749748057550957e-02	-3.249991989481219035e-01	-2.976539769219931908e-01	1.810824087982818353e+00	7.370067145966058275e-01	5.690675877561368612e-01	1.705372651804153428e+00	2.058268168581286250e+00	1.109067755389805815e-01	-2.728022037830651225e+00	-1.456648865161042528e+00	-3.160827730403726665e+00	-2.604946343636731942e+00
0.000000000000000000e+00	0.000000000000000000e+00	0.000000000000000000e+00	0.000000000000000000e+00	0.000000000000000000e+00	0.000000000000000000e+00	0.000000000000000000e+00	0.000000000000000000e+00	0.000000000000000000e+00	0.000000000000000000e+00	0.000000000000000000e+00	0.000000000000000000e+00	0.000000000000000000e+00	0.000000000000000000e+00	0.000000000000000000e+00	0.000000000000000000e+00	-1.101012407968631340e-01	5.736212874017858621e-01	1.934499956015281352e+00	3.316313770962661112e-01	8.823387218866335369e-01	-3.826392828091677578e-01	-2.204339259059782397e-01	-5.503387806726849352e-01	4.039367715468748510e-01	1.765491217221939690e+00	4.176791185916116866e+00	8.567772241449491677e-01	1.469607399985158880e-01	-5.045138195441218887e-01	-8.216621947469103793e-01	-8.669680113359690132e-01	-3.712781719838686989e-01	-6.501168381260251650e-01	6.578570387641210493e-01	3.468792694109576580e+00	3.149579028475831599e+00	-5.884425445093807022e-02	-6.625972856505254471e-01	-4.248759980380252821e-01	1.541756388363360264e+00	9.260992275397467166e-01	1.487849656167455348e-01	3.034889934389299881e-01	2.202115130690677436e+00	1.759221981622069553e+00	2.412101895533054652e+00	-1.456648865161042528e+00	-3.160827730403726665e+00	-2.604946343636731942e+00
0.000000000000000000e+00	0.000000000000000000e+00	0.000000000000000000e+00	0.000000000000000000e+00	0.000000000000000000e+00	0.000000000000000000e+00	0.000000000000000000e+00	0.000000000000000000e+00	0.000000000000000000e+00	0.000000000000000000e+00	0.000000000000000000e+00	0.000000000000000000e+00	0.000000000000000000e+00	0.000000000000000000e+00	0.000000000000000000e+00	0.000000000000000000e+00	-1.101012407968631340e-01	1.102410376546725912e+00	3.257802602428827021e-01	6.376119189018331079e-01	1.888088731779647977e-01	-5.013204906615056911e-02	2.159123529929169449e-01	1.148339052717280762e+00	-3.175833223899596214e-01	1.499270619403543003e+00	1.061973667760311324e+00	1.493092850557590001e+00	-1.326832641535312940e-01	1.239228587960115258e+00	5.511021070374408914e+00	1.459118288102435157e+00	2.081607909973127446e-01	-4.714151383430902897e-01	1.778437638453058967e-01	1.275797206748211732e+00	5.963285274105906142e-01	-1.382356599370027084e-01	9.830462871704541694e-01	-1.920124213261514279e-01	-3.434415520124252663e-01	-4.441086368887476876e-01	-3.665544385385380299e-01	1.953462798892905639e+00	7.355166448069162533e-01	-5.019430406980406323e-01	9.065924010978859693e-01	1.747085432134739269e-01	-3.160827730403726665e+00	-2.604946343636731942e+00
0.000000000000000000e+00	0.000000000000000000e+00	0.000000000000000000e+00	0.000000000000000000e+00	0.000000000000000000e+00	0.000000000000000000e+00	0.000000000000000000e+00	0.000000000000000000e+00	0.000000000000000000e+00	0.000000000000000000e+00	0.000000000000000000e+00	0.000000000000000000e+00	0.000000000000000000e+00	0.000000000000000000e+00	0.000000000000000000e+00	0.000000000000000000e+00	-1.101012407968631340e-01	-1.044336621938212195e+00	1.010880927825244191e+00	-5.906044355219517428e-01	-4.550154852991216137e-01	-4.857277578717085764e-01	1.818768562701246205e-01	1.891144590688934368e+00	-3.593992097426864651e-01	-7.194439763448645664e-01	-4.296367573009417240e-02	1.142812503711796213e+00	1.102260188890568315e+00	8.718215487761750149e-01	-2.709667232138864845e-01	-2.009693717424200887e+00	-4.313795776023092721e-01	1.251647758443392711e-01	1.025298502792960503e-01	-2.902957605154792842e-01	-3.118592080280219170e-01	-3.760948803138935287e-02	5.863847824659480512e-01	-1.475752521403807249e-01	-5.283264367087843194e-01	6.618589003358611722e-02	8.533074493205389244e-02	-1.757233942517714587e+00	-1.459553517482661045e+00	4.811417166943027790e-01	-8.192918301395748504e-01	-7.555027378054463005e-01	-1.445887278740339621e+00	-2.604946343636731942e+00
0.000000000000000000e+00	0.000000000000000000e+00	0.000000000000000000e+00	0.000000000000000000e+00	0.000000000000000000e+00	0.000000000000000000e+00	0.000000000000000000e+00	0.000000000000000000e+00	0.000000000000000000e+00	0.000000000000000000e+00	0.000000000000000000e+00	0.000000000000000000e+00	0.000000000000000000e+00	0.000000000000000000e+00	0.000000000000000000e+00	0.000000000000000000e+00	-1.101012407968631340e-01	-5.929980367630291460e-02	5.157435113744099908e-01	-5.095463853826464051e-01	1.597044139992311207e+00	-1.124113300684609129e+00	-5.098935864769442716e-01	-1.014685040783600112e+00	2.242877730346621579e-01	1.410577264861977875e+00	3.651144709203935079e-01	6.605686686125468443e-02	-5.378190431699907126e-02	-2.328956592545795012e-01	7.812466003189454389e-01	-1.676529285882530251e+00	-9.560970648799085314e-01	-8.039700142660391458e-02	-1.281288914373203136e-01	1.151810164911235335e+00	2.103247037749839343e+00	7.333467553806366501e-01	3.287266750276252592e-01	3.034352927293096913e-01	-2.107932919536621708e-01	1.594218419852138080e+00	3.594380022162728228e+00	8.780962324248612338e-01	-3.031795974552488615e-01	-5.863713520836306287e-02	1.577499243445980692e+00	2.450455264474532546e-01	-1.640497507946228062e-01	7.276103581591122360e-01
0.000000000000000000e+00	0.000000000000000000e+00	0.000000000000000000e+00	0.000000000000000000e+00	0.000000000000000000e+00	0.000000000000000000e+00	0.000000000000000000e+00	0.000000000000000000e+00	0.000000000000000000e+00	0.000000000000000000e+00	0.000000000000000000e+00	0.000000000000000000e+00	0.000000000000000000e+00	0.000000000000000000e+00	0.000000000000000000e+00	0.000000000000000000e+00	-1.101012407968631340e-01	3.342173015616318188e-01	1.147177108298086834e+00	4.054844468666729540e-01	3.537012208545861069e-01	4.254196272721074701e-01	-7.137002678904603992e-02	9.000836224732973179e-01	-7.776350675094630127e-02	1.700141512918305065e+00	1.016469932195778192e+00	2.148213777739965413e-01	1.267418281703449168e+00	-1.716906158797112669e-01	-5.998150967714046544e-01	-3.713535148016693932e-01	-4.947157930573132800e-01	-1.172470016403039272e+00	8.120849654849541244e-01	1.606561798142289499e+00	8.228482936966168282e-01	-1.187732583418694421e-01	2.166798022183058503e-02	1.630847566920862746e-01	8.169078521277822746e-01	3.882116493701295301e-01	7.889349758074638841e-02	1.465900331377581356e+00	8.248757390211016727e-01	1.747666672563955803e+00	1.991239281354748369e+00	2.428617087373109662e+00	-5.328344124889786704e-01	3.454666300982099258e+00
0.000000000000000000e+00	0.000000000000000000e+00	0.000000000000000000e+00	0.000000000000000000e+00	0.000000000000000000e+00	0.000000000000000000e+00	0.000000000000000000e+00	0.000000000000000000e+00	0.000000000000000000e+00	0.000000000000000000e+00	0.000000000000000000e+00	0.000000000000000000e+00	0.000000000000000000e+00	0.000000000000000000e+00	0.000000000000000000e+00	0.000000000000000000e+00	-1.101012407968631340e-01	2.101975314030664344e-01	-5.240026306015705959e-01	-1.723195850067035517e-01	4.311817769699903824e-01	-8.165461897397170432e-01	4.749306803149743184e-01	8.001973559562921556e-01	-1.355884379228151082e-01	2.522445937302804277e-03	-2.914911231042782158e-01	-1.196888253006751501e-01	4.773047075117625715e-01	8.830155860599017137e-01	7.668019426646972558e-01	-5.714792207012021619e-01	4.922122723793896926e-01	-7.957817968867633707e-02	-1.006735309591238192e-01	-5.411087074064404590e-01	-3.871000455968042764e-01	-3.682196706860439428e-01	5.713736827024587517e-02	-2.545109769082576912e-01	-5.204798032234088101e-01	-3.763500372216173617e-01	1.109047964423331756e+00	2.827480836797547151e-02	6.843090761278196599e-01	3.743660457435051825e-01	-5.392983319957217470e-01	-7.012396460061410819e-01	-5.084814479912797003e-01	-1.470025010941444499e-01
0.000000000000000000e+00	0.000000000000000000e+00	0.000000000000000000e+00	0.000000000000000000e+00	0.000000000000000000e+00	0.000000000000000000e+00	0.000000000000000000e+00	0.000000000000000000e+00	0.000000000000000000e+00	0.000000000000000000e+00	0.000000000000000000e+00	0.000000000000000000e+00	0.000000000000000000e+00	0.000000000000000000e+00	0.000000000000000000e+00	0.000000000000000000e+00	-1.101012407968631340e-01	-4.872180535030360971e-01	-1.213129492157848446e-02	1.380061236633447173e-02	4.267755798745601070e-01	4.929406925741004475e-01	-6.101742870044825351e-02	3.567818006847915946e-01	-7.661841256851702198e-02	4.197570628949944815e-01	-5.296449394393999421e-01	-2.224736098607408286e-01	-8.008809879792387898e-01	-2.438555293464051144e-01	-8.919693437761035959e-01	7.679893972098496002e-01	-5.420391477895633026e-01	4.584402057463969893e-01	9.599895453194073891e-02	2.015309794360041207e-01	1.190143099403670579e+00	-1.262343572112402112e-01	5.319714793515079032e-01	2.120041111373134335e-01	3.286118283326015521e-01	-1.616156051379872838e-01	-8.989404781225782681e-01	-5.877309830337842378e-01	1.503492742758936185e-01	-7.309203406662219127e-01	-3.896723256876812869e-01	-4.383279723540495221e-01	-3.035472862372098346e-01	-5.025873426614132500e-01
0.000000000000000000e+00	0.000000000000000000e+00	0.000000000000000000e+00	0.000000000000000000e+00	0.000000000000000000e+00	0.000000000000000000e+00	0.000000000000000000e+00	0.000000000000000000e+00	0.000000000000000000e+00	0.000000000000000000e+00	0.000000000000000000e+00	0.000000000000000000e+00	0.000000000000000000e+00	0.000000000000000000e+00	0.000000000000000000e+00	0.000000000000000000e+00	-1.101012407968631340e-01	4.073461155709410253e-01	1.639932573517943526e+00	7.542515701108329362e-02	6.110093978104009782e-01	4.093605173453056523e-01	-4.434715078802370924e-01	-7.256062913405864068e-01	7.776307597811726868e-01	1.730302375823552063e+00	1.122405044013165432e+00	5.816303297431769659e-01	-2.228253592586284804e-01	-5.496692355914628569e-01	5.837966923555800713e-01	1.375996436739509721e-01	-6.288877298016565254e-01	-6.869282558764798763e-01	6.537439282744059721e-01	2.864652004551694997e+00	6.947720218916089152e-01	-9.045792674103003694e-02	2.552168819978446468e+00	6.574002587191349889e-01	-2.141806029073402562e-01	8.667871378783351677e-01	-1.190710614128535350e-01	1.937015235550711534e+00	7.940876726468940605e-01	4.243214737603030251e+00	2.163677057581325780e+00	3.680570624613885400e+00	2.180310387768903624e+00	2.943759798055009647e+00
0.000000000000000000e+00	0.000000000000000000e+00	0.000000000000000000e+00	0.000000000000000000e+00	0.000000000000000000e+00	0.000000000000000000e+00	0.000000000000000000e+00	0.000000000000000000e+00	0.000000000000000000e+00	0.000000000000000000e+00	0.000000000000000000e+00	0.000000000000000000e+00	0.000000000000000000e+00	0.000000000000000000e+00	0.000000000000000000e+00	0.000000000000000000e+00	-1.101012407968631340e-01	-6.991100644326114777e-01	-4.599468912400903053e-02	-4.804113504182068173e-01	4.797842062216044479e-01	1.043129646216519157e+00	9.195482687861030735e-01	-3.655858029922108288e-01	-2.121578357241264180e-03	-9.445033609011223019e-01	-9.295546392645177569e-01	-7.248875321018520834e-01	1.426657147074884557e+00	-3.841433264195175945e-01	7.715774974388136531e-01	-7.817093220913158280e-01	-6.511150259615078317e-01	-3.228706521430949050e-01	4.270729631974169715e-02	-1.683166096724509619e-01	1.160732173578844728e+00	-3.209454431809947161e-01	2.212915815198693015e-01	-3.326348463411593070e-01	-8.462301807211171090e-01	-4.384621363378682357e-01	-3.433334698514525218e-01	-6.987111560837634405e-01	-8.964748521560251815e-01	-2.245058480642530829e-01	-1.223128726544899791e+00	-7.518261541641615420e-01	2.870383596462295350e-01	-3.409498016511646190e-01
0.000000000000000000e+00	0.000000000000000000e+00	0.000000000000000000e+00	0.000000000000000000e+00	0.000000000000000000e+00	0.000000000000000000e+00	0.000000000000000000e+00	0.000000000000000000e+00	0.000000000000000000e+00	0.000000000000000000e+00	0.000000000000000000e+00	0.000000000000000000e+00	0.000000000000000000e+00	0.000000000000000000e+00	0.000000000000000000e+00	0.000000000000000000e+00	-1.101012407968631340e-01	-2.965800074946124965e-01	-6.125615644325604903e-01	-2.527977199800032215e-01	3.987162451607100255e-01	9.158028330855739751e-01	6.983051017268917526e-01	-6.853935728095683633e-02	-1.216690644209400679e-01	-2.170426777502086624e-01	-8.738591796880019746e-01	-2.723233674401386306e-01	2.070663229966885066e-01	-4.999988757435731151e-02	-1.444621717880289202e-01	-3.872024161477842230e-01	-1.476872949650424038e-01	3.027927449165966345e-01	-3.323309364069349514e-01	-6.405324177378033390e-01	-6.711564939361149840e-01	-1.703365107269936285e-01	2.484372036691816221e-01	-3.065406658721623878e-01	-6.247631903955572774e-01	-6.115560100739212412e-01	-2.171763634688946565e-01	-6.797833399752450934e-02	-5.061552873816066445e-01	-5.697211127935817299e-01	-6.829566926827426165e-01	-7.982043871431628856e-01	-1.034744520740387003e-01	-7.937621022024278217e-01
0.000000000000000000e+00	0.000000000000000000e+00	0.000000000000000000e+00	0.000000000000000000e+00	0.000000000000000000e+00	0.000000000000000000e+00	0.000000000000000000e+00	0.000000000000000000e+00	0.000000000000000000e+00	0.000000000000000000e+00	0.000000000000000000e+00	0.000000000000000000e+00	0.000000000000000000e+00	0.000000000000000000e+00	0.000000000000000000e+00	0.000000000000000000e+00	-1.101012407968631340e-01	-3.068945501984707280e-02	-6.424646256529329413e-01	-1.170501109467331491e-01	4.829201361236318268e-01	3.056651550863705435e-01	6.170053014175681527e-01	2.371702436240106238e-01	-1.282735021310392742e-01	-5.488741209212438799e-01	-8.422226611308600841e-01	-2.912796122778162355e-01	2.127612715751154293e-01	9.221184249881031469e-02	-5.359556635421125134e-03	-3.394831021480517186e-01	2.436327347553305100e-01	6.905574768880259340e-01	-3.036644767779745346e-01	-7.049417860097352273e-01	-8.810959636424700037e-01	-1.304110204173525300e-01	-4.453077035155447172e-01	4.279118344671341279e-02	-5.086371084331409165e-01	-5.355385032932302725e-01	-1.326688804285606760e-01	2.883373563149637109e-01	-4.230572144588085060e-01	-5.657130223288192594e-01	-4.416112397122509692e-01	-9.652633781053334694e-01	-4.758625176090992004e-01	-6.999096468725606313e-01
0.000000000000000000e+00	0.000000000000000000e+00	0.000000000000000000e+00	0.000000000000000000e+00	0.000000000000000000e+00	0.000000000000000000e+00	0.000000000000000000e+00	0.000000000000000000e+00	0.000000000000000000e+00	0.000000000000000000e+00	0.000000000000000000e+00	0.000000000000000000e+00	0.000000000000000000e+00	0.000000000000000000e+00	0.000000000000000000e+00	0.000000000000000000e+00	-1.101012407968631340e-01	-4.784446219545386292e-01	-5.942874451116441081e-01	-2.473139974341401759e-01	1.243868271654238605e-01	1.121638533549694783e+00	3.177445417189473931e-01	6.674029030705658228e-01	-3.530754078545307317e-01	-6.921512264383326007e-01	-9.025664578811282146e-01	-2.797824168804536327e-01	-5.875691956299221586e-01	2.810938842480852351e-01	3.401035122786593146e-01	1.087181082503178464e+00	7.137856702002340903e-01	6.588158360779741707e-02	-2.842738977692312319e-01	-3.899223649319830121e-01	-3.419488378481503332e-01	-8.167060193616952624e-02	-3.304230322067230972e-03	-1.249291844159654136e-01	2.292032939551590376e-01	3.121646592221866134e-01	6.370301268859175636e-02	-3.386543753649622901e-01	7.315992972089629953e-01	1.202311037518376258e-01	2.017371871614817569e-02	-7.748367116392140819e-01	9.312600269535287190e-02	-6.612690683960988913e-01
0.000000000000000000e+00	0.000000000000000000e+00	0.000000000000000000e+00	0.000000000000000000e+00	0.000000000000000000e+00	0.000000000000000000e+00	0.000000000000000000e+00	0.000000000000000000e+00	0.000000000000000000e+00	0.000000000000000000e+00	0.000000000000000000e+00	0.000000000000000000e+00	0.000000000000000000e+00	0.000000000000000000e+00	0.000000000000000000e+00	0.000000000000000000e+00	-1.101012407968631340e-01	5.522114093574553850e-01	6.330090614860642839e-01	9.980186070369084783e-02	7.190323373282373476e-01	1.044485248023021007e-01	3.187887158505887247e-02	1.562881066077931091e+00	-2.727938853205696401e-01	-5.018196942121713189e-01	-6.614334131709592723e-01	-2.965251811341051424e-01	-4.518112136886268115e-01	1.254869403352817381e-01	-3.966132119718466242e-01	-5.903568981659633730e-01	-3.510794686313234436e-01	-1.007045996019108047e-01	-3.653711000989312563e-01	-5.302895104514323554e-01	8.445288773511915315e-01	1.598279891835753252e-01	1.142110154802743915e+00	3.604752465695567620e-01	-9.513041060764648379e-03	1.072086433514627679e-01	-1.586407939920962129e-01	-6.009856861044413634e-01	1.759618035575269301e+00	4.075925798991592575e-01	-2.046405910021538155e-01	2.835945554646421840e-01	-1.215008712845539129e+00	-6.551112514122368058e-01
0.000000000000000000e+00	0.000000000000000000e+00	0.000000000000000000e+00	0.000000000000000000e+00	0.000000000000000000e+00	0.000000000000000000e+00	0.000000000000000000e+00	0.000000000000000000e+00	0.000000000000000000e+00	0.000000000000000000e+00	0.000000000000000000e+00	0.000000000000000000e+00	0.000000000000000000e+00	0.000000000000000000e+00	0.000000000000000000e+00	0.000000000000000000e+00	-1.101012407968631340e-01	-4.839414427698021104e-01	-3.732040495999970342e-01	1.334968851116612454e-01	2.447052414079047278e-01	5.326529651223520512e-01	4.140427610139194581e-01	4.202958694232288850e-01	-3.452330272177192572e-01	-4.333824121746789326e-01	-1.001052629334535427e+00	-2.733374522487123648e-01	-7.626202797113963705e-02	5.604650690027361826e-01	7.493503296581451867e-01	-3.140653098565654999e-01	-1.611396280199859157e-02	4.936415645692897036e-01	-2.593533990248454435e-01	-7.151176726466427214e-01	-8.644685825937088453e-01	1.746855324462062015e-02	1.280046749667568817e-01	6.694199440954157199e-02	-5.806690648048850045e-01	-5.555495628738332803e-01	-4.073086282290628302e-01	-1.935489423635692596e-01	-6.871701917166892493e-01	-4.143489078909942114e-01	-4.289083783643349856e-01	-1.040122054572323984e+00	-3.132547107839824818e-01	-3.638455669468798059e-01
0.000000000000000000e+00	0.000000000000000000e+00	0.000000000000000000e+00	0.000000000000000000e+00	0.000000000000000000e+00	0.000000000000000000e+00	0.000000000000000000e+00	0.000000000000000000e+00	0.000000000000000000e+00	0.000000000000000000e+00	0.000000000000000000e+00	0.000000000000000000e+00	0.000000000000000000e+00	0.000000000000000000e+00	0.000000000000000000e+00	0.000000000000000000e+00	-1.101012407968631340e-01	-2.745844038480634852e-01	-2.599928837405989790e-01	-4.238985497892710508e-01	2.074662309291657736e-01	-1.265751118767234340e-01	2.833182691061105762e-01	1.422582299903799863e-01	-2.365541189100922315e-01	-7.250747619761209739e-01	-3.245330566997250976e-02	-3.442667551433454404e-02	-1.055683790753812135e+00	-2.215480248616389924e-01	6.056956018207420023e-01	7.313343242757944784e-01	-3.330669593436812181e-02	-3.734460918216474939e-02	1.478387558475973973e-01	-4.637359771368797512e-01	-3.439159418898702913e-01	-6.521820749644813286e-02	1.739305661058985208e-01	1.664017849249936343e-01	-4.178250592267061525e-01	-1.862370800153006489e-01	1.684336900363197775e-01	1.778588889055311706e-02	9.226657253532826175e-01	3.968044340053777930e-01	4.456294595949331777e-02	-5.494774380192992691e-01	-1.685367595662699836e-01	-1.009647907971510827e+00
0.000000000000000000e+00	0.000000000000000000e+00	0.000000000000000000e+00	0.000000000000000000e+00	0.000000000000000000e+00	0.000000000000000000e+00	0.000000000000000000e+00	0.000000000000000000e+00	0.000000000000000000e+00	0.000000000000000000e+00	0.000000000000000000e+00	0.000000000000000000e+00	0.000000000000000000e+00	0.000000000000000000e+00	0.000000000000000000e+00	0.000000000000000000e+00	-1.101012407968631340e-01	6.803666021818457477e-01	-3.798482976001414935e-01	1.688444407912724965e-03	-4.177077214960089879e-01	3.213275254429604488e-01	6.873356895016316526e-02	3.704357429605292795e-01	-3.551451021147670750e-01	-8.632489139682337775e-01	-4.129254315686398114e-01	2.723557299415063637e-01	1.394406950630023845e-01	3.753038895672461961e-01	-1.124280976261400111e+00	9.008642761431804313e-01	7.579355365614257600e-01	6.358236954245507500e-01	-5.632491247092659137e-01	-2.808449612683152630e-01	-4.452598278771931484e-01	-5.038133146300794590e-02	-2.526484449319983949e-01	5.799842089217108754e-01	3.900129652063045738e-01	1.121806628865159805e+00	-2.936990338167042025e-01	2.996743536376251238e-01	-1.550487563793008006e+00	-1.060810372468482976e+00	-1.030304088685288999e+00	-5.289938270754863670e-01	4.695097138087865885e-01	-9.022220653076544750e-01
0.000000000000000000e+00	0.000000000000000000e+00	0.000000000000000000e+00	0.000000000000000000e+00	0.000000000000000000e+00	0.000000000000000000e+00	0.000000000000000000e+00	0.000000000000000000e+00	0.000000000000000000e+00	0.000000000000000000e+00	0.000000000000000000e+00	0.000000000000000000e+00	0.000000000000000000e+00	0.000000000000000000e+00	0.000000000000000000e+00	0.000000000000000000e+00	-1.101012407968631340e-01	-3.302888874129399355e-01	9.586627889529276969e-02	-1.805933389277499523e-01	3.900377883824587832e-01	-4.096383249980576485e-02	2.689661142787800330e-01	3.217333335079562984e-01	1.608292628438416985e-02	-2.039997339566294518e-02	5.971200699084430186e-01	1.223608509872583516e-01	4.630348985730997104e-03	2.790066479281237966e-01	3.208948019016115705e-01	-1.047135872269494838e-01	1.849894251245739196e-01	1.760123947566691605e-01	2.569641657905898380e-01	-4.393937878520001207e-03	-3.928287705945732733e-01	-1.585026154759969219e-02	-3.136071050967358387e-01	4.226422809297396277e-02	1.851751243954060933e-01	8.244018869050383225e-02	1.808491383286087717e-01	2.515720544056495034e-01	4.135849036381857302e-01	2.131878632908546563e-03	4.534536659096550792e-01	2.061915587564718821e-01	2.200804261911500637e-01	3.280787552410299179e-01
0.000000000000000000e+00	0.000000000000000000e+00	0.000000000000000000e+00	0.000000000000000000e+00	0.000000000000000000e+00	0.000000000000000000e+00	0.000000000000000000e+00	0.000000000000000000e+00	0.000000000000000000e+00	0.000000000000000000e+00	0.000000000000000000e+00	0.000000000000000000e+00	0.000000000000000000e+00	0.000000000000000000e+00	0.000000000000000000e+00	0.000000000000000000e+00	-1.101012407968631340e-01	-3.445248894709677101e-01	-3.954506539644441765e-01	-1.973531851370001478e-01	2.171581558993352645e-01	-1.420780197395425659e-01	4.328047285086137341e-01	-4.114709330507566876e-02	-8.211544797099208648e-02	-2.202076595070449616e-01	-2.016608071552895010e-01	-2.340493879817634459e-01	1.087542002934966945e-01	4.820722079519128012e-01	-1.392812290748951520e-01	4.760756378473769423e-01	1.190201301723785021e-01	3.560345727629461443e-01	-1.877134678961285275e-01	-3.234641977248318701e-01	-2.902869236444936552e-01	-1.306284713685968712e-01	-3.026007352967663433e-01	-1.210156055687907350e-01	-1.348497070759020477e-01	-4.239240855803632080e-01	-1.741886241396801982e-01	-9.038477832446249749e-02	-6.024428728188679916e-01	-2.838920811895129237e-01	-1.996745881184772420e-01	-3.772003465187269700e-01	-5.216475938595888096e-01	-5.420834887293108917e-01
0.000000000000000000e+00	0.000000000000000000e+00	0.000000000000000000e+00	0.000000000000000000e+00	0.000000000000000000e+00	0.000000000000000000e+00	0.000000000000000000e+00	0.000000000000000000e+00	0.000000000000000000e+00	0.000000000000000000e+00	0.000000000000000000e+00	0.000000000000000000e+00	0.000000000000000000e+00	0.000000000000000000e+00	0.000000000000000000e+00	0.000000000000000000e+00	-1.101012407968631340e-01	1.469456982820831703e+00	-3.923686075312670107e-01	-6.817546943044851260e-02	7.614417080465113452e-01	-3.889797172035385220e-01	-1.962017158461102084e-01	-6.571655130656690602e-01	-4.146811636282015656e-01	-7.114278509152246466e-01	-2.427057392334205643e-01	1.429625410565428245e-01	6.072683418329556382e-01	-5.549285230719723794e-01	-9.709761135182237712e-01	8.254953146342951242e-02	2.832273665272604379e+00	5.245017131724556414e-01	-3.247775149320627358e-02	-4.750119078976628439e-01	-3.231494634278187505e-01	-2.905551304657925105e-01	4.228179617804007084e-01	-2.241935178088700631e-01	-6.255961315451603610e-01	9.434470249480797488e-02	-3.194650593654672632e-01	1.425170511927005057e+00	8.369099285559991053e-01	-5.051612425417129071e-01	2.212821534354672270e-01	-9.625969234209472147e-02	3.201338319156223911e-01	5.503995864832653684e-01
0.000000000000000000e+00	0.000000000000000000e+00	0.000000000000000000e+00	0.000000000000000000e+00	0.000000000000000000e+00	0.000000000000000000e+00	0.000000000000000000e+00	0.000000000000000000e+00	0.000000000000000000e+00	0.000000000000000000e+00	0.000000000000000000e+00	0.000000000000000000e+00	0.000000000000000000e+00	0.000000000000000000e+00	0.000000000000000000e+00	0.000000000000000000e+00	-1.101012407968631340e-01	-6.950370564153941499e-01	-1.619899641175383265e-01	-4.278385039937809831e-01	-1.945452136159657452e-01	-7.045473449057877424e-01	2.391152459591432133e-01	-4.560743763807229567e-01	3.133770298552264206e-03	-7.463709291610782781e-01	-7.302076674186578353e-01	-5.065888934005244870e-01	-5.812162958085881348e-01	-3.604251598288993330e-01	3.595360037705758183e-01	3.108880835917727237e-01	5.091210648879284095e-01	1.801834834683292141e-01	-4.970846860226885711e-01	-7.664440461838929464e-01	-4.723841254918862420e-01	-2.648868219941803437e-01	-4.045147389422713569e-01	-3.910279109149999432e-01	-4.802881545074466629e-02	-6.952934648080431046e-01	-3.614052486455924806e-01	-1.593701113433840577e+00	-5.115312882571498854e-01	-8.295924056747777664e-01	-7.348296029901832949e-01	-6.590214193170665924e-01	-1.195451342549352258e+00	-6.948508031663208628e-01
0.000000000000000000e+00	0.000000000000000000e+00	0.000000000000000000e+00	0.000000000000000000e+00	0.000000000000000000e+00	0.000000000000000000e+00	0.000000000000000000e+00	0.000000000000000000e+00	0.000000000000000000e+00	0.000000000000000000e+00	0.000000000000000000e+00	0.000000000000000000e+00	0.000000000000000000e+00	0.000000000000000000e+00	0.000000000000000000e+00	0.000000000000000000e+00	-1.101012407968631340e-01	-5.601386456359187110e-02	-3.960562530457817365e-01	1.221383524457690800e-01	5.209583115112579321e-01	2.873545527996614057e-02	3.525646853510495671e-01	4.648720776418456269e-01	6.048700473373812281e-02	-6.129226854076206266e-01	8.090365952586070497e-02	-7.325524742273041567e-02	-5.553468335652218535e-01	4.505452649591603076e-01	1.513851138300925103e-01	3.367228108685085264e-01	-9.643542022634055133e-01	6.118051053793992500e-01	-7.430010409883047728e-02	-7.689631632853164422e-01	-5.384881445172445824e-02	-3.826794018299935207e-02	-2.145814702771531302e-01	1.319448067462688223e-01	-2.146850333702017555e-01	-4.745692949658446014e-01	-7.166597851109421935e-01	-1.241242302604534803e-01	3.904899824465202229e-01	-1.250512305161709768e-02	-6.968760370934881099e-01	-7.040418783580123518e-01	-5.689685292367465674e-01	-5.711380754233941204e-01
0.000000000000000000e+00	0.000000000000000000e+00	0.000000000000000000e+00	0.000000000000000000e+00	0.000000000000000000e+00	0.000000000000000000e+00	0.000000000000000000e+00	0.000000000000000000e+00	0.000000000000000000e+00	0.000000000000000000e+00	0.000000000000000000e+00	0.000000000000000000e+00	0.000000000000000000e+00	0.000000000000000000e+00	0.000000000000000000e+00	0.000000000000000000e+00	-1.101012407968631340e-01	-1.519962289987631873e-02	-1.946394853183192053e-01	-3.761615775018791741e-01	-2.911648707370731448e-01	1.605707428487016253e-01	-2.404089971982413809e-01	1.971431323967257898e-01	3.939265118088423057e-01	5.624288396856317318e-01	-5.643039349110016145e-01	-1.571871412811881932e-02	-3.295769243377283941e-01	4.412217261063491880e-01	8.928908756796448687e-01	3.028236691717012818e-01	1.786257398118647588e+00	6.373744678198800528e-01	-3.420528712216822642e-01	-4.947000722578625553e-01	-3.049189670276962749e-01	-7.413193803521839209e-02	-4.851813180594925501e-01	-1.083231162913684403e-01	-8.614499801396402479e-01	-7.867307617593493063e-01	1.214976903058175628e+00	-1.807836824704929235e-01	4.126171509232621770e-01	6.686825930748587776e-01	-7.571050937910135392e-01	-3.577361088072182338e-01	3.656208416309010278e-01	-3.913743515653724248e-01
0.000000000000000000e+00	0.000000000000000000e+00	0.000000000000000000e+00	0.000000000000000000e+00	0.000000000000000000e+00	0.000000000000000000e+00	0.000000000000000000e+00	0.000000000000000000e+00	0.000000000000000000e+00	0.000000000000000000e+00	0.000000000000000000e+00	0.000000000000000000e+00	0.000000000000000000e+00	0.000000000000000000e+00	0.000000000000000000e+00	0.000000000000000000e+00	-1.101012407968631340e-01	-6.076847509929468316e-01	-7.051909017351930542e-01	-8.089004152349670296e-01	4.039099822167648846e-01	-3.755676783775914185e-01	5.885836897831322467e-01	8.033791871484750047e-01	-5.201655062526610029e-01	-7.060197293035704869e-01	-5.391736165703554517e-01	-5.531614908908307759e-01	5.382395134405435488e-01	-1.561527638376726534e-01	8.621893072506590927e-02	-4.395768149323969753e-01	6.717001210850009896e-01	3.191036082817051978e-01	-5.667779685613004714e-01	-8.093030054814543961e-01	-5.120102360394737095e-01	-1.034810650589784303e-01	1.352704437232334356e-01	-5.667365515773493262e-02	-3.523433006486546004e-01	-7.120385738829763111e-01	-1.349859748458476782e-01	-6.169378923654755820e-01	-3.657278768820771409e-01	-7.843195979173644972e-01	-3.620557211216467453e-01	-9.491812347794776894e-01	3.552846984007568820e-01	-6.705942020115045477e-01
0.000000000000000000e+00	0.000000000000000000e+00	0.000000000000000000e+00	0.000000000000000000e+00	0.000000000000000000e+00	0.000000000000000000e+00	0.000000000000000000e+00	0.000000000000000000e+00	0.000000000000000000e+00	0.000000000000000000e+00	0.000000000000000000e+00	0.000000000000000000e+00	0.000000000000000000e+00	0.000000000000000000e+00	0.000000000000000000e+00	0.000000000000000000e+00	-1.101012407968631340e-01	-9.441482746165288376e-01	-9.508351975314731641e-01	-5.444722913008777088e-01	-9.093407369132820717e-02	5.611904426711210592e-01	7.456853541949379216e-02	3.462715160711107298e-01	1.377808225036320222e-01	-2.644678791869336520e-01	1.776596851381856412e-01	-2.976768924755776036e-01	1.032546042676936587e-01	5.698295178238698133e-01	-9.173114870268855858e-02	-1.306004281464647532e+00	-9.579061101268594447e-01	6.369398590166469587e-01	-3.700433026289878247e-01	-5.267700279188801682e-01	-8.170606668962195895e-01	1.638038919144554628e-01	-7.461116628049024868e-01	-6.657159598739503803e-01	4.411155303123580618e-01	-1.543929707815121788e-01	-2.845377675048764779e-02	-5.557937695444608028e-01	2.292433960158548611e-01	2.865731052855343131e-01	-7.804376097980557370e-02	-4.507119773715829170e-01	5.505990902401917270e-02	-2.619077180784828984e-01
0.000000000000000000e+00	0.000000000000000000e+00	0.000000000000000000e+00	0.000000000000000000e+00	0.000000000000000000e+00	0.000000000000000000e+00	0.000000000000000000e+00	0.000000000000000000e+00	0.000000000000000000e+00	0.000000000000000000e+00	0.000000000000000000e+00	0.000000000000000000e+00	0.000000000000000000e+00	0.000000000000000000e+00	0.000000000000000000e+00	0.000000000000000000e+00	-1.101012407968631340e-01	-4.058225189310651904e-01	-5.019829525515184104e-02	-6.449270113707269991e-02	2.585486607050115349e-01	-1.716847468024041215e-02	5.067892302028315088e-01	1.455306102017583925e-01	-1.698936404000991884e-01	-4.979017037129874756e-01	-3.132100000901631431e-01	-1.279381591091722503e-01	-4.339181398915556952e-03	4.422169566821309017e-01	-3.557373648362040508e-01	-2.423332978747712863e-01	4.406693067993387447e-01	2.879399275608920949e-01	-3.071781191605315042e-01	-3.560032590537700603e-01	-6.541266004163054371e-01	-1.205928397788870315e-01	2.754451669949692719e-03	-1.588650764351682287e-01	-2.483426608927565282e-01	-7.174979155275328091e-02	-3.520482122949438186e-01	-6.879235722986777324e-01	-1.301578148138652913e-01	-1.195056593614225726e-01	-2.560978320356298576e-01	-3.597701510201500863e-01	-4.478042650186561668e-02	1.160035647295262901e-01
0.000000000000000000e+00	0.000000000000000000e+00	0.000000000000000000e+00	0.000000000000000000e+00	0.000000000000000000e+00	0.000000000000000000e+00	0.000000000000000000e+00	0.000000000000000000e+00	0.000000000000000000e+00	0.000000000000000000e+00	0.000000000000000000e+00	0.000000000000000000e+00	0.000000000000000000e+00	0.000000000000000000e+00	0.000000000000000000e+00	0.000000000000000000e+00	-1.101012407968631340e-01	3.215124148719322172e-01	-2.115124402939310977e-01	9.459672833727055252e-01	-5.334214284501130887e-01	1.074857420790059859e+00	4.281049396332185508e-01	5.758409518464324695e-01	1.962491749511730277e-01	2.175466680752943249e-01	-8.051536093715556952e-02	2.546613879385709600e-01	-1.918304121466257728e-02	7.531483189805927569e-01	-2.128323856005841508e-01	-3.434349722493638263e-02	-4.859544388515268931e-01	6.841764167762302007e-01	1.411088024924141669e-02	1.822629100582493500e-01	-1.394378320799342097e-01	9.412599387110716365e-02	4.849607986687981542e-01	-8.230359401462325475e-02	6.472276668601017547e-04	6.122232381714090010e-01	2.462697185979037806e-01	2.684664599311590849e-01	8.614667419625396949e-01	-1.252694478492954178e-01	2.504045041181514608e-01	-4.289625597746649643e-01	7.950464694105793262e-01	3.487460781693119682e-01
0.000000000000000000e+00	0.000000000000000000e+00	0.000000000000000000e+00	0.000000000000000000e+00	0.000000000000000000e+00	0.000000000000000000e+00	0.000000000000000000e+00	0.000000000000000000e+00	0.000000000000000000e+00	0.000000000000000000e+00	0.000000000000000000e+00	0.000000000000000000e+00	0.000000000000000000e+00	0.000000000000000000e+00	0.000000000000000000e+00	0.000000000000000000e+00	-1.101012407968631340e-01	-2.537196325704887401e-01	5.989214083473533984e-02	-7.913615103729103317e-02	3.968466849663829787e-01	-4.942719083304823735e-02	2.530988302946853286e-01	2.398399351560749626e-01	-1.181655102205580142e-02	-5.232554365002356489e-01	-2.123171442585186919e-01	-3.610122110638784854e-01	5.960476167141844916e-01	8.664342530975356615e-02	-1.659378659817350998e-01	8.245033824055372218e-01	-1.825557823833233728e-01	1.803444341414016661e-01	4.569681705135895250e-02	-2.054163910082540678e-01	-7.572994719051297230e-02	-1.848971226675290291e-01	3.107110116707619690e-02	1.119528915863848492e-02	8.533948524714335751e-03	-5.263770982947109101e-01	2.184082589912328051e-02	3.797103330032148838e-01	-5.192719236755568568e-01	7.935789269869156781e-01	-2.694530105102788120e-01	3.380009070568363305e-01	-8.467979263625716735e-01	6.095639010624812797e-04
0.000000000000000000e+00	0.000000000000000000e+00	0.000000000000000000e+00	0.000000000000000000e+00	0.000000000000000000e+00	0.000000000000000000e+00	0.000000000000000000e+00	0.000000000000000000e+00	0.000000000000000000e+00	0.000000000000000000e+00	0.000000000000000000e+00	0.000000000000000000e+00	0.000000000000000000e+00	0.000000000000000000e+00	0.000000000000000000e+00	0.000000000000000000e+00	-1.101012407968631340e-01	-7.928698103430152910e-01	-2.260313536009614377e-01	-1.528084066805936447e-01	4.691717850668017387e-01	3.393809985208179891e-01	4.381804271441614995e-01	4.057631897728241621e-01	4.271268215497493748e-02	4.725703259161859876e-02	-2.260792858270750938e-01	-1.386252673881453734e-01	-1.303155023904609307e-02	1.395271388811568369e-01	-3.390055778484227789e-01	-3.557379225777796417e-01	-2.312518958561550209e-01	1.998060880266573636e-01	-4.999277990572751490e-02	-4.035809748724454582e-02	1.734709301109480240e-01	-1.396804858130575866e-01	2.936585367689620307e-01	-2.671298620885388386e-01	-1.400813025347374674e-01	-3.808227999578547851e-02	4.875923396228571544e-02	3.687296297043973076e-02	-2.118143045863256080e-01	-1.184312004204928284e-02	1.876661652467189190e-01	-1.601776740872446758e-01	-1.339848587365745358e-01	1.146476620998651136e-01
0.000000000000000000e+00	0.000000000000000000e+00	0.000000000000000000e+00	0.000000000000000000e+00	0.000000000000000000e+00	0.000000000000000000e+00	0.000000000000000000e+00	0.000000000000000000e+00	0.000000000000000000e+00	0.000000000000000000e+00	0.000000000000000000e+00	0.000000000000000000e+00	0.000000000000000000e+00	0.000000000000000000e+00	0.000000000000000000e+00	0.000000000000000000e+00	-1.101012407968631340e-01	6.404261103689277979e-02	2.058272013456178273e-01	-1.176504288666209153e-01	3.309438446858744554e-01	1.098398180979008321e-01	4.520918417572740156e-01	-1.042463757618024150e-01	1.189557056694870267e-02	-3.663901703986088831e-01	1.861909692741633149e-01	-1.714390817849463511e-01	7.871124519500222183e-02	1.492886833820349091e-01	-8.996763504728927559e-04	-1.124658706045332662e-01	3.407425649908941701e-01	1.499804466787944546e-01	-2.007237650885128344e-02	-3.441724581545560491e-01	-4.063181413790746266e-01	-7.457888154179079243e-02	2.696386437293951110e-01	1.189574057740045050e-02	-3.103947061703870580e-01	-2.686966926672784139e-01	-2.761287566001159322e-01	-1.709247708598228832e-01	-2.721568874466692711e-01	6.747528436091972115e-02	5.335325799893077953e-02	-3.167682603702526301e-01	-8.361813715049927487e-02	-3.083478800424075961e-01
0.000000000000000000e+00	0.000000000000000000e+00	0.000000000000000000e+00	0.000000000000000000e+00	0.000000000000000000e+00	0.000000000000000000e+00	0.000000000000000000e+00	0.000000000000000000e+00	0.000000000000000000e+00	0.000000000000000000e+00	0.000000000000000000e+00	0.000000000000000000e+00	0.000000000000000000e+00	0.000000000000000000e+00	0.000000000000000000e+00	0.000000000000000000e+00	-1.101012407968631340e-01	-1.825035085895242160e-01	2.985591749457468524e-01	4.076156976328518255e-01	7.616662224085725130e-01	-1.021754624742978734e+00	4.333326572113195829e-01	8.182132832478526963e-01	3.021220181352355927e-01	2.156758414857299355e-01	-2.710722620474046995e-01	-1.128680016292988308e-01	1.622255145374330298e-01	3.230042434340241186e-01	3.565015761422325458e-01	1.376722673896260574e+00	-9.400369406194623023e-01	-1.593207952165913710e-01	5.609458742966549893e-01	1.294310881642681155e+00	-7.308330118805621625e-03	8.910957516755320384e-02	-4.026832186086014564e-01	9.219828071948345943e-03	-3.463509567158910146e-02	2.270368975990802174e-01	4.980965941595489888e-01	1.236735530649582637e+00	2.857384984900987468e-01	-5.323048744312005587e-01	-5.527043139806593341e-01	5.501150947791402235e-01	-1.402957909490453736e-01	-3.016511128307201028e-01
0.000000000000000000e+00	0.000000000000000000e+00	0.000000000000000000e+00	0.000000000000000000e+00	0.000000000000000000e+00	0.000000000000000000e+00	0.000000000000000000e+00	0.000000000000000000e+00	0.000000000000000000e+00	0.000000000000000000e+00	0.000000000000000000e+00	0.000000000000000000e+00	0.000000000000000000e+00	0.000000000000000000e+00	0.000000000000000000e+00	0.000000000000000000e+00	-1.101012407968631340e-01	1.425982284378225495e-01	2.450692519404669978e-01	1.937751707728147810e-01	4.968792440920316578e-01	5.203408927050485744e-01	3.011068629402146590e-01	-1.404761414127655705e-01	-1.082250544004563914e-01	8.605707855980169185e-01	8.962387066299809524e-01	-1.686562128483069523e-01	2.529252229543197950e-01	-1.325952732198392714e-01	3.846517817163380704e-01	6.901955295938368984e-01	-3.998970579267278058e-01	3.081780369587675539e-01	3.223693555855094983e-01	2.459404104999039220e-01	7.363980576106947673e-01	-7.359423359039046764e-02	2.767224591472998152e-01	-1.470295287451504618e-01	2.740840630074238837e-01	1.826870217526237461e-01	5.865246607016218888e-02	1.939189503396068215e-01	-2.146978947367164658e-01	4.660912372836585882e-01	4.144826492129519147e-01	7.175086858199739570e-01	2.244352956138466748e+00	1.688581623566747791e-01
0.000000000000000000e+00	0.000000000000000000e+00	0.000000000000000000e+00	0.000000000000000000e+00	0.000000000000000000e+00	0.000000000000000000e+00	0.000000000000000000e+00	0.000000000000000000e+00	0.000000000000000000e+00	0.000000000000000000e+00	0.000000000000000000e+00	0.000000000000000000e+00	0.000000000000000000e+00	0.000000000000000000e+00	0.000000000000000000e+00	0.000000000000000000e+00	-1.101012407968631340e-01	-2.273782046856947792e-01	-1.065854929965474318e-01	-3.446184168333111808e-01	-7.941800354079601998e-02	1.433916586720601849e+00	4.562569844043077860e-01	-5.159249370051782746e-01	-2.879697645246208013e-02	5.296318810201112726e-01	-9.077082937450810241e-02	1.899650361524481690e-01	9.421298506285145091e-01	1.544692140172708061e+00	-4.590182419395349989e-01	1.435616789678594851e-01	-6.229767247129766039e-01	-1.086729234769939351e-01	9.549172771764778689e-02	9.374398663169217771e-01	-5.275709979057155996e-01	-2.510990231823306273e-01	7.664381408869591628e-01	-2.002644996847071923e-01	-2.597868492887915881e-01	2.410110788375404225e-02	1.711478171729364228e-01	2.158578897303766592e-02	1.269467685263723444e+00	5.368544268396961971e-01	-1.102652122385369832e-01	1.966430783354619627e-01	8.375398718127641251e-01	3.746996876608497118e-01
0.000000000000000000e+00	0.000000000000000000e+00	0.000000000000000000e+00	0.000000000000000000e+00	0.000000000000000000e+00	0.000000000000000000e+00	0.000000000000000000e+00	0.000000000000000000e+00	0.000000000000000000e+00	0.000000000000000000e+00	0.000000000000000000e+00	0.000000000000000000e+00	0.000000000000000000e+00	0.000000000000000000e+00	0.000000000000000000e+00	0.000000000000000000e+00	-1.101012407968631340e-01	1.356002948866370794e-01	5.490138192184830235e-01	-3.103812148236602120e-01	-2.720635661826245957e-02	2.334984457318786330e-02	4.434543020788546397e-02	7.482256911703835112e-01	-2.666772713570541020e-01	-8.879113998564442181e-03	2.447639772674519987e-01	2.930168993055903143e-02	-8.939331093454878918e-02	1.785593034473582918e-01	1.702661515316829188e+00	1.274311982889676953e+00	2.882854358401264472e-01	3.872284295536513321e-01	2.777026076286203543e-02	-1.313438234070403166e-01	6.134111613358307347e-01	-2.879748170023338494e-01	-7.901767691161028229e-02	1.669082185648171068e-01	1.095009454360960977e+00	-2.947136091402506319e-01	-3.787471647483135473e-01	-6.428833465834216110e-02	-4.275432468891948168e-01	7.787810320352145377e-01	4.181535745431498863e-01	-9.147616829289158952e-03	2.125525155188545401e-01	-1.640961383796499945e-02
0.000000000000000000e+00	0.000000000000000000e+00	0.000000000000000000e+00	0.000000000000000000e+00	0.000000000000000000e+00	0.000000000000000000e+00	0.000000000000000000e+00	0.000000000000000000e+00	0.000000000000000000e+00	0.000000000000000000e+00	0.000000000000000000e+00	0.000000000000000000e+00	0.000000000000000000e+00	0.000000000000000000e+00	0.000000000000000000e+00	0.000000000000000000e+00	-1.101012407968631340e-01	-8.897315904702027822e-01	-6.045440031256438251e-01	-3.580057835551070378e-01	5.533390904993299442e-01	-1.058308340402600300e-01	4.349515163605183199e-01	2.138091620075602162e+00	-4.615123940301306127e-01	5.420311589071965530e-01	-5.661481934759936552e-01	-5.327916430986257001e-02	1.572221906826153148e+00	2.215092154418925929e+00	-6.477337768751516289e-02	7.334239442566389267e-01	-9.612143166258518834e-01	-5.156921335141014806e-01	4.465663817658315216e-01	-2.940135171153274163e-01	7.085504756539831028e-01	-4.239935441914671199e-01	-5.877445389627629080e-01	-4.597007086044496149e-01	5.094648242355486190e-01	1.776993559972806641e-02	3.927626649669017089e-01	-2.507321293118382546e-02	1.091624736463539191e+00	3.981040860997481223e-01	-6.622424020726720428e-01	3.892698776661214777e-01	5.756838122896922316e-01	-8.901122660205795789e-01
0.000000000000000000e+00	0.000000000000000000e+00	0.000000000000000000e+00	0.000000000000000000e+00	0.000000000000000000e+00	0.000000000000000000e+00	0.000000000000000000e+00	0.000000000000000000e+00	0.000000000000000000e+00	0.000000000000000000e+00	0.000000000000000000e+00	0.000000000000000000e+00	0.000000000000000000e+00	0.000000000000000000e+00	0.000000000000000000e+00	0.000000000000000000e+00	-1.101012407968631340e-01	4.850222231062602529e-01	3.301898529065330767e-01	-1.462277650635253057e-01	5.149770104094645307e-01	8.353833025801752354e-01	3.087202036849219233e-01	-1.346185875463073722e-01	1.138485394375274296e-01	4.462165531852705924e-01	8.052632670820365490e-01	2.920022021612975714e-03	4.364575359899460771e-01	3.023565625871512674e-01	6.236890399738432601e-03	2.141644540678771386e-02	-2.113872561626177482e-01	5.462549677369561429e-01	3.649904373611375097e-01	7.945173887492257281e-01	4.269087720448532797e-01	-1.546815177917117701e-01	-2.677884511380278498e-01	1.296213214525988606e-03	4.651896678132350083e-01	4.330349138355509830e-01	-2.197194252409188919e-01	2.389731091683911790e-01	9.214923738128173031e-03	6.183744565805090465e-01	4.162963223818585412e-01	1.005046651929751400e+00	8.520438522824326233e-01	8.900005569499369606e-01
0.000000000000000000e+00	0.000000000000000000e+00	0.000000000000000000e+00	0.000000000000000000e+00	0.000000000000000000e+00	0.000000000000000000e+00	0.000000000000000000e+00	0.000000000000000000e+00	0.000000000000000000e+00	0.000000000000000000e+00	0.000000000000000000e+00	0.000000000000000000e+00	0.000000000000000000e+00	0.000000000000000000e+00	0.000000000000000000e+00	0.000000000000000000e+00	3.968651332323682279e+00	-2.591829664952507439e-01	1.491627681326946619e-01	-3.389925623938594423e-01	5.581923265863205641e-01	-6.086131738215438958e-01	2.949030355774857615e-01	1.921157844917802116e-01	5.664847321317652284e-02	1.209976150672984335e-01	7.937885951691918685e-01	-2.253646338479209088e-01	2.592242236575697523e-01	1.883649077434304542e-01	1.761723781288935253e-01	-3.146151539381999984e-02	-3.053259342222005013e-01	-1.543644789070867662e-01	1.267966287830900318e-01	3.584900215451156669e-01	8.263795738212348363e-01	1.691320091570283971e-02	-4.779136226407459942e-01	2.696290600768622148e-02	-2.948864223937904261e-01	-7.467310519311343500e-03	1.851529356022072748e-01	8.959709330044646203e-01	2.538584220852500573e-01	5.862266186138983537e-01	1.592564174338348404e-01	7.790651575711772248e-01	3.742708982939193518e-01	3.827613534698021680e-01
0.000000000000000000e+00	0.000000000000000000e+00	0.000000000000000000e+00	0.000000000000000000e+00	0.000000000000000000e+00	0.000000000000000000e+00	0.000000000000000000e+00	0.000000000000000000e+00	0.000000000000000000e+00	0.000000000000000000e+00	0.000000000000000000e+00	0.000000000000000000e+00	0.000000000000000000e+00	0.000000000000000000e+00	0.000000000000000000e+00	0.000000000000000000e+00	-1.101012407968631340e-01	9.768038344581847499e-01	-4.865181268293489736e-01	-4.307092115227317830e-01	-7.222692436696309670e-01	1.363868567976439516e+00	-2.124615959219129657e-02	1.368458016575248237e+00	2.372813449607746317e-01	-3.792602924058948721e-01	-8.866183227925197308e-01	-3.334792100730262221e-01	9.225335912539417427e-01	1.729434443293788481e+00	6.946217475326847968e-01	1.238933179162451381e+00	3.062759260811195094e+00	2.143254925470031991e-01	1.058958449536370888e-01	1.158829520593249313e-01	-1.675701701575904312e-01	-1.488204441656585941e-01	-1.071799425082037738e+00	2.666064453229405884e-01	1.697617951254685176e-01	-1.710651939780875319e-01	-2.532580243565937805e-01	1.566840201770501248e-02	-1.023604688381209105e+00	5.856005061472637774e-01	1.390871385778147118e-01	-5.940723115889741113e-01	9.446993988599697856e-01	1.488698666178212560e-01
0.000000000000000000e+00	0.000000000000000000e+00	0.000000000000000000e+00	0.000000000000000000e+00	0.000000000000000000e+00	0.000000000000000000e+00	0.000000000000000000e+00	0.000000000000000000e+00	0.000000000000000000e+00	0.000000000000000000e+00	0.000000000000000000e+00	0.000000000000000000e+00	0.000000000000000000e+00	0.000000000000000000e+00	0.000000000000000000e+00	0.000000000000000000e+00	-1.101012407968631340e-01	5.813980711215285813e-02	-8.671048812653132931e-02	2.946664330170876700e-01	1.520255523381835172e-01	4.221716394219537927e-01	6.748880997436490503e-02	-4.683626970795835009e-01	-3.802004679488788508e-01	-3.174185444977256076e-01	-7.791298735154154054e-01	-1.154695083574462933e-01	-5.580259216309590986e-01	4.768753400401036235e-01	-6.570921856706382069e-01	-1.096018983981569966e-01	1.473300747900699870e+00	2.339664873080734286e-01	-8.192291088319744730e-02	-5.091715481534258014e-01	6.681376328972467027e-01	3.632815044360815111e-03	3.723684701558128696e-01	2.666930575046873655e-02	-3.438321923067017829e-04	2.331387806743363822e-02	-1.090118326936468790e-01	5.426906109162819153e-02	-5.709323338311989016e-01	1.029498852789769436e-01	1.842818866053004823e-01	-5.304834837359906352e-01	6.827916343636222796e-02	-4.273638554519760269e-01
0.000000000000000000e+00	0.000000000000000000e+00	0.000000000000000000e+00	0.000000000000000000e+00	0.000000000000000000e+00	0.000000000000000000e+00	0.000000000000000000e+00	0.000000000000000000e+00	0.000000000000000000e+00	0.000000000000000000e+00	0.000000000000000000e+00	0.000000000000000000e+00	0.000000000000000000e+00	0.000000000000000000e+00	0.000000000000000000e+00	0.000000000000000000e+00	-1.101012407968631340e-01	-9.489178051774610489e-01	-5.098361520772950461e-01	2.203691557253740357e-02	-1.555404036478028607e-01	1.012662730715545800e+00	-1.088657728203704933e-01	4.263791815945744967e-01	-2.680516283224227969e-01	1.344087647530123886e-01	-8.539590758130152226e-01	-6.394961226095855489e-01	8.072971596684754836e-01	-5.662745089623362205e-01	3.732008344074872475e-01	1.431946648036876768e+00	-1.202255041093075016e+00	8.308353177700377179e-01	-3.947784731224896482e-01	-6.253377422109629435e-01	-5.474824468612844441e-01	-2.972074085985346170e-01	1.160190232725556658e+00	2.164749072999427315e-01	1.539137177979918336e+00	-4.851508998269791206e-01	1.168107979393319562e+00	-3.508985914909917847e-01	6.086295084941290706e-02	-1.379981792658294459e+00	-6.811972986323747703e-01	-6.437683248947919656e-01	-7.475244820551196767e-01	3.924391569999456930e-01
0.000000000000000000e+00	0.000000000000000000e+00	0.000000000000000000e+00	0.000000000000000000e+00	0.000000000000000000e+00	0.000000000000000000e+00	0.000000000000000000e+00	0.000000000000000000e+00	0.000000000000000000e+00	0.000000000000000000e+00	0.000000000000000000e+00	0.000000000000000000e+00	0.000000000000000000e+00	0.000000000000000000e+00	0.000000000000000000e+00	0.000000000000000000e+00	2.796268480038553772e+00	-1.565174513479425100e-01	-4.796408233682800115e-01	-2.435200297151657034e-01	2.525309287158090665e-01	-1.081534375413142762e-01	3.888106735905365596e-01	-3.877236171671442633e-01	-1.761380174554357525e-01	-6.327591824872539350e-01	-7.190031694739682511e-01	-4.004887462274731580e-01	1.346281973792063172e-02	1.498620662060057285e-01	9.048480886791784861e-02	8.447423650394610128e-02	1.003005784477395634e+00	7.138604146155129726e-01	-4.376117816106389058e-01	-6.430097124776606998e-01	-1.142550962374431656e+00	-1.912776072434151792e-02	-1.464475285949995986e-01	-9.449405855279792432e-02	-1.100818792901666621e-01	-4.392912443713852255e-01	-3.155644794425477989e-02	-7.088701940975464799e-01	-1.977836089876181536e-01	-5.223472353490253850e-01	-4.562579864485566961e-01	-8.451605644288472385e-01	-2.514037184932000901e-01	-6.961115076118838951e-01
0.000000000000000000e+00	0.000000000000000000e+00	0.000000000000000000e+00	0.000000000000000000e+00	0.000000000000000000e+00	0.000000000000000000e+00	0.000000000000000000e+00	0.000000000000000000e+00	0.000000000000000000e+00	0.000000000000000000e+00	0.000000000000000000e+00	0.000000000000000000e+00	0.000000000000000000e+00	0.000000000000000000e+00	0.000000000000000000e+00	0.000000000000000000e+00	-1.101012407968631340e-01	1.243514968315415498e-01	-5.396186841421126701e-01	-2.555888124460957145e-01	1.355354848600828499e-01	-3.453773388600587385e-02	2.124463162915473380e-01	1.681472478712672913e+00	5.147269118904941321e-01	-4.116525321990209818e-01	-3.488688706742800183e-01	2.452927058994934795e-01	1.260304132505742636e-01	-5.246444705227962801e-01	-9.629913842494233212e-01	9.716407089377165907e-01	-1.117843358417966032e-01	3.232374326415613508e-01	-3.193083066827574930e-03	-8.237097594795601552e-01	-4.142806677337800697e-02	-6.807527951543546063e-02	-4.542635719681297757e-01	-2.762594046821653659e-02	-2.470774819247772702e-01	-6.282817266740905460e-01	-5.965108238608234359e-01	-2.384346088084576820e-01	8.593192766428897622e-02	-5.083197793841172096e-01	-9.732685906316410063e-02	-7.204906083788621407e-01	-8.864147087117928425e-01	-1.256011292340095897e+00
0.000000000000000000e+00	0.000000000000000000e+00	0.000000000000000000e+00	0.000000000000000000e+00	0.000000000000000000e+00	0.000000000000000000e+00	0.000000000000000000e+00	0.000000000000000000e+00	0.000000000000000000e+00	0.000000000000000000e+00	0.000000000000000000e+00	0.000000000000000000e+00	0.000000000000000000e+00	0.000000000000000000e+00	0.000000000000000000e+00	0.000000000000000000e+00	-1.101012407968631340e-01	-9.783613737456425818e-02	3.911896189408549107e-01	7.753978485970812982e-03	-1.858124361252733725e-01	1.425673968137030290e+00	2.715644261640590695e-01	-3.479881616168847280e-01	2.275837734251589251e-01	-1.280783607795066281e-01	1.819262268845955044e-01	-2.591649317537172426e-01	7.711745467165603829e-01	8.940605399039573964e-01	1.201318450329888821e+00	-6.147632520837320591e-01	3.277943513710939727e-01	4.934730041518663457e-01	2.558732728030266301e-01	-1.622601715787397314e-01	4.696451931304115313e-01	-1.289733017244047431e-01	8.593071377821531742e-01	-1.362443338278099547e-01	2.989145940225555464e-01	3.055942320918924038e-01	-2.279162477308261103e-01	1.448246463511061011e+00	7.291541907608246609e-01	-8.258846341825955006e-01	7.040357078549374092e-01	-1.348368989298867060e-01	-5.282148626874573205e-01	-4.918000208197462197e-01
0.000000000000000000e+00	0.000000000000000000e+00	0.000000000000000000e+00	0.000000000000000000e+00	0.000000000000000000e+00	0.000000000000000000e+00	0.000000000000000000e+00	0.000000000000000000e+00	0.000000000000000000e+00	0.000000000000000000e+00	0.000000000000000000e+00	0.000000000000000000e+00	0.000000000000000000e+00	0.000000000000000000e+00	0.000000000000000000e+00	0.000000000000000000e+00	-1.101012407968631340e-01	-7.576413267451284073e-01	1.566419464171253662e-01	-9.904288585610936113e-02	-1.373910571198234676e-01	4.754304892894954948e-01	1.982396314800968784e-01	3.599045402349573264e-01	3.045462868740198698e-02	-1.039929876437035161e-01	-3.724242033936620566e-01	-4.130576080796449223e-01	5.510821474842958478e-01	-1.052655504339180093e+00	-2.207831727038015168e-01	-6.019558186589177989e-02	8.562150809367633508e-01	2.322743269503498575e-01	-5.191925725674669811e-01	-7.874012721168248685e-01	-7.848122789006579947e-02	-1.306270268285529002e-01	-7.980602644172213322e-01	-1.955818191817449980e-01	-3.510642551307303211e-02	-3.603123454237560086e-01	-3.473162136183462478e-01	-5.913030625158164355e-01	-1.212237299724917561e+00	-6.073507165036586830e-01	-5.597909482646975521e-01	-3.014509385099987671e-01	2.035008968173288024e-01	-3.334487572573434089e-01
0.000000000000000000e+00	0.000000000000000000e+00	0.000000000000000000e+00	0.000000000000000000e+00	0.000000000000000000e+00	0.000000000000000000e+00	0.000000000000000000e+00	0.000000000000000000e+00	0.000000000000000000e+00	0.000000000000000000e+00	0.000000000000000000e+00	0.000000000000000000e+00	0.000000000000000000e+00	0.000000000000000000e+00	0.000000000000000000e+00	0.000000000000000000e+00	8.100897445271234787e+00	-1.809072501094353969e-01	-2.326670798414062491e-01	-8.014189832750054365e-02	-2.057203199817695394e-01	8.890255799378998791e-01	5.857766771649599580e-01	-5.040184177488884337e-02	-1.749610933914172717e-01	-4.563738393754462330e-01	-3.084965732086613066e-01	-3.858799543063426429e-01	-9.542969777798891717e-02	5.199971050074730927e-02	9.718762803222720237e-01	-5.269674858946921114e-01	4.903505659140462714e-02	3.887686032965154137e-01	-1.893188875784135305e-01	-5.761939672507834231e-01	4.275567899830762797e-01	-3.295151649412660921e-01	-1.893695680384607505e-01	-3.414770914853501593e-01	-3.448397093045186407e-02	-7.168552105244392347e-01	1.194068647661710308e-01	5.992129995922592656e-01	-5.822914817731530412e-01	-1.630704992126144892e-01	-2.819117107720977011e-01	-6.928852596015842025e-01	-1.168190739314563853e+00	-8.378895340420082494e-02
0.000000000000000000e+00	0.000000000000000000e+00	0.000000000000000000e+00	0.000000000000000000e+00	0.000000000000000000e+00	0.000000000000000000e+00	0.000000000000000000e+00	0.000000000000000000e+00	0.000000000000000000e+00	0.000000000000000000e+00	0.000000000000000000e+00	0.000000000000000000e+00	0.000000000000000000e+00	0.000000000000000000e+00	0.000000000000000000e+00	0.000000000000000000e+00	-1.101012407968631340e-01	-1.385980242033803655e+00	-2.213544250457245011e-01	5.757339635139426814e-01	8.109519495512176324e-01	4.212604976380363575e-01	9.472447687640053737e-02	-2.348733326472663141e-01	2.731468674763815607e-01	-3.662963244025765341e-01	5.638104458102262129e-01	2.326911697422940628e-01	5.508245858976734688e-01	9.899582626440127653e-01	-3.117379886575183945e-01	-2.767657013730651094e-02	-4.094728738352885755e-01	-4.305520536105054696e-01	3.610605546812232225e-01	-8.423317526445494030e-01	-4.820150162741310695e-01	-1.926811059492035128e-01	4.881515571668650078e-02	7.382285957200158677e-01	-2.835573161810859277e-01	3.459690984677780690e-01	2.716382666684967750e-01	-8.600610187961148512e-01	3.769473739189816985e+00	-4.887987516246847242e-01	-7.816666727288935634e-01	-8.489267297749021335e-01	-4.257896147583543622e-01	-3.002149565254598196e-01
0.000000000000000000e+00	0.000000000000000000e+00	0.000000000000000000e+00	0.000000000000000000e+00	0.000000000000000000e+00	0.000000000000000000e+00	0.000000000000000000e+00	0.000000000000000000e+00	0.000000000000000000e+00	0.000000000000000000e+00	0.000000000000000000e+00	0.000000000000000000e+00	0.000000000000000000e+00	0.000000000000000000e+00	0.000000000000000000e+00	0.000000000000000000e+00	-1.101012407968631340e-01	-3.712998878389265345e-01	2.777125766975190313e-01	-2.678038373921177717e-01	5.735784343637024829e-01	5.789829295310144897e-01	3.010032752203992690e-01	7.182958191325722330e-02	-7.598793128433285748e-02	4.178625020820092573e-01	6.511261877173417645e-01	8.912368286349414692e-02	3.226050236932008208e-01	1.815746103446579107e-01	-1.183911622194179780e-01	6.056728523979877377e-01	-2.449746729578168858e-01	5.160904055607444807e-01	1.993413183490521656e-01	-3.178418360879939342e-01	2.837737886372342366e-01	-2.241253238454089455e-02	3.594976312831115184e-01	9.067024762734367249e-02	1.971846852635344149e-01	4.758192836778380452e-01	-1.388587068668910018e-01	6.682500182441589720e-01	2.563837790802823702e-01	7.637301275148106194e-01	3.458504637645676283e-01	7.292053161524676419e-01	1.273178932742842669e-02	7.270986241171430997e-01
0.000000000000000000e+00	0.000000000000000000e+00	0.000000000000000000e+00	0.000000000000000000e+00	0.000000000000000000e+00	0.000000000000000000e+00	0.000000000000000000e+00	0.000000000000000000e+00	0.000000000000000000e+00	0.000000000000000000e+00	0.000000000000000000e+00	0.000000000000000000e+00	0.000000000000000000e+00	0.000000000000000000e+00	0.000000000000000000e+00	0.000000000000000000e+00	-1.101012407968631340e-01	5.335143656996038652e-01	-3.638997815904839173e-01	-2.104388995974669774e-01	1.985451711828570553e-01	3.510043704928726416e-01	1.758140005719679710e-01	-6.846006615383412042e-01	-9.583756733886139578e-02	-7.968087593232932309e-02	-5.998416506372471202e-03	-2.904314246225817575e-01	-1.688942740472660631e-01	2.920835138242777185e-01	-2.942369141019929302e-01	3.420699381797976946e-01	-4.509116897999653206e-01	4.480892713434591612e-01	-2.162527184662637880e-01	-1.671414402849873693e-01	-2.742815052479863347e-01	3.102814544948536216e-02	-9.424527268316630624e-02	2.451344625168376257e-01	-4.420287896382660842e-01	9.815471523942053897e-03	-1.921483143999794807e-01	3.709039782846870748e-01	2.390583128949348712e-01	-4.771476774539258892e-01	-4.029796619835510629e-01	-1.482292740996596359e-01	-2.151966116918031247e-01	-3.395234768509742262e-01
0.000000000000000000e+00	0.000000000000000000e+00	0.000000000000000000e+00	0.000000000000000000e+00	0.000000000000000000e+00	0.000000000000000000e+00	0.000000000000000000e+00	0.000000000000000000e+00	0.000000000000000000e+00	0.000000000000000000e+00	0.000000000000000000e+00	0.000000000000000000e+00	0.000000000000000000e+00	0.000000000000000000e+00	0.000000000000000000e+00	0.000000000000000000e+00	-1.101012407968631340e-01	-9.899635753773292079e-02	-5.906602243901480920e-01	-3.168195523708072781e-01	-1.578110719104665605e-01	-4.007759571077290639e-01	3.342957739051006794e-01	4.052406656264813112e-01	-2.996306171741780489e-01	-9.783785636126840490e-02	-6.615451612230994760e-01	-4.422067627571401593e-01	-3.229622581335120368e-01	-4.333690500182393324e-01	7.794819641867359872e-01	-2.699139755328338209e-03	-8.777472420476425397e-01	5.219172839346677972e-02	-3.640700883223417783e-01	-5.777169751502910788e-01	5.874600767135564755e-02	1.864800350959315289e-01	-1.173532232349474153e-01	-2.994040671864633962e-01	-1.904190191864006398e-01	-2.309638832071457815e-01	-5.260077159555290871e-01	5.535928491047946431e-02	-5.643516409968574177e-01	-2.843903121126417632e-01	-5.747903577180777379e-01	-6.837851922234327029e-01	-7.529190642889771468e-01	-2.911092851224011957e-01
0.000000000000000000e+00	0.000000000000000000e+00	0.000000000000000000e+00	0.000000000000000000e+00	0.000000000000000000e+00	0.000000000000000000e+00	0.000000000000000000e+00	0.000000000000000000e+00	0.000000000000000000e+00	0.000000000000000000e+00	0.000000000000000000e+00	0.000000000000000000e+00	0.000000000000000000e+00	0.000000000000000000e+00	0.000000000000000000e+00	0.000000000000000000e+00	-1.101012407968631340e-01	-2.381281204961412379e-01	-3.706030894788231445e-01	-2.649393534096055047e-01	7.939231650459682363e-03	1.860939245683769228e-01	5.682261012768577979e-01	3.856788243278027051e-01	6.664623985307825682e-02	-6.523664519152171382e-01	-5.924447568101925965e-01	-2.699284079885092558e-01	-9.822186829897376625e-02	1.260894755382548638e-01	2.060525220673414537e-01	-2.860211728330737668e-01	-1.351053451627831463e-02	5.219037570141606963e-01	-3.546412939810363318e-01	-6.605834670127951336e-01	-8.338546365861285725e-01	-8.462248829207005829e-02	1.743698627059502293e-01	-1.566880556793774359e-01	-4.568595989574947835e-01	-4.680371123669935796e-01	-2.481520420860487686e-01	-5.654528756085109853e-01	-6.101902371048509854e-01	-6.090507585359413723e-01	-5.491834154682497804e-01	-7.204906083788621407e-01	-6.077337568585053917e-01	-4.617676371369905386e-01
0.000000000000000000e+00	0.000000000000000000e+00	0.000000000000000000e+00	0.000000000000000000e+00	0.000000000000000000e+00	0.000000000000000000e+00	0.000000000000000000e+00	0.000000000000000000e+00	0.000000000000000000e+00	0.000000000000000000e+00	0.000000000000000000e+00	0.000000000000000000e+00	0.000000000000000000e+00	0.000000000000000000e+00	0.000000000000000000e+00	0.000000000000000000e+00	-1.101012407968631340e-01	-6.752132085888419288e-01	-6.760321643986465512e-01	-3.041421853287527011e-01	-6.590931285173671217e-01	3.238616692141758069e-01	-2.032372711239358865e-01	-6.871529277833967608e-01	2.427006690433150260e-01	2.761537395483594226e-01	-7.613604603387663650e-01	3.834773880526791412e-02	-5.899243817329137274e-01	-9.862953347282512606e-01	4.215846088185518092e-01	-8.917701625223285467e-01	-1.679777166945088662e-01	9.490766177380594026e-02	-3.279106269124869577e-01	-6.505113491471679055e-01	-5.339169704507201741e-01	1.047646906348228234e-02	-2.505776904264120919e-01	6.890228744643129843e-01	-5.429759096654835915e-01	-3.403769440744506825e-01	1.093492765052950455e+00	4.182693190429114805e-01	-2.456310564097801408e-01	-8.194832855275654415e-01	-8.203908405418555150e-01	-6.665260335386745671e-01	1.655730046909277942e+00	-2.432899938543653107e-01
0.000000000000000000e+00	0.000000000000000000e+00	0.000000000000000000e+00	0.000000000000000000e+00	0.000000000000000000e+00	0.000000000000000000e+00	0.000000000000000000e+00	0.000000000000000000e+00	0.000000000000000000e+00	0.000000000000000000e+00	0.000000000000000000e+00	0.000000000000000000e+00	0.000000000000000000e+00	0.000000000000000000e+00	0.000000000000000000e+00	0.000000000000000000e+00	-1.101012407968631340e-01	-2.910774942413077992e-01	-5.852824718983029584e-01	-2.832993821707825988e-01	-8.359961756717999848e-02	1.508304953582201291e-01	6.993615999957957241e-01	6.639822393571915837e-01	-1.505180891721421763e-02	-9.266369658296613743e-01	-1.444999803026174312e-01	1.598544832905214597e-01	-2.924591034931694478e-01	1.578905295778868789e-01	-1.695050598858156288e-01	3.354979389995816352e-01	-1.022934381137717175e+00	2.342785560133624767e-01	-3.124201836931825640e-02	-3.577610624903360126e-01	-3.769026552946522779e-01	2.075510264789989876e-03	2.461183942290129656e-01	-3.327287774087861472e-01	-2.901014582791077712e-01	-1.003121759261911827e-01	-9.807291494293580991e-02	-2.479469055957290446e-01	-1.013236079540274642e-01	-7.876535625794357509e-01	-6.508192532262543351e-01	-5.374052990307460753e-01	-2.629064533224038658e-01	-2.871974628112343164e-01
0.000000000000000000e+00	0.000000000000000000e+00	0.000000000000000000e+00	0.000000000000000000e+00	0.000000000000000000e+00	0.000000000000000000e+00	0.000000000000000000e+00	0.000000000000000000e+00	0.000000000000000000e+00	0.000000000000000000e+00	0.000000000000000000e+00	0.000000000000000000e+00	0.000000000000000000e+00	0.000000000000000000e+00	0.000000000000000000e+00	0.000000000000000000e+00	-1.101012407968631340e-01	3.310186649645501800e-01	-5.371896193341259007e-01	-6.710881013496011738e-02	-2.239280573022749410e-01	3.967204064873978697e-01	3.672193911647421150e-01	2.621304514954291287e-01	-9.082953566849220894e-02	-4.188455267215163147e-01	-7.375483463523864192e-01	-1.790425528907546582e-01	5.709796126635113128e-02	5.705283011485317024e-01	7.712332018854513027e-01	-3.964515908780324449e-01	4.104874927618770708e-01	2.164413072688959050e-01	-2.015819910294724959e-01	-3.305770068014735608e-01	-7.535633868227575860e-01	-2.207069347344579047e-01	3.979267448043410926e-01	-1.815096136671533189e-01	-8.542424378284110831e-02	-3.581568672365235129e-01	-4.950397913489731211e-02	-1.020924190154347266e-01	-8.043118648448995822e-01	-5.177648153972214118e-01	-4.207561871195720227e-01	-7.665809114918823441e-01	-6.134996952022593319e-01	-6.819642010132409560e-01
0.000000000000000000e+00	0.000000000000000000e+00	0.000000000000000000e+00	0.000000000000000000e+00	0.000000000000000000e+00	0.000000000000000000e+00	0.000000000000000000e+00	0.000000000000000000e+00	0.000000000000000000e+00	0.000000000000000000e+00	0.000000000000000000e+00	0.000000000000000000e+00	0.000000000000000000e+00	0.000000000000000000e+00	0.000000000000000000e+00	0.000000000000000000e+00	-1.101012407968631340e-01	-7.646540378532609150e-01	-1.156487618834664138e-01	-4.333464922211507364e-01	1.820870078772457434e-02	-9.381802668936848333e-01	3.047271046388507765e-01	-2.990707709106464329e-01	-1.935839750859111030e-01	-3.365496699975507877e-02	-7.087071815601813096e-01	-1.535716126313821372e-01	8.364348496872522354e-01	9.821110295776465382e-02	4.520057078563493036e-01	1.932077219090459416e-02	1.164820044956734746e+00	1.152680472755712449e-01	-2.555840206202187881e-01	-6.902037534563326693e-01	-1.512269758316545434e-02	-1.628464381239277670e-01	-8.713101587706238993e-01	1.810482113844051333e-01	9.857790236789660820e-01	-4.271868791741976201e-01	-2.891327055351594066e-01	-1.200735602645537775e-01	-4.240213169262348897e-02	5.324152138852423777e-01	-2.096351480152073010e-01	-6.065613543530485874e-01	2.699144711409587893e-01	-6.230527693863332495e-01
0.000000000000000000e+00	0.000000000000000000e+00	0.000000000000000000e+00	0.000000000000000000e+00	0.000000000000000000e+00	0.000000000000000000e+00	0.000000000000000000e+00	0.000000000000000000e+00	0.000000000000000000e+00	0.000000000000000000e+00	0.000000000000000000e+00	0.000000000000000000e+00	0.000000000000000000e+00	0.000000000000000000e+00	0.000000000000000000e+00	0.000000000000000000e+00	-1.101012407968631340e-01	-3.726574570177461077e-01	-4.815488100451624787e-01	-2.504592053344524283e-01	2.459460041164651667e-01	1.764606100578235692e-01	6.696765191688209828e-01	7.637886456587219541e-01	-1.672975988553174545e-02	-2.388039882178998388e-02	-2.535749189535516646e-01	-3.349793102967907887e-01	1.192172900280503711e+00	1.927877245492572333e+00	-4.871132964246263630e-01	2.651981616249168727e+00	-1.731942872355709141e-03	9.774076652340412188e-03	6.024924790981327390e-03	-2.580422354552978637e-01	1.495620537429821040e+00	1.328134695810990751e-01	6.583912555650363319e-02	-9.003074888365678041e-02	-3.980852072677019127e-01	-4.553628017176589160e-01	4.489315484008489787e-01	4.104955084055733061e-01	-3.877630220778758852e-01	-1.382021885297831376e-01	-4.338853065508365692e-01	-5.612588851250362998e-01	-5.610341934367431005e-01	-3.064388075498707398e-01
0.000000000000000000e+00	0.000000000000000000e+00	0.000000000000000000e+00	0.000000000000000000e+00	0.000000000000000000e+00	0.000000000000000000e+00	0.000000000000000000e+00	0.000000000000000000e+00	0.000000000000000000e+00	0.000000000000000000e+00	0.000000000000000000e+00	0.000000000000000000e+00	0.000000000000000000e+00	0.000000000000000000e+00	0.000000000000000000e+00	0.000000000000000000e+00	-1.101012407968631340e-01	-7.833473871615667661e-02	-3.822612274710699976e-01	-4.133883426116837234e-01	4.441286798673612091e-01	1.666143839822492145e+00	3.221326861602825664e-01	4.781245372121755710e-01	1.914510530983357939e-01	-4.725064275430460592e-01	-8.569312197952155818e-01	-3.647191613349201611e-01	-3.679591808921172102e-01	-2.242624968389775597e-01	-1.742489518188020392e-01	-2.692271217827618690e-01	5.089293051687917568e-01	3.792763473020780984e-01	-4.159424803155279959e-01	-5.305918417324712033e-01	-8.406235739466157986e-01	-1.991933057777673099e-01	-7.273490771124311305e-01	-2.149296009865182822e-01	5.821919830163276716e-02	2.891633389977373361e-02	6.045586423506241758e-01	-2.180980984207496476e-01	-7.393065112537695605e-01	-8.646424311325172640e-01	-4.933403063984420633e-01	-2.601899633222937158e-01	-7.102836324521542011e-01	-1.857078860738274884e-01
0.000000000000000000e+00	0.000000000000000000e+00	0.000000000000000000e+00	0.000000000000000000e+00	0.000000000000000000e+00	0.000000000000000000e+00	0.000000000000000000e+00	0.000000000000000000e+00	0.000000000000000000e+00	0.000000000000000000e+00	0.000000000000000000e+00	0.000000000000000000e+00	0.000000000000000000e+00	0.000000000000000000e+00	0.000000000000000000e+00	0.000000000000000000e+00	-1.101012407968631340e-01	-1.090137442314285526e-01	-1.813416038379587203e-01	9.821800418773850294e-02	-3.304804310812999857e-01	2.639020080102939536e-01	-1.168702777808488524e-01	5.431543291280412911e-01	-5.188034143680061994e-02	-4.550091265967615706e-01	-4.705298342932340838e-01	4.888565429579905808e-01	4.061992104729384434e-01	1.237995745186513674e-01	1.856709302375075810e-01	1.003824804688778993e+00	8.476389054613067686e-02	3.610697989236704708e-01	-1.178943380514549250e-01	-3.325712848600245186e-01	3.290703523249079998e-01	-1.556816523676023967e-01	7.361164660009082983e-01	-4.477341963160347826e-01	9.004613563517135585e-03	-6.098853949370766081e-01	-8.459140611195418158e-01	1.194085163977026909e+00	1.563891918487816668e-01	1.758143359108167367e-02	1.593550379494121719e-02	-4.551109688903416661e-02	8.330696272464651608e-01	-1.140024868920580109e-01
0.000000000000000000e+00	0.000000000000000000e+00	0.000000000000000000e+00	0.000000000000000000e+00	0.000000000000000000e+00	0.000000000000000000e+00	0.000000000000000000e+00	0.000000000000000000e+00	0.000000000000000000e+00	0.000000000000000000e+00	0.000000000000000000e+00	0.000000000000000000e+00	0.000000000000000000e+00	0.000000000000000000e+00	0.000000000000000000e+00	0.000000000000000000e+00	-1.101012407968631340e-01	-2.473719762620714691e-01	-4.000736598656008947e-01	-9.179407827362316349e-03	2.067609837299718978e-01	2.228733136345444343e+00	3.509353767848730210e-02	-1.122264728376046516e+00	-2.640003438734693786e-01	-6.103902099387592539e-01	-6.006660409174492399e-01	-3.259406214235814614e-02	5.668463948567521449e-01	-4.926504632808078460e-03	4.652612857951435310e-01	1.361509940780696315e+00	-3.738726291183129269e-01	3.086201246959879296e-01	-2.371680560270172100e-01	-5.439288629661459540e-01	-5.627606040673275301e-01	6.308811378540046810e-02	-2.667033532006607977e-01	-4.268538307609254234e-01	5.154966045629806592e-02	-2.265335866172257517e-01	7.393897134513402469e-02	1.925955384768193168e-01	7.376553608748698254e-02	-7.019343314661438127e-01	1.018189340046284502e-01	-5.803730518981429221e-01	6.970977499290463841e-01	-6.073962408309614425e-01
0.000000000000000000e+00	0.000000000000000000e+00	0.000000000000000000e+00	0.000000000000000000e+00	0.000000000000000000e+00	0.000000000000000000e+00	0.000000000000000000e+00	0.000000000000000000e+00	0.000000000000000000e+00	0.000000000000000000e+00	0.000000000000000000e+00	0.000000000000000000e+00	0.000000000000000000e+00	0.000000000000000000e+00	0.000000000000000000e+00	0.000000000000000000e+00	-1.101012407968631340e-01	-7.985028338335490306e-01	-2.651472440328323521e-01	-5.791509558593366247e-02	1.622998660139243765e-01	-1.124975281780452377e-02	3.262714954479924850e-02	7.871806456078025427e-01	-1.666460544981774455e-02	4.684240300503657584e-01	-9.682799744348410398e-01	1.504488417920778502e-03	1.479083166161592466e-01	-8.608124927707897500e-01	-6.769959883705087833e-01	2.801586293510941600e-02	4.072181417234184697e-01	5.024718952962471397e-01	-1.854132550790504597e-01	-2.767729604300971369e-01	8.583050831468673758e-01	-2.755590956645719292e-01	5.781550027625558252e-01	-3.173186330853339232e-02	-3.625523020051296674e-01	2.385511631913312391e-01	-2.469118264030386034e-01	7.039232130913339880e-01	-4.468315589457966808e-01	-1.066139347573346274e+00	-3.146543512515030949e-01	-8.726552289272959673e-01	7.465264365196591090e-01	-2.391180769784536642e-01
0.000000000000000000e+00	0.000000000000000000e+00	0.000000000000000000e+00	0.000000000000000000e+00	0.000000000000000000e+00	0.000000000000000000e+00	0.000000000000000000e+00	0.000000000000000000e+00	0.000000000000000000e+00	0.000000000000000000e+00	0.000000000000000000e+00	0.000000000000000000e+00	0.000000000000000000e+00	0.000000000000000000e+00	0.000000000000000000e+00	0.000000000000000000e+00	-1.101012407968631340e-01	-6.372132226043937253e-01	5.622411526343309429e-01	-1.719873046385219928e-01	-2.573700391005380173e-01	1.826758346643035658e-01	2.716748558015485426e-01	6.197012358677739252e-01	4.641927957111288139e-01	1.309997050049206864e-02	1.401964249434193566e-01	-1.197292818098426130e-02	-2.965600490497714570e-01	5.359731857782656927e-01	-9.766708489232037715e-01	-6.621601538873871373e-01	2.704818423573277508e-01	5.080274058085932909e-01	3.031503401613271087e-02	-5.261387594119847355e-01	2.007440798751323474e-01	1.302866002695319547e-01	-9.217392615934939526e-01	6.801722440398695335e-01	3.935963571183919707e-01	-8.306662808946356502e-02	7.163002307326998830e-01	2.193408596519848541e-01	-1.224919625664376843e-01	8.371722911900827402e-01	7.662552201892901538e-01	2.336932679640932875e-01	1.274282760333163012e+00	9.537721464335465749e-01
0.000000000000000000e+00	0.000000000000000000e+00	0.000000000000000000e+00	0.000000000000000000e+00	0.000000000000000000e+00	0.000000000000000000e+00	0.000000000000000000e+00	0.000000000000000000e+00	0.000000000000000000e+00	0.000000000000000000e+00	0.000000000000000000e+00	0.000000000000000000e+00	0.000000000000000000e+00	0.000000000000000000e+00	0.000000000000000000e+00	0.000000000000000000e+00	-1.101012407968631340e-01	-2.198955243956127181e-01	-3.033954570775111992e-01	-7.364511095881159583e-03	7.870767449306491637e-01	-7.805386961541225244e-01	-1.497744214253363126e-02	1.178500093711097207e+00	-2.614712276058888674e-01	-3.455329203433255697e-02	-3.233687531100265522e-01	-4.626351161689147840e-01	-4.486588411629652273e-01	-1.526267590114439576e-01	7.573568722721305546e-01	-1.006614661531397115e+00	1.568874128256457112e+00	4.031136319194403850e-01	-2.000583719217866319e-01	-4.430427118350826476e-01	-9.419725681764197223e-01	-3.191184363359455545e-01	8.551312947194246172e-01	-1.527003208909883114e-01	-3.969696937275156157e-01	-5.678550174485338387e-01	-8.239116914052881935e-01	8.300800843344635638e-01	-8.199166500962130621e-01	-7.346254033369520320e-02	-3.488412694927894853e-01	-5.966196781051630316e-01	3.024150359598575255e-01	-5.591921385944632616e-01
0.000000000000000000e+00	0.000000000000000000e+00	0.000000000000000000e+00	0.000000000000000000e+00	0.000000000000000000e+00	0.000000000000000000e+00	0.000000000000000000e+00	0.000000000000000000e+00	0.000000000000000000e+00	0.000000000000000000e+00	0.000000000000000000e+00	0.000000000000000000e+00	0.000000000000000000e+00	0.000000000000000000e+00	0.000000000000000000e+00	0.000000000000000000e+00	-1.101012407968631340e-01	-2.178751264585191971e-01	-9.022226700692712598e-01	1.812022896819557305e-01	6.015746606846245070e-01	-1.691285399997826955e-01	1.336752624510169907e-01	3.604858736756969551e-01	-2.855048666042435124e-01	6.912786212523930329e-02	-9.443241100702645108e-01	-4.283215981259066441e-01	4.208640082180929443e-01	-4.521777695628117488e-01	1.126559451303042581e+00	8.800851828388160936e-01	-6.036256910991795177e-01	4.923821068535251255e-01	-3.862456556277444331e-01	-3.696491930674238313e-01	-5.575702692306091501e-01	-2.412530826234066117e-01	6.722464653609016016e-01	-3.796292765712236394e-01	-9.603085730776607098e-01	-2.888932463014766694e-01	5.390714447500637441e-01	-2.652816634635541404e-01	-5.427357068281810637e-01	-4.375263477978446058e-01	-5.468417288229588946e-01	-7.211225038782459462e-01	-1.081946983175608556e+00	1.556792427449772698e-01
0.000000000000000000e+00	0.000000000000000000e+00	0.000000000000000000e+00	0.000000000000000000e+00	0.000000000000000000e+00	0.000000000000000000e+00	0.000000000000000000e+00	0.000000000000000000e+00	0.000000000000000000e+00	0.000000000000000000e+00	0.000000000000000000e+00	0.000000000000000000e+00	0.000000000000000000e+00	0.000000000000000000e+00	0.000000000000000000e+00	0.000000000000000000e+00	-1.101012407968631340e-01	-7.495603747051197141e-01	-6.111547501648300074e-01	-1.096487153191507205e-02	-5.756886857413455738e-01	-1.204825611147355147e-01	2.248464696348441705e-01	-1.010343781868290769e+00	-2.971429207154266949e-01	-5.181101661032376793e-01	-1.384572504661716053e-01	-2.201200788052603829e-01	-2.317812269288054283e-01	-6.947478147770889956e-02	9.313723611214420606e-01	1.488543295025557822e-01	2.144146669431306051e-01	1.619037026753193387e-01	-7.863793514540291796e-02	-6.413237024501107220e-01	-1.847721479741860559e-02	7.076244364940437181e-02	-3.927442417112666367e-02	2.521325253687010104e-01	-6.501209178437299396e-01	-5.249498541293540210e-01	3.887152205969935936e-01	-3.604331516054023465e-01	-1.187777968652464100e+00	-2.320994778193695152e-01	-8.560943228719671838e-01	-6.974738283582931908e-01	-5.731840294054455498e-01	-7.576108252591323700e-01
0.000000000000000000e+00	0.000000000000000000e+00	0.000000000000000000e+00	0.000000000000000000e+00	0.000000000000000000e+00	0.000000000000000000e+00	0.000000000000000000e+00	0.000000000000000000e+00	0.000000000000000000e+00	0.000000000000000000e+00	0.000000000000000000e+00	0.000000000000000000e+00	0.000000000000000000e+00	0.000000000000000000e+00	0.000000000000000000e+00	0.000000000000000000e+00	-1.101012407968631340e-01	-5.802409775614860710e-01	-1.047340915546418838e+00	7.713418646840350945e-01	-3.046605017184644826e-01	-9.751606333056387355e-01	5.964878623090213994e-01	2.979541449339681569e-01	-1.457848657602000830e-01	-1.576222429927823521e-01	9.783075423374733293e-03	1.410635306549304913e-01	-1.863040923384510009e-02	-2.072146942681013949e-03	-3.756811014124044057e-01	1.946093666690061230e+00	2.992116443905965539e-01	6.509180517026974533e-01	-8.446525476006865041e-02	-1.379190041514277709e-01	7.759773555069237050e-01	-6.783972540242581839e-02	-3.896963271931273010e-01	5.676971353833350220e-02	2.705785545127443181e-01	2.342473985742121734e-01	-2.883489808533327148e-01	-5.596376088764729584e-01	2.305568098867146198e-01	-8.167854023688289056e-01	2.036845340221980771e-01	-3.493292501315041210e-01	-3.874217060616719777e-01	3.323457353929086810e-01
0.000000000000000000e+00	0.000000000000000000e+00	0.000000000000000000e+00	0.000000000000000000e+00	0.000000000000000000e+00	0.000000000000000000e+00	0.000000000000000000e+00	0.000000000000000000e+00	0.000000000000000000e+00	0.000000000000000000e+00	0.000000000000000000e+00	0.000000000000000000e+00	0.000000000000000000e+00	0.000000000000000000e+00	0.000000000000000000e+00	0.000000000000000000e+00	-1.101012407968631340e-01	1.436131975424287943e-01	-3.142112807323513834e-01	-2.260920572944631335e-01	1.231070489423124609e-01	4.237393182591120411e-02	1.562680859668927613e-01	2.454478272685597928e-02	-2.547007642759912464e-04	-5.500477751611741739e-02	2.563443883755519015e-01	-1.441207946090179159e-01	4.167067243456666348e-01	-4.288952254905553652e-01	5.061348475386594492e-01	3.685164201966158459e-01	1.084182892903858164e+00	2.693842838921551262e-03	-2.438908496115200775e-01	-2.790659750531691574e-01	-1.276765546427499398e+00	-3.139055842210854985e-01	8.526211819929744307e-01	-2.508556238743308020e-01	2.737985632602232267e-01	8.866897687924508720e-01	-7.403444805930844974e-02	-1.153987114690562671e-01	7.440434273915286223e-01	-4.073706520170936596e-01	1.205420133955503181e-01	3.581687537911582564e-01	1.190075341994974334e+00	-5.516728359622719013e-01
0.000000000000000000e+00	0.000000000000000000e+00	0.000000000000000000e+00	0.000000000000000000e+00	0.000000000000000000e+00	0.000000000000000000e+00	0.000000000000000000e+00	0.000000000000000000e+00	0.000000000000000000e+00	0.000000000000000000e+00	0.000000000000000000e+00	0.000000000000000000e+00	0.000000000000000000e+00	0.000000000000000000e+00	0.000000000000000000e+00	0.000000000000000000e+00	-1.101012407968631340e-01	-1.498080383390026082e-01	-1.982959351814740923e-01	1.185696724866207447e-01	6.464422636946032252e-01	3.395049309604392107e-01	3.227835926203057038e-01	4.462346622657165640e-01	2.136304276092749477e-01	-7.872719421915073956e-02	2.252203311255184248e-01	-2.892164350979349943e-02	2.970569901569128715e-02	4.801829531802973561e-01	-4.067551831784078087e-01	3.486903059835678165e-01	4.503265168346104463e-01	2.770527801370012422e-01	3.646056920000823043e-02	3.157290599328192449e-01	4.166002462914503712e-01	-2.325107523275372554e-02	-8.296867562235328564e-02	-1.079154610674043779e-01	7.726572667112493464e-01	5.887503900920812994e-01	6.602828392246669065e-01	4.841157930511268970e-01	6.502219397498719688e-01	6.427055582371602460e-01	1.280905888987592667e-01	5.133416386392006814e-01	2.614255738344663516e-01	1.014655901026139673e-01
0.000000000000000000e+00	0.000000000000000000e+00	0.000000000000000000e+00	0.000000000000000000e+00	0.000000000000000000e+00	0.000000000000000000e+00	0.000000000000000000e+00	0.000000000000000000e+00	0.000000000000000000e+00	0.000000000000000000e+00	0.000000000000000000e+00	0.000000000000000000e+00	0.000000000000000000e+00	0.000000000000000000e+00	0.000000000000000000e+00	0.000000000000000000e+00	-1.101012407968631340e-01	2.283868394506847477e-01	-3.797966658319212319e-01	3.604977450146872320e-01	5.306941218168137464e-01	-3.588384378946604669e-01	-8.971432026729908582e-02	-5.206636668546807956e-01	4.095581548416660223e-02	8.646804814188001342e-02	-1.479717395148919257e-01	-1.396427875889837966e-01	-5.666686366650434126e-01	-2.717569453549292802e-01	-1.040416033515805472e+00	-3.547074914810964819e-01	8.951256099565728652e-01	2.412091641723955182e-01	-6.958449587476216169e-02	-3.323732486084506055e-02	-2.718215568212272726e-01	1.536324682141973763e-01	-8.817634463457435512e-01	-3.293801995156169782e-01	5.392027472752496386e-01	3.354312194923582680e-01	6.041584690179711142e-02	-2.004329701619471382e-01	1.471562914351540741e+00	-6.189165622362967356e-02	-3.609621559357631959e-01	-5.646542966040931644e-01	-6.674121908226521294e-01	-5.847676961027987730e-01
0.000000000000000000e+00	0.000000000000000000e+00	0.000000000000000000e+00	0.000000000000000000e+00	0.000000000000000000e+00	0.000000000000000000e+00	0.000000000000000000e+00	0.000000000000000000e+00	0.000000000000000000e+00	0.000000000000000000e+00	0.000000000000000000e+00	0.000000000000000000e+00	0.000000000000000000e+00	0.000000000000000000e+00	0.000000000000000000e+00	0.000000000000000000e+00	-1.101012407968631340e-01	-6.262930383551460478e-01	-3.798454774330147221e-01	-2.138762286425666959e-01	2.386868992029048397e-01	-1.158171926419753195e+00	4.512608403301581195e-01	1.699545750309622738e+00	-4.227792895862181322e-01	-2.337052385307643587e-01	9.105495841054098149e-02	-2.767196396362541222e-01	8.943815046021361126e-02	2.957459801060816074e-01	4.677265431973740561e-01	-7.935036165684654641e-01	1.400781084198309934e+00	1.575398821078608957e+00	3.022184096437256495e-01	-1.012544054250429926e-01	6.561515495825732958e-02	1.995284012952485142e-01	1.964448446918349023e-01	-2.974006273863074590e-01	1.053210024616614421e-01	-1.129608691127960973e-01	3.502651445810288089e-01	-5.472561213565041438e-01	-2.973060613214343340e-01	6.419325851789141613e-01	-7.775166612894441887e-01	-4.944005544195758106e-01	-3.484570268959420458e-01	-7.875203555480080331e-01
0.000000000000000000e+00	0.000000000000000000e+00	0.000000000000000000e+00	0.000000000000000000e+00	0.000000000000000000e+00	0.000000000000000000e+00	0.000000000000000000e+00	0.000000000000000000e+00	0.000000000000000000e+00	0.000000000000000000e+00	0.000000000000000000e+00	0.000000000000000000e+00	0.000000000000000000e+00	0.000000000000000000e+00	0.000000000000000000e+00	0.000000000000000000e+00	-1.101012407968631340e-01	-5.109107398103769349e-01	-5.283014006072823676e-01	-6.198410234251408024e-01	1.468541753958179930e-01	6.111538401598216597e-01	3.485325732035218227e-01	-5.100574476017051551e-02	-3.238357986347702999e-01	1.863362630187789248e-01	-6.997859560487978969e-01	-2.328717713906654219e-02	-5.794859005132319690e-02	7.212964399760477541e-01	-1.159063885042267983e-01	7.003109284311540561e-01	-9.775944725890328701e-01	2.156433040329943929e-01	-1.552965472731525631e-01	-5.801647759478926192e-01	-1.587472257917218327e-02	-2.215513277148801197e-01	-1.726694451058858881e-01	3.556369914134219212e-02	-2.068729660693710282e-01	-3.112032386651235050e-01	7.082338414046598363e-01	-5.246048071837993154e-01	1.785916563573876070e+00	-7.681428594605385074e-01	-4.273493044674180896e-01	-5.446775891984435569e-01	2.983178508338374946e-01	-2.846958921555303168e-01
0.000000000000000000e+00	0.000000000000000000e+00	0.000000000000000000e+00	0.000000000000000000e+00	0.000000000000000000e+00	0.000000000000000000e+00	0.000000000000000000e+00	0.000000000000000000e+00	0.000000000000000000e+00	0.000000000000000000e+00	0.000000000000000000e+00	0.000000000000000000e+00	0.000000000000000000e+00	0.000000000000000000e+00	0.000000000000000000e+00	0.000000000000000000e+00	-1.101012407968631340e-01	9.130239244159156498e-02	6.097966164341840356e-01	4.098881719566013077e-02	-9.021897220439140108e-02	3.052760196284616812e-01	3.581043682771064551e-01	2.414049789174588512e-01	5.001559313989240030e-02	-4.658776536388092859e-01	-5.874321260743330386e-01	7.191606232934846799e-02	-8.767502541428157103e-01	-8.760509304261755725e-02	4.373928848392178576e-02	1.562230443076429998e-01	2.573480065837041586e-01	3.983037501893152421e-01	6.001041452745964561e-04	-3.988959896525102328e-02	-1.166875186145742288e-01	-2.992007808323364215e-01	-7.162718469647127995e-01	3.477724014712040845e-01	-2.577525487451018948e-01	2.724551582601228428e-01	-1.386714744727594317e-01	-4.437139003071979837e-02	-7.751886235330989194e-01	-3.972967479079340669e-01	3.716849551319768019e-01	1.467005122355414248e-01	1.476176059334517454e-01	-5.931969323216916834e-01
0.000000000000000000e+00	0.000000000000000000e+00	0.000000000000000000e+00	0.000000000000000000e+00	0.000000000000000000e+00	0.000000000000000000e+00	0.000000000000000000e+00	0.000000000000000000e+00	0.000000000000000000e+00	0.000000000000000000e+00	0.000000000000000000e+00	0.000000000000000000e+00	0.000000000000000000e+00	0.000000000000000000e+00	0.000000000000000000e+00	0.000000000000000000e+00	-1.101012407968631340e-01	-6.754400008777522446e-01	-8.547169706487196816e-02	-2.678115468049059866e-01	7.292940389244073618e-01	8.604817480198886370e-01	3.479961927260678545e-01	2.168471728125331566e-01	-2.140430932288419665e-03	1.683595766960374052e-01	1.988954309007284205e-01	-3.786369814335980299e-01	5.786031865143653752e-01	-3.698186587030586336e-01	2.419303057319246886e+00	5.034140768126805776e-01	-8.112716199076363752e-03	4.700737643387885023e-01	3.435078482487738949e-01	-6.986946159337337203e-01	-4.303513554771729033e-01	3.079465863161215955e-01	-1.873578358341554439e-03	5.154728039818502472e-01	4.946434039425160467e-01	-5.279134620689058810e-01	3.623524284024902675e-01	-1.627195063686628140e+00	-7.483657997705076559e-01	-9.852830469265382307e-01	4.244029249187176167e-01	-3.326020735885067969e-01	-9.613737367542245504e-01	-2.440435536341297451e-01
0.000000000000000000e+00	0.000000000000000000e+00	0.000000000000000000e+00	0.000000000000000000e+00	0.000000000000000000e+00	0.000000000000000000e+00	0.000000000000000000e+00	0.000000000000000000e+00	0.000000000000000000e+00	0.000000000000000000e+00	0.000000000000000000e+00	0.000000000000000000e+00	0.000000000000000000e+00	0.000000000000000000e+00	0.000000000000000000e+00	0.000000000000000000e+00	-1.101012407968631340e-01	6.639937391942961342e-02	6.156691276264979473e-01	-2.242233113011899426e-01	-2.286753389070894302e-02	-1.294132335469145301e-01	1.627069834536847837e-01	-6.225295735271173941e-02	-3.694310764071957465e-01	1.108448751077620170e-01	1.395449297963775315e-01	-1.312728195905311090e-01	-1.849163680275964783e-01	2.477979190576229951e-01	-2.518545680591987024e-01	2.041177444083125181e+00	-1.005925608592923154e-01	-7.955746993742245088e-02	-3.444233410297627973e-01	-3.351878271684520239e-01	2.844354350073658444e-01	2.014711847255548360e-01	3.685183307086000726e-01	1.723858260824609467e-02	4.457063123154482165e-01	-2.277073601291911276e-01	-8.874472706862224225e-02	5.617334916142625589e-01	5.380132673666123688e-01	2.363546938961120503e-01	-6.535501646507525519e-01	-4.535353665555829639e-01	5.404907675902989039e-01	-2.128576600667193494e-02
0.000000000000000000e+00	0.000000000000000000e+00	0.000000000000000000e+00	0.000000000000000000e+00	0.000000000000000000e+00	0.000000000000000000e+00	0.000000000000000000e+00	0.000000000000000000e+00	0.000000000000000000e+00	0.000000000000000000e+00	0.000000000000000000e+00	0.000000000000000000e+00	0.000000000000000000e+00	0.000000000000000000e+00	0.000000000000000000e+00	0.000000000000000000e+00	-1.101012407968631340e-01	-1.788937742415958598e-01	6.078450199707523260e-02	-6.209532935896538985e-01	-1.768921606625877552e-01	3.981004592445646639e-01	4.452716747027222755e-01	5.137189837498936651e-01	-1.719367489892884571e-01	-3.588468304584258584e-01	-6.036700272861399430e-01	1.448917574894173499e-01	3.265339025642166049e-01	4.315441530099420886e-01	1.361287872764951778e+00	-9.806068428105493284e-01	7.047414049443320172e-01	2.597688496761455523e-01	-2.237912269458973424e-01	-2.546024276422844849e-05	-6.546876711384395087e-01	-2.344322005863033465e-01	-5.462748735041241810e-01	1.977595774915093529e-01	2.008274439066213557e-01	-3.508613675978920488e-01	-1.911998902802846123e-01	-1.601407887959747922e-01	-5.565695388990583581e-01	-2.465258684363167141e-01	-2.089857901523354544e-01	-3.418766914041587168e-01	-1.918277773835841138e-01	3.253631059554176058e-02
0.000000000000000000e+00	0.000000000000000000e+00	0.000000000000000000e+00	0.000000000000000000e+00	0.000000000000000000e+00	0.000000000000000000e+00	0.000000000000000000e+00	0.000000000000000000e+00	0.000000000000000000e+00	0.000000000000000000e+00	0.000000000000000000e+00	0.000000000000000000e+00	0.000000000000000000e+00	0.000000000000000000e+00	0.000000000000000000e+00	0.000000000000000000e+00	-1.101012407968631340e-01	3.307413229971936097e-01	-5.522163222668738936e-01	-2.680699310009126424e-01	-3.962424094033342170e-01	1.119539710104577868e+00	-5.035360567654306729e-01	1.909302091889590047e-01	-1.289308747462148685e-01	-5.514794347153165743e-01	5.153524201631718427e-01	-9.419050810715670630e-02	-6.478646729479804744e-02	-4.832512484642362827e-01	3.889746638172209003e-01	-2.546760218834905887e-01	-1.234355319692841402e+00	2.592612861866066543e-01	-3.154807513166695832e-01	-2.640769910750438015e-02	5.626451865955227616e-01	-2.772752806080547999e-02	4.306336311075145140e-01	2.724771217216598873e-01	-3.538852221199592640e-01	5.442055134321491933e-02	8.341795065998843794e-01	1.479043724239397228e+00	-1.448560362468548079e-01	-8.586089999718786725e-01	-8.843834114969914562e-02	1.948427307258533692e-01	4.707853201060503978e-01	-3.363330117723110080e-01
0.000000000000000000e+00	0.000000000000000000e+00	0.000000000000000000e+00	0.000000000000000000e+00	0.000000000000000000e+00	0.000000000000000000e+00	0.000000000000000000e+00	0.000000000000000000e+00	0.000000000000000000e+00	0.000000000000000000e+00	0.000000000000000000e+00	0.000000000000000000e+00	0.000000000000000000e+00	0.000000000000000000e+00	0.000000000000000000e+00	0.000000000000000000e+00	-1.101012407968631340e-01	3.813476276352955607e-01	1.380004519059283008e-01	-7.838201662418284865e-01	-2.373505564280543878e-01	-4.269879717442135458e-01	1.057186863156492462e+00	-6.711234520846156570e-01	-5.843331450033294461e-01	1.340825528096864838e+00	1.879587917955378162e-01	7.365057019410947703e-02	5.465986680134583553e-01	-4.670109667672628917e-01	7.397913139149465966e-02	-2.106089154803314767e-01	1.676726792476872577e-02	1.411555206401658991e-01	2.243417407849706002e-01	-5.714698502880980469e-01	8.030160387867183447e-01	-5.501500872317330315e-02	-3.423707765898647004e-01	6.392210152780716803e-02	1.256093498164615907e+00	4.760640619482499059e-01	6.666900333419697455e-01	1.509842778152877818e+00	9.551021314398888684e-02	-1.114566232616071240e+00	-1.082373427548847689e+00	-5.498888536325156062e-01	9.791655525377390701e-01	-7.258176213845022318e-01
0.000000000000000000e+00	0.000000000000000000e+00	0.000000000000000000e+00	0.000000000000000000e+00	0.000000000000000000e+00	0.000000000000000000e+00	0.000000000000000000e+00	0.000000000000000000e+00	0.000000000000000000e+00	0.000000000000000000e+00	0.000000000000000000e+00	0.000000000000000000e+00	0.000000000000000000e+00	0.000000000000000000e+00	0.000000000000000000e+00	0.000000000000000000e+00	-1.101012407968631340e-01	-4.451638238901445277e-01	-3.174826395043284788e-01	-1.273754916663998593e-01	1.005879726319435091e-01	6.247662175735206299e-04	2.813545633233079934e-01	1.637599863768824382e-01	-4.996167763154075667e-03	-1.526836257884947867e-01	-5.274558022585563721e-01	-1.171290050637077002e-01	2.400131160087052573e-01	2.799024389019032499e-01	4.133860137312635463e-01	-3.679830055723367632e-01	3.646100213629885345e-01	3.557992808518581906e-01	-6.998164244570680148e-02	-5.457585900046646454e-01	-6.764654469160524819e-01	-7.658414882585405647e-02	-2.737669715175171659e-01	5.282908432788516878e-02	-2.797756152443779953e-01	-1.589119955683485075e-01	2.626476044423981665e-02	-4.503015291832145328e-01	-2.527104259549512455e-01	-1.088415187940044021e-01	-2.489042275611600408e-01	-4.461709134579325831e-01	-5.093472064149291434e-01	-3.451595200948884834e-01
0.000000000000000000e+00	0.000000000000000000e+00	0.000000000000000000e+00	0.000000000000000000e+00	0.000000000000000000e+00	0.000000000000000000e+00	0.000000000000000000e+00	0.000000000000000000e+00	0.000000000000000000e+00	0.000000000000000000e+00	0.000000000000000000e+00	0.000000000000000000e+00	0.000000000000000000e+00	0.000000000000000000e+00	0.000000000000000000e+00	0.000000000000000000e+00	-1.101012407968631340e-01	9.164493107317295273e-01	2.903586368694245912e-01	6.484808721069652837e-02	-2.277011721763767815e-01	1.124608934386484460e+00	-1.604852678741829630e-01	9.551967768085724286e-02	-1.704391129639129532e-01	4.798102650640175826e-01	4.877137319989054975e-01	-4.326752785073482294e-02	-6.443534100145228982e-02	9.358607315240341507e-02	6.068905991008931577e-01	7.405603496728111468e-01	7.826656244783741778e-02	4.652840609270357253e-01	3.454162281598740503e-01	3.203697902268136666e-01	-1.606657767818827909e-01	9.016037770709914301e-02	7.597965123074560401e-01	9.297606585459176898e-02	1.936038331164977588e+00	1.788828680847265873e-01	2.294207727259712226e-01	6.724329166988859408e-01	-3.612582693254126620e-02	-6.635938184916383153e-02	4.247852053119516302e-01	9.674848809790030923e-01	3.545637742824824801e-01	8.835688596759116997e-01
0.000000000000000000e+00	0.000000000000000000e+00	0.000000000000000000e+00	0.000000000000000000e+00	0.000000000000000000e+00	0.000000000000000000e+00	0.000000000000000000e+00	0.000000000000000000e+00	0.000000000000000000e+00	0.000000000000000000e+00	0.000000000000000000e+00	0.000000000000000000e+00	0.000000000000000000e+00	0.000000000000000000e+00	0.000000000000000000e+00	0.000000000000000000e+00	-1.101012407968631340e-01	-1.385980242033803655e+00	4.556747396506971026e-01	-1.660429758233791797e-01	-8.002123491530510613e-01	1.346323052283207256e+00	-1.161078891203522756e-01	1.005871900019454923e+00	1.398209059108401764e-01	-1.856410096011132660e-01	1.389289181060276324e+00	-6.245762362184508615e-02	-5.304012889889766491e-01	1.849446877534641320e+00	1.622700957359100027e-01	-3.700347761659964485e-01	-1.179253405800000154e+00	4.657478488783949322e-01	1.802651939209311402e-03	3.708699437540197152e-01	6.473856085310530917e-01	1.412092165109514637e-02	4.728906795323812307e-01	-5.490441083060769722e-01	1.683193736656408035e+00	1.106130240435411749e-01	9.568527110808912051e-01	1.599241026049857739e+00	1.709879768607155848e+00	5.618840668047492271e-01	2.909569996492523125e-01	8.715430928689629209e-01	3.947927432159815120e-01	5.017801880232168887e-01
0.000000000000000000e+00	0.000000000000000000e+00	0.000000000000000000e+00	0.000000000000000000e+00	0.000000000000000000e+00	0.000000000000000000e+00	0.000000000000000000e+00	0.000000000000000000e+00	0.000000000000000000e+00	0.000000000000000000e+00	0.000000000000000000e+00	0.000000000000000000e+00	0.000000000000000000e+00	0.000000000000000000e+00	0.000000000000000000e+00	0.000000000000000000e+00	-1.101012407968631340e-01	1.358366238716211261e-01	5.938208856664312085e-01	2.108228630498474310e-01	5.282067986367342538e-01	-3.902354116607435475e-01	-4.295084813218397191e-02	2.982442420783948944e-01	2.897670363406367189e-01	8.144531948357283113e-01	5.224442915062815773e-01	1.971230891048492417e-01	-3.638167401858958261e-01	-3.437902509046541488e-01	-1.646206108713522687e-01	1.229729775363819222e+00	-3.528901686202742805e-01	-1.300617314832443749e-01	2.392245214109930407e-01	-3.782684168540874359e-02	-1.317972078483032605e-01	-3.432208172170679861e-01	-4.139932613749148782e-01	-1.911954610943664978e-01	-1.602160667378531855e-01	-3.340139299458410038e-01	4.877639031343764531e-01	1.509684830718431625e+00	-4.341050955652720478e-01	-1.143182948213928435e-01	-1.364285869819389374e-01	7.260310954920874416e-01	-9.385649343914093112e-01	4.179338753789851313e-01
0.000000000000000000e+00	0.000000000000000000e+00	0.000000000000000000e+00	0.000000000000000000e+00	0.000000000000000000e+00	0.000000000000000000e+00	0.000000000000000000e+00	0.000000000000000000e+00	0.000000000000000000e+00	0.000000000000000000e+00	0.000000000000000000e+00	0.000000000000000000e+00	0.000000000000000000e+00	0.000000000000000000e+00	0.000000000000000000e+00	0.000000000000000000e+00	-1.101012407968631340e-01	2.893380816067809280e-01	-2.218198762040524130e-01	-2.418429825915230369e-01	8.934960983343921692e-02	2.845901567518328568e-01	-1.295950489865506927e-01	7.408955085920047035e-01	-1.966559502899922485e-01	4.255360309225451054e-01	-3.291257047636752392e-02	-4.328073555018501217e-01	-1.857422188923952833e-01	4.211349366752638046e-01	1.558618517991529340e-01	1.443962464328841122e+00	-2.565005540996221148e-02	2.743230689040970227e-01	-3.365559361518669079e-01	-1.773365985823860680e-01	6.767251360361591361e-01	-1.881835750733956980e-01	-4.098494033745719856e-01	-6.469629605486217072e-02	2.491256099903340904e-01	1.249847689241716381e-01	1.072504732452981280e+00	8.316575619212210890e-01	3.340808746138725360e-01	7.966727583899357867e-02	6.855678110447758211e-01	-2.102972694172726420e-01	6.234724793268484611e-01	-4.673879415562538497e-01
0.000000000000000000e+00	0.000000000000000000e+00	0.000000000000000000e+00	0.000000000000000000e+00	0.000000000000000000e+00	0.000000000000000000e+00	0.000000000000000000e+00	0.000000000000000000e+00	0.000000000000000000e+00	0.000000000000000000e+00	0.000000000000000000e+00	0.000000000000000000e+00	0.000000000000000000e+00	0.000000000000000000e+00	0.000000000000000000e+00	0.000000000000000000e+00	-1.101012407968631340e-01	4.185846816153575567e-01	8.565456747739844112e-02	-2.748309812557570703e-02	6.917657824155074020e-02	3.737726361085548898e+00	-1.651015665568507096e-01	-5.097379955683101205e-01	-1.898592178588628110e-01	8.715898572448025350e-01	6.483689438122770821e-02	5.216340395368159744e-01	-8.287595257215389921e-01	1.644665262792364413e-01	1.314254777217972237e+00	-4.820710740056639021e-01	-1.241903581243381793e-01	-1.097931529421856400e-01	5.603154847165364716e-01	-6.743446440713868340e-01	-4.493531436160920767e-01	-1.747775038982374851e-01	7.378286272469040119e-01	2.966527400963546793e-02	-4.528270374065800907e-01	-1.961299966360817992e-01	-8.935149869217751117e-01	1.289140805658598010e+00	-5.651360451922332606e-01	-8.828937505339954361e-01	-3.558028570259157974e-01	4.336591815627302560e-01	-1.413836828775362209e-01	2.251677003711848590e-01
0.000000000000000000e+00	0.000000000000000000e+00	0.000000000000000000e+00	0.000000000000000000e+00	0.000000000000000000e+00	0.000000000000000000e+00	0.000000000000000000e+00	0.000000000000000000e+00	0.000000000000000000e+00	0.000000000000000000e+00	0.000000000000000000e+00	0.000000000000000000e+00	0.000000000000000000e+00	0.000000000000000000e+00	0.000000000000000000e+00	0.000000000000000000e+00	-1.101012407968631340e-01	-5.426543470217210473e-03	1.214538968160386659e-02	2.238640357078669138e-02	1.503598824883027596e-01	2.104530697816099638e-02	4.691748944253042175e-02	2.618453543707287001e-01	2.397820417204440113e-01	5.690281343338168263e-01	-2.808580756622565677e-01	-2.147401863668393224e-02	-9.898290125902148295e-01	8.955875566900379781e-01	-1.153489204978807692e+00	-7.689608492745338975e-01	-3.271968218068372347e-01	9.290754899818113310e-01	-8.503606770703195372e-02	-2.221350846671165183e-02	1.280461582998399184e+00	-2.525187071817777337e-03	-5.163266881900863831e-02	2.480612545315516171e-01	6.765128749557680621e-02	1.121434208036535679e-01	4.641900512630859343e-01	1.300708036831811354e+00	1.064557603972491773e+00	5.079843125346643617e-01	-8.139705284004032648e-02	3.731737247492832865e-01	1.112630928057240620e+00	6.244056824532747685e-01
0.000000000000000000e+00	0.000000000000000000e+00	0.000000000000000000e+00	0.000000000000000000e+00	0.000000000000000000e+00	0.000000000000000000e+00	0.000000000000000000e+00	0.000000000000000000e+00	0.000000000000000000e+00	0.000000000000000000e+00	0.000000000000000000e+00	0.000000000000000000e+00	0.000000000000000000e+00	0.000000000000000000e+00	0.000000000000000000e+00	0.000000000000000000e+00	-1.101012407968631340e-01	2.073028740024806194e+00	-2.767224908552770590e-01	5.131599255531907877e-01	1.354805577358410451e+00	1.012911903781859912e+00	-5.813381846415907050e-01	8.364493765576285211e-01	-4.420697534068414036e-01	5.056564168347775778e-01	7.333954986638813178e-01	1.161217206875445329e-01	-5.227649658681449152e-01	1.027505931629698166e+00	4.496729938901461443e-01	2.075705595298397155e-01	-1.126336213309105938e-01	-4.597568557200534811e-01	-7.141734527355111939e-02	1.139683170335391793e+00	9.845630535374633174e-01	-3.036345556891097419e-01	1.990092917529684147e-01	-8.526378220381980455e-02	-1.633976507961791003e-01	-4.513494324684892978e-01	-2.849733163450945406e-01	1.145267059702910872e+00	2.353417510565021686e+00	2.723164693708807760e-01	1.092800523899999821e+00	2.934104770753664382e-01	1.855180700084552603e+00	-5.821424360276262755e-01
0.000000000000000000e+00	0.000000000000000000e+00	0.000000000000000000e+00	0.000000000000000000e+00	0.000000000000000000e+00	0.000000000000000000e+00	0.000000000000000000e+00	0.000000000000000000e+00	0.000000000000000000e+00	0.000000000000000000e+00	0.000000000000000000e+00	0.000000000000000000e+00	0.000000000000000000e+00	0.000000000000000000e+00	0.000000000000000000e+00	0.000000000000000000e+00	-1.101012407968631340e-01	-3.216238610769989181e-01	-3.035335340595651452e-02	-1.674451245076246930e-01	6.754265303773766826e-02	3.386399701908463511e-01	3.361394863132459720e-01	4.021132159583478693e-01	-2.017186140495995372e-01	-8.197179707248440639e-02	-2.423546521249690666e-01	-1.334575043007281414e-01	5.230878574992990915e-01	2.385326984755490043e-01	-6.997471312348212125e-02	2.139476640371655303e-01	2.236284920227716577e-01	6.012099745741966705e-02	-6.706925472413642619e-02	-1.665742524152314386e-01	2.578378438897156455e-01	-6.031986171731815172e-02	-1.655569934110009134e-01	-1.360918213235260688e-01	2.027706771434365784e-01	-3.247434968768280195e-01	-3.617808013243978271e-01	4.776059726263614524e-01	-2.347977647453591554e-01	-4.110981210681445563e-02	2.178791101378521888e-01	1.688149553557037053e-01	9.489514258907651156e-02	4.240856590031243378e-01
0.000000000000000000e+00	0.000000000000000000e+00	0.000000000000000000e+00	0.000000000000000000e+00	0.000000000000000000e+00	0.000000000000000000e+00	0.000000000000000000e+00	0.000000000000000000e+00	0.000000000000000000e+00	0.000000000000000000e+00	0.000000000000000000e+00	0.000000000000000000e+00	0.000000000000000000e+00	0.000000000000000000e+00	0.000000000000000000e+00	0.000000000000000000e+00	-1.101012407968631340e-01	-3.290709649848961305e-01	1.681174673666954722e-01	-1.610241117609386152e-01	2.426612056772375070e-01	-4.506938931515323821e-02	4.069903291472009021e-01	-3.917169272190701435e-02	5.106776123330958317e-02	-1.407056693386692925e-01	-6.097280741195180293e-02	4.850502329387795797e-02	2.073682994147661995e-01	-1.082756493923384411e-01	2.321721996456302395e-02	1.056607344790757436e-01	5.902377546521363483e-01	3.887720015871026225e-01	-7.769714302364648557e-03	-3.329586971287269714e-02	-3.495469146611919209e-01	1.393669757245126354e-03	-1.387149577522076849e-01	-7.859446228776188759e-02	-1.985109942153113483e-01	-6.044303435997058077e-02	-8.343390654765091285e-02	-1.793470340350017678e-01	-2.381809611928467074e-01	-3.518699855008135171e-03	1.875639169229508518e-01	3.089296897600258933e-03	2.773679887698468974e-02	2.112873122576262308e-01
0.000000000000000000e+00	0.000000000000000000e+00	0.000000000000000000e+00	0.000000000000000000e+00	0.000000000000000000e+00	0.000000000000000000e+00	0.000000000000000000e+00	0.000000000000000000e+00	0.000000000000000000e+00	0.000000000000000000e+00	0.000000000000000000e+00	0.000000000000000000e+00	0.000000000000000000e+00	0.000000000000000000e+00	0.000000000000000000e+00	0.000000000000000000e+00	-1.101012407968631340e-01	-1.812968720308472670e-01	-6.020172399144400055e-01	-3.331402699545196310e-03	1.638479101800298932e-01	-8.735604657400775075e-02	4.582401480415299738e-02	6.248681050018788374e-01	-2.168859031629436496e-01	-2.699560580838867296e-01	-6.333167379871026403e-01	-2.870545944879433486e-01	-2.808391603449242671e-02	2.523365704518836239e-01	2.148608392669437428e-01	-1.062339230614890717e-01	5.959892866650615129e-02	1.124477481896754422e-01	-2.852825195601589314e-01	-2.466967965642047900e-01	-2.241114965430438324e-02	-2.096592584825312730e-02	4.132875147300539287e-01	4.905192047897087571e-02	-3.053747106611437445e-01	-6.006104176127778915e-01	1.109846323338720270e-01	1.193144979070275974e-01	-4.595641039227250646e-01	-5.110628120995124313e-01	-3.763233845409917344e-01	-8.076596982497201704e-01	-7.661678919845851254e-01	-3.685099073182347418e-01
0.000000000000000000e+00	0.000000000000000000e+00	0.000000000000000000e+00	0.000000000000000000e+00	0.000000000000000000e+00	0.000000000000000000e+00	0.000000000000000000e+00	0.000000000000000000e+00	0.000000000000000000e+00	0.000000000000000000e+00	0.000000000000000000e+00	0.000000000000000000e+00	0.000000000000000000e+00	0.000000000000000000e+00	0.000000000000000000e+00	0.000000000000000000e+00	-1.101012407968631340e-01	-1.097118354639590176e-01	-1.690562201678313253e-02	1.234427215479439073e-02	1.791998423398304396e-01	-1.111389235730311509e-01	1.366713226571973083e-01	2.924078531780289203e-01	-9.794001145632516558e-02	5.243066529478737081e-01	-5.976632973242960167e-01	-4.422476531087231044e-01	-3.474561668921682944e-01	9.404805790280058586e-01	7.421494819965484234e-03	1.376180624053565893e+00	3.096539882365481056e-01	-2.810721804841084803e-01	2.213365597037297294e-01	3.231592091646655340e-02	1.027286354687585890e+00	2.119389563971166290e-01	1.503960945155342621e+00	1.497904597855858611e-01	-6.462136077519290422e-01	-2.534543075293375081e-01	-2.187728846255048987e-01	3.018464603956890757e-01	4.398685602363327507e-01	-9.844299994225296224e-01	9.210596164110207429e-01	-1.606040117830709671e-02	6.830449875955706407e-01	-1.216273341404047470e-01
0.000000000000000000e+00	0.000000000000000000e+00	0.000000000000000000e+00	0.000000000000000000e+00	0.000000000000000000e+00	0.000000000000000000e+00	0.000000000000000000e+00	0.000000000000000000e+00	0.000000000000000000e+00	0.000000000000000000e+00	0.000000000000000000e+00	0.000000000000000000e+00	0.000000000000000000e+00	0.000000000000000000e+00	0.000000000000000000e+00	0.000000000000000000e+00	-1.101012407968631340e-01	4.550392282397583421e-01	-6.234847934144382986e-02	-1.167826871006516498e-01	-5.601748836403922516e-01	-2.510689344337093676e-01	3.060637231313739215e-01	-4.639624961507394785e-01	-1.719347684043434339e-04	7.444819130113508598e-02	-6.332450310515063130e-01	-3.122970615790687243e-01	-3.269070651743150591e-01	2.285227331765292691e-01	-6.410410707115148377e-01	5.569092677906399835e-01	-4.834391056809002329e-02	-5.006765363340866942e-02	-9.505345925887184744e-02	-2.669583357153391678e-01	-2.422187841809997078e-01	1.279734011337212152e-01	5.354413498510161018e-01	-1.357351863021337701e-01	5.701878258188776416e-02	1.222507707645035732e-02	3.990720580661280548e-01	2.111521897122958236e-01	-4.974921390872639737e-01	1.206476156567716645e-01	-1.368927315075490758e-01	-3.888753936414686696e-01	2.544435076806241258e-01	1.212203679686409304e-02
0.000000000000000000e+00	0.000000000000000000e+00	0.000000000000000000e+00	0.000000000000000000e+00	0.000000000000000000e+00	0.000000000000000000e+00	0.000000000000000000e+00	0.000000000000000000e+00	0.000000000000000000e+00	0.000000000000000000e+00	0.000000000000000000e+00	0.000000000000000000e+00	0.000000000000000000e+00	0.000000000000000000e+00	0.000000000000000000e+00	0.000000000000000000e+00	-1.101012407968631340e-01	-7.510121451467020037e-01	-4.821591481002563406e-01	1.027770935107642725e+00	6.949933383172713919e-01	-1.808309535425491332e-01	-6.823091344371454148e-02	8.117404077321135336e-01	-3.148774445532058208e-01	-3.210971678866846313e-01	8.829797527888497144e-02	-5.050845589242776157e-01	3.584296426344175113e-01	1.824661747678342438e+00	-7.684699180800154406e-02	7.467946040377648753e-01	8.967119113983718082e-01	-1.095738893232908462e-01	1.117500568134028108e-02	-1.164417183858811600e-01	1.903504071676972886e+00	-3.523506866969202678e-01	-3.684065776355140986e-01	5.665054444208675877e-01	1.258412527149206928e-01	-5.438185262355015315e-01	4.010067207568986797e-02	6.944348917518555764e-01	2.267273039182921224e+00	-8.128321116154508807e-01	-6.934230163128172197e-01	2.944296002159032533e-01	2.098274087533036347e+00	-8.327141654647187696e-01
0.000000000000000000e+00	0.000000000000000000e+00	0.000000000000000000e+00	0.000000000000000000e+00	0.000000000000000000e+00	0.000000000000000000e+00	0.000000000000000000e+00	0.000000000000000000e+00	0.000000000000000000e+00	0.000000000000000000e+00	0.000000000000000000e+00	0.000000000000000000e+00	0.000000000000000000e+00	0.000000000000000000e+00	0.000000000000000000e+00	0.000000000000000000e+00	-1.101012407968631340e-01	1.718190657673095978e-01	3.520064411111908376e-01	-3.918395522000948095e-01	-2.193844403668215870e-01	1.014921847862619853e+00	3.588068267054541072e-01	-1.578511496590461471e-01	-8.437795100502075429e-02	-1.879907880938505929e-02	-3.947370570245490873e-01	-1.008403976391647472e-01	-5.006074338981868488e-01	-1.724675072270555332e-01	-6.862381329581074274e-01	5.359848654661870243e-02	-5.892152288178771347e-01	8.370328359484155434e-02	-2.234758009791263378e-01	-5.530369338471833318e-01	-7.268708296726331675e-01	9.664852748403333915e-02	-4.397040275092711226e-01	-5.122324901094795283e-03	-6.272484628617303049e-01	4.809322926254309266e-02	-5.782214144819307622e-01	-5.453700222060228753e-02	-7.813382848612389076e-01	-1.964641487248082186e-01	1.685789878472959136e-01	-3.734445730386913853e-01	7.489965592666929517e-01	-2.511923255579080472e-01
0.000000000000000000e+00	0.000000000000000000e+00	0.000000000000000000e+00	0.000000000000000000e+00	0.000000000000000000e+00	0.000000000000000000e+00	0.000000000000000000e+00	0.000000000000000000e+00	0.000000000000000000e+00	0.000000000000000000e+00	0.000000000000000000e+00	0.000000000000000000e+00	0.000000000000000000e+00	0.000000000000000000e+00	0.000000000000000000e+00	0.000000000000000000e+00	-1.101012407968631340e-01	-7.800392581472553877e-01	-2.999579317638834119e-01	-1.116922562035668476e-01	-6.275224240135864884e-01	-3.366402309976685991e-01	1.598359904845090274e-01	8.528043300039616081e-01	-7.320135955009937634e-01	-8.854348182295043168e-01	-5.075892982262026308e-03	8.177858707999408061e-01	-8.862893460128531409e-01	4.348756769723259308e-01	-7.024918953355338003e-01	7.294824174830277785e-01	5.137435837664784399e-01	-1.772940218396286960e-01	-1.758928212667451030e-01	-9.137427758581082582e-01	1.432531558709231545e+00	-2.041004135532060726e-01	8.963595028742967763e-01	-3.398475324509096507e-01	-1.751323078967180202e-01	5.261863513019442162e-02	-6.614962184588051020e-02	6.699685774407730943e-01	3.807459174708905780e-03	-2.389918730990523987e-01	1.011598599957659259e-02	-2.908145646243648907e-01	-4.233627841322270546e-01	1.493194692643934895e-01
0.000000000000000000e+00	0.000000000000000000e+00	0.000000000000000000e+00	0.000000000000000000e+00	0.000000000000000000e+00	0.000000000000000000e+00	0.000000000000000000e+00	0.000000000000000000e+00	0.000000000000000000e+00	0.000000000000000000e+00	0.000000000000000000e+00	0.000000000000000000e+00	0.000000000000000000e+00	0.000000000000000000e+00	0.000000000000000000e+00	0.000000000000000000e+00	-1.101012407968631340e-01	5.399129882260650728e-03	-2.815022069152565698e-01	-1.464621657206898186e-01	-2.331236000558917221e-02	1.584225720177836680e-02	6.706244714197102594e-03	-3.819507337843844330e-01	-1.702697324749982699e-01	-4.885218624178440661e-01	-2.028699276802101159e-01	-1.136293033777086153e-01	-1.397288018162871626e-01	4.593110846042552931e-01	-6.987591374697045277e-01	-1.324007858412966886e-02	4.885077119335402562e-01	3.600664288835452725e-02	-1.370832788544796010e-01	-4.238064050907758284e-01	-1.944033750473927735e-01	1.051984756027888185e-01	5.569226379961055295e-01	-1.413902274623201616e-01	-4.311787061508304819e-01	1.764266367796085699e-01	3.427802777199915329e-01	-4.886893857971672528e-01	5.919553292540407075e-01	-9.057638304250521799e-02	-2.816547958432752408e-01	-2.609120384367112355e-01	-4.195000528147872498e-01	-1.251058012574772782e-01
0.000000000000000000e+00	0.000000000000000000e+00	0.000000000000000000e+00	0.000000000000000000e+00	0.000000000000000000e+00	0.000000000000000000e+00	0.000000000000000000e+00	0.000000000000000000e+00	0.000000000000000000e+00	0.000000000000000000e+00	0.000000000000000000e+00	0.000000000000000000e+00	0.000000000000000000e+00	0.000000000000000000e+00	0.000000000000000000e+00	0.000000000000000000e+00	-1.101012407968631340e-01	-6.370453376224588515e-01	1.650437687698075653e-02	-2.490056961623691445e-01	1.843955323124476797e-01	5.339891189490296730e-01	-2.076977159404616302e-01	3.203927318717463280e+00	7.795972205639502273e-02	-2.683842296542957584e-01	-2.084875380103394793e-01	-2.225129958187976320e-01	7.677324584126493656e-02	-3.481901837797392041e-01	-1.898197449916218527e-01	-5.494502267620524627e-01	-6.099285501808660026e-01	8.780356430247817645e-01	4.511134592205347932e-02	4.991781493421178217e-02	6.187777192525509840e-01	7.345334894679708682e-02	-1.237034954942884513e+00	-3.504751207892070064e-01	-4.046190540063746566e-01	-2.800494293918109889e-01	2.167900585113794465e-01	-4.531888496174460990e-01	9.662751527401775009e-01	-4.869443495752732720e-01	2.665722481173893876e-01	4.834911361472456204e-02	-2.798527974734868820e-02	6.201188591614051893e-01
0.000000000000000000e+00	0.000000000000000000e+00	0.000000000000000000e+00	0.000000000000000000e+00	0.000000000000000000e+00	0.000000000000000000e+00	0.000000000000000000e+00	0.000000000000000000e+00	0.000000000000000000e+00	0.000000000000000000e+00	0.000000000000000000e+00	0.000000000000000000e+00	0.000000000000000000e+00	0.000000000000000000e+00	0.000000000000000000e+00	0.000000000000000000e+00	-1.101012407968631340e-01	-1.057897814080215743e-01	7.159210143200520626e-01	-3.396427850853409730e-02	7.756016927236227820e-01	7.837397487962686204e-01	5.069647868122613144e-01	-4.397908759102182041e-01	1.027066133575049028e-01	-2.998717136483640411e-02	-1.637804067825537890e-01	3.731886524876776301e-01	-1.825709401972617496e-01	-1.659403211945477408e-01	8.272360207754001493e-01	-3.470205288874909089e-01	8.885353374463060838e-01	-8.193268690048665422e-04	-2.076305477646363806e-01	-1.232101076203074991e-01	-2.623634723521350298e-01	1.009562027451416655e-01	9.694438113727382733e-01	-2.543932386623091665e-02	-5.958344924930557562e-01	-6.973460894237364371e-01	9.249940448221775913e-02	2.359924191189622711e+00	-1.419377130028957011e-02	5.116544399344465782e-02	-2.801755077894314550e-01	6.280033965414376883e-03	-6.487904138494037243e-01	-3.775689306190371242e-01
0.000000000000000000e+00	0.000000000000000000e+00	0.000000000000000000e+00	0.000000000000000000e+00	0.000000000000000000e+00	0.000000000000000000e+00	0.000000000000000000e+00	0.000000000000000000e+00	0.000000000000000000e+00	0.000000000000000000e+00	0.000000000000000000e+00	0.000000000000000000e+00	0.000000000000000000e+00	0.000000000000000000e+00	0.000000000000000000e+00	0.000000000000000000e+00	-1.101012407968631340e-01	-1.174545270918814444e+00	-1.772472697297084246e-02	3.708050986244190717e-01	-7.670664651814523838e-01	1.736247717473652585e+00	8.362569757678808835e-02	4.025792480239722693e-01	-3.427576085890630120e-01	4.889382942651348540e-01	-6.169186650254118720e-02	8.827986899457751502e-01	8.896355059124223530e-01	2.644757166455525416e-02	-5.552542071507162724e-01	1.988706416216417416e+00	-8.295119922258167300e-01	-6.672508429844927758e-01	-2.975793455701650214e-01	-6.098373392947186167e-01	-5.200199413225411460e-01	-1.716834751299255446e-01	-7.728987600789788415e-01	-8.792303072200902819e-03	3.088627666363036317e-01	7.084356160374341016e-01	2.413396303412880251e-01	1.032312555186123859e+00	3.417458647060123145e-01	-8.880382017354889745e-01	-4.697175788918477868e-01	3.495930040406659833e-02	6.599788315209834666e-01	4.299928479233162126e-01
0.000000000000000000e+00	0.000000000000000000e+00	0.000000000000000000e+00	0.000000000000000000e+00	0.000000000000000000e+00	0.000000000000000000e+00	0.000000000000000000e+00	0.000000000000000000e+00	0.000000000000000000e+00	0.000000000000000000e+00	0.000000000000000000e+00	0.000000000000000000e+00	0.000000000000000000e+00	0.000000000000000000e+00	0.000000000000000000e+00	0.000000000000000000e+00	-1.101012407968631340e-01	-6.846154811572477961e-01	6.950145491913127527e-02	-8.252281568368621811e-02	1.268938358858403004e-01	1.116749015814860746e+00	-3.766568395055832491e-02	-5.781278590831473441e-01	-3.001560113337850000e-01	-4.429880851995064983e-01	1.547421454423769382e-01	3.385639184015991066e-01	-6.067940773534759025e-01	-5.892910169185181513e-01	-6.045196532461047934e-01	-1.088357310365639430e+00	-1.554044921245293587e+00	9.575763842822341276e-01	1.877097108695241490e-01	8.051438918417012092e-01	2.107057899814414881e-01	-9.504124009359354863e-02	-1.081673894218758258e+00	-5.928912476037475621e-01	9.350581293360598067e-01	-1.242868336159068804e-01	8.045916151725214516e-02	1.597172536498894901e+00	-8.850593922913031486e-01	5.505658540477222918e-01	6.141919623377840587e-01	-4.220856709052664413e-01	7.734057800292851864e-03	1.356223330212052158e-01
0.000000000000000000e+00	0.000000000000000000e+00	0.000000000000000000e+00	0.000000000000000000e+00	0.000000000000000000e+00	0.000000000000000000e+00	0.000000000000000000e+00	0.000000000000000000e+00	0.000000000000000000e+00	0.000000000000000000e+00	0.000000000000000000e+00	0.000000000000000000e+00	0.000000000000000000e+00	0.000000000000000000e+00	0.000000000000000000e+00	0.000000000000000000e+00	-1.101012407968631340e-01	2.021398483197825724e-01	1.898106517471323806e-01	-3.029962491257159329e-01	2.130420144435962171e-01	-3.104756492785179511e-01	6.235209889044130982e-01	-3.149858120442292075e-01	8.029872135572044267e-02	-3.326669811080053274e-02	-3.792613022419505375e-01	-3.219710176989731831e-01	9.563865230127266415e-02	-4.312784512194589026e-01	1.240053493444284616e+00	-8.398202049367576860e-01	-3.363301735334494058e-01	7.303367447214831332e-02	-5.548649878571431521e-02	-2.677521775511930158e-01	-8.923616513567302067e-02	9.340189643321394897e-02	-3.824422329669812520e-02	-4.144616914270642383e-01	1.141667666593738500e-01	-9.462733441996112882e-02	8.866707614574335095e-01	-1.624627171518878255e+00	2.070470171159601025e-01	2.260876658253179461e-01	-1.658592180027148588e-01	-1.233165867982966984e-01	2.453259755433168376e-01	-7.628543908064859824e-01
0.000000000000000000e+00	0.000000000000000000e+00	0.000000000000000000e+00	0.000000000000000000e+00	0.000000000000000000e+00	0.000000000000000000e+00	0.000000000000000000e+00	0.000000000000000000e+00	0.000000000000000000e+00	0.000000000000000000e+00	0.000000000000000000e+00	0.000000000000000000e+00	0.000000000000000000e+00	0.000000000000000000e+00	0.000000000000000000e+00	0.000000000000000000e+00	-1.101012407968631340e-01	-1.997277831679048210e-01	-5.059583584116312815e-01	-5.230445691553925469e-01	6.039357398530681431e-02	-9.521632988559941557e-02	-2.469431955818352231e-01	3.986193564200202211e-01	1.524309079300801562e-01	-6.278990551249991753e-03	-1.845559238331811736e-01	4.919951085310773908e-02	-4.914593849460261454e-01	2.762581146649014663e-01	-9.757193997484733261e-01	4.212024164736180576e-01	2.385126905240021189e-01	3.086229964756096456e-01	1.832778409947763074e-02	6.627519657364573380e-01	-1.657297644427059291e-01	-3.000918905040444451e-01	-4.796224276593772928e-01	-1.165714050741352981e-01	1.001679065995442652e+00	-2.763219079740322770e-01	1.535658801292643372e-01	-3.443173336593033373e-01	2.370798812683082568e-01	-2.930621963030585753e-01	1.698756227463105173e-01	1.054978838711630174e-01	1.285276285369762794e+00	4.221606540676913211e-01
0.000000000000000000e+00	0.000000000000000000e+00	0.000000000000000000e+00	0.000000000000000000e+00	0.000000000000000000e+00	0.000000000000000000e+00	0.000000000000000000e+00	0.000000000000000000e+00	0.000000000000000000e+00	0.000000000000000000e+00	0.000000000000000000e+00	0.000000000000000000e+00	0.000000000000000000e+00	0.000000000000000000e+00	0.000000000000000000e+00	0.000000000000000000e+00	-1.101012407968631340e-01	-4.195194211798911055e-01	-2.255137030080170690e-01	-3.253560136120813850e-01	-5.308508475635582979e-02	-5.186692399293778566e-01	3.057286904880047729e-01	3.478592400864281009e-01	1.092282137676808818e-01	-1.845076627426349147e-01	-8.441401413581292590e-02	-1.626121919068563015e-01	3.827242676497002311e-02	8.899504170310294782e-02	-1.910997812421668662e-01	1.892290656181917496e-01	-1.201220870485606232e-02	4.760785304313792654e-01	9.310216234033510951e-03	1.315440894089015267e-01	-2.987454959818581779e-01	-3.772387035244615695e-03	9.581480951893341091e-02	-2.294242400219560218e-01	2.586067266808410037e-01	-2.686199112914878229e-01	3.290978648889907737e-02	2.335403575805727883e-01	-4.000835389579159851e-01	8.775654893600710882e-02	1.570178046006465988e-01	-2.996411058397893679e-01	1.948248791413731071e-02	3.683932555359541172e-02
0.000000000000000000e+00	0.000000000000000000e+00	0.000000000000000000e+00	0.000000000000000000e+00	0.000000000000000000e+00	0.000000000000000000e+00	0.000000000000000000e+00	0.000000000000000000e+00	0.000000000000000000e+00	0.000000000000000000e+00	0.000000000000000000e+00	0.000000000000000000e+00	0.000000000000000000e+00	0.000000000000000000e+00	0.000000000000000000e+00	0.000000000000000000e+00	-1.101012407968631340e-01	5.481539060117073259e-01	2.352414611834728053e-01	-4.328267733265191430e-01	-7.169205237519263862e-01	1.202478664235797856e+00	6.765202682739669404e-01	4.138438192081152489e-01	-3.892635625822857270e-01	1.444421962639705070e-01	3.901480865904805029e-01	-4.231644498526301867e-02	3.312469203614335500e-01	-1.442146667967365126e+00	1.956378827331089365e+00	-1.542637253590024793e+00	3.144265827224546506e+00	9.907911995970773988e-01	7.647800817400192408e-02	1.651583747425549309e-01	-5.810003876732580119e-01	4.296789438272377581e-01	3.586144688184552676e-01	-2.119497067486310060e-01	1.431623045174388764e+00	6.472672216714651927e-02	-1.042077497946127362e+00	-4.597390478930414304e-01	-1.869788726212508190e-01	4.455385533476908799e-01	7.150096010725737194e-01	4.039943258373462354e-01	8.844754919261652581e-01	1.707475563791250456e-02
0.000000000000000000e+00	0.000000000000000000e+00	0.000000000000000000e+00	0.000000000000000000e+00	0.000000000000000000e+00	0.000000000000000000e+00	0.000000000000000000e+00	0.000000000000000000e+00	0.000000000000000000e+00	0.000000000000000000e+00	0.000000000000000000e+00	0.000000000000000000e+00	0.000000000000000000e+00	0.000000000000000000e+00	0.000000000000000000e+00	0.000000000000000000e+00	-1.101012407968631340e-01	3.521607981386651320e-01	-8.923308763940234201e-01	-2.548090245011476740e-01	-1.094137432056998486e-03	2.636520786545418771e-01	-6.608102957599266969e-02	-9.882740397590649151e-01	-2.981967851894582466e-01	-3.879030985191383452e-01	-7.259783988264196797e-01	-1.781822926921795835e-01	-7.922501362539091652e-01	3.150847423393289271e-01	-5.558286231290467810e-02	-1.683460669389986730e-01	4.329452788408052477e-01	-4.683704258226180639e-01	-5.906257301547284122e-01	-3.918772684250835803e-01	-4.333696385776605320e-01	-1.020224250449027065e-01	1.014755020690139842e-01	-2.955289784625265703e-01	-7.575763938481699933e-02	-1.383628825979241750e-01	-2.749902445483907165e-01	-3.562838517581039532e-01	2.640199570042254251e-01	-4.821392984346689059e-01	-8.339596810592093679e-01	-6.822038466877011764e-01	-9.107204617604107710e-01	-6.936264835495182801e-01
0.000000000000000000e+00	0.000000000000000000e+00	0.000000000000000000e+00	0.000000000000000000e+00	0.000000000000000000e+00	0.000000000000000000e+00	0.000000000000000000e+00	0.000000000000000000e+00	0.000000000000000000e+00	0.000000000000000000e+00	0.000000000000000000e+00	0.000000000000000000e+00	0.000000000000000000e+00	0.000000000000000000e+00	0.000000000000000000e+00	0.000000000000000000e+00	-1.101012407968631340e-01	-5.279287419831282108e-02	-4.178913248070194597e-01	-3.150448864459017839e-01	-1.307000637425305700e-01	4.758845185461730298e-01	-3.544469184491385039e-01	1.110856458393499668e+00	-9.444538368129024031e-02	-1.471368760969589684e-01	-6.060087032439711585e-01	-1.867847587585134694e-01	-3.360419082578000038e-01	1.350829488495953468e-01	7.654331367535036068e-02	-3.586817754345631437e-01	-1.450826034542494591e+00	4.268570811635440110e-02	-2.597797847598661697e-02	2.360665925136310739e-01	9.529279722487524751e-01	-2.929459040689192870e-02	-1.609546961897135309e-01	-3.037863642324758473e-01	-4.599847430459368947e-01	2.651925533071988195e-01	-3.874545452121632150e-01	1.231084803333433841e+00	-6.929206212727405667e-01	7.689823373434380438e-02	-3.688034134648844331e-01	1.613126641137470618e-01	8.230046996628040401e-02	-2.006065955325732342e-01
0.000000000000000000e+00	0.000000000000000000e+00	0.000000000000000000e+00	0.000000000000000000e+00	0.000000000000000000e+00	0.000000000000000000e+00	0.000000000000000000e+00	0.000000000000000000e+00	0.000000000000000000e+00	0.000000000000000000e+00	0.000000000000000000e+00	0.000000000000000000e+00	0.000000000000000000e+00	0.000000000000000000e+00	0.000000000000000000e+00	0.000000000000000000e+00	6.361113248709874268e-01	-1.619712506988665868e-01	1.215227827518298859e-01	-4.664601809884733746e-02	5.112492263015614435e-01	4.619790150407593332e-01	5.391876398971627848e-01	3.459570225001995514e-01	-4.552154452384697680e-02	-3.780809149547099263e-02	1.306580669570908959e-01	-6.868694774689539789e-03	3.923456233879372146e-01	4.201062635788442301e-01	1.299071778782990016e-01	2.785254711854041609e-01	3.322783465713905482e-01	2.633158359015808081e-01	5.114415171455311687e-02	-1.306865087742792864e-01	-1.573395385608944985e-01	3.180923918686012764e-02	1.606413133287302661e-02	-3.539424694563603896e-02	-3.938889585382621128e-02	-1.112467297290369583e-01	-8.739305096145008611e-02	2.816718488215765870e-01	4.085721185022112706e-02	1.556610723365684512e-01	-5.616834957330087141e-02	1.336759309754708726e-02	1.246645001786934881e-01	6.745710201094938518e-02
0.000000000000000000e+00	0.000000000000000000e+00	0.000000000000000000e+00	0.000000000000000000e+00	0.000000000000000000e+00	0.000000000000000000e+00	0.000000000000000000e+00	0.000000000000000000e+00	0.000000000000000000e+00	0.000000000000000000e+00	0.000000000000000000e+00	0.000000000000000000e+00	0.000000000000000000e+00	0.000000000000000000e+00	0.000000000000000000e+00	0.000000000000000000e+00	-1.101012407968631340e-01	1.127449337869081414e-01	3.046990157765438467e-01	-6.964265981009294670e-02	6.971223214661659284e-01	1.988025470153183816e-01	5.752655164015041400e-01	4.617523771111882724e-01	-4.364959646474620217e-03	8.153622126685447502e-02	2.271589158129485586e-01	-5.082268642459924352e-02	2.050479637497608365e-01	3.815437518995874466e-01	3.608696163122602218e-01	3.480600202423649314e-01	4.967826218505680402e-01	6.600246704003733811e-01	6.280073283565958120e-02	1.124833789149110030e-01	-6.882788353146514215e-02	-2.313018077529778449e-02	1.583719016707386129e-01	5.841719686098678513e-04	1.345257029155890183e-01	1.068909841586772602e-01	4.822890372990819990e-02	3.219792669897521553e-01	3.460881005808483235e-01	6.782027570488900758e-02	-2.223286129837753755e-02	9.705978161186488984e-02	8.941872678285503473e-02	2.147815022538660801e-01
0.000000000000000000e+00	0.000000000000000000e+00	0.000000000000000000e+00	0.000000000000000000e+00	0.000000000000000000e+00	0.000000000000000000e+00	0.000000000000000000e+00	0.000000000000000000e+00	0.000000000000000000e+00	0.000000000000000000e+00	0.000000000000000000e+00	0.000000000000000000e+00	0.000000000000000000e+00	0.000000000000000000e+00	0.000000000000000000e+00	0.000000000000000000e+00	-1.101012407968631340e-01	2.508306784224444974e-01	4.682017349842685361e-01	-2.877383721753543622e-01	-1.166410484256510394e-01	-5.093169751560252395e-02	4.027905615638648351e-01	2.807024518723154616e-01	-2.672177210159470961e-01	-1.077154562919227336e-02	-1.767243456308967009e-01	-1.749186553375781106e-01	2.937744697243484526e-01	-2.667280859665007720e-01	-1.398794141053565920e-01	5.281843188781844972e-02	1.265743397743208654e+00	7.257576926455592270e-01	-4.109138114794302216e-02	7.359296162603719271e-02	-2.366573996496156573e-01	1.671553050614810187e-02	-8.492088419818102363e-01	1.783284569182395363e-01	9.383210839176088502e-02	-3.731565118460580255e-01	6.466295508053289121e-01	3.237080274449445350e-01	-1.998037403164042991e-01	7.564120638158271237e-02	5.652510504754675730e-02	3.217424407423640220e-01	2.706696422176799177e-01	-9.769479339842006282e-03
0.000000000000000000e+00	0.000000000000000000e+00	0.000000000000000000e+00	0.000000000000000000e+00	0.000000000000000000e+00	0.000000000000000000e+00	0.000000000000000000e+00	0.000000000000000000e+00	0.000000000000000000e+00	0.000000000000000000e+00	0.000000000000000000e+00	0.000000000000000000e+00	0.000000000000000000e+00	0.000000000000000000e+00	0.000000000000000000e+00	0.000000000000000000e+00	-1.101012407968631340e-01	2.465953560476223105e-01	4.439861695215482351e-01	-2.424162141340906462e-01	2.165451318586909257e-01	-1.100202413998592199e+00	-2.758057654213913468e-01	-1.107409890988310525e-01	3.431058062715950374e-01	5.376393918030181185e-01	2.588095828225197015e-01	-1.877098556368232973e-01	-4.795353189326151400e-01	5.277550574746445733e-01	5.312243707580736052e-01	5.955159897550693637e-01	-4.249976184121193601e-01	-4.134096573932322660e-01	2.535353556863724211e-01	1.353782318418739194e-01	-6.879954087462113455e-01	-1.502824299346831594e-01	-6.409606631137486632e-01	-2.923736422387964717e-01	-3.667671729096664279e-01	-3.059218947666572097e-01	8.686001963313574881e-02	-8.416114278647265357e-01	1.295217232419509701e+00	-3.014828104350350535e-01	-1.898130674599629586e-01	-2.002145383363239384e-01	9.366729528594543996e-01	-8.128452366636181037e-02
0.000000000000000000e+00	0.000000000000000000e+00	0.000000000000000000e+00	0.000000000000000000e+00	0.000000000000000000e+00	0.000000000000000000e+00	0.000000000000000000e+00	0.000000000000000000e+00	0.000000000000000000e+00	0.000000000000000000e+00	0.000000000000000000e+00	0.000000000000000000e+00	0.000000000000000000e+00	0.000000000000000000e+00	0.000000000000000000e+00	0.000000000000000000e+00	1.312439402467995642e+01	-1.291734552911809608e-01	1.459813626252525476e-01	1.899220056208505147e-01	-4.951904424322841614e-01	-7.114173651470692139e-01	8.157846336518491392e-02	-4.401068332223611601e-01	-6.281830751565217752e-02	-9.985446723352557896e-01	1.550692895711356656e-01	-2.968660661046473304e-01	6.992532144571884933e-02	-6.898539419059991351e-01	8.936030924525122376e-01	1.009058581291618406e+00	-4.230032675721809299e-01	3.301815307333190175e-01	-5.939504362951925770e-02	-9.018108993743667590e-03	2.485491502496494365e-01	1.219090153705418705e-01	2.623242997841441770e-01	2.136682403480756332e-01	-3.478873410430665114e-01	-1.695764921680890658e-01	3.132258453429985767e-01	2.205014195929295151e-01	1.366799975067999606e-01	-5.473594172671600866e-01	1.069259408511701315e-01	-4.747519927490588820e-01	9.111923431718453870e-01	-3.453639560172727108e-01
0.000000000000000000e+00	0.000000000000000000e+00	0.000000000000000000e+00	0.000000000000000000e+00	0.000000000000000000e+00	0.000000000000000000e+00	0.000000000000000000e+00	0.000000000000000000e+00	0.000000000000000000e+00	0.000000000000000000e+00	0.000000000000000000e+00	0.000000000000000000e+00	0.000000000000000000e+00	0.000000000000000000e+00	0.000000000000000000e+00	0.000000000000000000e+00	-1.101012407968631340e-01	1.278427793043319938e-02	-1.929919422126787631e-01	5.247752505207564644e-01	4.779529123654114309e-01	-8.251623742129204908e-01	2.407476102872731227e-02	1.034506089311918897e+00	-2.180240760590416438e-01	-2.673518650515568362e-01	-3.333105662589876395e-01	1.880386958920521601e-01	5.355484843140666529e-01	5.918283667431680772e-01	1.244776386730294337e+00	1.250616849616245640e-01	-4.730183491866020162e-01	1.403986461333889824e-01	-5.593869799450304492e-02	9.116570744653726410e-02	-1.695444260215350427e-02	1.196510252222088705e-01	-1.191974224006476651e-01	8.769660805113349555e-02	-8.621361401913153755e-02	2.469841969440071672e-01	3.336255393667916791e-01	3.568550800952990376e-01	3.938897769385047432e-01	4.034262269610681129e-01	4.405690455932620986e-01	1.580902257204738759e-01	-6.030519090602242116e-01	-5.015497462413338603e-01
0.000000000000000000e+00	0.000000000000000000e+00	0.000000000000000000e+00	0.000000000000000000e+00	0.000000000000000000e+00	0.000000000000000000e+00	0.000000000000000000e+00	0.000000000000000000e+00	0.000000000000000000e+00	0.000000000000000000e+00	0.000000000000000000e+00	0.000000000000000000e+00	0.000000000000000000e+00	0.000000000000000000e+00	0.000000000000000000e+00	0.000000000000000000e+00	-1.101012407968631340e-01	-1.830902972371733495e-01	-1.269660187305658716e-02	2.464819418716163515e-02	3.906695927144473446e-01	4.288833792631001618e-01	5.536990805971276908e-01	4.065764199652955879e-01	-4.433240600973861051e-02	1.071335944447850547e-01	1.061660321511330302e-01	-6.738581292391525313e-02	1.498686967967093608e-01	3.770948254951637102e-01	2.359479557807101779e-01	-2.912934956205704556e-02	-5.575030986964886470e-02	4.538003687962987587e-01	-6.013030474138760309e-03	-1.692040052815032003e-01	-1.165928332752296098e-01	-9.493177383472674313e-02	-2.901642683605906159e-01	-2.195518231962474004e-02	-1.753499239423458311e-01	-1.820498622951770284e-01	-1.229657263159515679e-01	1.930848287047113865e-01	1.668086034296450137e-01	1.348308378803019306e-02	-5.850516489890317945e-02	-5.762647665285355880e-02	4.959653168557507374e-01	6.583207356724279924e-02
0.000000000000000000e+00	0.000000000000000000e+00	0.000000000000000000e+00	0.000000000000000000e+00	0.000000000000000000e+00	0.000000000000000000e+00	0.000000000000000000e+00	0.000000000000000000e+00	0.000000000000000000e+00	0.000000000000000000e+00	0.000000000000000000e+00	0.000000000000000000e+00	0.000000000000000000e+00	0.000000000000000000e+00	0.000000000000000000e+00	0.000000000000000000e+00	-1.101012407968631340e-01	1.304243999322964642e+00	4.980657044202485562e-01	1.583779229730995164e+00	7.115291192462452896e-01	-8.121670290983644680e-01	5.695405137955248387e-01	-6.747846278055662506e-01	8.471993402647274296e-01	9.315299544123185893e-02	1.055783728234070740e+00	-7.064310377979446942e-01	-5.807137470992396189e-01	6.139141144202985290e-01	1.017091338608281825e+00	-5.206701671068308945e-01	-1.840961141697134762e+00	5.990597967674731184e-01	2.289606977533893695e-01	9.949999922870131353e-02	-3.472726733413111222e-01	3.716622751677306491e-01	-8.952246165525612476e-01	-9.533660785749234479e-02	1.436786497044550526e+00	3.965007740317927354e-01	-1.506710365956465791e+00	7.563507019640454132e-01	-8.748328811821121098e-01	-2.967994425499355035e-02	-2.966944056769604265e-01	6.568879481797629261e-01	1.227990277184477508e+00	3.448487436196754907e-01
0.000000000000000000e+00	0.000000000000000000e+00	0.000000000000000000e+00	0.000000000000000000e+00	0.000000000000000000e+00	0.000000000000000000e+00	0.000000000000000000e+00	0.000000000000000000e+00	0.000000000000000000e+00	0.000000000000000000e+00	0.000000000000000000e+00	0.000000000000000000e+00	0.000000000000000000e+00	0.000000000000000000e+00	0.000000000000000000e+00	0.000000000000000000e+00	-1.101012407968631340e-01	-8.190675343497240135e-01	5.693644944714163492e-01	7.301319228987278309e-02	4.703096833504628177e-02	-7.797505971884453879e-02	3.409466842936358377e-01	-1.051593988774129462e+00	-3.031971250670786322e-01	2.474445916583234151e-01	1.455147450418666777e+00	-1.700435198334177833e-01	-4.035120400025159482e-01	4.940432592760231056e-01	-5.043193715441112168e-01	9.439276136753316226e-01	-8.658290230259459985e-01	6.093838414139564341e-02	-1.999432398388095444e-01	-6.051540341508486742e-01	-3.217329376556439802e-01	-1.515174692111765087e-01	-4.593879533872669008e-01	1.903749708250912220e-01	-5.476354413524817666e-01	-2.690664182199038468e-01	2.193758517111309647e+00	-3.577411975264800925e-01	-3.686065762932019263e-01	-5.595455116849248345e-01	-5.854455106666999198e-01	2.521828520843547583e-01	6.808921057270375110e-01	-2.993300307816857408e-01
0.000000000000000000e+00	0.000000000000000000e+00	0.000000000000000000e+00	0.000000000000000000e+00	0.000000000000000000e+00	0.000000000000000000e+00	0.000000000000000000e+00	0.000000000000000000e+00	0.000000000000000000e+00	0.000000000000000000e+00	0.000000000000000000e+00	0.000000000000000000e+00	0.000000000000000000e+00	0.000000000000000000e+00	0.000000000000000000e+00	0.000000000000000000e+00	-1.101012407968631340e-01	-4.704252835117577192e-01	-6.133376833676371653e-01	-1.342709897395445995e-01	1.253944075211421427e-01	1.409286918591482474e+00	6.613694830397102153e-01	-1.872816025864150469e-01	3.042993743004542007e-02	-1.635283739251224000e-01	-3.892052154546675191e-01	-4.804430490302742385e-01	8.680261522195245050e-01	-1.665003750706298413e-01	-2.025035449327455134e-03	-6.111627395450688338e-01	-3.583468634461215441e-01	6.588091060256183462e-02	-2.572544970256748775e-01	1.655028901934589222e-02	2.940535860569429283e-02	-3.036766950857427427e-01	-7.880364728258267837e-01	1.551465952713849683e-01	-2.729341519354314127e-02	9.050093751480310644e-02	1.068471930642654194e-01	4.803272580351089505e-01	-9.656704905297272545e-02	4.497235289003567726e-01	-2.373273604788725399e-01	-4.649707164176465901e-01	-1.322511845972888622e+00	-3.335097976890845084e-01
0.000000000000000000e+00	0.000000000000000000e+00	0.000000000000000000e+00	0.000000000000000000e+00	0.000000000000000000e+00	0.000000000000000000e+00	0.000000000000000000e+00	0.000000000000000000e+00	0.000000000000000000e+00	0.000000000000000000e+00	0.000000000000000000e+00	0.000000000000000000e+00	0.000000000000000000e+00	0.000000000000000000e+00	0.000000000000000000e+00	0.000000000000000000e+00	-1.101012407968631340e-01	-1.397571163279233593e-02	-2.073308818869317727e-01	-3.015252001954014660e-01	2.626081651119845928e-01	3.571536040671449697e-01	2.662247417582890852e-01	4.522264231690756864e-01	2.376282763411182233e-02	-1.318243279442310179e-01	-7.439739884437941708e-02	-1.190579294043573044e-01	1.732562985433407088e-01	-9.108049866989313681e-02	-2.356374445739524148e-01	-2.351060073425189495e-02	9.568818922449572051e-02	7.713233695396755699e-03	-1.240034055685869246e-01	-4.303125164905682309e-01	-1.110482919986025552e-01	-1.072834910617161686e-01	-5.468496293056603758e-02	-1.090890288211967124e-01	1.430320217712151634e-02	7.992263895367879289e-02	6.661035863604310506e-04	-7.910841238353645555e-02	1.377417445772097515e-01	5.722195340304065542e-02	-3.792152319042742248e-02	-5.773292632262427143e-02	4.461025076477194151e-01	6.910327888403990093e-02
0.000000000000000000e+00	0.000000000000000000e+00	0.000000000000000000e+00	0.000000000000000000e+00	0.000000000000000000e+00	0.000000000000000000e+00	0.000000000000000000e+00	0.000000000000000000e+00	0.000000000000000000e+00	0.000000000000000000e+00	0.000000000000000000e+00	0.000000000000000000e+00	0.000000000000000000e+00	0.000000000000000000e+00	0.000000000000000000e+00	0.000000000000000000e+00	-1.101012407968631340e-01	-6.533488500999115045e-01	3.759479446630902277e-01	2.982649080839526803e-02	2.352915475390622568e-01	4.946499866944331081e-01	-6.999607065954899232e-01	-1.503776682277613574e-01	-1.321374147339507144e-01	7.089761989240403114e-03	-1.098698901438014963e-01	-3.705042203664365430e-01	-1.806953632860555312e-02	4.395019417873652356e-01	1.016747465544636658e-01	-1.295876055324960863e+00	-6.201306687625163239e-01	-2.658278169177062389e-01	8.927236887114126107e-02	-9.425016419462332873e-02	9.792496831252629486e-01	2.128219616626166877e-01	1.109475871322741503e+00	-2.562617861834315947e-01	6.288522589027236709e-01	-1.128209561845416736e-01	1.153002763727945940e-01	-5.660328037083969116e-02	4.339460225371113977e-01	-9.279763100575298962e-01	-8.319344457706726592e-01	-6.813757676253426876e-01	1.489875936784454125e-01	-3.848603947610098053e-01
0.000000000000000000e+00	0.000000000000000000e+00	0.000000000000000000e+00	0.000000000000000000e+00	0.000000000000000000e+00	0.000000000000000000e+00	0.000000000000000000e+00	0.000000000000000000e+00	0.000000000000000000e+00	0.000000000000000000e+00	0.000000000000000000e+00	0.000000000000000000e+00	0.000000000000000000e+00	0.000000000000000000e+00	0.000000000000000000e+00	0.000000000000000000e+00	-1.101012407968631340e-01	-3.866534885036322922e-01	-3.331595448996485520e-01	5.251638738241638515e-01	2.044977796764407552e-01	-1.250960822813689921e+00	3.155364358349875276e-01	1.006212576511212209e+00	1.421158199059183343e-02	-1.164497501318476069e-01	-7.429510371705722038e-01	4.226884384286138663e-01	3.196807849151027114e-01	2.193907036601426830e-01	7.958165818541131920e-01	-1.733851669968184406e-01	8.615103648104328604e-01	2.152816699792432231e-01	2.398174515516562078e-01	-4.544546084838629874e-01	8.776583163260367471e-01	-1.732812047182186177e-01	4.855988539405322602e-01	-7.183199576027944622e-02	-5.311040526114926275e-01	2.796475813774480790e-02	-5.514271250634479316e-01	5.373380966151456439e-01	1.523864627063399979e+00	6.670076670421222487e-02	3.646012513407581035e-01	-6.448375459391675335e-01	-4.018643683238120046e-01	-1.090821158534019064e+00
0.000000000000000000e+00	0.000000000000000000e+00	0.000000000000000000e+00	0.000000000000000000e+00	0.000000000000000000e+00	0.000000000000000000e+00	0.000000000000000000e+00	0.000000000000000000e+00	0.000000000000000000e+00	0.000000000000000000e+00	0.000000000000000000e+00	0.000000000000000000e+00	0.000000000000000000e+00	0.000000000000000000e+00	0.000000000000000000e+00	0.000000000000000000e+00	-1.101012407968631340e-01	-1.065572599475089088e+00	4.626470299200022285e-01	2.560270454235228921e-01	4.908005994941713745e-02	7.104835844173228443e-01	3.206143436305804867e-02	9.043826574879928470e-01	-2.020382362492616907e-02	-8.467824228795401975e-01	1.003351661887830204e+00	-4.244513312113586956e-01	5.044458971755877430e-01	4.198150272475351663e-01	3.968161375030395122e-01	-5.643709155821210466e-01	1.476134335803288788e+00	5.360202014115156288e-02	-3.738571673835398568e-01	2.564259701523689816e-02	5.348525506978476507e-01	-3.607573032819533232e-02	5.383071852835137339e-01	-5.192136989121464152e-01	-6.431129317239604737e-02	-1.977259887477747224e-01	-9.261292821516330376e-01	1.273409293509067952e-01	-5.925903076470824260e-01	-3.531365677393860092e-01	6.942027911684103270e-01	-1.209717978195612997e-01	8.600290551869056443e-01	-1.265242670144204606e-01
0.000000000000000000e+00	0.000000000000000000e+00	0.000000000000000000e+00	0.000000000000000000e+00	0.000000000000000000e+00	0.000000000000000000e+00	0.000000000000000000e+00	0.000000000000000000e+00	0.000000000000000000e+00	0.000000000000000000e+00	0.000000000000000000e+00	0.000000000000000000e+00	0.000000000000000000e+00	0.000000000000000000e+00	0.000000000000000000e+00	0.000000000000000000e+00	-1.101012407968631340e-01	-1.366349122632330160e-01	-2.568100496731652305e-01	-1.320131038866054762e-01	5.829523241495339070e-01	4.345190983457088429e-01	5.038902348714149326e-01	-4.987659638776312798e-01	-1.307346259166428937e-01	-1.678823799049584675e-01	2.124399717135523613e-01	4.522182284742822245e-01	-1.461801582038461389e-01	7.891771048753386253e-02	4.097507020760497443e-01	-4.066750756328035843e-01	-2.261944013727298919e-01	2.302554126448289051e-01	-2.645996417537596623e-02	7.199764489265105417e-04	7.590674588533804501e-01	1.599962435951153561e-01	2.139508215610184394e-01	-1.020545278796000654e-01	-3.894066606500097283e-01	1.721741611399408081e-02	-4.789613689138772501e-01	-2.483445513037748353e-01	-5.048485368938967488e-01	-3.982226974841252543e-01	3.821717182750634656e-01	1.765012126718426208e-02	-6.209474258163768523e-01	1.049461988212636587e-01
0.000000000000000000e+00	0.000000000000000000e+00	0.000000000000000000e+00	0.000000000000000000e+00	0.000000000000000000e+00	0.000000000000000000e+00	0.000000000000000000e+00	0.000000000000000000e+00	0.000000000000000000e+00	0.000000000000000000e+00	0.000000000000000000e+00	0.000000000000000000e+00	0.000000000000000000e+00	0.000000000000000000e+00	0.000000000000000000e+00	0.000000000000000000e+00	-1.101012407968631340e-01	1.496482016569834039e+00	-9.476902262510852326e-01	-3.575116895289277563e-01	-5.955229142458654534e-01	-1.533407174258770489e+00	1.904281407257544731e-02	6.412301119425402041e-01	-3.474061309526624286e-01	-1.001909943700187267e+00	6.111892966736123256e-01	-4.861930492448977015e-01	2.260470325987284090e-01	-5.577321367534541219e-01	2.877130953478924003e+00	-8.515502094807906319e-01	-2.092904674430042355e+00	3.054209799049781293e-01	-5.033492140086623934e-01	-3.389373283292552996e-02	7.769666999935296303e-01	-3.874999432872549554e-01	-4.641428345282488377e-01	3.520067175339671728e-01	3.113055598998880624e-01	-5.664151375268401400e-01	1.855467048321721046e+00	1.672926236423748936e+00	8.516424761032073132e-01	-2.217404162847127214e-01	1.104222957330870614e+00	-4.146964631163183590e-01	9.168074517826779735e-01	6.979371571405308672e-02
0.000000000000000000e+00	0.000000000000000000e+00	0.000000000000000000e+00	0.000000000000000000e+00	0.000000000000000000e+00	0.000000000000000000e+00	0.000000000000000000e+00	0.000000000000000000e+00	0.000000000000000000e+00	0.000000000000000000e+00	0.000000000000000000e+00	0.000000000000000000e+00	0.000000000000000000e+00	0.000000000000000000e+00	0.000000000000000000e+00	0.000000000000000000e+00	-1.101012407968631340e-01	-8.843282673135817173e-01	-6.621974456435694711e-02	2.219754800842290154e-01	-6.177780662305411008e-01	5.534948878954747409e-01	4.687796870859385345e-01	6.580103499530524092e-01	8.253128275045841511e-02	5.339581994485086414e-01	-5.990652976748120362e-02	-6.301552039666855620e-01	-5.734528308648255690e-01	7.173193046610312207e-01	-6.018530179270654701e-01	5.901801445509285982e-01	-2.582025380724326524e-01	-4.195819228604327211e-01	5.095123890635422370e-02	-9.516852159605010408e-02	5.234825514209430208e-01	8.520442600228569363e-01	-6.976476442488943608e-01	-5.030053139667813866e-01	-8.363508323678723322e-01	1.047055559662362523e+00	1.319773008632018907e-01	-7.097849392152799641e-01	-6.846552528730993625e-01	3.965819350855017134e-01	-1.726358995533266716e-01	-2.984309635240189329e-01	7.422747451786191331e-01	-1.647036044110103403e-01
0.000000000000000000e+00	0.000000000000000000e+00	0.000000000000000000e+00	0.000000000000000000e+00	0.000000000000000000e+00	0.000000000000000000e+00	0.000000000000000000e+00	0.000000000000000000e+00	0.000000000000000000e+00	0.000000000000000000e+00	0.000000000000000000e+00	0.000000000000000000e+00	0.000000000000000000e+00	0.000000000000000000e+00	0.000000000000000000e+00	0.000000000000000000e+00	-1.101012407968631340e-01	-2.495187709792197617e-01	-1.925404451524490579e-01	9.582132513660350515e-02	8.087263411178244798e-04	8.660359412966477100e-02	2.338693175604646957e-01	3.568217513398261320e-01	7.728541993260719563e-03	9.621145402526071200e-02	-2.924811197550836184e-02	-3.159591282761760600e-01	2.181494747032421411e-01	-2.189636290869849677e-01	-3.041428800057225379e-01	1.473906957454370475e-02	-2.823669663545820274e-01	2.358736333563798415e-01	-2.068252853971378757e-01	-7.299142289198985722e-02	-5.665390237775705939e-01	1.929679734349576681e-01	-5.722647169031014336e-01	-3.666566900110501681e-02	-1.911903469315758830e-01	-4.159781201142975227e-01	4.404765786536481431e-01	2.283651310077598195e-01	-1.126629835148044156e+00	2.156237591121596964e-01	-3.003479459237465843e-01	-2.580905510850592388e-01	-4.669562860173747665e-01	1.037801482267671077e-01
0.000000000000000000e+00	0.000000000000000000e+00	0.000000000000000000e+00	0.000000000000000000e+00	0.000000000000000000e+00	0.000000000000000000e+00	0.000000000000000000e+00	0.000000000000000000e+00	0.000000000000000000e+00	0.000000000000000000e+00	0.000000000000000000e+00	0.000000000000000000e+00	0.000000000000000000e+00	0.000000000000000000e+00	0.000000000000000000e+00	0.000000000000000000e+00	-1.101012407968631340e-01	4.417183209086010254e-01	1.986221822939395754e-01	-7.812734185785616403e-02	1.311464503784441904e-01	-2.830342706112428663e-01	3.669849141118138869e-01	4.705526522244758980e-01	8.861039510621605830e-02	-1.902337974155947353e-01	-3.596609632963632119e-01	1.035620270879035049e-01	5.710125682735704977e-01	7.188866801441013733e-03	1.400663547980859625e-01	-4.697056904193099847e-01	-5.306143741392329582e-01	3.309203417724212448e-01	-1.767160013200313462e-01	-3.119991390289632571e-01	-2.498805882325352556e-01	-7.600101348040329274e-02	-1.445168887874868913e-01	-7.145178895453668799e-02	2.930960343428506976e-01	-5.377929319532854385e-02	-1.211685243410868529e-01	-3.641955434425712679e-01	2.074591048631709359e-02	-1.830704305050370462e-01	2.609639312766050545e-01	-1.337736861439593472e-01	-4.958668388987653164e-01	-5.087065986265447426e-02
0.000000000000000000e+00	0.000000000000000000e+00	0.000000000000000000e+00	0.000000000000000000e+00	0.000000000000000000e+00	0.000000000000000000e+00	0.000000000000000000e+00	0.000000000000000000e+00	0.000000000000000000e+00	0.000000000000000000e+00	0.000000000000000000e+00	0.000000000000000000e+00	0.000000000000000000e+00	0.000000000000000000e+00	0.000000000000000000e+00	0.000000000000000000e+00	-1.101012407968631340e-01	-1.472626337676569974e-01	-4.582697148533161347e-01	-1.731824189140261372e-01	2.130432128170013928e-01	-1.564220482238384002e-01	3.692755389314685832e-01	-1.011399602426398397e-01	-1.015252386153225189e-01	-2.054973943190716579e-01	2.046700508647200378e-01	-8.393939933487137850e-02	-7.233013327639294110e-02	-1.975596241734754455e-01	-1.517186955403771742e-01	1.512772179763514913e-01	3.162817887598302624e-01	1.956796330551736629e-01	-5.644605892791348251e-02	-2.074445959744683210e-01	-1.350062941160191099e-01	-8.258614698856425740e-02	2.892941390999808626e-01	-8.530837880969698028e-02	-5.449188332886022446e-01	-3.718997132473206846e-01	1.321710648353208823e-03	-3.627404139346642603e-02	2.314751436119192873e-01	-7.208199840293266769e-02	-1.327982666737889672e-01	-2.344434580943501045e-01	5.577167203571124082e-02	1.875137168218529438e-01
0.000000000000000000e+00	0.000000000000000000e+00	0.000000000000000000e+00	0.000000000000000000e+00	0.000000000000000000e+00	0.000000000000000000e+00	0.000000000000000000e+00	0.000000000000000000e+00	0.000000000000000000e+00	0.000000000000000000e+00	0.000000000000000000e+00	0.000000000000000000e+00	0.000000000000000000e+00	0.000000000000000000e+00	0.000000000000000000e+00	0.000000000000000000e+00	-1.101012407968631340e-01	4.340217596414525647e-01	3.982119399393769243e-01	-7.893153628130357424e-02	2.447573609950698115e-01	-4.496384296980780459e-01	4.093802364634821500e-01	5.793913817560193413e-01	-1.264802491339630242e-01	-3.311168533929483848e-01	2.404930460773813394e-01	-1.901476293155515140e-01	-1.776979375661421057e-01	4.881073272713601918e-01	-1.086606302684593878e-01	1.554549322360209429e-01	4.904820029664798686e-01	7.778318896008533379e-02	-7.762425316420491772e-02	-1.970269422597898112e-01	1.738193109582938378e-01	-9.130623445978766975e-03	6.575460612829475693e-02	1.140762889078881896e-02	8.421893731792555460e-02	2.247344205269707906e-02	-1.414078726024482202e-01	1.185213420237793830e-01	2.891038056106013943e-01	-3.002501270982759762e-01	1.961595819084905601e-01	2.703244831368455461e-02	-3.434667000113791197e-02	9.779222124596341492e-02
0.000000000000000000e+00	0.000000000000000000e+00	0.000000000000000000e+00	0.000000000000000000e+00	0.000000000000000000e+00	0.000000000000000000e+00	0.000000000000000000e+00	0.000000000000000000e+00	0.000000000000000000e+00	0.000000000000000000e+00	0.000000000000000000e+00	0.000000000000000000e+00	0.000000000000000000e+00	0.000000000000000000e+00	0.000000000000000000e+00	0.000000000000000000e+00	-1.101012407968631340e-01	1.173072694878789062e-02	5.756918553225286450e-01	-1.194390200336560293e-01	-3.493172096074952382e-01	7.969265018947659929e-01	7.952474663036408764e-02	-2.590718390523727779e-02	-2.272605603852208625e-02	-1.650515733059031709e-01	5.479388149966255561e-01	-1.828957750451266906e-01	-1.691098086021998181e-01	5.724616065369503293e-01	1.196964790518329824e+00	-5.276368278824639102e-01	8.126341333339662798e-01	-8.668386558920071830e-03	-4.168815103439812986e-01	6.273338216877597517e-01	-8.447357909370599716e-01	-2.063023845336964691e-03	1.857272012982399190e+00	5.781444969983715598e-01	2.273343114748495042e-01	7.453954427007236649e-01	-1.314747823107504043e+00	5.241988475928460733e-02	-6.807202811931362119e-02	4.158393121783594305e-03	2.003238982735560114e+00	2.644421936277257523e-01	-9.156895202220631802e-01	7.008751405097647658e-02
0.000000000000000000e+00	0.000000000000000000e+00	0.000000000000000000e+00	0.000000000000000000e+00	0.000000000000000000e+00	0.000000000000000000e+00	0.000000000000000000e+00	0.000000000000000000e+00	0.000000000000000000e+00	0.000000000000000000e+00	0.000000000000000000e+00	0.000000000000000000e+00	0.000000000000000000e+00	0.000000000000000000e+00	0.000000000000000000e+00	0.000000000000000000e+00	-1.101012407968631340e-01	-2.264732825008355377e-01	9.039102045198324498e-02	-5.681782975852439632e-01	-4.128855856740827890e-01	3.606258269113298831e-01	1.792605688370521311e-01	3.390183776263551718e-01	-1.029304298777633242e-01	-3.522799814416698871e-01	-1.346122773853395849e+00	2.100558393281969083e-02	-8.698677249149000534e-01	1.360364524690383936e+00	-2.127458156290573110e-01	-7.486506667710414176e-01	6.577917153886801982e-01	-3.025029942685842910e-01	1.597325796666046183e-01	1.474978732136653647e-01	-2.708826591578831766e-01	-2.121248470511162207e-03	5.252197365151677344e-01	-4.824654066348896264e-02	-1.948215207814837924e-01	-2.420051981684468723e-01	6.756725461131171118e-01	3.370139522508240337e-01	-4.818996032442001143e-01	-6.826903219865826378e-02	-3.225680107184293877e-01	-6.944251246708755820e-01	-8.326877951906137554e-01	-3.395712984951151925e-01
0.000000000000000000e+00	0.000000000000000000e+00	0.000000000000000000e+00	0.000000000000000000e+00	0.000000000000000000e+00	0.000000000000000000e+00	0.000000000000000000e+00	0.000000000000000000e+00	0.000000000000000000e+00	0.000000000000000000e+00	0.000000000000000000e+00	0.000000000000000000e+00	0.000000000000000000e+00	0.000000000000000000e+00	0.000000000000000000e+00	0.000000000000000000e+00	-1.101012407968631340e-01	1.334646655685274075e+00	1.877218935529203769e-01	1.195629996285793473e+00	1.174504142991994599e-01	-1.061621307842012918e+00	1.571752203926425062e-01	-2.691321728642708799e-01	-1.078385865500362632e-02	-3.420393702216575349e-01	-7.493165370900392031e-01	-9.047183208145563593e-02	-3.630772689653896657e-01	-9.552753584114143104e-01	-2.643907132898785928e-02	-2.977749187162982425e-01	4.033206869725456389e-01	9.533525346204801965e-02	-2.001447034012333315e-01	-2.727428761162944970e-01	-2.723111116878404458e-01	-9.336821108106785339e-02	1.715320897621076313e+00	8.366500068466414808e-02	-2.622556517139148502e-01	-9.013559077160393507e-02	-1.002361085295738058e-01	6.200495244175504572e-01	1.140540680643631566e+00	-9.556322899085647471e-01	5.503839039575260106e-01	-3.515870307081339630e-01	2.984672378055504449e+00	-7.380472325422313129e-02
0.000000000000000000e+00	0.000000000000000000e+00	0.000000000000000000e+00	0.000000000000000000e+00	0.000000000000000000e+00	0.000000000000000000e+00	0.000000000000000000e+00	0.000000000000000000e+00	0.000000000000000000e+00	0.000000000000000000e+00	0.000000000000000000e+00	0.000000000000000000e+00	0.000000000000000000e+00	0.000000000000000000e+00	0.000000000000000000e+00	0.000000000000000000e+00	-1.101012407968631340e-01	-4.720281771532774256e-02	-2.461511256328741126e-01	-2.948460936456005488e-01	-1.165474757009450635e-01	-3.645927384245710168e-01	3.118754613900893702e-01	-6.582829237695129176e-01	-2.549986027082021822e-01	-6.736629310046620134e-01	-2.690821256802245487e-01	-2.634636103905717008e-01	1.873744759219000966e-01	1.666696394308500251e+00	-6.944649330131933418e-01	2.801176053417721579e-01	-5.589916937977283951e-01	-2.132043260937001306e-01	1.736050875639122137e-01	-3.367733881491190018e-01	-5.049929856332056044e-01	-3.865996847317890728e-01	-2.485151797943846996e-01	6.195197871672342843e-02	6.866325144965848004e-01	-2.294413630543536420e-01	1.231069631621083682e-01	2.120904368260970063e+00	-4.126222812950072205e-01	-3.963210211730881088e-02	-1.981501143737373904e-01	-4.263223590755218506e-01	-1.367244205196301021e-01	7.757907513571346003e-01
0.000000000000000000e+00	0.000000000000000000e+00	0.000000000000000000e+00	0.000000000000000000e+00	0.000000000000000000e+00	0.000000000000000000e+00	0.000000000000000000e+00	0.000000000000000000e+00	0.000000000000000000e+00	0.000000000000000000e+00	0.000000000000000000e+00	0.000000000000000000e+00	0.000000000000000000e+00	0.000000000000000000e+00	0.000000000000000000e+00	0.000000000000000000e+00	-1.101012407968631340e-01	-1.801535080762515229e-01	-6.074524511234709045e-01	2.639659823625263857e-01	1.794703999568086072e-01	-1.492104589097824896e-01	-2.734392831791476186e-01	1.117899592642201290e+00	-1.811709632822967320e-01	6.765645430690855888e-02	-1.757962860652351467e-01	5.617717685834738850e-02	5.386650332774533395e-02	-9.654632926804954107e-02	-4.890457734823057401e-02	3.398876854918262413e-01	6.843844313823570225e-02	5.632181651378977971e-01	-1.849421880046286937e-01	-5.338862642850341622e-01	-7.338572788138676417e-01	-1.699752645318410582e-01	4.816775783525609755e-01	-1.673685853379565380e-01	-2.508185653268196758e-01	-3.375841384850494786e-01	-3.834514082311984429e-01	-4.000743627255237134e-01	2.038976859608837011e-01	1.150706524220412308e-01	-4.409437773266777078e-02	-2.333664926130813722e-01	8.570633463799565144e-02	2.098615666425384663e-01
0.000000000000000000e+00	0.000000000000000000e+00	0.000000000000000000e+00	0.000000000000000000e+00	0.000000000000000000e+00	0.000000000000000000e+00	0.000000000000000000e+00	0.000000000000000000e+00	0.000000000000000000e+00	0.000000000000000000e+00	0.000000000000000000e+00	0.000000000000000000e+00	0.000000000000000000e+00	0.000000000000000000e+00	0.000000000000000000e+00	0.000000000000000000e+00	-1.101012407968631340e-01	8.763589196200058384e-02	-7.107423571301574317e-01	1.362134369692467595e-01	3.023714540663066108e-01	-8.641516395135183382e-02	7.520708909840208289e-02	2.908833400756136722e-01	1.188403600564273965e-01	-3.234240554012453028e-01	-6.842336328003006951e-01	-2.694276510462981777e-01	1.783636477986046409e-01	1.915893915682222517e-02	1.561585319933597449e-01	-1.775119870561594204e-01	-2.518506854130341255e-01	4.622397933568013206e-01	-2.567692026940194272e-01	6.567370450106690960e-02	4.438713104274005089e-02	9.567782301127127076e-02	1.465246558080630646e-01	-8.318465939949194754e-02	9.016385408863193673e-02	-1.103649941515293248e-01	1.711797540129658957e-01	-7.947843964570209252e-01	-7.624383599864603678e-02	-7.802649045041420983e-01	-3.589212951034150834e-01	-4.706981765633032055e-01	-4.206043398266272326e-02	-4.389002887570289113e-01
0.000000000000000000e+00	0.000000000000000000e+00	0.000000000000000000e+00	0.000000000000000000e+00	0.000000000000000000e+00	0.000000000000000000e+00	0.000000000000000000e+00	0.000000000000000000e+00	0.000000000000000000e+00	0.000000000000000000e+00	0.000000000000000000e+00	0.000000000000000000e+00	0.000000000000000000e+00	0.000000000000000000e+00	0.000000000000000000e+00	0.000000000000000000e+00	-1.101012407968631340e-01	-1.182356145857590635e+00	-2.791250074648976010e-01	-6.375450724332090147e-01	3.173115595578434034e-01	-1.150936675416270871e+00	2.582131958772656000e-01	5.342510280787159394e-01	-1.001806547185634666e-01	5.741233146912495533e-01	2.670969163959961978e-01	-4.321749957351395111e-01	2.581882737136533823e-01	3.944523701010263506e-01	-7.445108548527796799e-01	4.197979136881002660e-01	3.348757363677063448e-01	-4.100822177089945009e-01	-2.120663133920744348e-01	-2.343106249871274374e-02	5.691182051118208740e-01	-3.380968007246973883e-01	8.458374474294078071e-01	3.687109634607571573e-01	-4.941491174046993562e-01	-6.055505919184421826e-01	2.265004352516830355e-01	-2.304481673270927788e-01	-6.487780496864137270e-01	8.428518366684274454e-01	-5.196846777188544042e-01	3.209254001403994555e-02	-1.966591673613277136e-01	5.776818745011427225e-01
0.000000000000000000e+00	0.000000000000000000e+00	0.000000000000000000e+00	0.000000000000000000e+00	0.000000000000000000e+00	0.000000000000000000e+00	0.000000000000000000e+00	0.000000000000000000e+00	0.000000000000000000e+00	0.000000000000000000e+00	0.000000000000000000e+00	0.000000000000000000e+00	0.000000000000000000e+00	0.000000000000000000e+00	0.000000000000000000e+00	0.000000000000000000e+00	-1.101012407968631340e-01	-1.627940491269647405e-01	-3.478507765631598803e-01	-2.861339636547614584e-01	2.457035104511324231e-01	3.063117273906625360e-01	3.989499983757082147e-01	-1.494077367017306313e-01	-2.910567012936832176e-02	-3.257801408337666627e-01	-5.698160941573129357e-01	-2.773190973167279916e-01	-1.744497531097585763e-01	2.612940870630733881e-01	2.134004265775431286e-01	1.508751461177988418e-01	2.388517744588909142e-01	4.871780226511068790e-01	-1.325305036870122639e-02	-4.663087757310661052e-01	-1.248620147375500283e-01	-6.302122137494549359e-02	-8.890693985589408557e-03	-1.442629766020442697e-02	-2.266699394812783930e-01	-2.315926367965996657e-01	-1.283742092092697573e-01	-7.704447378359511323e-01	-3.990473620221506867e-01	-4.070750563754586548e-01	-8.903437329527776056e-02	-5.036598470635590408e-01	-1.078837884372380873e-01	-2.711551749153283120e-01
0.000000000000000000e+00	0.000000000000000000e+00	0.000000000000000000e+00	0.000000000000000000e+00	0.000000000000000000e+00	0.000000000000000000e+00	0.000000000000000000e+00	0.000000000000000000e+00	0.000000000000000000e+00	0.000000000000000000e+00	0.000000000000000000e+00	0.000000000000000000e+00	0.000000000000000000e+00	0.000000000000000000e+00	0.000000000000000000e+00	0.000000000000000000e+00	-1.101012407968631340e-01	-1.848154339518640887e-01	-5.229041053620649970e-01	-3.034936109435680263e-01	2.879864922217281742e-01	2.871784900179075173e-01	5.981299367011266854e-01	4.416684261183883575e-01	-3.336838873031700708e-03	-3.756643030017679519e-01	-3.936705670001093282e-01	-2.074363699729764032e-01	1.194941070160283753e-01	8.730765655283305449e-02	9.004960370587473950e-02	4.893374530050719762e-01	1.080742092677701612e-02	1.250520829524627564e-01	-9.750934489812589090e-02	-3.366003543735276993e-01	-2.162156845405505123e-01	-1.000391985633114628e-01	-1.085792765008090077e-01	-2.460290749531937327e-01	-2.936750847278806614e-02	-3.438307755286106882e-01	2.248076308458978878e-01	-1.590612028135483802e-01	7.191023969601194332e-02	-2.889360747825383546e-01	-1.101895435920389466e-01	-5.606106780931570110e-01	-4.158372942494589219e-01	-2.607033877666261046e-01
0.000000000000000000e+00	0.000000000000000000e+00	0.000000000000000000e+00	0.000000000000000000e+00	0.000000000000000000e+00	0.000000000000000000e+00	0.000000000000000000e+00	0.000000000000000000e+00	0.000000000000000000e+00	0.000000000000000000e+00	0.000000000000000000e+00	0.000000000000000000e+00	0.000000000000000000e+00	0.000000000000000000e+00	0.000000000000000000e+00	0.000000000000000000e+00	-1.101012407968631340e-01	7.846451016907107778e-01	-9.073509516955005072e-01	1.294421754330933247e-02	1.266145842257918153e+00	-1.928288877101879684e-01	4.491664930523346366e-01	3.319188601332196398e-01	-3.342165409400379983e-02	-9.539035776423600288e-02	-5.162270388063929794e-01	-4.577149370698381792e-01	-1.779927528303068829e-01	3.225642094731241971e-01	1.219953258287994752e-01	7.520974943194662643e-01	2.746328351183363603e-01	5.892696501805502196e-01	-2.588909490159272964e-01	-2.403260810435338124e-01	-1.360313312115621898e+00	1.218045073487490915e-01	2.137615969460117393e-01	1.896833427287729357e-01	2.448865636358562789e-03	-4.706614839880207124e-01	-1.712427323601351525e-01	-3.345209852436172859e-01	7.587697172784576560e-01	-9.463736940924212249e-01	-4.189967216695058005e-01	-3.869307005243465269e-01	-3.508487065315952225e-01	-4.549192164220168255e-01
0.000000000000000000e+00	0.000000000000000000e+00	0.000000000000000000e+00	0.000000000000000000e+00	0.000000000000000000e+00	0.000000000000000000e+00	0.000000000000000000e+00	0.000000000000000000e+00	0.000000000000000000e+00	0.000000000000000000e+00	0.000000000000000000e+00	0.000000000000000000e+00	0.000000000000000000e+00	0.000000000000000000e+00	0.000000000000000000e+00	0.000000000000000000e+00	-1.101012407968631340e-01	-3.583890263420873301e-02	1.369469696905432389e-02	2.740300430523493966e-02	5.040710792453078071e-01	3.596219559498237128e-01	-3.431176026818346103e-01	-4.634061148065668490e-01	-3.076912625443802285e-01	-2.541599941007269825e-01	5.949608369353931447e-01	-4.410740350504124829e-01	-1.384091267771682954e-01	3.392342569015991960e-01	1.979982256031780796e+00	1.214799528149091978e-01	-3.840215971602749766e-03	1.724480290476659572e-01	1.524477601356297729e-01	-5.400707233563365600e-02	4.036153983945849344e-01	-2.222142931040759287e-02	6.335353913894697930e-02	6.601496789459069259e-01	-2.942910987447687129e-02	-1.300466106468699257e-01	-1.599178767800168988e-01	-1.473711732969943844e+00	4.276268968807501736e-01	-6.105925675359881455e-02	2.485485053635689279e-01	-1.722401685562398588e-01	-1.110549906459169928e-01	6.876747747003049416e-02
0.000000000000000000e+00	0.000000000000000000e+00	0.000000000000000000e+00	0.000000000000000000e+00	0.000000000000000000e+00	0.000000000000000000e+00	0.000000000000000000e+00	0.000000000000000000e+00	0.000000000000000000e+00	0.000000000000000000e+00	0.000000000000000000e+00	0.000000000000000000e+00	0.000000000000000000e+00	0.000000000000000000e+00	0.000000000000000000e+00	0.000000000000000000e+00	-1.101012407968631340e-01	-2.667811555286613290e-01	-2.091757305644374454e-01	-6.957409731467406599e-01	-1.187953781732923597e-01	1.032027269414583559e+00	2.539317366368771811e-01	-4.607852573942037289e-01	-2.144734652143814035e-01	7.217153589912331801e-01	-3.367659399485849470e-01	-6.195407078954172642e-01	-7.730024224846073766e-01	3.824798671486015489e-01	-1.637730613923188139e-01	2.079139200417409461e-01	2.208862296567244865e+00	1.177894136102175526e-01	-1.855778651631796727e-01	-3.331806313588787649e-01	-3.506935364152548029e-01	2.007999912481125623e-02	-4.586068604338785493e-01	-1.594310004647026824e-01	-4.245913076951468024e-01	-4.318941622307309047e-01	6.626210982560042373e-01	-9.532002697621018428e-02	7.251696823064840425e-01	-6.450941810491067629e-01	-7.969923055249701349e-01	-5.235322005917717458e-01	-4.454526755007550132e-01	-3.736974210428838927e-01
0.000000000000000000e+00	0.000000000000000000e+00	0.000000000000000000e+00	0.000000000000000000e+00	0.000000000000000000e+00	0.000000000000000000e+00	0.000000000000000000e+00	0.000000000000000000e+00	0.000000000000000000e+00	0.000000000000000000e+00	0.000000000000000000e+00	0.000000000000000000e+00	0.000000000000000000e+00	0.000000000000000000e+00	0.000000000000000000e+00	0.000000000000000000e+00	-1.101012407968631340e-01	4.392115936799316500e-02	2.978584166271906475e-01	-1.505553386094109769e-01	-5.174154958426060436e-01	-3.419150776897007527e-01	3.529576140006504548e-01	4.890507865948592880e-01	-3.348862418441564959e-01	2.146325897607968478e-02	-1.543806918217900115e-01	-2.623658865479250313e-01	-5.962879011122985268e-02	-2.827626766972255457e-01	-4.322317242386807812e-01	5.273461171994614505e-01	-2.322931052865272461e-01	-2.814260495505042647e-01	4.050119076279397046e-01	3.186995575098516831e-01	-1.203548828943731275e+00	5.667140328562692009e-02	-1.035835101701047201e+00	-4.502385558560598189e-02	-6.375519641559328210e-02	1.684754358640772332e-01	4.706038984850252627e-01	-3.305109637629284336e-01	-3.730139172598450625e-01	5.195387134348143920e-01	-4.175582418429910070e-01	-5.051096200946340181e-02	-5.290254936023242038e-01	7.018295103865360707e-01
0.000000000000000000e+00	0.000000000000000000e+00	0.000000000000000000e+00	0.000000000000000000e+00	0.000000000000000000e+00	0.000000000000000000e+00	0.000000000000000000e+00	0.000000000000000000e+00	0.000000000000000000e+00	0.000000000000000000e+00	0.000000000000000000e+00	0.000000000000000000e+00	0.000000000000000000e+00	0.000000000000000000e+00	0.000000000000000000e+00	0.000000000000000000e+00	-1.101012407968631340e-01	-3.992059273244089601e-01	-4.215051139350238230e-01	-2.300977135985489141e-01	3.666787482209012405e-01	-3.834495801888943012e-01	4.567574206222383415e-01	-8.455365900255419620e-02	-1.004249271871494598e-01	-4.921131628323494739e-02	3.517613764389180414e-02	-2.099709332319578958e-01	-2.826205334200102004e-02	-2.041454405243105508e-01	-5.307594641323567369e-02	-1.227369113971373271e-01	2.024179071134315777e-01	3.737543637477103720e-01	1.291686991415244394e-02	-4.294816516115219085e-01	-3.876127427984419893e-01	-1.348443643130869674e-01	-4.720579418063859944e-01	-6.445085969162921147e-02	-8.906659195540829466e-02	-1.297383352161331771e-01	3.298831449810405575e-02	1.294623554080549244e-01	3.685851341641778744e-01	-1.668910278439012518e-01	-2.101473220184345014e-01	-4.966222752488542169e-01	-2.916591137770414011e-01	-8.687237811041711999e-02
0.000000000000000000e+00	0.000000000000000000e+00	0.000000000000000000e+00	0.000000000000000000e+00	0.000000000000000000e+00	0.000000000000000000e+00	0.000000000000000000e+00	0.000000000000000000e+00	0.000000000000000000e+00	0.000000000000000000e+00	0.000000000000000000e+00	0.000000000000000000e+00	0.000000000000000000e+00	0.000000000000000000e+00	0.000000000000000000e+00	0.000000000000000000e+00	-1.101012407968631340e-01	-3.310471604166219384e-02	-5.736748033322274232e-01	-2.001786201264882104e-01	5.613337181904647366e-01	1.103113802680518285e+00	3.793355040481527496e-01	-6.747005497726065171e-01	-1.552301849678567325e-01	-2.298736086794860856e-01	1.356225427809039027e-02	1.684209689856155934e-01	3.557325776827977015e-02	5.192963174813021165e-01	6.953423444785519214e-01	9.005824037629804879e-01	-5.946924678900297190e-01	3.391733882587952831e-01	6.990430150576008861e-02	-1.515196357573667663e-01	-7.061684084050504767e-03	-2.317635776838600503e-01	-5.952041196724662253e-01	-1.872260663873184239e-01	7.456329406984520958e-01	3.181404384586002942e-01	5.828459712423909034e-01	1.414352261392253993e-02	1.390268416209640812e+00	1.714449875280265045e-01	-1.048174558490354569e-01	5.562922539915927667e-01	-8.518885847535044853e-01	-3.177978125552511912e-01
0.000000000000000000e+00	0.000000000000000000e+00	0.000000000000000000e+00	0.000000000000000000e+00	0.000000000000000000e+00	0.000000000000000000e+00	0.000000000000000000e+00	0.000000000000000000e+00	0.000000000000000000e+00	0.000000000000000000e+00	0.000000000000000000e+00	0.000000000000000000e+00	0.000000000000000000e+00	0.000000000000000000e+00	0.000000000000000000e+00	0.000000000000000000e+00	-1.101012407968631340e-01	-1.153194056383314570e-01	-1.029809419284208882e+00	-3.390983634285894398e-03	3.131644148833662156e-01	3.457712351568557052e-01	2.365408785389123414e-01	4.410414543741407734e-01	-4.375139675869429423e-01	1.105352483747617798e-01	8.946348362023293088e-02	2.030478985251445989e-01	-9.019537479684238690e-01	5.443563405990127224e-01	4.607152487011708653e-01	-3.207587576819682651e-01	3.598762547336818995e-01	2.000276167264752325e-01	-1.498387345538548243e-01	1.009156678796309770e+00	-6.098942248171629332e-01	-2.794286425824158981e-01	-8.355611140578557139e-01	2.031115591754973360e-01	-4.646368087279181824e-01	4.248562284762823910e-02	5.310166774113795896e-01	-6.741150992819801013e-01	-1.479527101820532708e+00	7.960399773152728731e-01	-4.051676891229042954e-01	5.095283731613050454e-02	1.877830990225372587e-01	-6.797106113663302640e-01
0.000000000000000000e+00	0.000000000000000000e+00	0.000000000000000000e+00	0.000000000000000000e+00	0.000000000000000000e+00	0.000000000000000000e+00	0.000000000000000000e+00	0.000000000000000000e+00	0.000000000000000000e+00	0.000000000000000000e+00	0.000000000000000000e+00	0.000000000000000000e+00	0.000000000000000000e+00	0.000000000000000000e+00	0.000000000000000000e+00	0.000000000000000000e+00	-1.101012407968631340e-01	9.982093894255809063e-01	3.667955287197718905e-01	1.451629592555049864e-01	-1.772965580661118451e-02	-1.670763769264889398e-01	4.343686042227755395e-02	6.378762244709319518e-01	4.300282311948863123e-01	1.984382999715721130e-02	1.507303024492396837e+00	-9.043340122052019939e-03	4.337405474607894384e-01	2.686356336631992581e-02	-4.057645488811721379e-01	4.716509916755093346e-01	7.167468311441891338e-01	1.279154915039376963e-02	5.278809284164752702e-01	8.087687761875338444e-01	-1.688912200229858163e-01	-2.867734556182404138e-01	-6.230142521008942280e-01	1.331279386151191790e-01	-4.336117074284467354e-01	1.689539545095147723e-03	-1.015531861850091033e+00	1.975119983029955950e-01	3.910405016317106686e-01	8.298473152960244015e-01	9.098584396155833254e-01	9.316055549247995726e-01	8.759159377640773902e-02	1.378645594328380408e+00
0.000000000000000000e+00	0.000000000000000000e+00	0.000000000000000000e+00	0.000000000000000000e+00	0.000000000000000000e+00	0.000000000000000000e+00	0.000000000000000000e+00	0.000000000000000000e+00	0.000000000000000000e+00	0.000000000000000000e+00	0.000000000000000000e+00	0.000000000000000000e+00	0.000000000000000000e+00	0.000000000000000000e+00	0.000000000000000000e+00	0.000000000000000000e+00	-1.101012407968631340e-01	-6.462231904300982377e-01	1.701693387272354530e+00	4.247172296760824417e-01	5.581797203638407812e-01	2.798307995893197231e-01	-4.133763228710006163e-03	1.179120792908573967e-01	2.145952489896235660e-01	4.694110964719620527e-01	1.701418065328084372e+00	-1.754421121968182951e-01	1.587023954263772074e-01	-2.476240453266337072e-01	-8.035431712970822482e-02	-5.376569161286743892e-01	5.326138921590691799e-01	-2.211461024835016664e-01	3.288354478038786333e-01	1.471621538943359772e-02	-3.244214848563032882e-01	1.085356488761446830e-01	2.264953586738820968e-01	-1.219225022115157792e-01	2.771187168659823841e-01	1.168462580210423568e-01	-4.472592962548722073e-01	5.303140750897314959e-01	-3.276655694205827252e-01	6.406134130783207592e-01	3.379259010842537436e-01	1.389945663869712522e+00	2.739258666110742091e+00	1.000092610263299209e+00
0.000000000000000000e+00	0.000000000000000000e+00	0.000000000000000000e+00	0.000000000000000000e+00	0.000000000000000000e+00	0.000000000000000000e+00	0.000000000000000000e+00	0.000000000000000000e+00	0.000000000000000000e+00	0.000000000000000000e+00	0.000000000000000000e+00	0.000000000000000000e+00	0.000000000000000000e+00	0.000000000000000000e+00	0.000000000000000000e+00	0.000000000000000000e+00	-1.101012407968631340e-01	5.615998511564441742e-01	3.622427846406354179e-01	-1.251442366795873784e-01	2.967434368886690543e-01	1.359506375277286905e+00	5.709648883895587224e-01	6.656593920418534260e-01	-2.311514622948370457e-01	8.167426719030042304e-02	3.505715974468197604e-01	2.360358145869508387e-02	-3.676541022358272293e-01	-9.073674505351273512e-01	2.039252444685800136e-01	2.639726785887107074e-01	-3.383344016477379812e-01	1.655923040000209859e-02	-3.395917254768050508e-01	4.745733556395596575e-01	-1.116521992945599617e+00	-6.275848110834014379e-03	-9.933059750703555901e-02	-3.815576707295414427e-01	-9.788049218678215868e-02	-2.798370586882454880e-01	8.254994363267771640e-02	-5.873504428118418996e-01	1.057698151050937119e+00	-2.076951548460392039e-01	-3.155051348008621193e-01	-3.465102684497931018e-02	-3.031628297727097521e-01	-1.916869128594972105e-01
0.000000000000000000e+00	0.000000000000000000e+00	0.000000000000000000e+00	0.000000000000000000e+00	0.000000000000000000e+00	0.000000000000000000e+00	0.000000000000000000e+00	0.000000000000000000e+00	0.000000000000000000e+00	0.000000000000000000e+00	0.000000000000000000e+00	0.000000000000000000e+00	0.000000000000000000e+00	0.000000000000000000e+00	0.000000000000000000e+00	0.000000000000000000e+00	-1.101012407968631340e-01	2.489126529172988045e-01	-1.860588729514373041e-01	-2.681219515134793396e-01	-5.158378420770493716e-02	-2.589161993464464406e-01	1.609469665988627340e-01	2.708169060582221177e-01	1.166400658388816458e-02	-6.835719021730053691e-02	-3.612838807333563218e-01	-1.574124263697091602e-03	1.614606824248610295e-01	5.680646013751351475e-01	3.811648368531497799e-01	-2.012941759197637570e-01	-2.264579648371423948e-01	1.459915749504125115e-01	-3.214677892701532369e-01	-3.297131877753201046e-01	-1.808512873142105182e-01	3.762771510412291076e-02	4.361897332749268275e-01	1.378353187358157504e-02	2.522234811302098353e-02	-1.645831871627611576e-01	1.306055236140937215e-01	-4.320436283677421829e-01	-4.913945937192601421e-01	-3.830224098117454568e-01	9.724647877758284265e-02	-4.815301287655577855e-01	-5.894159169571409063e-01	3.729387626743613932e-02
0.000000000000000000e+00	0.000000000000000000e+00	0.000000000000000000e+00	0.000000000000000000e+00	0.000000000000000000e+00	0.000000000000000000e+00	0.000000000000000000e+00	0.000000000000000000e+00	0.000000000000000000e+00	0.000000000000000000e+00	0.000000000000000000e+00	0.000000000000000000e+00	0.000000000000000000e+00	0.000000000000000000e+00	0.000000000000000000e+00	0.000000000000000000e+00	-1.101012407968631340e-01	-4.050092007590829768e-01	-1.976590930670521773e-01	-1.609088456707535031e-01	3.095893879774687663e-01	5.327604175278652932e-01	4.240288401536194129e-01	-2.459134763846284877e-01	-2.033956574217489488e-01	-3.380439064991049292e-01	-2.312016785360393456e-01	-3.428872608013550094e-01	-1.742577213541877668e-01	6.188139313494029903e-01	-5.337437496455876146e-02	1.866133046841831344e-01	6.304553662021275540e-02	4.272167803235301653e-01	-2.116384918576947327e-01	-2.657798457154632032e-01	-1.229320738045214523e-01	-6.071363908921714736e-02	9.291238522283294665e-02	-1.112198119477720848e-01	-1.942511138328223697e-01	8.670310615981512148e-02	-2.185482847223470249e-02	-2.019345185218259231e-01	-6.164720075422088774e-01	-3.499422140921469304e-01	-4.025635229436519413e-01	-2.668501677157807950e-01	-7.598801982776015596e-02	-1.430956193582928193e-01
0.000000000000000000e+00	0.000000000000000000e+00	0.000000000000000000e+00	0.000000000000000000e+00	0.000000000000000000e+00	0.000000000000000000e+00	0.000000000000000000e+00	0.000000000000000000e+00	0.000000000000000000e+00	0.000000000000000000e+00	0.000000000000000000e+00	0.000000000000000000e+00	0.000000000000000000e+00	0.000000000000000000e+00	0.000000000000000000e+00	0.000000000000000000e+00	-1.101012407968631340e-01	-5.533491065308229206e-01	-3.250604196915912181e-01	-1.659022334043193936e-01	4.684842451403776198e-01	2.292506086521426401e-01	3.347798558762054566e-01	1.046284372382608324e-01	-9.767204394071636597e-02	-3.926710401660183924e-01	-5.754657239537480651e-01	-1.764389524123582687e-01	1.613913282460141818e-01	2.562415226238091703e-01	-1.228600690250911676e-01	3.869341699430584036e-01	1.688687846237465692e-02	5.007633434469627165e-01	-1.931330534944801780e-01	-3.737587546574893671e-01	-7.083051585294937447e-03	-6.174843503647813037e-02	-9.565392911890643890e-02	-1.090907700174717082e-01	-1.071063939329609110e-02	-1.653077735135164428e-01	-1.702833173792709515e-02	-1.220943172429808377e-01	-7.640730571398617055e-02	-2.437441765843989250e-01	-4.130522886828800755e-01	-5.040002439875485019e-01	-7.354162950642441354e-02	-4.855303970941927671e-01
0.000000000000000000e+00	0.000000000000000000e+00	0.000000000000000000e+00	0.000000000000000000e+00	0.000000000000000000e+00	0.000000000000000000e+00	0.000000000000000000e+00	0.000000000000000000e+00	0.000000000000000000e+00	0.000000000000000000e+00	0.000000000000000000e+00	0.000000000000000000e+00	0.000000000000000000e+00	0.000000000000000000e+00	0.000000000000000000e+00	0.000000000000000000e+00	-1.101012407968631340e-01	-3.211110697085782228e-01	-5.430149366410222944e-01	-1.903709377422101168e-01	3.303011960403829383e-01	-6.287933218977753702e-02	5.339154462764819087e-01	5.545519993751852894e-01	-5.024925499659497335e-02	-3.672206763636969296e-01	-4.113131077655783896e-01	-3.015740643585034797e-01	-6.987663971397241325e-02	1.751632942254024716e-01	-2.769445868878918637e-01	-5.854942393001860007e-02	8.242110524621279466e-02	4.410605453793777220e-01	-2.167517603262320569e-01	-3.903004557488704007e-01	-3.083325030478244466e-01	-4.226998337974843811e-02	-1.240194007997654467e-02	-4.390893417842942764e-02	-2.103511612915660578e-01	-2.407402693609200783e-01	-5.620869784402189595e-02	4.155759098599856594e-01	-3.550838571228184803e-01	-6.372539231341393107e-01	-2.083091272234922076e-01	-5.005351755597639007e-01	-4.667971546394468763e-01	-2.034809771593391325e-01
0.000000000000000000e+00	0.000000000000000000e+00	0.000000000000000000e+00	0.000000000000000000e+00	0.000000000000000000e+00	0.000000000000000000e+00	0.000000000000000000e+00	0.000000000000000000e+00	0.000000000000000000e+00	0.000000000000000000e+00	0.000000000000000000e+00	0.000000000000000000e+00	0.000000000000000000e+00	0.000000000000000000e+00	0.000000000000000000e+00	0.000000000000000000e+00	-1.101012407968631340e-01	-8.044098278830945636e-01	-7.937878656781001130e-01	1.929853243702639790e-02	4.055840857404366395e-01	1.693725450659040899e+00	2.321881211496758246e-01	-4.590095219700762730e-01	6.124041759184356559e-01	-2.808445451240247359e-01	-7.341784068342198655e-01	-3.505793340131874714e-01	-2.681818080420120820e-01	3.168850892246524165e-01	-1.235402518286282531e-01	2.388693113400409684e-01	5.705122330954310872e-01	3.234391290016665477e-01	-2.166526666414833602e-01	8.880161232296884810e-01	-3.916350398316907344e-01	-3.648879280623549826e-01	1.457458515073292382e+00	5.318789438331623654e-01	-5.712084518742072126e-01	2.214342492636940385e-01	6.289282384871169862e-01	3.487755188157578012e-01	-8.257084944633107382e-01	1.816351336494644864e+00	-1.955742893488133516e-01	1.098743723059738830e-01	-1.117320991109036044e+00	2.240527473590837315e-01
0.000000000000000000e+00	0.000000000000000000e+00	0.000000000000000000e+00	0.000000000000000000e+00	0.000000000000000000e+00	0.000000000000000000e+00	0.000000000000000000e+00	0.000000000000000000e+00	0.000000000000000000e+00	0.000000000000000000e+00	0.000000000000000000e+00	0.000000000000000000e+00	0.000000000000000000e+00	0.000000000000000000e+00	0.000000000000000000e+00	0.000000000000000000e+00	-1.101012407968631340e-01	7.018622185182261664e-01	3.475695233657227212e-01	-2.229633648035256044e-01	6.627320311548778875e-01	3.800034842427086890e+00	2.612373237371501955e-01	-6.275169171516085109e-01	-5.805050562390701163e-01	3.745510561576427255e-01	3.817905724863843719e-01	3.682530473208669997e-01	1.452298453079170049e+00	-2.621549636504389436e-01	4.429541777731845764e-01	1.670612718369800964e+00	5.452584425514984956e-02	3.242534595200811665e-01	2.855183741511699846e-01	5.260886062783364236e-01	5.801510762048223135e-02	-1.125953701800860018e-01	4.514835241919143427e-01	-2.301428070120447866e-01	2.525089558614516116e-01	-2.852288169069512325e-01	-6.752194661517193497e-01	2.859025362841673967e+00	-5.863033246051040370e-01	1.479491627990941471e-01	-3.264916837833177210e-01	6.092482412011653858e-01	-4.658950549288372045e-01	9.152109439897995191e-01
0.000000000000000000e+00	0.000000000000000000e+00	0.000000000000000000e+00	0.000000000000000000e+00	0.000000000000000000e+00	0.000000000000000000e+00	0.000000000000000000e+00	0.000000000000000000e+00	0.000000000000000000e+00	0.000000000000000000e+00	0.000000000000000000e+00	0.000000000000000000e+00	0.000000000000000000e+00	0.000000000000000000e+00	0.000000000000000000e+00	0.000000000000000000e+00	-1.101012407968631340e-01	2.055802008017301397e+00	1.105689229570882892e+00	1.066277075076962344e+00	3.304983425787823559e-01	-3.916480517518068916e-01	3.533989049417556871e-01	-7.199707227448591818e-01	2.331261474962547542e+00	-4.768365605244518496e-02	2.137371152979417488e+00	-6.971665688051992271e-01	1.525875126097457679e+00	1.112732941749401405e+00	-6.411106708078234684e-01	2.703415563711709102e-01	-1.230110100739542300e+00	3.732516145628942406e-01	3.123362515773623338e-01	-1.597064170260610316e-01	-4.844316258097875472e-01	-6.073848490201975980e-02	-3.634914506993182637e-01	2.378054224976754172e-01	-5.920895096545919500e-01	9.162071717079887101e-01	1.031200354099532479e+00	2.973772406446432703e-01	2.355125599782696089e+00	1.311693795240714167e+00	1.704530692412863924e-01	1.523256041349824175e+00	-5.693327078514955897e-01	3.455326219242945140e-01
0.000000000000000000e+00	0.000000000000000000e+00	0.000000000000000000e+00	0.000000000000000000e+00	0.000000000000000000e+00	0.000000000000000000e+00	0.000000000000000000e+00	0.000000000000000000e+00	0.000000000000000000e+00	0.000000000000000000e+00	0.000000000000000000e+00	0.000000000000000000e+00	0.000000000000000000e+00	0.000000000000000000e+00	0.000000000000000000e+00	0.000000000000000000e+00	-1.101012407968631340e-01	1.153519600801159589e-01	1.329811944771385201e-01	3.565946472699772080e-02	1.151217639238543283e-01	2.335690462580625182e-01	2.690375793643916547e-01	2.944578691815741833e-01	-7.439477113152498551e-03	-1.589754697017680685e-01	8.051584477914405791e-02	-4.442331444178314326e-02	3.637552313235577206e-02	3.927989506589724678e-01	5.701867251964887195e-02	2.997727978670715610e-01	3.660787451966826533e-01	4.325850583988818943e-01	7.915714061871730045e-02	1.402142356674199453e-01	9.137232793647688534e-02	-7.954894123630747160e-02	3.962647414532746715e-01	-1.208848883148727765e-01	3.016399852519880895e-02	4.285100274027753980e-02	-2.457127478377153229e-01	5.274456984972931695e-01	1.946789452460340663e-03	3.904671589005491716e-01	-5.543891964000714767e-02	9.997086215514956742e-02	-2.540069683024728242e-01	1.755672417835812266e-02
0.000000000000000000e+00	0.000000000000000000e+00	0.000000000000000000e+00	0.000000000000000000e+00	0.000000000000000000e+00	0.000000000000000000e+00	0.000000000000000000e+00	0.000000000000000000e+00	0.000000000000000000e+00	0.000000000000000000e+00	0.000000000000000000e+00	0.000000000000000000e+00	0.000000000000000000e+00	0.000000000000000000e+00	0.000000000000000000e+00	0.000000000000000000e+00	-1.101012407968631340e-01	-1.105215648114706711e-01	-1.694320482649442072e-01	-2.495301151734225995e-02	2.957554759299618197e-01	4.869702437450251081e-02	1.770540419707561652e-01	6.702990833737114684e-01	-1.235834320538090753e-02	1.103404851489462601e-01	2.412610521569042432e-01	-1.343178653389313637e-01	-3.721097163588665130e-02	1.901066230229563614e-01	-2.591586337719406496e-01	1.837419749053906259e-02	-2.917895835224241230e-01	2.711485771208543838e-01	1.690733373643197035e-01	-4.804187850347550748e-02	-6.287958492870419913e-02	-1.004906670575890365e-01	-3.198423891565821409e-01	-1.294579935023239259e-01	-2.087085311395160767e-03	1.954939903308828553e-01	-3.183709273546155294e-01	-4.943998005244749638e-01	4.613709414152086796e-01	5.562319375162936286e-01	3.996203115750494583e-01	1.768279505736374546e-01	-8.768055410584268961e-02	1.553282302415433802e-01
0.000000000000000000e+00	0.000000000000000000e+00	0.000000000000000000e+00	0.000000000000000000e+00	0.000000000000000000e+00	0.000000000000000000e+00	0.000000000000000000e+00	0.000000000000000000e+00	0.000000000000000000e+00	0.000000000000000000e+00	0.000000000000000000e+00	0.000000000000000000e+00	0.000000000000000000e+00	0.000000000000000000e+00	0.000000000000000000e+00	0.000000000000000000e+00	-1.101012407968631340e-01	-2.171616845159235198e-01	-5.929232035139354595e-01	-1.731065578624590151e-01	-7.204222895565076668e-02	3.039026134113927829e-02	2.804806846430322742e-01	1.258460138598238298e-01	-1.946499763107764347e-01	-4.959788710660830713e-01	1.054794459340977070e-01	-4.154503333280801791e-01	-2.833399300250963870e-01	-1.782620059104515764e-01	-1.130769048138500432e+00	5.844454166042922783e-01	-2.848322721755104370e-01	-2.587459017529694649e-02	-1.864065845784758368e-01	-4.648390375565170096e-02	4.675584594852819076e-01	-1.886338112411199142e-01	1.011514876641913668e-01	-4.588675967184131510e-01	3.071700116833246952e-01	1.412871640190977232e-02	3.279032220150471799e-01	4.932542912913167599e-01	7.067014633549455471e-01	3.054459677555023123e-01	3.765780911637708894e-02	-3.772179885356493068e-01	-2.272822065894400667e-01	1.726173739438393306e-01
0.000000000000000000e+00	0.000000000000000000e+00	0.000000000000000000e+00	0.000000000000000000e+00	0.000000000000000000e+00	0.000000000000000000e+00	0.000000000000000000e+00	0.000000000000000000e+00	0.000000000000000000e+00	0.000000000000000000e+00	0.000000000000000000e+00	0.000000000000000000e+00	0.000000000000000000e+00	0.000000000000000000e+00	0.000000000000000000e+00	0.000000000000000000e+00	-1.101012407968631340e-01	-7.746831310798492076e-01	-2.068984053961233638e-01	-1.955295290750072579e-01	-3.153061273720370039e-01	3.483637003812081745e-01	4.270080311432017939e-01	-7.346817453782374108e-02	-4.982677605859455079e-03	2.366826388704108483e-02	-1.075408648575292142e-01	-3.982590231900148131e-02	-3.382629228280499833e-01	-1.122767468277226649e-01	-1.012840088157273971e-01	4.224210403409238701e-01	-1.607289778269614389e-01	9.091092136862703732e-02	5.176261904010318604e-01	-2.780521077568760546e-01	-8.453030494364877079e-01	-3.796272133585486541e-01	-1.480557045275213146e-01	3.832470167960929514e-02	4.179502369741933676e-01	-4.009768572302425116e-01	2.596510500931145660e-01	-4.480724052052512119e-01	5.124370307675785163e-01	2.046739030355611833e-01	-4.779694097652832929e-01	-1.550544596810086162e-01	-1.074238384987966644e+00	-1.157538221945395018e-02
0.000000000000000000e+00	0.000000000000000000e+00	0.000000000000000000e+00	0.000000000000000000e+00	0.000000000000000000e+00	0.000000000000000000e+00	0.000000000000000000e+00	0.000000000000000000e+00	0.000000000000000000e+00	0.000000000000000000e+00	0.000000000000000000e+00	0.000000000000000000e+00	0.000000000000000000e+00	0.000000000000000000e+00	0.000000000000000000e+00	0.000000000000000000e+00	-1.101012407968631340e-01	1.702300047396764493e-01	3.476815971504820246e-01	2.427465779274629587e-01	4.302371555564566963e-01	6.089065493702328080e-01	1.349911113064016510e-01	3.790199175567777190e-01	-1.655163930698923813e-01	-5.308100160526821321e-02	1.911946745078356782e-02	2.618489544847069639e-01	1.093298246105738780e+00	-4.344634417198420251e-01	8.078477665309209410e-01	-4.985258290945609461e-01	-3.766901466503888574e-01	6.257941437424920927e-01	-7.278192468001189186e-02	-1.009804787984559665e-01	-5.601710492285123799e-02	-1.733361895490477533e-01	8.837032125697116269e-01	-4.005317352468651393e-01	-5.090850876344559239e-01	-4.252550549999669083e-01	-6.851567956225466105e-01	-2.818284990479477115e-01	-8.531330728855911483e-01	6.653280269461343821e-02	2.723975633847310340e-01	3.377664763836257800e-02	5.887748329759829868e-01	-1.726022656301300362e-01
0.000000000000000000e+00	0.000000000000000000e+00	0.000000000000000000e+00	0.000000000000000000e+00	0.000000000000000000e+00	0.000000000000000000e+00	0.000000000000000000e+00	0.000000000000000000e+00	0.000000000000000000e+00	0.000000000000000000e+00	0.000000000000000000e+00	0.000000000000000000e+00	0.000000000000000000e+00	0.000000000000000000e+00	0.000000000000000000e+00	0.000000000000000000e+00	-1.101012407968631340e-01	-4.956540020017351500e-01	-6.572675273676582830e-02	1.179820689219612112e-01	4.275901374349297401e-01	1.920419564846703453e-01	2.717794501766075954e-01	5.389553486500913149e-01	2.407541980647516511e-02	-1.745593169085868368e-01	-1.967294305478901606e-01	-1.581294549608221467e-01	2.350736911386324887e-02	4.115121641108838157e-01	3.277123498496196108e-01	4.746736666042868369e-01	4.845286393267752428e-03	5.251850339209129803e-01	6.482021532359515115e-02	-1.066407173300638195e-01	2.426627085908047432e-01	-2.153515162134379823e-02	-4.716971105339849007e-02	-1.045308256022114690e-01	3.450314033640936723e-02	9.755716454221077805e-02	-1.278378234550380799e-01	-2.460626396002827398e-01	-5.116512696135463445e-01	7.731541078256899679e-02	1.500123939421652139e-03	-1.319340162418819740e-01	-1.856509263159083767e-01	2.065985804486039079e-01
0.000000000000000000e+00	0.000000000000000000e+00	0.000000000000000000e+00	0.000000000000000000e+00	0.000000000000000000e+00	0.000000000000000000e+00	0.000000000000000000e+00	0.000000000000000000e+00	0.000000000000000000e+00	0.000000000000000000e+00	0.000000000000000000e+00	0.000000000000000000e+00	0.000000000000000000e+00	0.000000000000000000e+00	0.000000000000000000e+00	0.000000000000000000e+00	-1.101012407968631340e-01	-2.590233815649967686e-01	-2.069094895144939564e-02	-6.566031927906128274e-02	3.254465236064124634e-01	8.479987620691767369e-02	2.944665937946169820e-01	3.747462729072669751e-01	-1.070749530183356391e-01	-1.529693015099478637e-01	-4.874562552041095814e-02	-4.746982266948561457e-02	-2.800767674501600246e-01	2.517836527340153729e-01	4.317601304255700989e-01	3.301549961957757073e-01	2.031086301669252636e-01	3.995236292382919330e-01	-5.426908155645757126e-02	-5.646469086355509343e-02	-2.798251692537060409e-01	1.842428972854984540e-02	2.194841867503327659e-01	-4.225643521172654793e-02	1.184562021323118386e-01	-2.275633069442707102e-01	2.955604605096782272e-02	4.111610665569031403e-02	-7.977026039575225991e-02	2.984160135815988601e-02	1.657977721638319024e-01	-5.644127427929614832e-02	2.249043697856570878e-01	-2.012967149557015056e-01
0.000000000000000000e+00	0.000000000000000000e+00	0.000000000000000000e+00	0.000000000000000000e+00	0.000000000000000000e+00	0.000000000000000000e+00	0.000000000000000000e+00	0.000000000000000000e+00	0.000000000000000000e+00	0.000000000000000000e+00	0.000000000000000000e+00	0.000000000000000000e+00	0.000000000000000000e+00	0.000000000000000000e+00	0.000000000000000000e+00	0.000000000000000000e+00	-1.101012407968631340e-01	-1.706981128527069735e-01	-1.132612460349299438e-01	5.812182379502230101e-02	2.876691865787958657e-02	7.211007169809178219e-01	3.284149075865082090e-01	3.538340184976274116e-01	1.087458182967034614e-01	-3.907903329175561047e-01	-4.201724560994207769e-01	-2.237665751032901218e-01	1.250124732448291698e-01	2.391763899259836124e-01	2.450366996373829764e-01	7.409341165054066369e-01	2.750278160172344166e-01	5.403727507965812027e-01	-9.713989831187253010e-02	1.486362691087598775e-01	-2.632792652636369857e-01	-4.189538111526117797e-02	2.974392275282777831e-01	-2.933120740778636937e-01	-1.543645238106372830e-01	-3.227829526882338151e-01	-9.894769321935512063e-02	3.158236250079396457e-01	1.870435796972440834e-01	-5.872195406114953942e-01	-5.006432664833374568e-01	-3.654839496619565753e-01	-3.245688605513383923e-02	-3.237857858003545530e-01
0.000000000000000000e+00	0.000000000000000000e+00	0.000000000000000000e+00	0.000000000000000000e+00	0.000000000000000000e+00	0.000000000000000000e+00	0.000000000000000000e+00	0.000000000000000000e+00	0.000000000000000000e+00	0.000000000000000000e+00	0.000000000000000000e+00	0.000000000000000000e+00	0.000000000000000000e+00	0.000000000000000000e+00	0.000000000000000000e+00	0.000000000000000000e+00	-1.101012407968631340e-01	-5.978602222910802677e-01	2.805037039775328811e-01	-7.209896094911438791e-01	3.140613075492144635e-01	-4.977099247223122913e-01	1.544006589840802857e-01	2.093008730429729292e-01	-2.782405960443484205e-01	3.965007556046892118e-02	9.116336951132023581e-01	1.007047709287157006e-01	-2.720729014343569729e-01	1.113070407202346734e+00	-3.604861862293537444e-01	7.400457580607391339e-01	2.274558219378075841e-01	1.807623845398204643e-01	-5.589194004708757380e-01	5.677388592526457778e-01	-7.461568674183387540e-01	-3.336655968376004422e-01	-6.227685280387741384e-01	-2.192320214689544577e-01	4.469627995740065307e-01	-4.776327532266408382e-01	6.006950659361266487e-01	-1.290181084965272840e+00	9.412169947948504367e-01	-2.168674761899299919e-01	1.157111304648171801e+00	-3.446603888041690489e-01	1.091987878776101262e+00	2.546479665752749422e-01
0.000000000000000000e+00	0.000000000000000000e+00	0.000000000000000000e+00	0.000000000000000000e+00	0.000000000000000000e+00	0.000000000000000000e+00	0.000000000000000000e+00	0.000000000000000000e+00	0.000000000000000000e+00	0.000000000000000000e+00	0.000000000000000000e+00	0.000000000000000000e+00	0.000000000000000000e+00	0.000000000000000000e+00	0.000000000000000000e+00	0.000000000000000000e+00	-1.101012407968631340e-01	1.211099278803582507e-02	2.499839196690682996e-01	-2.777964206172842121e-01	1.514406249614309585e-01	7.652790447560774145e-02	3.928568123418914038e-01	-1.001358098743404812e-01	6.169326411666620213e-02	3.303023642676808924e-01	2.487960068862097585e-01	2.502720984927835415e-02	-8.418632612762665113e-02	3.368576352492758663e-01	1.492758185271889915e-01	3.887224598120781471e-01	5.447907284440941522e-01	2.812927292213114883e-01	2.915997977583162926e-01	9.041643393675892482e-02	1.297519913536020753e-01	-1.642696390837626585e-01	-1.952070581499159574e-01	-2.282118375280247358e-01	1.922213852783988819e-01	-2.852436159976004526e-01	2.387362049508159334e-01	2.293409222764601074e-01	3.982465613197845866e-01	7.450371581728145731e-01	2.125904502388736017e-01	7.909424490184512324e-01	-4.952959528395545208e-02	3.829874834415160079e-01
0.000000000000000000e+00	0.000000000000000000e+00	0.000000000000000000e+00	0.000000000000000000e+00	0.000000000000000000e+00	0.000000000000000000e+00	0.000000000000000000e+00	0.000000000000000000e+00	0.000000000000000000e+00	0.000000000000000000e+00	0.000000000000000000e+00	0.000000000000000000e+00	0.000000000000000000e+00	0.000000000000000000e+00	0.000000000000000000e+00	0.000000000000000000e+00	-1.101012407968631340e-01	-8.462651702178547453e-02	6.387255506864920607e-01	1.189021046984790539e-02	4.700727040994286954e-01	7.990400287671586277e-01	2.471308565311990391e-01	-3.729146809630382031e-01	-2.727039485455620138e-01	-3.484595021224124456e-01	-4.317775827365930713e-02	1.455204559427587807e-01	2.308350954742913186e-01	-1.707580044805937780e-01	4.120816878746876299e-01	9.090737257099493762e-01	1.829724067523421094e-01	7.252874265267919562e-02	-1.483875427550501724e-01	-2.805531140739039309e-01	-2.286068971581227682e-01	1.568837775855642380e-01	5.767854872075263151e-01	-3.151023414720455773e-01	8.701478888741139839e-01	-2.925143161977521999e-01	5.154472744384088756e-01	-1.398838221939634474e-01	1.027003092719004224e-01	-8.556484966453411500e-01	8.716074228250588751e-01	-1.351920937092468966e-01	3.775419060832081453e-01	3.526635314226724272e-01
0.000000000000000000e+00	0.000000000000000000e+00	0.000000000000000000e+00	0.000000000000000000e+00	0.000000000000000000e+00	0.000000000000000000e+00	0.000000000000000000e+00	0.000000000000000000e+00	0.000000000000000000e+00	0.000000000000000000e+00	0.000000000000000000e+00	0.000000000000000000e+00	0.000000000000000000e+00	0.000000000000000000e+00	0.000000000000000000e+00	0.000000000000000000e+00	-1.101012407968631340e-01	-4.347470327904898180e-02	-2.818393228507166115e-01	-2.226983054109843707e-01	2.786445885411822920e-01	-1.576410553768333445e-01	2.097255758949141402e-01	-9.660212527021408771e-03	-6.351578216696440737e-02	-3.806181790189234193e-01	2.172548024260988198e-02	-2.872919638901936037e-02	-2.812049980754210976e-01	1.833373275035957428e-01	-1.857111843947213126e-01	1.287487459015685121e-01	-7.492537080861477738e-02	4.447784244742186144e-01	-7.363179789102261563e-02	2.484567855052013108e-01	-4.289287425372202422e-01	-3.812624811533865676e-02	-2.396053297100372015e-01	-3.610208199789957106e-01	-1.812453448054243410e-01	1.346953424278304889e-03	6.470821880995732966e-01	2.568416588978213455e-01	-1.922505172729185308e-01	1.112988052606099509e-01	1.818163910453897691e-01	-1.528543261490057648e-01	4.172303691843886608e-01	5.619512393655337612e-02
0.000000000000000000e+00	0.000000000000000000e+00	0.000000000000000000e+00	0.000000000000000000e+00	0.000000000000000000e+00	0.000000000000000000e+00	0.000000000000000000e+00	0.000000000000000000e+00	0.000000000000000000e+00	0.000000000000000000e+00	0.000000000000000000e+00	0.000000000000000000e+00	0.000000000000000000e+00	0.000000000000000000e+00	0.000000000000000000e+00	0.000000000000000000e+00	-1.101012407968631340e-01	-1.880355370307114082e-01	3.663315443865423626e-01	-4.657390571420785830e-02	-4.126479247947758416e-02	5.850591550038265476e-01	4.478300063110861595e-01	-2.094574274029816774e-01	5.411416833152730282e-02	-2.452944624230339321e-01	-2.215990072962729374e-01	-1.619520968180056253e-01	3.426876226941110715e-01	-9.479042360712781889e-02	8.549409771498896193e-02	-5.311369296820878105e-01	-7.393423493674307692e-03	2.210830336674680929e-01	-1.949842290791821420e-01	-9.389130358005702559e-02	-2.012027940226984446e-01	-1.170539428221748814e-02	-2.564866676953940217e-01	-5.057989999396750314e-02	5.725309330999133611e-02	-1.245328938747084502e-01	1.363140726817448911e-01	1.777165034553102596e-01	1.580900571876318605e-01	-1.231780365781878495e-01	-1.017932566932701344e-01	-1.299528659280138609e-01	4.178160552548630391e-01	-4.680338622369092060e-03
0.000000000000000000e+00	0.000000000000000000e+00	0.000000000000000000e+00	0.000000000000000000e+00	0.000000000000000000e+00	0.000000000000000000e+00	0.000000000000000000e+00	0.000000000000000000e+00	0.000000000000000000e+00	0.000000000000000000e+00	0.000000000000000000e+00	0.000000000000000000e+00	0.000000000000000000e+00	0.000000000000000000e+00	0.000000000000000000e+00	0.000000000000000000e+00	-1.101012407968631340e-01	2.395790845335876440e-01	-2.043276871912422799e-01	-3.393094234577935520e-02	4.241540326091913782e-01	1.638630128143044318e-01	1.003186592655927883e-01	1.525648968989845311e-01	3.330985062579791545e-02	5.368362497629116520e-02	-2.955551565115244195e-01	-5.367166706845025864e-02	-1.448237078462315808e-01	1.829015023839625220e-01	5.911835720531188887e-01	4.777132308915285619e-01	1.535177955012046857e-03	4.516211881532138095e-02	-1.371253053076603168e-01	-2.702600912785637632e-01	-1.892673681267409702e-01	-5.143957607956559791e-02	3.467443346626902234e-01	-3.655057149109765258e-02	-5.849813630139060611e-02	1.989536076264892053e-02	-3.345517823260464874e-01	-2.170924096847299534e-01	-2.451105218448224321e-01	-1.526060434366025564e-01	-2.261883541204483261e-01	-2.349812877855189386e-01	-1.957238656908635854e-01	-2.935264371564003105e-01
0.000000000000000000e+00	0.000000000000000000e+00	0.000000000000000000e+00	0.000000000000000000e+00	0.000000000000000000e+00	0.000000000000000000e+00	0.000000000000000000e+00	0.000000000000000000e+00	0.000000000000000000e+00	0.000000000000000000e+00	0.000000000000000000e+00	0.000000000000000000e+00	0.000000000000000000e+00	0.000000000000000000e+00	0.000000000000000000e+00	0.000000000000000000e+00	-1.101012407968631340e-01	-1.914874884958847889e-01	-1.933289884217348209e-01	7.027695354546742434e-01	-4.019761336580812694e-01	4.824612139258578625e-02	6.749522823172019459e-01	7.897815106832542509e-02	-2.718858177724917669e-01	-1.283069245271224457e-01	-4.506990738429411669e-01	-2.953388048128848253e-01	-2.324122031107341835e-01	7.161177562961994481e-01	2.786003274632707916e-01	1.509048256575720393e+00	2.608855421234418936e-01	8.142001620036392051e-01	-3.641556573414099218e-01	-1.663720903696674080e-01	1.925793049045013972e-01	-6.045495209632482936e-02	6.451057722551603035e-01	6.432202083709651630e-01	-1.700392240789782849e-01	-3.624728622844751724e-01	-1.555054418601221899e-01	-5.968333295950595252e-01	4.110035956144023617e-01	-4.748239658437092281e-01	-5.198731322706579006e-01	-2.309359891777311713e-01	7.365509535508244499e-01	-3.664723675382260959e-01
0.000000000000000000e+00	0.000000000000000000e+00	0.000000000000000000e+00	0.000000000000000000e+00	0.000000000000000000e+00	0.000000000000000000e+00	0.000000000000000000e+00	0.000000000000000000e+00	0.000000000000000000e+00	0.000000000000000000e+00	0.000000000000000000e+00	0.000000000000000000e+00	0.000000000000000000e+00	0.000000000000000000e+00	0.000000000000000000e+00	0.000000000000000000e+00	-1.101012407968631340e-01	-3.657006366874589465e-01	3.588985699343368307e-01	7.896728968973641960e-01	9.295621535146261077e-03	-7.606005548758588697e-01	-1.276036193306118172e-01	2.356633608541180147e-01	-1.361220736674067511e-01	-2.102538791434779564e-01	-3.804720993050637878e-02	-6.221923402122504498e-01	-5.423690335083024561e-01	1.005510293797416271e-01	-7.734231963476284610e-01	-7.946460344701727907e-02	3.814833778505395956e-01	5.602202598258063659e-01	-4.898043928996880791e-01	3.861045868096121131e-02	3.192368301380126838e-01	-8.037682154945040292e-02	7.320002807493561914e-01	-1.020767030686552251e-01	-2.160361732957364889e-01	-3.119199361829800843e-01	-4.308583438474841709e-01	6.726429291163529278e-01	3.270179511067536904e-01	-7.689977117934532203e-01	-4.527303228995481765e-01	-7.318402233279518165e-02	1.082678933483127048e+00	-1.873423271038200388e-01
0.000000000000000000e+00	0.000000000000000000e+00	0.000000000000000000e+00	0.000000000000000000e+00	0.000000000000000000e+00	0.000000000000000000e+00	0.000000000000000000e+00	0.000000000000000000e+00	0.000000000000000000e+00	0.000000000000000000e+00	0.000000000000000000e+00	0.000000000000000000e+00	0.000000000000000000e+00	0.000000000000000000e+00	0.000000000000000000e+00	0.000000000000000000e+00	-1.101012407968631340e-01	-5.282879421647633800e-01	-5.920214808246736515e-01	-4.118596451877576947e-01	9.557153810370355718e-02	1.157129039217834471e-01	4.296318888686699866e-01	1.578349035252864241e-02	-2.243796774362686042e-01	-2.035675619145843884e-01	4.448823228391490803e-01	-3.307867355619047850e-02	6.615844011997977780e-01	-1.520622388097657707e-01	-1.276697375356290742e-01	3.143022199311336640e-01	-6.087638077478717546e-01	2.980210361586618784e-01	2.307690480966990421e-01	-2.371426448848708637e-02	7.499142920188880956e-02	-3.702180504975981223e-02	-5.820521311792065111e-01	-2.005938822396632626e-01	-1.855859753326895636e-02	-3.862852100993959675e-02	-5.046618032637050222e-01	7.481706075577501114e-01	-7.576688222149015051e-01	2.986658922456413290e-01	-1.477979190787832020e-01	-1.872600720606958924e-01	-2.795631470814041175e-01	-3.320869291657366773e-01
0.000000000000000000e+00	0.000000000000000000e+00	0.000000000000000000e+00	0.000000000000000000e+00	0.000000000000000000e+00	0.000000000000000000e+00	0.000000000000000000e+00	0.000000000000000000e+00	0.000000000000000000e+00	0.000000000000000000e+00	0.000000000000000000e+00	0.000000000000000000e+00	0.000000000000000000e+00	0.000000000000000000e+00	0.000000000000000000e+00	0.000000000000000000e+00	-1.101012407968631340e-01	-5.194332841452016236e-01	-1.326933830191398545e-01	-2.057755924480831056e-01	2.148777579362492196e-01	6.149706126640738235e-01	2.486568086279604683e-01	-2.782856134195714204e-01	-6.329088687383883395e-03	-4.883505840399030018e-02	-2.305889228218907239e-01	-1.184636663625145137e-01	-8.881106131436988793e-02	3.483467777740024141e-01	4.017885716746599223e-01	3.906099582432543404e-01	1.053344840782805436e+00	4.276215256995768432e-01	-3.408992130797749293e-02	-9.200202196936989318e-02	8.108161526640872419e-02	-3.005196595160544715e-02	4.908288917399214468e-01	-3.757820531890591204e-02	-6.396524770133076021e-03	5.168862587349477150e-02	-2.808242651009986157e-01	2.977384861952571682e-01	4.196030166104217085e-03	1.092558516252402218e-01	-1.095984460900731455e-01	7.474364825577964333e-02	7.660618685468267852e-01	-9.038887897036661234e-02
0.000000000000000000e+00	0.000000000000000000e+00	0.000000000000000000e+00	0.000000000000000000e+00	0.000000000000000000e+00	0.000000000000000000e+00	0.000000000000000000e+00	0.000000000000000000e+00	0.000000000000000000e+00	0.000000000000000000e+00	0.000000000000000000e+00	0.000000000000000000e+00	0.000000000000000000e+00	0.000000000000000000e+00	0.000000000000000000e+00	0.000000000000000000e+00	-1.101012407968631340e-01	-3.538979318687139886e-01	-2.153376290303838647e-01	-1.054187106024130766e-01	3.204024288985173885e-01	4.263970773017267818e-02	2.561941932092909324e-01	8.115632526167709804e-02	-2.444034580302274495e-01	-2.266728214890136317e-01	-2.565613667103872619e-01	1.920902562282896658e-02	-1.840676791697109516e-01	5.202284665410872311e-01	3.430863903490928291e-01	-1.181926876331412385e-01	1.649743815597960461e-01	5.181590266921838328e-01	-9.829877127143737958e-02	-2.187197302078295047e-01	-4.181291057669002109e-01	-1.202293939500277686e-01	-2.451952212427175870e-01	-1.631831377278284700e-01	-1.865184690166449277e-01	-2.139577546749365788e-01	-2.008363777262860417e-01	-1.585120053583226607e-01	6.439124738415705762e-01	-1.862675973476176500e-02	-2.322278947884359179e-01	-4.944081376532002414e-01	-2.379741439551519844e-01	-2.513298196436962173e-01
0.000000000000000000e+00	0.000000000000000000e+00	0.000000000000000000e+00	0.000000000000000000e+00	0.000000000000000000e+00	0.000000000000000000e+00	0.000000000000000000e+00	0.000000000000000000e+00	0.000000000000000000e+00	0.000000000000000000e+00	0.000000000000000000e+00	0.000000000000000000e+00	0.000000000000000000e+00	0.000000000000000000e+00	0.000000000000000000e+00	0.000000000000000000e+00	-1.101012407968631340e-01	-3.210921555136878602e-01	-6.396678115956668798e-01	9.765707701419337194e-01	-3.653301466586807676e-03	-6.369308363679785367e-01	5.408049058179300594e-01	1.142242525931329356e+00	9.305535956191970937e-02	-7.768293653185601721e-01	-7.202200637587456988e-01	-1.731137000950360716e-01	7.488397635459523305e-02	6.932820222742090976e-01	-1.810503254989108135e-01	7.467702545794885349e-01	7.350673432711294364e-01	1.714890322639893716e-01	-1.052266282459954627e-01	-2.034398877291334062e-01	8.470385630695742574e-01	-2.730244024825101770e-02	-6.250619580211849158e-01	1.718989432965206399e-01	-3.362008639530412318e-02	-2.214826053090205304e-01	-1.170439891441862335e+00	-4.616160094058224250e-01	1.030016280202157519e+00	3.462757309481362400e-02	3.966774484305394255e-01	-5.785696765139001219e-01	7.336733972164388717e-01	-4.455786542662744654e-01
0.000000000000000000e+00	0.000000000000000000e+00	0.000000000000000000e+00	0.000000000000000000e+00	0.000000000000000000e+00	0.000000000000000000e+00	0.000000000000000000e+00	0.000000000000000000e+00	0.000000000000000000e+00	0.000000000000000000e+00	0.000000000000000000e+00	0.000000000000000000e+00	0.000000000000000000e+00	0.000000000000000000e+00	0.000000000000000000e+00	0.000000000000000000e+00	-1.101012407968631340e-01	-1.265206127933409697e+00	-2.623205092871024879e-01	-5.977921425644680542e-02	2.591915907051053902e-01	1.098411810914509568e+00	-7.555072545179797316e-02	7.647579744018260239e-01	-2.027148296010172490e-01	-2.214400211494543247e-01	1.740702470548716185e-01	-5.271525171562565365e-02	-1.242289579723894200e+00	-2.586456555130591251e-01	4.801391800961430367e-01	-9.793206331831687539e-01	-6.048922898302558915e-01	5.988421899248295155e-01	-8.274926976295400582e-02	2.207046782597703038e-01	-6.005091837766869389e-01	-2.478762440845317383e-01	7.287063247410758837e-01	5.008826631288213482e-01	1.226714225733390728e-01	1.587918352091793606e-01	-2.831340969280090603e-01	1.673780934832742040e-01	-6.282939839028329754e-01	-2.454973406614696096e-01	5.266709124252003660e-01	-4.652028388883934218e-01	4.160294665404944969e-01	-5.631595543102770884e-01
0.000000000000000000e+00	0.000000000000000000e+00	0.000000000000000000e+00	0.000000000000000000e+00	0.000000000000000000e+00	0.000000000000000000e+00	0.000000000000000000e+00	0.000000000000000000e+00	0.000000000000000000e+00	0.000000000000000000e+00	0.000000000000000000e+00	0.000000000000000000e+00	0.000000000000000000e+00	0.000000000000000000e+00	0.000000000000000000e+00	0.000000000000000000e+00	-1.101012407968631340e-01	-6.443617532072943854e-01	-2.489479925413185801e-01	8.478001325715088521e-02	-1.548909855067077124e-01	4.426738403793081256e-01	4.838500965834881540e-01	-6.465161893349208322e-01	8.021432242255879252e-01	-5.942607608699623789e-01	-5.267078008867137617e-02	-1.731137000950360716e-01	-5.181515548496379298e-01	-7.421307677407735781e-01	2.040749463144585218e-01	1.169928220458603396e-01	2.135506637347013292e+00	9.748164340566160824e-02	-1.646864231008682566e-01	-1.649634727918369848e-01	-3.912941493600784471e-01	1.769886350735201119e-01	6.180239261022814068e-01	7.868265836498970767e-02	-1.503071143497844153e-01	7.503331140334478233e-01	-5.220116775110257290e-01	5.180183161026836736e-01	1.033489254615225228e-01	-4.599690579515278710e-01	-6.734042527924735677e-02	-8.224805622492175061e-01	-2.447245576391176014e-01	4.703329218431051562e-01
0.000000000000000000e+00	0.000000000000000000e+00	0.000000000000000000e+00	0.000000000000000000e+00	0.000000000000000000e+00	0.000000000000000000e+00	0.000000000000000000e+00	0.000000000000000000e+00	0.000000000000000000e+00	0.000000000000000000e+00	0.000000000000000000e+00	0.000000000000000000e+00	0.000000000000000000e+00	0.000000000000000000e+00	0.000000000000000000e+00	0.000000000000000000e+00	-1.101012407968631340e-01	-2.677034812975327971e-01	-3.903109765613886895e-01	1.203309638763175593e-01	4.750386832704387441e-01	1.935391291488327281e-01	4.449840864644052929e-02	2.526430726567063800e-01	1.660441775883352011e-01	-1.259915542122894416e-01	-3.541401595216570608e-01	-1.424566550327294734e-01	-1.325906682385073754e-01	3.374312443625722135e-01	1.810599659963346986e-01	-3.583615559551683316e-01	4.042837165827170010e-01	1.323233591399493869e-01	1.793324857487957683e-02	-1.211339885361733919e-02	-5.228446738562821938e-01	-1.494463358211310378e-01	-5.275825936702454033e-01	1.476739823039655841e-01	1.332997576097094405e-01	-2.741200642876865934e-01	5.254749891804637307e-02	-5.388896416859323413e-01	-2.500356259232421885e-01	-5.662430855848602507e-01	-5.229496019476075341e-01	-5.408517275470533514e-01	-1.382344191821211210e-01	-5.312917277665201582e-02
0.000000000000000000e+00	0.000000000000000000e+00	0.000000000000000000e+00	0.000000000000000000e+00	0.000000000000000000e+00	0.000000000000000000e+00	0.000000000000000000e+00	0.000000000000000000e+00	0.000000000000000000e+00	0.000000000000000000e+00	0.000000000000000000e+00	0.000000000000000000e+00	0.000000000000000000e+00	0.000000000000000000e+00	0.000000000000000000e+00	0.000000000000000000e+00	-1.101012407968631340e-01	1.565639499063042672e+00	2.260519624508729730e-01	-6.202599100229755358e-01	7.587380422455319851e-01	1.014921847862619853e+00	6.073767516824057217e-02	-6.639822722247813447e-01	-5.498534764517218898e-01	6.294578604067633254e-01	3.391539245797585700e-01	-4.085142674513053129e-01	1.256680459183994625e+00	-1.048971834407188775e+00	-3.633593397849057549e-01	1.250202333146097411e+00	1.024676930874272252e+00	3.492257845340409061e-01	-6.169722799848563755e-01	-7.193781473931398773e-02	2.195279896371560291e+00	-2.594310792633212071e-01	9.821907657987872034e-03	8.039141425396729990e-02	5.554618449269761726e-02	-4.270743868408398147e-01	1.380408062639506106e+00	-2.314511553937287913e-01	-1.922895763396346380e+00	7.195176070281374958e-01	-3.568509656477732994e-01	-4.049942126150705146e-01	1.316558819503107491e-01	-3.558036152503001315e-01
0.000000000000000000e+00	0.000000000000000000e+00	0.000000000000000000e+00	0.000000000000000000e+00	0.000000000000000000e+00	0.000000000000000000e+00	0.000000000000000000e+00	0.000000000000000000e+00	0.000000000000000000e+00	0.000000000000000000e+00	0.000000000000000000e+00	0.000000000000000000e+00	0.000000000000000000e+00	0.000000000000000000e+00	0.000000000000000000e+00	0.000000000000000000e+00	-1.101012407968631340e-01	5.928406546928535192e-01	7.717356347602619127e-02	-2.078944062281935790e-01	5.117835976737058479e-01	5.982606427598339272e-01	5.122787183439543590e-02	6.401177939313545950e-01	1.010019136135528045e-01	-2.766781690208395261e-01	-2.821759027397764408e-01	6.915887075313104093e-02	-2.685240622686835277e-01	3.027024998743115813e-01	-4.436691547084026799e-01	3.273180720135761002e-01	-5.477651160998482371e-01	1.707571381798616839e-01	1.578925837537839202e-02	1.778082740821724517e-01	-4.444238293675126794e-01	-1.945938257882119382e-01	4.813386417407613527e-01	-5.809980874079053587e-02	2.664446153780430926e-01	3.488204433075874772e-02	-2.032818734902995528e-01	8.984072059888209560e-01	-1.952567638797255908e-02	3.038191433328712998e-02	2.230031679551458534e-02	-5.007634283478231557e-02	-1.602216687338811063e-01	7.765462700740946578e-02
0.000000000000000000e+00	0.000000000000000000e+00	0.000000000000000000e+00	0.000000000000000000e+00	0.000000000000000000e+00	0.000000000000000000e+00	0.000000000000000000e+00	0.000000000000000000e+00	0.000000000000000000e+00	0.000000000000000000e+00	0.000000000000000000e+00	0.000000000000000000e+00	0.000000000000000000e+00	0.000000000000000000e+00	0.000000000000000000e+00	0.000000000000000000e+00	-1.101012407968631340e-01	-1.175145824709143083e+00	-4.711457880127541409e-01	3.659716216639738451e-01	-6.771119054581592467e-01	-9.775455450479410002e-01	3.211806696721375975e-01	-1.035768511922305235e+00	-1.266778821274517075e-01	-1.854516336866203485e-01	-2.439913190402141774e-01	-7.051914618370037635e-01	6.756948178838781960e-01	-8.106829353390551107e-01	-1.628497095987787580e+00	1.736840635872234362e+00	-1.200927580670695799e-01	3.985837180147200343e-01	-5.481058327329100394e-02	7.029128056478788078e-02	-8.969079619076104626e-01	-1.978387008789733170e-01	1.976127372007170924e-01	-3.202811783710769467e-01	1.634034997994844030e-01	-5.196196418475306222e-01	-4.969503328925082286e-01	-8.000487546755844503e-01	-5.614815869748719379e-01	-8.192306711993212198e-02	8.890467612570224568e-03	3.072257961567879947e-02	-1.044186589721666891e+00	-3.520200976719538577e-01
0.000000000000000000e+00	0.000000000000000000e+00	0.000000000000000000e+00	0.000000000000000000e+00	0.000000000000000000e+00	0.000000000000000000e+00	0.000000000000000000e+00	0.000000000000000000e+00	0.000000000000000000e+00	0.000000000000000000e+00	0.000000000000000000e+00	0.000000000000000000e+00	0.000000000000000000e+00	0.000000000000000000e+00	0.000000000000000000e+00	0.000000000000000000e+00	-1.101012407968631340e-01	-1.385980242033803655e+00	6.668926377619857071e-01	5.641419453549251228e-01	2.869066007685703856e-01	-7.454619666834620961e-01	-2.147504800403956526e-01	-7.603882003325406203e-01	1.977284280535859806e-01	5.800668555141046401e-01	-7.769719432767928646e-01	-4.726129903288346368e-01	3.879089165366237379e-01	5.045073796193885185e-01	8.666551103987201188e-01	-1.633919758657773835e+00	-6.448666826003651709e-01	-4.517605896628942852e-02	4.800482069402092766e-01	-4.590290599985193398e-01	8.003437473134267233e-01	-3.718772708677490213e-01	-1.995755341549783290e+00	-1.082324084476558868e-02	-5.913119024746552599e-01	1.488863599511396352e-01	1.106621146482746232e+00	-7.327079227175877785e-01	-1.724364027998936288e+00	-2.727959617042204354e-01	2.175990861456663872e+00	2.119765168785664455e-01	-2.799045695939439415e-01	8.007675846800053898e-02
0.000000000000000000e+00	0.000000000000000000e+00	0.000000000000000000e+00	0.000000000000000000e+00	0.000000000000000000e+00	0.000000000000000000e+00	0.000000000000000000e+00	0.000000000000000000e+00	0.000000000000000000e+00	0.000000000000000000e+00	0.000000000000000000e+00	0.000000000000000000e+00	0.000000000000000000e+00	0.000000000000000000e+00	0.000000000000000000e+00	0.000000000000000000e+00	-1.101012407968631340e-01	-5.130720763646156035e-01	-6.989988986745469812e-02	1.071708266134217963e-01	2.153448347411860420e-01	1.128314862644178990e-01	2.655844227649173384e-01	-1.464434906046237772e-01	5.084013182657577679e-02	-2.339606456079744712e-01	-2.450657079056722532e-01	-2.992108520705379360e-01	8.504955005873097995e-02	4.806002232001145846e-01	2.864812188749875539e-03	6.093288045312271750e-01	-3.009215305079687153e-01	5.008006911591574850e-01	-5.885358680626472973e-03	-2.111437601150585319e-01	-6.042095159743730154e-02	-5.454978303881555940e-02	6.493240297649176263e-02	-1.767952242253587603e-01	-1.065780530035271012e-01	-4.894362045442134934e-01	-9.510082508274582402e-02	1.436521733589343208e-01	1.166219437304483360e-02	-4.900296314372205586e-01	-1.485890891879022846e-01	-5.001987520121311537e-01	-5.020912128561418886e-01	-3.090089124949071953e-01
0.000000000000000000e+00	0.000000000000000000e+00	0.000000000000000000e+00	0.000000000000000000e+00	0.000000000000000000e+00	0.000000000000000000e+00	0.000000000000000000e+00	0.000000000000000000e+00	0.000000000000000000e+00	0.000000000000000000e+00	0.000000000000000000e+00	0.000000000000000000e+00	0.000000000000000000e+00	0.000000000000000000e+00	0.000000000000000000e+00	0.000000000000000000e+00	-1.101012407968631340e-01	-1.272728929962185229e-01	4.065966294988151986e-02	1.719809821934631111e-01	1.729145738722435433e-01	1.236828707410908557e+00	-3.940641785174942707e-02	-4.345199711181673696e-01	-5.635624250077191366e-01	4.831190627853231001e-02	3.594508933458659961e-01	1.222504868874920714e-01	-5.908366136710244687e-01	1.007874528755783095e+00	-4.530180965824476824e-01	-2.123385001397766134e-02	6.793359327899186617e-01	-1.168800137282829804e-01	-1.955757883145198273e-01	4.628632487205455726e-01	-1.142583056131116770e+00	-1.156893013865586545e-01	4.042469692349882210e-02	1.750199899468752873e-01	-9.088137018525858923e-02	6.204263163121311875e-01	-6.705454835979837713e-02	3.670912533310496384e-01	-5.016239987489965468e-01	1.623738938106929597e+00	-2.460417466737586378e-01	-1.419786449579818477e-01	9.912004167323360537e-01	9.083861110592918175e-02
0.000000000000000000e+00	0.000000000000000000e+00	0.000000000000000000e+00	0.000000000000000000e+00	0.000000000000000000e+00	0.000000000000000000e+00	0.000000000000000000e+00	0.000000000000000000e+00	0.000000000000000000e+00	0.000000000000000000e+00	0.000000000000000000e+00	0.000000000000000000e+00	0.000000000000000000e+00	0.000000000000000000e+00	0.000000000000000000e+00	0.000000000000000000e+00	-1.101012407968631340e-01	-2.214492154641662519e-02	-1.456454160504962181e-01	-1.651120919931044762e-01	3.639352694655937359e-01	5.639189885346878039e-01	4.502229927224495332e-01	-3.892720038522501369e-02	-7.250224706878649616e-02	1.038687363646590839e-01	-3.443285903725691426e-03	-1.920564795011505399e-01	1.797707960172467423e-01	-2.378720066971767022e-01	9.932397921971329591e-02	-3.072663384112798157e-01	-3.207772554170718049e-01	2.461323564793773122e-01	-1.006629457983794773e-01	-2.236621513878345457e-01	-2.996885302408242718e-02	-8.892687052063306952e-02	-6.570647905147585233e-01	6.674102088198090310e-02	-3.718438736950042678e-01	-1.940897586757868443e-01	9.849585106652435085e-02	4.047694912983986204e-01	-3.839501087560264758e-01	-1.247122232742477049e-01	6.057457320361751829e-02	-1.744534548000526153e-01	2.879154816326918997e-02	-3.429448507281195740e-02
0.000000000000000000e+00	0.000000000000000000e+00	0.000000000000000000e+00	0.000000000000000000e+00	0.000000000000000000e+00	0.000000000000000000e+00	0.000000000000000000e+00	0.000000000000000000e+00	0.000000000000000000e+00	0.000000000000000000e+00	0.000000000000000000e+00	0.000000000000000000e+00	0.000000000000000000e+00	0.000000000000000000e+00	0.000000000000000000e+00	0.000000000000000000e+00	-1.101012407968631340e-01	-8.187443502914559801e-02	1.174481885877888820e-01	3.735648430658520258e-01	3.307590044503422311e-01	-7.173358648132867055e-01	4.292757568929529977e-01	-9.399887808716571591e-01	-4.396689807683941686e-01	-3.854906518333840459e-01	5.181735639140342409e-01	8.868294232547799250e-02	4.556127420940777051e-01	3.765426370420307256e-01	-5.032514430643244413e-02	-5.866538098639939580e-01	6.568442871073542078e-01	3.466577842372776663e-01	-1.777966157535782465e-01	-2.927067727330595615e-01	-1.439656016491261958e-01	2.460548437538588595e-01	-8.813817543021688072e-01	-4.717308693172124756e-01	-6.398945403326636860e-01	-4.331795407744950532e-01	-4.417116724995537869e-01	-1.329557432028602160e-01	-4.400113431838540562e-02	4.370730114350692697e-01	-3.946246376071488871e-01	-3.786617874263868977e-01	1.712446507519953087e+00	-1.662015983694017582e-02
0.000000000000000000e+00	0.000000000000000000e+00	0.000000000000000000e+00	0.000000000000000000e+00	0.000000000000000000e+00	0.000000000000000000e+00	0.000000000000000000e+00	0.000000000000000000e+00	0.000000000000000000e+00	0.000000000000000000e+00	0.000000000000000000e+00	0.000000000000000000e+00	0.000000000000000000e+00	0.000000000000000000e+00	0.000000000000000000e+00	0.000000000000000000e+00	-1.101012407968631340e-01	-4.035076334185166425e-01	-3.770309026621945780e-01	-2.603743144922234798e-01	1.583328753952479573e-01	1.267241985382837610e-01	4.077026698355750156e-01	3.476742883378912685e-01	-8.721275568234629350e-02	-5.612058228195860865e-01	-4.152783371463977802e-01	-2.343753312882183582e-01	-1.657262388801180042e-01	1.759091812384203368e-01	5.355486561114428112e-02	1.112525984009896246e-01	-7.468874252675722358e-02	2.560488143098995084e-01	-6.235320597771749560e-03	-4.237957230200341541e-01	-1.286001161356076228e-01	-1.510463706489823255e-01	4.909727064434319527e-02	-3.359068533136962825e-02	-1.283857871905499659e-01	-1.076216983895768309e-01	-5.125109489728969514e-01	-5.115777198967516037e-01	-1.641394735500542323e-01	-4.553448988120680774e-01	-1.772605417757215085e-01	-4.081715964304712396e-01	-1.426305943329946868e-01	-1.229205408652034731e-01
0.000000000000000000e+00	0.000000000000000000e+00	0.000000000000000000e+00	0.000000000000000000e+00	0.000000000000000000e+00	0.000000000000000000e+00	0.000000000000000000e+00	0.000000000000000000e+00	0.000000000000000000e+00	0.000000000000000000e+00	0.000000000000000000e+00	0.000000000000000000e+00	0.000000000000000000e+00	0.000000000000000000e+00	0.000000000000000000e+00	0.000000000000000000e+00	-1.101012407968631340e-01	5.692291666640111325e-01	-5.835369272755162873e-02	-5.394332428155036441e-01	-1.781130552170424874e-01	-6.704290340130474313e-01	1.089676086746827477e-01	8.170982377781438322e-01	-4.226369512795953853e-01	1.041882425305730386e+00	-7.342223557553274604e-01	-3.952875743447655799e-01	3.305548240523450976e-01	1.650809299581287581e-01	-1.236286428448211960e-01	1.037959607624707070e+00	-5.321505002398864148e-01	1.386733648552779252e-01	-2.706424180947296088e-01	-6.742377790634709323e-01	-5.200280386780891523e-02	4.877953209819591018e-02	4.065006643045952078e-02	-6.289925853395325062e-01	-9.003499151816063417e-02	-1.167184480284820802e-01	2.656706609551874876e-01	-4.951376022547688827e-01	1.635781090052870757e-01	-3.051310374172337414e-01	-2.319126448445527344e-01	-2.412866857213816774e-01	-1.046931389796035283e+00	-1.822333773343671193e-01
0.000000000000000000e+00	0.000000000000000000e+00	0.000000000000000000e+00	0.000000000000000000e+00	0.000000000000000000e+00	0.000000000000000000e+00	0.000000000000000000e+00	0.000000000000000000e+00	0.000000000000000000e+00	0.000000000000000000e+00	0.000000000000000000e+00	0.000000000000000000e+00	0.000000000000000000e+00	0.000000000000000000e+00	0.000000000000000000e+00	0.000000000000000000e+00	-1.101012407968631340e-01	-4.357898657395938846e-01	-6.623358063702159404e-01	-2.950383044967013757e-01	2.752093605138141719e-01	3.000722580636702164e-01	5.385259526704244681e-01	3.344670720351771709e-01	-1.417689178223113106e-02	7.266687348615091802e-02	-4.519791103696924051e-01	-1.899797428939102306e-01	-1.037134268326833086e-01	3.018425929912648686e-01	2.580921003774398481e-01	2.887197710756587155e-01	-6.591067693725805032e-02	5.337314515519440139e-01	-5.695184119447756210e-03	-3.369827853717680677e-01	3.268883110900083766e-02	5.241368408593766876e-02	-5.209159223676949058e-01	-4.260595890102680250e-01	3.529351890984404605e-01	4.624890901192801329e-01	8.764101240178451269e-02	6.846741477544989740e-01	-3.631056339024802959e-01	-3.544481453816336058e-01	5.527118954576310667e-02	-1.954749186601026367e-01	8.415293245122277277e-01	1.755729066581246112e-01
0.000000000000000000e+00	0.000000000000000000e+00	0.000000000000000000e+00	0.000000000000000000e+00	0.000000000000000000e+00	0.000000000000000000e+00	0.000000000000000000e+00	0.000000000000000000e+00	0.000000000000000000e+00	0.000000000000000000e+00	0.000000000000000000e+00	0.000000000000000000e+00	0.000000000000000000e+00	0.000000000000000000e+00	0.000000000000000000e+00	0.000000000000000000e+00	-1.101012407968631340e-01	2.850636689545388291e-01	6.024876084053980285e-02	-7.101699293011000114e-01	2.868230565585438430e-01	1.171675451132039747e+00	-1.080392592995242235e-01	-3.031002883040658236e-01	-4.140334174119343347e-01	-1.851156712076671429e-01	-2.715269715829886077e-01	4.669109377664668048e-01	1.291965198572478379e-01	-7.675489510446669161e-01	-5.091778020691689610e-01	-1.100898564494896537e+00	-7.137398460238070230e-01	-1.441303117909455665e-02	7.441641885931576939e-02	-8.568563794170974690e-01	-2.138756919014717095e-01	-3.720513733819667823e-02	1.462070145767422891e-01	-3.815342197951094860e-01	-1.230848946037947922e-01	-4.513342372966659410e-01	-4.169343415449190404e-01	5.503909809316329671e-01	-9.897697904951473502e-01	1.323365963332898965e-01	4.022712373352552717e-01	-2.134772149564657939e-01	1.200984193091558794e+00	-2.596312521990096767e-01
0.000000000000000000e+00	0.000000000000000000e+00	0.000000000000000000e+00	0.000000000000000000e+00	0.000000000000000000e+00	0.000000000000000000e+00	0.000000000000000000e+00	0.000000000000000000e+00	0.000000000000000000e+00	0.000000000000000000e+00	0.000000000000000000e+00	0.000000000000000000e+00	0.000000000000000000e+00	0.000000000000000000e+00	0.000000000000000000e+00	0.000000000000000000e+00	-1.101012407968631340e-01	4.085739762403408082e-01	-4.155373677706455382e-01	-2.328021480005547927e-01	2.328038757730971908e-01	2.880282482727410387e-01	1.885167105942730237e-01	-3.192458897738529866e-01	-9.142188685006333304e-02	-3.002737948317386052e-01	2.053953542416294964e-01	-1.023886272213184317e-01	-4.266704223014764485e-01	-2.706464345455106835e-01	-1.822085352990647500e-02	2.789861855631431409e-01	-1.494875999071308414e-01	4.785006076489863869e-01	3.672011263180002122e-02	-1.059241910238509360e-01	-1.428041617792218110e-01	-4.686794068998040123e-03	3.696245058689022478e-02	-3.911569664775492727e-01	-1.982551839293834051e-01	1.413152578146295302e-01	-2.580222295326008441e-01	-2.190640480011205871e-01	1.281830164835858543e+00	1.883149672256669294e-01	3.564353961920761066e-02	-1.879699667641352434e-01	-3.536581030409651771e-01	3.570110233002554700e-01
0.000000000000000000e+00	0.000000000000000000e+00	0.000000000000000000e+00	0.000000000000000000e+00	0.000000000000000000e+00	0.000000000000000000e+00	0.000000000000000000e+00	0.000000000000000000e+00	0.000000000000000000e+00	0.000000000000000000e+00	0.000000000000000000e+00	0.000000000000000000e+00	0.000000000000000000e+00	0.000000000000000000e+00	0.000000000000000000e+00	0.000000000000000000e+00	-1.101012407968631340e-01	1.434381067183015668e-01	-1.431823806410929267e-01	1.509711118906622795e+00	-9.035043474910181560e-01	-9.052897131594467295e-01	4.768359575152075203e-01	-8.832764381210472804e-02	-3.950340381366259646e-01	6.645420958533514444e-01	1.040407927434836566e+00	5.133979410122361253e-01	-7.193191509282943485e-01	-3.961158908977839843e-01	-8.565478260604555416e-01	-1.420472302293197542e+00	1.429755301194881145e+00	3.424623065242873854e-01	1.452551653619075234e-01	5.460257089423459220e-01	-8.843561608245876782e-01	-2.411405529045882457e-01	9.959409885263287299e-02	1.104911789130962552e+00	4.131840691140705735e-01	-5.366906614421276811e-02	-7.428743455878175639e-02	1.121772006618023232e+00	-2.419702341638422904e+00	1.263863919897966759e-01	-3.405284375066543467e-01	-8.343057847120589898e-02	-8.995359195813378006e-02	-1.507282210205741713e+00
0.000000000000000000e+00	0.000000000000000000e+00	0.000000000000000000e+00	0.000000000000000000e+00	0.000000000000000000e+00	0.000000000000000000e+00	0.000000000000000000e+00	0.000000000000000000e+00	0.000000000000000000e+00	0.000000000000000000e+00	0.000000000000000000e+00	0.000000000000000000e+00	0.000000000000000000e+00	0.000000000000000000e+00	0.000000000000000000e+00	0.000000000000000000e+00	-1.101012407968631340e-01	-2.731673671172426751e-02	-1.596528425777908600e-01	-2.718558228288194822e-01	3.151466416361285994e-01	-6.098129748648777049e-02	2.659671209351104904e-01	1.384016963267741263e-01	-6.042723638315979778e-02	-1.146482174262241499e-02	2.481768740855538335e-01	-8.337887192623112675e-02	-2.388316076912452846e-02	2.982661371232800951e-01	-1.277635966222532837e-01	-3.500796090953801898e-02	2.066239604242798011e-01	4.115939102276257033e-01	-6.326448916651579435e-02	-1.571595792649916612e-01	2.621762606967036752e-02	-5.661364675125071105e-02	-1.204451094746472328e-01	-1.678345356236457253e-01	-9.527874263980190550e-02	-1.054570692165706508e-01	8.738218112666738813e-02	9.857809038717209316e-02	-1.313670757788023558e-01	-3.427147936305166565e-01	1.447249969733072072e-01	1.642889719078745314e-01	7.664239102966700912e-02	2.198799188462613741e-01
0.000000000000000000e+00	0.000000000000000000e+00	0.000000000000000000e+00	0.000000000000000000e+00	0.000000000000000000e+00	0.000000000000000000e+00	0.000000000000000000e+00	0.000000000000000000e+00	0.000000000000000000e+00	0.000000000000000000e+00	0.000000000000000000e+00	0.000000000000000000e+00	0.000000000000000000e+00	0.000000000000000000e+00	0.000000000000000000e+00	0.000000000000000000e+00	-1.101012407968631340e-01	2.588085217308888630e-01	-4.151155190861343519e-02	-3.713518069943333999e-01	5.221556834569786032e-01	-5.330504461324749865e-01	5.102913941743533188e-01	7.189948274379904802e-01	9.111854619948138445e-02	-2.851466042491112018e-01	2.812638100292398913e-01	-1.767096630588167044e-02	-5.495275132898508330e-02	3.170760719579659437e-01	-1.691709919125511385e-01	-1.206710810941600681e-01	2.382229513703505996e-01	3.791332011361264187e-01	3.738660195551740673e-02	-1.683832908880991130e-01	-6.156324984172187320e-02	-4.106811829001379838e-02	-2.553305015046005710e-01	-1.309725195663932196e-01	-1.088672715536980196e-01	-2.528201086684978005e-01	-1.727639195155417778e-02	1.559164906101631609e-01	5.168303190850462997e-02	3.086130244974426007e-01	1.618185940232416686e-01	-7.721480281319058336e-02	6.760020514891157406e-02	-1.733891523941374913e-01
0.000000000000000000e+00	0.000000000000000000e+00	0.000000000000000000e+00	0.000000000000000000e+00	0.000000000000000000e+00	0.000000000000000000e+00	0.000000000000000000e+00	0.000000000000000000e+00	0.000000000000000000e+00	0.000000000000000000e+00	0.000000000000000000e+00	0.000000000000000000e+00	0.000000000000000000e+00	0.000000000000000000e+00	0.000000000000000000e+00	0.000000000000000000e+00	-1.101012407968631340e-01	-6.934493399087640064e-01	1.362462585263441106e+00	6.253459139640366038e-02	-8.999617214226772466e-02	1.281497946373321706e-01	-2.530100123363742126e-01	-6.309046344365630554e-02	-3.075648489514261064e-01	-4.649395932068613457e-01	-3.076795103612952609e-01	-4.414229919312579603e-03	-5.232876018946540364e-02	-6.822289487966325394e-01	4.420409632784961795e-01	-1.311239533622352127e+00	-2.793549262849048254e-01	2.925932692955434122e-01	-4.087643731109009693e-01	1.459793279035763447e-01	-1.271689811541202308e+00	3.499686461176853558e-01	1.152092994424402050e+00	-4.932992655945793170e-01	5.173960859064378193e-01	-2.779837547175919021e-01	-8.274055102485813884e-02	5.066860795528319583e-01	-7.035200805379575595e-01	2.144172647269581844e-01	-2.813828259689485356e-01	-1.020077812300328041e-01	6.630814751121039130e-01	1.839424900650884487e-01
0.000000000000000000e+00	0.000000000000000000e+00	0.000000000000000000e+00	0.000000000000000000e+00	0.000000000000000000e+00	0.000000000000000000e+00	0.000000000000000000e+00	0.000000000000000000e+00	0.000000000000000000e+00	0.000000000000000000e+00	0.000000000000000000e+00	0.000000000000000000e+00	0.000000000000000000e+00	0.000000000000000000e+00	0.000000000000000000e+00	0.000000000000000000e+00	-1.101012407968631340e-01	-3.223013109593142467e-01	-2.576025986144985236e-01	-1.455487135570560919e-01	2.086911283562623565e-01	3.021024173647793853e-01	1.733172605898126717e-01	-3.852261135722159779e-02	2.292628611494991822e-02	-5.207345850986919850e-02	4.516214436153628137e-02	-2.026782264383281962e-01	6.335922387827549497e-03	-1.793893269972333948e-01	4.146322028862655107e-01	2.064534892705510161e-01	6.132657594174897309e-01	9.052935364257842787e-02	-2.271206159007450598e-01	-1.526043819331901752e-01	1.384484277190909107e-01	7.833266779852061587e-03	8.136770347137877168e-01	2.032065150374843809e-01	1.132069145644282182e-02	-1.916703224729118804e-01	-1.939457758136684806e-01	-5.347899217162831176e-02	-2.422645759231854545e-01	4.807023517481667091e-02	1.959001832698331613e-02	-2.833078551727071792e-01	8.548134391928433051e-02	-1.111639441213846252e-01
0.000000000000000000e+00	0.000000000000000000e+00	0.000000000000000000e+00	0.000000000000000000e+00	0.000000000000000000e+00	0.000000000000000000e+00	0.000000000000000000e+00	0.000000000000000000e+00	0.000000000000000000e+00	0.000000000000000000e+00	0.000000000000000000e+00	0.000000000000000000e+00	0.000000000000000000e+00	0.000000000000000000e+00	0.000000000000000000e+00	0.000000000000000000e+00	-1.101012407968631340e-01	1.707172666241011105e-01	-1.781666830936591006e-01	-1.893607851710889523e-01	2.534231723297507566e-01	-2.942224237812082199e-01	2.660760817444522974e-01	2.815077117189817013e-01	-1.629499577745880945e-01	1.291169616912249407e-02	-9.835273846450226509e-02	-6.218278589152496927e-02	-3.568113254356879149e-02	1.006139658856931018e-01	7.398103961226708096e-03	3.043616528626385542e-01	3.620567435545068991e-01	3.216845252652102971e-01	2.179041470102512784e-02	1.463358958932287415e-02	2.794895818005597166e-01	-8.305881307340724773e-02	4.019009338391019703e-01	-9.612881570108380846e-02	-1.033951684450070685e-01	6.106348688339140185e-02	-5.379787241323880781e-02	-2.430286093582330331e-02	-2.138169805761963027e-01	-2.177236552501349287e-02	8.326860543998582109e-02	-1.326032381737687060e-01	2.379342317559019759e-01	-5.710338021542952364e-02
0.000000000000000000e+00	0.000000000000000000e+00	0.000000000000000000e+00	0.000000000000000000e+00	0.000000000000000000e+00	0.000000000000000000e+00	0.000000000000000000e+00	0.000000000000000000e+00	0.000000000000000000e+00	0.000000000000000000e+00	0.000000000000000000e+00	0.000000000000000000e+00	0.000000000000000000e+00	0.000000000000000000e+00	0.000000000000000000e+00	0.000000000000000000e+00	-1.101012407968631340e-01	3.820492266307973228e-01	-4.266629133008861263e-01	-5.387226612134034254e-02	3.504759175110427893e-01	6.094831828938335194e-02	2.623118378688794605e-01	-4.965061541622352026e-01	-1.279594108742771463e-01	-6.880702337832579341e-01	-4.705952802620331221e-01	-1.677738159230285353e-01	6.189417184152286033e-01	1.492119033920123738e-01	-1.168288804018807081e+00	-8.709951290672268698e-01	-5.820792940930882287e-01	8.459154549180154803e-02	-4.393583572609880417e-01	-1.239392746026387049e-01	-7.515372787362440965e-01	-1.725532400792025300e-01	-3.044466362560937014e-02	6.445872340702712977e-02	-7.445023691028461732e-01	-2.994209986177505112e-01	-5.810556821881981415e-01	6.375281289298497800e-01	5.427386103304127074e-01	-4.968975587225780144e-01	-3.554104693090959777e-01	1.308110994442786834e-01	-5.723047369012224106e-01	-1.846076618791458179e-01
0.000000000000000000e+00	0.000000000000000000e+00	0.000000000000000000e+00	0.000000000000000000e+00	0.000000000000000000e+00	0.000000000000000000e+00	0.000000000000000000e+00	0.000000000000000000e+00	0.000000000000000000e+00	0.000000000000000000e+00	0.000000000000000000e+00	0.000000000000000000e+00	0.000000000000000000e+00	0.000000000000000000e+00	0.000000000000000000e+00	0.000000000000000000e+00	-1.101012407968631340e-01	-1.747574431308583642e-01	-1.173560233247231910e+00	-1.862113235780221004e-02	8.678847384796044562e-01	-1.213611148719607513e+00	5.683927525815637982e-02	-9.301538746588228213e-01	2.837374996455498399e-01	-6.809283488122875871e-01	-8.531444848188635133e-01	1.775680558099636541e-01	-1.581797352859280192e-01	1.142844222525385645e+00	-3.628073887806078646e-01	1.237185157768349697e+00	-9.268925704934515286e-01	-5.947735820242480709e-02	-7.489452545739663236e-01	-5.627309423494349788e-02	-7.014302805379301065e-01	-3.082994540753624668e-01	1.277494662236544065e-01	-7.193492607703130259e-01	-7.070673066695200015e-01	5.179382013634249021e-02	-1.840280517770354063e-01	3.410540142029624411e-01	-1.281028678706541912e+00	-8.743267691009940501e-01	-1.406450934147163989e-01	-4.079687049692935497e-01	7.911375736823612614e-01	2.938853440539957330e-03
0.000000000000000000e+00	0.000000000000000000e+00	0.000000000000000000e+00	0.000000000000000000e+00	0.000000000000000000e+00	0.000000000000000000e+00	0.000000000000000000e+00	0.000000000000000000e+00	0.000000000000000000e+00	0.000000000000000000e+00	0.000000000000000000e+00	0.000000000000000000e+00	0.000000000000000000e+00	0.000000000000000000e+00	0.000000000000000000e+00	0.000000000000000000e+00	-1.101012407968631340e-01	-1.947156680681172980e-01	-7.374799656683667104e-02	-1.237371526644479025e-01	2.458924347539247213e-01	2.019873293171420836e-01	2.799651821826877884e-01	3.814332858536613191e-01	-1.053439394612851326e-01	-1.771869887259107726e-02	2.620690002751449588e-02	-1.334360083257113416e-01	-1.334729486346065419e-01	1.404461557242766556e-01	3.378970934812212251e-02	-2.342171202718368664e-03	8.019076614183615406e-03	4.743355548379269981e-01	-1.645312883459196518e-01	-1.511228686835698054e-01	-2.673409871932101445e-01	3.843353614755917053e-02	1.494038414085401556e-01	-1.344403524305820552e-01	-1.598635209918283229e-01	-1.197257615092860161e-01	-2.402837687668150368e-01	-2.028157515976969361e-01	-2.542509031766379199e-02	8.566184704681119311e-02	2.909044134239173462e-02	-1.225603139831708474e-02	2.649866181575060917e-02	1.338288118378471725e-01
0.000000000000000000e+00	0.000000000000000000e+00	0.000000000000000000e+00	0.000000000000000000e+00	0.000000000000000000e+00	0.000000000000000000e+00	0.000000000000000000e+00	0.000000000000000000e+00	0.000000000000000000e+00	0.000000000000000000e+00	0.000000000000000000e+00	0.000000000000000000e+00	0.000000000000000000e+00	0.000000000000000000e+00	0.000000000000000000e+00	0.000000000000000000e+00	-1.101012407968631340e-01	-1.798417906956506218e-01	7.880715911650401084e-01	6.921112264724710306e-02	3.602981360235997244e-01	-2.898030135927883721e-01	-1.770370056034744066e-01	2.530162951319603892e-01	2.010040708436030277e-01	4.026337668475854503e-01	-3.938675179468189014e-01	3.075944478048312294e-02	1.206521817454894729e-01	9.754567413175303792e-02	-8.810147102887254666e-01	7.101383294675865931e-01	-3.215079985371887550e-01	6.308425652757394531e-01	1.262800095287673618e-01	-2.757307411533680974e-01	-7.092603022147575542e-01	1.372392933317612418e-01	-2.051901327865778280e-01	-1.556427169493892204e-01	-5.209318121645656330e-02	-7.371837417628178402e-02	-1.347524868536093823e-01	-5.693488033973781448e-01	7.191758621767684323e-01	-6.164700011849862937e-01	3.687519012276631591e-01	1.871222457852208532e-01	-1.722901830505980003e+00	-2.003740450201344225e-01
0.000000000000000000e+00	0.000000000000000000e+00	0.000000000000000000e+00	0.000000000000000000e+00	0.000000000000000000e+00	0.000000000000000000e+00	0.000000000000000000e+00	0.000000000000000000e+00	0.000000000000000000e+00	0.000000000000000000e+00	0.000000000000000000e+00	0.000000000000000000e+00	0.000000000000000000e+00	0.000000000000000000e+00	0.000000000000000000e+00	0.000000000000000000e+00	-1.101012407968631340e-01	-9.465026190255019234e-01	6.424449902856831374e-01	-1.745489453822452464e-01	3.619402328526222234e-01	-1.320898566929491702e+00	2.461237778861666836e-01	-7.757043187708169141e-01	7.560759972398245488e-02	-6.966423704234897540e-01	-4.790867235751332665e-01	8.457151502540441457e-02	-7.066712153482813674e-01	-7.170640696230681232e-01	1.378469293695968156e+00	2.568499324959249375e+00	1.343143391082880278e+00	2.137446703469274567e-01	3.765974458234652711e-01	-4.873103268220751461e-01	4.305422754055469592e-01	-9.298467723113720829e-02	2.589102262443906399e-01	2.706244649261325130e-01	-2.225419411787483703e-01	2.148882560681243947e-01	9.331866054787669729e-01	-5.710341539652368237e-01	1.142572149377003576e+00	-7.159452216346089137e-02	1.605890428019157712e-01	-3.856090646877380346e-01	-7.237803442607890214e-02	1.250104587449103466e+00
0.000000000000000000e+00	0.000000000000000000e+00	0.000000000000000000e+00	0.000000000000000000e+00	0.000000000000000000e+00	0.000000000000000000e+00	0.000000000000000000e+00	0.000000000000000000e+00	0.000000000000000000e+00	0.000000000000000000e+00	0.000000000000000000e+00	0.000000000000000000e+00	0.000000000000000000e+00	0.000000000000000000e+00	0.000000000000000000e+00	0.000000000000000000e+00	-1.101012407968631340e-01	-5.837346810924129992e-01	-5.105089100787546519e-01	-1.202573542698191500e-01	-6.686269492553512661e-01	-1.938655251085885656e-01	3.996820298407332550e-01	-4.498018679525945807e-01	-8.523273047665267180e-03	-2.149601723088671590e-01	-4.114764870066522917e-01	-3.951922632261241630e-01	3.551449483590325418e-01	-6.963171112192959034e-02	-2.643366957880909363e-01	8.161118164399125408e-02	-5.535122865336599557e-02	1.479111522145669655e-01	2.116820030927325444e-02	-4.103524143504149735e-01	-6.694021220810429940e-01	1.807088833652081838e-01	4.006138235281802573e-01	-3.883437172399609727e-01	-5.183124263898050144e-01	-3.728544263930753250e-02	-3.135620566465274206e-01	-2.783605732935476307e-01	-1.809614377283063832e-02	-5.674602719006164309e-01	-1.014289708799327894e+00	-2.861419872692462785e-01	-7.949574808978634444e-01	-2.218902350469344198e-01
0.000000000000000000e+00	0.000000000000000000e+00	0.000000000000000000e+00	0.000000000000000000e+00	0.000000000000000000e+00	0.000000000000000000e+00	0.000000000000000000e+00	0.000000000000000000e+00	0.000000000000000000e+00	0.000000000000000000e+00	0.000000000000000000e+00	0.000000000000000000e+00	0.000000000000000000e+00	0.000000000000000000e+00	0.000000000000000000e+00	0.000000000000000000e+00	-1.101012407968631340e-01	1.917355282578417086e-01	-4.361014405467903976e-01	-3.541291287538521071e-01	-4.377967020449163305e-01	-4.250183853685491342e-01	4.515626116243774413e-01	8.345054180088786744e-01	-3.067508740929184574e-01	-8.111047838131822951e-01	-3.150712596793447950e-01	4.322170382423451973e-01	-6.495328464811878089e-01	-1.445549579755206260e+00	-4.218099252465668525e-01	6.384657305595711763e-02	-7.550950159491173763e-02	3.472643994855513783e-01	-1.731723619993728036e-01	-6.445821103575877231e-01	-7.816419858812888588e-01	-2.080538925257539515e-02	-3.111880485358844428e-01	-6.766302134240043120e-01	-3.224424142345139743e-01	-9.819963451017661715e-02	3.211570942759344738e-01	-1.331456188633176607e-01	1.604817999643287085e-01	4.537855516205586137e-01	-9.132623593572308796e-01	-6.897564913762868621e-02	7.021380834884917953e-03	8.459556337463104425e-01
0.000000000000000000e+00	0.000000000000000000e+00	0.000000000000000000e+00	0.000000000000000000e+00	0.000000000000000000e+00	0.000000000000000000e+00	0.000000000000000000e+00	0.000000000000000000e+00	0.000000000000000000e+00	0.000000000000000000e+00	0.000000000000000000e+00	0.000000000000000000e+00	0.000000000000000000e+00	0.000000000000000000e+00	0.000000000000000000e+00	0.000000000000000000e+00	-1.101012407968631340e-01	-1.200148550053415086e-01	-3.390697155337510024e-03	-2.042379166487653386e-01	2.778347159588551718e-01	-1.171585398242748211e+00	1.118164280345138734e-01	-3.201490772367049376e-01	-1.124883521360596494e-01	1.377976433545480273e-01	-9.514661189763441718e-02	-1.729159314535280711e-01	5.768035302074848714e-01	1.135306323367611808e-01	1.072668545421302744e+00	8.228064387523753576e-01	-1.895308538126642128e-01	5.944652614794094792e-01	-2.457378030990432227e-01	-5.689286437861525991e-01	-1.104529877457764986e+00	-8.276568926059062192e-02	-2.445562618029966939e-01	-4.552874031493984335e-04	-2.279215672814169924e-01	-3.382613379164569056e-01	-8.911181060211241511e-02	-6.842467879039143552e-01	2.387468911033953645e-01	-4.302601600398768822e-01	-4.397543317303469479e-01	-2.184884315680460654e-01	1.208053754223956666e+00	3.731895832868915575e-01
0.000000000000000000e+00	0.000000000000000000e+00	0.000000000000000000e+00	0.000000000000000000e+00	0.000000000000000000e+00	0.000000000000000000e+00	0.000000000000000000e+00	0.000000000000000000e+00	0.000000000000000000e+00	0.000000000000000000e+00	0.000000000000000000e+00	0.000000000000000000e+00	0.000000000000000000e+00	0.000000000000000000e+00	0.000000000000000000e+00	0.000000000000000000e+00	-1.101012407968631340e-01	-2.225355629412930636e-01	3.956364407725235788e-01	1.611376776808860767e-01	4.835930545701215832e-01	-1.049966907516446835e+00	8.426721491626273930e-02	-1.771172246335592226e-01	1.232528582901884842e-02	-1.958673796569310455e-01	3.703078651520417264e-01	-2.042020999846226315e-01	-4.734339807553863272e-02	-3.102750662752560284e-01	-1.462752847838458270e-01	4.730494450724871958e-01	3.561034097203417570e+00	6.118668982843929356e-03	6.762512169624407266e-02	-1.937800033600395322e-02	9.435919736246608513e-01	3.415883793165980925e-02	5.474753049161513729e-01	6.430732538467666404e-02	4.841144418596392968e-02	-1.893668523479928589e-02	-1.067691916038446126e-01	-9.054626522267690270e-01	-1.101800038523881753e+00	-2.280497265093927028e-01	-2.427072456108520515e-01	3.341310949109699835e-01	2.598115920445511207e-01	-4.577914243234473823e-01
0.000000000000000000e+00	0.000000000000000000e+00	0.000000000000000000e+00	0.000000000000000000e+00	0.000000000000000000e+00	0.000000000000000000e+00	0.000000000000000000e+00	0.000000000000000000e+00	0.000000000000000000e+00	0.000000000000000000e+00	0.000000000000000000e+00	0.000000000000000000e+00	0.000000000000000000e+00	0.000000000000000000e+00	0.000000000000000000e+00	0.000000000000000000e+00	-1.101012407968631340e-01	6.599891770980090833e-01	-3.846606158604978232e-01	-3.175649264765617041e-01	8.591095536244741648e-01	-1.255478800667411132e-01	3.076743990876940060e-02	1.956992564803515522e-01	4.315625799568499898e-01	1.251196114394414471e-01	2.204798959484114973e-01	-4.289806292432926660e-01	5.197731749391831801e-01	1.505461122578612143e-01	-2.753461779139936838e-01	-2.512609787391780203e-01	-1.454624991367825748e+00	-3.185034631710688680e-01	-2.073972805880933135e-01	-5.961114282204120762e-01	5.841002713683047798e-01	1.532030070067658123e-02	-7.731281634599501684e-01	4.619819400976885038e-01	9.642220595465941790e-02	9.921212685543659426e-02	-7.683214465130402959e-02	-7.670699697414748996e-01	1.096960905608946879e+00	-4.286155336241561087e-01	4.322124358994353099e-01	8.527399183349855250e-01	-3.878994841116202297e-01	2.992087681792143794e-01
0.000000000000000000e+00	0.000000000000000000e+00	0.000000000000000000e+00	0.000000000000000000e+00	0.000000000000000000e+00	0.000000000000000000e+00	0.000000000000000000e+00	0.000000000000000000e+00	0.000000000000000000e+00	0.000000000000000000e+00	0.000000000000000000e+00	0.000000000000000000e+00	0.000000000000000000e+00	0.000000000000000000e+00	0.000000000000000000e+00	0.000000000000000000e+00	-1.101012407968631340e-01	1.299034310656278501e-01	3.907045042167207050e-01	-1.371643046749255806e-03	5.184077642424146648e-02	-3.552897986796544894e-01	1.342665640982026176e-01	3.214713809175672177e-01	-3.668011956357491998e-01	2.112649952911120343e-01	5.192128362792496343e-01	2.028365742726480903e-01	1.086410054111637269e+00	1.149616349575042662e+00	-4.453742583659039411e-01	6.188058785074590507e-01	1.045526902554384796e-01	6.757521115103811704e-01	-1.605054332040277143e-01	-4.430605579816997430e-01	6.570878225198931721e-01	2.737007247201710125e-02	-4.645691492307463255e-01	-2.865007527403408694e-01	-2.181163901817389783e-01	-3.989232761399112426e-01	3.442126836718159000e-01	-2.812697313156370393e-01	-5.140727633774666572e-01	6.796369627383492817e-01	1.780406584183991114e-01	-4.844589276815123302e-01	-7.512332736883059470e-01	2.962544338091883112e-01
0.000000000000000000e+00	0.000000000000000000e+00	0.000000000000000000e+00	0.000000000000000000e+00	0.000000000000000000e+00	0.000000000000000000e+00	0.000000000000000000e+00	0.000000000000000000e+00	0.000000000000000000e+00	0.000000000000000000e+00	0.000000000000000000e+00	0.000000000000000000e+00	0.000000000000000000e+00	0.000000000000000000e+00	0.000000000000000000e+00	0.000000000000000000e+00	-1.101012407968631340e-01	-8.256296844638325583e-01	-6.001637772867135512e-01	2.302204962443564484e-01	7.212301600885724362e-01	-3.499872550652161074e-01	-5.335255074259568353e-01	1.481175892083700929e-01	-3.099707698299695724e-01	-5.402290151500586113e-01	1.023829519521371578e+00	8.202967797640563219e-02	-2.303311243810320097e-01	2.914717944820353623e-01	2.466478635841378164e+00	-8.357823833718276418e-01	6.053720012018862229e-02	2.095286762603933706e-01	-6.188686196375352555e-01	-5.584220913680444376e-01	8.850716601555811414e-01	-2.562053958604765813e-01	5.694887449844193705e-01	-5.865038559759490067e-01	1.098036989170689676e-01	1.233119748828015276e-02	-1.420504905877124413e+00	-9.976933306367725685e-01	2.780388452267775201e-01	5.959153884769252674e-01	-5.778312224565292782e-02	1.245909133725992546e-01	-1.473160614559445358e+00	7.614571856008317541e-02
0.000000000000000000e+00	0.000000000000000000e+00	0.000000000000000000e+00	0.000000000000000000e+00	0.000000000000000000e+00	0.000000000000000000e+00	0.000000000000000000e+00	0.000000000000000000e+00	0.000000000000000000e+00	0.000000000000000000e+00	0.000000000000000000e+00	0.000000000000000000e+00	0.000000000000000000e+00	0.000000000000000000e+00	0.000000000000000000e+00	0.000000000000000000e+00	-1.101012407968631340e-01	-7.850429806502045027e-01	-9.030261542782749840e-02	3.804982897995690672e-01	-5.594927230458218714e-01	-5.123754090679459861e-01	7.329177312708169689e-02	5.996388662049201290e-01	-8.198443185627218854e-02	-5.024886445344172170e-01	-4.077884969230067824e-01	-2.269371987196099616e-01	-6.379192586490740891e-02	6.927939045974875754e-01	-3.460921356348214406e-01	9.656373158200620699e-01	3.619081073169631846e-02	5.512579719816875778e-01	-8.812450385527591246e-02	1.881955246913540603e-01	-9.802435226396201129e-01	-1.136661488900944511e-01	3.535954780454639290e-01	-3.602111113666532916e-01	-5.202766807768876012e-01	-4.506499821758483959e-01	-3.391625517595625028e-01	-5.632033864951488944e-01	-6.403687516742611052e-01	-6.323563734913090206e-01	-6.186815364009582568e-02	-2.696095689809678286e-01	1.573339843890605438e-01	-5.552607748526924153e-02
0.000000000000000000e+00	0.000000000000000000e+00	0.000000000000000000e+00	0.000000000000000000e+00	0.000000000000000000e+00	0.000000000000000000e+00	0.000000000000000000e+00	0.000000000000000000e+00	0.000000000000000000e+00	0.000000000000000000e+00	0.000000000000000000e+00	0.000000000000000000e+00	0.000000000000000000e+00	0.000000000000000000e+00	0.000000000000000000e+00	0.000000000000000000e+00	-1.101012407968631340e-01	9.094439121644677659e-02	5.789584092096279333e-01	-7.022705574787558858e-01	-1.341305214434986015e-01	-6.924953019064226112e-01	-6.154791138288634444e-02	-2.814756475040773864e-01	-3.643256151915408303e-01	-3.925084478426915102e-01	-1.468313362032299951e-01	-6.244879580249577122e-01	3.163155726971703663e-01	1.890682403619597385e-01	-8.472466198008569982e-02	-3.594495908682799473e-02	1.505310977251021198e-01	-9.195153666449024099e-02	-1.690470938922632171e-01	-4.568853280151570218e-01	-5.359393480384333497e-01	-4.957340194713327763e-01	1.768639502289677257e+00	-4.791131699043404413e-01	3.229321584636042543e-03	9.246493577526467000e-02	-2.212679205770053392e-01	2.689011428443776608e-01	4.621843819334404690e-01	4.849756149075005324e-02	1.235773662547627605e-01	1.772782489636907932e-01	-9.367225676230354070e-01	-3.377468497769491873e-01
0.000000000000000000e+00	0.000000000000000000e+00	0.000000000000000000e+00	0.000000000000000000e+00	0.000000000000000000e+00	0.000000000000000000e+00	0.000000000000000000e+00	0.000000000000000000e+00	0.000000000000000000e+00	0.000000000000000000e+00	0.000000000000000000e+00	0.000000000000000000e+00	0.000000000000000000e+00	0.000000000000000000e+00	0.000000000000000000e+00	0.000000000000000000e+00	-1.101012407968631340e-01	-4.173707962821441853e-01	-5.348248533971025065e-01	3.181943830420020380e-01	-3.498125319438022962e-01	-1.589459011506655806e+00	1.523719279511135671e-01	5.634635397118069600e-01	6.113596972357107084e-01	-3.259326063522575700e-01	-3.286182359872319436e-01	-4.192540795663224351e-01	-1.300766629658100804e-01	-4.693160589470125044e-01	4.196713903439524551e-01	-6.335668970377772435e-01	1.619970776641537213e+00	-6.598257739446049541e-01	-6.237289544184418388e-02	6.903911639625468499e-01	1.908304386472483127e+00	-1.770650998540753973e-01	-7.927579397848782961e-01	-4.796324468676579356e-01	1.282321374287128946e-01	-1.208642347592009170e+00	8.881467541575693847e-01	5.029080284823679303e-01	1.283577428009147203e+00	-4.521043375177546952e-01	-2.225790261307053486e-02	1.584804289708921510e-01	1.458173039820222616e+00	-9.828798150114383958e-01
0.000000000000000000e+00	0.000000000000000000e+00	0.000000000000000000e+00	0.000000000000000000e+00	0.000000000000000000e+00	0.000000000000000000e+00	0.000000000000000000e+00	0.000000000000000000e+00	0.000000000000000000e+00	0.000000000000000000e+00	0.000000000000000000e+00	0.000000000000000000e+00	0.000000000000000000e+00	0.000000000000000000e+00	0.000000000000000000e+00	0.000000000000000000e+00	-1.101012407968631340e-01	1.753064759621459079e-01	-7.211115807677676015e-02	4.751158579008269434e-01	4.052198253313443188e-01	6.389810849457737418e-02	4.120096294552940686e-01	6.320773102647201380e-01	-3.309891046510134160e-02	-5.726167533086178735e-02	3.781565882071398488e-02	-8.575341048073398253e-02	1.182887549535586030e-01	-1.305723337242711141e-02	-1.272588391998911161e-01	2.764786535471256412e-01	-4.351219404816237257e-01	9.192648413964014942e-02	2.049327075836974432e-01	-2.311099473570468049e-03	-3.973416727344080690e-01	-1.734811632192043429e-01	-1.672707432788693438e-01	1.977279862511319986e-01	-1.557288579758309977e-01	8.184118621864164972e-03	-5.726429379859784147e-02	7.119482318761059803e-02	-4.279076928852486583e-01	-3.642377142427569159e-01	-4.280581123393026322e-01	-1.110307492066632123e-01	8.127469684563013441e-01	-4.060062993123955688e-02
0.000000000000000000e+00	0.000000000000000000e+00	0.000000000000000000e+00	0.000000000000000000e+00	0.000000000000000000e+00	0.000000000000000000e+00	0.000000000000000000e+00	0.000000000000000000e+00	0.000000000000000000e+00	0.000000000000000000e+00	0.000000000000000000e+00	0.000000000000000000e+00	0.000000000000000000e+00	0.000000000000000000e+00	0.000000000000000000e+00	0.000000000000000000e+00	-1.101012407968631340e-01	6.222316414757094599e-02	-1.453705790365793227e-01	1.398416897631278924e-02	1.457622367753924342e-01	3.171117198003074455e-01	2.743690582959009139e-01	6.236467633725857607e-02	-6.782296658217867869e-02	-1.695718038195364041e-01	-9.171469297254292163e-02	-1.261086992528435147e-01	-2.681636156796150545e-03	4.921122492565224160e-01	-2.217560390666983849e-01	-6.482719594710136812e-01	2.445368939842764155e-01	2.655391120030221042e-01	-3.321290759166681261e-02	-2.901716410901929999e-01	-7.327477511608397609e-02	-4.386840844012595414e-02	-1.551822832833911203e-01	-2.370776774189119751e-01	1.106561588350894049e-01	-1.244078916831677095e-02	1.419515943658596346e-01	-2.995110295948534285e-01	-3.315768367423455043e-01	-8.754465610196307535e-02	2.156401645450737106e-02	9.199780526641440637e-02	-1.107930929824778032e-01	-2.199044808279053687e-01
0.000000000000000000e+00	0.000000000000000000e+00	0.000000000000000000e+00	0.000000000000000000e+00	0.000000000000000000e+00	0.000000000000000000e+00	0.000000000000000000e+00	0.000000000000000000e+00	0.000000000000000000e+00	0.000000000000000000e+00	0.000000000000000000e+00	0.000000000000000000e+00	0.000000000000000000e+00	0.000000000000000000e+00	0.000000000000000000e+00	0.000000000000000000e+00	-1.101012407968631340e-01	1.291789257464831753e+00	-8.030003690954621298e-01	-3.362085559626479259e-01	3.600027212561482393e-01	-2.262373893903045552e+00	3.657864073888325573e-01	1.690334887928675700e+00	-6.119738710323039399e-01	2.338309222261721887e-01	-9.056190787305783418e-01	6.577259025963233530e-01	1.661288533080021723e-01	-6.136348736791402692e-01	1.342374150621064577e-01	-4.526621872798210211e-02	2.894031778692803258e-01	-3.548189920126392227e-01	9.136531424837136539e-01	-2.734710344933129478e-01	-6.815633424209192048e-01	1.439112645837619109e-01	3.917035619829319915e-01	1.505044550076350296e+00	1.420409488082622795e+00	7.934969735324659545e-01	8.111355003741685943e-01	-2.260305046665342044e+00	-1.962712767582654727e-01	-1.021079037426639635e+00	-6.159596503032027659e-01	-7.697094624879160518e-01	-1.816674067111042845e+00	-1.279130279406108794e-01
0.000000000000000000e+00	0.000000000000000000e+00	0.000000000000000000e+00	0.000000000000000000e+00	0.000000000000000000e+00	0.000000000000000000e+00	0.000000000000000000e+00	0.000000000000000000e+00	0.000000000000000000e+00	0.000000000000000000e+00	0.000000000000000000e+00	0.000000000000000000e+00	0.000000000000000000e+00	0.000000000000000000e+00	0.000000000000000000e+00	0.000000000000000000e+00	-1.101012407968631340e-01	-1.256234685900922965e-01	2.776916056126163199e-02	-1.066477138987581980e-01	2.213670696764443724e-01	3.571571795438155394e-02	-9.085494609569369495e-02	4.646207307951130683e-01	6.492128099112515205e-02	4.282424397891018003e-02	1.245569139258193292e-01	-8.146591501008329517e-02	-4.801196621110943030e-01	-3.044322778605582647e-01	-1.568341569835717819e-01	-3.429457328986981052e-02	1.742147985711267888e-01	1.932095434247031729e-01	1.506555353170470901e-01	-1.024349055481348081e-01	6.267913556507351824e-01	-9.692638360922344043e-02	5.660756147958120321e-01	3.577032580301789388e-02	-2.528862639990500094e-01	-1.357374835453208639e-01	-5.425922127982339971e-01	-6.494599582305179419e-01	4.301710697436905012e-02	5.717473551389717218e-02	3.356700053050484245e-01	-5.185926144632928281e-02	-1.284309173198200926e-01	1.191264949348140312e-01
0.000000000000000000e+00	0.000000000000000000e+00	0.000000000000000000e+00	0.000000000000000000e+00	0.000000000000000000e+00	0.000000000000000000e+00	0.000000000000000000e+00	0.000000000000000000e+00	0.000000000000000000e+00	0.000000000000000000e+00	0.000000000000000000e+00	0.000000000000000000e+00	0.000000000000000000e+00	0.000000000000000000e+00	0.000000000000000000e+00	0.000000000000000000e+00	-1.101012407968631340e-01	-8.886972773658570190e-01	-4.725200411238608678e-01	-5.612249626981995476e-01	-5.602997108255117764e-01	1.067580604841899122e-01	6.042185874294633274e-01	3.969996279553399399e-01	-1.184159314885770975e-01	-7.254417447783899631e-01	1.322451786495580095e-01	-8.675172346866795170e-01	-8.933606739291054533e-01	2.358509273957142494e+00	-1.178580395323088670e+00	2.767052675785139915e-01	3.931485084957757059e-01	1.490192550752200917e+00	-1.044954006723467499e-01	3.456850579932170264e-01	-1.253895284473219629e+00	-2.714507853184023323e-01	1.173115324480425437e-01	-7.691698245871240180e-01	-2.479644706746053362e-01	1.156187428413860463e+00	-9.428912517197575172e-01	3.396678705711479451e-01	-1.307881865800796684e+00	-7.540204843084601372e-01	2.953919683434951260e-01	-5.636583223203091020e-01	-9.142480793211534840e-01	4.088773462282779825e-01
0.000000000000000000e+00	0.000000000000000000e+00	0.000000000000000000e+00	0.000000000000000000e+00	0.000000000000000000e+00	0.000000000000000000e+00	0.000000000000000000e+00	0.000000000000000000e+00	0.000000000000000000e+00	0.000000000000000000e+00	0.000000000000000000e+00	0.000000000000000000e+00	0.000000000000000000e+00	0.000000000000000000e+00	0.000000000000000000e+00	0.000000000000000000e+00	-1.101012407968631340e-01	-3.182954375592055712e-02	4.751231238918135480e-01	-5.239955863765029254e-02	2.448811654467411558e-01	5.903409397268472025e-01	2.587324153745262922e-01	4.729944616487237186e-01	1.774369945767398649e-01	1.399625610994472726e-03	3.435620720156708219e-02	-1.162222201463438132e-01	-2.062135444776989068e-01	-1.116350912678263640e-01	-2.538439603427605773e-01	2.394797554291246411e-01	-3.396762691759044328e-01	3.345697851639187204e-01	7.109121165774556772e-02	-4.068239466237789925e-02	-2.578792885111051980e-01	2.809438084253272627e-02	-4.069040485604688562e-01	-1.296943324616222637e-01	2.289734965008637935e-01	-1.528402625918100777e-01	1.161371891097233780e-02	1.817358325866708091e-01	-1.630023848146536225e-01	8.158444155375447690e-03	-1.023449166401379506e-01	-1.065489439141067106e-02	2.208779932796470780e-01	1.702952090391644246e-01
0.000000000000000000e+00	0.000000000000000000e+00	0.000000000000000000e+00	0.000000000000000000e+00	0.000000000000000000e+00	0.000000000000000000e+00	0.000000000000000000e+00	0.000000000000000000e+00	0.000000000000000000e+00	0.000000000000000000e+00	0.000000000000000000e+00	0.000000000000000000e+00	0.000000000000000000e+00	0.000000000000000000e+00	0.000000000000000000e+00	0.000000000000000000e+00	-1.101012407968631340e-01	2.243995061460236362e-01	-7.668328868843352075e-02	5.633882039369814132e-01	-6.471304755625893745e-02	-1.594375832170270790e+00	5.516617299168986577e-01	-1.010257195370296346e+00	-3.065826269835089102e-01	4.334511505073161963e-01	-2.425242037383793792e-01	1.078429423209210369e-01	2.034798374639507301e+00	1.158648806296236788e+00	-1.127839827972507258e+00	1.348452665669897188e+00	-1.451933498895201291e+00	8.895986077190885799e-02	-1.830271290400556708e-02	-9.693022606180577705e-02	2.676737614641433005e+00	-3.076687715252149902e-01	5.245372184359589518e+00	-4.816196223682522315e-01	-6.889653731938290004e-01	-7.002017372178810373e-01	4.460076348276746927e-01	2.326606337665504676e-01	2.004232568085824173e-01	1.059595355310548326e-01	7.120217228785591379e-01	-1.346730311709425365e-01	1.527651790196747239e+00	2.202696048463354817e-01
0.000000000000000000e+00	0.000000000000000000e+00	0.000000000000000000e+00	0.000000000000000000e+00	0.000000000000000000e+00	0.000000000000000000e+00	0.000000000000000000e+00	0.000000000000000000e+00	0.000000000000000000e+00	0.000000000000000000e+00	0.000000000000000000e+00	0.000000000000000000e+00	0.000000000000000000e+00	0.000000000000000000e+00	0.000000000000000000e+00	0.000000000000000000e+00	-1.101012407968631340e-01	-5.890448769347890468e-02	-6.682597845307763906e-02	3.295394756994712154e-02	1.831834269548491267e-01	-7.836490768440562693e-01	5.345469828324305589e-02	2.969975346295821161e-01	-1.897593100762459684e-01	-8.730039951048194913e-02	-5.585067102198609801e-01	3.216712629511832289e-02	-3.725132875489174933e-01	3.496639724665104865e-01	-3.973569978299096861e-01	6.109018898615570237e-01	-3.159460282301611023e-01	2.648813181419792384e-01	3.855760793985150148e-01	-1.443547895377463586e-01	-3.711939307233792507e-01	-1.322065006176759150e-01	2.458982399801721841e-01	-3.355539360943552984e-01	-2.858468559234452755e-01	-1.213689759214068714e-01	-3.410833382984785334e-01	-5.523848158579706125e-01	2.921410288659603283e-01	9.951040906377760231e-02	1.504496391875385919e-01	1.910821402935370394e-01	-6.989591582144516480e-02	2.312165896028375300e-01
0.000000000000000000e+00	0.000000000000000000e+00	0.000000000000000000e+00	0.000000000000000000e+00	0.000000000000000000e+00	0.000000000000000000e+00	0.000000000000000000e+00	0.000000000000000000e+00	0.000000000000000000e+00	0.000000000000000000e+00	0.000000000000000000e+00	0.000000000000000000e+00	0.000000000000000000e+00	0.000000000000000000e+00	0.000000000000000000e+00	0.000000000000000000e+00	-1.101012407968631340e-01	-1.459081894117548184e-01	5.018670796093925579e-02	-8.170518257931044803e-02	-5.827513687800238949e-03	1.859569454824046286e-01	2.884284929901999028e-01	2.953653588382555983e-01	-5.310149510497353537e-02	-4.920274147967513417e-02	-3.175548356130758476e-02	-2.120813444350634625e-02	-5.927776992754273805e-02	7.785128954564949355e-01	-1.415624765597565393e-01	-3.907835768750935190e-01	4.417013212429725666e-01	1.442944624161467404e-01	-3.998222852633638580e-02	-2.321582526909778399e-01	-3.564370229114232624e-01	-8.469874573431551701e-02	-3.455366268699164300e-01	-1.610564845813286239e-01	6.887637310609338870e-02	9.204538161853993705e-02	1.858782544833701145e-01	-1.448134561248378381e-02	2.194735576477098993e-01	2.492413620383171213e-01	-2.655191254613755159e-01	7.246311452927649450e-03	-2.383554078380132335e-01	9.354762932231874828e-02
0.000000000000000000e+00	0.000000000000000000e+00	0.000000000000000000e+00	0.000000000000000000e+00	0.000000000000000000e+00	0.000000000000000000e+00	0.000000000000000000e+00	0.000000000000000000e+00	0.000000000000000000e+00	0.000000000000000000e+00	0.000000000000000000e+00	0.000000000000000000e+00	0.000000000000000000e+00	0.000000000000000000e+00	0.000000000000000000e+00	0.000000000000000000e+00	-1.101012407968631340e-01	-5.920295812679368108e-01	-3.156370588078263317e-01	-2.710202471496684362e-01	1.182412884058425401e-01	-8.026620386570634258e-01	2.002348544573966660e-01	4.894129583101863856e-01	-1.328683638204781747e-01	-4.259034130691937148e-01	-4.968294432757812684e-01	-3.210202820335401608e-01	-6.228654392970739417e-01	-4.377041089266642260e-01	1.610052425684626254e+00	2.410880550841362213e-01	2.512015867798098046e-01	-2.069945143275789962e-02	-4.171369870707810623e-01	-1.903320476462072586e-01	-6.235178906155591783e-01	1.071858685518756321e-01	6.782843573088488676e-02	-3.148361820262970401e-01	-1.806887414832501326e-03	1.440439054149818265e-01	-2.383394567338909809e-01	7.599240992357498836e-01	9.970564308217652258e-03	3.992021515287384748e-02	-2.410798719750760488e-01	-2.091365398252003072e-01	5.007359873952476059e-01	-2.148734938124878813e-01
0.000000000000000000e+00	0.000000000000000000e+00	0.000000000000000000e+00	0.000000000000000000e+00	0.000000000000000000e+00	0.000000000000000000e+00	0.000000000000000000e+00	0.000000000000000000e+00	0.000000000000000000e+00	0.000000000000000000e+00	0.000000000000000000e+00	0.000000000000000000e+00	0.000000000000000000e+00	0.000000000000000000e+00	0.000000000000000000e+00	0.000000000000000000e+00	-1.101012407968631340e-01	9.589521984806244070e-01	-6.902349169627669534e-01	1.868477069904312116e-01	1.212107189485842396e+00	2.837425324407636951e-01	-8.415683510462705630e-02	1.892738714928865751e-01	-3.382655903088565008e-01	-1.876716331225465259e-02	4.309254251273966774e-01	-2.508188913289425837e-01	-7.730540263609537721e-01	-9.933386976012584801e-01	5.407472035235295627e-01	8.360549908422676424e-01	2.371520959961310293e+00	1.918517663226761427e-01	-1.120883419168978122e-02	1.078132959205939162e-03	7.162149158079104128e-01	1.510129492403255724e-01	-4.811550338581451758e-01	-1.761334306783540193e-01	-4.655098595649706517e-01	-7.899197326659075369e-01	-6.413788169144161166e-01	1.873905173273484825e+00	1.144482266732850473e+00	-9.521315597567774347e-01	-3.077521941086896681e-02	-1.168211054498789897e-01	-1.448711036711678890e+00	2.169847559201059928e-01
0.000000000000000000e+00	0.000000000000000000e+00	0.000000000000000000e+00	0.000000000000000000e+00	0.000000000000000000e+00	0.000000000000000000e+00	0.000000000000000000e+00	0.000000000000000000e+00	0.000000000000000000e+00	0.000000000000000000e+00	0.000000000000000000e+00	0.000000000000000000e+00	0.000000000000000000e+00	0.000000000000000000e+00	0.000000000000000000e+00	0.000000000000000000e+00	-1.101012407968631340e-01	-3.621489244323944923e-01	-9.063064381720513721e-03	2.537469763593371841e-01	-2.779383383540631192e-01	-1.264082556433023807e+00	3.734766877685709585e-01	-1.275439641533534285e+00	-9.575948422910944557e-02	-4.511832638826192565e-01	2.771116798102999379e+00	-6.205263191207056606e-01	-4.636142882734426984e-01	5.547337559792486772e-01	-8.494271190643661873e-01	-1.912239096541941408e-01	1.534879224402000419e+00	7.207752377539003996e-01	1.876658366474987091e-03	-8.439846294218118494e-01	-5.395247677985355317e-01	9.798409527703606792e-02	-6.413746371501791721e-01	1.003642783876554784e-01	-6.422013764940535108e-01	4.241558754868924308e-01	2.800315762715416268e-01	-6.544183261984454214e-01	2.947265407324239916e-01	-1.428038469175392677e+00	3.843567942722976860e-01	5.132090909181712401e-01	1.464544075365359133e+00	-5.638237660179306054e-01
0.000000000000000000e+00	0.000000000000000000e+00	0.000000000000000000e+00	0.000000000000000000e+00	0.000000000000000000e+00	0.000000000000000000e+00	0.000000000000000000e+00	0.000000000000000000e+00	0.000000000000000000e+00	0.000000000000000000e+00	0.000000000000000000e+00	0.000000000000000000e+00	0.000000000000000000e+00	0.000000000000000000e+00	0.000000000000000000e+00	0.000000000000000000e+00	-1.101012407968631340e-01	4.669066167872035211e-01	9.246610507842927262e-01	8.069353665405610831e-01	6.077061043500610049e-01	2.748440039234011090e-02	3.724797308725855127e-02	-7.431636096960751725e-02	-3.232934593212204999e-01	-5.115416020908190031e-01	-1.638001066861286825e-01	-4.291693778490568434e-01	-8.604050281488946350e-01	-1.265599485912761724e+00	-8.716474594031466960e-01	1.463412029245140245e-01	1.248124674200630446e+00	4.656336904319004488e-01	-3.074137791028901390e-01	-3.066521431809016707e-01	-1.950100346687921593e-01	2.392051213789055109e-01	-3.809683511091814523e-02	2.933348554782219675e-01	-3.339816163930694332e-02	-3.100959749545716404e-01	-2.721586754383095164e-01	4.913274688786288258e-01	1.489225584967458771e-01	9.150817905086739978e-01	-5.137115468222974712e-01	-9.056577467429632877e-03	-7.933277894780474959e-01	9.412339409887316988e-01
0.000000000000000000e+00	0.000000000000000000e+00	0.000000000000000000e+00	0.000000000000000000e+00	0.000000000000000000e+00	0.000000000000000000e+00	0.000000000000000000e+00	0.000000000000000000e+00	0.000000000000000000e+00	0.000000000000000000e+00	0.000000000000000000e+00	0.000000000000000000e+00	0.000000000000000000e+00	0.000000000000000000e+00	0.000000000000000000e+00	0.000000000000000000e+00	-1.101012407968631340e-01	9.725673561921485688e-02	5.200762494478936571e-01	-5.350587108350448595e-01	1.774129773908890775e-02	-4.861787651421755063e-01	1.866638299160493231e-01	2.255036843573756944e-01	4.130036555900938877e-01	-3.094537379301501856e-01	-5.159659403090972596e-01	-5.715535329083792221e-02	-2.185928481029812730e-04	7.468311004509332607e-01	6.491085937432409247e-01	-2.993007350526395993e-01	-6.331037643053099018e-01	3.146921334370715584e-02	4.743293807907353332e-02	2.551989783234390741e-01	-1.302402261992327559e-01	-8.293915863375460329e-02	-5.705265772983488803e-01	-5.023348037010632455e-02	2.305647003972931611e-02	1.251650636523134463e-01	-5.315366117269589852e-01	5.846949979435764888e-01	-5.401380947869430793e-01	-5.894272365475503594e-01	1.966966813098230404e-01	1.414552581767566652e-01	-4.308588027091986850e-01	3.599382815438286198e-01
0.000000000000000000e+00	0.000000000000000000e+00	0.000000000000000000e+00	0.000000000000000000e+00	0.000000000000000000e+00	0.000000000000000000e+00	0.000000000000000000e+00	0.000000000000000000e+00	0.000000000000000000e+00	0.000000000000000000e+00	0.000000000000000000e+00	0.000000000000000000e+00	0.000000000000000000e+00	0.000000000000000000e+00	0.000000000000000000e+00	0.000000000000000000e+00	-1.101012407968631340e-01	-2.525562873774679362e-01	-1.344797715669525384e-01	-9.528377384224076541e-02	2.543196702658312991e-01	4.192950174808161568e-01	2.056346336579101264e-01	-2.088723891628317952e-01	2.723473966696252774e-02	-2.599376424305031019e-01	5.826863364308286497e-02	3.188940713462180832e-02	3.936836217618784883e-01	-4.649510120311243777e-01	2.504121002303746346e-01	-5.305954056190075319e-01	-2.059606078721591682e-01	3.370376176976954130e-01	7.921696479647580280e-02	-1.492806808806858565e-01	-8.120816981680737887e-03	-1.137646376385537950e-01	-3.305494910836738742e-01	-2.187590656440638326e-01	-3.402903997124628321e-01	-4.252695704792892606e-01	7.032254036899737715e-02	-4.119906627723596837e-01	7.789536175748458524e-02	7.646245468531365219e-02	-7.200590005879153876e-02	1.615047891201917551e-01	1.044055307282957673e-01	1.773185561377145225e-01
0.000000000000000000e+00	0.000000000000000000e+00	0.000000000000000000e+00	0.000000000000000000e+00	0.000000000000000000e+00	0.000000000000000000e+00	0.000000000000000000e+00	0.000000000000000000e+00	0.000000000000000000e+00	0.000000000000000000e+00	0.000000000000000000e+00	0.000000000000000000e+00	0.000000000000000000e+00	0.000000000000000000e+00	0.000000000000000000e+00	0.000000000000000000e+00	-1.101012407968631340e-01	-1.007745191886333519e-01	-1.450751624358971870e-01	1.453969980295628517e+00	-1.495218270243293124e-01	3.023694150413503978e-01	2.944575034242033484e-01	1.471035392428061139e-01	1.101559710263728231e+00	-1.535102415863089931e-01	5.622296750481705629e-01	-3.974455845627193340e-01	-1.175357181207567603e+00	8.414437440695562986e-02	-1.131325653102708495e+00	-1.187842145496815549e+00	-9.467420944608939681e-01	-2.579040149039372176e-01	-1.924565313934144539e-01	8.131540186176148752e-03	2.607547352824085007e-01	-3.090850792240811273e-01	5.268425913706489272e-01	-3.048316938751086114e-01	-3.168168671517554991e-01	-4.481161232424937246e-01	-6.334779623042572361e-01	-2.029318263361647112e+00	7.759594668175407994e-01	-3.481438902146791192e-01	-4.753721962661696110e-01	-6.324008746892668675e-01	2.430313640556083232e+00	-7.690726039128301106e-02
0.000000000000000000e+00	0.000000000000000000e+00	0.000000000000000000e+00	0.000000000000000000e+00	0.000000000000000000e+00	0.000000000000000000e+00	0.000000000000000000e+00	0.000000000000000000e+00	0.000000000000000000e+00	0.000000000000000000e+00	0.000000000000000000e+00	0.000000000000000000e+00	0.000000000000000000e+00	0.000000000000000000e+00	0.000000000000000000e+00	0.000000000000000000e+00	-1.101012407968631340e-01	-1.441788488818410985e-01	-1.070692546004090584e-01	-9.094925780994763884e-03	2.368802000128856708e-02	-4.494742924822184987e-02	3.848778101943053920e-01	-2.216453066472139910e-01	1.123411137455922471e-01	-7.450094984219471361e-02	1.542613448936301368e-01	-2.321422549007970126e-01	3.656030441039698209e-01	1.412637694414878471e-03	-6.408833507132013496e-01	-3.315190179266807036e-01	6.259317110044585464e-01	4.565023441447479402e-01	1.224057960929000877e-01	2.008127950554341734e-01	-2.565198960758138247e-01	9.684617978631025748e-02	2.507243720861398323e-02	-2.516844017334760042e-01	7.651451037256883081e-02	2.836138680379168137e-02	-5.965809722734379678e-02	1.802904266796540034e-01	-9.396191993731323189e-02	1.966154581965042034e-03	5.355197661555331085e-02	1.277903687898113150e-01	-2.190808841787609262e-01	1.295835987778435339e-01
0.000000000000000000e+00	0.000000000000000000e+00	0.000000000000000000e+00	0.000000000000000000e+00	0.000000000000000000e+00	0.000000000000000000e+00	0.000000000000000000e+00	0.000000000000000000e+00	0.000000000000000000e+00	0.000000000000000000e+00	0.000000000000000000e+00	0.000000000000000000e+00	0.000000000000000000e+00	0.000000000000000000e+00	0.000000000000000000e+00	0.000000000000000000e+00	-1.101012407968631340e-01	-3.385516833399818681e-01	7.100827917050950289e-02	1.235489094650800250e-02	6.385346598057781708e-01	-4.999840297393776112e-01	-1.091822023679698585e-02	4.405261087707654927e-02	-7.749115840241407871e-02	1.127340923811190748e-01	-1.544792380233272200e-01	-4.690794200930649693e-01	-7.310997385400926918e-01	2.979122213004925523e-01	1.163810092707210503e-01	-7.637491049700345647e-02	-1.357184349735388817e+00	-8.300037632541132360e-02	-3.188576693615123858e-01	-3.452374473281812350e-01	9.227462607984318055e-01	3.175740883173799323e-01	3.383704238450719881e-01	2.416045217485531249e-01	9.645233507441061671e-02	1.917447748817563413e-01	-6.698139257629712739e-01	2.971277255826116903e-01	5.625832880154021942e-02	-1.074813713537833403e-03	-2.692476214946044610e-01	-5.929663518283675439e-01	6.893453373754554470e-02	-7.528199599520719876e-02
0.000000000000000000e+00	0.000000000000000000e+00	0.000000000000000000e+00	0.000000000000000000e+00	0.000000000000000000e+00	0.000000000000000000e+00	0.000000000000000000e+00	0.000000000000000000e+00	0.000000000000000000e+00	0.000000000000000000e+00	0.000000000000000000e+00	0.000000000000000000e+00	0.000000000000000000e+00	0.000000000000000000e+00	0.000000000000000000e+00	0.000000000000000000e+00	-1.101012407968631340e-01	8.209901403081834026e-01	-6.274455527028235946e-02	5.136669406163225648e-01	3.215159448182884350e-01	-3.086205154104958437e-01	5.707906854007416264e-01	1.745189949428462006e-02	1.367638136296720486e-01	-5.904363248558267552e-01	2.681468808938116122e-01	-6.554480751948656148e-02	-1.069019160163575233e+00	6.224650715510493537e-01	-9.633113830533609478e-01	-1.493858329026069631e+00	-4.356083915688890862e-01	8.633458218228128311e-01	-2.906125849906454062e-01	-4.383893087646785758e-01	-1.390368896159510093e-01	-1.903734412743449678e-01	8.891818412105371994e-02	1.853470282972071170e-01	2.209469639154699461e-01	-7.661434488769505169e-01	-3.283128418551952143e-01	-4.395751393545825891e-01	-9.764758949508141050e-01	-6.019154387774936499e-01	-3.345257672476373290e-01	3.550738139683036754e-01	4.950038009152484819e-01	5.629406301502282162e-01
0.000000000000000000e+00	0.000000000000000000e+00	0.000000000000000000e+00	0.000000000000000000e+00	0.000000000000000000e+00	0.000000000000000000e+00	0.000000000000000000e+00	0.000000000000000000e+00	0.000000000000000000e+00	0.000000000000000000e+00	0.000000000000000000e+00	0.000000000000000000e+00	0.000000000000000000e+00	0.000000000000000000e+00	0.000000000000000000e+00	0.000000000000000000e+00	-1.101012407968631340e-01	3.189206992304187693e-01	-5.469918973960442160e-02	2.403738376815856281e-01	4.003556228615058887e-01	4.585858030332433111e-01	1.320287135161958281e-01	-3.411455192025063254e-02	-1.845577217141087731e-02	-1.638362760330017431e-01	-1.442218955207645592e-01	3.519567390993045414e-02	-6.451413352102015886e-02	1.725774658713058463e-01	6.706168755552029959e-01	9.761931697347675518e-01	-2.995700862934304598e-01	4.612490199516024181e-02	-7.354540741709363061e-02	-3.129622295706242507e-01	-2.640008902406418279e-02	1.440603707569517999e-01	1.798103527376336552e-01	-1.158423062918757518e-01	-3.343720614610972142e-01	3.633107232361192929e-01	-4.477795079273417800e-01	2.419719804422746923e-01	-3.931615878494332250e-01	-1.002358583061828262e-01	-1.493636508661857210e-01	-2.041935020997153738e-01	-7.879135362138558474e-01	-1.330108746569413081e-01
0.000000000000000000e+00	0.000000000000000000e+00	0.000000000000000000e+00	0.000000000000000000e+00	0.000000000000000000e+00	0.000000000000000000e+00	0.000000000000000000e+00	0.000000000000000000e+00	0.000000000000000000e+00	0.000000000000000000e+00	0.000000000000000000e+00	0.000000000000000000e+00	0.000000000000000000e+00	0.000000000000000000e+00	0.000000000000000000e+00	0.000000000000000000e+00	-1.101012407968631340e-01	-1.628935801243940884e-01	-2.762901033009333429e-01	-8.260882222025257571e-01	-6.257685578044555053e-01	4.509524507230218138e-01	-7.263490014427269326e-02	-5.392299654020717981e-01	-3.623369221107886062e-01	4.850556346413163467e-01	3.265573885992745784e-01	-2.402005503149676757e-01	-3.764920493185508477e-01	-1.318169193869324352e-01	-9.718584327620524155e-01	8.066304133971730073e-02	-7.683962002969750849e-01	6.978982062477717685e-02	-6.275975850692805391e-02	6.793395328886215889e-01	-2.346872858991292665e-01	-5.704594686371211587e-01	-6.969504130201633618e-01	-3.523438018291376039e-01	-5.817323287061487713e-01	1.435982529718297984e+00	-1.027433076962493752e+00	3.228712205500443577e-01	1.081541472868596143e+00	-7.195648612170046921e-01	-3.162803477887806691e-01	1.210341172408673005e+00	-9.107804239330287432e-02	-4.028522284323028321e-03
0.000000000000000000e+00	0.000000000000000000e+00	0.000000000000000000e+00	0.000000000000000000e+00	0.000000000000000000e+00	0.000000000000000000e+00	0.000000000000000000e+00	0.000000000000000000e+00	0.000000000000000000e+00	0.000000000000000000e+00	0.000000000000000000e+00	0.000000000000000000e+00	0.000000000000000000e+00	0.000000000000000000e+00	0.000000000000000000e+00	0.000000000000000000e+00	-1.101012407968631340e-01	-4.735126053024342752e-01	2.715147132476224967e-01	-9.173619843051822320e-02	2.273811357876074357e-01	2.270447454758059425e-01	2.440762389354110828e-01	4.771869346199201778e-01	-1.743783654486804058e-01	-5.804816241227440249e-02	-1.511398462418202526e-01	-7.906442100991703525e-02	-1.080189365740065188e-01	-8.606589962348817902e-02	5.523034516633543722e-01	-3.119860578859477429e-01	4.741443321690584911e-01	1.776364036598720997e-01	1.805247108790628829e-01	-2.088089074400547862e-01	-2.743523160674427586e-01	-5.897977220038279345e-02	-2.328621850397469550e-01	-2.563193575416173320e-01	-7.513912618079103545e-02	-1.844048440246187914e-01	-3.107581698453272256e-01	1.377888419385985344e-02	-1.206010830886347224e-01	2.206124173092222640e-01	-6.784353105610198276e-02	8.233475614284288882e-03	-5.308534107621104559e-01	-2.436286309136408146e-01
0.000000000000000000e+00	0.000000000000000000e+00	0.000000000000000000e+00	0.000000000000000000e+00	0.000000000000000000e+00	0.000000000000000000e+00	0.000000000000000000e+00	0.000000000000000000e+00	0.000000000000000000e+00	0.000000000000000000e+00	0.000000000000000000e+00	0.000000000000000000e+00	0.000000000000000000e+00	0.000000000000000000e+00	0.000000000000000000e+00	0.000000000000000000e+00	-1.101012407968631340e-01	2.080305781401869947e-01	-5.641162916500765956e-01	1.012892054196387059e+00	-1.081046572509173354e-01	1.953125012465526111e-01	3.877370108349361133e-01	-8.545858323061205075e-01	-1.685252152524949476e-01	1.547632811717701840e-01	5.219046810062259734e-02	1.142505065163698236e-01	-1.461478530097017337e-01	-8.511359152461860367e-01	3.370753384415284271e-01	1.121719457705924405e+00	-8.183143774958213656e-01	2.729058633809887113e-01	-1.461182905297014334e-01	6.655052053667089018e-02	6.341681200336093949e-02	-2.590017929198064062e-01	4.451121315568416392e+00	1.253213244471066690e-01	-3.539814041703205905e-01	-5.190034115480277599e-01	-5.951361724758673644e-01	-1.051246266751091119e+00	-7.017195269826426163e-01	-3.342794066255402874e-01	-6.980723120230200029e-01	2.567982226077106245e-02	-1.160473066133512310e+00	2.034699143284172340e+00
0.000000000000000000e+00	0.000000000000000000e+00	0.000000000000000000e+00	0.000000000000000000e+00	0.000000000000000000e+00	0.000000000000000000e+00	0.000000000000000000e+00	0.000000000000000000e+00	0.000000000000000000e+00	0.000000000000000000e+00	0.000000000000000000e+00	0.000000000000000000e+00	0.000000000000000000e+00	0.000000000000000000e+00	0.000000000000000000e+00	0.000000000000000000e+00	0.000000000000000000e+00	0.000000000000000000e+00	0.000000000000000000e+00	0.000000000000000000e+00	0.000000000000000000e+00	0.000000000000000000e+00	0.000000000000000000e+00	0.000000000000000000e+00	0.000000000000000000e+00	0.000000000000000000e+00	0.000000000000000000e+00	0.000000000000000000e+00	0.000000000000000000e+00	0.000000000000000000e+00	0.000000000000000000e+00	0.000000000000000000e+00	0.000000000000000000e+00	0.000000000000000000e+00	0.000000000000000000e+00	0.000000000000000000e+00	0.000000000000000000e+00	0.000000000000000000e+00	0.000000000000000000e+00	0.000000000000000000e+00	0.000000000000000000e+00	0.000000000000000000e+00	0.000000000000000000e+00	0.000000000000000000e+00	0.000000000000000000e+00	0.000000000000000000e+00	0.000000000000000000e+00	0.000000000000000000e+00	0.000000000000000000e+00	0.000000000000000000e+00
0.000000000000000000e+00	0.000000000000000000e+00	0.000000000000000000e+00	0.000000000000000000e+00	0.000000000000000000e+00	0.000000000000000000e+00	0.000000000000000000e+00	0.000000000000000000e+00	0.000000000000000000e+00	0.000000000000000000e+00	0.000000000000000000e+00	0.000000000000000000e+00	0.000000000000000000e+00	0.000000000000000000e+00	0.000000000000000000e+00	0.000000000000000000e+00	0.000000000000000000e+00	0.000000000000000000e+00	0.000000000000000000e+00	0.000000000000000000e+00	0.000000000000000000e+00	0.000000000000000000e+00	0.000000000000000000e+00	0.000000000000000000e+00	0.000000000000000000e+00	0.000000000000000000e+00	0.000000000000000000e+00	0.000000000000000000e+00	0.000000000000000000e+00	0.000000000000000000e+00	0.000000000000000000e+00	0.000000000000000000e+00	0.000000000000000000e+00	0.000000000000000000e+00	0.000000000000000000e+00	0.000000000000000000e+00	0.000000000000000000e+00	0.000000000000000000e+00	0.000000000000000000e+00	0.000000000000000000e+00	0.000000000000000000e+00	0.000000000000000000e+00	0.000000000000000000e+00	0.000000000000000000e+00	0.000000000000000000e+00	0.000000000000000000e+00	0.000000000000000000e+00	0.000000000000000000e+00	0.000000000000000000e+00	0.000000000000000000e+00
0.000000000000000000e+00	0.000000000000000000e+00	0.000000000000000000e+00	0.000000000000000000e+00	0.000000000000000000e+00	0.000000000000000000e+00	0.000000000000000000e+00	0.000000000000000000e+00	0.000000000000000000e+00	0.000000000000000000e+00	0.000000000000000000e+00	0.000000000000000000e+00	0.000000000000000000e+00	0.000000000000000000e+00	0.000000000000000000e+00	0.000000000000000000e+00	0.000000000000000000e+00	0.000000000000000000e+00	0.000000000000000000e+00	0.000000000000000000e+00	0.000000000000000000e+00	0.000000000000000000e+00	0.000000000000000000e+00	0.000000000000000000e+00	0.000000000000000000e+00	0.000000000000000000e+00	0.000000000000000000e+00	0.000000000000000000e+00	0.000000000000000000e+00	0.000000000000000000e+00	0.000000000000000000e+00	0.000000000000000000e+00	0.000000000000000000e+00	0.000000000000000000e+00	0.000000000000000000e+00	0.000000000000000000e+00	0.000000000000000000e+00	0.000000000000000000e+00	0.000000000000000000e+00	0.000000000000000000e+00	0.000000000000000000e+00	0.000000000000000000e+00	0.000000000000000000e+00	0.000000000000000000e+00	0.000000000000000000e+00	0.000000000000000000e+00	0.000000000000000000e+00	0.000000000000000000e+00	0.000000000000000000e+00	0.000000000000000000e+00
0.000000000000000000e+00	0.000000000000000000e+00	0.000000000000000000e+00	0.000000000000000000e+00	0.000000000000000000e+00	0.000000000000000000e+00	0.000000000000000000e+00	0.000000000000000000e+00	0.000000000000000000e+00	0.000000000000000000e+00	0.000000000000000000e+00	0.000000000000000000e+00	0.000000000000000000e+00	0.000000000000000000e+00	0.000000000000000000e+00	0.000000000000000000e+00	0.000000000000000000e+00	0.000000000000000000e+00	0.000000000000000000e+00	0.000000000000000000e+00	0.000000000000000000e+00	0.000000000000000000e+00	0.000000000000000000e+00	0.000000000000000000e+00	0.000000000000000000e+00	0.000000000000000000e+00	0.000000000000000000e+00	0.000000000000000000e+00	0.000000000000000000e+00	0.000000000000000000e+00	0.000000000000000000e+00	0.000000000000000000e+00	0.000000000000000000e+00	0.000000000000000000e+00	0.000000000000000000e+00	0.000000000000000000e+00	0.000000000000000000e+00	0.000000000000000000e+00	0.000000000000000000e+00	0.000000000000000000e+00	0.000000000000000000e+00	0.000000000000000000e+00	0.000000000000000000e+00	0.000000000000000000e+00	0.000000000000000000e+00	0.000000000000000000e+00	0.000000000000000000e+00	0.000000000000000000e+00	0.000000000000000000e+00	0.000000000000000000e+00
0.000000000000000000e+00	0.000000000000000000e+00	0.000000000000000000e+00	0.000000000000000000e+00	0.000000000000000000e+00	0.000000000000000000e+00	0.000000000000000000e+00	0.000000000000000000e+00	0.000000000000000000e+00	0.000000000000000000e+00	0.000000000000000000e+00	0.000000000000000000e+00	0.000000000000000000e+00	0.000000000000000000e+00	0.000000000000000000e+00	0.000000000000000000e+00	0.000000000000000000e+00	0.000000000000000000e+00	0.000000000000000000e+00	0.000000000000000000e+00	0.000000000000000000e+00	0.000000000000000000e+00	0.000000000000000000e+00	0.000000000000000000e+00	0.000000000000000000e+00	0.000000000000000000e+00	0.000000000000000000e+00	0.000000000000000000e+00	0.000000000000000000e+00	0.000000000000000000e+00	0.000000000000000000e+00	0.000000000000000000e+00	0.000000000000000000e+00	0.000000000000000000e+00	0.000000000000000000e+00	0.000000000000000000e+00	0.000000000000000000e+00	0.000000000000000000e+00	0.000000000000000000e+00	0.000000000000000000e+00	0.000000000000000000e+00	0.000000000000000000e+00	0.000000000000000000e+00	0.000000000000000000e+00	0.000000000000000000e+00	0.000000000000000000e+00	0.000000000000000000e+00	0.000000000000000000e+00	0.000000000000000000e+00	0.000000000000000000e+00
0.000000000000000000e+00	0.000000000000000000e+00	0.000000000000000000e+00	0.000000000000000000e+00	0.000000000000000000e+00	0.000000000000000000e+00	0.000000000000000000e+00	0.000000000000000000e+00	0.000000000000000000e+00	0.000000000000000000e+00	0.000000000000000000e+00	0.000000000000000000e+00	0.000000000000000000e+00	0.000000000000000000e+00	0.000000000000000000e+00	0.000000000000000000e+00	0.000000000000000000e+00	0.000000000000000000e+00	0.000000000000000000e+00	0.000000000000000000e+00	0.000000000000000000e+00	0.000000000000000000e+00	0.000000000000000000e+00	0.000000000000000000e+00	0.000000000000000000e+00	0.000000000000000000e+00	0.000000000000000000e+00	0.000000000000000000e+00	0.000000000000000000e+00	0.000000000000000000e+00	0.000000000000000000e+00	0.000000000000000000e+00	0.000000000000000000e+00	0.000000000000000000e+00	0.000000000000000000e+00	0.000000000000000000e+00	0.000000000000000000e+00	0.000000000000000000e+00	0.000000000000000000e+00	0.000000000000000000e+00	0.000000000000000000e+00	0.000000000000000000e+00	0.000000000000000000e+00	0.000000000000000000e+00	0.000000000000000000e+00	0.000000000000000000e+00	0.000000000000000000e+00	0.000000000000000000e+00	0.000000000000000000e+00	0.000000000000000000e+00
0.000000000000000000e+00	0.000000000000000000e+00	0.000000000000000000e+00	0.000000000000000000e+00	0.000000000000000000e+00	0.000000000000000000e+00	0.000000000000000000e+00	0.000000000000000000e+00	0.000000000000000000e+00	0.000000000000000000e+00	0.000000000000000000e+00	0.000000000000000000e+00	0.000000000000000000e+00	0.000000000000000000e+00	0.000000000000000000e+00	0.000000000000000000e+00	0.000000000000000000e+00	0.000000000000000000e+00	0.000000000000000000e+00	0.000000000000000000e+00	0.000000000000000000e+00	0.000000000000000000e+00	0.000000000000000000e+00	0.000000000000000000e+00	0.000000000000000000e+00	0.000000000000000000e+00	0.000000000000000000e+00	0.000000000000000000e+00	0.000000000000000000e+00	0.000000000000000000e+00	0.000000000000000000e+00	0.000000000000000000e+00	0.000000000000000000e+00	0.000000000000000000e+00	0.000000000000000000e+00	0.000000000000000000e+00	0.000000000000000000e+00	0.000000000000000000e+00	0.000000000000000000e+00	0.000000000000000000e+00	0.000000000000000000e+00	0.000000000000000000e+00	0.000000000000000000e+00	0.000000000000000000e+00	0.000000000000000000e+00	0.000000000000000000e+00	0.000000000000000000e+00	0.000000000000000000e+00	0.000000000000000000e+00	0.000000000000000000e+00
0.000000000000000000e+00	0.000000000000000000e+00	0.000000000000000000e+00	0.000000000000000000e+00	0.000000000000000000e+00	0.000000000000000000e+00	0.000000000000000000e+00	0.000000000000000000e+00	0.000000000000000000e+00	0.000000000000000000e+00	0.000000000000000000e+00	0.000000000000000000e+00	0.000000000000000000e+00	0.000000000000000000e+00	0.000000000000000000e+00	0.000000000000000000e+00	0.000000000000000000e+00	0.000000000000000000e+00	0.000000000000000000e+00	0.000000000000000000e+00	0.000000000000000000e+00	0.000000000000000000e+00	0.000000000000000000e+00	0.000000000000000000e+00	0.000000000000000000e+00	0.000000000000000000e+00	0.000000000000000000e+00	0.000000000000000000e+00	0.000000000000000000e+00	0.000000000000000000e+00	0.000000000000000000e+00	0.000000000000000000e+00	0.000000000000000000e+00	0.000000000000000000e+00	0.000000000000000000e+00	0.000000000000000000e+00	0.000000000000000000e+00	0.000000000000000000e+00	0.000000000000000000e+00	0.000000000000000000e+00	0.000000000000000000e+00	0.000000000000000000e+00	0.000000000000000000e+00	0.000000000000000000e+00	0.000000000000000000e+00	0.000000000000000000e+00	0.000000000000000000e+00	0.000000000000000000e+00	0.000000000000000000e+00	0.000000000000000000e+00
0.000000000000000000e+00	0.000000000000000000e+00	0.000000000000000000e+00	0.000000000000000000e+00	0.000000000000000000e+00	0.000000000000000000e+00	0.000000000000000000e+00	0.000000000000000000e+00	0.000000000000000000e+00	0.000000000000000000e+00	0.000000000000000000e+00	0.000000000000000000e+00	0.000000000000000000e+00	0.000000000000000000e+00	0.000000000000000000e+00	0.000000000000000000e+00	0.000000000000000000e+00	0.000000000000000000e+00	0.000000000000000000e+00	0.000000000000000000e+00	0.000000000000000000e+00	0.000000000000000000e+00	0.000000000000000000e+00	0.000000000000000000e+00	0.000000000000000000e+00	0.000000000000000000e+00	0.000000000000000000e+00	0.000000000000000000e+00	0.000000000000000000e+00	0.000000000000000000e+00	0.000000000000000000e+00	0.000000000000000000e+00	0.000000000000000000e+00	0.000000000000000000e+00	0.000000000000000000e+00	0.000000000000000000e+00	0.000000000000000000e+00	0.000000000000000000e+00	0.000000000000000000e+00	0.000000000000000000e+00	0.000000000000000000e+00	0.000000000000000000e+00	0.000000000000000000e+00	0.000000000000000000e+00	0.000000000000000000e+00	0.000000000000000000e+00	0.000000000000000000e+00	0.000000000000000000e+00	0.000000000000000000e+00	0.000000000000000000e+00
0.000000000000000000e+00	0.000000000000000000e+00	0.000000000000000000e+00	0.000000000000000000e+00	0.000000000000000000e+00	0.000000000000000000e+00	0.000000000000000000e+00	0.000000000000000000e+00	0.000000000000000000e+00	0.000000000000000000e+00	0.000000000000000000e+00	0.000000000000000000e+00	0.000000000000000000e+00	0.000000000000000000e+00	0.000000000000000000e+00	0.000000000000000000e+00	0.000000000000000000e+00	0.000000000000000000e+00	0.000000000000000000e+00	0.000000000000000000e+00	0.000000000000000000e+00	0.000000000000000000e+00	0.000000000000000000e+00	0.000000000000000000e+00	0.000000000000000000e+00	0.000000000000000000e+00	0.000000000000000000e+00	0.000000000000000000e+00	0.000000000000000000e+00	0.000000000000000000e+00	0.000000000000000000e+00	0.000000000000000000e+00	0.000000000000000000e+00	0.000000000000000000e+00	0.000000000000000000e+00	0.000000000000000000e+00	0.000000000000000000e+00	0.000000000000000000e+00	0.000000000000000000e+00	0.000000000000000000e+00	0.000000000000000000e+00	0.000000000000000000e+00	0.000000000000000000e+00	0.000000000000000000e+00	0.000000000000000000e+00	0.000000000000000000e+00	0.000000000000000000e+00	0.000000000000000000e+00	0.000000000000000000e+00	0.000000000000000000e+00
0.000000000000000000e+00	0.000000000000000000e+00	0.000000000000000000e+00	0.000000000000000000e+00	0.000000000000000000e+00	0.000000000000000000e+00	0.000000000000000000e+00	0.000000000000000000e+00	0.000000000000000000e+00	0.000000000000000000e+00	0.000000000000000000e+00	0.000000000000000000e+00	0.000000000000000000e+00	0.000000000000000000e+00	0.000000000000000000e+00	0.000000000000000000e+00	0.000000000000000000e+00	0.000000000000000000e+00	0.000000000000000000e+00	0.000000000000000000e+00	0.000000000000000000e+00	0.000000000000000000e+00	0.000000000000000000e+00	0.000000000000000000e+00	0.000000000000000000e+00	0.000000000000000000e+00	0.000000000000000000e+00	0.000000000000000000e+00	0.000000000000000000e+00	0.000000000000000000e+00	0.000000000000000000e+00	0.000000000000000000e+00	0.000000000000000000e+00	0.000000000000000000e+00	0.000000000000000000e+00	0.000000000000000000e+00	0.000000000000000000e+00	0.000000000000000000e+00	0.000000000000000000e+00	0.000000000000000000e+00	0.000000000000000000e+00	0.000000000000000000e+00	0.000000000000000000e+00	0.000000000000000000e+00	0.000000000000000000e+00	0.000000000000000000e+00	0.000000000000000000e+00	0.000000000000000000e+00	0.000000000000000000e+00	0.000000000000000000e+00
0.000000000000000000e+00	0.000000000000000000e+00	0.000000000000000000e+00	0.000000000000000000e+00	0.000000000000000000e+00	0.000000000000000000e+00	0.000000000000000000e+00	0.000000000000000000e+00	0.000000000000000000e+00	0.000000000000000000e+00	0.000000000000000000e+00	0.000000000000000000e+00	0.000000000000000000e+00	0.000000000000000000e+00	0.000000000000000000e+00	0.000000000000000000e+00	0.000000000000000000e+00	0.000000000000000000e+00	0.000000000000000000e+00	0.000000000000000000e+00	0.000000000000000000e+00	0.000000000000000000e+00	0.000000000000000000e+00	0.000000000000000000e+00	0.000000000000000000e+00	0.000000000000000000e+00	0.000000000000000000e+00	0.000000000000000000e+00	0.000000000000000000e+00	0.000000000000000000e+00	0.000000000000000000e+00	0.000000000000000000e+00	0.000000000000000000e+00	0.000000000000000000e+00	0.000000000000000000e+00	0.000000000000000000e+00	0.000000000000000000e+00	0.000000000000000000e+00	0.000000000000000000e+00	0.000000000000000000e+00	0.000000000000000000e+00	0.000000000000000000e+00	0.000000000000000000e+00	0.000000000000000000e+00	0.000000000000000000e+00	0.000000000000000000e+00	0.000000000000000000e+00	0.000000000000000000e+00	0.000000000000000000e+00	0.000000000000000000e+00
0.000000000000000000e+00	0.000000000000000000e+00	0.000000000000000000e+00	0.000000000000000000e+00	0.000000000000000000e+00	0.000000000000000000e+00	0.000000000000000000e+00	0.000000000000000000e+00	0.000000000000000000e+00	0.000000000000000000e+00	0.000000000000000000e+00	0.000000000000000000e+00	0.000000000000000000e+00	0.000000000000000000e+00	0.000000000000000000e+00	0.000000000000000000e+00	0.000000000000000000e+00	0.000000000000000000e+00	0.000000000000000000e+00	0.000000000000000000e+00	0.000000000000000000e+00	0.000000000000000000e+00	0.000000000000000000e+00	0.000000000000000000e+00	0.000000000000000000e+00	0.000000000000000000e+00	0.000000000000000000e+00	0.000000000000000000e+00	0.000000000000000000e+00	0.000000000000000000e+00	0.000000000000000000e+00	0.000000000000000000e+00	0.000000000000000000e+00	0.000000000000000000e+00	0.000000000000000000e+00	0.000000000000000000e+00	0.000000000000000000e+00	0.000000000000000000e+00	0.000000000000000000e+00	0.000000000000000000e+00	0.000000000000000000e+00	0.000000000000000000e+00	0.000000000000000000e+00	0.000000000000000000e+00	0.000000000000000000e+00	0.000000000000000000e+00	0.000000000000000000e+00	0.000000000000000000e+00	0.000000000000000000e+00	0.000000000000000000e+00
0.000000000000000000e+00	0.000000000000000000e+00	0.000000000000000000e+00	0.000000000000000000e+00	0.000000000000000000e+00	0.000000000000000000e+00	0.000000000000000000e+00	0.000000000000000000e+00	0.000000000000000000e+00	0.000000000000000000e+00	0.000000000000000000e+00	0.000000000000000000e+00	0.000000000000000000e+00	0.000000000000000000e+00	0.000000000000000000e+00	0.000000000000000000e+00	0.000000000000000000e+00	0.000000000000000000e+00	0.000000000000000000e+00	0.000000000000000000e+00	0.000000000000000000e+00	0.000000000000000000e+00	0.000000000000000000e+00	0.000000000000000000e+00	0.000000000000000000e+00	0.000000000000000000e+00	0.000000000000000000e+00	0.000000000000000000e+00	0.000000000000000000e+00	0.000000000000000000e+00	0.000000000000000000e+00	0.000000000000000000e+00	0.000000000000000000e+00	0.000000000000000000e+00	0.000000000000000000e+00	0.000000000000000000e+00	0.000000000000000000e+00	0.000000000000000000e+00	0.000000000000000000e+00	0.000000000000000000e+00	0.000000000000000000e+00	0.000000000000000000e+00	0.000000000000000000e+00	0.000000000000000000e+00	0.000000000000000000e+00	0.000000000000000000e+00	0.000000000000000000e+00	0.000000000000000000e+00	0.000000000000000000e+00	0.000000000000000000e+00
0.000000000000000000e+00	0.000000000000000000e+00	0.000000000000000000e+00	0.000000000000000000e+00	0.000000000000000000e+00	0.000000000000000000e+00	0.000000000000000000e+00	0.000000000000000000e+00	0.000000000000000000e+00	0.000000000000000000e+00	0.000000000000000000e+00	0.000000000000000000e+00	0.000000000000000000e+00	0.000000000000000000e+00	0.000000000000000000e+00	0.000000000000000000e+00	0.000000000000000000e+00	0.000000000000000000e+00	0.000000000000000000e+00	0.000000000000000000e+00	0.000000000000000000e+00	0.000000000000000000e+00	0.000000000000000000e+00	0.000000000000000000e+00	0.000000000000000000e+00	0.000000000000000000e+00	0.000000000000000000e+00	0.000000000000000000e+00	0.000000000000000000e+00	0.000000000000000000e+00	0.000000000000000000e+00	0.000000000000000000e+00	0.000000000000000000e+00	0.000000000000000000e+00	0.000000000000000000e+00	0.000000000000000000e+00	0.000000000000000000e+00	0.000000000000000000e+00	0.000000000000000000e+00	0.000000000000000000e+00	0.000000000000000000e+00	0.000000000000000000e+00	0.000000000000000000e+00	0.000000000000000000e+00	0.000000000000000000e+00	0.000000000000000000e+00	0.000000000000000000e+00	0.000000000000000000e+00	0.000000000000000000e+00	0.000000000000000000e+00
0.000000000000000000e+00	0.000000000000000000e+00	0.000000000000000000e+00	0.000000000000000000e+00	0.000000000000000000e+00	0.000000000000000000e+00	0.000000000000000000e+00	0.000000000000000000e+00	0.000000000000000000e+00	0.000000000000000000e+00	0.000000000000000000e+00	0.000000000000000000e+00	0.000000000000000000e+00	0.000000000000000000e+00	0.000000000000000000e+00	0.000000000000000000e+00	0.000000000000000000e+00	0.000000000000000000e+00	0.000000000000000000e+00	0.000000000000000000e+00	0.000000000000000000e+00	0.000000000000000000e+00	0.000000000000000000e+00	0.000000000000000000e+00	0.000000000000000000e+00	0.000000000000000000e+00	0.000000000000000000e+00	0.000000000000000000e+00	0.000000000000000000e+00	0.000000000000000000e+00	0.000000000000000000e+00	0.000000000000000000e+00	0.000000000000000000e+00	0.000000000000000000e+00	0.000000000000000000e+00	0.000000000000000000e+00	0.000000000000000000e+00	0.000000000000000000e+00	0.000000000000000000e+00	0.000000000000000000e+00	0.000000000000000000e+00	0.000000000000000000e+00	0.000000000000000000e+00	0.000000000000000000e+00	0.000000000000000000e+00	0.000000000000000000e+00	0.000000000000000000e+00	0.000000000000000000e+00	0.000000000000000000e+00	0.000000000000000000e+00
0.000000000000000000e+00	0.000000000000000000e+00	0.000000000000000000e+00	0.000000000000000000e+00	0.000000000000000000e+00	0.000000000000000000e+00	0.000000000000000000e+00	0.000000000000000000e+00	0.000000000000000000e+00	0.000000000000000000e+00	0.000000000000000000e+00	0.000000000000000000e+00	0.000000000000000000e+00	0.000000000000000000e+00	0.000000000000000000e+00	0.000000000000000000e+00	0.000000000000000000e+00	0.000000000000000000e+00	0.000000000000000000e+00	0.000000000000000000e+00	0.000000000000000000e+00	0.000000000000000000e+00	0.000000000000000000e+00	0.000000000000000000e+00	0.000000000000000000e+00	0.000000000000000000e+00	0.000000000000000000e+00	0.000000000000000000e+00	0.000000000000000000e+00	0.000000000000000000e+00	0.000000000000000000e+00	0.000000000000000000e+00	0.000000000000000000e+00	0.000000000000000000e+00	0.000000000000000000e+00	0.000000000000000000e+00	0.000000000000000000e+00	0.000000000000000000e+00	0.000000000000000000e+00	0.000000000000000000e+00	0.000000000000000000e+00	0.000000000000000000e+00	0.000000000000000000e+00	0.000000000000000000e+00	0.000000000000000000e+00	0.000000000000000000e+00	0.000000000000000000e+00	0.000000000000000000e+00	0.000000000000000000e+00	0.000000000000000000e+00
0.000000000000000000e+00	0.000000000000000000e+00	0.000000000000000000e+00	0.000000000000000000e+00	0.000000000000000000e+00	0.000000000000000000e+00	0.000000000000000000e+00	0.000000000000000000e+00	0.000000000000000000e+00	0.000000000000000000e+00	0.000000000000000000e+00	0.000000000000000000e+00	0.000000000000000000e+00	0.000000000000000000e+00	0.000000000000000000e+00	0.000000000000000000e+00	0.000000000000000000e+00	0.000000000000000000e+00	0.000000000000000000e+00	0.000000000000000000e+00	0.000000000000000000e+00	0.000000000000000000e+00	0.000000000000000000e+00	0.000000000000000000e+00	0.000000000000000000e+00	0.000000000000000000e+00	0.000000000000000000e+00	0.000000000000000000e+00	0.000000000000000000e+00	0.000000000000000000e+00	0.000000000000000000e+00	0.000000000000000000e+00	0.000000000000000000e+00	0.000000000000000000e+00	0.000000000000000000e+00	0.000000000000000000e+00	0.000000000000000000e+00	0.000000000000000000e+00	0.000000000000000000e+00	0.000000000000000000e+00	0.000000000000000000e+00	0.000000000000000000e+00	0.000000000000000000e+00	0.000000000000000000e+00	0.000000000000000000e+00	0.000000000000000000e+00	0.000000000000000000e+00	0.000000000000000000e+00	0.000000000000000000e+00	0.000000000000000000e+00
0.000000000000000000e+00	0.000000000000000000e+00	0.000000000000000000e+00	0.000000000000000000e+00	0.000000000000000000e+00	0.000000000000000000e+00	0.000000000000000000e+00	0.000000000000000000e+00	0.000000000000000000e+00	0.000000000000000000e+00	0.000000000000000000e+00	0.000000000000000000e+00	0.000000000000000000e+00	0.000000000000000000e+00	0.000000000000000000e+00	0.000000000000000000e+00	0.000000000000000000e+00	0.000000000000000000e+00	0.000000000000000000e+00	0.000000000000000000e+00	0.000000000000000000e+00	0.000000000000000000e+00	0.000000000000000000e+00	0.000000000000000000e+00	0.000000000000000000e+00	0.000000000000000000e+00	0.000000000000000000e+00	0.000000000000000000e+00	0.000000000000000000e+00	0.000000000000000000e+00	0.000000000000000000e+00	0.000000000000000000e+00	0.000000000000000000e+00	0.000000000000000000e+00	0.000000000000000000e+00	0.000000000000000000e+00	0.000000000000000000e+00	0.000000000000000000e+00	0.000000000000000000e+00	0.000000000000000000e+00	0.000000000000000000e+00	0.000000000000000000e+00	0.000000000000000000e+00	0.000000000000000000e+00	0.000000000000000000e+00	0.000000000000000000e+00	0.000000000000000000e+00	0.000000000000000000e+00	0.000000000000000000e+00	0.000000000000000000e+00
0.000000000000000000e+00	0.000000000000000000e+00	0.000000000000000000e+00	0.000000000000000000e+00	0.000000000000000000e+00	0.000000000000000000e+00	0.000000000000000000e+00	0.000000000000000000e+00	0.000000000000000000e+00	0.000000000000000000e+00	0.000000000000000000e+00	0.000000000000000000e+00	0.000000000000000000e+00	0.000000000000000000e+00	0.000000000000000000e+00	0.000000000000000000e+00	0.000000000000000000e+00	0.000000000000000000e+00	0.000000000000000000e+00	0.000000000000000000e+00	0.000000000000000000e+00	0.000000000000000000e+00	0.000000000000000000e+00	0.000000000000000000e+00	0.000000000000000000e+00	0.000000000000000000e+00	0.000000000000000000e+00	0.000000000000000000e+00	0.000000000000000000e+00	0.000000000000000000e+00	0.000000000000000000e+00	0.000000000000000000e+00	0.000000000000000000e+00	0.000000000000000000e+00	0.000000000000000000e+00	0.000000000000000000e+00	0.000000000000000000e+00	0.000000000000000000e+00	0.000000000000000000e+00	0.000000000000000000e+00	0.000000000000000000e+00	0.000000000000000000e+00	0.000000000000000000e+00	0.000000000000000000e+00	0.000000000000000000e+00	0.000000000000000000e+00	0.000000000000000000e+00	0.000000000000000000e+00	0.000000000000000000e+00	0.000000000000000000e+00
0.000000000000000000e+00	0.000000000000000000e+00	0.000000000000000000e+00	0.000000000000000000e+00	0.000000000000000000e+00	0.000000000000000000e+00	0.000000000000000000e+00	0.000000000000000000e+00	0.000000000000000000e+00	0.000000000000000000e+00	0.000000000000000000e+00	0.000000000000000000e+00	0.000000000000000000e+00	0.000000000000000000e+00	0.000000000000000000e+00	0.000000000000000000e+00	0.000000000000000000e+00	0.000000000000000000e+00	0.000000000000000000e+00	0.000000000000000000e+00	0.000000000000000000e+00	0.000000000000000000e+00	0.000000000000000000e+00	0.000000000000000000e+00	0.000000000000000000e+00	0.000000000000000000e+00	0.000000000000000000e+00	0.000000000000000000e+00	0.000000000000000000e+00	0.000000000000000000e+00	0.000000000000000000e+00	0.000000000000000000e+00	0.000000000000000000e+00	0.000000000000000000e+00	0.000000000000000000e+00	0.000000000000000000e+00	0.000000000000000000e+00	0.000000000000000000e+00	0.000000000000000000e+00	0.000000000000000000e+00	0.000000000000000000e+00	0.000000000000000000e+00	0.000000000000000000e+00	0.000000000000000000e+00	0.000000000000000000e+00	0.000000000000000000e+00	0.000000000000000000e+00	0.000000000000000000e+00	0.000000000000000000e+00	0.000000000000000000e+00
0.000000000000000000e+00	0.000000000000000000e+00	0.000000000000000000e+00	0.000000000000000000e+00	0.000000000000000000e+00	0.000000000000000000e+00	0.000000000000000000e+00	0.000000000000000000e+00	0.000000000000000000e+00	0.000000000000000000e+00	0.000000000000000000e+00	0.000000000000000000e+00	0.000000000000000000e+00	0.000000000000000000e+00	0.000000000000000000e+00	0.000000000000000000e+00	0.000000000000000000e+00	0.000000000000000000e+00	0.000000000000000000e+00	0.000000000000000000e+00	0.000000000000000000e+00	0.000000000000000000e+00	0.000000000000000000e+00	0.000000000000000000e+00	0.000000000000000000e+00	0.000000000000000000e+00	0.000000000000000000e+00	0.000000000000000000e+00	0.000000000000000000e+00	0.000000000000000000e+00	0.000000000000000000e+00	0.000000000000000000e+00	0.000000000000000000e+00	0.000000000000000000e+00	0.000000000000000000e+00	0.000000000000000000e+00	0.000000000000000000e+00	0.000000000000000000e+00	0.000000000000000000e+00	0.000000000000000000e+00	0.000000000000000000e+00	0.000000000000000000e+00	0.000000000000000000e+00	0.000000000000000000e+00	0.000000000000000000e+00	0.000000000000000000e+00	0.000000000000000000e+00	0.000000000000000000e+00	0.000000000000000000e+00	0.000000000000000000e+00
0.000000000000000000e+00	0.000000000000000000e+00	0.000000000000000000e+00	0.000000000000000000e+00	0.000000000000000000e+00	0.000000000000000000e+00	0.000000000000000000e+00	0.000000000000000000e+00	0.000000000000000000e+00	0.000000000000000000e+00	0.000000000000000000e+00	0.000000000000000000e+00	0.000000000000000000e+00	0.000000000000000000e+00	0.000000000000000000e+00	0.000000000000000000e+00	0.000000000000000000e+00	0.000000000000000000e+00	0.000000000000000000e+00	0.000000000000000000e+00	0.000000000000000000e+00	0.000000000000000000e+00	0.000000000000000000e+00	0.000000000000000000e+00	0.000000000000000000e+00	0.000000000000000000e+00	0.000000000000000000e+00	0.000000000000000000e+00	0.000000000000000000e+00	0.000000000000000000e+00	0.000000000000000000e+00	0.000000000000000000e+00	0.000000000000000000e+00	0.000000000000000000e+00	0.000000000000000000e+00	0.000000000000000000e+00	0.000000000000000000e+00	0.000000000000000000e+00	0.000000000000000000e+00	0.000000000000000000e+00	0.000000000000000000e+00	0.000000000000000000e+00	0.000000000000000000e+00	0.000000000000000000e+00	0.000000000000000000e+00	0.000000000000000000e+00	0.000000000000000000e+00	0.000000000000000000e+00	0.000000000000000000e+00	0.000000000000000000e+00
0.000000000000000000e+00	0.000000000000000000e+00	0.000000000000000000e+00	0.000000000000000000e+00	0.000000000000000000e+00	0.000000000000000000e+00	0.000000000000000000e+00	0.000000000000000000e+00	0.000000000000000000e+00	0.000000000000000000e+00	0.000000000000000000e+00	0.000000000000000000e+00	0.000000000000000000e+00	0.000000000000000000e+00	0.000000000000000000e+00	0.000000000000000000e+00	0.000000000000000000e+00	0.000000000000000000e+00	0.000000000000000000e+00	0.000000000000000000e+00	0.000000000000000000e+00	0.000000000000000000e+00	0.000000000000000000e+00	0.000000000000000000e+00	0.000000000000000000e+00	0.000000000000000000e+00	0.000000000000000000e+00	0.000000000000000000e+00	0.000000000000000000e+00	0.000000000000000000e+00	0.000000000000000000e+00	0.000000000000000000e+00	0.000000000000000000e+00	0.000000000000000000e+00	0.000000000000000000e+00	0.000000000000000000e+00	0.000000000000000000e+00	0.000000000000000000e+00	0.000000000000000000e+00	0.000000000000000000e+00	0.000000000000000000e+00	0.000000000000000000e+00	0.000000000000000000e+00	0.000000000000000000e+00	0.000000000000000000e+00	0.000000000000000000e+00	0.000000000000000000e+00	0.000000000000000000e+00	0.000000000000000000e+00	0.000000000000000000e+00
0.000000000000000000e+00	0.000000000000000000e+00	0.000000000000000000e+00	0.000000000000000000e+00	0.000000000000000000e+00	0.000000000000000000e+00	0.000000000000000000e+00	0.000000000000000000e+00	0.000000000000000000e+00	0.000000000000000000e+00	0.000000000000000000e+00	0.000000000000000000e+00	0.000000000000000000e+00	0.000000000000000000e+00	0.000000000000000000e+00	0.000000000000000000e+00	0.000000000000000000e+00	0.000000000000000000e+00	0.000000000000000000e+00	0.000000000000000000e+00	0.000000000000000000e+00	0.000000000000000000e+00	0.000000000000000000e+00	0.000000000000000000e+00	0.000000000000000000e+00	0.000000000000000000e+00	0.000000000000000000e+00	0.000000000000000000e+00	0.000000000000000000e+00	0.000000000000000000e+00	0.000000000000000000e+00	0.000000000000000000e+00	0.000000000000000000e+00	0.000000000000000000e+00	0.000000000000000000e+00	0.000000000000000000e+00	0.000000000000000000e+00	0.000000000000000000e+00	0.000000000000000000e+00	0.000000000000000000e+00	0.000000000000000000e+00	0.000000000000000000e+00	0.000000000000000000e+00	0.000000000000000000e+00	0.000000000000000000e+00	0.000000000000000000e+00	0.000000000000000000e+00	0.000000000000000000e+00	0.000000000000000000e+00	0.000000000000000000e+00
0.000000000000000000e+00	0.000000000000000000e+00	0.000000000000000000e+00	0.000000000000000000e+00	0.000000000000000000e+00	0.000000000000000000e+00	0.000000000000000000e+00	0.000000000000000000e+00	0.000000000000000000e+00	0.000000000000000000e+00	0.000000000000000000e+00	0.000000000000000000e+00	0.000000000000000000e+00	0.000000000000000000e+00	0.000000000000000000e+00	0.000000000000000000e+00	0.000000000000000000e+00	0.000000000000000000e+00	0.000000000000000000e+00	0.000000000000000000e+00	0.000000000000000000e+00	0.000000000000000000e+00	0.000000000000000000e+00	0.000000000000000000e+00	0.000000000000000000e+00	0.000000000000000000e+00	0.000000000000000000e+00	0.000000000000000000e+00	0.000000000000000000e+00	0.000000000000000000e+00	0.000000000000000000e+00	0.000000000000000000e+00	0.000000000000000000e+00	0.000000000000000000e+00	0.000000000000000000e+00	0.000000000000000000e+00	0.000000000000000000e+00	0.000000000000000000e+00	0.000000000000000000e+00	0.000000000000000000e+00	0.000000000000000000e+00	0.000000000000000000e+00	0.000000000000000000e+00	0.000000000000000000e+00	0.000000000000000000e+00	0.000000000000000000e+00	0.000000000000000000e+00	0.000000000000000000e+00	0.000000000000000000e+00	0.000000000000000000e+00
0.000000000000000000e+00	0.000000000000000000e+00	0.000000000000000000e+00	0.000000000000000000e+00	0.000000000000000000e+00	0.000000000000000000e+00	0.000000000000000000e+00	0.000000000000000000e+00	0.000000000000000000e+00	0.000000000000000000e+00	0.000000000000000000e+00	0.000000000000000000e+00	0.000000000000000000e+00	0.000000000000000000e+00	0.000000000000000000e+00	0.000000000000000000e+00	0.000000000000000000e+00	0.000000000000000000e+00	0.000000000000000000e+00	0.000000000000000000e+00	0.000000000000000000e+00	0.000000000000000000e+00	0.000000000000000000e+00	0.000000000000000000e+00	0.000000000000000000e+00	0.000000000000000000e+00	0.000000000000000000e+00	0.000000000000000000e+00	0.000000000000000000e+00	0.000000000000000000e+00	0.000000000000000000e+00	0.000000000000000000e+00	0.000000000000000000e+00	0.000000000000000000e+00	0.000000000000000000e+00	0.000000000000000000e+00	0.000000000000000000e+00	0.000000000000000000e+00	0.000000000000000000e+00	0.000000000000000000e+00	0.000000000000000000e+00	0.000000000000000000e+00	0.000000000000000000e+00	0.000000000000000000e+00	0.000000000000000000e+00	0.000000000000000000e+00	0.000000000000000000e+00	0.000000000000000000e+00	0.000000000000000000e+00	0.000000000000000000e+00
0.000000000000000000e+00	0.000000000000000000e+00	0.000000000000000000e+00	0.000000000000000000e+00	0.000000000000000000e+00	0.000000000000000000e+00	0.000000000000000000e+00	0.000000000000000000e+00	0.000000000000000000e+00	0.000000000000000000e+00	0.000000000000000000e+00	0.000000000000000000e+00	0.000000000000000000e+00	0.000000000000000000e+00	0.000000000000000000e+00	0.000000000000000000e+00	0.000000000000000000e+00	0.000000000000000000e+00	0.000000000000000000e+00	0.000000000000000000e+00	0.000000000000000000e+00	0.000000000000000000e+00	0.000000000000000000e+00	0.000000000000000000e+00	0.000000000000000000e+00	0.000000000000000000e+00	0.000000000000000000e+00	0.000000000000000000e+00	0.000000000000000000e+00	0.000000000000000000e+00	0.000000000000000000e+00	0.000000000000000000e+00	0.000000000000000000e+00	0.000000000000000000e+00	0.000000000000000000e+00	0.000000000000000000e+00	0.000000000000000000e+00	0.000000000000000000e+00	0.000000000000000000e+00	0.000000000000000000e+00	0.000000000000000000e+00	0.000000000000000000e+00	0.000000000000000000e+00	0.000000000000000000e+00	0.000000000000000000e+00	0.000000000000000000e+00	0.000000000000000000e+00	0.000000000000000000e+00	0.000000000000000000e+00	0.000000000000000000e+00
0.000000000000000000e+00	0.000000000000000000e+00	0.000000000000000000e+00	0.000000000000000000e+00	0.000000000000000000e+00	0.000000000000000000e+00	0.000000000000000000e+00	0.000000000000000000e+00	0.000000000000000000e+00	0.000000000000000000e+00	0.000000000000000000e+00	0.000000000000000000e+00	0.000000000000000000e+00	0.000000000000000000e+00	0.000000000000000000e+00	0.000000000000000000e+00	0.000000000000000000e+00	0.000000000000000000e+00	0.000000000000000000e+00	0.000000000000000000e+00	0.000000000000000000e+00	0.000000000000000000e+00	0.000000000000000000e+00	0.000000000000000000e+00	0.000000000000000000e+00	0.000000000000000000e+00	0.000000000000000000e+00	0.000000000000000000e+00	0.000000000000000000e+00	0.000000000000000000e+00	0.000000000000000000e+00	0.000000000000000000e+00	0.000000000000000000e+00	0.000000000000000000e+00	0.000000000000000000e+00	0.000000000000000000e+00	0.000000000000000000e+00	0.000000000000000000e+00	0.000000000000000000e+00	0.000000000000000000e+00	0.000000000000000000e+00	0.000000000000000000e+00	0.000000000000000000e+00	0.000000000000000000e+00	0.000000000000000000e+00	0.000000000000000000e+00	0.000000000000000000e+00	0.000000000000000000e+00	0.000000000000000000e+00	0.000000000000000000e+00
0.000000000000000000e+00	0.000000000000000000e+00	0.000000000000000000e+00	0.000000000000000000e+00	0.000000000000000000e+00	0.000000000000000000e+00	0.000000000000000000e+00	0.000000000000000000e+00	0.000000000000000000e+00	0.000000000000000000e+00	0.000000000000000000e+00	0.000000000000000000e+00	0.000000000000000000e+00	0.000000000000000000e+00	0.000000000000000000e+00	0.000000000000000000e+00	0.000000000000000000e+00	0.000000000000000000e+00	0.000000000000000000e+00	0.000000000000000000e+00	0.000000000000000000e+00	0.000000000000000000e+00	0.000000000000000000e+00	0.000000000000000000e+00	0.000000000000000000e+00	0.000000000000000000e+00	0.000000000000000000e+00	0.000000000000000000e+00	0.000000000000000000e+00	0.000000000000000000e+00	0.000000000000000000e+00	0.000000000000000000e+00	0.000000000000000000e+00	0.000000000000000000e+00	0.000000000000000000e+00	0.000000000000000000e+00	0.000000000000000000e+00	0.000000000000000000e+00	0.000000000000000000e+00	0.000000000000000000e+00	0.000000000000000000e+00	0.000000000000000000e+00	0.000000000000000000e+00	0.000000000000000000e+00	0.000000000000000000e+00	0.000000000000000000e+00	0.000000000000000000e+00	0.000000000000000000e+00	0.000000000000000000e+00	0.000000000000000000e+00
0.000000000000000000e+00	0.000000000000000000e+00	0.000000000000000000e+00	0.000000000000000000e+00	0.000000000000000000e+00	0.000000000000000000e+00	0.000000000000000000e+00	0.000000000000000000e+00	0.000000000000000000e+00	0.000000000000000000e+00	0.000000000000000000e+00	0.000000000000000000e+00	0.000000000000000000e+00	0.000000000000000000e+00	0.000000000000000000e+00	0.000000000000000000e+00	0.000000000000000000e+00	0.000000000000000000e+00	0.000000000000000000e+00	0.000000000000000000e+00	0.000000000000000000e+00	0.000000000000000000e+00	0.000000000000000000e+00	0.000000000000000000e+00	0.000000000000000000e+00	0.000000000000000000e+00	0.000000000000000000e+00	0.000000000000000000e+00	0.000000000000000000e+00	0.000000000000000000e+00	0.000000000000000000e+00	0.000000000000000000e+00	0.000000000000000000e+00	0.000000000000000000e+00	0.000000000000000000e+00	0.000000000000000000e+00	0.000000000000000000e+00	0.000000000000000000e+00	0.000000000000000000e+00	0.000000000000000000e+00	0.000000000000000000e+00	0.000000000000000000e+00	0.000000000000000000e+00	0.000000000000000000e+00	0.000000000000000000e+00	0.000000000000000000e+00	0.000000000000000000e+00	0.000000000000000000e+00	0.000000000000000000e+00	0.000000000000000000e+00
0.000000000000000000e+00	0.000000000000000000e+00	0.000000000000000000e+00	0.000000000000000000e+00	0.000000000000000000e+00	0.000000000000000000e+00	0.000000000000000000e+00	0.000000000000000000e+00	0.000000000000000000e+00	0.000000000000000000e+00	0.000000000000000000e+00	0.000000000000000000e+00	0.000000000000000000e+00	0.000000000000000000e+00	0.000000000000000000e+00	0.000000000000000000e+00	0.000000000000000000e+00	0.000000000000000000e+00	0.000000000000000000e+00	0.000000000000000000e+00	0.000000000000000000e+00	0.000000000000000000e+00	0.000000000000000000e+00	0.000000000000000000e+00	0.000000000000000000e+00	0.000000000000000000e+00	0.000000000000000000e+00	0.000000000000000000e+00	0.000000000000000000e+00	0.000000000000000000e+00	0.000000000000000000e+00	0.000000000000000000e+00	0.000000000000000000e+00	0.000000000000000000e+00	0.000000000000000000e+00	0.000000000000000000e+00	0.000000000000000000e+00	0.000000000000000000e+00	0.000000000000000000e+00	0.000000000000000000e+00	0.000000000000000000e+00	0.000000000000000000e+00	0.000000000000000000e+00	0.000000000000000000e+00	0.000000000000000000e+00	0.000000000000000000e+00	0.000000000000000000e+00	0.000000000000000000e+00	0.000000000000000000e+00	0.000000000000000000e+00
0.000000000000000000e+00	0.000000000000000000e+00	0.000000000000000000e+00	0.000000000000000000e+00	0.000000000000000000e+00	0.000000000000000000e+00	0.000000000000000000e+00	0.000000000000000000e+00	0.000000000000000000e+00	0.000000000000000000e+00	0.000000000000000000e+00	0.000000000000000000e+00	0.000000000000000000e+00	0.000000000000000000e+00	0.000000000000000000e+00	0.000000000000000000e+00	0.000000000000000000e+00	0.000000000000000000e+00	0.000000000000000000e+00	0.000000000000000000e+00	0.000000000000000000e+00	0.000000000000000000e+00	0.000000000000000000e+00	0.000000000000000000e+00	0.000000000000000000e+00	0.000000000000000000e+00	0.000000000000000000e+00	0.000000000000000000e+00	0.000000000000000000e+00	0.000000000000000000e+00	0.000000000000000000e+00	0.000000000000000000e+00	0.000000000000000000e+00	0.000000000000000000e+00	0.000000000000000000e+00	0.000000000000000000e+00	0.000000000000000000e+00	0.000000000000000000e+00	0.000000000000000000e+00	0.000000000000000000e+00	0.000000000000000000e+00	0.000000000000000000e+00	0.000000000000000000e+00	0.000000000000000000e+00	0.000000000000000000e+00	0.000000000000000000e+00	0.000000000000000000e+00	0.000000000000000000e+00	0.000000000000000000e+00	0.000000000000000000e+00
0.000000000000000000e+00	0.000000000000000000e+00	0.000000000000000000e+00	0.000000000000000000e+00	0.000000000000000000e+00	0.000000000000000000e+00	0.000000000000000000e+00	0.000000000000000000e+00	0.000000000000000000e+00	0.000000000000000000e+00	0.000000000000000000e+00	0.000000000000000000e+00	0.000000000000000000e+00	0.000000000000000000e+00	0.000000000000000000e+00	0.000000000000000000e+00	0.000000000000000000e+00	0.000000000000000000e+00	0.000000000000000000e+00	0.000000000000000000e+00	0.000000000000000000e+00	0.000000000000000000e+00	0.000000000000000000e+00	0.000000000000000000e+00	0.000000000000000000e+00	0.000000000000000000e+00	0.000000000000000000e+00	0.000000000000000000e+00	0.000000000000000000e+00	0.000000000000000000e+00	0.000000000000000000e+00	0.000000000000000000e+00	0.000000000000000000e+00	0.000000000000000000e+00	0.000000000000000000e+00	0.000000000000000000e+00	0.000000000000000000e+00	0.000000000000000000e+00	0.000000000000000000e+00	0.000000000000000000e+00	0.000000000000000000e+00	0.000000000000000000e+00	0.000000000000000000e+00	0.000000000000000000e+00	0.000000000000000000e+00	0.000000000000000000e+00	0.000000000000000000e+00	0.000000000000000000e+00	0.000000000000000000e+00	0.000000000000000000e+00
0.000000000000000000e+00	0.000000000000000000e+00	0.000000000000000000e+00	0.000000000000000000e+00	0.000000000000000000e+00	0.000000000000000000e+00	0.000000000000000000e+00	0.000000000000000000e+00	0.000000000000000000e+00	0.000000000000000000e+00	0.000000000000000000e+00	0.000000000000000000e+00	0.000000000000000000e+00	0.000000000000000000e+00	0.000000000000000000e+00	0.000000000000000000e+00	0.000000000000000000e+00	0.000000000000000000e+00	0.000000000000000000e+00	0.000000000000000000e+00	0.000000000000000000e+00	0.000000000000000000e+00	0.000000000000000000e+00	0.000000000000000000e+00	0.000000000000000000e+00	0.000000000000000000e+00	0.000000000000000000e+00	0.000000000000000000e+00	0.000000000000000000e+00	0.000000000000000000e+00	0.000000000000000000e+00	0.000000000000000000e+00	0.000000000000000000e+00	0.000000000000000000e+00	0.000000000000000000e+00	0.000000000000000000e+00	0.000000000000000000e+00	0.000000000000000000e+00	0.000000000000000000e+00	0.000000000000000000e+00	0.000000000000000000e+00	0.000000000000000000e+00	0.000000000000000000e+00	0.000000000000000000e+00	0.000000000000000000e+00	0.000000000000000000e+00	0.000000000000000000e+00	0.000000000000000000e+00	0.000000000000000000e+00	0.000000000000000000e+00
[truncated: 253 more rows]
[truncated: 515 more columns]
